# Supplementary material for: Phylogenomics resolves the higher-level phylogeny of herbivorous eriophyoid mites (Acariformes: Eriophyoidea)
Source: BMC Biol. 2024 Mar 22;22:70. doi: 10.1186/s12915-024-01870-9 (PMC10960459; doi:10.1186/s12915-024-01870-9)
Supplement: Supplementary file 3 — Additional file 3. Original untrimmed alignments by Gblocks v0.91. [file 12915_2024_1870_MOESM3_ESM.zip]

Archive with 33 entries (31 files):
- Additional file 3/AA/
- Additional file 3/AA/5812AA_alignment.fasta
- Additional file 3/AA/ATP6aa.fasta
- Additional file 3/AA/ATP8aa.fasta
- Additional file 3/AA/COBaa.fasta
- Additional file 3/AA/COX1aa.fasta
- Additional file 3/AA/COX2aa.fasta
- Additional file 3/AA/COX3aa.fasta
- Additional file 3/AA/NAD1aa.fasta
- Additional file 3/AA/NAD2aa.fasta
- Additional file 3/AA/NAD3aa.fasta
- Additional file 3/AA/NAD4aa.fasta
- Additional file 3/AA/NAD4laa.fasta
- Additional file 3/AA/NAD5aa.fasta
- Additional file 3/AA/NAD6aa.fasta
- Additional file 3/NU/
- Additional file 3/NU/17436Nu_alignment.fasta
- Additional file 3/NU/21192Nu_alignment.fasta
- Additional file 3/NU/ATP6.fasta
- Additional file 3/NU/ATP8.fasta
- Additional file 3/NU/COB.fasta
- Additional file 3/NU/COX1.fasta
- Additional file 3/NU/COX2.fasta
- Additional file 3/NU/COX3.fasta
- Additional file 3/NU/NAD1.fasta
- Additional file 3/NU/NAD2.fasta
- Additional file 3/NU/NAD3.fasta
- Additional file 3/NU/NAD4.fasta
- Additional file 3/NU/NAD4l.fasta
- Additional file 3/NU/NAD5.fasta
- Additional file 3/NU/NAD6.fasta
- Additional file 3/NU/rrnL.fasta
- Additional file 3/NU/rrnS.fasta
