# Supplementary material for: Phylogenomics resolves the higher-level phylogeny of herbivorous eriophyoid mites (Acariformes: Eriophyoidea)
Source: BMC Biol. 2024 Mar 22;22:70. doi: 10.1186/s12915-024-01870-9 (PMC10960459; doi:10.1186/s12915-024-01870-9)
Supplement: Supplementary file 3 — Additional file 3. Original untrimmed alignments by Gblocks v0.91. [file 12915_2024_1870_MOESM3_ESM.zip › Additional file 3/AA/5812AA_alignment.fasta]

>Zygoribatula_sp1.
---------------MYETRWFYSTNHKDIGTLYFVFG-----AW--AGLLGSALSGLIRLELGQPGSLMENDQIYNTIVTAHAFVMIFFMVM-PVMIGGFGNWLVPMMIGAQDMAFPRMNN-----------MSFWLLPPSLALLSASAFAGVGVGTGWTVYPPLAGNLFHSGISVDLAIFSLHLAGASSILGAINFITTILNMRSSSLTLDSIPLFVWSVLITAVLLLLSLPVLAGAITMLLTDRNFNTSFFDPSGGGDPILYQHLFWFFGHPEVYILILPGFGMI-SHTISFYSGKKEPFGTLGMIYAMVSIGFLGFIVWAHHMFTV---------------------------------------------------GMDVDTRAYFTAATMIIAIPTGVKVFSWLATMNGAYVSFDAPMYWSIGFVFLFTVGGLTGVILANSSIDVVLHD----------TYYVVAHFHYV---LSMGAVFAVMAGATHWLPLLFNLNLNPKMLKIQFMSMFV---------GVNLTF-FPQHFLGLNGMPRRYSDYPDAFITWNIVSS------------------------LGSLISFLS-------------------------VILF----------MWIIWEAL-----------SASRKTISTNS----------MNSSIEWLNA-TPVSEHTFNQT--VTLNL-----------------------------------------------MPMWSALSFQDSISPSMEHILFFHDHAMIILTLI-TILTLYLVTSL----MISKKYN-KYTMEGQEIETIWTILPAFMLIFIALPSLKTLYLMEDTKTPLVSIKTTGHQWYWSYE--YTS-LS-S-----------------NETENFMENS------NTLRLLKTSEMLHLPVGVLIRSLITSADVIHSWTIPSMGTKVDALPGRLNQIFLFSKRLGLYTGQCSEICGMNHSFMPILAQFHSPKQFI-----------NKMKEM----------------------------------------------------------------------PFHLVDVSPWPILASNGALSLVLAGLLMVN-LVNKKIIMMSFIL--TILV-AYSWWRDVHRESTTQG-NH----------SDMVMNGLKTGMILFITSEIFFFVSFFWAFFHSSISPTVELGQSWPPLSIHPFNPMSIPLLNTILLLSSGVTVTWAHHEM-L-KKNFNKSSMALYLTILLGMVFSMFQAFEYI---EAP----FSISDSSFGSSFFMATGFHGLHVIIGSVF-LLISMQRFNKMIN-TSDHIIGFECAAW--YWHFV---DVVWLFL-------YSMI-----YWWGA---------------------MKKQETKLNPML-KIMKSSLLDLP---TPSSISFMWNMGFLLGMT------LTLQ----------------------IITGLILSMMYNA---DASTAFST--------MVGIMQDINTGWITRMVHMNGASLF--------------------------------------FILLYVHTARGLYFNSPSNQKKVWVSGVIILLAVMATAFLGYVLPWGQMSFWGATVITGVLSAIPLVGNDLVTWIWGGPSVSQPTLNRFFSLHFLLPLVIVVLVLAHLILLHEK-GSSNPSVIMTNSD-----KVKFNPLFLVKDTLPL----IIIAMLMMTLISLA--PNMLGDVENFNTANPLVAPVHIQPEWYFLFAYVILRSIPSKLGGVIALAMSIIILAP--LIIKKN---N-PSKFSPNKKMKFWLLISIIM----ILTWIGAKSVESPFEGIGQVYTILYFSNIL--ML---------------------------TNLFSVFDP--SSSIF---SSNW----MV--SILL-MSMISI-----------PLWKTS---NSHSKIMKKILNI----FYKEIT-------FTLK-----KTE---------------KSVT--------TVVM-LI--FMMILLMNFLALYPQVFSMTSHLTITLPLSLISWLAIVTFGWMKNTNHMLAHLVPQGTPGALMSFMVIIEMTSNLIRPITLCVRLTANLIAGHLLMSLLGN-----SLMTISSFL----TVISSVA---PLILTVLESAVACIQAYVFMTLITLYITEVKYDKKI----------------------------MPQI------SPISWVTIILM--------------FVLI-------L--------MCLKMS-LPLMSNKI---SHPSMIKTSN-----KK-MK---W-----------------------MFLGFFWEPTPKTVLYVFDF----LL--FLVGVLLSVAFFTLVERKVLGYVHFRKGPTKVFYFGLFQPIADAVKL----FSKS-VFKGHKFSFYYFLVGPSI-GLFLMFILW-GSYGH-----YFGLYGSYF-SFLYIFCFMSLGVYFLLLCSWGGNSKYAWLG---------------GYRSVSQTVSYEVSL-IFFV--------------------LAIVYLLCS---Y---DISI----F-----------------------YFYQ-SGFWFVY----------------L--SFLFFLGWVFI----ILAESNRTPFDFSEGESELVSGFNVE-----YGGGVFSLIFICEYGMILFLCLLTVVLFLGVNSF-----FFKFLFL---GFSFVWV----RCCF-------------PR---YRYDML----MYSA---WKVVLPVSLFYLVLFLVCFF---------------------------------------------------MSTSLIMSLLLLFSSLFCL-------------I-----------SNSWLMI-------------------------------WVMLELNTLSFCSLMKNNL-KQENQKM---NEMA--MKYLMIQIIASSILL----VSTSWSNYLIQSISMI----------------FFIAVVSLMIKAASAPFHQWFI------------------------------------------------------------------------NVSKNSKWS--VNS------VLFTWQKMAP--------LYLIIFQMKILL----LF-FI----------AA---STLMGSIS------LMNK---KSMKEVMAYSSVFN-------------LSW--------M-ILAIMISTKLFI-LFSL-IYW----TSVLMALNPITKSKIAS----L---EDMSKKTE----KWVML-MLM---ANLAGIPPLMGFMGKW----MV---FT-NGL---------------GLI---TL-ML-ISFMLIASTVNFYIYLR----------MAS----------SNIVK--ASPGYQKEV-----IIFKQYLY--ITFIFLNMLVILSISL-----------------------------------------------------------------------------MSMIWVISLLLVAVFM---F-L-----VQMVQ----KKAQSSKEMW--SQFECGFNVMNPTH-IPFSLQFFLVALLFLIFDVEIAMILS--FPM-----EPHNIKSILLIT--IFIVA-LTIGLLYEWQKSKINWSE--------------------------MSWILVFLSGVFFMFFDFVYLACFF---IGFLL-----FFLC--------NWG-GF------------WFGGIFFMDS-LSFF--LIFLTVLIFL-FCFFSSF-LDVWSGNYFNAFLFC-LS--------SIFFL----LF-----------------------------------------LS-----FS---CFSFLFFYISF-EFIFILMFFF------VYGWGYSPERLGASFYMVFYTL-VVSFPFLVF--LV-----------FFSLSSFGSGKFMILTSW-------------SSY-WWLSLI--------FVFLVKLPVYGVHLWLPKAHVEAPVSGSM-VLAGVLLKLGVYGALRFSSLLLSSLSL----FKGYLVSVGLL--GGLLSCL-----LCLRQSDLKAFVAYSSVCHMGFGLG-GLFSGNIL-GVSGSVFMMIGHGFCSSCLFYILYVFYERFFTRSGLVLKG----VGYLFPMMLFFWFL---FSVFNMGVPPSFS-FFAEVFILSGISG---LSFYTFI-VSGFLLLFAGFY--GIFLY-------------VISCHS--SSF-LGGSGFSLSL-RE-------------------FINFFGHGFYMLFFIFSIN-FFYF------------------------------------------------------------MFI---GLFLFFL---SFFL-----ILFY----NVH-Y---------VVLLLMIEMLLLGVF-------------VYLL-----FDFFGIFGLYGA-FLFILV---MVCMGGFSISLL-------VSTSRFFGRDFWFFKFIF------------------------------------------MFFCGFFF-LLYLFLLFLFLYTFVNG---GFLLNYF-LFSFS---SFDFSLV-------MVF---DFISSGFFC--CVSF-ICSVVF-LYSVFYMEG-----TVDNRRFNWLVFGFVLSM----------FILVFS--GN--------------FFLTMVGWDGLGLVSFCLVIFYSNHGSLESGLVTVFSNRVGDV-----------------------------------------FFL------V--CFF------------FFFLAGSFSFDMSSN------SPIF------------------------------------LFFV---F-----------LFL-------------------------GAITKSAQLPFSAWLPAAMAAPTPVSSLVHSSTLVTAGVYVLVR---FFYIFFFFS-FVC----LKF------FFILTM------LVAGICANVENDFKK---MVAMSTLSQLGMMLFIL-SV-GVWVLSFLHMIIHAFFKSMLFLSTGSLMSHYGGNQD-----SR---FYGFNTY-SFFSFLFFFVSS----VCLAGFPFYIGFYSKDFIIM--SSSLFL-----GICL------YLFFL--IGCIFT---I-FYSVRL-------ILYGY--------SYWIKGYSFSFHEESLNFFI----P-V-----SLLFFKGWLLGGLF-------------YWCFLSKSVVFFSLF---DMLVGLLLISGVLFFYK----------------------------YFFLF-YRAFFYFCMIS---FM-----RWFS-----------SSGSSFF-FEKKMY------HK-WDG-----MWMETLGGQGSY-VSLFSFSNFLDLYKKIGLG---MIIIFVISMSIGVFY--------------------------------------------------------------------MTMVTM--IGS---LKAMLSI---NPMP-------MAL----SILMISI-LTAVMIFKKTAL----SWVSFV------FI-LTFASGMMTL-FVYVASL---TP--N---EKMKTKKTIWPWAIL---I---MA--IMVPNSNPEM------------------MKISMKMFSSQSALLIMGG-IILMTMFAIAMQG-------YSPNQA--TSSNF-------------------
>Z392
--------------MNFIKRWIYSTNHKDIGTLYFIFG-----FW--SAFYGSSLSLLMRLELSQPGSFIFNDHLYNVMVTSHAFVMIFFVVM-PVLMGGFGNWLIPIFLGAHDMNYPRMNN-----------LSFWLILPAMVFLILSSLISLGAGTGWTVYPPLSSISFHNDLAVDMAIFSLHIGGVSSILSSINFITTMLVMKPSSMKWGQFPLFLWSLMVTSFLLVFSLPVLAGAITMLLTDRNLNTSFFDPLGGGDPVLYQHLFWFFGHPEVYILILPGFGMI-SQVLSFYCGKFEPFGYLGMVYAIFSIGILGFLVWAHHMFTA---------------------------------------------------GMDVDTRAYFTAATMIIGVPTGIKIFSWLATMAMSNISWEVPMLWVVGFLFLFTLGGLTGIVLSNSCLDIVLHD----------TYYVVAHFHYV---LSMGAVFAIFAGLTHWFQIFYGFFLSQFNLKLQFLISFI---------GVNMTF-FPQHFLGLNGMPRRYSDYPDSFYFWNFISS------------------------FGSLISVFS-------------------------LIYF----------SLIVLSGF-----------YHKSQIVSTSG----------GSSFSDIQLN-YPMMDHTFTNSVKICLV------------------------------------------------MMTWNSIFFQSPNSYLMEAVISMHDLVCLFLTSI-LILVLLSLFYT----VLCSFFC-LDFSENHQLESVWTIAPFVLLLFILIPSLKSLYLLDSCMFCGLTLNIIGHQWYWSYS--FKN-LE-D-----------------MEFDSYMI-----NDSNYLRLLDVDNRLVVPNEFPMRVLVTSADVIHSWTVPSLGIKMDAVPGRVSQLCFLTKRSGVYMGQCSEICGANHSFMPIVMESVPMKNFL-----------SSML------------------------------------------------------------------MIMKSHHYYMVNPSPWPLILSISVFNLLFSLLIFLK-SGFFFSFLLNLLF--CSLG-GIFWWSSYSGEMTLEG-FS----------SFNMDDSIKMGMVLFISSEIFFFFSFFWSYFHFYLSPCLETSLAWPPLLVEPFSFLNVPLVNTMVLMFSGTTVTLSHYFL-I-EDNMKWAKFYLMLTWVLGLIFTGLQAQEYL---SSF----FGISDSVFGTSFFMLTGFHGMHVLIGTIF-LLIVFLRLIKLSN-FKFESLSFELASW--YWHFV---DVVWIFL-------YFLL-----YYLNS----------------------MKETRKKDQIL-QILNGSLWDLP---SPSSMSYFWNFGATLGIC------LGIQ----------------------ILTGLLLTFHYTA---YSLESFNS--------VAEIMREIWGGWILRFAHMNGASMF--------------------------------------FVFIYLHLFRGIFFMSA-SQKEVWNTGVLILIILMAISFLGYVLPWGQMSYWAVAVITNLFSVIPLIGDSLVSWIWGGFSVSGPTLIRFYSLHFLLPFILSFMVILHLLMLHKE-GSSNNLGINSNMD-----KVEFHPYFSTKDTSFI----LSAILLFSMVSFFY--PYVLGDAVNNIPANPMQTPQHIQPEWYFLVSYAILRSLPSKVAGVIALGASIAILFVIPIFKMEF-----STKFSFYRFGMFWIFLASFI----FLMKMGAMPAEEPYMSMSKMAAMIYFSSIL--MINL------------------------MMSLFSSFD---------M-KI----SSFI--LII---IPLMT-----------YIFLQK---YYSMNLYSKIFEQIKMS----MD-------QFFM---SIKVE--------V----S-KGSL--------VFGF-SL--MTIIFFLNFSSVLGFIFPLSSQMSVVLLMGLSGWFSFMFFKLYYNMKGFIYHCIPEGSPMILTLFLFLIELVSNLIRPLTITVRLVANILAGHLLMILLSE-----IV----L-V----KPYTSMA---YIFLNIVEMFVSLIQAYIFATMAWLYYSEI---------------------------------MMPQV------NEFSWTFILLKFEALTIMSL-----FMVFFYT-----------------------VS---NSVSKKI--------NINMFKYKFILI----------------------------------MSVFFLIKN----LL--LLIPVLVSVAFLTLLERKILSLVGSRLGPNKVSFYGLLQPIGDAVKL----ANKQ-SNNLSSFFNFFYYFSCVG-TFFLSLFIW-YCSLF-----NPSSFYYKF-SFMIFFFVLALNSLMLMLSGWSIFGKYSLIG---------------MLRSVSQLISYEAVL-YLCI--------------------FFLLSYYNY---F---DCGS----IKD---------------------NF--------LW----------------GVLLPFTFMVWLPS----FLAELNRSPYDFSEGESELVSGFNVD-----FGSFGFTLIFLSEYGNICFFCLFSSYIFFCS--NIYI----FFFFF---FFFVIWI----RSVL-------------PR---YRFDKL----MSLC---WKFYIPFLT-LYFIYFLIFLY----------------------------------------MSNIFKSFHTKIFFIG----YILSVLICM-------------C-----------MLSMFEF-------------------------------WMSLEINTIFFILVMHKLA-----HIDKK-SSSKILFYFFMIQGLSSLLML----------F----SFSFISME---VLNSSVF---YYFFLLSMVFKMGIIPFHYWVL------------------------------------------------------------------------KFSSISS-N--FIL---G--LLITVQK-IP-PL------TLLLM-SD---FNFFFICVL---------------NCFLGVIM------MYFS---QNLKHLIIFSSMYS-------------LIW--------L-SLLFNLNFTYFA-LFYV-FYS----VFILLALSYKNA--------------F----------NSFFYIFVF---LFILGLPPLPFFFFKIMSM-------ETYWL--------------LEQN------FYLSFIIWLSVFLSVICYLN-----------FFNQ--VLFSEEKIFY--YD---YSNKNFLFV---------SLILISIFFLFLT-----------------------------------------------------------------------------MLKFYYAFNYFIFFFLLILIT---G-L-----FFLSK----KEENWEIQDS--QIFECGFSSYFDSR-FSFSIHYFLVGLIFLFLDLELCLMMP--MLV----TSLDNLKMVTYLL--LFLVL-LLAGLAEKWFEGSLDWNF------------------------------MIMWLFTFFF-----FLLGL----------------------------KNFY------------FFSEYMHLET-SNLS--LLLLVPFSFI-CLHF--FSF-NSLGGSETSLTFF-LF--G-----LIIIM----CG-----------------------------------------FC-----FI---TSYSFLFFLCY-ELILWPMSFT------LCVFSKDYEKFNSMFFMLLINL-IGSIPFMI-----FIFF-----------SQVENSSFMML-NY--------MFFSFDSF-EAYFFM------CIL-FLTKIPVFLAHFWLTKAHVEGSTFCSM-ILAGLILKMGTWGLLKYSVLSI--F-ICD-LFSDFVFSFSSL--SLLFFVM-----IMNRFCDLKIMVAVSSLVHMAFIWP-LCCFMTYM-SMTGSILMMVSHGIVSYILFLLISMIYEKSMSRSIELNKS----LESVSKTFFLLLFI---YVFVNLGVPPFIS-FILEVYFFSILISY--SSLILVFFFA-FFALLSVFY--LMFIL-------------TKSSFS--K----KFNV-IVSN-ES-SHFLN----------------L-SLSPLFLFIFFP---FTFLC---------------------------------------------------------MIYLSL----SFLFS---SMA-------L-N----FRK-K---------LIFLMVLEGFMIFLIYS-----------YFMS----LDNYVV--FFHYS-IYLSVF---MVIDSVLGISCL-------IYECRNSDVFSS--MAFYL------------------------MLFKKVFFFLF------LVSPLFWF---------NFLSLTS--FY-SVGLKNFN----IYF------DSVWNLGFLSSL---DYQFWAFVS--MVAL-VVKMVC-LYSEFYIK------DYNVKKFFYMMMSFFFVM----------VVLSMS--GS--------------FLIFITGWDGLGVTSIGLIMFYPNKIGMLNSILTMFFNRLGDI-----------------------------------------LLM------L---CM-----------GLWFSA--PSLFLFFPSDDFF---SL------------------------------------VILI---------------LFA-------------------------CSFTKSAQFPVSSWLPAAMSAPTPISAMVHSSTLVTAGIYLLTF---FYSTFTINP-SFNL---ILC------YCILSF------IIGGFLACLEVDYKK---MVAFSTMSQISLVIFML-CY-FSFILSMSHMIYHAIFKTLLFCCVGVVFSNVFGDQL----------KSQTSLGSGSFLSSFLFFSV----FGMTGLMFSSSFFSKDISLE--N-TLCDS----SFIF------FFFLI--WGSLFT---I-FYSCKIL------NSL----------NFNLS-NYSTFSSNNFFCLF------W-----LIFCFFCLYVGNFF--LD---------VLE------LEE-PLISFVDF-LMLNF---LIYLMIF-----------IRHLNF----NLPLLSSL---------YCDVM---FM-----KSFF-YERLMD-SFL----F----------SSMSFYFFSDR-----LFFN------KNYFF-----------FPGGYLMLKTFTFSSYCIIFLVLILVI-------------------------------------------------------------MITLMYLVSV--ILL---CVMMNIL---NPMK-------CAV----TLMLYSA-VMLTVMGATSGN----YWYSLL------MC-LLFIGGVVMM-LMILSSI---LP--N---EKESTSKKMTM---TILSVFILILTNTFMTDGKSYS--------------------I-LKWSIISKFSIVLIMVIMTLYFFTFVNLL-------TTNKSS--MRTFF-------------------
>Z382
---MISFKIFSNGGSSYINRWIYSTNHKDIGSMYFIFG-----FW--TAFYGSSMSMLMRLELSQNGSLFFHDHLYNVFVTSHAFIMIFFVVM-PILMGGFGNWLIPIMMGCHDMHFPRMNN-----------LSFWLLFPAMTLLTLSSFISMGVGTGWTVYPPLSSISFHNDISVDLAIFSLHLGGVSSILSSINFITTVFTMRYSGLLIERLPLFIWSMLVTSFLLLFSLPVLAGAITMLLTDRNINTSYFDPLGGGDPILYQHLFWFFGHPEVYILILPGFGII-SQVISFYCGKSEPFGYLGMVYAIFSIGVLGFLVWAHHMFTV---------------------------------------------------GMDIDTRAYFSAATMVIAVPTGIKIFSWLATISLSNVSWETPMLWSMGFLFLFTLGGLTGIVLSNSSLDVVLHD----------TYYVVAHFHYV---LSMGAVFAIFAGVSHWFQIFYGIKMSDFKLKIHYYISFL---------GVNLTF-FPQHFLGLNGMPRRYSDYPDSFYLWNFVSS------------------------VGSFISMYS-------------------------LIYF----------CYVFWFSY-----------SSFMVLSGFNS----------VSSNSEVMLM-TPTPDHTMENPSKTLIMDS-----------------------------------------------MTWNSIFFHSPSTFLMELVISMHDYVMMFLMSI-MSTVFLALFYS----YYIKGFS-LSFFENHQLETLWTMVPFFLLIFIVLPSLNSLYMLDTCLFCGLTLSIVGHQWYWSYF--YKD-LN-L-----------------NYFDSYMMS----SPDSILRLLDVDNRLILPSFIPVRFMVTSADVIHSWTIPSFGVKMDAVPGRINQFCFSSKRSGVFFGQCSEICGANHSFMPIVLESVKFSDFM-----------EIHWLSIL--------------------------------------------------------------MITKSHYYFLLSYNPWPMISSINSFLLLFSFLLFLK-FSDALMFLLSAVN--IFIW-SMIWWLNYSGELNLTG-VD----------SFNLSGGIKISMLLFISSEAFFFFSFFWSYFHFLLSPTMETGLCWPPFSVESFDCLNVPLINTLVLMSSGVTVTLSHHYL-IKNSKFSF-NFYLFLTILLGAIFTFLQGMEYS---SSL----FSISDSTFGSSFFVLTGFHGIHVMMGAIF-LLTVFLRNFKMVS-MKMEFLSFELSSW--YWHFV---DVVWIFL-------YFII-----YYLNN----------------------MPMTRKNQPML-KVVNDTLWDLP---SPSSMTYFWNFGSTLGIC------LVIQ----------------------IVSGLLLTFHYTS---NASESFTS--------VVEIMREVWSGWIIRFIHMNGASVF--------------------------------------FLFVYLHLFRGMFFLSA-VHKNVWASGVSILILLMAISFLGYVLPWGQMSYWAVAVITNLFSVAPIIGQTLVNWIWGGFSVGAPTLTRFYSLHFLLPFILTFLVLIHLFLLHNQ-GSSNSVGINSNMD-----KLEFHPYFSIKDLMFI----LGVIILSIMVSFFF--PYILGDSVNNVPANSMQTPVHIQPEWYFLTSYAILRGLPSKTAGVIALALSVSIFYILPKFKLSF-----STKFSFYRYFMFWSLIVMFA----FLMKMGAMPAEEPYVEFSKIGAMLYFSIIL--ILNV------------------------MMSLFTSFDL----LEYNK-QI----LLYF--FMF---WFLFP-----------SIWAHS---FFKEFF-----KKLLM---EIFC--------FLE---SLKPK--------MF---S-SLSL--------SLFS-CM--MLFIAIVNLVSVFSYIFPLSSQLSLVLYLSMGFWFTFIFFQIFSNFKGLLSHCVPEGTPIYLTWFLFAIELVSNSIRPITLTVRLVANILAGHLLMVLLSQ-----IV----L-K----IFLWSPL---YLILNVVELFVALIQSYIFITMVSLYFSDLS---------------------------------MPQI------NEISWI---------------------EVSTFLLFSI--------MIPFSISMWNYILMSKESITE--FDAF-IYNLL----------------------------------------------MFFFKY----LA--AIIGSLLSVAFITLVERKVLGLIGLRLGPNKVSVYGLLQPIFDAGKL----ANKQ-VNLISNFSFFFYYLSSFL-MLCGSLVLW-SFFPS-----EPSIFSSKF-TILLILIILGLNCLNSIVSGWSTFSKYSLIG---------------SVRTLAQLISYEGVL-CLCF--------------------FFIVWNFVS---F---NTYG----F-----------------------NF-FYIP---FF----------------FLFVPYCFYIWIPS----VLAELNRTPYDFSEGESELVSGFNTE-----FGSSSFTLIFLSEYSNIIFFSSLSSFLFFLP--TFFY----FFIFF---FFFIIWI----RSVL-------------PR---YRFDKL----MMLA---WKFFIPFLT-VAFIFFLFMT-----------------------------------------------MMISMFMMALINLKYLLILYIMM-------------G-----------LPNLYTL-------------------------------WVTMEVQTMLFILMMSYSS-NKMMEVKEKSGEM---LLYFLIQGIASMIFL----------MTIMSQSVEMYSL---S---------KILMTVSIMIKLGVYPFHSWIF------------------------------------------------------------------------EMSKYIE-D--YPL---A--LLLTVQK-IP--L-----LMALVI-IK---DQTSN-MFF----------LL---SMALGCKM------IDCS---TTKKEVLVSSSVYS-------------TGW--------M-YLLGLYSLNCMI-WVYM-MYG----MFLFAILNEKES---------KMKLP-------------VMMAMLF---LL--GLPPISMFMLKL----MS---VE-LVI--------------SYLS------GLFLVVVMLSTFLALIGYLK----------FFLK---VVNNSAALKSIV-------TKKKKFL----------------TMILIWSTILMMLAI----------------------------------------------------------------------MYSFAFLMLVLIILSSFIM---V-V-----FFLLS----KKEKWEMILS--SSFECGYTSYFYSR-YSFSIHYFFVGLIFLFLDLELCIVMP--LLI----NFSQSVFSIFILM--AFVLI-LLMGLLKEWVENKLEWFK-------------------------------MISII-FFNT----FFFTTM---------------------------KDHI------------FFSLILNFDV-WSLF--LSSIIPFSFF-VVFS--FDF-NFLKFEFIFFFKS-LF--L-----LLMGL----IF-----------------------------------------FC-----FV---SSDAILFLLFL-EMTVVPMSFF------ILWLSKDYDKMSSVFFMLSINL-MGSIPFMF-----FISL-----TKDKSLIEFSLDPLNFH-----------------SL-FFFFFM------VLV-LISKLPVFFLHFWLTKAHVSASGSCSM-LLASLMLKLGSFGLFKFLPLFF--K-DSG-SLVLFIYSVCIP--SSLLVSL-----LMIRFFDIKFLIACSSIVHMGGMFP-ILFLGQSL-GVASSMYMMVGHGVVSYILFYLVTLCYELSYNRSFSFNKS----IESESKGFAMMMVF---FMFLNLGVPPLIN-FLSELIFCSNL-IL--LSFFGVTFFG-LLMFSSVIF--TMLLI-------------TKMLFG--K----KSFF-GFSK--I-NLRLD-------------FEFF-FIFSSI--IFFP---LLFYFFS-------------------------------------------------------MMVVYF----LSFFG---MVSS-----IMFK----FNK-K---------LFVLIMLEGLMMFLIFSLF---------FFPG----SDFFS----FFFL-FVLSVL---MVLDSILGICLL-------LSCSRNSYYINSFF----------------------------------------------------MM-----SIFFICVLMSG--VY-NTNLSIQWSYIPSKMDNLFLTDFNFNMDWQV---------LFFLS--MLFF-VSSLVT-LYSEYYME------HYNNKKFYYLLLFFMGSM----------LILSLS--GS--------------IMNLMIGWDGLGITSISLIMFYPNKNTIYNSLLTMVFNRMGDV-----------------------------------------LLI------I---IF-----------STYITM--PQEFFFLHNFNNIYI---------------------------------------FLIF---------------L-M-------------------------CSFTKSAQFPLSTWLPAAMSAPTPISAMVHSSTLVTAGVFLNQK---LWYSYNHSS-TLNF---LFF------ISVTTF------ILGGLMANIESDLKK---LVAFSTMSQISMIMVFI-SL-GEILISSCHTLFHALFKTLLFCNSGFLFLIYFSDQL------K---SKMSLNSNHTLLSSLVLVSL----YSMTGLIFSSSFFSKDLILE--I-FMFMD----EEIF------FSCII--MGSFLT---L-SYCASFM------KITL-NYPIPFSISS---------DKKFSF-FM------I-----SLFTVVTLSTGALM--KS---------LLDF-----KVM---IFLSNH-ILMIL---NLLFTL----------ILMYNLKIKLKLMIYI-------------SNSIF---LM-----KIYL-FSMYNKI--F----QTS-----------TQFMMTDH-----FFF-------KPHNLFQYYD------------LNTNFFNFNKNLFVIILMLILIKAL---------------------------------------------------------MMTILPYLIV--LMS---TNMINFT---NPMK-------ASF----TVIIMAT-LIMLCLVVSKGS----SWMPII------FY-LLFVGGVLIL-FMILSSL---AP--N---EASMKMN-----------ASFMGMMGIFVMSPLWYI------------HVPTENSPSSLKQGVLEISFLAVMSVTVMLYFFSFMMIL-------SEEKIS--MRTSI-------------------
>Z344
-----------MNMKYFFERWFYSTNHKDIGTMYLFFG-----FW--TALYGSSLSLLIRLELSQPGSFVFNDSIYNVFVTSHAFVMIFFVVM-PILMGGFGNWLIPLMLGAHDMHFPRMNN-----------LSFWMLFPAMVFLILSSYWGLGAGTGWTVYPPLSSISYHSDYSVDLAIFSLHLGGISSILSSINFISTVFSMRASGMLAERMSLFIWAMMVTSFLLLFSLPVLAGAITMLLTDRNINTSFFDPMGGGDPILYQHLFWFFGHPEVYILILPGFGII-SQIISFYCGKSEPFGYLGMVYAIISIGVLGFLVWAHHMFTV---------------------------------------------------GMDVETRAYFTAATMIIGVPTGIKIFSWIATISLSKVSWESPMFWALGFIFLFTLGGLTGIVLSNSSLDIVLHD----------TYYVVAHFHYV---LSMGAVFAIFAGLTHWSQIFYGLKMSETNLKTQFFLSFI---------GVNMTF-FPQHFLGLNGMPRRYSDFPDSFYLWNLVSS------------------------IGSMISIFS-------------------------LLYF----------IYLVWLSL-----------SEKMKLVMSFS----------QASS-ESFAS-YPMEEHTFEWSMKTVHN------------------------------------------------MMTWNQMFFQMPTTYMMELITCMHDYVMMFLVST-MALVFFSLVKI----FLSSEFS-YEFFEDHQLETVWTIGPFLLLTLILIPSLTSLYMLDSCNFCGFSVSVIGHQWYWNYE--YKE-LK-D-----------------LVYDSYMLD----SSTSKIRLLDVDNRLTVASFVPTRFVVGSADVIHSWTIPSFGFKMDAVPGRINQFCVTPKRTGVFFGQCSEICGANHSFMPIVMESLSLKDLI-----------KLF----------------------------------------------------------------------------MLAYSPWPLILSLSAFNLFFSGLVFLK-MNQFDCLLLNIFL--LSMG-SFFWWVFYSGEFNLEG-KD----------SFSLEKGLKYSMLLFISSEVFFFFSFFWSYFHFFLAPSLEVSMMWPPMEVSMFEYLNIPLINTLLLLSSGVTISISHYLM-I-KGTMNGSQKFLAVTIMLGLIFSLLQIEEYN---SSF----FSISDSSFGTTFFMLTGFHGIHVIVGTIF-LFTSLMRYNKMSS-NKMSCSSFELASW--YWHFV---DVVWIFL-------YFVL-----YYLND----------------------MKLNRKQDTLI-LTLNNSLWDLP---SPSSMSYFWNFGSILGFC------LVTQ----------------------ILTGLLLTFHYTS---HASSSFSS--------IVEIMREVWSGWTIRFFHMNGASMF--------------------------------------FLFIYMHMFRGLFFFSS-THKKVWNSGVLIMVTLMAISFLGYVLPWGQMSYWAVAVITNLFSVVPLIGNNLVNWIWGGFSVGAPTLSRFYSLHFLLPFILSFMIILHLLFLHAE-GSSNSMGLNSNLD-----KIEFHPYFSVKDIYFM----LFILLCFSCISFYL--PYILGDPVNNVPANAMQTPIHIQPEWYFLPSYAILRSLPSKTAGVLALALSVSIFFILPFYQYKF-----TSKFSFLRIISFWMILFTFI----FLMKMGALPAEEPYIALSKWGAMSYFSFIL--LINT------------------------MMSLFSSFDL----YFFPL-SL----LIMS--MLM---FLFF------------NFYVLN---VKYLSL-----NYIFNT----FE-------SSFS---VLKFK---------S---M-NLMI--------LTFFEST--IFMMLLVNFISVLMFNFALTSQVSLVMLLSFNFWISFMLFYLGSNMKGFISHCVPEGSPLYLVVFLFLIETVSILIRPITLMVRLTANILSGHLLMILLSK-----LV----L-S----YSTILPI---YIGLNIVEMFVAFIQAYIFMTMICLYYAEVN------------------------MGTTKKSVRIPQL------NEFSWLMLLSK-------FM-----IIFLYFF---------------MLIS----FLRVCSMKRFSNLDLLS--FKCF----------------------------------------------MSLFNF----LV--LLVPVLICVAILTLLERKLLGLVGLRLGPFKVSMGGILQPVSDAFKL----ASKS-LNSLFNYSFSFYYLSGFV-MLLCSLFLW-FLVFS-----EPSPSALNF-SLLFLMVVLGLNSFNIIFSGWSTLSKYTLIG---------------SMRSVAQLVSYEASL-YFCL--------------------FFPILCYMC---F---SLSS----M-----------------------SI-YPIQ---FL----------------GMYLPLCVYMWLPS----MLMELNRTPYDFSEGESELVSGFNTD-----FGSSLFTLIFLGEYSSILFFSVITYFFFFFF---SST----FVFFF---LGFTIWI----RSVL-------------PR---FRFDLL----MMLC---WKLFIPLLT-ILFIFLVMWII-------------------------------------------------MLTAPFLVEVAYLYCLFLFL-------------S-----------SSSILLF-------------------------------WLFMEVNLCIILVLLCKKNLSDPSMFKYNLG-----IYYFIVQSLGSMIFL----------L----SSLLMDLF---PSNIIQF-----LIALSLTFKAGLWPFHLWFY------------------------------------------------------------------------NFTLMVS-P--FIF---L--LMLTLQK-FP--L-----LLMVFI-LG---SQISS-ILL----------FF---NMIVGVFY------LFHSK--SDLSYALISSSIYS-------------VLW--------I-YLFYTNHFMMYL-YFFF-CYS----VSILFFCGLKVY-----SS--YDLNSN----------FKLSLMCGI---LFLLSLPPFGMFFLKLSWMCYI------NIF----------------VS------EVLMTIIWLVSFSSLISYMS----------IFY----SFY-LMQANTHNSTVKFMSAKMNKIY---------IFLMFTSLFFFL---------------------------------------------------------------------------------LLLIKTVIMISILCVVLL---I-L-----FYWAS----LKTKMDKLSQ--TSFECGYTSHFNSR-NSFSVHYFVISLIFLFLDLEICFALP--FFM----EDLNNTETWISLM--LFIFI-LFLGLVKEWMDKKLDWEY--------------------------------MWVVGAL------MFLSSC---------------------------KSFF------------FFSTLFFLDS-FSLC--MTLLLPMLLYLFWFFPNPFL-DEKSTFKGWVYFS-SI--V--------FF----LF-----------------------------------------GT-----FM---ALDPFFFLISF-ELCVFPMMYV------FLLFSKDSDKLDSVLFMMLMNL-FGSIPFM-W----YVSI--------WFTT---DNFGYAV-LV--------ES--FSDY-IVFISF------CLL-LVVKFPIFMGHVWLTKAHVSGSGFCSM-ILASVMLKLGTFGLFKFVKLFH--K-LSL-KFSVSLAALCLI--GSIYFLL-----SMVRGLDGKLLVASSSVVHMASIIP-ATCMFAAS-GVLSSIFMMMGHGFISFILFMLVSLIYENSHSRSMDANKS----LESVSKTFMLIFFV---FLFLNLGLPPFMS-FVSELFFCLFY-FE--LATLLFLLFC-LVMLISILY--VMFFT-------------YSFLFG--K----KELNHYLFI------DVN-------------FMTW-CFFIIGWFVFSP---MIF------------------------------------------------------LEKWLMEHLFF----YCFMI---FLFS-----VFVY----FRL-K---------ILVFLFLECMMLMIVCM-----------WFIS----F---NSFPCFFCV-MLFSVF---MVLDSVLGLSIL-------IGGSRYSSKFGSVVNFV------------------------------MLFPICL-------LISFLMM-----VMFSYKSV----------EIFYFSGFKEVVF------LKGFHF----LF---DASSTIFSF--MVLL-VTCLVC-SFSSSYME------RYNIKKFYFLMCMFFLSM----------VFLVHS--SN--------------FFTFFIGWDGLGLTSICLIMFYPNKMTLYNSFLTMFFNRLGDV-----------------------------------------IFV------S---LM-----------CFVFLF-FHSFMCLLSMNVTLFFLF--------------------------------------------------------IMV-------------------------CSFTKSAQFPLSSWLPAAMSAPTPISAMVHSSTLVTAGIFLVHK---FYQYFENNG-IIYF---LFI------VSFLTF------LLGGFMANLELDFKK---IVAFSTMSQISMIMFFC-SL-GYIYICLIHTVFHAFFKTLLFCISGILFVSFFSDQS------K---THLMSFSASKISRFLFLVSC----FSMSGLIFSSSFFTKDLLLE--I-LNNSF----SSFY------FLMFL--LSSILT---M-GYLCRIM------DCS---KFSTTFFLSTFYFKEYLS-------LF------W-----LLFCLIVISVGALF--SC---------FCLSSVYV------VMSSMDL-IAIEV---LFILPLV------------IGLVYSNKTFLML-------------TITIS---FM-----KKLF-FSMWGKTALN----SLV-----------SQVHFSDL-----LFL-------KSFYIMPFDFT---Q-LKWNPTSNFILF--LLSFALALIFLY-------------------------------------------------------------MIT-LTSFLLA--VLS---MSISTAL---NPMK-------TIY----LMMALSM-ATTVNMTIHMST----SWSPLI------IF-LLFMGGILIS-FMIMASM---LP--N---EKSMKMK-----------FISSVLLTMPILTLTWGE------------LNTESASFI-LKTIISSSMSLTILIPLMVSYFVVFILLI-------SQTSAP--LRTMSC------------------
>Z343
-------------MKAYKDKWLWSTNHKNIGTLYFVFG-----FW--TAFYGSSLSLIIRLELSQPGSLILNDHLYNVFVTSHAFVMIFFVVM-PLLMGGFGNWLIPLYLGCHDMYFPRMNN-----------LSFWLLIPAMLFLFMSTFFALGAGTGWTVYPPLSSVSFHADHAVDFAIFSLHLGGVSSILSSINFIGTMISMRYSGLMPERVPLFVWSMVVTSFLLLFSLPVLAGAITMLLTDRNLNTSFFDPMGGGDPVLFQHLFWFFGHPEVYILILPGFGII-SQVISFYCGKAEPFGYLGMVYAIFSIGILGFLVWAHHMFTV---------------------------------------------------GMDSDTRAYFTAATMIIGVPTGIKIFSWIATIALSSVAWEPPMFWALGFLFLFTMGGLTGIVLSNSSLDIVLHD----------TYYVVAHFHYV---LSMGAVFSIFAGMTHWFQVFFGFKLNSEDLKCHFFLSFI---------GVNLTF-FPQHFLGLNGMPRRYSDFPDSFYLWNMTSS------------------------IGSFISIFS-------------------------LIFF----------SFLIWDSL-----------SAKSMAWSQMP----------V-SSMEVLDS-APTSEHTFDQNIKVLLSKSNLLKISDNTF------------------------------------MMTWNSSLFQNPNTYLMELVSCMNDYVVLFMLMV-LLIVLCSLVKT----LFFSFFD-IKFFESHQLEMVWTVLPFLLLMVVLLPSLSSLYTIDSCNFCGLTMKIIGHQWYWSYELCFGE-SK--------------------IFDSYMLD----SHNDQLRLLDVDNRTFLASSLPTRLLVGSADVIHSWTVPSFGFKMDAVPGRINQFCVSAKRTGVFFGQCSEICGANHSFMPIVLESLSLKDLL-----------KLV-------------------------------------------------------------------MISKSHQFFLIQHSPWPVLIMLNSFNIFMSIFSFIK-LGQNNSMIFNFFC--LMMA-SFYWWNFYSSEFNLEG-KE----------SFNFTLGVKYAMILFISSEVFFFFSFFWSYFFSYLSPCLEFGSVFPPFNLSMFDCLTTPLINTFILLASGITLTISHACN-L-MANYKGFQNFLLFTVMLGMTFSFLQFIEYK---SSM----FELSDSMFGSNFFMLTGFHGFHVVIGTVY-LFSCLTSISSYNS---TECLKFELSCW--YWHFV---DVVWIFL-------YFFL-----YYLNS----------------------MMMTRKNNNAL-SLLSNSLWDLP---SPSTMSYFWNFGSTLGLV------LAIQ----------------------LLTGILLTMHYTS---YALESFSS--------VVSLMREIWSGWVVRLLHMNGASMF--------------------------------------FFFIYLHLFRGLYFYSS-SHKKVWSSGVFILLTLMAISFLGYVLPWGQMSYWAVAVITNLFSVIPIIGSNLVSWIWGGFSVGSPTLTRFYSLHFVMPFILSFLVLIHLVTLHAE-GSSNSIGVNSNMD-----KIQFHPYFSLKDTFFI----MVVMIVAVSISFYY--PYALGDPVNNVPANAMQTPLHIQPEWYFLPSYAILRSLPSKTAGVICLMLSVSIFLILPLYKFKF-----SSKFNYNRIIYFWLFLSCFF----FLMKMGALPAEEPYILLSKVATFTYFSLIL--MLNL-------------------------MSLFMSFDV----FFFPY-QY----YLFF--LTS---ILIMT-------K-----SKIS---KLALGF-----SYIFTL----ME-------KFFS---SLKNK--------SI---N-VMMI--------SLAI-SN--LFLLFLLNFMSIFSYVFPFSAQVSMVLTNALLIWVGMMLFSLMFNVKSIFSHTIPEGCPLFLSMFLMLVEVTSNLIRPFTLTVRLFANILSGHLLLNLMSM-----LV----V-K----QQMFFVL---YMGLNLVEIMVALIQAYIFLTMMFLYYSEVN-----------------------------MKVLMPQI------NEFSWVLMLIK-------TV-----SLIFIF------------------------ICVMMMF-CQYTVYNVK-SFNIYIFK-NFI-------------------------------------MMHSVVNF----LA--VVLPILISVAFVTLMERKVLGLMGFRVGPGKVSLMGLLQPIGDALKL----SNKS-SNSLFNVSFYYYYLAGFF-TIFFSVLLW-FTLFS-----EPSPISLKT-SLLIMFCLLSLNSFISVFLGWSTTSKYTLIG---------------SMRTVSQLISYEASL-YFCL--------------------LFFVVMFCS---L---DMFS----F-----------------------SF-KSVS---YG----------------FLLLPSIFLIWGPS----MLAELNRSPYDFSEGESELVSGFNTE-----LGSVVFTLAFLGEYANILYFCVLTCFIFFSH----FF----SVVFF---FVFVLWI----RAVC-------------PR---LRFDKL----MSVC---WKFYIPVLT-VIFLLYVIYI-------------------------------------------------MLNWTFYLFFMTYFMSIFFMF-------------S-----------FFSLIIF-------------------------------WIIIELNLAIFL-VLCK---HCSKF-NYASYNSI--IFYFIVQSLGSVLML----------T----AFCSSSFI---NDMGMHYFSGFLLLS-SLCFKLGMWPFYHWFF------------------------------------------------------------------------NFTLYSS-P--LVF---F--LILTFQK-LP--V-----FLFFLHIMD---SSSVS-IVL----------FS---SFIFGTYI------LWFS---KDFVKAMVGSSLYT-------------MFW--------F-YMGHFSSLSDFL-VVFL-LY-----SVSCGVMSLLKTNFF---S--FWSKK------------SFILSCSF---IFLLGLPPFSFFFLKL----NL---IL-INL--------------ASLS------FFLIGFIWLLTFVAFMGYFK----------NFF-----FL-QIKEFLMYNFSAVNLYSASYF--------------FLPFLFFF---------------------------------------------------------------------------------LLLLKFLFMVVFLIVILS---I-L-----FYMVS----KLTIFNFSCV--SPFECGYTSYFYSR-FSFSIHYFMVALIFLFLDLEICFIIP--FFV----EELSSVYLWVYMI--LFISI-LLLTLFKEWVDGKLDWEF-------------------MSVYNRLFLSFLMMWIFCLM------FPFLLI---------------------------KDKI------------FVSQNFLLDD-LSMC--MFVMAPCIVYLMYNMPNSYL-N-LSYF--YSFNS-SI--V-----VALFF----LF-----------------------------------------MT-----FI---LKTPMLFLTSY-ELCVVPVMYF------LIGMSKEADKIESFIFMLFMNM-AGSILFMIF----YSHF--------KFSENSLDNF-----LK--------FY--FYEL-EVFACM------SIL-LLTKFPIFMLHMWLFKAHVSGSGICSM-ILASVLLKLGTFGFLKWCVFFN--L-LIF-DFMDIFTVFSLL--GCFTILM-----GMMRSFDLKLMVASSSIVHMACFLP-CLGLYSST-GVVSSVYMMVGHGLISYLLFFMATVSYEISHSRTMSLSKS----LESINSSLSLVVFI---LFFLNMGVPPFVS-FVSEVMFMTFF-MK--FSFISVFLFI-IVMIASILY--LMYFL-------------CLTMFG--K----KSIFMQNHL------NLS-------------MISL-IVLSMSGFILLP---LIV-------------------------------------------------------------MVYF----FSIFM---FFLV-----YVFF----FRF-K---------ILVLLALESISIVL--------------VALV----PHSMGGAWVMSVI-LLMAII---MVLDSVLGLSF--------LLACSRSS------------------------------------MLKKFFFMTS-------IFSFF----------SFFFLYSIKNFF-SLSSLYFKGFEEIEN------SQNFSF----LL---DNFSTIFLL--MILL-ATSLVC-IFSEIYME------FYSNKKFYFLMVSFLFSM----------LIFVHS--SN--------------FFLMFVGWDGLGISSIVLIMFYPNKFTLYNSILTMIFNRLGDV-----------------------------------------IFV------L---LL-----------GWSLLH--PSNWAF--LSTYSFYFF---------------------------------------FV---------------LLL-------------------------CSLTKSAQYPLSSWLPAAMSAPTPISALVHSSTLVTAGVFLVLK---FNHYLECYN-ILSF---LFL------LSFFSF------ISGGIMASKELDLKK---IIAFSTMSQISMIMVFC-SM-MKIPTALLHTMYHALFKTLLFSVAGFYFTSLFNSQL------K---MKMFSNQFMLKAQILLTVTL----FSMSGLTFSSSFWTKDFVLE----MNLNQ----NLIL------FLCLT--ISSIFT---L-YYCVKIF------GIVLSNKYFN---YSMKNKNSAYG-------VF------W-----FFFFFFTMGSGILLMDTN---------YMCELIFI----KSIEAFILA-MTLMI---FLICEVP------------KN---SMKILLDW-------------TVFTG---YM-----KLYV-FSKIAGYIKM----NTS-----------LHVYFSTN-----MFL-------KKFYLLNFQQTFMSKTFSLNTVIFFIMVYILLMYWY--------------------------------------------------------------------MMSLISLLLL--TLS---LNSLKTL---NPMK-------MIF----SLLFFSF-LILVSLSGAIKM----TIMTTI------LF-MLFVGGILVS-FSMVTSL---MP--N---QKSLNFKLTHLI------LYFLGCWTTFSLTNTQSL-------------------SLVTKELFVSNNNVFYMTFIMLFYFIAMIQIV-------SQTKSS--LRSMNCN-----------------
>Z318
--------------MYFMERWMNSTNHKDIGTLYFVFG-----FW--SAFYGSSLSMVMRMELSQPGSFIFHDHVYNVFVTSHAFIMIFFVVM-PILMGGFGNWLLPIMLGCHDMHFPRMNN-----------LSFWLLFPAMSFLILSSYLSLGAGTGWTVYPPLSSISFHTDFSVDLAIFSLHLGGVSSILSSINFITTIFSMRFSGFKVERLPLFVWSMLVTSFLLLFSLPVLAGAITMLLTDRNLNTSFFDPLGGGDPILYQHLFWFFGHPEVYILILPGFGII-SQVVSFYCGKKEPFGYLGMVYAIFSIGVLGFLVWAHHMFTV---------------------------------------------------GMDIDTRAYFTAATMIIGVPTGIKIFSWVSTMSMSNVSWEAPMYWAVGFLFLFTLGGLTGIVLSNSSLDTVLHD----------TYYVVAHFHYV---LSMGAVFSIFSGLTHWLQIFYGLKFSDFLLKVHFFLSFL---------GVNLTF-FPQHFLGLNGMPRRYSDYPDSFYLWNLFSS------------------------LGALLSVFS-------------------------LVYF----------SYIVWDGF-----------TKKMNFYSSSS----------SSSSSEFLLS-TPLEDHTLNNSIKTSVMSN----------------------------------------------MTTWNSLSFQNPTTFMMELVSVMHDYVCMFLLSI-LILVFMNLSYP----ALLKSFS-LNFYENHQLESVWTLAPFFLLIFIVVPSLASLYMLDSCLFCGVSVSIMGHQWYWSYF--YKD-FN-E-----------------FFFNSYMLP----SEDSSVRLLDVDNRLVVPSFIPIRFLLSSSDVLHSWTIPSFGVKMDAVPGRINQFCFSSKRSGVFFGQCSEICGANHSFMPIVLESVSFNEFL-----------KMN-------------------------------------------------------------------MINSTHHYYLLSPSSWPFFISLSCYNLFLSFFYFVK-FNNTIIFLICVML--SAIF-SLFWWITYSMEFNLEG-KN----------SFSLESGVKMGMILFISSEVFFFFSFFWSYFHYLLSPSLELGLFFPPVSVEFFDYTSVPFINTLVLMGSGLTVTVSHYYF-M-ENKKKNGMFWLILTISLGILFSSFQLMEYN---SSF----FSISDGSFGSTFFVLTGFHGIHVLVGSVF-LAVASLRMMGLNS-SGPSFMSLELASW--YWHFV---DVVWIFL-------YFFL-----YYMVD----------------------MTTLRKEDKIM-KTINNSLWDLP---SPSTMTYFWNFGSTLGIC------LMVQ----------------------IITGLLLTLHYTS---YAEESFSS--------IVKIMREIWSGWTIRFIHMNGASVF--------------------------------------FFFIYLHLFRGLFYKSS-VHKKVWASGVTIMILLMGISFLGYVLPWGQMSYWAVAVITNLLSVIPIMGQEVVSWVWGGFSVSSPTLTRFYSFHFLFPFILAFLTLLHLLFLHEQ-GSSNSMGTNSNAD-----KISFHPYFTVKDTLFI----MLVINISMMISFFF--PYILGDAINNVPANAMQTPVHIQPEWYFLPSYAILRSLPSKTAGVLALLLSVSIFYVLPIFKMKF-----SSKFNTLRQMIFWSILASFL----FLMKMGALPAEEPYVTMSQYGAMAYFTSIL--MLNI------------------------MMSLFSPFDY----FFFSM-SI----FLFP--LLF---FLLTS-------L---F-FMMG---SMNFMM-----TNVSSY----LS-------KFFC---SLKSK--------SM---N-SASL--------ALFL-TV--FMSIFVLNSYSVFSFGFPMTSQVSVVLSFGLGIWVSLMIFSLGACYKKLLFHFIPEGTPIVLIPLLFAIELVSNIIRPFTLMVRLVANILAGHLLMILLSS-----LV----F-L----FPLSFPL---YALLNLVELFVSLIQAYIFVTMISLYFSEV----------------------------------MPQT------SNSSWILITSI-------YV-----FMFVSLF---VS--------LSYIRL----FSSVYTDVRF----NLL-SYSLFL----------------------------------------------MLFKF----LI--FLIPPLICVAFFTLLERKVLSLVGLRVGPNKVSMLGLLQPLGDALKL----SNKS-VNSLSSFSLFFYYFSALM-MISMSIILF-SCVNS-----APSYLSLNY-PLLIILLVLGFNSLNSILSGWSAFSKFSLVG---------------SIRTVAQLISYEAVL-YLCV--------------------FFIFCLSNS---F---DLDS----F-----------------------NF-LSLD---FI----------------FILIFPCFLIWIPT----ILAELNRTPYDFSEGESELVSGFNTE-----FSSSCFTLIFLAEYGSILFFSIFSSVLFFSP---IFL----ILFLF---FFYFIWI----RSVL-------------PR---FRFDKL----MSIS---WKVFIPLLT-IVFILFFSYFN------------------------------------------------------LYVVSLYLSSLLLFI-------------N-----------FSSPLIF-------------------------------WVTSEFNLILFIFLMI-FT-GDP-KDKQEMNEIP--LFYFIVQSVSSSFLL----------F----NFFFLYES---N----NFDY-DLFFISSMLIKLGIFPFFFWVY------------------------------------------------------------------------KVQNFVS-L--AIF---S--ILLSIQK-IP--F-----FLALFS-NF---SSFLL-IVL----------AS---SFLVGSIM------ALYC---TDLKSLIVSSSISY-------------SFW--------V-IYLYLYSAPLFF-FFYS-LYG----LFLFIMLQSFFT---------PGNFPS----------SILVLF-SF---MFFLGLSPFSMFFFKF----LG---VG-FMS--------------VFFG------SAEFLVFWFFSFMLLIGYLK----------FFYRF--SFLTL-DLYDYIKF---LKKKMFLLS---------LTVFT--FLVFLL--------------------------------------------------------------------------------MLVFIFFL-TVLFGLFLL---S-L-----FFIFS----KNKNFDILFN--SSFECGFTSYFFSR-FSFSVHYFLVGMIFLFLDLELCYLLP--FMS----ESYSSLMILSLFL--TFIVA-LLLGLLQEWSSGLLDWKF------------------------------MMTLGFPLSFF----FLVMLA---------------------------KDSF------------FLSSFFMMDS-VALF--LLCIFPMVST-VLFF--PTF-NFSSFKEGSIFLF-IF--C-----SVVFF----LS-----------------------------------------FC-----FS---SNNSFFFLVFL-ENCVMLMFIC------ILVFSKDQDKLSSALFMFVMNM-FPSVLFML-----FCSQ--------H-RSPLDFSYFRVE-E-------------SVSY-ICLLCF------LGL-LVSKLPLFLFHFWLTKAHVSASGCGSM-ILASLLLKLGSMGLINFYHLFL--G-LCS-LFSGMTFSLVCW--TSLTLLL-----VMTRFFDLKYLVACSSIIHMSPLFC-LVLQGSPF-SILGSCYMQVGHGLVSFFIFFLITLIYESSYHRSLDLNKG----MGSKSPLILFFIFS---FFILNMGFPPFCS-FLSELIFLFIF-FA--TDSLLLFALS-LTLIPSGIF--FFILV-------------SKMIFG--K----KISV-PSSF--F-SPYLV-------------TFNY-SFLVIF--FFLP---FMFF------------------------------------------------------------MIFI----MMFFS---SIFM-----VLMF----FPK-K---------FMALLFLELSFLSLVFL-----------FLGN----SYCSLSHNTYFSS-LVLLVF---MVLDSVFSLCLL-------ISSSRNSTLFSSYL------------------------------------LLFF-------------T-----SFMFFMLSYLN--HP--FFFGLNGWYSFPLE------EKTLPMSLNFNN---DSVSLLFAL--MVTL-VTSVVF-LYSEFYMD------SYKNKKFILFTSLFFFFM----------FWLSFS--GS--------------IMSFMIGWDGLGISSLLLIMFYPNKITLFNSFLTFFFNRLGDI-----------------------------------------LLI------L---FL-----------CYYLNH--LTMFFH---LVDLKD-FL------------------------------------FVFL---------------FCS-------------------------CLLTKSAQIPFSAWLPAAMSAPTPISSMVHSSTLVTAGLYAFLK---LIKSFSLSG-FSSF---LIY------MSALTF------LLGGFLGVLEKDLKK---IVAFSTMSQISMILFFL-SS-TLWAMGALHIFGHALFKTILFLSCGVIFIYKNSDQT-----LS----NLSPLSTSFSWSFLLLCSL----YSMSGAPFSTSFHTKDIVLE--Y-FLDST----LTLF------FFLLI--FGSILT---I-FYSSKIF------TSTVW--------V-SP--KLFSSLKNNHF-LF------L-----FMMLAFCVVSLKVL--FC---------FFLY--PQ----SCIISSMEI-FTIN----LLVVGSL-------TLKVWPLA-S-----SVL-------------PMEVY---FL-----KNYF-FSLASK-LIN----SVS-----------SKGTLSDS-----FFF-------KPS--FLFCNSKLMHF-PMNN-SKFWVFPFL----TVSLFF-----------------------------------------------------------------MIMTVI-L--TLL---WVAKSAS---NPLK-------VSA----ILLILSG-LSFLSLKVSNGL----TWVPMI------MF-LVFTGGILMA-FMILSSI---LP--N---EKTMKIKSPKILLTL---MIVTSTI-----VGTSSA------------GSKEI--LTEMKSILSSPPFFGMLTGVIMIYFFLSMGLN-------EGEMSP--MRSFQCR-----------------
>Z296
------------MKNYSFFRWVYSTNHKDIGTMYFFFG-----FW--SAFYGSSLSVLMRLELSQPGSFIFHDHLYNVFVTSHAFIMIFFVVM-PVLMGGFGNWLIPLMLGCHDMHFPRMNN-----------FSFWLLLPAMSFLILSSILSYGAGTGWTVYPPLSSINFHNDFSVDLAIFSLHLGGVSSILSSINFITTIFSMRFSGLMMGRLPLFIWSMLVTSFLLLFSLPVLAGAITMLLTDRNINTSFFDPLGGGDPILYQHLFWFFGHPEVYILILPGFGII-SQVVSFYCGKSEPFGYMGMVYAIFSIGVLGFLVWAHHMFTV---------------------------------------------------GMDIDTRAYFTAATMIIGVPTGIKIFSWVSTVAMSNVSWDSPMLWSMGFIFLFTLGGLTGIVLSNSSLDTVLHD----------TYYVVAHFHYV---LSMGAVFAIFAGLTHWVQIFYGIKISELSLKIQFFVSFM---------GVNLTF-FPQHFLGLNGMPRRYSDYPDSFYYWNLISS------------------------VGSWISLFS-------------------------LIYF----------CFLLWDSF-----------SKKMLLKSIFS----------SSSSPENLFS-FPMLDHTLLNPVKSMSL------------------------------------------------MTTWNSIYFHSPSSFLMETVSLMHDYASLYLFSI-LILVLMNIFYT----KFILNFN-LEFFENHQIEFVWTLVPFFLLIFILLPSLFSLYMLDTCLFCGLTVSIMGHQWYWSYF--YKD-LK-D-----------------FFFDSYMVP----SESSLIRLLEVDNQLVIPTSLPIRFLVSSSDVLHSWTIPSFGVKMDAVPGRINQFCLSSKRSGVFFGQCSEICGANHSFMPIVVESVPLNKFF-----------YSF-------------------------------------------------------------------MIMKNNYFFLLPLSSWPILISFGSFNLMFSMLILFK-YGNFDSIILSATS--LLLL-TFFWWITYSKESNFKG-MN----------SFYLELGIKMSMIWFICSEVFFFFSFFWSYFHFFLSPSMELSLSWPPLGVTSFNYINVPLINTMILLSSGVTVTISHHFL-N-NSNIYKFCLFMMLTVLLGLSFSFFQFLEYK---SSF----FSLSDSTYGSSFFILTGFHGIHVIIGTIF-LLTSAMLGMKIYS-NWCNILSFEMSSW--YWHFV---DVVWIFL-------YFFL-----YYLTW----------------------MYITRKKEEII-KTVNNSLWDLP---SPSTMTYFWNFGSTLGMC------LGVQ----------------------MATGLMLTFHYSS---HAPNSFSS--------VVMIMREVWSGWMIRMLHMNGASVF--------------------------------------FFFIYLHLFRGMFFVSA-VHKKVWLSGVAIMLTLMGISFLGYVLPWGQMSYWAVAVITNLLSVIPLAGDEVVTWVWGGYSVGAPTLSRFYSLHFLLPFILSFMVLTHLIFLHKE-GSSNSLGIGSNVD-----KIQFHPYFSVKDLIFI----MMILAISFLISFFL--PYMLGDAINNVPANAMQTPIHIQPEWYFLPSYAILRALPSKTAGVIALVLSVSIYAFIPMFKMSF-----SSKFSFYRYTIFWAMISSFI----FLMKMGALPAEEPFVNMSKWGAMIYFTMIL--SLNI------------------------MMSLFSSFDI----FFNLM-PF----LSFM--IFV---FYYFN-------F---Y-YKII---GISVFL-----KYLHK-----IN-------MFFF---SIKPK--------MY---T-KFVI--------LIFL-TS--MLCILVFNITCIFPFVFPMTSQFGLMMFFGLSFWASFILFSVFWNMKGLISHLVPEGSPMALTTFLFLIELVSLSIRPITISVRLVANILAGHLLMILMSK-----LI----F-F----KLILFPL---FLTLNMIEFFVALIQSYIFCTMLSLYFSEIH---------------------------------MPQV------NEFSWMSLFLK-------FW-----FIIFIMI---------------LMIS----CFDIMNFNLKMHKNSLN-SFIFML--------------------------------------------MFFLLKY----IL--LVGPALVSVAFLTLLERKVLSIVGLRFGPNKVSFFGILQPITDALKL----SNKS-VNVMTNFCSFFYYFSCFI-MLMMSLMLF-SFFFC-----FPLPFSFKY-SILLFFLVLGVNSLQSIMVGWSAFSKFSLIG---------------SIRTVSQLVSYEGVL-YLCV--------------------FFFVMILCS---F---EFDS----L-----------------------PF-LGVN---FF----------------FLFCLPCFYIWIPT----FLAELNRTPFDFSEGESELVSGFNTE-----FGSSSFTLIFLSEYSNIIFFSILTSFLFFYP---IYF----FILLS---VYFVIWI----RSVL-------------PR---YRFDKL----MYLS---WKFFIPFLT-IFYVFLFVYII---------------------------------------------------MSVIYVTFFYAMSISLFF-------------L-----------GINSLMV-------------------------------WVVMEINLLLFLFLSFVID-SWK-KVMFQE-ESL--FYYFIIQSMGSMIFL----------T----SIYFKMEI---L-----IFS-DFFFIMALSLKLAIFPFYFWIL------------------------------------------------------------------------TLSGSLS-F--YMF---I--LILTFQK-IP--M-----FLILFK-MD---YSKIC-LFL----------FI---SFFFGSLS------IFFS---SNFFMLLVFSSVSS-------------SLI--------I-YLIYIQDFFMFF-VFYI-FYF----FFL----MLISESSL--VLSNKSFYK----------------LSLF---FFLGGLPPFSLFFFKF----FI---CF-DLF--------------FFGT------NFLFLLFWLLSFLSLLGYLK----------FFYIN--FFM-KNFLFLNSTF---CFKKSSFL---------LGCFIF--FFPMIM--------------------------------------------------------------------------------LLLNFILT-SMMLIFLIN---F-L-----FFLLS----KKFNWEHSMS--STFECGFTSYFFSR-YSFSMHYFLIGLIFLFLDLEICFMMP--FFN----GEFASASSYYFLL--IFIVI-LILSILMEWKLGKLEWKY-------------------------------MISFFLFFL-----SFLVSL---------------------------KEEH------------IFCESICLES-CIIF--MTMIFPLVYI-FIHI--SFY-NSGSYTEHGYYKL-SF--F-----FFFFF----LY-----------------------------------------LC-----FL---SISSFIFLLTM-EMLSFLMIFF------IFNFSKEMDKISSSIFMFLINI-MGSIPFMF-----F-----------------------------------------------------------------LPIFFFHFWLTKAHVSASGPGSV-ILASLMLKIGSMGMFKWGGVFS--F-LFN-FGLNLFLSFSLI--MSLLVLF-----LMNRFFDLKYLVACSSIAHMSLTFP-FFIFDSCS-STFSSILMSVSHGVTSCLVFFLVSFLYEVNQDRSICSNKS----LESQSYLLSLSVVV---WMILNLGFPPFLS-FISELVFLYSL-NE--IFFIFSLIFL-LSFLFSGLY--FINLL-------------IIMVFF--K----KNSL-SIDA-------PL-------------GVLS-L-CSIL--GFFS---FSSLSFFFF--------------------------------------------------MQEKLLFIK----VMIFL---VFYI-----YIKN----FSS-K---------LLPLLSLEMLMIFLILA-----------FYSF----MSIYE-SGIYVIL-LLFLIM---MVLDSVLGLCLL-------ICSCRYSTQMMDYFF-------------------------------------MF---------FFFLL-----SFFFFSSFLNF--NI-SNSFMYCY--LLKMF------SFNF----SMYF---DKECLSFLF--MVFL-VTSMVV-LYSEVYMD------SYNNKKFFFLTISFLCSM----------VVLSIS--GT--------------IIPLCLGWEGLGISSLLLIMFYPGKIPIFNSFMTFFFNRLGDC-----------------------------------------FMI------L---SF-----------C-FLLN--LSNLFLS--FFESGSNMT------------------------------------ILLL---------------ILL-------------------------CSFTKSAQFPLSSWLPAAMSAPTPISAMVHSSTLVTAGIYIIFK---FFFFIQESG-LDFF---LLF------FSGITL------ILGGLLGAVELDLKK---IVAFSTMSQISMIIFFL-AS-GSLFLCMSHMIFHALFKTLLFCSCGMFFVMVYSDQL-----TK----IFFLGESKLFLYF-FFLSI----FCMSGLPFSSSFFSKDFFLE--L-SIDSH----VSFL------FFTVI--LGSIFT---M-IYSGKIL------KLIFL--------SYKEN-FPSFVNKGMMF-LL------G-----VLFSILALTSPLFI--GF---------FWFN--ES----LPIVSNLEN-FFILM---ALAFSIL-------VNLKLSYK------FMNS-------------SLELL---FS-----KFFL-FSGMGK-LIL----FDK-----------FSMNTNDV-----LIF-------KPY-F---------FLGGKTK-IH-LKSPIFMILSFLLYYLLLF----------------------------------------------------------MTTLFLENLLMI--ILA---SLTMKAS---NPIK-------MSM----ILLILSS-IIFFKMYTFSSK----VWFPTL------YF-LIFMGGILMM-FMILSST---LP--N---QPSKKMSKMFFLIPTLMGASMWDWETQ--------S------------SSMPTK---MIKSMIDSSHSTMLMVVLMLMYFFMSILMV-------SKEECP--MRKSS-------------------
>Xenillus_tegeocranus
-------------------RWFYSTNHKDIGTLYLIFG-----AW--SALLGSSLSALIRLELGQPGSLMENDQIYNSIVTAHAFVMIFFMVM-PVMIGGFGNWLIPIMVGAQDMAFPRMNN-----------MSFWLLPPSLFLLTTSAFSGMGVGTGWTVYPPLASNMFHSGSAVDLAIFSLHLAGASSILGAINFISTILNMRPKKMKLDLIPLFVWSVMITAVLLMLSLPVLAGGITMLLTDRNFNTTFFDPCGGGDPILYQHLFWFFGHPEVYILILPGFGMV-SHIISFYSMKKEPFGSLGMIYAMVSIGFLGFIVWAHHMFTV---------------------------------------------------GMDVDTRAYFTAATMIIAIPTGVKVFSWLATLSSSYLYMDSPLYWAIGFVFLFTVGGLTGVILSNSSIDIVLHD----------TYYVVAHFHYV---LSMGAVFAIMAGLTHWFPLLFNMTMSPKMLKIQFFSMFI---------GVNLTF-FPQHFLGLNGMPRRYSDFPDAFSTWNLVSS------------------------LGSLISFMA-------------------------VILF----------MMILWESI-----------TASRMKIYSLI----------SSTSSEWMNS-SPTMEHTFEQS--LSLNINK---------------------------------------------MPNWSYVSFQDCTSPTMEHIMMFHDHAMTILLAI-TILTLYLTTSM----VSTNKFN-KFTMESQEMETIWTILPGIMLVFIAIPSLKTLYLMEDTKNPIMTIKVNAHQWYWSYE--YSH-MK-S-----------------SSTETFMENS------KMSRLLKNNELLKIPIKTSIRTLISSSDVIHSWAIPSMGVKVDALPGRLNQTFLLSKRIGLYTGQCSEICGMNHSFMPILMKAESVKQFT-----------KTIK-------------------------------------------------------------------KKKFNPFHLVEISPWPIISSSGIFLLMLSLLIMMN-KTKKVSVIPSMLL--TMLI-AFSWWRDVHREASTQG-LH----------SPVVMNGMKMGMILFISSEVLFFISFFWGFFHSSVSPNMEVGLVWPPKEIQTFNPMSIPLLNTILLLSSGVSITWSHHAM-L-MKKYKESTSSLLTTILLGMIFSLLQSFEYS---QAP----FTLSDSVYGTTFFMLTGFHGIHVLIGTSF-LIVSMVRFKMMFN-PHTHVVGFECAAW--YWHFV---DVVWLFL-------YSVI-----YWWGN------------MQGYSGDFGIKKQPF-NNPLL-NMMNKSLLSLP---APSSISLLWNMGFMMGMV------LMMQ----------------------IMTGLVISMTFST---ELSTTFNS--------VILMSRDNPWGWITRTLHSNGASLF--------------------------------------FVLMYMHTARGIYYTTPTNQKPVWTSGILLMLLTMAAAFLGYVLPWGQMSFWGATVITGTLSAIPVVGNEVATWIWGGPSVSQPTLNRFFSLHFITPILIVMIMLTHLIFLHEK-GSSNPFNTESNKD-----KMKFHPLFTMKDLTPS----IMTTTVILILISNN--PNMLGDVENFNPANPLVAPLHIQPEWYFLFAYVILRSIPSKLGGVVALLMSILILTM--FMTKKN---V-SAKFIPMLKTKFWLLISTMV----ILTWIGAKTVESPYEGIGQMYSAIYFSTIL--VM---------------------------TNLFSMFDP--SSSIA---SLSW----LN--LMLV-TQIIPK-----------NSWKKK---SCLTKNISSMIYM----LKKEVS-------YSL------KSK---------------PSTK--------KMIM-TT--FSMILLMNFTALYPQTFSATSHLSISMPLAVTLWMAIFMFSTKNKTKHTLVHLVPQGTPSSLLPFMVLIETTSNMIRPITLCIRLVANLIAGHLLMSLLGN-----MMLNLKLSI----SIVMLMT---PLILTILETAVAFIQAYVFMTLLSLYLSETK---------------------------------MPQT------SPMSWPM-------------------IVTLMMMLMLT-----------------------TYSNHQKTQKIITMKKTTPYFMKKNTW-----------------------MWINSKNDQMTQMHKMSMDY----VG--ILVGVLLSVAFFTLNERKIMAYIHYRKGPAKLYFWGLLQPMSDAVKL----FSKE-SFKGYQFNYFIFILAPFL-GLSLMLILW-STYPS-----MSGLHGSYF-SMIYVFCFMSMMVFFLLFCGWGPSSKYSLMG---------------TYRSVSQTISYEISL-IFFA--------------------LTLVYISLN---F---DFLL----T-----------------------ATFQ-QNFWFCF----------------I--SLIMLLGWSYV----CLAETNRTPFDFSEGESELVSGFNIE-----YSGGIFSLIFICEYGMIVFICLMSNMLLMGAADF-----IMKGLVM---CMTFIWI----RCCF-------------PR---HRYDLL----MKNS---WKIILPLIMLSLTLAASLFYM--------------------------------------------------MSLLLASAVLLVITPVSCL-------------L-----------TNSWVLV-------------------------------WLMLELNTLSFCSLL---I-TNKTKKI---MEMS--LKYFIIQTIGSIFLM----LSACSLKNLLNMKPSV----------------LLLG-MSIMLKMAAAPLHQWFV------------------------------------------------------------------------SMNKSLNEK--SAA------LLMTWQKSAP--------LSICIYLPNKLI----LP-FI----------IF---SSLLGATS------QMNK---NKIMEIMSLSSVFN-------------LSW--------M-LVAVSLSMKSTI-SYCT-LYW----TTVLVSMLMIYSHKIKT----NLDE--KESKTK----SFMEM-MIM---ASLGGIPPLMGFMPKW----IV---FS-QMM---------------KNQ---MK-SI-ATAMLTMSTLNMYIYTR----------VIM----------TKATKYMKTKQMKNLNPQKKFTYSIVMLVSATPTLFMNLLGPALKMSVIMM----------------------------------------------------------------------------MWTTAVIVTLLLY---T-T-----TKLTS----KKSHPSKNKW--NIFECGFFNMTPHH-TPFSLQFFLIALLFLVFDIEMAILLS--FPM-----EPTTTKKTYIIM--MIMMI-LTIGLMYEWQNSKIEWTNWME-----------------------MKFYFLLVFVFFFGFFDFLNFFLLL---L-FLV-----FFLF--------FMG-PF------------GFFGLFFFDW-LSFF--LVFLVVTLFL-LCFLSEV-INKWGNFNFVFYGEL-LF--------FMFVL----MI-----------------------------------------FS-----FC---CLNLILFYFCF-EFIFVLMFIF------LMGWGLSPERVQASFYMVFYTL-LVSFPFLGF--LV-----------SF-YFMFFSMSIFLFVEL-------------GSF-WWCFFL--------LVFLVKLPVYGVHLWLPKAHVEAPVSGSM-VLAGVLLKLGGYGLYRFSFFLPIGLGI----HEFFLVSLGVF--GSLYSCF-----FCLRQVDLKSFVAYSSVCHMGVGLA-GLYSLSNL-GVGGMVLMLLGHGFCSSCLFYVIYVLYERYHSRSLVILKG----SCFLIPLIGLIWFF---FSVLNMGVPPFLS-FFSEVSILISLMS---LDCFLIG-LIGVILFLGGVY--GIYFF-------------VSSMHG--VGF-LGGYEYGLGL-RE-------------------FLVFWGHFFPLFWVLINIS-YFFG------------------------------------------------------------MFF---CFLLFGW---WFFY-----MFMW----SVH-Y---------IFLLLGVEMLLFSVF-------------LGFC-----FG-GSSFSLMFL-FVFLLV---MVCMGGFSVSLL-------VSVIRFFGMDFFLVSFVF----------------------------------------MEVGFFLVFL-VFYLVCLSAFFWS-WGE---GFVVEFS-LFDF-----VDFGFS-------FSF---DFLSLGFFL--SVSF-ISSMVF-LYVIYYMGG-----LVDMRRFLWLVFLFVFSM----------FLLVFS--CN--------------LFGLFLGWDGLGLISFCLVVFYANSSSLESGLLTVFSNRVGDV-----------------------------------------FFL------S--SFY------------FFWGGLSWKYD--------------------------------------------------FFFV---F---CSSYFLIFLFG-------------------------GAITKSAQMPYSAWLPAAMAAPTPVSSLVHSSTLVTAGVYVLIR---FNYLFDFMS-SIF----FSV------FFIFTM------LGGSLAACVESDFKK---IVAMSTLSQLGLMLFIL-SL-GGWILSFVHMVIHAFFKSMLFLSTGSLMMQKMGEQD-----LR---GFGGDYM-SYSGFLYFVVSC----FCLMGMPFFIGFYSKDLIIF--GTTVWG-----GCFL------YFLFL--WGCVFT---V-VYSVRLINIFCVSFFKGE--------AF------FLF-KEGYYFFF----P-V-----FFLFFKGWFLGNVF-------------CWFFLFECSYGLFTL---DLLSGLLVVASGLFLFF----------------------------IFNLF-YFFVFFLGFVF---FF-----QWNS-----------GNGFSFL-FKFLGL------NR-FEG-----EWAEVLGGRGFF-YIFSLFSWWGFFF---SLG----FIYLCFLLLVGVYMFCF-----------------------------------------------------------------MTILMM--TMT---IMT-KNI---NPMT-------TSI----MILTIST-TTTILITKSLTS----SWMSFI------TI-ITFSSGMMTL-FIYTASI---SP--M---ETNKSKK--QPSMLM---MTSPIL--MTLPHSN-KN------------------PHLNMKSFSSQTLMIMMGI-VLIITMLAISTHG-------HHPHQT--LSTSF-------------------
>Walchia_hayashii
----------------MKNRWMFSTNHKDIGTMYFGLA-----AW--AGMMGTSLSFIIRTELSQPGSLLGNDQIYNSIVTAHAFIMIFFMVM-PAMIGGFGNWLIPLMMSTQDMAFPRLNN-----------MSFWLLVPSISMLTMSMFTNTGSGTGWTVYPPLSSNIAHGNPSMDLTIFSLHLAGISSILGAINFMATILNLPPKMMKWEQMPLFAWAVLITAILLLLSLPVLAGAITMLLTDRNFNTTFFDPSGGGDPILFQHLFWFFGHPEVYILILPGFGMV-SHILSSSTGKKEPSGTTAMVHAMMSIGVLGFIVWGHHMFTV---------------------------------------------------GMDVDTRAYFTAATMVIAIPTGVKIFNWISSMSGAYIMKTPAMMWSSGFVFLFTMGGLTGIVLSNSSIDILLHD----------TYYVVAHFHYV---LSMGAVFAIFGGLMFWAPLMFSINMYTKWLKIHFIIMFI---------GVNMTF-FPQHFLGLNGMPRRYSDFPDAFSMWNSFSS------------------------MGSTLTTIS-------------------------MTLF----------IWILWESM-----------TFKKKMISNSS----------IINSMEWSNQ-NPIPMHTFNES--MNITK-----------------------------------------------MPMWSTISHQNSTSPLMENLSSFHDHIMIILMLV-LSITGMMGILT----TSKKIFI-RTSKESQEMEIFWSSLPTVILMMMAIPSLKLLYLTEEQTDPSMTMKITGHQWYWSYE--YSD-IK-K-----------------ISFDSFMTTK-------NPRNLMTSNHTILPTKSPIRFLITSTDVIHSWAMPSMGMKMDAMPGRMNQFSSTISRSGMYSGQCSEICGMKHSFMPITISSIPPQEFY-----------KSMKMM------------------------------------------------------------------KKLQHTHLVNPSPWPITGAMSAMMMTLSTVIMMY-KKNNTMMMMATTL--SMIT-FFSWSKDILTESSMEG-QH----------SKKTSSTLKLGMILFIVSEVFLFVSMFWAFFHSSMSPSMEVGMIWPPKNIFPFNYEEIPMTNTIILVSSGGTLTMSHHLL-L-KKSIKMSATMLMITVNLGITFTAMQLIEYM---ESK----FSINDSVFGASFFMATGLHGAHVIVGSTF-LTVVLFQMKNLKS-MTYQFLSFEMAAW--YWHFV---DVVWLFL-------LISI-----YWWGS---------------------MKNQMSKLSPTT-KMASNSLVMLP---TPTTINYAWNMGSMLGMI------MIFQ----------------------IITGIFLSMHYSP-----TNAFDS--------VIHISRDVKMGIESRFLHSNGASLF--------------------------------------FILIYTHIARGLLNMSF-KKTEVWMSGNIMILILMGTAFLGYVLPWGQMSFWGATVITNLASAIPILGEPLVQWLWGGFSVSTPTLNRFFSLHFLLPFVLMGASVVHLMALHLV-GSSNPMGTNSNQE-----KIKFSPFFIWKDAISM----IVVTTIMFTMTWKY--PYMLMDPENFSLANPMNTPIHIQPEWYFLFAYALLRSIPNKLGGVIVLILSIVMLMTIPMK-KFK---MKNSKFNPSFKMKMSMFFFSFV----SLTWLGAMPMEPPYMNMSKTMGPIYFATML--I------------------------------MFSPFDP--S-SFT---YPTF----LT--ILMA-MMLMKT-----------SKSKNK---SSKKMMMKMLKKE----IMPNLS-------SKNQ---KS-------------------STM--------KFI--SM--FTIIASMNMMGLLPSTFSITSQMSINLPLAMTMWIATNMFSMTKKKEMTLAHMVPNGTPIFLAPFMVMIEMVSNLIRPITLSVRLTANMVAGHILISLMEN-----FI-TKTNPN----IITSWMM---ASILTILESGVAIIQAYVFSTLVSLYFSENH---------------------------------MPQL------SPMNWTMMMII--------------LTMTIMMLNL----------------------KKKENKISKK--IKMKTKTMK---WS---W--------------------------------------MFIPF----FL--MVLFVMISIAFFTLMEVRFLGVIHQRMGPMKVGIIGIFQPFGDFVSL----FGKM-MWFPKKMESVLFFFSPLF-SIFVGVVVW-AFFGT-----YYPVNSVSW-SVLSFFLLSGILVYFLLMMGWSSGSYYSLLG---------------SFRSVSQAISYDVVL-FFIL--------------------LPFLSFFFC---F---KMGE----I-----------------------F--LFSFFSCFL----------------S--FP-FFLIWLFS----CLAESNRSPFDFSEGESELVSGFNTE-----ILGGFFTFIFITEYGFMMFLGFMTVLFFLGFSFF----WLSHLIVI---SF-FLLV----RGVY-------------PR---MRFDVL----MMMV---WKKFLLFVIFVMVF--LFSYGY--------------------------------------------------MQSLISLTMMISAPMMMM-------------Y-----------TESWMTN-------------------------------WMMLEISSISFISLMK-------SNSM---NEGM--MIYFLTQSFGSMMIL----MSMM--ETNSSNTESTQN--------------KMMITLGITIKLGMIPFHQWFI------------------------------------------------------------------------KMGEMTTMK--ELM------MLFTIQKAAP--------LIVLSWNPQNYM----MMIII----------MM---SMMMSLFL------QMSQ---TSMKMLLTYSSIFQ-------------TSW--------I-SMISMINIKILM-MYYM-IYS----ITLMMVMKEMKKTKTFF----LTKQ----TKSF----NINLS-INM---VSMSGIPPLLGFIPKW----MT---LK-MLI---------------KEK---SMMTL-AMSMIIMSVVSFFIYFQ----------IFF----------TMWMK-K--KS----KF-KPMKKMKPTSIMQILIPILTIVAL-----------------------------------------------------------------------------------MNIMMTTLMLMIMLITTWT-I-----ISPTE----KENQTM---N--SPFESGFENFNSSF-IPFSSQYFMIALVFLIFDLEIVMTLP--MPQSTEKEKTTTMVS----AFLVALMI-LM---MKEMKISSTEWMK-------------------------MELIIFFGV--FMKLLNK-----I-Y-------------SLILTLGFFLGVLLLSFT------------KESVFFQLDV-FSWCLSL--LSIFIFI-LIMLATF-GE----------SFL-FH--------LLLGF----LL-----------------------------------------FT-----FM---ISNLFLFFVFF-EWTVFPTFFL------ILGFGFNMGRLQASLFFLFYTL-TFSLPFLFF--VLNL----------YFLEGGLSM---FF--L--------GFVEISFI-WGLCIL--------LVFSSKLPVYFLHLWLPKAHVEAPLGGSM-VLAAVLLKLGSYGVIRMVFLFFWLI-KPYV---KIGFSLGLI--GGLIAGL-----SCYSQVDLKRMVAFMSVSHMGLMFS-GMLSFFYS-GYIGSLMFMISHGLISSGLFFMVNFFYQRFFSRSILKLKG----GMSFLSYVSFFSFL---LLAGNLALPPTLS-FMSEVHLIWSLVS---FSLISSL-FIFLLVIVGSSY--TVHLY-------------VSMFHG--NDF-LLGIGISGSV-QE-------------------ISSLFFHFLPLFVLVICLN---------------------------------------------------------------------MSSGLFFLK---LIFSYSVFMFMIL----STH-F---------LMALLFLEIMSMVLY-------------FSVL----LSSGVGDGSVM-I-LFLC-V---MVLEGAFGLSLV-------VSGSRKSGGDFLIFF-----------------------------------------------MVYLLF-SSFLFFHFLLLSFSFSF--SSFMLEVD-FFSFF---SSSISLV-------FSF---DWISFIFSS--FVVF-ISSIII-IYSGYYMKG-----DSFFIRFIFILVLFVISM----------VFLIFG--GN--------------FFMIMIGWDGLGLVSFCLVIYYSDKDALVSGILTVLMNRVGDG-----------------------------------------LIL------L--SIF------------------YFNLMSG-----FSLDLFF------------------------------------MSGVGCFF-----------LLC-------------------------SFLTKSAQFPFSSWLPAAMSAPTPISSLVHSSTLVTAGIYLSIR---FNFIFVGSF-CSLL---LMI------LSLLTM------ILGGFLANFEMDFKS---IVAMSTLSQLGLLFFLI-SI-GFVKLAFFHMVSHAFFKSLLFMGTGGVI--INGSQD-----SR---LKGSYLLFSPVLFSVMFVSL----FSLLAVPFSVGFYSSDLALD--FMFCGNL----IFFI------YLFFL--VGCLST---V-FYSFRIMFFVFSFV--CG--------KGVLD---LNC-VSYFLYFSSLL-G-I-----FLTLYW----GKFV-------------YTMVL-MEDFVLISYPL-KMI-GVILLFLGL----FS-------FVGGKV--FSFF-------ISLMILFKYF-LFKLFF---FD-----YYFK-FDQVWIEGFLQTKLNRM-------------ID-FSV-----YFFDLDFKVLWV-SFVS---------------------IWFFILFFLSTTT--------------------------------------------------------------------MMLFAPTTLI---SQTKSSK---SPMS-------ILI----MILITSW-FS----SIFLISTGQNQW-PLI------FLVMLFNGGLMIS-YLFVISM---LP--K---EKKEFQKLS----LLQIVMLMMI---SSISLSKTDK---------------------AFQMMFNLSMWVMMFITIMISMVMMFIFMMMMDPFKTMKSTF---------------------------
>Vittacus_cannabus_HEN44
-------------MFTNFSRWVYSVNHKDIGTMYFLFG-----FW--SAFYGTSLSMVMRLELSQPGSFIFHDHLYNVFVTAHAFIMIFFVVM-PVLMGGFGNWLLPLMLGCHDMHFPRMNN-----------FSFWMLLPAMSFLILSSFFSLGAGTGWTVYPPLSSISFHTDYSVDFAIFSLHLGGVSSILSSINFITTIFVMRFSGMPMERVPLFIWAMLVTSFLLLFSLPVLAGAITMLLTDRNLNTSFFDPLGGGDPILYQHLFWFFGHPEVYILILPGFGII-SQVISFYCGKNEPFGYLGMVYAIFSIGVLGFLVWAHHMFTV---------------------------------------------------GMDIDTRAYFTAATMIIGVPTGIKIFSWLATVSMSNVSWEAPMFWSMGFIFLFTLGGLTGIVLSNSSLDTVLHD----------TYYVVAHFHYV---LSMGAVFAIFAGLTHWTQIFYGVKMSDFNLKSHFFLSFI---------GVNLTF-FPQHFLGLNGMPRRYSDYPDSFYMWNLSSS------------------------IGAWISLFS-------------------------LIYY----------CFLIWDSL-----------CKKMVLLYSHV----------GSSSMESVMV-TPMEDHTLLNPVKSFSM----------------------------------------------MKMTTWSSVYFHSPSSFLMEVVSLMHDYVSLFLFSV-LLLVMLNIFYT----VYIKKFN-LEFYENHQLESIWTCIPFFLLVFMVIPSLSSLYMLDTCLFCGMTISIMGHQWYWSYF--YKD-MG-D-----------------MFFDSYMTP----SETSLIRLLEVDNRLILPTNLPVRFLVSSSDVLHSWTVPSFGVKMDAVPGRINQFCFSSKRSGVFFGQCSEICGANHSFMPIVMESIPFKSFF-----------SSY--------------------------------------------------------------------MTKTNYFFLLKNSSWPLLSSVGSFNLLMSMLIFLK-FGVFLPATLSIFS--LSIS-SFYWWMEYSREMGI-G-SS----------SSSLESGLKSSMILFISSEVFFFFSFFWSYFHFLLSPSMEVGVTWPPMEILPFEFINVPLINTLILLMSGVTVTLSHHYL-F-AGEKMKFSMFLFSTIAMGMTFSTLQYLEYK---SSF----FSLSDGNYGTSFFMLTGFHGIHVIIGSMF-LFSSFVLSSKMNS-SSHNMISFELSSW--YWHFV---DVVWIFL-------YFFL-----YYLTS----------------------MKVTRKEEKIV-EIMNNSLWDLP---SPSTMSYFWNFGSTLGIC------LGTQ----------------------IITGLLLTFHYTS---FASHSFSS--------VVEIMREVWSGWFVRFVHMNGASVF--------------------------------------FMFIYLHLFRGMFFLSA-VHKKVWSSGVAIMIILMAISFLGYVLPWGQMSYWAVAVITNLLSVIPIVGESVVNWVWGGFSVGAPTLTRFYSLHFLLPFILSFMVLVHLVFLHKE-GSSNSIGVNSNMD-----KVQFHPYFSVKDVYFI----MMVFSLSFLISFFY--PYIMGDAINNVPANSMQTPVHIQPEWYFLPSYAILRALPSKTAGVVALLLSVSVYFLIPLYKMSF-----SVKFSSYRYLIFWGLLANFL----FLMKMGALPAEEPYVEMSKWGSMTYFTMIL--ILNI------------------------MTSLFSSFDL----YFFGF-PY----LCIF--LGM---FSLTN-------T---L-WKLS---SFSIIL-----TKSNS-----LN-------SFFF---SLKPK--------GF---T-KVTL--------SFIS-CV--MISLILMNFLSVFSYNFALTSQFGPVFMIGISFWFSFIFFSIFQNAMGFLSHCVPEGTPIPLVSLLFVIELVSNIIRPITISVRLVANILAGHLLMILLSK-----LV----I-S----YFLCVPF---YILLNVVELFVALIQSYIFCTMISLYFSEIH-------------------------------MLIPQV------NEVSWLN---N--------LIF---VFLIILVSHMSL--------NF---------LGSFNLSMISPCVNHI-KFNFMI-------------------------------------------MILSSLKF----GF--LIIPSLISVAFLTLLERKVLSIVGFRVGPNKVSFMGLLQPVSDAVKL----ANKS-INYLTNFSFFFYYLSSSL-MIFMSLVLF-YTLFS-----FPSPISMKY-SILLFFLALGINSMNSIFSGWSAFSKFSLIG---------------SIRTVSQLISYEGVL-YLCI--------------------FFFLICSCS---F---EFDS----F-----------------------YF-LPIS---IF----------------MLFSLPCFYIWIPT----FLAELNRTPYDFSEGESELVSGFNTE-----FGSSSFTMIFLAEYSNIMFFCILSFFLFFFS---IPL----SIFFF---LYMVIWI----RSVL-------------PR---YRFDKL----MSLS---WTFFIPYLT-LFYIFFFL-------------------------------------MYLDLTKPLGTLPPPEMISMVYPWFIYMFSLTVFM-------------M-----------SVHPMMV-------------------------------WVLMEINLLSFVILGYYKD-L-N-GNFFSK-ESM--FFYFIIQSLGSLIYL----------S----SSSLSEEL---S-----LLN-EFLFIVSISFKLGIFPFYFWTL------------------------------------------------------------------------VLGSSLS-N--LMF---T--LILTLQK-VP--M-----FIILFG-LS---CWNVF-LLT----------LV---SFIFGSFM------LNFC---TSICSLLVYSSFSS-------------SFW--------I-FILFCESFYMFV-LFFL-IYF----IFI----WSLNCNFK--GWETRSIEG----------------LMFF---MFLMGLPPLSLFFFKF----YI---SL-QMN--------------MMYS------NLFSILFWVGSFICLMGYLK----------FFQSL--IMF-NDRLY--SKF---FFNNISILG--------FFSFMF--FFYFF-----------------------------------------------------------------------------------MFFFML-SVALISLLV---M-I-----FFLSS----KKLEWGESSS--SSFECGFTSYFFSH-YSFSMHYFLIGIIFLFLDLELCFLMP--FFN----GDLTTLSSYLLFG--SFIGL-LLAGILMEWAEGKLDWKFWA-----------------------------MISVFLFFS-----TFLLSC---------------------------KNNF------------IHFKFFYFDL-HSIF--MMMIFFLVIL-IIFM--SYF-NSSNFKDLYFFSI-VF--S-----FFFFF----IF-----------------------------------------FC-----FS---TCSSFLFLLSL-EMCAFLMIFF------IFNYAKDYDKISSSIFMFCMNI-VGSIPFMI-----FCWS--------C-PLDFFSGGNTF---N--------SF--S-SY-LVFIFF------SLI-LASKLPIFIFHFWLTKAHVSASGSGSI-MLASIMLKIGSVGLMKWGPMFS--F-MFS-LFSSMTFSFFLM--LGIFMLV-----VMNRFFDLKFLVACSSVSHMSLTFP-LLIMDSSS-GLYSSLLMMVGHGVVSCVVFFLVTLSYESSQNRSIFSSKS----IESYSSSFSLIIVL---WMILNLGFPPFPS-FFSELFFIWSL-HS--FSPFLSSIFF-FCLIISGMF--FVNFI-------------MMLIFF--K----KNSF-TWTN-------SI-------------FSWI-SSSSMF--MVLS---FGSI-IFFFN----------------------------------------------------MEILVK----LIIVS---SFFV-----FIKN----FSK-K---------LLPLLSLEMLMISLILY-----------FFLS----VKDSS-ISLFSLF-LLFLIM---MVLDSVLGLCFI-------ISSCRSSDNTWFS----------------------------------------------------------------------------------------------------M----GFYL---DKSCFTFMV--MVMM-VTSMVL-MYSQFYMD------LYNNKKFFYLTVSFLASM----------IVLSFT--GS--------------MTIMMIGWDGLGMSSLFLIMFYPGKIPLFNSFMTFFYNRLGDC-----------------------------------------IMI------L---SF-----------CSLLIF--SLDSFFCLHFSSNMEMFFFLQSSWGLIMILSFCSLLIFSLDSFFCLHFSSNMEMFLIF---------------IFL-------------------------CSFTKSAQVPVSSWLPAAMSAPTPISAMVHSSTLVTAGLFLFIK---FSSYFYFLG-LLKF---LTF------ISATTF------ILGGLLGVLETDLKK---IVAFSTMSQISMVIFFV-SV-GMMASGMSHMFFHALFKTLLFCSCGISFLWVMSDQL-----MK----NFSHSEDNIMFFFLMLVSV----YSMSGLLFSSSFYSKDLVLE--S-FFSYN----EMFM------FILLI--LGSMLT---L-FYSCKIS------SLCFS--------SFNSL-SFSSMKKSNFF-FF------S-----FIFSMATLFSPYFC--QW---------FIFN--MK----FPVVSMMEL-LLILS---ILSLGLV-------VNLNLKSK------FSFL-------------SLDLG---FS-----KFFM-FGMIGT-VMK----LDK-----------NSFHFSDQ-----LVF-------KPN-L---------FFKNLES-LFNSNYLTLMLLIVLMVLIF----------------------------------------------------------------MISTYLMA--LLT---VQTASST---NPVK-------MSL----NLSFLSL-MIFFVMYLNSSQ----VWFPFM------FV-LIFMGGIMMV-FMILSSI---LP--N---EKS---SKNFLSL-PMILVVLSALNFS--------N------------YQTQSSISKQLECMMNSNTSMILMMMLMLAYFFSSIKIA-------SKEESP--MRYSS-------------------
>Vitex_agnus-castus_L._S152
-----------------MSRWIYSTNHKDIGTMYFFFG-----FW--SAFYGTSLSMVMRLELSQPGSFIFHDHLYNVFVTSHAFIMIFFVVM-PVLMGGFGNWLLPLMLGCHDMHFPRMNN-----------FSFWMLLPAMTFLVASSIVSLGAGTGWTVYPPLSSISFHNDISVDLAIFSLHLGGVSSILSSINFITTIFVMRFSGLLMERLPLFVWAMMVTSFLLLFSLPVLAGAITMLLTDRNINTSFFDPLGGGDPILYQHLFWFFGHPEVYILILPGFGII-SQVISFYCGKSEPFGYLGMVYAIFSIGVLGFLVWAHHMFTV---------------------------------------------------GMDIDTRAYFTAATMIIGVPTGIKIFSWLATVSMSNVSWEAPMFWSMGFIFLFTLGGLTGIVLSNSSLDTVLHD----------TYYVVAHFHYV---LSMGAVFAIFAGLTHWLQIFYGVKMSDFKLKVQFFISFI---------GVNLTF-FPQHFLGLNGMPRRYSDYPDSFYLWNLFSS------------------------IGAWISLFS-------------------------LVYF----------CFLVWSSL-----------TSKMMLSSVYS----------SPSSVENFMN-LPLFDHTITNSVKSLSS------------------------------------------------MTTWNSIYFHSPSSSLLEIVSIMHDFVSLFLLSI-LILVMMNIFYS----FLIKKFN-LEFCENHQVETIWTIIPFVLLVFMVIPSLSSLYMLDTCLFCGMTISIMGHQWYWSYF--YKD-LK-D-----------------FFFDSYMMP----SDSSSIRLLEVDNRLFIPSNLPVRFLVSSSDVLHSWTIPSFGVKMDAVPGRINQFCFSSKRSGVFFGQCSEICGANHSFMPIVMESVPFKNFF-----------SSI--------------------------------------------------------------------MMKNNYFFLLPHSPWPMMCSIGSFNLLFSLLILFK-FGLLNSLMISVSS--IILS-SFYWWLSYSKELGFQG-TT----------STFMESGLKFSMILFISSEVFFFFSFFWGYFHYLLSPSMEIGMTWPPLEILSFDYLNVPLINTLILLTSGVTVTISHNYM-L-FENKFKFSLFLFFTIMLGFLFTSLQLLEYM---SSF----FSVSDGNFGTSFFVLTGFHGLHVIIGSVF-LLISLLISSSIQS-NSSNLLSFELSSW--YWHFV---DVVWIFL-------YFFL-----YYLNS----------------------MNISRKEEKIL-ETMNNSLWDLP---SPSTMTYFWNFGSTLGIC------LGAQ----------------------ILTGLLLTFHYTS---YASHSFSS--------VVEIMREVWSGWVLRFIHMNGASVF--------------------------------------FFFIYMHLFRGMFYLSA-VHKKVWSSGVAIMILLMAISFLGYVLPWGQMSYWAVAVITNLLSVIPMVGDQVVTWVWGGFSVGSPTLTRFYSLHFLLPFSLYFNFFGSCSFDFFTKGSVQ----KKNWDKKKYSKSSFPPMLHRKSSMFYHYSDFNLVFNFFFFSLHF--GSRYKKRSSKLNANPCPYPTSVMLPTFLRYSSS---STQKNSGGCGFTVISFYLFINSFVKNKLF-------------HQIFFLPLHNFLKFNRILLMFNKDSSPSSWSTMCSNEEMSVYGMFFNDFDN--------------------------MSLFSSFDL----YFSSL-TL----VSFF--FIS---TMLFQ-------S---L-YKIS---NTTIIL-----SEIKN-----LN-------SFFL---SLKPK--------MY---S-KVSL--------IILI-TT--MISVLSLNFFSVFCFNFPFTSQFGVIFYLGLGIWLSFIIFGMFNNFKGFSMHLIPEGSPIILSLILFLIELVSNIIRPITLSVRLVANILAGHLLMILLSK-----MV----F-S----FNAIFFI---YAGLNLVELFVALIQSYIFCTMIALYFSEIH---------------------------------MPQV------NEISWMFLFIN--------M-----NLFLLFIAI-MS--------NY-FSLINSFLSSNLFL-------STK-KMHLMI-------------------------------------------MSVLPIKY----FS--LVIPCLIAVAFLTLLERKVLSIIGVRLGPNKVSMLGLLQPIADAVKL----ANKS-TNIMSNFSFLFYYISSIF-MFFMAILLF-CTLFS-----FPTPVSLKY-SVLIFFLVLGFNSLNSISAGWSAFSKFTLIG---------------SIRTVSQLISYEAVL-YLCL--------------------FFFTILICS---F---DFDS----Y-----------------------NF-NLLF---LF----------------LLCCLPCFYVWVPT----FLAELNRTPYDFSEGESELVSGYNTE-----YGSLGFTLIFLAEYSNIIFFCLLSSFLFMFP---IFL----GFFIM---VYSVIWF----RSVL-------------PR---YRFDKL----MYLS---WKFFIPFLT-FFYVSVIIFM------------------------------------------MITMTYLFTP---------YILSIISFF-------------F-----------SLEPFLF-------------------------------WIIMEFNLLTLVFVCF-FF-----DLWKMMFHEEYILFYFLIQSFFSFIFL----------F----SIYVSDTYKIVS---------HIMFISSMIGKLGIFPFHFWIL------------------------------------------------------------------------KIADSFNFF--VLL---M--V-LSIQK-IP--M-----FIIFFN-MS---FSEAFTILL--------------FSSVFGSIM------VNFT---DKLKNVLIFSSISS-------------SFW--------V-LIIYSYSNFFYF-IFFF-IYT----LFIFSLVFSGKATT---------LESL----------LFF---------MFICGLPPFSLFYFKI----YI---SSIIPI--------------LSVN------SIFLVF-WVMSLISLFGYTK----------YFY---SSFFHLNY-PYLKDEF--LFKKMFNLT---------ISFFFLIFLMF------------------------------------------------------------------------------------MVFIFL-TLIVILILS---A-L-----FFFSS----KQIGWEEGVS--SSFECGFTSYFFSR-YSFSMHYFLIGLIFLFLDLELCFMMP--FFN----GEMSSFTSYYSLL--SFITI-LIFGVLLEWGDKKLDWKY-------------------------------MISGFLFFL-----GFPMAL---------------------------KDIK------------VFSKFFYMDV-PTIF--MLMLFPLIFY-VIFL--GIF-IGGSKADMMKFKK-IF--F-----FFFFF----LF-----------------------------------------LC-----FS---SSSSILFLFFL-EMCACFMIFF------IFNFGKDSDKISSCIFMFLTNV-SGSIPFMY-----FCFF--------Y-P---FMAGLHFG-LK--------SC--S-SI-FVFGGF------ILL-LASKLPMFVLHFWLTKAHVSASGAGSM-ILASLMLKIGCMGLYKWGSFFS--F-IFF-PFLTYLLSYLLV--TGTLILF-----FMNRYFDLKYLVACSSISHMSLVLP-FFLASNPL-MSYSSILMMVGHGVTSCMLFFLVTVLYEYTQDRSVISSKS----VESLSYTFSSVLVL---WLICNLGFPPLIS-FISEMVFTLCL-ME--ISFTYSVFFM-LMLIISGLY--FINVV-------------SNILFF--K----KDSW--VRG-------IG-------------MIKT-TSISLF--SFVS---FLSL-CLIF------------------------------------------------------MLSLK----FMILC---SLFI-----FCVN----FHK-K---------LISLLSLEMVMITMIFS-----------FFYA----LKECS-MINFSFF-TIILIM---MVLDSVLGICVL-------INSCRSSSNSILQLF------------------------------MKKSFFFIF---------TGFLI-----TFLLVNLSIYV--YL-SKPMYMMP--MLKDF------SLDF----SLLF---DSQSFYFIF--MVSI-VTSMVV-LYSEFYME------HYNNKKFFFLTMAFLSSM----------IFLVLG--GN--------------ILFIMVGWDGLGLSSIFLIMFYPTKTSLSNSILTFFFNRLGDC-----------------------------------------VMI------V---TM-----------C-LIFM--NSSSISS--FLQKEEIFF------------------------------------ILLG---------------LTV-------------------------CSFTKSAQFPVSSWLPAAMSAPTPISAMVHSSTLVTAGVFLIYK---FHFFLYDEG-MSFM---LLY------VFVTTF------LLGGLMGGSEMDFKK---VVAFSTMSQISMVLIFC-SM-GLLYLSITHMIYHAFFKTMLFCCCGISFMWIFSDQL-----MK----SFNMQKNYMFIYFLIFVSL----YCMSGLPYSASFYSKHVFME--W-ALEGF----DGPL------FVSSM--LGSLLT---I-KYSKKVF------SVALK--------SFQPQ-SPSFNKKKSYF-GF------M-----IFFIFLTFFSPFLV--YL---------FLPC--EF----LPLVNDSDLGFMSIM---VFLFFFV-------EFSF-PHG------FSFF-------------TADLF---FS-----KTFM-FSFYGK-LFW----KDS-----------LSLSFNDH-----MIF-------KPK-T---------FFNLKKS-LK-KKSGSVMMFIFFLYLYWKVFY--------------------------------------------------------MIISITLILLLY--VVT---MMLATVK---NPVK-------MSM----MLLFFSS-LIFLKFYLTSGM----VWFPIL------FF-LIFMGGILMM-FMILSSV---MP--N---ELNKK-SKKYMFTLPFFLLILS-LEIK--------S-------------EYNSNFSKMVKTFIDSDLNFSIMLALMMSYFFISVLMV-------SKEETP--MRKSLC------------------
>Vasates_sp.nov._Z327
----------MMKMLQP--RWIYSTNHKDIGTLYFFFG-----FW--TAFYGSILSLLMRLELGSSGSFIFHDHVYNVFVTSHAFIMIFFVVM-PVLMGGFGNWLIPLMLGCQDMHFPRMNN-----------LSFWLLLPAMTFLILSSYLSLGCGTGWTVYPPLSSIYFHNDVSVDLAIFSLHLGGVSSILSSINFITTIMIMRFSGMVMERVPLFIWSMLVTSFLLLFSLPVLAGAITMLLTDRNINTSFFDPLGGGDPILYQHLFWFFGHPEVYILILPGFGII-SQVLSFYCGKSEPFGYLGMVYAIFSIGILGFLVWAHHMFTV---------------------------------------------------GMDIDTRAYFTAATMIIGVPTGIKIFSWLATISMSSVTWEVPMYWCIGFLFLFTLGGLTGIVLSNSSLDTVLHD----------TYYVVAHFHYV---LSMGAVFAIFAGITHWFQIFYGVKVSNWKLKSHFILTFL---------GVNLTF-FPQHFLGLNGMPRRYSDYPDSFYTWNIVSS------------------------VGSMVSIFS-------------------------LCYF----------GYIMLEGV-----------IKKMKFFSMLS----------S-SSLEALWS-YPVKEHTLDSPVKCLYMFK----------------------------------------------MTTWNSSFFQSPSSYLMEMVSCLHDYVMLFLFST-LMVVLINICFS----FYVKSFS-LDFYEGHELETVWTLVPFFLLSFIVVPSLSSLYLLDTCLFCGFTISVVGHQWYWSYF--MKD-LS-S-----------------DFFDSYMLP----EESTNIRLLDVDNRVILPTFVPVRFLVSSADVIHSWTIPSFGVKMDAVPGRINQFCFSTKRSGIFFGQCSEICGANHSFMPIVVESLPFKSLT-----------PLLSA-----------------------------------------------------------------MITKTQHFSLLSPSPWPLIGSISGFNLLFSMLVFFK-YADSFTFILNILN--MSFL-SFFWWIYYGKELNMSG-SS----------SFALEKGLKASMILFISSEVLFFFSFFWSYFHFYLSPSMEAGLAWPPWSVEMFNCINVPLINTLVLMSSGLTVTLSHYSL-L-EGKKSSYNFFLMVTISLGFLFSMLQLMEYK---SSF----FSISDSTFGTSFFMLTGFHGLHVLIGTIF-LAVTLVRAVTINA-SNSSSINFEMASW--YWHFV---DVVWIFL-------YFLI-----YYLNN----------------------MSLTRKKDELI-SIMNGSLWDLP---SPSTMTYFWNFGSTLGIC------LGVQ----------------------ILTGLLLTFHYTS---YAAHSFSS--------IVGIMREVWSGWIIRFVHMNGASVF--------------------------------------FFFIYLHLFRGMYYFSA-VHKKVWSSGVTIMIVLMAISFLGYVLPWGQMSYWAVAVITNLFSVIPVVGPELVTWIWGGYSVSAPTLTRFYSLHFLMPFVLAFLVILHLLFLHQK-GSSNSLGVDSNID-----KIQFHPYFSVKDLIFI----ILVFVISLLISYFY--PYVFGDSINNVPANAMQTPVHIQPEWYFLPSYAILRALPSKTAGVLALAASVAVFYIIPLFKMSF-----STKFKMIRVMAFWTMLAAFL----FLMKMGALPAEEPYVLLSKMGAMAYFTLIL--TLNI------------------------MTSLFSPFDL----GLFSFGSF----LLLI--LLV---FSMM------------LSWKQS---HLILAF-----TVYLKE----IS-------LFFF---SLKPY--------SF---F-KSLV--------LWLV-VM--FVFVFTINFSSVWPYSFALTSQVSMVMCLALSFWVSFILIQTAKNTRYFFAHAIPEGTPMMLTWFLFMIEMVSNLIRPITLTVRLVANILAGHLLMILLSK-----LV----L-L----LPLVSPM---YLILNLVELFVALIQAYIFCTMICLYFSEIQ-------------------------------MSLPQV------NEFSWSWILFT-------LY-----V--FVFL---------------TYVK----FSSISSI--FFKL-TMK-NFKYFYFSFF-----------------------------------------MSIYNS----LI--LAIPLLVSVAFLTLLERKLLSLVGSRVGPNKVSFFGILQPLGDAVKL----ANKE-INFLTNFSSFSYYLSSIF-MMFSSIVLF-SMMFL-----DPSFVSFKF-SVVMILLVLGFNSLNSIISGWSTFGKFSLIG---------------SLRTVSQLISYEASL-YLCF--------------------FIFVFMYVS---F---DMSD----F-----------------------FS-LHIS---LL----------------FIFAPVFGYIWFPT----FLAELNRSPYDFSEGESELVSGFNTE-----YGSGGFTLIFLAEYGNIIFFCVLSGIFFFSN----LL----GIFYF---FFFVIWI----RSVL-------------PR---FRFDKL----MSLA---WKFSIPFCT-CCFLFYFVLSL-------------------------------------------------MNSSLNTYLVGYLVSIVLLF-------------N-----------SNSTLML-------------------------------WCLLEINMVLVITIFL--S-LSS-SDMMLNSEMG--LYYFLIQTMGSFGVL----------A----SVSLNGLF---L---QA-MN-EYFLLVSICIKIGIFPFYFWMY------------------------------------------------------------------------RLGELMN-K--NQF---F--ILLGIQK-VP--L-----IFFVFL-FY---TTLMD-FFL----------LV---SLIGGSIL------MFYS---FGLWSILISSSIYS-------------LYW--------L-GFLVSSSYIFLV-MFFL-FYL----FSLFNLLAYLE----------TKDY-------------SYLSYLSF---LFFLGLPPFSLFFFKV----CL---MD-YIS--------------NSCS------FFEFLFFWIFSFLALFGYMK----------IFLEQ--FFQ-KFFMYLNNEI---LSLKMFIIY---------FTVPL--FLLFLG--------------------------------------------------------------------------------LLMSSVCL-AAVLPILIS---L-I-----FISMG----KTSDWSIWTS--SVFECGFTSYFFSR-FSFSSHYFIISLVFLFLDLELCLLFP--FFS----QVSSSTLSLCLGW--IFALI-LLLGLLEEWFLGALDWSS------------------------------MMTSSLILFLP-----ILTLP---------------------------KSCL------------MFSQYLFLSM-SFLF--LLSIFFLFFL-KILV--IKL-NFFSKLENFIFLS-CF--S-----LVLTF----LT-----------------------------------------LC-----FC---SSTPFFFLVWL-EMCVFFMVFL------IYSFSKDMDKISSTLFMFFMNI-LGSVPFMG-----FISS------TWGKGINQTWSDLNFN-V-------------CLSG-ALVASC------CLL-FILKLPVFLFHFWLTKAHVSASGPLSM-ILASIMLKIGSMGLFKFSFLTY--F-FSG-KFISYIVSFSLF--SCIFFCF-----LMIHSFDFKFLVACSSVLHMSLLFP-LCLSDSAE-GMAGSLLMMVGHGVASLLLFFFLTLFYEFYSSRSSDVSKN----LESTSKFLMKWFFL---FVLINLGLPPFMT-FFSELYTFSYL-VS--YSSWSSWSFG-LVMLLSLFF--SIMLL-------------LKVMFG--K----KSGSSDLME-QC-FLSLI-------------LKFCGIFVLGF--SVLL---FYL--------------------------------------------------------------MSI----LLGLM---FLFC-----VLLN----FGK-K---------LLNLLFFEGAMVFFVSVSYSQSSLGSGSFF-----------------IP-LIFMIF---LVLDSVFGLCLL-------SNSSRFSSVLC-PFSFIL------------------------MILSSSTFFFLL---------LSTVF-----LSFTFLISSWV--NL-SPVSLFSG--EFS------------PLSLGSLM---DHKMLCFLV--MIFF-VTTLVS-LYGEFYME------HYNNFKFFSLMVSFFLSM----------TFLVMS--GS--------------FLTFVTFWDYLGVTSLCLIMFYPNKTTSYNSFMTSFFNRLGDV-----------------------------------------GLV-----------F-----------CFCFLL--HHPVLY---LGLSVFHPF------------------------------------IFVV---------------LLL-------------------------CSFTKSAQFPLSSWLPAAMSAPTPISAMVHSSTLVTAGVLIYQK---FENYMIYFN-FYVF---ILC------AGVLTF------MLGGLMANYESDFKK---IVAFSTMSQISMIVIFC-GF-LLFSLSLSHMFFHALFKTLLFCSAGLYLVYVFSAQN-----SH----ILFSKKLSSILLVLMLFSV----FSMTGFTFSSSFFTKDLMLE--I-FLQYG----SFNF------LVL-L--LGSILT---I-LYSAKIF------QFLTS--------FSSS--LPIFVGKKIFS-SI------M-----FFFSLITLIIGFTV---------------FD--FFNMSVNPVVGQGEV-VLLTL---VLMTALL-------LSVPSSNI------MSYL-------------TLDIL---SM-----KSST-FSTLSM-LKW----ESY-----------LSFHSLDH-----LFL-------KPP-LVGGGK------------VTFTLNKLV------FFWVSVFLVLNWLSL---------------------------------------------------MNTLTIALV-W--VLG---AWAMTSN---NPVK-------VSI----FLMLTSA-ILFAKSGVVSSK----MWFPLM------FF-LLFMGGILIM-FLILSSL---SP--N---QKSEKKTKMISTL-----SLPPIIVFTLTSLL-SYE------------TAYVD--IQGSKEILSQGANMSMLTIMVLTYFIIFMKML-------TTKKST--LRLE--------------------
>Trombiculidae_sp4.
----------------MMKRWIFSTNHKDIGTMYFALG-----LW--SGILGTSLSLIIRMELAQPSNMIGNDQIYNSIVTAHAFIMIFFMVM-PTMMGGFGNWLIPMMVKAPDMAFPRLNN-----------MSLWLLIPSMSFMLMSMFSSQGAGTGWTVYPPLSGNLAHMGSSVDLSIFSLHLAGISSILGSINFLVTVSNMVTSSQAWFTIPMFIWSVVFTAILLVLSLPVLAGAITMLLTDRNFNTSFFDPSGGGDPILYQHLFWFFGHPEVYILILPGFGII-SHVVSFYTGKKEPVGALAMSHAMGSIGILGFLVWGHHMFTV---------------------------------------------------GMDIDTRAYFTAATMIIAIPTGVKIFNWIATMSGSHMMMNTPMLWSAGFIFLFTLGGLTGIILSNSSIDIALHD----------TYYVVAHFHYV---LSMGAVFAIFSGVTHWAPLLMGIHMNPKWLKVQFIIMFI---------SVNMTF-FPQHFLGLNGMPRRYSDYPDAFSTWNALSS------------------------AGANSSSLA-------------------------LMMF----------IWILMESI-----------TSKQKSVSQTT----------SYSSADWSNS-VPIPLHTMNQP--AVISN-----------------------------------------------MPMWSMMKMQDSNSLTMTSLTEFHEHCLTYIILI-AFVTGMMTMFN----ASKLPFI-KSSKEYESTEIFWSLIPAAILVMVAIPSMEKLYSTEEQSSNAMTIKANGHQWYWSYE--YTD-SP-Q-----------------LNTEGFVEDS-------PHRLMMTSKHLILPTSTNIQILTSSADVIHSWTIPSLGIKADAVPGRINQMITSINRPSVLVGQCSEICGANHSFMPITISSLPPKVFM-----------ESSK-------------------------------------------------------------------MKKFHSNHMVEQSPWPALGAMAGFSILISFTLYWHNKISAASPLANILI--TTSI-LFSWSHDIFNESAKQG-SH----------TKETTLGLKMGMILFISSEVFLFVSFFWAFFNSSMSPVNELGNSWPPEGVKSFDPFLVPLLNTIILVSSGASLTWCHNSI-H-NKQLNLSIKTLWITILLGIVFSFFQGMEYW---NAE----FGISDSAYGSTFFMATGFHGLHVIIGTTF-LATCLNQLKFFNT-PHTQFISLDAAAW--YWHFV---DVVWLFL-------FSSI-----YWWGAYSFSM----------------MKTQAKTKHDLM-SMVKTNLINLP---TPTSISYMWNMGSMLGMA------LVIQ----------------------IITGVMLAMHFSA---SEEMAFNT--------TILMTRDVNGGTIMRAVHSNMASMF--------------------------------------FAFLYIHVFRGLTNSSF-KKTSTWITGAMMIMMLMATAFLGYVLPWGQMSFWGATVITNLASTVPILGEDIVQWLWGGYSVSNPTLNRFFPLHFLIPFILVAMSMLHLISLHST-GSSNPTGSSNKID-----MTSFHPLFSWKDMLAP----ISIMTIVLTLSASN--PDIMMDTENFIPANPMSAPVHIQPEWYFLFAYAILRSIPNKLGGVMALVMSIMIIIV-PMAKKVK---TSSSKFNPSAKSSKMVTAAAFL----ILTILGAKPMEEPFMSASKITGTVYFASVI------------------------------------MFDP--TNSLF---SMSW----TM--VLAP-TILLTS-----------KTI--K---SNKTMIIMMKPMS----MIEKEA-------ANAM---KSVNT---------------TETT--------KAIS-VL--FVLIGIINIWSLIPATFGPTAQISLNMSLAVSAWLTTILFSSTMKTKNSLAHLVPSGTPMMLMPLMVMIELISNFIRPITLSVRLTANMVAGHILISLFEE-----FI-SSGYSP----MPVSFTA---MSLLTILESGVSVIQAYIFSTLVTMYLSENH---------------------------------MPQT------SPMMWTLIFAA--------------AILVYFVMYTFM--------PSPQPLNKKESVKIKVFK------KKWQW--------------------------------------------------MLGLLY----LL--LVISILISVAFFTLLEVRLLGLIHQRFGPNKVGFAGYFQPFSDFLKL----FNSG-FWFPSFSDTFFYFFSPCL-ALLVGFSLW-VVYIG-----SFSLFFVCW-GSIYFFCLSSLIVFFLLFSGWSSGSSYSSLG---------------SFRSSAQAVSYEVVM-IFVV--------------------FCLAFFGGA---F---DFYF----F-----------------------TVCLGGISVWFY----------------S--FP-LFMCWIIS----CLAESSRAPFDFSEGESELVSGFNTE-----YLGSFFAFIFIAEYGFMLFLACFTSLLFWGGVLI----WLVSLSLL---MF-FILV----RGAY-------------PR---FRFDWL----MYFM---WKILLPLIMGLFIFSLSFSFF---------------------------------------------------MKSLTSMVLIFLSLVMVS-------------S-----------SSNWMII-------------------------------WMFIEINSMGFILLAL-------EASG---KESM--LIYFSVQVIASMLILILISMDKSIPSQNSWINTAISN--------------LLIS-VSMMMKLGAPPFHHWML------------------------------------------------------------------------KVSLGMNWS--TLF------TFLTVQKVAP--------LMVLSLTSEKTI----IPMLA----------MI---SAIVGVLA------QLAT---GKVKTILIFSSMAH-------------SGW--------M-MALSKLNICNMM-WYLS-LYT----MVNAMLMWTCKKLKVSS----LSDQ---ENNKS----IILMS-LHL---MSLSGMPPFVGFMMKW----VL---IS-TVW---------------VMN---GAIVI-TAVIVCLTTINSYAYIR----------MII----------SASLK----SPHKTASKKKYSFPPSALATHMVPTVSLISLIKS-------------------------------------------------------------------------------MSMIKLILVSLTMSMFLC---A-I-----MILTA----KSHQMNKINK--SPFECGFKKETSSK-NSFSSQFVTIMLLFLMFDLEIVMVMP--SPL----IKAASTTNFLVVS--LFMLM-LTMTLMIEWAKGMLEWKS-------------------------MGFAFWFLISSFMVFLCGEVFLIFSF-------------SLMFI---FFGCWGLGHS----------------FFIFDY-GLLGLSLVELSILIIY-LIILIGV-SNFWGGLDYIWFIFS-FY--------FLFGF----LF-----------------------------------------LA-----FG---VTSWFSLYFLF-ECCILPTFFV------IMGWGLGDGRVQASFYFLLYTM-FFSLPFFML--VFFI----------EGLGGSLCMGLHYY--F--------MMSSIWCF-SGVFSF--------FIFLTKLPVFFLHVWLPKAHVEAPLTGSM-ILAGVLLKLGGYGFVRLLDSYYYLV-CDYI---SFLYSFGLF--SGVLAGV-----SCFRQVDMKRLVAFMSISHMSLMLS-GILSLTEL-GLVGSIFFMVGHGLVSSGLFGCVTYFYDRLGSRSIAVLSG----GLNMFSSFALLFFA---LCVLNLSFPPTMN-FFAELFVVWGILF---YSFSSLF-FLFLVVFLGCLG--TVHLY-------------STLTHG--IDL-EVVGGEDLNI-SS-------------------SLYFFIHLAPSIVFFFILL----------------------------------------------------------------------------MG---GLSF-----LLVY----RFH-F---------FMVLLGIEISMLSLF-------------YMLS-----GWGGWVGSLDLL-IVFLIM---MVVEGAFGLCIL-------VFYIIGAGGDYYHYSSMF-----------------------------------------------------------------MGG--EGVLVVFD-FCSLG---SFSFDFT-------FLF---DWISSSFCS--FVLF-ISLMVI-FYSSYYMGG-----DLFMARFILILVLFVLSM----------IFLIFS--VS--------------VFSVMVGWDGLGIVSFCLVIYYSDKSALVSGLVTIYTNRLGDI-----------------------------------------FMI------I--SIY------------FSSFFGGWFIFFD-----VWGDSFI------------------------------------F-SV---F-----------LLL-------------------------ASLTKSAQYPFSSWLPAAMSAPTPISSLVHSSTLVTAGVYLVIR---FNFILSYWL-ISSL---ISI------LSSLTM------LLAGISALMEVDLSK---VVAMSTLSQLGLMFFIL-SL-GEWKYSFYHLLVHALFKSLMFLSCGGYIWGFGGDQD-----FR---VKGGSIHSFPLFSMCMTFSS----LGLMGFPFLAGFYSKDAVLD--LIAYDSF----YFLS------YVIFI--AGCLFT---V-FYSIRLLHVSLGGI-FLS--------SSFVN---FFS-SKPSLV------S-L-----MGLGVWILFIGSFM-------------SFGVL-EESFLFFPLIL-KTM-GVLIFFCGLLISPI------------------FFNSFVFKTLSYY--FYSF--LGLMF------------LS----NQVFSNSGMNFKLV-------------LI-SDY-----TWLEKL-------EVSNLSYLFVSLGNLIIKMDLKNYLIWLFLFV---IWLMVSFMVMYV-------------------------------------------------------MLAMKYLMI--SIF---SEASKTS---TPMK-------VLL----GVLMASW-MMAVNLNFMSGS----AWPSIM------LI-MAFNGGLMIL-YVFAIAM---TI--Q---EKSKSLSMNTKVL-----ATAIILMAYSSHTKKFNE------------------SFNSMYSFSGKTIIFMTV--VMMMMLIPMMSMT-------INPFKT--LKSMN-------------------
>Trisetacus_ehmanni_Z341
MYLQYIFFVLIYNIVNYISRWIYSTNHKDIGSMYFFFG-----FW--TAFYGSSISLLMRMELSNPGSFFGSDHLYNVLLTSHAFVMIFFVVM-PVLMGGFGNWLLPLMLGCHDMSYPRMNN-----------LSFWLLLPSMGFLSVSSIISLGAGTGWTVYPPLSSSTFHSDFSVDLAIFSLHLGGISSILSSINFITTVLMSRYNGLSTGRMSLFVWSMLVTSFLLLLSLPVLAGAITMLLTDRNVNTSFFDPLGGGDPILYQHLFWFFGHPEVYILIIPGFGIV-SQVISSNCMKSEPFGYMGMVYAIVSIGLLGFVVWAHHMFTV---------------------------------------------------GMDVDTRSYFTAATMIIGVPTGIKIFSWMATFCFSDFMVSPSMLWSMGFVFLFTLGGLTGIVLSNSSMDIVLHD----------TYYVVAHFHYV---LSMGAVFAIFSGFTHWFYSFYGFMMNQSYLKVHFYVSFL---------GVNMTF-FPQHFLGLNGMPRRYSDYSDSFYLWNFVSS------------------------LGSFISIFS-------------------------LFYF----------VYCLWNSL-----------SFKMLTISSSS----------YSSSYDLNSL-YPFNDHTLSIPPVCFYCYSN---------------------------------------------MTTWGGVIFQNGVSNMMESVVFMHDFAMMFMFSI-LMMVVYFFFYS----YISGFYS-FSFYEDHSLETAWTLVPFFILSLLIIPSLSSLYVLDSCFFCGLLVKIVGHQWYWSYY--TSVGMD-L-----------------LSLDSYM------MSDSFLRLLDVDNRLVVPVLTPIRFFSTSSDVIHSWTIPSFGMKMDAVPGRLNQFCTLANRSGVYFGQCSEICGANHSFMPIVMEVGKN------------------------------------------------------------------------------------MNFLGLHYYIILHFSSWPLFSSVFSMNFFFSILIFFY-YGNFNYLLLSLVG--LLLI-CYQWWRDFSSEYCHIG-SS----------SILIDNCLKYSMILFISSEVFFFISFFWSYFHFMLSDSMELGWLWSPLSLMMFDYSNVPLMNTLILLSSGLTITISHNYY-I-SFHYMFSLFYLFLTLVLGLMFTILQYIEYR---SSF----FSLFDSSFGSVYYVLTGFHGIHVIIGSLF-IFVTIIRSTTFYV-WGDSMTSFDLCSW--YWHFV---DVVWVML-------YFFV-----YYLSL---------------------MYFFNRKNGTLM-NLISSTVWDLP---SPSSMSYFWNFGSLLGIC------FVIQ----------------------LLTGLFLSLHYIS---YSEFSFFS--------VVHISRDVWSGWLLRFIHMNGASLF--------------------------------------FFFVYFHIARGIFFTSF-VHKTVWVTGVLILLLLMAISFLGYVLPWGQMSYWAVAVITNLFSVVPLIGKDLVLWLWGGFSVSVPTLTRFYSFHFLFPFVLMFIVMLHLFFLHNN-GSSSNVGINSNID-----KISFHPFFSVKDFLSW----IMMFMISYLVVFFT--PYVFGDPVNFSPADPLSTPLHIQPEWYFLFSYAILRSFPGKSAGVIALFSSILILGFLPFFNYMF-----SSKFSYIRYYFFWFFCFNFL----FLIYLGAMPAEEPYVYVSKFFTLSYFSLFI--FMNI------------------------MTSLFSSFDF----YIYIM-------SDFYLWIFVS--LLFFP-----------YFYMFT---VFSN-----LYNNIFLF----ML-------DFIN---SLSSN--------SF---N-KSYS--------FFFF-ML--FIFMFIQNLSSIFPYVFPLTSHACFVLGFSVVIWMSFNLFYLLTNMSSLFIHYVPLGTPIFLVPLMFIIEVISNFIRPVTLSVRLMANIISGHLLMVLLSM-----SVVFTSL-Q----GFISFIF---YVFLTMLELAVSFIQSYIFCTLCSLYYLDLF---------------------------------MPQL------SDINW-----M--------------NQMLLGFLFYLL--------CIFYYSMSFIVLSKVYNFNIYILNLTFF--------------------------------------------------------------M--VLLSVLLSVAFCTLMERKILGLIGLRVGPMKVLVLGMLQPFSDAFKL----AGKQ-DNLISNVYNFLFMIIGLL-FLISSLILWCSSTIF-----TSN-FSISM-DYLIILLVLSFNTIFILLMGWVSFSKFPIIG---------------SIRASTQAVSYEPLI-IIMF--------------------LMSCFVNGS---F---SLSS----------------------------S--FNCS---LL----------------FIFHPLCLMFWLVA----VLAEMGRTPYDFSEGESELVSGFNTE-----FGSKNFSFIFLSEYSNIIFVSTITMVIFFF---YSIY----LFSFL---LFWFVWI----RSVL-------------PR---SRFDFL----MSLS---WKFLIPFFT-FYLVVSIIFS-------------------------------------------------------MFIYVAFM---IPFF-------------G-----------LNSMFFT-------------------------------WILMEINTLMFIFLSFMCT-NLSN-SLLFVCESS--FLYYKIQCFSSFLFL----------SSSVFSDLFIDTFNY----------SCILCFFSVIIKMGGYPFHSWIF------------------------------------------------------------------------SFIDKSTKF--PIL---A--VL-TIQK-IP--L-----FGVFLG------ISV--SLSM----------FYSWFSILSGSAL------MYFQ---RSVLEMLVASSVFN-------------IFW--------L-LIHSSLVFFFFF-FFFL-VYF----SSVIYIFNLSIGLNFNSYIFFTSNVVF------------FLCTFL----VY--GMPPFSLFLFKF----SL---IS-MIS--------------YTYG------YLEFILLMIFSFFSFCSYLK----------FFFP---IYVGESSFY---KTFLCS------YS--------FYLFSFIFISFFVFF-----------------------------------------------------------------------------MLFN---YLAVTLLFGLVFF---L-V-----FYFSS----IKVFLNHNYQ--SSFECGFSSMFYSR-YSFSVHYVMVILIFVLLDLE-FTLIFWFFFS----SS-PSFMFSFSIV--SFLLL-VMLSLFYEWYVGSLDWSY----------------MNMMMMKTLKLKMSKKFCFSTMFM-----LVPILS---------------------------KDET------------LMSSIISI-N-LTSG--LLVILCISLF-IVSSSEKFN-L-TKKFEKMMLFT-LN--I-----LLFSM----SS-----------------------------------------LS-----FC---SEDKMLFFVAF-EVSIIPMLVM------VFLMSKSKEKVESSLYMMVMST-SGSVPFLL-----YISK----------ENQTLNSLILEISNM--------EQKKMSET-LFMISM------IMI-LLIKMPLFFFHIWLPKAHVEASTLGSM-ILAGIMLKLGISGLLKNLDIFS--E-KLT-NVKPIIMMISWL--SMLACMT-----MSIRSSDIKKMAAISSITHMGMTLN-SIMTMKIN-GMIGGIIMSVTHGLVSSSMFLLIGCMYEKTSSRSIFSNKN----MESMDKQMSMLWVF---TMFMNVGIPPMGS-FLSEVFMMMTFFCL--S--KYISIFIMTSMFLISSV--CMIFV-------------TKSIFS--K----IEKMSNIFN-PM-PISLF------------------NFMSLL--TFLN---LDVIYYI-------------------------------------------------MKLWMNQMNLYLTM----VIM---SLGF-----TLKL----KEK-K---------MMILLLLEMIMMWML-------------LFFT----MKMSKYQENNISY-MMIILM--IMVTESILGLSIM-------ISSSRNSSMFSSNIISWF-------------------------------------------------MLITMLIMMSSNF----NK--SSISMKVN-MMK-----ETEMNIS-------FLK---SEISIMLSV--TVLM-VTLIIM-FYSTFYMEF-----YN-KKKFNILTISFFMSM----------SVLSFS--QD--------------FNSTMIGWDGLGISSICLIMMYQSKYTVMNSLITMAFNRLGDV-----------------------------------------LIM------A--GLI------------MTSLNL----SSLSFPLTDKITNST------------------------------------SII----------------LMM-------------------------ASMTKSAQFPLSTWLPAAMAAPTPISAMVHSSTLVTAIGSAMMK---MQEIMSVNN-L---------------MNHMSMGGGGGGGGGGGATIYVSDLKK---VIAFSTMSHISTMMFMI-SK-SMMNMAMVHMISHAMFKTSIFMMAGMTFISSFGNQN-----LN---FLSK-MKNPNIQDVFTKISL----TSLTGIPFTSSFYSKDFFLE--MMMYKS-N---SSNS------VFILC--SSTILT---M-LYSTKIIKTITEKSNFSK--------SCMLKMNSLKS---------------S-----SMMTIMSMIGSSAA-------------IIMMPMKSSPIIE-----KMELML-MPMSMIMSLF----------------------------MMKPNSKNLMVIMSMMM---MK-----KSMT-----------TEKLNNLIKFSKSMNSSDFFMM-QNK-----SWKIK-----MF-----------------YKKFSNSFFLFKLSMMMISIISIFMMSSTIMKIN-------------------------------------------------MLISY---FCCL--ILT---VFLFYCP---SPFI-------SCL----LLLINSS-IFSFMMYVFLNS----VMVSLS------FV-LVFIGGMLVM-FIMVSSV---SP--N---EKNVNMELTFMILF-------FFFSLMIPVMMDFNF------------DVFCLKLVFSSTYY------IYFCVLFMYMYFFLFMYLC-------TFKGVS--LRSFFF------------------
>Trimeroptes_luanchuanensis_Z322
-------------MLKKFPRWIYSTNHKDIGTLYFIFG-----FW--TAFYGSSLSILMRLELSQPGSYIHNDHLYNVFVTSHAFIMIFFVVM-PVLMGGFGNWLIPLMMGCHDMHFPRMNN-----------LSFWLLYPAMTFLILSSYVSMGAGTGWTVYPPLSSISYHNDISVDLAIFSLHLGGISSILSSINFITTIFVMRIYSLKMEQIPLFIWSMLVTSFLLLFSLPVLAGAITMLLTDRNFNTSFFDPMGGGDPILYQHLFWFFGHPEVYILILPGFGII-SQVISFYCGKSEPFGYLGMVYAIISIGVLGFMVWAHHMFTV---------------------------------------------------GMDIDTRAYFTAATMIIGVPTGIKIFSWMATISMSKVSWETPMYWSMGFLFLFTMGGLTGIVLSNSSMDIVLHD----------TYYVVAHFHYV---LSMGAVFAIFAGLTHWLQIFYSFKLDNFMLKSHFFMSFI---------SVNMTF-FPQHFLGLNGMPRRYSDYPDSFFYWNMISS------------------------IGSFISLFS-------------------------LFFF----------SFLIWKSM-----------SKKMITIFVSS----------SDSSLEMFMN-YPLEFHTMSQPIKPLLMNK----------------------------------------------MMTWNSMFFNSPSTLLMETIIIMHDYMMMLLLTI-FLMVMYNMSYN----FFTKEFN-LEFFENHQIESIWTFAPFILLMFIIVPSLKSLYILDSCMFCGMTMSIIGHQWYWSYF--MKD-VS-N-----------------YQFDSYMMS----QEQTKLRLLDVDNRLIIPNFIPIRFLVSSSDVLHSWTLPSLGVKMDAIPGRLNQFCLSMKRTGVFFGQCSEICGANHSFMPIVMESINTKDFL-----------KLI-------------------------------------------------------------------MMSKTHHFLILNLSAHPFLISMSSFNVMLSLLIFFK-YKIITNMLISMII--LTIK-SMTWWLNYSNELSLTG-YY----------TQLLTMGMKIAMILFIYSEIFFFISFFWSYFHFFLSPMMEIGLTWPPKNLKFFNYSDVPLINTLILLSSGVSVTMSHYYM-M-EKKKKMSQLMLMLTVSLGIMFTILQKLEYS---NSF----FSLSDSTFGASFFMLTGFHGVHVMIGSMF-LMMCMMRFQKLIY-SKKEFVSFEMASW--YWHFV---DVVWIFL-------YVMI-----YYLNS----------------------MKIVRKKENLN-ILINNSLWDLP---SPSSMTYFWNFGSMLGIC------LMTQ----------------------MVTGLLLTFHYTA---FSTESFYS--------VSKIMQEIWNGWIIRLIHMNGASMF--------------------------------------FLFLYLHLFRGMFYLSA-SNKNVWNSGVTIMIMLMAISFLGYVLPWGQMSYWAVAVITNLFSVVPLVGESLVKWIWGGFSVSAPTLTRFYSLHFLLPFILSMLVLIHLMFLHSK-GSSNSMGLNSNLD-----KIEFHPYFSIKDLLFL----LISMVLIVNLVAFA--PYMLGDPVNNIPANAMQTPVHIQPEWYFLPSYAILRSLPSKTMGVLALALSVLIFYSMTLFKLKF-----STKFSNQRYIMFWIMISSFM----FLMKMGSMPAEEPYVLMSKWGSLIYFSSIM--MLNL------------------------MMSLFSSFDY----KMFTP-FM----VFFI--LMN---WNLNN-------T---I-SMIN---SKMTIK-----KKFYNE----MN-------MFFL---SLKPK--------KF---N-KMMK--------LMAM-SC--MTTLLVLNFTSVTSYNFALTSQFGMVMFLTLNIWFSYMLFMMTKNKKNLMIHWVPEGTPIYLTWFLFLIEMISNIIRPMTTTVRLVANILAGHLLMNLLSK-----LI----L-K----LNLLTPL---YMVLNMIEFFVALIQAYIYVTMLMLFYSELE---------------------------------MPQV------NENSWLSMSIL--------------YYIILT--SMLL--------SLNF------QMKQMKMFENKKELNYFNLMK-----------------------------------------------MLVSFKY----FF--ILLMVLISVAFMTLLERKVLSIIGFRVGPNKVSFGGFLQPLGDAVKL----SNKE-VNNLTNYSFLFYYLSSFS-LLFSSLLIW-SCSFF-----EPLVLSYKF-SFIFFFILLGFNSLNSILSGWSTFSKFSIIG---------------SLRTVSQLISYEAVL-YLCL--------------------FFIFFLYNS---F---LIYN----I-----------------------NF-YSVF---FL----------------FFFLPFCFYIWVPS----FLAELNRTPYDFSEGESELVSGFNTE-----FGSGFFTFIFLSEYSNIIFFCYLTSFIFFKI--NFFF----FFFFF----FFVIWI----RSVL-------------PR---FRFDKL----MFLC---WKFYIPFLT-IFFFLFLNFFF-------------------------------------------------MLFQKFYFIFFYFISIFLFI-------------N-----------SNSTLIF-------------------------------WLFLEMNMAAYILMITFYN--KF-YFNFDFNNKS--FNYLVIQSLGSLIFL----------I----SNKTNFFM---D---SKFNM--IMLAFSLSLKMGTVPFHSWVY------------------------------------------------------------------------DISKFLD-K--TNF---T--LLITLQK-LP--I-----MILMFN-LN---NKVLL-LLI----------LI---NLILGSMM------MIIS---KDLTKLLISSSLYS-------------MIW--------F-MMIFYMNLMNFI-FMFF-NYM----IFIFILSELFKTSMN--F---MNNTKI----------NNNLMIMSF---LMLSGLPPFNLFFFKI----FS---IN-YSI--------------MNLD------NMIFLFIWIFSFLAMLSYFL----------FMYKM--FFN-MKLNYQYFNK-----NKNYIII--------FFTYMM--MFMIF-----------------------------------------------------------------------------------MNKSIFLILMINLLIS---M-M-----FFLAS----KKEKWEKMKS--STFECGFNSYYHSR-FSFSIHYLIVALIFLFFDLELCFLMP--FMN----ENSSSYMMKNSLT--FFILI-LLMGLLIEWKTKKLEWTE-------------------------------MIWFFYLFIF----SLFINS---------------------------KKNF------------FINKYIEMNY-GNFM--MISIVLISML-IIFM--FKF-NMENYKSNNIYKF-LF--M-----MIFIM----NF-----------------------------------------LG-----FL---ITDMILFLLVL-EMCMFPMTYL------ILNYSKDKDKISAMIYMFSINM-LGSILFMY-----FTLNCMVYNINS-TFLFYLKPYFNMN------------------Y-FVYIFF------ILL-LVSKLPMFMFHFWLTKAHVASSGAVSM-ILASLMLKLGSFGLFKFMPMFL--I-LSK-EMFNMIVTISMM--GYLIFSL-----IMIRLFDVKYMVACSSILHMSLILP-FVMIYTYD-GVISSIMMMSSHGIISYYLFYLVTLNYEKNLSRSKELMKS----MESSEKWMTSMIFI---FMFLNLGMPPFIS-FYSELIFMKLL-LI--NSLFMSLMFM-ILMIMSIMF--VMFYL-------------SKILFG--K----KYQY-EKKK--M-NMNMN-------------LNSF-IMISSI--IFLT---FIN------------------------------------------------------------MLSS-------SLS---LVFN-----ILKF----SKK-K---------LITLMMLELLFFHLI-------------LMYC----LVHFSTKNSVFFM-IMFSVI---MVLDSVFGICIL-------ISNSRNNSDFMLKAILF--------------------------MIFKKIFVFYF----------SVFF-----NFFFFLIFSES--FF-FF-FDYFNFMSDYFS------NYNFIF----FF---DFSSFLFMS--MVTL-VTSLVL-LYSEVYME------HYNNKKFFFLLNMFFFSM----------ATMCLS--GS--------------FIMLMIGWDGLGLTSICLIMFYPNKNTLYNSILTMFHNRMSDV-----------------------------------------FLI------F---CM-----------GFYFLN--YSYFFFF-L-EQN---LY------------------------------------LFFF---------------FIF-------------------------CGFVKSAQFPFSSWLPAAMSAPTPISAMVHSSTLVTAGIFLFST---LIFYFFDMG-LNFV---IMF------FGFFTF------FLGGILACIELDLKK---MIAFSTMSQISMILIFC-SL-NYLNIMFLHMFYHALFKTLLFCCSGIFFIYYFSDQF-----GF---FFKSA-LDFKFLSFFFFLSV----FSMSGLFFSSSFFSKDLILE--V--FCSN----SSFF--F---FFFLI--FGSGFT---L-FYCSKLL------SVILS--------KSVVK-SSI-VHKKFFF-FL------F-----FFFSFFSMFMGVLL--KF---------FFF------YDLFPLMSSFD--YLFF----I----LF-------FFFFIFNKFI----FNSLFF--YDMS------LKVF---YM-----KSYI-YSFFKD---F---------------DFFKNFLFNDH-----FMF-------KFYYFLP--------ITN-YSSFFSFFY--GYHFL-FWF-FIFLI-----------------------------------------------------------------MSIS--NII---AISAKNK---NPVK-------LSI----MLMITAT-LHMMALFWTSSN----TWFPLI------FH-MLFLGGILIM-FLILSTI---NP--N---IKMWKKKNKIFK------RMIIALM-MSSTFSWMMK------------TTTTMK-LADIQWFTQSKTTMIMMTMLISIYFIMFSILI-------AMEKKS--LRTTI-------------------
>Trematuridae_sp.
-----------------------------MGTMYLIFS-----AW--SGMLGTALSMIIRSELGQPGSTISDDQIFNVIVTAHAFIMIFFMVM-PAMIGGFGNWLVPLMLGAPDMAFPRMNN-----------MSFWLLPPSLSLLLMSSMVESGAGTGWTVYPPLANNIAHSGSSVDLAIFSLHLAGVSSILGSINFITTIMNMRSYNMTLERMPLFVWSVLLTTILLLLSLPVLAGAITMLLTDRNFNTSFFDPAGGGDPILYQHLFWFFGHPEVYILILPGFGMI-SHIICFQTGKKETFGTLGMIYAMVSIGLLGFIVWAHHMFTV---------------------------------------------------GMDVDTRAYFTAATMIIAVPTGIKIFSWLATLHGSNVKYDTPLLWSMGFVFLFTIGGMTGVILANSALDIILHD----------TYYVVAHFHYV---LSMGAVFAIFAGASHWFPMMFGLSMNNTLLKLHFFIMFI---------GVNMTF-FPQHFLGLNGMPRRYSDYPDYFTCWNTIST------------------------FGSIMSVLG-------------------------MVLY----------IFIIWEAL-----------ISKRIIINSHY----------VNSSIEWQMN-FPPSEHTFNQS--NMLIK-----------------------------------------------MPFWSKINMTDSNSPTMEQLMFFHDHSMIILMII-TILILYMMTNI----MLNKLSS-QLILEGQEIEMIWTILPAFMLMFIALPSLRILYLMEESFNPSLTVKIVGHQWYWSYE--YPE-F--N-----------------LNFDSFMIPM-SEMNMSNFRLLDVDNRMMLPFNMNTRLLITSADVIHAWTIPSLGIKMDAVPGRLNQSIVFSNRPGLFFGQCSEICGANHSFMPICAEIISMKNFM-----------LWIKNS------------------------------------------------------------------MSFHTFHMVEKSPWPLTGSISALMLTTGLINFMH-NNNMYLLSLAFII--MIMT-MIQWWRDIIREGSFQG-LH----------TLKVVEGLKWGMILFIVSEIFFFLSFFWAFFHASLSPNIELGMLWPPMGISPFNPFHIPLLNTTILLSSGATVTWSHHSI-I-NKAYSQAFTSLLLTILLGVYFTALQALEYV---EAP----FSISDSIYGTTFFVSTGFHGLHVLIGTTF-LMINLYRMFLSHL-SNTHHFSFEAAAW--YWHFV---DVVWLFL-------YTFV-----YWWAFY----------------------MVIRKKHPIL-SIANSALIDLP---SPSNISFMWNLGSLLGIC------LMIQ----------------------LLTGIFLSFHYCN---DTSLAFIS--------INHISRDVNYGWLMSAIHANGASLF--------------------------------------FFMVYIHVGRGIYYSSY-HLLEVWFSGTIIILMLMGTAFLGYILPWGQMSFWGATVITNLLSAIPYIGPQITCWIWGGFSVDNATLTRFFSLHFLLPFILIMMIMIHLMFLHET-GSTNPMGLMMNID-----KIPFHPYYSWKDVLGL----MMIMAPFSFLILVY--PYLLNDPENFIPANPLVTPPHIQPEWYFLFAYAILRSIPNKLGGVLALFLSIVIILMLPLTMKNK---FSSLHYYFFSKFMFWIFINIFL----ILTYIGACPVEPPYIFMGQMLTTMYFLFFI--IWPLMIKWLFN------------------MNLFSSFDP-STSNTL---SMNW----TS--IMLP-LMMLTS-----------LYWLIP---SRNQVISMNLMKY----INSEMK-------NNIS---N-HNN---------------KVL---------IVFI-SL--FWFIMINNLMGLYPYIFTATSHLTLTMSMALPMWLLFNIFGWINKTNNMFSHLVPNGTPMMLASFMVMIETTSNIIRPITLSVRLAANMIAGHLLLTLLSE-----ISEKIPSLY----LISFIPL----MILIILEYAVAIIQSYVFITLMSLYLSEIN---------------------------------MPQM------MPMSWFTLNVL--------------FTFMIILIIMKM--------YFIKFN---------LKFKTQNKTLKMKKSNY----YP---W------------------------------------MLSFLMY----FI--LMVMVLVCVAFVTLLERKILGYIQFRKGPNKVGFMGLFQPFADAIKL----FSSE-KNDLLMYNVILFYMAPLV-GLGLMLMLW-LIYPWNKEFVFN------Y-DIIFIMCVSSMSVYVVLISGWSSNSKYSLVG---------------AYRGVAQTISYEVSL-SFIL--------------------LSLMIFIGS---Y---SIFY----L-----------------------IDMQ-EYLSYFM----------------G--FFILMVVWLIS----FMAETNRTPFDFSEGESELVSGFNVE-----YGSGGFALLFMAEYGNIIFMGFLTAILFMGSGGY---IMF-VMLIF---VMFCLLI----RGTL-------------CR---FRYDNL----MMVA---WKNMLPYSLYYFLFIFLVMMMFN--------------------------------------------------MNKMCLLLILFTVFMFS-------------M-----------TSSWLQM-------------------------------WALLEINMMLFIPLM--------YNNNSTSINAM--LKYFFIQAVSSSLFL----MSYMLFMYSYSM-----N-------------YNIIMAFSMLTKLGMFPMFMWFP------------------------------------------------------------------------QVASQISWF--SNL------ILMTVQKSLP--------MFILSFLN-SYI---I-YISL----------IM---SAAISVLG------LWNQ---NNLKFIMAYSSINH-------------MSW--------M-LISIYMKNMTWI-LYLN-IYI----MMMISIIMLLNNYNIKA----ISQMNLFNTNFS----SFMMI-INF---WSLGGLPPFVGFLPKW----IM---IL-NIS---------------NEY---Y--FM-FFIMMMTSLLSILIYTR----------LIYSNLLS-----PILTKSLEYPK------------MY---FMQLMTLMLFPLMVLMM-------------------------------------------------------------------------------MIKYMMLIIIILSTIL---M-I-----FMIIT----KKTFFNKNKA--SSFECGLEPFSTGR-IPFSLRFFKITLIFLIFDIEIILILP--FPINI--SQ--QTEMLSSFL--IIMMI-IILGLLYEWVTGALNWIK-----------------------------MLINLFL-VIFGAFFNFYIIS----MCLM------ILVFILKFLSEEDFSFLG------------MFLSLDMIGW-LMC-----LLSMW----LVLLMRMSMKTYLLWDNYKYNFF-EV--------MMLYF----LL-----------------------------------------MS-----FS---WYNMMGFYIFF-ESVLVFILLI------IFFWGGTPEKTQAGMYMLMYTL-FGSLPFLVM--LLI---------------------NNFYGSL-HFMYLDWDYMSMSGF-MGMFML--------IAFLVKFPMFLVHMWLPKAHVEAPVGGSM-ILAGVLLKLGGYGFFRLINMLKEWI-SLYGIFL---LEFSIF--GGMIVAF-----FCLCQIDIKMLIAYSSVSHMSLVLG-GILCMSYW-GMSGMLVMMLGHGLCSSCMFFMANLFYDRVKSRNMMMLKG----LGYFNVGVMIFWFI---VCAVNLGLPLSMN-FLGEVMLMVGLLK---YDF-FNLMLMMMMSFLGACF--SLYLF-------------IQIFHG--KSW-FISSFIGTSM-LE-------------------FNICLLHVLPLFLYVLKGDMLFLYFNSL-----------------------------------------------------MMEMSFLAYFSGLLML---CV----------S----WSF-I---------LSMLLSLEYMMLCLF-------------FLL------MIYSYMTMEFIM--YYLVF---SVCEAGLGLSLL-------VMGMLKGGNLMNKSFDLLKW--------------------------------------------------------MFNFFSFF---------------------IMEGNMY-------MFI---DWISVLFSS--VVMF-ISGCVI-FYSNSYMSE-----DKNKVGFCFLILLFVFSM----------ILMIFM--PN--------------VWTIMLGWDGLGMVSYCLVIFYQSESSSNAGMITVLSNRIGDV-----------------------------------------GIL------M--AMV------------FMVSFGGWTIYSYVS---SN-LLLL------------------------------------LVGF---M-----------VIM-------------------------GAITKSAQIPFSAWLPAAMAAPTPVSALVHSSTLVTAGVYLMIR---FGKMFNGGL-FSNI---LMY------LSIMTM------ILAGLGALLETDMKK---IIALSTLSQLGVMMMTL-SV-GLYYVSFFHLLTHAMFKAMLFLCAGIIIHGMGGNQD-----VR---FMGEFSKTSPYIMMMLLVGS----FSLMGFPFLSGFYSKDCLLE--YFYMNNS----SWVY------MTFVI--LATMLT---S-LYSLRLIFYLCGVGGMNL--------SS------YNY-NENFYMNY----P-I-----FFMGCIVIFMGSMF-------------SWMIFSNLISINLLFEV-KAL-NLFLVIFGLGSFV-----------------FINMY--MW--NGFYLGVWSF-FLGGMW---FL-----PKIS---SQYFLMNIKSFRMYQ-------------MF-LDQ-----GWFEVYGGQGVS-SELEQK---SFYMMEMGAGLKFYFFIFLFIVFIFIMVFSYSLMKK--------------------------------------------------MFLFLIIKLIKLAMLI--NLL---LF--SSI---HPMM-------MII----ILILLSL-MLMIFMFMVSKT----SLLSMI------LL-LMMLGGMLII-FIYMASI---SP--N---NILINNFVMLMG------PLMLIL-PLNINYS---------LNNYNKTDFLQ-------IFSSISMYNSILLITYLLMSLYIILKLI-------NKMFYS--LKMN--------------------
>Tityus_serrulatus
------------------LRWLFSTNHKDIGTMYFLLG-----VW--ASMVGTALSFLIRSEVGFSGSLLGDDQVYNVIVTAHAFVMIFFMVM-PIMIGGFGNWLIPLMLGAPDMAFPRMNN-----------MSFWLLPPAFVLLLSSAALESGAGTGWTVYPPLSSGLAHAGGSVDLTIFSLHLAGVSSILGSINFIVTIINMRGKGLTWDRIPLFVWSVLVTVVLLLLSLPVLAGAITMLLTDRNFNTSFFDPAGGGDPILYQHLFWFFGHPEVYILILPGFGMV-SHMVSHHTGKKEPFGSLGMIYAMVAIGGLGFVVWAHHMFTV---------------------------------------------------GMDVDTRAYFTAATMVIAVPTGIKIFSWLATLHGSNMRLDSPMLWALGFIFLFTVGGLTGVVLANSSLDIVLHD----------TYYVVAHFHYV---LSMGAVFAILGGMVEWFPIILGVNLNERALKMHFLIMFL---------GVNMTF-FPQHFLGLSGMPRRYSDSPDVYSCWNNVST------------------------LGSYISIIA-------------------------TFIF----------ICIIWESF-----------ISCRGWGGYSA----------SSSSSEWLQG-YPPENHTYNHLIMSVIYGNLS--------------------------------------------------LSFQDSSSPLMEQLVFFHDHSMMILMMI-TVMVFYFISSL----IMNSFLN-RFAIEGQEIELFWTVIPVLLLVFIAFPSLRLLYLLDEVNPPDLTLKTVGHQWYWSYE--YSD-FC-D-----------------VEFDSYMSPI----SEENFRLLDVDNRTVLPWGIFTRVLIGSSDVIHSWACVSLGLKMDAVPGRLNQVCFLLTRPGLYYGQCSEVCGANHSFMPIVIEGTSVEGFI-----------SWLHKMI----------------------------------------------------------------MKNFHPFHLVDLSPWPLSGSLGGFFTVGGLAIYMH-GNSKILMEIGVLV--LILT-SFQWWRDVVRESCFKG-FH----------GFNVIMGLKFGMLLFILSEILFFISFFWAFFHSSLSPVFQLGTLWPPSMVEGFNPFCVPLLNTSILLSSGVTITWCHYSI-L-KGNYFQSVLSLGLTLFLGFYFSLLQGFEYF---EAA----FGISDSVYGSTFFVSTGFHGLHVLIGSTF-LVVCLGRLVFLHF---WHHFGFEAAAW--YWHFV---DVVWLFL-------FVTI-----YWWGK-----------------------MSVRSSHPLL-KLVNMSLIDLP---TPSNISYFWNFGSLLGVC------LGVQ----------------------IITGIFLAFHYVA---DVSLAFSS--------ISHICRDVNGGWFLRYIHLNGASVF--------------------------------------FICLYFHIGRGLYFGSF-KFHFTWISGVSVFLLTMITAFLGYVLPWGQMSFWGATVITNLVSAVPYLGLDLVQWLWGGFSVDNPTLTRFFSFHFLFPFIILGLVIIHLIFLHEG-GSGNPLGVKSDYD-----KISFHMYFTLKDIYGI----VILFVILIVIVLLG--PNFFSDPENFISANPLMTPVHIQPEWYFLFAYAILRSIPNKLGGVIALIISVMVLLLMVLN-EAK---ISSLTFSLKGRKFFWGLVFTFL----LLTWIGARPVEVPYILIGQVLSFCYFLFFY------LLFLL----------------------LFVVFDP-STLLKF---HFNW----IS--MMLG-LVFILG-----------LFWMLP---SRNFMMMNFLFNG----LFKEIK-------SLYV-----SGF---------------SGSE--------NILC-AL--FLFIVMSNLLGLFPFIFTATSHLLVTLLLALSFWFSLMLFGWLKKTVSMLAHLVPLGTPGILMMFMVLIETISNLIRPITLSVRLAANMIAGHLLIVLLGS-----AINFNIFLL----LSG-LSL----ILLLLLELSVAVIQSYVFMVLVGLYSSEI----------------------------------MPQM------APLGWAWIVLM--------------VVIVYSFYFVSL--------YYFYLFNFEVLVNEVF-----------S-----RD-LN---WKW---------------------------------MIKNFISY----LI--ILILVLISVAFFTLLERKVLSYMQIRKGPNKVGLMGLLQPISDALKL----FTKE-ILTLENWNLIPFLLSPLI-GMMIALLLW-ILYPQ-----LFHFMDMKW-GLLFFLCCSSISVYPIIIAGWSSNSKYALLG---------------AYRGVAQTISYEVSF-SLIL--------------------FSILLITST---F---NLKN----I-----------------------LLFQ-HYSLLFL----------------P--LFPLILMWLVS----CLAETNRTPFDFTEGESELVSGFNVE-----YMSTSFALIFMAEYANILFISLLTSILFLGPYLL---FF--KTTLI---AFFFLWV----RSTF-------------PR---YRYDKL----MNLA---WKSFLPFTLNFLFFSFILKSML-HIY------------------------------------------MLFS-YYFFFLLGVILGSLITI-------------S-----------SSSWLTA-------------------------------WVGFELNLISFIPLIF-------SSKLSSSSESG--IKYFFVQSIGSMFIL----LGGI-------FPLFIGM-----------ITTYYFVYFSLLIKLGVVPFHLWFP------------------------------------------------------------------------SVMEGLSWE--MAF------ILLTWQKLAP--------LILLASFE-------GLSLII----------LL---TVMVGCLG------GFNQ---TSLKKLMAYSSIMH-------------MGW--------M-LSVIPTSLEVGM-KYYF-VYF----FFGLVLCMIFFFWNLKR----LEQFLCCSMFL-----TMSIL-LIF---LSMGGFPPMLGFFPKW----VV---IN-ILL---------------WKS---M--IL-AVFLIFASLVNLYFYSR----------LFYSSLFL-----S---SYVMSLHSFSSKNE--WSLLLCVSVSLMGGIF-YPFFMI--------------------------------------------------------------------------------MFVLIVIFCFILSFMIW---V-V-----GNMLS----KSMEKDKEKG--GVYECGFESFYMAR-VPFSLQFFLIGVIFLIFDVEIVLMLP--MIL-L--SDVNLI-ESVYFF--LFVLL-LLGGLYYEWKEGALEWYN-------------------------MTLSLILMTLPL------KKWKLILF---SLSTML-PLSFIKI-PLHSST---YMY---------------SNFLTMDL-MTFC--LISLSILITT-LMLLASS-NIK---ININLFTFL-IM--------TLLFF----LL-----------------------------------------LT-----FL---SPNMILFYISF-ETTIIPTFLI------ITYWGIQPERLSSTLYLIFYTL-GASIPLLLI--LM-----------------KLN---NQFMTLSFWMMSY-IQPNLPFL-WILILL--------GAFLVKLPMFMIHLWLPKAHVEAPLAGSM-ILAAVLLKLGGYGLMRMFHLFY----KSLNKMIPILMSISLM--GGIITGI-----LCIMQTDMKALVAYSSVCHMSLLLG-GAITLTQW-GTSGAMSMMISHGLCSSSMFQLVTLLYSSTHTRSLILTRG----MLSLFPSLILWWFL---MSANNMAAPPSMN-LFSEISLLMGLLS---WSYLILI-PFMMISFISASY--SLILF-------------STTSHG--LPL-MNSPQCNFYP-RD-------------------YLSIFLHWLPLNILIIKMDLMMMWP---------------------------------------------------------MMNYSLTLGLMTLLL---GLLS-----LCSR----FKH-L---------LSMLLSLELISLSML-------------IIIS----SITVENSSDSSMI-MIFITL---VVCEGSIGLASL-------VNLSRVKGNSFINSTISL---------------------------------------MNFKIWSKTLL-ITSLFSFLISHKMIQDN--ISIIFSFS-FSSII---STNMEMI-------IIL---DYISLLFLS--TVLL-ISSMVI-WFSMEYMEE-----DPSPNRFLILVLLFIFSM----------LMLILS--PN--------------LMSILLGWDGLGLISYCLVIYYQNPRSFNAGMITVLSNRIGDV-----------------------------------------FIL------S--AIG------------LSLNFGSWNILSMNLL-----SKDM------------------------------------IPLF---L-----------IMI-------------------------AAMTKSAQIPFSAWLPEAMAAPTPVSALVHSSTLVTAGVFLMIR---FHNTL-SSK-LSTF---LLI------SSTMTM------LMAGLSATLEMDLKK---IIALSTLSQLAIMMTAL-SL-NMWKLAYFHMLTHALFKALMFLCAGFVIHSTMNNQD-----MR---KIKIPLFPSPIISMAMMTAS----ITLMGLPFSSAFYSKDMILE--NTFMEPL----NSQL------LFLLI--ISFTFT---I-MYSFRLTFTIFWSSEQGN--------KN------SFL-KETKMMYS----P-I-----LTLTIFSILAGASL-------------SWIFMDTPLYSPLPLQL-KIM-SNNIIIMGLLLTI-----------------CLWILIKS---NSLSTNMTIN-YMMNMW---FL-----SKIT---SPPILKL-LKPLEKS-------------KV-LES-----GWNETSGPQGLH-NIIKLNSSYP-----IMTKES-SILLITASILTSFMFLSF-------------------------------------------------------------------MSLL--SVV---FF--FSN---HPLI-------LGM----LLILMSV-VVSMNLFLLLGL----AWLSYV------VV-LVFLGGVLVL-FIYMASL---AS--N---EDFDINSSYILV------FLL----LLGFMGSWFYFNQEFYMWKLYLFFPFS--------------FVIIFLGFYLLMSLIVVVKIS-------CVEEGP--LREVS-------------------
>Tetra_suspensae_SD22
-------------MMNYFFRWLNSTNHKDIGSLYFFFG-----FW--SALYGTSLSMVMRLELSQPGSFIFHDHIYNVFVTSHAFIMIFFVVM-PVLMGGFGNWLLPLMLGCHDMHFPRMNN-----------LSFWMLFPAMSFLILSSFICLGAGIGWTVYPPLSSIKFHNDMSVDLVIFSLHLGGVSSILSSINFITTIFTMRFSGFILERLPLFVWSMLVTSFLLLFSLPVLAGAITMLLTDRNLNTSFFDPLGGGDPILYQHLFWFFGHPEVYILILPGFGII-SQVISFYCGKSEPFGYLGMVYAIFSIGILGFLVWAHHMFTV---------------------------------------------------GMDIDTRAYFTAATMIIGVPTGIKIFSWLATLSMSSVSWEVPMFWCLGFLFLFTLGGLTGIVLSNSSLDTVLHD----------TYYVVAHFHYV---LSMGAVFAIFAGLTHWLQIFYGLKLSELGLKSHFFVSFI---------GVNLTF-FPQHFLGLNGMPRRYSDYPDSFYLWNMISS------------------------IGAWLSLFS-------------------------LIYF----------CYLVWDSL-----------LKKMHLFSAFS----------P-SAIEISLG-YPMEDHTIMSSLKTCSMNK----------------------------------------------MTTWNSIFFHSPSSYMMELVSMMHDYVALFLVSI-LILVIMNLIYV----PSIKKFN-LDFYEDHQLETIWTLLPFLLLIFIVVPSLSSLYMLDTCLFCGMTLSVMGHQWYWSYF--YKD-LK-E-----------------FYFDSYMSP----SEDGLIRLLDVDNRIMVPTFMPVRFLVSSSDVIHSWTIPSFGVKMDAVPGRINQFCFSSKRSGVYFGQCSEICGANHSFMPIVLESLPFKNFI-----------FLF-------------------------------------------------------------------MTIKTHYFFLLPLNPLPAMVSTSSFNFMASLLLFFK-YMDHSVLSINLML--MFCC-SFFWWNFYSSEFNLEG-KC----------SFLLESGVKFSMILFISSEVLFFFSFFWSYFHYFLSPTMEIGLSWPPVEVEMFDFSNVPLINTLVLMSSGLTITVSHYYL-I-NKNLKSCNFWLMVTVGLGIFFSFLQWLEYN---NSF----FSISDGNFGTSFFLLTGFHGIHVLIGSIF-LGKVYFSSSLILS-ADKNYLSFELSSW--YWHFV---DVVWIFL-------YFFL-----YYMSF----------------------MLITRKEDKIF-NTMNNSFWDLP---SPSTMSYFWNFGSTLGIC------LMVQ----------------------IITGILLTLHYTS---YAEESFSS--------VIQIMREIWSGWTIRFIHMNGASVF--------------------------------------FLFIYLHLFRGMFYISS-VHKKVWMSGVSIMILLMAISFLGYVLPWGQMSYWAVAVITNLLSVVPLVGDEIVQWIWGGFSVNSPTLTRFYSFHFLFPFILSFLTLLHLVFLHKE-GSSNSLGISSNMD-----KIQFHPYFTVKDTIFI----MLVLMMSMMITFFM--PYALGDAVNNVPANAMQTPTHIQPEWYFLPSYAILRGLPSKTAGVMALFLSVSIFYTMPIFKIKF-----SSKFSSYRQIIFWTMVASFF----FLMKMGALPAEEPYVTLSKWGALSYFTSIL--MINL------------------------MMSLFSNFDL----NLFYS-TL----TFLT--LGS---IIMSG-------S---F-YGIY---FLKKVL-----SQACDN----LC-------MFFS---SLKPL--------KF---N-KSSN--------LIFV-SL--FFTLVVSNIFSVFPYNFPVSSQVSFILIFSLGSWVGLVFFSLLKNIKGFFSHFIPEGAPLSLTLFLFLIELISSLIRPLTLTIRLVANILAGHLLMTLLSS-----LV----F-L----QTFSFIM---YVGLNLVEMFVAFIQAYIFCTMMTLYFSEV----------------------------------------------MSWLLSSLK--------------ILLSYILILSIV-----------------NFLSWSHIKAFSLAFLNSRFFSYLI----------------------------------MGYLPSLISSFIF---F----VL--LSIPCLVCVAFFTLLERKLLGLVGLRLGPFKVSFLGILQPIGDAIKL----SNKS-INSLMSVSFTFYYFSSFM-MIFMSLSLF-LFLNL-----SPCPVSFKF-SILLFLLFLSFNSLNSILAGWSAFSKFSLIG---------------SIRTVSQLISYEAVL-YLSL--------------------FFIVSCLSC---F---DLSL----L-----------------------SF-YPLN---FC----------------SLLFPPCFFIWVPT----MVAELNRTPFDFSEGESELVSGFNTE-----FGSGCFTLIFLGEYGSMVFFCILTSVLFFLN---FMT----FFFFF---FFFLIWL----RSVL-------------PR---SRFDKL----MSLA---WKFLIPFLT-LYYLISFFFLF-----------------------------------MVSIKPLWHPPPPGMMINWLYGFISYFLSLFFFF-------------N-----------YSNCIFF-------------------------------WIMMEFNLLCFILLMFML---SN-LSSKDCMNHV--LYYFLIQSSASILFL----------S----NFLFEGWG---N----IFNS-DYMFIFSLLMKIGLFPLFFWIF------------------------------------------------------------------------ILSESLG-L--ISL---F--FLLSFQK-FPIMM-----FFFSGL-HE---LSF---YFL----------VL---SFVSGSIM------IFFS---SSLIFLLISSSISY-------------ALM--------M-FFLYNFSISFFS-SFYL-VYS----FFLLMVLYEKVSI--------LKGTSP----------FLFLF---F---IFFLGLPPVGGFFYKF----IF---CS-NIL--------------FHMG------LLEMIVFWIFTFFSLIGYTK----------MFFFS--FYS-NKVLYLKNEF---WFKKMSMMV---------YTLAF--FVCFLV--------------------------------------------------------------------------------LLVYFLLF-NSLISFLIL---F-L-----FFFLG----KNNIWDSLKS--SIFECGFSSYHFSR-FSFSMHYYTIGLIFLFLDLELCFLLP--FFN----FGFNELKMSYFFW--TFTLV-LILGLLEEWSFGILDWKF--------------------------------MMMPVTCS-----SLFLLT---------------------------KEKT------------FFSVDFFLEE-SLIF--MVFIFPVVFY-LCVG--GFH-CLMSTKYNKFNTL-FF--F-----LIVFF----LS-----------------------------------------MS-----FL---SVSEFMFLLYL-ESCVISMILF------IFWFSKEQDKVSSTIFMFFLNI-LPSTIFMY-----FC-----------SLGGSSWSLGNFF-T-------------FISA-PFFLFF------LSL-LVSKLPIFLFHFWLTKAHVSASGPGSM-ILASLLLKIGCVGLYKFSCIFLK---ISK-LFLSLTLSICVI--GGFLILL-----SIFRFLDMKFMVACSSIVHMSPIFP-FLLKSDSI-CIFSCFLMMVGHGLLSYFIFFLVSIVYEFSQNKSSSFNKG----LESVSLNISLFLSI---FFLMNLGFPPFMS-FISEIFFSTLF-LD--HSYLGFLMFM-CNLMMGGLV--FFIIC-------------SNFIFS--K----KSNF-ILTG--S-MVCYL-------------SWGI-CYILMF--SLFI---FFYLCFRS-------------------------------------------------------MFFFV----FMFFF---GFLS-----FFFF----FKK-K---------LLSLLLLELCFVVLIFN-----------MYLF----GQGTPGGCSLFLM-MIFLSF---MVMDSVLGLCCL-------VGSSRNSVSLSDLYFMF---------------------------MLSKSFWFIF---------TSFLL-----FNISFLCWQMN--AS--GSLFFFSSI----K------DMFPWMEICPTL---DKVCLIFMI--MVSL-VTSLVS-LYSEVYMD------SYNNKKFFFLMFLFLSFM----------VMLSMG--GD--------------LLMFMLGWDGLGVSSLFLIMFYPNKVTLYNSFLTVFFNRLGDL-----------------------------------------FLI------S---FF-----------CTIFFG--YSNFFF---LFSDMS-FL------------------------------------SLFF---------------LFF-------------------------CLLTKSAQIPFSSWLPAAMSAPTPISAMVHSSTLVTAGILVFFK---SYSLFLYSF-FLSF---LSL------FCLLTF------LLGGFLANVEKDLKK---VVAFSTMSQISMILVFL-SS-ALFLISLSHTLCHALFKTLLFCGCGVIFMWSFSDQM-----KI----FFCGGKVHTPIVFLLTLSI----YSMSGLSFSSAFSTKDFVLE--K-SLSEM----ESSI------FLILF--IGSVFT---L-SYSSIIY------TSMSE--------IFITS-NSLSSNKYFNF-SF------F-----CFFSILSVSFLKIF--SM---------LILD--NF----SVFMPVSFT-MSLSV---LLFLFMF-------FILFKSKK-F----YLYT-------------NGSVF---YM-----KDIF-FSIFSS-PLE----KKI-----------LTFISTDQ-----YFF-------KPS-SLNYLN----FL-KIGT-YKNLFFFIY----MIFFFALLF---------------------------------------------------------MIILAYMGVAL-G--FS-----WMITST---NPVK-------MAM----SILIISS-SMFLSLSTSSGT----SWIPTI------LM-LLFMGGIMMM-FMILSSV---LP--N---EKSKKGK------AF---VVIMVIILLLQKEQTFVM------------MTDSM--SMESKSFLMSGENFSVMMILILFYFSVTMMML-------NSEETP--MRSLYCY-----------------
>Tetraspinus_sp._HEN26
------------MTLNYFSRWFNSTNHKDIGTLYFIFG-----FW--SAFYGSSLSMVMRMELSQPGSFIFHDHVYNVFVTAHAFIMIFFVVM-PVLMGGFGNWLLPMMLGCHDMHFPRMNN-----------LSFWMLFPAMTFLILSSYLSIGAGTGWTVYPPLSSISFHGDFSVDLAIFSLHLGGVSSILSSINFITTIFSMRFSGFKLERLPLFVWSMLVTSFLLLFSLPVLAGAITMLLTDRNLNTSFFDPLGGGDPILYQHLFWFFGHPEVYILILPGFGII-SQVISFYCGKSEPFGYLGMVYAIFSIGILGFLVWAHHMFTV---------------------------------------------------GMDIDTRAYFTAATMIIGVPTGIKIFSWLATISMSSVSWEAPMFWCLGFLFLFTLGGLTGIVLSNSSLDIVLHD----------TYYVVAHFHYV---LSMGAVFSIFAGFTHWLQMFYGLKFSDFSLKVHFFISFL---------GVNLTF-FPQHFLGLNGMPRRYSDYPDSFFLWNLISS------------------------MGSLISIFS-------------------------LIYF----------SFLVWDSF-----------SKKMNFFMSES----------PSASLENIFG-APIEDHTLSNSVKTSFMNK------------------------------------------MFVKMTTWNNISFQNPSSFMMELVSTMHDYVAMFLVSI-LILVFMNLMYS----FMLKSFN-LEFFEHHQLESIWTLIPFFLLLFIVIPSLSSLYMLDSCLFCGMTVSIMGHQWYWSYF--YKD-LK-E-----------------FFFDSYMEP----SISSSIRLLDVDNRLVVPTYLPIRFLVSSSDVIHSWTVPSFGVKMDAIPGRINQFCFSSKRSGVFFGQCSEICGANHSFMPIVLESVNFNNFI-----------K---------------------------------------------------------------------MISKTHHYFLLNLSPWPFIISISSFNLLMSFLIFTK-FNFYYCFFFSLFN--ISMC-SFFWWITYSLEFNLEG-KN----------SFSLEKGVKLSMILFISSEVFFFFSFFWSYFHYFLSPSMELGLSWPPVSVEFFDYLGVPLINTLVLMSSGLTITVSHFFL-M-QGESKKSNFWLAVTIMLGMFFTYLQYTEYS---NSF----FSISDGSFGTSFFVLTGFHGIHVLIGSLF-LLTTLVRSMVISS-SLSNFLSFELSSW--YWHFV---DVVWIFL-------YCFL-----YYLAD------------------------MNRKEDKMV-LMVNNSLWDLP---SPSTMTYFWNFGSTLGIC------LMIQ----------------------MLTGLLLTLHYTS---YAEESFAS--------IVKIMREVWSGWLIRFVHMNGASVF--------------------------------------FFFIYLHLFRGMYYKSS-AHSKVWMSGVTIMIALMAISFLGYVLPWGQMSYWAVAVITNLLSVIPMVGEEVVKWIWGGFSVSSPTLTRFYSFHFLLPFVLMFLTLIHLVFLHQQ-GSSNSLGINSNMD-----KIQFHPYFTVKDSIFI----FLVITMSITISFFM--PYMLGDAINNVPANSMQTPVHIQPEWYFLPSYAILRALPSKTAGVLALLLSVSIFYLMPLFKLKF-----STKFNFYRQFMYWTMITCFL----FLMKMGALPAEEPYVEMSKWGAMIYFSSIL--MINM------------------------MMSLFSSFDM----LLFFK-NW----ISFF--FIS---VACTL-------N---S-YAFS---SVSNLM-----GIIYMN----LS-------SFFY---SLKSK--------SF---N-KFSN--------LIFI-SF--ITMLVFMNFFSVFSYNFPFSSQVSTMLFFSLTTWFSFILFGFYSSPSKFLYHFIPEGTPLPLTFLLFLIELVSNMIRPITLMVRLVANILAGHLLMILLSS-----LV----F-K----VSLAFPF---YILLNLVEIFVSLIQSYIFATMLVLYFSEV----------------------------------MPQV------SNLSWI-YALI--------------LSAIIFSFIMVS--------LHYFNFNIGKKSMILTFKN-------FKFFFLI-------------------------------------------MVLIYVLKF----LL--ILLPPLICVAFFTLLERKVLSIVGFRLGPNKVSFMGILQPIGDALKL----SNKS-VNCLSSFSNFFYYSSSFV-MLLMSLLLF-LCLNM-----SPNFFLLKF-SLLVFLLILGFNSLNSIFSGWSSYSKYSLIG---------------SIRTVAQLVSYEAVL-YLCI--------------------FFLVILYSS---F---DVSV----M-----------------------SF-YSMN---LV----------------FIFILPCFFLWVPT----VLAELNRTPYDFSEGESELVSGFNTE-----FGSGCFTLIFLAEYGSIVFFSLLTSFFFFYP---LFL----TFFFF---FFFIIWI----RSVL-------------PR---FRFDKL----MNLS---WKFFIPFLT-FVYLLLVMFVV---------------------------------------------------MSKLYLVSFYLLSLVFFL-------------N-----------YNSPFIF-------------------------------WVLMEINLVIFIMMIL-SF-MEI-KYKQEMFDLV--MFYFFIQSMASIFLL----------S----DFFFSEDF---Y----FFNS-DIMFFSSLLIKVGIFPFFYWVY------------------------------------------------------------------------KVSNFLS-V--LIF---W--ILMTFQK-IP--F-----FSFLFM-SQ---NSNLI-YIL----------LA---SFISGSFL------ILFS---ENFVSLLVSSSVIS-------------SFW--------L-FYLFSISFYFFL-MFFF-FYT----FVLYSLLTLYKKD--------SYFNLN----------MMTGLF-FF---MFFIGLSPLSLFFFKF----NL---VS-FFF--------------FNLG------TLEFFVFWLFSFLGLFGYMK----------YGYKM--FFS-GENLYYYSIN---YEMKKIFFF---------LSMIF--F---------------------------------------------------------------------------------------MLFLVG-FSLVILIIL---S-L-----FFLLS----KTSMFDNLGA--SSFECGFTSYFFSR-FSFSLHYYLIGLIFLFLDLELCYLLP--FLN----EEFSSFLPFSFFW--IFMAV-LVLGLMEEWKEGLLDWKF-----------------------------MMTIYPFYSFL-----LVFFMI---------------------------KDFI------------FLGFHFYMDS-SLML--MIFIFPLILF-LIKM--VNF-NFVDYSNKILYLF-LF--Y-----LVCFF----LS-----------------------------------------FS-----FN---STNSFFFLIFL-ENCVIFMVSL------IFMYSKDLDKISSTLFMFFINI-FPSIMFMY-----FCYC--------W-GESSFCLFFLTQ-V-------------SSDM-LCYFCF------MGL-LVSKLPLFFFHFWLTKVHVSASGCGSM-ILASLMLKIGTVGLYKFYMIFL--N-NFK-IFIAPFSVLTVL--TSVFLLS-----VMTRYFDLKYLVACSSIIHMAPIFP-MSISGSSS-SFFSCFLMMVGHGLISYFIFYLVSLVYEVSYNRSLDFNKS----LFTFSKAFMVFFFF---FFLMNLGFPPFSS-LISELIFFYFF-FH--ISSFLSFFFF-LSLLVSGLV--FFFVV-------------SKSLFG--K----KSLF-NIHF--F-NINNF-------------LYSL-IYLFFF--ILLP---FIYVCS--------------------------------------------------------MNYLFW----VFFFS---SFFM-----YFKF----FKK-K---------ILVLLSLEICLVSIICL-----------FYIF----SFNSMGNFSFFSS-MIFLTF---MVIDSVFGLCLL-------IFSSRNSTSFSN-------------------------------MMFSKVFFFIF----------FTFF-----LSSFLF---LS--IN--SFFSLSGVFTFSFE------EKILPFFLSVSF---DFVSLFFLL--MVSL-VTSLVF-LYSEVYME------HYNNKKFFYLTLLFFSFM----------SILALS--GS--------------VMNILIGWDGLGISSLFLIMFYPNKITYFNSFLTFFFNRLGDI-----------------------------------------LFL------I---FF-----------LSYLSY--YSMYMS---YNIMDN-YY------------------------------------MILL---------------FFF-------------------------CLMTKSAQFPFSSWLPAAMSAPTPISAMVHSSTLVTAGILIFLK---MYDFFLSFS-IFSL---LLV------LSMTTF------LLGGVLGILEFDLKK---IVAFSTMSQISMILFLL-SV-GFYTLTVLHTLGHALFKTLLFCSCGILFLWNFSDQT-----LN----NLSSKIFYFTSFPLFLVSV----YSMSGVAFSSSFYTKDMALE--N-FLQSK----SLYL------FFFLL--VGSFFT---I-IYSSKIF------SVLSF--------SPSS--KLLFSFKASQF-LF------I-----YFFFANVIFLIKFF--LN---------YSYF--NM----SCFIGKGEV-LVMS----VLIFSFF-------FLKFSFKK-W----VSFF-------------SLEIL---FL-----KSIS-FGIFSK-VYQ----IFK-----------PTYTLNDF-----LFF-------KPN-LFYLKS---MNI-GSQS-IKFWSY-FL----F-LMIFYGI------------------------------------------------------MTILMNVMMVSSLS-F----------MIFSN---NPMK-------TSF----FILVSAS-MMFLSIKMKMGS----VWIPLI------YF-ILFTGGILLM-FMILASI---LP--N---EKAMKVKISKAMMMS---LILITMI----QSKESSK------------EI--T--LNLMKSFMSASFNLMFMTSTILFYFFSSMSIN-------NVEEYP--MRSIM-------------------
>Tetra_sp.nov._Z400
-----------MKMLQS--RWIYSTNHKDIGTLYFFFG-----FW--TAFYGSTLSVLMRLELGSSGSFIFHDHVYNVFVTSHAFIMIFFVVM-PVLMGGFGNWLIPLMLGCQDMHFPRMNN-----------LSFWLLLPAMTFLILSSYLSLGCGTGWTVYPPLSSIYFHNDVSVDLAIFSLHLGGVSSILSSINFITTISIMRFSGMVMERVPLFIWSMLVTSFLLLFSLPVLAGAITMLLTDRNINTSFFDPLGGGDPILYQHLFWFFGHPEVYILILPGFGII-SQVLSFYCGKSEPFGYLGMVYAIFSIGVLGFLVWAHHMFTV---------------------------------------------------GMDIDTRAYFTAATMIIGVPTGIKIFSWLATISMSSVTWEVPMYWCIGFLFLFTLGGLTGIVLSNSSLDTVLHD----------TYYVVAHFHYV---LSMGAVFAIFAGITHWFQIFYGTKISNWKLKSHFILTFL---------GVNLTF-FPQHFLGLNGMPRRYSDYPDSFYMWNIVSS------------------------VGSMLSIFS-------------------------LCYF----------GYIMLESI-----------IKKMKFFSMLS----------S-SSLEGLWN-YPIKEHTLDSPVKCLYMFK----------------------------------------------MTTWNSSFFHSPSSYLMEMVSCLHDYVMLFLFST-LMVVLINICFS----FYAKSFS-LDFYEGHELETVWTLVPFFLLSFIVVPSLSSLYLLDTCLFCGLTISVMGHQWYWSYF--MKD-LS-S-----------------DFFDSYMLP----EESTNIRLLDVDNRVILPTFVPVRFLVSSADVIHSWTVPSFGVKMDAVPGRINQFCFSTKRSGIFFGQCSEICGANHSFMPIVVESLPFKNLT-----------SFLSA-----------------------------------------------------------------MITKTQHFFLLSPSPWPLIGSVCGFNLLFSMLVFFK-YADSFIFILNILN--VIFL-SFFWWIYYGKELNMGG-TS----------SFALEKGLKVSMILFISSEVLFFFSFFWSYFHFYLSPSMEAGLAWPPWSVEMFNCINVPLINTLVLMSSGLTVTLSHYFL-L-EGKKSSFNFFLMVTISLGFLFSILQLMEYK---SSF----FSISDSTFGTSFFMLTGFHGLHVLIGTIF-LAVTLVRAVSINA-SNSSSINFEMASW--YWHFV---DVVWIFL-------YFLI-----YYLNN----------------------MSLTRKKDELI-SIMNGSLWDLP---SPSTMTYFWNFGSTLGIC------LGVQ----------------------ILSGLLLTFHYTS---YAAHSFSS--------IVEIMREVWSGWVIRFIHMNGASVF--------------------------------------FFFIYLHLFRGMYYFSA-VHKKVWSSGVTIMIVLMAISFLGYVLPWGQMSYWAVAVITNLFSVIPVVGVELVTWIWGGYSVSAPTLTRFYSLHFLMPFVLAFLVILHLLFLHQK-GSSNSLGVNSNID-----KIQFHPYFSVKDLVFI----ILVFVISLLISYFY--PYAFGDSINNVPANAMQTPVHIQPEWYFLPSYAILRALPSKTAGVLALAASVAVFYIIPLFKMSF-----STKFKMIRVMTFWAMLATFL----FLMKMGALPAEEPYVQLSKVGAMAYFTLIL--TLNI------------------------MTSLFSSFDL----GFFSFGSF----LLLV--LLA---SSLM------------LSWKQS---HLILAF-----TVFMKE----IS-------LFFF---SLKPH--------SF---F-KSMA--------LWLV-VM--FIFIFTINFSSVWPYSFALTSQVSMVLCLALTFWVSFILIQTFKNTRYFFVHAIPEGTPIMLTWFLFMIEMVSNFIRPITLTVRLVANILAGHLLMILLSK-----LV----L-L----FPLVSPM---YLVLNLVELFVALIQAYIFCTMICLYFSEIQ-------------------------------MSLPQV------NEFSWFWILLT-------LY-----G--FMFL---------------TYVK----FSMLLSI--FFNL-TMK-DFKYFYFSFF-----------------------------------------MSIYNS----LI--LAIPLLVSVAFLTLLERKLLSLVGSRVGPNKVSFFGILQPLGDAAKL----ANKE-INLLTNFSSFFYYLSSSF-MMFSSIVLF-SSMFL-----DPSFVSFKF-SVVMILLVLGFNSLNSIISGWSTFSKFSLIG---------------SLRTVSQLVSYEASL-YLCF--------------------FIFIFMYLS---F---DMSD----F-----------------------FS-LHVS---LL----------------FIFVPVLGYIWLPT----FLAELNRTPYDFSEGESELVSGFNTE-----YGSGGFTLIFLAEYGNIIFFCVLSGIFFFSN----LL----GIFYF---FFFVIWI----RSVL-------------PR---FRFDKL----MSLA---WKFFIPFCT-CCFLFYFVLSL-------------------------------------------------MNSSLNTYFVGYLISIVLLF-------------N-----------SNSMLML-------------------------------WCLLEINMILVITIFL--S-LSN-SDMMLNSEMS--LYYFLIQTMGSFGIL----------A----SVSMNGLL---L---QSVMN-EYLLLISICIKIGIFPFYFWMY------------------------------------------------------------------------RLGELMN-K--NQF---F--ILLSIQK-VP--L-----VFFVFF-FY---TTLMD-FFL----------LI---SLIGGSVL------MLYS---FGLWSILISSSIYS-------------LYW--------L-GFLVSNSYIFLA-MFFL-FYF----FSLFNLLDYLE----------TKDY-------------SYLSYLSF---LFFLGLPPFSLFFFKV----CL---MD-YIL--------------NSCS------SLEFSFFWIFSFLALFGYMK----------IFLEQ--FFQ-KFFMYLNNEI---LSLKMFIIY---------FTAPL--FLLFLG--------------------------------------------------------------------------------LLMSSVYL-AAVLPILIS---L-I-----FISMG----KMNDWSIWTG--SVFECGFTSYFFSR-FSFSSHYFIISLVFLFLDLELCLLFP--FFS----QISSSTLNLCLGW--IFALI-LLLGLLEEWFLGALDWSS-------------------------------MMSSLILFLP-----IMMLP---------------------------KSCL------------MFSQHLLLFS-SFLF--LVSIFFLFFL-KILV--IKL-NFFSKLENSTFLS-CF--S-----MVLIF----LA-----------------------------------------LC-----FC---SSTPFFFLIWL-EMCVFFMVFL------IYSFSKDMDKISSTLFMFFMNI-LGSVPFMG-----FISV------TWSKSINQIWSDFNFN-V-------------CLSG-TLVASC------CLL-FILKLPIFLFHFWLTKAHVSASGPLSM-ILASIMLKIGSMGLFKFSFLTY--Y-SSV-KFIHYIVSFSLV--SCIFFCF-----LMIHSFDFKFLVACSSVLHMSLLFP-LCLSDSAE-GMVGSLLMMVGHGVASLLLFFFLTLLYEFYSSRSSDVSKN----LESTSKFFMKWFFL---FVLINLGLPPFMT-FFSELYTFSYL-VS--FSSWSSWTFG-LVMLLSLFF--SIMLL-------------LKVMFG--K----KSGSSDLME-QC-FLSLI-------------LKFCGIFVLGF--SVFL---FYL----------------------------------------------------------------M----LLGLM---FLFC-----VFVN----FGK-K---------LLNLLFFEGAMVFFISVAYSQSSLGSGSFF-----------------IP-LIFMIF---LVLDSVFGLCLL-------SNSSRFSSVLC-PFSFTL------------------------MILSSSTFFFLL---------LSLVF-----LSFIFLISSWV--NF-SLISLFSG--EFS------------SLPLGSLM---DHKMFCFMV--MIFL-VTTLVS-LYGEFYME------HYNNFKFFFLMVSFFLSM----------AFLVMS--GS--------------FLTFVTFWDYLGVTSLCLIMFYPNKTTSYNSFLTSFFNRLGDV-----------------------------------------GLV-----------F-----------CFCFLL--HHPVLL---LGPSVFHPF------------------------------------IFAV---------------LLL-------------------------CSFTKSAQFPLSSWLPAAMSAPTPISAMVHSSTLVTAGVLIYQK---FENYMIYFN-FYMF---ILC------VSVLTF------LLGGLMANYESDFKK---IVAFSTMSQISMIVIFC-GF-LLFSLSLTHMFFHALFKTLLFCSAGLYLVYVFSAQN-----SR----VLFTKKLSGILLILMLISV----FSMTGFTFSSSFYSKDLMLE--I-LLQYG----SFNF------LVL-L--LGSILT---I-LYSAKIF------QFLTS--------FSGS--LRIFVGKKIFS-TI------I-----FIFSLITLIIGFTV---------------FD--FFNMSVNPVVGQGEV-ASLIL---ILMMALL-------LSVPSSNV------MGYL-------------TLDIL---SM-----KSST-FSTLGV-FKW----ESY-----------LSSHSLDH-----LFL-------KPS-LIGGNK------------VTFTLNKLV------FFWVGVFLMLNWLSF---------------------------------------------------MNTLTIALL-W--VLG---IWTMASN---NPVK-------VSI----FLMLTSA-LLFAKSGVISSK----VWFPLM------FF-LLFMGGILIM-FLILSSL---SP--N---QKSSKGAKMISTL-----ALPPIIMLILISLL-SHG------------TSYVE--MQGSKEILSQGANMTMLTIMVLAYFIIFMKML-------TTKKST--LRLE--------------------
>Tetra_sp.nov._Z284
------------MTFNYLSRWINSTNHKDIGTMYFVFG-----FW--SAFYGSSLSMVMRMELSQPGSFIYHDHVYNVFVTSHAFIMIFFVVM-PILMGGFGNWLLPLMLGCHDMHFPRMNN-----------LSFWMLFPAMTFLILSSYISVGAGTGWTVYPPLSSISFHTDFSVDLAIFSLHLGGVSSILSSINFITTIFSMRFAGFKMERLPLFVWSMLVTSFLLLFSLPVLAGAITMLLTDRNLNTSFFDPLGGGDPVLYQHLFWFFGHPEVYILILPGFGII-SQVISFYCGKVEPFGYLGMVYAIFSIGILGFLVWAHHMFTV---------------------------------------------------GMDIDTRAYFTAATMIIGVPTGIKIFSWLATISMSSVSWEAPMFWCLGFLFLFTLGGLTGIVLSNSSLDIVLHD----------TYYVVAHFHYV---LSMGAVFSIFAGFTHWLQIFYGVKVSDFKLKIHFFVSFI---------GVNMTF-FPQHFLGLNGMPRRYSDYPDSFYLWNLVSS------------------------MGALLSIFS-------------------------LIYF----------SFLIWESL-----------SLKMNFYNSYS----------TNSSLENLEA-NPIEDHTLIYPIKSTFMSLK---------------------------------------------MTTWSSIYFQTPSSFMMELVSIMHDYVCMFLVSI-LILVFMNLMYS----FMMKSFN-LLFFEHHQLESVWTVIPFFLLIFIVVPSLTSLYMLDSCLFCGMTISIMGHQWYWSYF--YKD-LN-Q-----------------YFFDSYMEP----SSSSNIRLLDVDNRLIVPSFLPIRFLVSSSDVIHSWTVPSFGVKMDAIPGRINQFCFSCKRSGVFFGQCSEICGANHSFMPIVLESVNFNNFI-----------DLY-------------------------------------------------------------------MITKAHYYFTLPVSPWPFVVSLSSFNFLFSLLIFMK-FNVFTCLTFSLMS--TSIL-SFFWWVSYSLEFNLEG-KN----------SFNLEKGLKLSMILFISSEIFFFFSFFWSYFHFFLSPSIELGLMWPPINLEFFDYLSVPLINTLILMGSGLTVTISHYYL-M-SNSIKKSNFWLFVTIFMGGFFSYLQYLEYS---NSF----FSISDGTFGTSFFMLTGFHGMHVLIGSIF-LLTTLIRSMYVSS-STMNFVSFELSSW--YWHFV---DVVWIFL-------YCFL-----YYMVN----------------------MKMMRKEDKII-LTVNNSLWDLP---SPSTMTYFWNFGSTLGIC------LIVQ----------------------ILSGLLLTLHYTS---YAEESFAS--------VVKIMREIWSGWLIRFVHMNGASVF--------------------------------------FFFIYLHLFRGMFYKSS-THTKVWISGVTIMIVLMAISFLGYVLPWGQMSYWAVAVITNLLSVIPMIGDQVVSWIWGGFSVSAPTLTRFYSFHFLLPFILLFLTLLHLIFLHLQ-GSSNSLGTNSNLD-----KIQFHPYFTIKDAIFI----LMVIVMSLIISFFH--PYLLGDAINNVPANSMQTPVHIQPEWYFLPSYAILRSLPSKTAGVLALLLSVSIFYVMPMFKFKF-----STKFNYYRQFLFWIMVSSFL----FLMKMGALPAEEPFVEMSKWGSMLYFSSII--MINL------------------------MMSLFSPFDF----FFFLK-SW----IAYF--FIF---FSIVM-------S---S-FKFS---LISSTL-----GMFYIE----IS-------KFFY---SLKPK--------TF---N-KSSE--------LFFV-SI--MTSLVFLNFFSVFSYNFPVSSQVSVVLMLSLSIWFSMNLFSVINSPKKFFYHFIPEGTPIPLTFLLFLIEMVSSVIRPITLMVRLVANILAGHLLMILLSK-----LI----F-S----FSLSFPF---YMLLNIVEIFVSLIQAYIFSTMLVLYFSEV----------------------------------MPQV------SNLSWL-SMIT--------------IFFTLFLTFLLI--------LSFNFFTNSKNNFFPLLKK-------MTFFFMI-------------------------------------------MINFILVNF----LL--VSIPPLICVAFFTLLERKVLSLVGIRMGPNKVSLMGILQPLGDALKL----ANKS-VNCLSSFSFFFYYLSSFM-MMLMMLLLY-LCLNI-----VPNYLLLKF-SFLIFLLILGFNSLNSIFSGWSSYSKYSLIG---------------SIRTVAQLVSYEAVL-YLCL--------------------FFLVLLYSS---Y---DISS----L-----------------------SF-FNPF---FI----------------FSLFLPCFYLWVPT----MLAELNRTPYDFSEGESELVSGFNTE-----FSSGCFTLIFLAEYGNIVFFCLLTTFFFFFP---LFL----FFFFF---FFFF-WF----GFVL-------------SF---LDFD-L----MN--------------------------------------------------------------------------MMTLTSLYTLFFYLFSLVLFF-------------N-----------YNSSFIF-------------------------------WVFTEINLILFISIIF-SF-MET-KYKQEMFDVV--MFYFFIQSLSSVFFL----------M----NFFLLDSI---F----FYNS-DIFVIASMLLKLGIFPFFYWVF------------------------------------------------------------------------KISEFLS-W--VSF---W--LLLTLQK-IP--F-----FFFLFS-IY---TTNIN-FYV----------LL---SFIIGSIL------ILNS---SSVVFMLVSSSILS-------------SLW--------V-YYLYLISLNYFF-LFFF-FYS----LFLFSFISNYYKM----------GSFN----------SLIFIP-FF---MFLLGLSPVSLFFFKF----EM---MS-FIY--------------MQLE------SWEVLIFWIFSFLSLFGYLK----------YSFKM--FFF-YEEFYVYSMK---YEKKMVFFF---------LSMIF--FYVYLA--------------------------------------------------------------------------------MLMMLLVL-SSMLITLVL---M-L-----FFLSS----KNLEFDNLMS--SVFECGFSSYFFSR-FSFSFHYYLIGLIFLFLDLELCYLFP--FFN----EDFSSNLSIFYLW--MFILI-LLLGLLEEWKEGLMEWKF----------------------MFFLLFSLMMMMPLVSMF-----FFFFLP---------------------------KDLL------------FFSALVSLDS-SLIL--MSLVFPLVLF-LIWV--VSF-NFVYSKEKILFFS-IF--S-----FVCFF----LF-----------------------------------------FC-----FN---SLTTIMFLIFL-ENSVIFMMCL------IFWFSKDLDKVSSTFFMFFINI-FPSILFMY-----FCLA--------W-SGSILIFSFGME-E-------------ASNF-YCFICF------TGL-LVSKLPLFFFHFWLTKAHVSASGCGSM-ILASLLLKIGTIGFYKFHMIFFFLS-NF---LMSFNVILVIF--TSLFLLM-----IMIRFFDLKYLVACSSIIHMAPIFP-LGLSGGSG-SVYACVLMMVGHGLISYFIFYLVSILYEVSYNRSVDYNKS----LSSISKTFVFFFFL---FFLMNMGFPPFCS-FLTELYFFFFF-FS--FSMISLFFFS-ISLALSGLI--FFFVA-------------SKVIFG--K----KLFY-NIFS--F-NFNGV-------------IFCN-LYLLYF--ILLP---F-------------------------------------------------------------MFLSFF----IVFSS---SIYM-----YIKF----FSK-K---------ILVLLSLELCMVSLICL-----------FLMF----SFSAKGISSFFCG-LVYLTF---MVIDSVFGLSLL-------IYSSRNSTS-----------------------------------MFSKVFLFIF----------IMFL-----FSLSLI---LG--FS-LPNFSVSSFFNFTLM------DKSFSLFFGVSL---DFVSLFFLA--MVSL-VTCLVF-LYSELYME------SYDNKKFFFLTLIFFLFM----------SFLSMS--SS--------------ILNLMIGWDGLGISSLILIMFYPNKITFFNSFLTFFFNRLGDI-----------------------------------------FFL------I---FF-----------CEFFFS--FGIFSF---YGQNFD-FL------------------------------------FLFF---------------FFL-------------------------CLLTKSAQYPFSSWLPAAMSAPTPISAMVHSSTLVTAGILLFLK---FFPIFSSLG-LMNL---LVL------IGSLTF------LIGGFLGLLELDLKK---IVAFSTMSQISMILFFI-SS-GLVGVGLLHMLGHALFKTLLFCSCGVVFMWGFSEQN-----SK----NLTSKNFYFSMLGLSIFSI----FSMSGLIFSSSFFTKDLVLE--F-FLGEK----ESFF------FLLLM--LGSVLT---I-LYSCKIF------CSNKF--------MPTF--KNLYNFKKIQF-VF------L-----FVFSSVTLILMKFF--LN---------NSLL--SM----VCFVSWLEV-TMIN----FIIFFSF-------FCFQGPFK-L----LSFL-------------SSEIL---FL-----KNFF-FGFQSK-LIF----SFP-----------KNFFFSDT-----LFF-------KPI-ILSGSK---KNKNKFES-FKFLIFPLI----MGLIF-------------------------------------------------------------MMLSMMLTLTW-I----------VINSN---NPLK-------TSF----YILIVTS-YMFLSLKLESSM----TWMPLI------FF-ILFTGGILMM-FMILSSV---LP--N---EKSLKIKVSK---MS---LTIVTALALLSQILQQSS------------QK--T--SPTLKSFLSSNHNLILLTSVILIYFFYSINLN-------STEEYS--MRSLQC------------------
>Tetra_sp.nov._CA43
-----------------MNRWFYSTNHKDIGSMYFFFG-----FW--SAFYGTSLSMVMRLELGQPGSFIFHDHLYNVFVTSHAFIMIFFVVM-PVLMGGFGNWLLPLMLGCHDMHFPRMNN-----------LSFWLLFPAMSFLILSSFISLGAGTGWTVYPPLSSISFHSDLSVDLAILSLHLGGISSILSSINFITTIFVMRFSGLLMERLPLFVWSMMVTSFLLLFSLPVLAGAITMLLSDRNLNTSFFDPLGGGDPILYQHLFWFFGHPEVYILILPGFGII-SQVLSFYCGKSEPFGYLGMVYAIFSIGILGFLVWAHHMFTV---------------------------------------------------GMDIDTRAYFTAATMIIGVPTGIKIFSWLATISMSNVSFETPMLWCIGFIFLFTLGGLTGIVLSNSSLDTVLHD----------TYYVVAHFHYV---LSMGAVFAIFAGLTHWLQIFYGLKFSDFSLKCHFFISFF---------GVNLTF-FPQHFLGLNGMPRRYSDYPDSFYLWNLFSS------------------------LGAWISLFS-------------------------LMYY----------CFLVWESF-----------SKKMCLESVSS----------SSSSLESCFT-SPLEDHTLSCSVKTLIMNK------------------------------------------MFSTMTTWSGLYFHSPSSFMMEIVSIMHDYVSMFLFSI-LILVVLNIGYS----FISSKFN-LEFFENHQLESIWTIVPFVLLVFMVIPSLSSLYMLDTCIFCGMTVSIMGHQWYWSYF--YKD-LQ-N-----------------LFFDSYMIP----SETSEVRLLEVDNRLLVPTLLPIRFLLSSSDVLHSWTIPSFGVKMDAVPGRINQFCFSSKRSGIYFGQCSEICGANHSFMPIVLESVPFNKFF-----------SMF--------------------------------------------------------------------MTKNHHFFLLKASPWPLILSVLSFNFMFSLLLMFK-YSEVIPVSTNLLL--LSVC-SFFWWINYSMEMNLGG-LF----------SLNLEKGVKFGMILFISSEVFFFFSFFWSYFHFFLAPSIELGLSWPPVSLEAFDYTSVPLINTLVLLSSGVTVTISHMFL-L-SNSKKFHMLFLLLTVLLGMLFSFLQMLEYN---NSF----FSISDGAFGTTFFVLTGFHGIHVLIGTVF-LGVSLTGSSYLNT-SSSSSLSFELSSW--YWHFV---DVVWIFL-------YFFL-----YYMTY------------------------MTRKEDKLI-QTVNSSLWDLP---SPSTLSYFWNFGSTLGIC------LGTQ----------------------ILTGLFLTFHYTS---FASSSFSS--------VVEIMREVWAGWVVRFVHMNGASLF--------------------------------------FFFIYLHLFRGMFYLSA-VHKKVWASGVTILILLMAISFLGYVLPWGQMSYWAVAVITNLLSVIPMIGEEVVTWVWGGFSVGSPTLTRFYSLHFLLPFILSFMVLIHMVLLHKE-GSSNSMGLNSNLD-----KIQFHPYFSVKDLFFI----MGTVMLLFMVSFFY--PFILGDSVNNVPANAMQTPVHIQPEWYFLPSYAILRALPSKTAGVLALLASVSIFYIMPIFKMSF-----STKFSSYRFMTFWAMVASFM----YLMKMGSLPAEEPYVEMSKWGAMVYFSSIM--ILNI------------------------MTSLFSSFDL----KYFSY-SF----FLMI--LAF---PLVTS-------S---F-GPSC---SLKVLS-----GEIMTS----LG-------SFFY---SLKPK--------MF---S-KMSM--------TLCL-SS--VLVLAFLNFFSVFSYSFPLSSQFSMVMFFSLSVWSGFFCFNLFSNPKGSISHLVPEGTPIYLTMVLFLIELISNFIRPITLSVRLVANILAGHLLMILLSQ-----LV----L-H----NVILLPL---YLILNSVEVFVALIQAYIFSTMISLYFSEIH-------------------------------MLIPQV------NELSWTSNSLL--------F-----FSFFLACML-SL--------NY-LFHFSS--TAIKPV--YV---PNY-FYSLLV-----------------------------------------------MFKY----IL--LVFPCLISVAFLTLLERKVLSLVGIRLGPTKVSLFGILQPIGDAVKL----SNKS-IVLLGSFSTFFYYLSSFF-MLLMSLTVF-SLLSV-----TPSGVYWKY-SILCFFLVLGFSSLNGILTGWSAFSKFSLMG---------------SIRTVSQLISYEAVL-YLCL--------------------FLLVLCLSS---F---DLLS----L-----------------------PF-YHFW---SF----------------FLVSLPCFYIWIPT----FLAELNRTPYDFSEGESELVSGFNTE-----FGSGCFTLIFLSEYGNILFFCVLSSVLFFFP---LFY----IPFLF---LFFVLWI----RSVL-------------PR---FRFDKL----MGLA---WKFFIPFLT-FFYLLLLLFIL---------------------------------------------------MSNSYSLYLYISSLLLFF-------------N-----------SSQMFLF-------------------------------WLMMEINLIVFLILMLNFN-RVD-WSRSDEYSMM--FFYFLIQSLGTVMFL----------F----CISFKNLI---Y-----E-E-SVFFFASLSMKLGIFPFIFWVY------------------------------------------------------------------------KISDSFS-M--FLL---F--TFLTLQK-IV--L-----INFLFS-NP---FDSMM-IMI----------LG---SLVSGSLI------LLYS---KSLVFILLSSSISS-------------TYW--------V-WIMFESNLSFFL-LFYA-IYT----LTL----FFLLSPSE--KESSVSFYSE----------SLFYKVSGF---LFLCGLPPFSLFFLKF----YISSFIS-SYY--------------IL---------LEFSFFWIFSFLGLFGYLK----------FFYSS--FFF-NEFLYTKVKF---FHKKMSF----------FYVLLI--SFLFFMTY--------------------------------------------------------------------------------MIHLMF-SFFLIMIIL---Y-L-----FFSVG----KKIPWEASSS--SSFECGFTSYFFSR-FSFSMHYYMVGMIFLLLDLELCFLMP--FFN----EEFSSIKITSLSW--VFVTI-LILSVLMEWAKSKLEWKF---------------------------MGILMISCLLLFP-----SLFPGF---------------------------PKEF------------ISFSSIFQVDMIFIF--MLSIFPIILH-SILS--ALF-NYSSEKDNLMYFS-IF--L-----FVFFF----LF-----------------------------------------SS-----FS---SVNPLLFLTFL-ETCVIFMMIL------ILVFSKDQDKVSSVFFMFLINI-FGSIPFMF-----FS----------V-WGESFFSMYMFL-FQ--------NI--H-SI-FLFFCF------CSI-LASKIPVFLAHFWLTKAHVSASGSGSM-VLASLMLKIGCMGLVKFSYFFF--S-IFLGPLFSSFMNFSIL--TSFILIF-----IMNRFFDLKYVVACSSIVHMSLLLP-FFCFGSSL-SVFSGVLMMVGHGLISCFVFMLISILYELSLNRSSESNKG----VEASSKVFLLFLFF---FFLMNLGFPPFIS-FVSELGSTCFL-MG--LSFFSLLVFC-LVLILSGKM--FISIC-------------FNFMFG--K----KSQL-SCSS--F-SVLLP-------------FLFF-VYFLFF--FFLS---FL---------------------------------------------------------------------MFLFFL---FSLV-----FYKF----CKK-K---------LLCLLSLEIITIVIIFN-----------FFLC----SFISLEIYSFVSS-MIFLTF---MVLDSVVGISVL-------IGSSRETAFSSQN-----------------------------MFGLQHYFNQSF---------SLTYI-----NFF----SEFC--PN---F------------------------CISFFL---DHYSLSFLL--MVLF-VTILVS-AFSEFYME------HYNNKKFFFLMVLFFASM----------AILCTG--SG--------------MMNLMLGWDGLGISSLCLIMFYPNKSALYNSFLTFFFNRLGDV-----------------------------------------AVI------L---VF-----------C-----------SF---LTEPDLVFYISSNLNLT----------------------------LCMM---------------LFL-------------------------CAFTKSAQFPLSSWLPAAMSAPTPISAMVHSSTLVTAGVFILWK---CFWFYNESF-LLET---LVM------FSMTTF------LLGGCYANFEMDLKK---IVAFSTMSQISMIIFFT-SL-GNLAVSLSHTLIHAFFKTLLFCACGLIFVWNFSTQS-----SK----HHKITLSNFGCSFILIFSI----FSMTGLIFSSSFYSKDLILE--L-LLGKS----MFIL------FSLLL--IGSLFT---L-LYSCVAL------KSIFH--------PLNWINSHFTTSKDMNF-KF------L-----LLFSMVTLLTPLVS--NT---------FLFK--GS----FPCLSKSD--TLTIG---IVMFFFL-------FLMLSKDRVS----FSSL-------------SAELS---FS-----KFLL-FSLLGR-TPI----MDS-----------YSVLFSDS-----LTF-------KIKVQRPNLSLAGFSSLLYYLLFVLLLTSLLYYYSFSLIWT------------------------------------------------------------------------M--SVS---ATTIWSS---NPVK-------LSI----LLIFVSA-GVFILMSLMAGN----SWFPLV------FF-LLFMGGILMM-FMILSSV---LP--N---EKPEKNK--MLWNLVTLWAVILTLLST--------K------------YPQSSHTFSSSKMFLNNGTSMMALTTILILYFFVMILIL-------SKEELP--MRSVLCHDGKLIL-----------
>Tetra_qingyuanensis_Z333
-----------MYFSEPFSRWMYSTNHKDIGTMYFMFG-----FW--TAFYGSSLSLVMRLELGMPGSFIFHDHVYNVFVTAHAFIMIFFVVM-PILMGGFGNWLIPLMLGCHDMHFPRMNN-----------LSFWLLFPAMLFLILSSYVSLGCGTGWTVYPPLSSIYFHNDVSVDLAIFSLHLGGVSSILSSINFITTVFVMRFAGLLMERLPLFIWSMLVTSFLLLLSLPVLAGAITMLLTDRNLNTSFFDPLGGGDPILYQHLFWFFGHPEVYILILPGFGII-SQVLSFYCGKTEPFGYLGMVYAIFSIGILGFLVWAHHMFTV---------------------------------------------------GMDIDTRAYFTAATMIIGVPTGIKIFSWLATISMSSISWEPPMFWCLGFLFLFTLGGLTGIVLSNSSLDTVLHD----------TYYVVAHFHYV---LSMGAVFAIFAGLTHWFQIFYGVKVSGYKLKTHFLLSFV---------GVNTTF-FPQHFLGMNGMPRRYSDYPDSFYSWNILSS------------------------LGSFISMFS-------------------------LCFF----------AFLIWEAL-----------TLKMKLISVAT----------P-SMLETSTS-YPLSDHTLECSIKSLFMHK----------------------------------------------MTTWNSWFFHSPSSYLMELVSCMNDYVMLFLYSV-LLTVLMNLVSS----FFIKNFS-LNFYEGHEIETVWTVIPFFLLSFIVFPSLSSLYMLDTCLFCGLTISIMGHQWYWSYF--YKD-LG-G-----------------DFFDSYMLP----SESSEIRLLDVDNRLMVPSFIPIRFLVSSSDVIHSWTIPSFGVKMDAVPGRINQFCFSSKRSGIFFGQCSEICGANHSFMPIVMESLPFKNLV-----------SLF-------------------------------------------------------------------MTNKTHHFFLLAPSPWPLLSSFCSFNLMFSFLIFVK-FLSFLSFLMGLIN--VSFC-CFFWWIFYGAEFNSEG-TN----------SFILEKGLKVSMILFISSEVLFFFSFFWSYFHFFLSPSMETGLCWPPMAVEMFDFLNVPLINTLVLMSSGLTVTMSHFFL-I-QGEKTMFNLFLILTVFLGGFFTILQVMEYN---SSF----FSISDSSFGTSFFMLTGFHGIHVIIGTIF-LIVSLIRSLAVSA-SNCGFINFEMASW--YWHFV---DVIWIFL-------YFLI-----YYLNN----------------------MSLIRKKDELV-KIMNGSLWDLP---SPSTMTYFWNFGSTLGIC------LATQ----------------------IISGLFLTFHYTS---YANHSFSS--------VVEVMREVWSGWVIRLVHMNGASVF--------------------------------------FFFIYLHLFRGMYYFSA-VHKKVWNSGVTIMITLMAISFLGYVLPWGQMSYWAVAVITNLFSVVPLIGSDLVSWIWGGFSVSAPTLTRFYSLHFLLPFILSFLVIIHLLFLHQK-GSSNSLGLNSNMD-----KIQFHPYFSVKDLMFI----MMVFILSFMVTYFF--PYILGDSVNNVPANAMQTPVHIQPEWYFLPSYAILRALPSKTAGVLALAASVTIFYTLTFYQLNF-----STKFTAIRSSLFWAILATFI----FMMKMGALPAEEPYVLMSKIGAMMYFTLIL--IFNV------------------------MMSLFTPFDM----IIYRS-SF----LLFS--LIF---GALIN-----------MTWVSN---IFMKIF-----SHLKHL----IS-------EFFY---SLKPY--------HF---S-KGFS--------TILF-SS--FFLFVSLNFLSVWPYTFAPSSQVSLVLFLSVCFWTGMISFLVFNNAKYFLAHSIPEGTPIYLTWFLFLIEMISNLIRPITLTVRLVANILAGHLLMILLSQ-----LV----L-F----YPSVTIL---YAGLNLVELFVALIQAYIFCTMICLYYSEVY---------------------------------MPQV------NEFSWVKGCSV-------LI-----F--LLVL---------------NLFK----FSV---I--FTHTSTLN-FLKLFKFSFFSMF-----------------------------------MFLFFVLKP----LI--LCLPILISVAFLTLLERKLLSLSGVRVGPNKVSFLGVLQPIGDAVKL----SSKE-INMLSSSSFFFYFTSSSL-MIFSSLVLF-SSLMF-----DPCLISFKF-SVIMVFLILSLNSLNSIISGWSTFSKFSLLG---------------SLRTVSQLISYEASL-YLCL--------------------FFIIIIYCS---F---DFSE----M-----------------------MY-IHLP---LV----------------FFFFPIIGYIWFPV----FLAELNRTPYDFSEGESELVSGFNTE-----FGSSSFTLIFLAEYGNIVFFCLLSGILFFSS----FL----GGFFL---MFFVIWI----RSVL-------------PR---FRFDKL----MLLA---WKFFIPFLT-CLFLFYF-LTIL----------------------------------------------------LFWVVLGYMNSIFLFF-------------N-----------QSSMLMF-------------------------------WCLLEINMIMLIGTFF--F-IDE-LDKMMNSEQC--LYYFLIQSLGSFLVL----------L----SFKFSNLL---L---VSSLS-SFLFSLAILLKMGLWPASSWIF------------------------------------------------------------------------NLGSSIS-Q--LKM---F--FILSIQK-IP--L-----FYLIFG-FP---SLFLY-FLM----------VV---SFLAGAML------IFSS---MSMMDMLISSSIYS-------------TVW--------V-SYLFNNSPFIFF-IYIF-LYF----FFLYFLLLNAS----------SSSLDK----------IFMMS--SF---IFFLGLPPFSLFFFKI----TI---SN-WIM--------------GDLG------SLDFLLFWFVSFLGLLGYSK----------MFFQC--LFT-KFLMYLNDEF---FSQKMFIFM---------MPSSL--LFLFLI--------------------------------------------------------------------------------MLIFSFFL-SFLIPLLIL---S-I-----FTSLS----KFSKWGLINS--SIFECGFSSYFFSR-FSFSSHYFLIGLIFLFLDLELCVLFP--LFS----QPSSDYTAMILGW--LFVFI-LLLGLLEEWSAGALEWKFWA------------------------------MNSFFIFPL----LILCSC---------------------------KSAT------------FFCSTYLFLD-SVLF--FLSIFTLVYY-IISL--VRF-NFSQMVDKYFYYL-GF--F-----VVFVS----LY-----------------------------------------FC-----FS---SCTSLIFLFWL-EMCVFSMIFL------IFSFSKEVDKVSSTLFMFLLNI-LGSIPFMG-----FCYF------FNYSLENLHWSVFFCG-N-------------CLSW-STMVFL------MLI-LLIKLPILIGHFWLTKAHVAASGPLSM-ILASLMLKLGSMGMMKFNYFIL--F-SSL-KFMSFLMSISLF--SCLFFTI-----LMVFFFDLKFLVACSSILHMSLIVP-LVLSNSGV-GCFSGLFMTVGHGFTSLILFFLLTLIYEFSMSRSSDLGKC----QESHSKFYAKWIFF---FSFLNLGVPPFLG-FFSELYLFSFL-TS--SSYLCSFLFA-LVMLFSLFF--TILLI-------------LKILFG--K----KNHLSELSE-FT-HFSAY-------------LKICATVLLFY--PALV---Y--------------------------------------------------------------MSF---FPLMFLSS------I-----F-FR----FSN-K---------LISLLMLEACMMVLV-------------ADYF----YSMVVGLNSVMIC-LILMVF---LVLDSVFGLSLL-------GNSARFSSFMCPFRFSF-------------------------MSLSSSHYKFLL---------SFFFI-----FLVMALHSS----NY-SLFLNFSNPSNFS------------SFSFSLLV---DYKMIWFSL--MVFL-VTSMVS-LYSEVYME------HYNNFKFFFLMVSFFSVM----------LLLILS--ES--------------YLSFITFWDYLGLSSLALIMFYPNKTTSYNSFMTSFFNRLGDV-----------------------------------------ILV-----------F-----------CAGIQF--WSPLKS---FLDYDHTIY------------------------------------LVVL---------------LLI-------------------------CGFTKSAQFPLSSWLPAAMSAPTPISAMVHSSTLVTAGVLIYQK---LSFSLEIEG-IFFS---MAM------FGMLTF------VLGGILANYESDFKK---IVAFSTMSQISMIILFC-GM-LMFWLSIIHMFLHALFKTLLFCAVGLYLMFMYSNQN-----SS----HFGLVKDSNFMSSLFIFSI----FSMTGLMFSSSFYSKDLIME--E-LSSSN----DFSF------FFLTL--IGSLCT---I-LYSSKIL------KFLAS--------FPKN--PLSFSNKYSVS-LF------F-----IFFSLATLLLGPIV--KI---------LSLN--FY----SPSLTFSEI-WFVGL---SLFIFLY-------FKFPPLKS------ALYY-------------SIDIV---AM-----KSST-FSSMNL-KK------RY-----------LQEFSMDH-----MIF-------KPK-FLFVS-------------FNLLENKFMSILWIFLFLLSIFVL---------------------------------------------------------MNTLFFFLL-I--LTA---TYTLQSM---NPVK-------VVF----SIMILSV-ALLMWMAIQSGN----FWFPLI------FF-LLFMGGILIM-FLILSSL---LP--N---EKSWKNKKSWATL-----TALFVLPMYLSPMKYGCT------------SSSFS--LTEGKNALSTGPNLIFATILILLYFLIFVTML-------SSEKSP--LHMN--------------------
>Tetra_pyriana_HLJ98
-------------MNIYILRWLNSTNHKDIGTMYFFFG-----FW--SAMYGTSLSMVMRLELSQPGSFIFHDHVYNVFVTSHAFIMIFFVVM-PVLMGGFGNWLLPLMLGCHDMHFPRMNN-----------LSFWLLFPAMSFLILSSLMSLGAGTGWTVYPPLSSVSFHNDISVDLAIFSLHLGGVSSILSSINFITTIFSMRFYGFPLDRMPLFVWSMMVTSFLLLFSLPVLAGAITMLLTDRNLNTCFFDPLGGGDPILYQHLFWFFGHPEVYILILPGFGII-SQVISFYCGKSEPFGYLGMVYAIFSIGILGFLVWAHHMFTV---------------------------------------------------GMDIDTRAYFTAATMIIGVPTGIKIFSWMATLSMSKISWEAPMFWCLGFLFLFTLGGLTGIVLSNSSLDTILHD----------TYYVVAHFHYV---LSMGAVFAIFGGLTHWLQIFYGLKISEIGLKSHFFLSFV---------GVNLTF-FPQHFLGLNGMPRRYSDYPDSFYLWNLFSS------------------------LGAWLSLFS-------------------------LIYF----------CFLVWEAL-----------SKKMNFYSAYS----------P-SSIETSLS-FPLMDHTILSPVKTCKM------------------------------------------------MTTWNGMFFQSPSTFMLELVSTMHDYVTLFLFSI-LVMVMMNLFYL----LFIKKFN-MLFFENHQLETVWTVLPFLLLIFIVVPSLFSLYMMDSCLFCGLTLSIMGHQWYWSYF--YKD-FK-D-----------------FFFDSYMTP----SGESAIRLLDVDNRVIIPTHMPVRFLISSSDVLHSWTIPSFGVKMDAVPGRINQFCFSCKRSGVYFGQCSEICGANHSFMPIVMESVPFKNFM-----------LCI-------------------------------------------------------------------MMTKYHYFFMLNLNPWPLVISLSSFNFMLSLLLFLK-YNNIAIFFFNFVL--TANC-AMFWWNSYSGEFNLEG-KS----------SLLLESGVKLSMILFISSEVFFFFSFFWSYFHYFLSPTLEVGMEWPPVELSVFDFSNVPLINTLILMGSGLTVTISHYFL-T-KGNLKLSNFWLLFTVMLGVQFSYFQWVEYS---NSF----FSISDGNYGTSFFMLTGFHGFHVLIGTLF-LFKTLMSFKFFSG-SQKSFLMFELASW--YWHFV---DVVWIFL-------YFFL-----YYMSF----------------------MSISRKEEKIF-NTMNNSLWDLP---SPSTMSYFWNFGSTLGLC------LAVQ----------------------ILTGLLLTLHYTS---YAEQSFSS--------IVEIMREVWSGWMIRFIHMNGASVF--------------------------------------FFFIYLHLFRGMFYVSS-VHKKVWISGVSIMILLMAISFLGYVLPWGQMSFWAVAVITNLLSVIPLVGGEVVQWIWGGFSVSSPTLTRFYSFHFLLPFVLTFLTLIHLIFLHNE-GSSNSMGLNSNMD-----KIQFHPYFTVKDLIFI----ILILIMSMLISFFM--PHILGDAVNNVPANSMQTPVHIQPEWYFLPSYAILRSLPSKTAGVLALLLSVSIFYIMPLFKMGF-----SSKFKTYRQMMFWVMVASFF----FLLKMGALPAEDPYVGMSKWGALCYFSSIL--LINL------------------------MTSLFSPFDL----NNFSF-PL----LFLM--LSS---MILSS-------F---F-YKLG---VTKFSF-----FHLSFE----LS-------KFFL---SLKSK--------YF---N-KMSA--------LIFF-SI--FIFIILSNFFSVFSFNFPLTSQVSLVLFLSLSMWGSMITYSILKNYRGFFSHLIPEGTPIPLVSLLFLIELVSNLIRPITLTVRLVANILAGHLLMSLLSS-----LV----F-I----FKPASLF---YLGLNLVEIFVSMIQAYIFCTMTVLYYAEI----------------------------------MPQV------SELSWFLVSAK--------------IFFSLGLILI-F--------MSFFSN------FSF-KNS---ICNTFNYYCYFKLI--------------------------------------MIFSIYT---F----LL--LCLPGLVSVAFFTLLERKLLGVMGFRLGPFKVSFLGVLQPLGDAFKL----SNKS-VNSLSSFSLFFYYFSSFL-MILMSLLIF-LCLNL-----TPCPTHFKL-SVLIFLLILGVNSLNSILAGWSAYSKFSLIG---------------SVRTVSQLISYEAVL-YLCI--------------------FFIVSCFGS---F---EFLS----F-----------------------SF-YPIF---FS----------------AIVFLPCFFMWIPT----MLAELNRTPFDFSEGESELVSGFNTE-----FGSSCFTLIFLGEYGMMIFFCLITSFIFFSP---LLF----SSLFF---FFFLIWV----RSVL-------------PR---FRFDKL----MLLA---WKFMIPFLT-LFYLIFLFFMF---------------------------------------------------MSWFYIFLFYMMSLFLFI-------------N-----------QSNPLLF-------------------------------WVMMEINLICFILILLTCE-SST-FMKSSSSNYL--LYYFLIQSSASILFL----------S----NFSLGDWG---S----IFNK-DYMFLVSMVGKMGLFPIFFWVY------------------------------------------------------------------------NISWSLG-M--LGM---F--FLLTLQK-VP--L-----FFMAFL-SD---VWFLS-SLL----------VL---SMFLGSTL------LLFS---KDFLMMVISSSISY-------------SFL--------I-FYFYTYSYILFI-GFFL-FYS----MFLFLLLFCNFLC--------SRHSLG----------SVSFF--IS---AFFLGLPPLSLFFFKF----LF---SL-QFM--------------TFLG------YSELFLFWLFSFLSLVGYLK----------FFFSF--FFW-PHPLYYYYEF---WFEKMSLLY---------FTISF--FLIFLV--------------------------------------------------------------------------------LLMLYILS-ASSLLMIIM---L-L-----FFLAS----KKMEFEMLSS--SVFECGFSSYYFSR-FSFSMHYFLVGLIFLFLDLELCYIMP--FFN----SSFAELKLMFFLW--VFILI-LLGGFMEEWKFSMLDWKF-------------------------------MTSVFLGFF-----LSCLSL---------------------------KDFF------------FLGKNFYLDE-SIIF--ILMIFPMVFF-LVAL--SST-YYSISMEKNFQVL-SF--L-----LILGF----LS-----------------------------------------LS-----FT---SFSSFSFLVFL-ESCVLFMILF------VFRLAKDKDKVSSTIFMFLINM-SPSILFMY-----FCF--------------LDNSHSYFK-S-------------SSSL-FLFLSF------LGL-LVSKLPLFLFHFWLTKAHVSASGPGSM-ILASLLLKIGCLGFYKFFYSFMS---LSS-ILFSFLLSFSIM--SSLFMMI-----IIFRFVDLKFMVACSSVVHMALTFP-FFLKSDFL-GVYSSFLMVVGHGVISYFIFFLVSLIYELTQSKSVHFSKG----FESVGPLVSLVLLI---FFLMNMGFPPFLS-FLSELLFSFLI-FS--SSYVSIFFFL-LTLLLGGAI--FFLLS-------------SKVSFS--K----GSS----SA--Y-LGPLN-------------FLYV-IFFFFF--VYLFLILFFYICSFSLFKI---------------------------------------------------MFFFM----LFFFV---GIYS-----FFLF----FKK-K---------LLSLLMLELCMVSMIYF-----------YFFW----SFNSFGICSFLSM-MIFLGF---LVMDSVLGICLL-------IRSSRNSTSFLDNFFGL--------------------------MSMYKSFLFIS----------GMSF-----FFFLVLMSSSN--YF--SISSLFSFLPKD-K------SVFMELVGN--F---DKVSLIFLF--MVSL-VTSLVL-LYSEYYLD------SYKNKKFLVLTLLFFSFM----------LTLSVG--SD--------------FLLFILGWDGLGISSLFLIMFYPNKVSLFNSFITLFFNRLGDL-----------------------------------------FLI------L---YF-----------CLSFLN--PHLTFH---SSSEME-SF------------------------------------SLII---------------LIL-------------------------CLLTKSAQFPFSSWLPAAMSAPTPISAMVHSSTLVTAGVLVLFK---MSWVFFSSP-LCIF---LLF------LSCSTF------LMGGIMGTMEKDLKK---VVAFSTMSQISMVIFFF-SM-TFFLVSLAHVFCHALFKTLLFCGCGILFTWSFSDQL-----MK----GLFSLSQSIGMSFLLLLSI----YSMSGLVFSSSFFSKDVILE--G-VLNSK----DLSM------FLVLY--LGSVLT---L-LYSSEMF------KSFIT--------LPKTF-NSVFSLKNFSF-PF------F-----LAFSLISLSSLKIF--KL---------FILN--TF----SNFVPSSSL-LFLNI---SLMMLFF-------CASLRMYV-A----FFYL-------------SVSVF---YM-----KELF-FSSLSK-LVF----KSS-----------VFSSFTDQ-----FFF-------KTG---DLMK---VPT-KLKVNFSNVRFIWF----IFYLFVFMFFYS-------------------------------------------------------MITIISILTM-S--ITL---IWCVSAV---NPVK-------TSA----IILLSGT-MMFYQLS-KPGL----TWYPIL------ML-MLFTGGIILM-FMILSSI---LP--N---EKSMKMS------NF---ITFFTPLMILTSLKDWPS------------TLESV--VAETKTFLSSGASFFLMMTIIMLYFLGTMQIV-------SSEETP--MRSVT-------------------
>Tetranychus_urticae
------------------MKWIMSTNHKNIGTMYFLFS-----LF--SGLMGTSMSIIIRLELMTPGSLIQNDFIYNSMVTTHAMIMIFFMVM-PAMIGGFGNWLIPLMINTVDLCFPRINN-----------MSFWLLIPSLMLMISSSMKSVLNGVGWTMYPPLTSIQYFMSSSIEMMIFSLHIAGISSIASSINFISTILLMKNKNYFLSNLTLFSLSILITTFLLLLALPVLAGAITMILMDRNFNTSFFDPSGGGDPILYQHLFWFFGHPEVYILILPGFGMI-SHVISYNLGKKEVFGKIGMMFAMMSIGLLGFIVWAHHMFTV---------------------------------------------------GMDVDTRAYFTAATMIIAIPTGIKIFSWFTTILNSHINFNISMYWSMGFLIMFSIGGFTGIVASNSCLDINLHD----------SYYIVAHFHYV---LSMGAVFAIFSGLFLWIPLMYNMYFNNNMLKIHFWSSMI---------GVNLTF-FPQHFLGLMGMPRRYSDFLDSMYMWNFISS------------------------MGSLMTFFS-------------------------IILM----------LYIFMESF-----------LMNKIIFMFES----------NMNNAEFLFF-SPINNHTMMDYNMIFLNK-----------------------------------------------MTNMNSLWMQNFNNIMMKNMDIFNSSITNLIVFL-SIFLSILIFFS----IMNKNSM-LFSNESNELELFWTIIPSFIILIISLPSMFLLYCYEENKFSFLDVKIMGNQWYWTYE--YPS----M-----------------NLTESYI------KSSMFLRCINTSNSLIIPSNKFIRLLLSSNDVLHSWTVPSLMSKMDAVPGRLNMMFLNCNKSILLKGQCSEICGINHSFMPISVLSLNLNKI------------------------------------------------------------------------------------MTLNNLTMIKLSYGPFFFTLKVFFMFNSMNNFFWNLMSWVFFFLSSLL--FMYFLLMKFFFLLKNENFFFG-SF----------MKKKMNILTNGFTLFIVSELMVFISLFWGYIHNAYSPNMFMGNFWPPKGISPANPTSMIIFGTSILLSSSLIIMISHNSF-LNKNFKHKTLMYLFYCMIMGILFIDMQILEMS---SYFMKLNFNFNDSIFSSSFLFTTSLHASHVVLGLIG-LVMTFFFLIFNNN-SLYFFLNYEFSVW--YWHFV---DYIWIGV-------FTLF-----Y----------------------------MILSSKKLI-KKILNNIFFIP---TPSNISLMWNFGSLLGLS------MVIQ----------------------SISGIFVSMHYCN---NTLLAFNS--------YIFLSKIIENGMILQMTHAHFSSII--------------------------------------FIIMYIHIMKSLLNKSF-NKKQMWISGNLMLFMIMGSAFIGYVLPWGQMSFWGATVITNILSSIPFLGKKIVFWVWGSFSVDNPTLNRFFSLHFLMPLLILAMSMIHLSILHEK-GSSNQMGLNSSKD-----KIYFNKSFMFKDLISL----MLMVMFYCLMLSFFIDFHFSMAKENFFPADPLNTPLHIKPEWYFMFAYAILRSVPSKIGGILSLLILFLLFILLMFNKSNY------SKFFFKKKMLIFIFLTCFI----ILTNMGYKLIEYPFTEIS-----LFFGMLM--ILILPLM--------------------MLNNLFSSFDV-KNFFFF-----------SF--LLINIYMFFFF-----------FMKVKL---NTFFVFIKTFFSFMEKNISY----------------------------------------H--------LMFK-LV--FILIFLLNFISLNFYSFSLTSQISLNIFLIFSFWLPILILNLTKSKNSFLIHLLPMSTSLLLIPMMILIELMSFFIRPLTLFLRLSINMIAGHVLVSLISS-----VILMQN-IF-----FFFLMY---AYML--MKFLVSFIQAYIVVTLLSLYIEEI--------------------------MMDKIFWWMYQI------SPMNWILILIL--------------VFFLIMYLYSLMNIFEKKSFYF----NSMMKI-------------------------------------------------------------------MFIFEF----LL--M-LFLLMSIMFITLMERKVLGVLNNRKSPNFFFMNSFFQSLMDFIKL----LTKK-VLKLNFILKNFWVLMIFF-GLMMFFLIS-LNYPF-----SNSMSYFYM-NFFFFFMIYSLMAFFFLLLSYSSNSFFSILS---------------MFRVLIQIISYEVGL-MFLF--------------------FFPLILMNI---F---NF--------------------------------YFYFFSSNLI----------------IFFSLIYIYLLVLV----SLSEMNRLPFDFLESETELVSGFNIE-----YMSSLFSFIFLIEYGFFLYMMMLINFFF---FLNDF-----FTLML---IFFVIWT----RSFF-------------PR---FRYDKM----LYFF---WKEVVLLIMYLYI------------------------------------------------------------MLNLLLMYYFMFIFMVF-------------M-----------YSNMIMI-------------------------------WFYMEMSSMMFYIM---LN----KLNNNK----EINIIYFIIQEMSSI-MM----------------IYM-YM-----------INNLFLLNFFILLKMGVPPMHNWLL------------------------------------------------------------------------KISIFLNWK--ILY------MVMNFQKIIP--------LNFIYMYMC---NSWSM-MII-----------L---NLFMTTFF------LFNA---FNNKYLYSIISLNS-------------LSW--------I-ILLMFFNKMFML-MYLL-MYF----YFNFFFLKSLMNNNSKNFFNML---NF----------KMLFFFVL----LNMISFPPTIMFLLKIKIIFLL------KMY--------------NLTK------FILIFMIFIML---VFS-MV----------FFMF---FLN-HFFVMEWLKEKINIKFNMILYF---------------NLMFMFL------------------------------------------------------------------------------MIIF---LFMILFMIIMLLS---L-Y-----LMFYK----NENMMNYNFS--SMYECGFMNMTFSR-FFFSMNMFIYLILFIVLDMEIFFLSLMVFYE----MSFLIILNTFIFS--MILLM------IYEWFSMSLNWFIK------------------------MSFMYMFLFSNNMILLFLVMFTYLIF--------------------------------------------L-ENF-INC-MMMF--MTMI---MMK-MILFSVK--EKMNNYFFFMKKKI-IM--------LMMIM----LL-----------------------------------------MF-----FY---TKKMINFYIYF-ELISLMIFSL------IFFSSFSNQRLKASIYIFMFMG-MSTFPMLVM---------------------------FFFLNE-----------------NTMLLI------FFLGFLIKIPIMFFHLWLPKAHVEANFYDSM-ILASLLLKLGGYGMMN----------LNLIKKINFFFMWTLM--SIFFLSV-----SMIFLMDLKMIFAYSSIIHMNGMVM-MLLSNNFF-TEKMFVIMMISHAISSSMMFYIIGVIYEFTFSRMMMINKN----FMINNLILFMIIFF---TLFVNMAMPPFMT-FFSEMYMYMSLIN---YS-KKMMIILIYMLLVSVMF--NLMVL-------------KNMGMS--NMN-KFFKINQMKT-KN-------------------LFLLKEHLM-LLLFM---------------------------------------------------------------------MLVYIFLMFFFIL------------CFLN------N-M---------FLLLIVLDILMIILS---------------------LIIYFNLFNFFFLFMIFL-----SVFSTLIGMIMI-------FSISRSKSSFKSNFYKN-----------------------------------------------MIFINMFKIFLMTFLMMSLV-----MINNTFLMNFQMLIILN--EMFLNLYKNFVLVL---DMYSFSFFF--IVSI-VVFNVL-SFMNIYMNY-----NKNMKVFFFMTKIFIISM----------FMLVFS--FN--------------LWTMILGWEGLGMSSFFLIFYYNNFESWKSAIKTFINNKMGDC-----------------------------------------LIL------M--SMI------------YSTMNLNSFKM--------------------------------------------------VTLM---------------FLI-------------------------SMMTKSAQYPFMSWLPMAMAAPTPISAMVHSSTLVTAGLFIMFR---LINNFFTKT-NSNL---IVN------LCLLSM------FISGMKAVSEKDMKK---MIALSTLSQIGLIFFFL-IN-NMKIIAFIYMCNHALFKSLIFINMGFMMMNNFSNQL---------KFNMLNKNMCSNFILSYKISC----LNLMNLSFFSSFFIKEKMLM--NLSSNFF----SMMK------FIIFL--VSSFLT---M-NYSIKMMFFFNSQNFKIK--------------SNNEFKTKNYYKSL------------FLMNIFSICYSSLM----------------------MEMILFIDMMNLLIMMFYLISMMMNYKIYSMNFNFINSLAYTEFSMYIYPFKMMKYSLDINELWMEKISLN---FYFLMKNKIIF------------------------------------------------------------------------KTFNMNFNLIMMLLIILMFI--------------------------------------------------------MQNYFKFNLKMILFFYFL--TM---------NF---NPMS-------VVI----NFSFFLL-ILMMNFLICNND----KWMMML------LI-IFMVGGMMIF-VSLIC-----------------CTMKFNLMNKKKNYLIIFLITFYLSLMIMYN--------------------SFSISLSFMNNMFMFFFCFLIIMMMFFLKNIL-------FKKQKN--IKM---------------------
>Tetra_lycopersici_FQ
-----------------MSRWIFSTNHKDIGTMYFVFG-----FW--TAFYGSSLSLLMRLELSQPGSFIFHDHVYNVFVTSHAFVMIFFVVM-PVLMGGFGNWLIPLMLGCHDMHFPRMNN-----------LSFWLLFPAMIFLILSSYISLGAGSGWTVYPPLSHITYHTDISVDLAIFSLHLGGVSSILSSINFITTIFTMRFNGLYAERLSLFIWSMLVTSFLLLFSLPVLAGAITMLLTDRNLNTSFFDPLGGGDPVLYQHLFWFFGHPEVYILILPGFGII-SQIISFYCGKNEPFGYLGMVYAIFSIGVLGFLVWAHHMFTV---------------------------------------------------GMDIDTRAYFTAATMIIGVPTGIKIFSWIATISMSKVSWDAPMLWSVGFLFLFTVGGLTGIVLSNSCLDTVLHD----------TYYVVAHFHYV---LSMGAVFAIFSGVTHWFQVFYGFKLSESCLKVHFYLSFL---------GVNLTF-FPQHFLGLNGMPRRYSDYTDSFYLWNYVSS------------------------IGSIVSIYS-------------------------LIYF----------MFIIWESL-----------SIKSLISEDFG----------APSNSEHLFS-SPLPEHTLDQCSKSALMHI----------------------------------------------MMTWNSLVYHNPSSFLMEVVMIMNDYVTMMLLSV-LIFVVLNMTYT----GLISFFN-FEFFENHALESAWTVSPFIILLFIVIPSLMSLYMLDSCLFCGLTLSIMGHQWYWSYF--YKD-FG-N-----------------AFFDSYMLP----SDSSDLRLIDVDNRVMVPSHTPVRFLVSSSDVIHSWTIPSFGVKMDAIPGRINQFCFSSTRTGVFFGQCSEICGTNHSFMPIVLESVSFSDFF-----------DNVL------------------------------------------------------------------MVTKAHHYFLLSPSPWPLLVSILSFNSFFSFLMFMK-YSSYLVFLVNILG--TSLG-AMYWWFSYSSEFNLEG-KQ----------STQLDVGVKNAMVLFISSEIFFFFSFFWSYFHFSLSPAMEMGMSWPPVLTEMFDFSNVPMINTIVLLLSGVTVTVSHHMM-D-QGRLKASQSFLFLTCILGLIFTALQLMEYN---SSF----FSISDSAFGTSFFILTGFHGIHVLIGTIY-LLISLTRGLGLSM-AKDSYTSFELSSW--YWHFV---DVVWIFL-------FFFL-----YYLNC----------------------MLQPARKQPIN-QIVNSSLWDLP---SPSSMTYFWNFGSTLGIC------LGIQ----------------------IMTGLFLTFHYTS---YSTESFAS--------VVEIMREVWSGWVLRFIHMNGASVF--------------------------------------FVFIYLHLFRGMFYSSS-VHKKVWTSGILIMILLMAISFLGYVLPWGQMSYWAVAVITNLFSIVPVIGDQLVVWIWGGFSVGAPTLTRFYSLHFLIPFVLAFAVIAHLAFLHQQ-GSSNSVGLNSNVD-----KIEFHPYFSMKDLLFI----LIVVAASLMVSFFT--PYALGDAVNNVPANPMQTPVHIQPEWYFLPSYAILRALPSKTAGVLALALSVGIYFLMPMFKFSF-----STKFSSYRLAIFWMLVASFL----FLMKMGALPAEEPYVWLSKVGSMIYFSSIL--LVNA------------------------MFSLFSSFDV----KMFWV-PI----IFLSLSFFN---PILSH-------------WCLS---KVKKTV-----YWLNSF----LS-------SFFY---SLKPN--------GS---T-KGFP---------LFC-SV-GFIGLFSLNLLSVYSFNFPLTSQPSVVLFLGLSFWVSILMVSTFNNLKGFLSHCVPEGTPTPLISFLFLIELVSNLIRPITLTVRLVANILAGHLLMILLSS-----AV----S-Q----FNFFFPI---YIILNCVELAVAAIQAYIFTTMVVLYFSEV----------------------------------MPQI------SDVSWF--------------------F-SSILILIHF--------LVVLSIY----QFFFMGGNIAPVCNSRLFSSEFGYLL------------------------------------------MLGSKF----LL--VSVFSLLSVAFLTLLERKILGIVGSRFGPNKVSLLGVLQPISDAAKL----SNKQ-TSQLSNFSSFFFYSSALF-MLSSSLFLW-SCSFS-----EPSPISFKY-PVLVLMLVLAIASLNSITSGWGSFSKYPLLG---------------SMRTVSQLISYESCL-YMCL--------------------FFVIIITLG---F---GFGS----L-----------------------KT-FS-----AL----------------GLLIPFCMAIWWPS----FLAELNRTPYDFSEGESELVSGFNTE-----YGSNSFTLIFLAEYSSMVFFSLLTCIIFFSS--SPLI----FSFVV---ILLILWV----RSVL-------------PR---YRFDKL----MMLA---WKFFIPFLT-CSFL-CFCLFL---------------------------------------------------------MLAYLTLEITIFDLKYKQETKKKNYKSNPKSGKDVNIKQKMMVMSSSTQTKKSLNMTNCPSESKKPDNHNKGGNSWCNV-YNNQMFKEKWVKSSEPDQKNNTQSQSSGSSKANWIPAQKYWKTKKM---------------------------------------------TKTKMKSQEGWTWTEEVKPNGRVNSRSNQESDYSSSGNNKKATHSYVNEKEQEKKGSLTKSKKEYESELLKSKEHTKQQPIKKRPKLKYPMENSKKTYF------QYKSTQKGDS--------------------------------------------STL------------------KSHKSPLKANGQHN-----------QSTKW--------L--------------NQKV-VYP-------------------------------------------------------------------KSSQPIVIKGGVT-LML----------------------------------------------------------------------------------------------------------------------------------------------------------------------------------------------MNLLVAYVAL-IISIFL---P-LGVLLGFYLLS----KNSKFEENLG--ASFECGYTSYFYSR-FSFSIQYFMVALIFLLLDLELCLIFP--AFV----GSSGGVTTSSAVF--FMVSL-LLWGLLVEWSNEKLEWVS-------------------------------MVTVLSSF------YMASCT---------------------------KVLT------------FLSPALKPDI-FSIS--LCILCLATWGFLTSS--TSF-SMPHDQDYKTFIF-LL--S-----AIFTS----LM-----------------------------------------AC-----FL---TKNPMIFFIFL-EMTALPMFFL------INYFSKDHDKLSASLFMICINM-FGSIPFFI-----FVQS---------MNTQSFFSGFLFL-NF--------HESICESG-LITFCL------SLM-LLSKVPVIFLHFWLTKAHVAASAACSM-LLASLMLKLGTFGLISYSVFVC--T-VGL-LFTYITLPLSVF--SSFVFSI-----FMIRYFDLKGLVACSSIVHMALLVP-FCMNQCTL-MSLPSILMMLGHGLSSLCMFFMVSLMYESFYNRSIDFTKN----LESVGKSFSMIFLI---FFFFNFGVPPFIN-FLSEFLSCSLI-LS--YSMEFLMAFM-ACLVSFTVF--FMFVI-------------TKSLFG--K----KNSLPSGVG--D-SPSLT-------------LISVVPFALFLPLLF------------------------------------------------------------------------------MSCS------L-----FWFS----FGK-K---------LLVLMSLELAMVVTV-A-----------LFLS----SIHGSFNSYLFTI-IL-CCF---LVSDSVLGVSLL-------ISFSRSSSDSPSLSSV-------------------------------------M------PMRSLSSL-----SFVSLLLLLTLLESF-RSEGIIFSLFPSFLG-------SASELHLGMIK---SPISLIFLV--MLSM-VSVLVY-SYSEAYME------HYNNKKFLTLLFLFVLSM----------IFLSVS--FT--------------SLPLMIGWDYLGLTSLCLIMIYPNKFTKMYSFLTMIFNRVGDV-----------------------------------------AMI------V---FI-----------CFLLLS-LTKFHVFPIYFVKL-----------------------------------------CMVS---------------LLI-------------------------CLVCKSAQFPMSSWLPAAMAAPTPISAMVHSSTLVTAGVLLAAI---FMDFMSMFI-LSPI---LLV------LSSLSF------LSGGSMASVEPDLKK---TIAFSTMSQISMMIIFI-CL-SFNSISMCHMLYHASFKSLLFCCAGTFFSYSFMSQ-----YAK---NSSFSSGFLFLPYTLLFISC----FGMTGLMISSSFFTKDVLLE----LLHDV----SYSM------FILIL--FSSAIS---I-FYIGKLL------ESGSQNLWS----FSSACMKSFGQTRVTSYGVF------CLGM------------GALL--SE---------LLIS---------SFCPSQETQDFLCS---LLVLATG-------FYTLYKIPKL----MLMV-------------TSDIL---LM-----KTFS-FSLWSHTISN-----NV----------LNPWHISDH-----FFF-------K----PYAIFPYFYRLTSGSLYGFLSLAM------LIFV-----------------------------------------------------------------MMTLMLTVTA--VFA---LLNVSST---NPVK-------MML----IL-----------LGISSSSFVMCYWLGVMSAFVIILY-MLFVGGILMM-FMILASL---LP--N---EKSMKSSTMPMIAGI---SIMTWLLS--ESFKSVT--------------------SETVKSAFFSMQMVTMAVILVLIYFFSFLYVL-------SSQDQP--MRFFLCREMKFL------------
>Tetra_lucidi_HEN8
-------MLIFSLIFNYLSRWVNSTNHKDIGSMYFFFG-----FW--SALYGTSLSMVMRLELGQPGSFIFHDHVYNVFVTSHAFIMIFFVVM-PVLMGGFGNWLLPLMLGCHDMHFPRMNN-----------LSFWMLYPAMSFLILSSFISLGAGTGWTVYPPLSSISFHNDISVDLAIFSLHLGGVSSILSSINFITTIFTMRFSGFKMDRLPLFVWSMMVTSFLLLFSLPVLAGAITMLLTDRNLNTSFFDPLGGGDPILYQHLFWFFGHPEVYILILPGFGII-SQVLSFYCGKSEPFGYLGMVYAIF----------FHRNFSI--------------------------------------------------------------------------------LSLSSSHI-YSSDSYW-------------------HSSL-FYCSDYNHWGPYSDYNFYMVSYFIYVYHFLSNSYM------LVHWVFIFVYFGWFNSYCSFYFLASYSFTRYMLCCGSFSLCFIYGGSFCYLCSVDPLASDFLWDYVVWNSVESSFFLIIFSSQYDFLSTTFSWAKWYTSSLLSLPG-------------------------LFLFMEFGFFYRSLIFFVFSYLFLFFSMGCLVYKNKIFFFSQSF----------FCSDVSFFSFGSPYCYQFC---------------------------------------------------------MTTWNSVYFHSPSSFLMELVSCMHDYVSMFLFSI-MIMVLLNLTYV----TFSKNFN-LEFFENHQLETVWTILPFLLLIFIVIPSLTSLYMLDTCLFCGMTLSIMGHQWYWSYF--YKD-LK-E-----------------FFFDSYMLH----ANESNIRLLDVDNRIIVPTFMPVRFLVSSSDVIHSWTVPSFGIKMDAVPGRINQFCFSSKRSGVFFGQCSEICGANHSFMPIVLESTPFKNFI-----------SIF-------------------------------------------------------------------MMSKTHYYFLLNLSPWPLISSLCSFNLLFSLLLFFK-YGDTMCFLTNLLV--IASG-SFFWWNSYSGEFNLEG-KS----------SLLLESGIKFSMILFISSEVFFFFSFFWSYFHYFLSPSLEVGMSWPPINVEMFDFSNVPLINTLVLMGSGLTVTISHYFL-I-NNYMKISNFWLMSTVVLGGLFSFLQWEEYC---SSF----FSISDGNFGTSFFVLTGFHGIHVLIGSVF-LLLTLFRSEFLSS-ATKNFLSFELASW--YWHFV---DVVWIFL-------YFFL-----YYLNY----------------------MNIVRKQDKIF-NTMNNSFWDLP---SPSTMTYFWNFGSTLGIC------LVVQ----------------------ILTGLLLTLHYTS---FAEQSFSS--------IVEIMREVWSGWVVRFIHMNGASVF--------------------------------------FFFIYLHLFRGMFYISA-VHKKVWASGISIMILLMAISFLGYVLPWGQMSYWAVAVITNLLSVIPMVGNEVVQWIWGGFSVSAPTLTRFYSFHFLLPFILTFLTLVHLIFLHKE-GSSNSMGLNSNMD-----KIQFHPYFTVKDTIFI----ILVLLTSMMISFFT--PYILGDAVNNVPANAMQTPVHIQPEWYFLPSYAILRSLPSKTAGVLALLLSVSIFYIMPLFKMKF-----SSKFNSYRHLMFWMMVGSFF----FLMKMGALPAEEPYVEMSKWGALTYFSAIL--TVSM------------------------MTSLFSPFDM----NQFFL-CS----LFLV--SSL---FIILG-------L---T-FKIS---FLGFSF-----AHLFSN----LV-------NFFL---TLKPK--------MF---N-KVST--------SLFM-SI--FILVLLGNFLSVFCFNFPLTSQVSTVVTLSFGVWMSLIIFSVMKNLKGFTSHLIPEGTPLPLTILLFIIELVSNVIRPLTLMVRLVANILAGHLLMSLLSS-----LV----F-N----FSLAFIF---YLLLNLVELMVALIQAYIFTTMTVLYFSEV---------------------------------MVPQV------NEVSWILQ-SL--------Y-----FILFLFFSFLSL--------SY--------LNFSNSFCSNYTRVKTF-NFLFLI------------------------------MLLWYNLSSMFSSNLSF---F----FI--SIVPVLLSVAFFTLLERKLLSVVGFRLGPYKVSFLGLLQPVGDAVKL----ANKS-VNYLSSFSLFFYYTSSLF-MITMNLCLF-SCLNI-----NPSPVSFKL-TLLFFLMILAFNSLNSILAGWSAYSKFSMIG---------------CIRTVSQLVSYEAVL-YLCL--------------------FFLVICFSC---F---EMGV----V-----------------------SM-YPLF---FS----------------GLLFLPCLYVWLPV----MLAELNRTPYDFSEGESELVSGFNTE-----FGSGCFTLIFLAEYGGMVFFCLLTSILFFYP---IFL----FFFFF---FFFLSLS----SVSP-------------SS---ISFW-----------------------------------------------------------------------------------MMISNFYVMLIYLTSLLLFF-------------N-----------YNNPIFF-------------------------------WMLMEINLVSFIMIMY-LN-KGL-LVKQDSMNYI--LFYFLIQSAASILFL----------S----NFSFLEWI---S----IFNY-DTMFIISLILKIGLFPLFFWIF------------------------------------------------------------------------NFSQVLN-I--LPL---I--FLLSFQK-VP--L-----LCGLYF-SD---SNMML-ILL----------FF---SFIFGSIL------LFYS---FNILHMFLSSSISY-------------SFL--------M-YFLYTSNIFLFL-TFFL-MYS----IFLYFCLSFMKES--------ANGGKD----------LFILIS-SY---SFFLGLPPFGLFFYKF----IF---AG-IMY--------------MSLG------YMEIFFFWLFGILALFGYLK----------FFFSS--FFS-FTYLYHKPHQ---TLLMNILFF--------SLSLCS--YFFFIF-----------------------------------------------------------------------------------MYFLIFSLTLSILVL---S-I-----FWSAS----KKVTTESLTS--SVFECGFSSYYFSR-FSFSMHYFIIGLIFLFFGSRALLLNT--FLQ----FKHHSFYDGYPNL--NFYPC-FSIGFASGMKISNISLKV--------------------------------MISLITFS-----FLFFMA---------------------------KEFI------------FLSSNFFLDE-SLSF--LLLIFPLVLF-LVYN--PPF-SSSLSSQFTFNLV-VF--C-----SIMFF----LF-----------------------------------------FS-----FS---ANDAFFFLLFL-EGCVMFMIVF------IFQLAKDQDKISSSLFMFMINM-SPSVLFMV-----FSFS--------SMLPILSLSYSGAS-V-------------MSCP-LFFF-F------LGL-LVVKLPLFLFHFWLTKAHVSASGPGSM-VLASLLLKIGCVGFYKFSLNFVFVF-FSS-FIF-LFFFITLL--SFFFMLI-----LMMRFSDLKFLVACSSIVHMAPTFP-LLLKSDFI-SVYSSFLMVVGHGLISYFIFFLVSSIYEVTQSKSSFFMKT----LESISGVFIMWLVI---FFLMNMGFPPFMS-FMSEVIFSFIF-FQ--SCSVNSFFFF-SGLMISGII--FFMVS-------------SKFLFG--K----KSMF-YFCG--Y-NVSLS-------------VFSY-LFLGIF--SFCF---LVYKCFYSL------------------------------------------------------MLIFS----SCFFL---SMVS-----VFIL----FRK-K---------LLALLMLELSFVSLIFL-----------FFFF----SYNSLGECSYFIM-MLFLGF---MVLDSVLGLCSL-------IVSSRNSSSFMNPFFFSVLE-----------------------MEVEKKKQFFFLSLFILSSACLYYL-----LLF-F-FSSMN--FV--SYNILLTEMICELK------SGSFEFIFL--K---DYISSIFLF--MVLL-VTSLVL-LYSEAYMD------GYNNKKFLILTLSFLSFM----------IFLSLS--GD--------------FMLLMIGWDGLGISSLFLIMFYPNKTSLFNSFLTLFFNRLGDI-----------------------------------------FLI------M---FF-----------CFLWGQ--SSNFFF---FSIDLY-FY------------------------------------SFPI---------------LFL-------------------------CLLTKSAQIPFSSWLPAAMSAPTPISAMVHSSTLVTAGILVFFK---CYWFLSQSL-LMTC---LMG------ISSITF------ILGGFLGCVEKDLKK---IVAYSTMSQISMILLFI-SL-GYPSLSISHTFAHALFKTFLFCGCGVFFLSNFSDQL-----KI----SCSSNSKSNCLSFLVLISL----FSMSGLVYSSSFFSKDSILE--S-LINYG----SLPI------FFVLF--FSKSRN---FNLYFYNLY------KIYYF--------IS----QLSISENQY-A-YL------L-----LIYSLLLFVDFLFS--YI---------LYIDCFEY----LFFFRVSQY-NLFN--------------------------------YCYF-------------DFNCY---YS-----PYPF-FSSVII-LQS----YGL--------------SYKSN-----FF---------------LFN---SFI-YLYFSFKKLFKRSF-------FFQT-------------------------------------------------------------MTTVTAMML-A--TSI---IWSMKSM---NPVK-------VSI----SILLSSC-SLFFIMGLTSGL----SWFPIL------ML-MLFMGGIIMM-FMILSSI---LP--N---EKSLKTK------TL---IVVLITLMMIFSYSPLFL------------TTEST--AINSKTFLMEMLNFIFMMSLILFYFLSSMNLL-------TAEKSP--MRTLY-------------------
>Tetra_louguantais_AH43
------------MSLTSFSRWMNSTNHKDIGSMYFVFG-----FW--SAFYGTSLSMVMRMELSNPGSFIFHDHLYNVFVTSHAFIMIFFVVM-PVLMGGFGNWLLPLMLGCHDMHFPRMNN-----------LSFWLLLPSMTFLILSSFVSLGAGTGWTVYPPLSSISFHNDISVDLAIFSLHLGGVSSILSSINFITTIFSMRFGGLVLERIPLFVWAMMVTSFLLLFSLPVLAGAITMLLTDRNVNTSFFDPLGGGDPILYQHLFWFFGHPEVYILILPGFGII-SQVISFYCGKSEPFGYLGMVYAIFSIGALGFLVWAHHMFTV---------------------------------------------------GMDIDTRAYFTAATMIIGVPTGIKIFSWLATVAFSNVSWEAPMLWSIGFIFLFTLGGLTGIVLSNSSLDTVLHD----------TYYVVAHFHYV---LSMGAVFAIFAGLTHWLQIFYSVKFSDLGLKIHFIISFL---------GVNLTF-FPQHFLGLNGMPRRYSDYPDSFYLWNLFSS------------------------IGAWISLFS-------------------------LVYF----------CYLVWEGL-----------SKKMNLVSTSS----------ASSSLEFCSC-YPMEDHTLVGSVKTINS----------------------------------------------MLMTTWNSIYFHSPSSFMLELVSSMHDYVSLFLFSI-LILVLMNIFYS----FCMSNFN-LEFYENHQLETVWTLIPFFLLIFMVIPSLSSLYMLDTCLFCGMTISIMGHQWYWSYF--YKD-FE-E-----------------FFFDSYMTP----SETSKVRLLEVDNRVVIPSFLPIRFLVSSSDVLHSWTIPSFGVKMDAVPGRINQFCFSSKRSGIFFGQCSEICGANHSFMPIVMESVPFKNFF-----------SMV-------------------------------------------------------------------MTMKTHYFFFLPLSSWPLICSIASFNFMASLLFFLK-MSILSSFFFSIVT--MAIV-SFLWWMKYSDELNFEG-YS----------SSFLISGLKVSMILFISSEIFFFFSFFWSYFHYLLSPSLELGLNWPPYDILAFDFINVPLINTLILLSSGVTVTLSHFFL-V-DYKFNSSLFMLAVTIILGIFFTCLQAIEYS---SSF----FSLSDGTFGTSFFLLTGFHGIHVIIGSIF-LLVCLIRSTSMVS-SASSLTSFEMASW--YWHFV---DVVWIFL-------YFFL-----YYINS----------------------MVITRKKEQIT-QTVNNSLWDLP---SPSTMTYFWNFGSTLGIC------LGAQ----------------------ILTGLLLTFHYTS---YASHSFSS--------IVEIMREVWSGWVLRFIHMNGASVF--------------------------------------FFFIYLHLFRGMFYLSA-VHKKVWSSGVAIMILLMGISFLGYVLPWGQMSYWAVAVITNLLSVIPMIGDQVVSWVWGGFSVGSPTLTRFYSLHFLLPFILSFLVIIHLIFLHKE-GSSNSLGLDSNVD-----KIQFHPYFTIKDLVFI----LGVMTASMMVSFFF--PYILGDSINNVPANSMQTPVHIQPEWYFLPSYAILRALPSKTAGVIALLLSVSVYFIIPMFKFSF-----STKFSTVRFLAFWSLISSFV----FLMKMGALPAEEPYIGMSKWGSFAYFTSIF--LINL------------------------MMSLFNPFDI----LVFNM-SF----MISI--FCL---FLIFK-------N---L-FLTD---TLEVK------NFLFSS----VS-------SFFY---SLKMN--------SF---S-KSFM--------LMML-CL--ILSISFLNVFSVFSYNFPLTSQFGLILGFSMVYWIGLTMFSSFSNTKGFMAHLVPEGAPSYLSFVLFLIEMVSSLIRPITLSVRLVANILAGHLLMILLSK-----MV----F-L-------FYPSVFFYLVLNVVEIFVGLIQAYIMTTLAVLYFSEVH---------------------------MKFRVLIPQV------NEVSWLSNLCK--------I-----SFLLFFMFI-SM--------HS-----LNQIIPILKV--FKPLSVFN-FFHLQ-----------------------------------------MIMLVSSSIKF----LI--VAVPALISVAFITLLERKVLSLVGTRVGPTKVSFYGILQPIGDAVKL----ASKS-INSLTNYSSIFYYISSGL-MFLMSLLLY-SLLFF-----YPNPSSLKF-SLIFFFLILGLNSLNSILSGWSCFSKYSLVG---------------SIRTVSQLISYEGVL-YICV--------------------FFLILEYCS---F---DLSS----A-----------------------NF-FSFS---LC----------------WSVMIPCFYVWIPT----FLAELNRTPFDFSEGESELVSGFNTE-----FGSDCFTLIFLAEYANILFFCVLSSFIFFFG---NFL----FPLIF---VLGVIWF----RSVL-------------PR---FRFDKL----MMLA---WKFLIPFLT-VYFLIFFFCLF--------------------------------------------------MISTSVVFFMYFSSLVMFI-------------S-----------SCNPFMF-------------------------------WIFMEVNLISLLILMYIFG-LNK-VSDTIK-ENC--FYYFLIQSFGSVMFL----------V----AIATKVDM---E-----LFS-SFIFILSISMKVGIFPLFFWIL------------------------------------------------------------------------KLSGSLS-S--SIL---I--LFLVFQK-VG--M-----LMVLFK-FS---CYGIM-EVL----------LM---SLILGSFL------IFFS---KDLNYLLVSSSINS-------------TFW--------V-FSMLSSSAFLYF-GFFF-FYT----LNLVLLFFYSLEN----RSSLSTISA-------------------F---LFFCGLPPFSLFFFKF----FISSIFF-NLT--------------FI---------GFSF-FWIFSFLCLIGYSK----------FFFLG--LFN-QFFCYLKQEF---RFKKMYIL---------LYSAIF--SFPFVIC---------------------------------------------------------------------------------MCYFLV-SILIYFLIM---V-L-----FNISS----KSSEWDNSQS--STFECGFTSYYFSH-NSFSIHYFIIGIIFLYFDLELCFLMP--FFN----QEYSNMLSFIASF--LFVLA-LILGVFIEWKSNKLDWKD----------------------------------MLLETV-----FFFCS-------------------------------F------------WN-----------VV--CLLYF------------------------------FF--FWISQIFLFFF----LS-----------------------------------------FC-----FA---SWNCFFFLLFL-ECCVSFMIFL------LLNFSKDIDKVSSVLFMFFTNI-FGSIPFMY-----FSYY--------F-EGFSHFSFLSSA--L--------ES--S-SL-FMLFCF------LIL-LASKLPAFNLHFWLTKAHVSSFGSGSV-LLASLMLKIGSVGLLKWSHLFV--L-VFW-ASFYGFTWITIF--FMAFFLL-----IMFRFFDLKFLVACSSIVHMGLTLP-FFLSEGCI-HCYSSILMMVGHGVTSCCLFMLVSYLYEVSQNRSVSSNES----IEFFLSILCMFIFI---WFLLNMGFPPFIG-FISEMYF-FCC-IL-GGSFINSVFFI-LILLFSGKF--FISVI-------------LSFLFG--K----KILF-SVNS-------VY-------------NSFV-SCNLFF--SVFY---FILIFFIF----------------------------------------------------------------MLYVV------------LLVNLAWFWVN-K---------MMSFLVGSSLFCVSV----------------------------KSMFVENFFFALEPPILFLLSIFPPVFL------VISCSIFGGSYTSETLNVKYMFLFLFFFL---------------MLLSKNFNVFL---------LFFLF-----IFFVLINSEFY--FF---FNGLFSGFSLLK---------HNFLEFCVVL---DFEMLVFTS--MVLM-VTCLVV-AYSEFYMD------FYNNKKFFYLLLSFFLSM----------IILSSS--GS--------------FSFLMIGWDGLGVSSLCLIMFYPNKTSLFNSFMTFFYNRLGDS-----------------------------------------FLI------M---SF-----------SLVLIE--FSKMFF---FPASNDFFVV-------------------------------------FI---------------LIL-------------------------CSFTKSAQLPFSSWLPAAMSAPTPISAMVHSSTLVTAGIFVIWK---SLGQISSGG-LGVY---IMF------LSLATF------LLGGFLANLDCDLKK---IVAFSTMSQISMIIFFL-VS-GFPSISMMHMFFHALFKTLLFCCCGLIFLWGLSNQS-----KK----SVMSFSGSESINFLILISL----FSMSGLIFSSSFYSKDLMLEQSF-VNLHS----WMFL------G--IL--GGSAFT---I-LYSNKIL------SSFIL--------MIQFTKSPVIKEFKSKF-LF------I-------FSIVSLMASYLC--FN---------FIEG--SN----LASVSNLDLKTCFSL---ILVLIFL-------SFFFQK---K----FFFL-------------SSEVS---FF-----KFLM-FGYFGK-KFS----FDS-----------FSFTLNDQ-----FIL-------KPLIFSPQFR--GMNSTMLKMCVV----SMI---SLVTLWLL-------------------------------------------------------------MIMTVSLTLIA--FFS---TFFSKNP---NPVK-------ISM----VLLVYSV-MVFSTMFINKVT----SWFPLL------FF-LIFMGGILMM-FMILSSI---LP--N---EKTYKMK------YT---LAGLCMWMLWSSYPDLAN------------ETSIS--TQNLVSCLNTSNVMVLLMLIMILYFFFTLSVL-------SNDTTP--LRSK--------------------
>Tetra_cuihuae_QH6
-MFSVFAMPLSSLIFNMISRWFYSTNHKDIGSLYFLFG-----FW--SAFYGTSLSMVMRLELSQPGSFIFHDHLYNVFVTSHAFIMIFFVVM-PVLMGGFGNWLLPLMLGCHDMHFPRMNN-----------LSFWMLLPAMTFLVLSSYISLGAGTGWTVYPPLSSISFHNDISVDLAIFSLHLGGVSSILSSINFITTMFVMRFMGMPMERVPLFVWAMMVTSFLLLFSLPVLAGAITMLLTDRNINTSFFDPLGGGDPILYQHLFWFFGHPEVYILILPGFGII-SQLISFYCGKNEPFGYLGMVYAIFSIGILGFLVWAHHMFTV---------------------------------------------------GLDIDTRAYFTAATMIIGVPTGIKIFSWLSTVAFSNVSWETPMFWCMGFIFLFTLGGLTGIVLSNSSLDTVLHD----------TYYVVAHFHYV---LSMGAVFAIFAGLTHWLQIFYGLKMSESNLKSHFVVSFV---------GVNLTF-FPQHFLGLNGMPRRYSDYPDSFYFWNMISS------------------------VGAWISLFS-------------------------LIIF----------CLIFWDSM-----------NKKMLFF-------------------------------LLLSSI-----------------------------------------------------MTTWNSIYFQSPSTFLMELVSAMHDYVSIFLVSV-MIVVLMNILYT----FNFKTFN-LEFYENHQIESVWTIIPFVLLLFMVVPSLSSLYMLDTCLFCGLTISIMGHQWYWSYF--YKD-FK-E-----------------FYFDSYMTP----SEESNIRLLEVDNRVMIPESLPVRFLVSSSDVLHSWTVPSFGVKMDAVPGRINQFCFSSKRSGVFFGQCSEICGANHSFMPIVVESIPFSMFF-----------SLIC------------------------------------------------------------------MIMKSNYQFLISVSPWPLLASGASFNLLLSMLIFFK-FSVWCSFITSLLI--TSLF-AFFWWIYYSTEMSEQG-TY----------SFVLESGLKTSMILFICSEIFFFFSFFWAYFHFYLSPGLEVGGQWPPQFIQSFDFLNVPLINTLVLLTSGVTVTISHFFL-T-EMNLRLYSTFLFFTFLLGVIFTSLQALEYS---SSF----FSISDGNFGTSFFMLTGFHGTHVVIGAIF-LMTALHRSTLAVT-SSKNVLSFEMASW--YWHFV---DVVWIFL-------YFFL-----YYLNS----------------------MVLVRKEDQIT-KVMNNSLWDLP---SPSTMSYFWNFGSTLGIC------LAVQ----------------------ILTGLLLTFHYTS---YAPSSFQS--------VVEIMREVWGGWMIRFAHMNGASVF--------------------------------------FIFIYLHLFRGMYYLSA-VHKKVWMSGVAIMLLLMGISFLGYVLPWGQMSYWAVAVITNLLSVVPFVGDEMVNWVWGGFSVGSPTLTRFYSLHFLLPFVLSFLVIVHLIFLHKE-GSSNSLGLDSNVD-----KIQFHPYFSVKDLVFI----VMVVAFSFNISFFL--PYILGDAVNNVPANSMQTPVHIQPEWYFLPSYAILRALPSKAAGVVALAMSVSVYFLIPLYKMNF-----STKFSTYRILMFWTMISSFL----FLMKMGALPAEEPYVELSKWGSMAYFCSIL--ALNL------------------------MMSLFSSFDL----VYFNK-IF----IVFS--VLL---SGLFL-------K---L-WKSE---S-SSFY-----YPLELG----IS-------SFFL---SLKPK--------SF---T-KSAL----------MI-SLLGMTFLGLLNFSSVLSFTFPLCSSFGAVASFSLVLWVSLILFSLANSTSNFFSHMIPEGSPLGLSFLLFLIELVSSLIRPLTLTVRITANILAGHLLMILLSK-----LV----T-A----FPPIFVV---YTLLNLIEFFVSLIQAYIFFTMISLYFSEVH--------------------------------MIPQV------SELSWV-LGSL--------------KFLVLNALIILF--------YNYNFFL--------KVTSKHEEKNLFCFNSLI----------------------------------------------MVSLKF----LF--LVVPSLVSVAFLTLLERKVLSLIGVRQGPNKVSLGGFLQPIGDAVKL----ANKS-INLLANFSLSTYYICSFS-IILMSLTLY-STVIC-----FPSPVYLKF-SFMVLLLVLGVNSLNSILSGWSTYSKFSLLG---------------SLRTVSQLISYEGSL-YLCV--------------------FFFALILCS---F---DLSS----L-----------------------SF-FSPG---VM----------------GVALLPCAYIWFPS----FLAELNRTPYDFSEGESELVSGFNTE-----FGSSGFTLIFLAEYASIFFFCLLGSALFFGS---MAL----FLLIL---VFSIIWF----RSVL-------------PR---FRFDKL----MALS---WKFFIPFLT-FFYLVCFLSVF--------------------------------------------------MTSLLYGFSAYALSILFFF-------------S-----------NSDFLFF-------------------------------WILMEVNLVSFLFLLGNNS-LGS-GGYKISMESV--FFYFLVQSLGSMLYL----------I----SVILDNYF---G-----LFS-NLMFWLSVSLKVGVFPLFFWIF------------------------------------------------------------------------YLGSSLG-C--LAL---S--LVLTFQK-VP--M-----FLSLFN-FS---LIYNI-FLV----------SL---SLLSGTLL------IFYS---HSLSFLLISSSVSS-------------TFW--------A-FFLYLMDMKLYL-FYFF-LYS----VVVFL--VVFSNNEE--GSSLNILNC----------------IC-F---IFLSGLPPLSFFFFKY----FI---FG-EAY--------------LLGS------GLIFFILWGCSFFCLVGYYK----------FFYHS--FFL-SNSCYYKQKF---WKKKTYLIV--------MGGSFF--PLFCIC-----------------------------------------------------------------------------------------------------M-L-----FGLAS----KSSKWDMEGT--QSFECGYTSYFFSH-NSFSMHYFVIGLIFLFLDLELCLLMP--FFS----SEYPSLKTMLILG--VFIWI-LVLGVIYEWKMDKLDWKFWAWKFSLQENSKSLIS---------------MTTFFLSYT-----FFLVHF---------------------------S--F------------FCPSILLEFSPVVLF--LLMVFPAVGG-FVWG--ASF-NFLSALDGGLYKF-IF--F-----FFFFF----LF-----------------------------------------FC-----FS---SSDPFIFLLSL-ESCASLMILL------ILNFSKDIDKSSSTCFLFLTNM-MGSVPFMY-----FC----------Y-QGGSTLLSSFEE--G--------CL--S-NS-LIFCSF------TLL-LASKLPLFLFHFWLTKAHVSASGSGSI-ILASLMLKIGSMGLSKWGSLFS--Y-FFH-SFSSYLITFCLL--GSVFLVG-----VMNRLFDLKYLVACSSIVHMSLILP-FFFVGVPI-FFFSSSLGMVGHGLVSCLVFFLVTLIYEVSFSRSVSCNKS----IESFSGILALMLFF---WFLMNLGFPPFLS-FSSEVYFFLCC-KV--AGSITTNLFL-MVIILSGMF--FMTIL-------------LNLLFL--K----KNLF--VFN-------VP-------------GILC-SCFCLG--GFWL---FLMLQNYL-----------------------------------------------------------M----FSFFW---GLLV-----FLKR----FEK-K---------LFPLLGLEMLMISIICI-----------FFLG----GSDLAKSLAAALS-FPFLIL---MVLDSVLGISLL-------VLSSRVGGSSTILFF----------------------------------------------------L-----SLLLVGGGPFF--IL---DSNFFDFFLSSFN------SMTL----SWSL---GFEFTIFCW--MVLL-VTSMVA-LYGEVYME------HYNNKKFMFLTMTFLSFM----------LILVSG--SS--------------GLAFMLGWDGLGVSSLLLIMFYPGKIPLFNSLVTFFYNRLGDC-------------------------------------LLMLVLVMGFMEPL---SL-----------SIFSMW--DSSYFSL-----------------------------------------------VVPL---------------FVL-------------------------CAMTKSAQFPLSSWLPAAMSAPTPISAMVHSSTLVTAGVFILFK---IHSGVWEEG-LGAM---VLF------ICSGTF------LMGGMLANFDKDFKK---IVAFSTMSQISMMIFFL-LS-GLVSASVCHMLVHALFKTLLFCSCGLLFLGLLSDQN-----SL----STSILTKSSSLMLGLIFSV----YSMSGLPFSASFYTKDVILE--E-FCSYF----LLWF------YVVLL--GGSLLT---I-LYSSKIF------GLLGN--------MNNEA-SYASNLKNSNF-KF------F-----WVFSMLTVLFFFLC--SL---------FSFS--SL----SPQVVALDI-LFILS---IFMLVLA-------LKYKSTVG-I----LPLF-------------SSEIL---FT-----KDFF-FGRLSKFLFL----KDH-----------YSFFFSDK-----MVF-------SP------------MMGGSLS-INSLLNPRFLSTSFFFLLVWGFLHCFFSLYST--------------------------------------------------------MLAL--NAS----AAGIST---NPIK-------LSI----LLVFLSA-LMFFLVNLVTAS----LWFPLV------FF-LVFMGGILMM-FMILSST---LP--N---EKSNKV-----------TISVVTLSASLPLLLASSP------------MGQQEVFYKEAKEIVASNQTTLALTLLMIMYFSVSMYMV-------SKEEVP--LRSLEKCYYK--------------
>Tegonotus_celtis_YN448
------------MYNSIFSRWAFSTNHKDIGTMYFFFG-----FW--SAFYGTSLSMLMRLELGHLGPFFFQDHMYNVFVTSHAFIMIFFVVM-PILMGGFGNWLIPVMMGCHDMHFPRMNN-----------LSFWLLFPAMIFLILSSYLSLGAGTGWTVYPPLSSSYFHNDISVDLAIFSLHLGGVSSILSSINFITTIFVMRFSGLILERLPLFIWSMMVTSFLLLFSLPVLAGAITMLLTDRNLNTSFFDPLGGGDPILYQHLFWFFGHPEVYILILPGFGII-SQVISFYCGKSEPFGYLGMVYAIFSIGILGFLVWAHHMFTV---------------------------------------------------GMDIDTRAYFTAATMIIGVPTGIKIFSWLATISMSNVSWEAPMLWSLGFLFLFTLGGLTGIVLSNSSLDTVLHD----------TYYVVAHFHYV---LSMGAVFAIFAGFTHWFQIFYGIKISDLSLKVHFLISFL---------GVNLTF-FPQHFLGLNGMPRRYSDFPDSFYLWNLFSS------------------------IGSMISLFS-------------------------LIYF----------MFLVWSSV-----------TIKMKLFSSHG----------SSSSSESFFL-FPLPEHTCDFSVKSLGMSR----------------------------------------------MTTWNSIFFHSPAGYMMELVSCMHDYVMLFLFSI-FILVALNLLYP----FFLKSFN-LDFMENHQLESIWTVIPFVLLVFIVIPSLNSLYMLDTCLFCGMTISIMGHQWYWSYF--YKD-LK-N-----------------LFFDSYMVS----GDTSEIRLLDVDNRLLIPNFLPIRFLVSSSDVLHSWTIPSFGMKMDAVPGRINQFCFSSKRSGIFFGQCSEICGANHSFMPIVMESVPFKEFV-----------YSI----------------------------MGTYVLFLFNFKFGWNFCGNNSILYLCHYVGSLLFWVGVMISKTHHFFLLPLSSWPLISSISSFNLMFSLLLFLK-FSFSSMFLLNILN--ISLI-SFLWWINYSSEFYMKG-DS----------SFLLESGLKISMILFISSEIFFFFSFFWSYFHFFLSPTAETGELWPPP--------------TCIYIRCFEYSFNKHFSL---AKVWSNCN-----SFSLLYYFSEIQDIKIK----------FDYH-SVFSSFLYMFT--------ISWMF-------------------EIFFENKWWNIWYHFFYAYSFPWDSCSCGNCISF--------YYTNSFH--------------------MKITRKKEQVV-NIVNNSLWDLP---SPSTMSYFWNFGSTLGLC------LGIQ----------------------ILTGLFLTFHYTS---YAQESFSS--------VVEIMREVWAGWIVRFIHMNGASVF--------------------------------------FFFIYLHLFRGMFYFSA-VHKKVWNSGVMILLILMAISFLGYVLPWGQMSYWAVAVITNLFSVIPLMGNDLVNWIWGGFSVSAPTLTRFYSLHFLLPFVLSFMVIMHLVFLHNQ-GSSNSLGLNSNMD-----KIQFHPYFSVKDLIFI----LFVFLTSMMISFYA--PFIMGDSVNNVPANAMQTPVHIQPEWYFLPSYAILRALPSKTAGVLALAASVTIFFILPLYTLKF-----STKFSKNRSILFWTIMASFL----FLMKMGAMPAEEPYVLMSKIGAMIYFSTIL--IFNI------------------------MTSLFSSFDL----KFFYF-QL----SFFF--LFF---YFFIN-------F---F-YKTG---FFILVL-----KNSFTN----ME-------VFFN---SMKSS--------SF---S-KLFG--------SSSL-VL--MILFLFFNFSGVWPYNFACTSQISNVVLVSICFWLALMSFFLFTNTKGLLSHMIPDGTPIFLTWFLFLIELVSNIIRPITLTVRLVANILAGHLLMILLFN-----LV----E-K----LEPMFFF---YLILNLVEIFVAMIQSYIFVTMLVLYFSELE---------------------------------MCQIKIQSSNSPSKWVFLEFY----------------------------------FYIHDYYNYSISNKVLFFPIESKKKVFCINSIFSNSF----------------------------------MYLLEIYLTVSLKF----LM--LVVPLLISVAFVTLLERKLLSIVGSRLGPNKVSFLGILQPIGDAAKL----MNKQ-VNSLSNFSILFYYVSSFF-LLFSSFILF-SCYFS-----DPSFVSYKF-TILVFLLILSLNSFNSVLTGWSTFSKFSLIG---------------SIRTVTQLISYEAVL-FLCF--------------------FFFFFFIFY---FWFFFFSK----------------------------FWNFFSFFGSLL----------------FLYLSANLFSWAQSYSLWFLWSSKSVGYSFQHWIWFFLLYFNF------LVGMWYYCVFYDSYGSNFY-------LFF------------FVYFF---LYFFCHLDSFCSSSF-------------PF--------------------WYAYVSFLKVFSTLSYIFFPFFFN---------------------------------------------MNSNTLGYWSSAYALSLILLM-------------N-----------LNSMIML-------------------------------WVCMEINMLIFISFML-SE-SKQ-GMLQEVSLNC--FFYFIIQSLGSFFFV----------F----SFMLGSGN---S-----LVS-GLIFVLSITLKLGIFPFYFWVY------------------------------------------------------------------------KFSKFLS-D--FIF---S--VFITIQK-VP--F-----IFLLFY-FF---SSLSL-ILV----------LF---SSFYGCFL------IFFS---YSFFDVMISSSIYS-------------TFW--------I-ILLLQSDLSIFF-FFFL-LYF----VVLFLGIKSVNVKSY--GVFSKKF---------------FYLVSVT---IFFFGLPPASLFFYKI----FV---SF-ILL--------------NSFS------LMEMLFFWIPTFFSLVGYFK----------LFYLY--FFLAEVHCLNYENF---FFFKSLFY----------FTLGF--FLIFLV------------------------------MCFVWKVFKVWNSLLVLTLCSCCLNFPMFFFMLLKKLANPLGILSSKQMIILLMIFMALSSFLVLILI---F-L-----FFFIS----KLENYLNFQS--LSFECGFSSYFFSR-FSFSIHYFGIALIFLFLDLEL-------------------------------------------------------------------------------------MCFPLFILL----LFFFLI---------------------------KDYF------------FFGSFFIFDS-LSSF--MSILVIFVFF-IFLG--LKF-VWVSKLNYLFFLS-SN--F-----AIFFS----IL-----------------------------------------IC-----FC---SNSFLFFLLFF-ESCVVFMIFL------IFNFSKSLDKISSTFFMLFINI-LGSVPFM------YVSSFFLVDVS------FCSNFFFSF-----------NF--FFSS-LFLFSF------VIV-LFSKIPVFLMHFWLTKAHVAASGTVSM-ILASLMLKIGTFGLYKFFFKFL--N-SFS-KYFLGLISFVIW--GMFFFSI-----IMIRFFDVKFLIACSSILHMSMVSP-MILSGSNV-GIFSSLLVMLGHGVVSYFLFFVLTLGYEKFHNRTSDFLKS----SESFSKIFVFFFLI---FLILNLGFPPFMN-FLSEMTSLLFV-YF--SENFLIFLMG-PIFVLSIFF--FVFMI-------------LKIFFG--K----KSFL-SKGK--V-NSGFI-------------IHSM-FTSLFL--VLLT---FLATC----------------------------------------------------------MAFFF----FFFFL---FSFL-----ILKF----FFK-K---------LICLLFLESLSILLLF------------FLNL----YAFQGMNSYSGIN-TLLVCL---MVLDSVFGLCLL-------VFSSRNSFLNVNSFDAV------------------------MLLEKFSSYCILF----------SFFL-----LLIFGVSLDFS--FF-YLYFEYFF---FFQN------FLDLKF----FLFNFDLEFLIFFL--MVNL-VTSLVS-IYSSQYME------HYNNKKFFFLLFSFFLSM----------VFLTIS--GS--------------ILILAVGWDGLGVTSLFLIMFYPNKTTLFNSFLTSFFNRLGDV-----------------------------------------ILM------L---CM-----------GFSIFF--PIFFFFLEE-NYS---LV------------------------------------YLIL---------------LGV-------------------------CSLTKSAQFPMSSWLPAAMSAPTPISAMVHSSTLVTAGVFLLLK---LHDLLSISI-FGVF---MFL------ISVFTF------LVGGFLANLELDFKK---VVAFSTMSQISMIIFFS-CS-VLIFISVSHMVFHAFFKTLLFVSCGMMFVNFFSDQS-----TK---KFFLK-KGMYSLSFFFFLSI----FSMSGLCFSSSFYTKDLFIE--M-SFLSL----KSNC------FFLLL--LGSVAT---I-LYCSKIW------LCLFS--------FSRFL-PVS-IDKQNMF-FY------L-----FFFSVFSCLGFINF--KS---------LFY------LDYFPSIFYWEV-MFVSF---FLFYFLF-------ILLKIKKFSI-----LIL-------------PLDIF---FM-----KTSS-FSIWSS---F----SKI-----------MKNKWSDI-----VVF-------KPSVF------LFFSG--QNKP-FKS------MQTGLMFVAMICGLSF------------------------------------------------------MMTMAITMSL-I--FQL---KFLINSV---NPVK-------LSI----QVLATSA-ILFLTIFYYTQK----AWFPMI------YL-MLFMGGILIM-FVILSSL---MP--N---ETMSNKQSLLYTLS----IIFITVPMISENLGKMSF------------QEATP--EAISKMNMTTSLMIVIMTFLILIYFTTFMSMM-------EKMKLP--------------------------
>Tegolophus_ulmi_CQ4
----------MSWVHINLLRWIFSTNHKDIGTMYFAFG-----FW--SAFYGTSLSMLMRLELGHLGSFMFHDHMYNVFVTSHAFIMIFFVVM-PILMGGFGNWLIPVMMGCHDMHFPRMNN-----------LSFWLLFPAMIFLILSSYLSLGAGTGWTVYPPLSSVYFHGDISVDLAIFSLHLGGVSSILSSINFITTIFVMRFSGLIMERLPLFIWSMMVTSFLLLFSLPVLAGAITMLLTDRNLNTSFFDPLGGGDPILYQHLFWFFGHPEVYILILPGFGII-SQVISFYCGKSEPFGYLGMVYAIFSIGILGFLVWAHHMFTV---------------------------------------------------GMDIDTRAYFTAATMIIGVPTGIKIFSWLATISMSNVSWEAPMLWSLGFLFLFTLGGLTGIVLSNSSLDTVLHD----------TYYVVAHFHYV---LSMGAVFAIFAGFTHWVQIFYGFKMSDFKLKVHFMVSFL---------GVNLTF-FPQHFLGLNGMPRRYSDFPDSFFLWNLFSS------------------------IGSMISLFS-------------------------LIYF----------TFLVWSSI-----------SSKMNLFSSNS----------PSSVTEDFFS-FPLPEHTCEFTIKSLEMSR----------------------------------------------MTTWNSIFFHSPSGYMMELVSCMHDYVMLFLFSI-FILVGLNLVYP----FIFKNFN-LEFMENHQLESIWTVVPFILLIFIVIPSLSSLYMLDTCLFCGMTVSIMGHQWYWSYF--YKD-LK-N-----------------FFFDSYMVP----SDSSSIRLLDVDNRLLLPNFLPIRFLVSSSDVLHSWTIPSFGVKMDAVPGRINQFCFSSKRTGIFFGQCSEICGANHSFMPIVMESVPFKSFV-----------SCL-------------------------------------------------------------------MISKTHHFFLLPLSAWALVASLSSFNLLFSLLLFFK-FSLDFLFLMNIFN--VSFV-SFLWWLNYSGEFYLKG-DS----------SFLLESGLKTSMILFISSEVFFFFSFFWSYFHFFLSPTTEISEIWPPQLISMFDALNVPLINTLVLLSSGMTVTLSHYFL-I-EGKSLNFKLNLALTVILGLFFTYLQSAEYI---SSF----FSINDGTFGTTFFMLTGFHGIHVLIGTIF-LFSTLIRSLLASV-SNNCYLSFEMASW--YWHFV---DVVWIFL-------YFFL-----YYMNN----------------------MQINRKQEQVV-NIVNNSLWDLP---SPSTMTYFWNFGSTLGLC------LAVQ----------------------ILTGLFLTFHYTS---YAEESFSS--------VVEIMREVWSGWVVRFVHMNGASVF--------------------------------------FLFIYLHLFRGMFYLSA-VHKKVWNSGVMILLVLMAISFLGYVLPWGQMSYWAVAVITNLFSVVPIIGDSLVNWIWGGFSVSAPTLTRFYSLHFLLPFILSFLVVMHLVFLHNQ-GSSNSLGLNSNMD-----KIHFHPYFSVKDLIFI----ILILMLSMMISFYI--PYILGDAVNNVPANAMQTPVHIQPEWYFLPSYAILRALPSKTAGVLALAASVSIFFILPLYNFKF-----STKFSKSRSILFWTIISSFM----FLMKMGAMPAEEPYVLMSKMGAMIYFSTIM--MFNI------------------------MTSLFSSFDL----KNFYF-QM----FSLF--VLF---WFFFN-------L---N-LKIS---NVSAVY-----GVTYNF----ME-------SFFN---SMKSS--------SF---G-KLFC--------FNSI-LM--MFILLCLNFGGVWPYNFAFTSQISTVFYLALSFWISLMMFSLTFNIKGLLSHMIPDGTPIFLTWFLFMIELVSNLIRPLTLMVRLVANILAGHLLMILLFN-----LV----E-S----LNFMFIT---YFFLNSVEIFVSFIQSYIFATMLVLYFSELE---------------------------------MPQV------NELSWVLLFF----------------FILSIFTLFQF--------KF-----FFLY---SKKNSNISYLNFK-FFYLF------------------------------------------MFSLLL--KF----LF--VVIPLLICVAFVTLLERKLLSIVGSRLGPNKVSYGGILQPIADAAKL----MNKQ-INSLSNFSILFYYISSFF-LLFSSFVLF-SCFFC-----EPSVVSYKY-SMIVFLLILSLNSLNSVFTGWSTFSKFSLVG---------------SIRTVTQLISYEAVL-FLCF--------------------FFFFFLYLN---F---DLSS----Y-----------------------QS-FKTF---F-----------------FVLVPCCFYIWIPT----FLAELNRTPYDFSEGESELVSGFNTE-----FGSSCFTLIFLSEYSNIVFFSILSGLMFT-S--LPLS----VFFF----VFFVIWI----RSVL-------------PR---FRFDKL----MYLS---WKFFLPFLT-FFFLFFVISHF------------------------------------------------MNSHTLKYWMLAYAMSLVFLF-------------N-----------LNSLIMI-------------------------------WVCMEMNMLIFISMVI-SE-SKQ-DMLQEVSLNC--FFYFLIQSLGSFAFV----------F----SFILGVEN---N-----IFS-SLIFVLSIVLKLGIFPLYFWVY------------------------------------------------------------------------KFSKLLS-D--SMF---S--IFITIQK-IP--F-----IFLIFS-FI---FSFSL-MLI----------FM---SSFVGSLL------IYFS---FSFFDVMVSSSIYS-------------TFW--------V-ILLLQNNIVSFI-LFFM-IYY----FILCLG---NGFNSN--GSFSLKF---------------FYFFLFI---MFFLGLPPLSLFFYKI----FI---SF-VVF--------------NSFS------LMEMLIFWFPTFFSLVSYFK----------IFYLY--FFSFDVHCLNNQKF---FFFKPVFY----------ITLLL--FSLFLVF-------------------------------------------------------------------------------MLMIYNSV-CGALITILI---F-L-----FFFLS----KSESYLNFQG--VSFECGFSSYFFSR-FSFSIHYFGIALIFLFLDLELCFLLP--LFS----EEFSSFKELILLW--IFAFI-MILGLIKEWKMGELDWKF-------------------------------MICFSSLFLL----SFFFFC---------------------------KEEF------------FFSSGFFLDF-SVLF--MVSLIFFVSF-IFLG--LKF-LWSSNFNFFYFFL-SN--F-----LILFF----LC-----------------------------------------LC-----FC---SNSFFFFLLFF-ESCVAFMIFL------IFNFSKGSDKISSTFFMILINI-LGSIPFM------FVSILTYYDLG------FCSNFFLSF-----------YS--YFSL-LFLFSF------SLV-LFSKVPVFLMHFWLTKAHVSASGTVSM-ILASLMLKIGTFGMFKFFFKFM--E-SFF-SIFLGLLSYSIW--GMIFFIF-----LMLRFFDVKYLIACSSILHMSLVSP-MIFTGSTV-GLFSSLMVMLGHGVVSYFLFFLLTWTYEKFLNRSSDFIKS----LESVSKNFLFFLLI---FLILNLGFPPLVN-FLSEMFSLLFC-FF--SEYSFFFSVG-AIFLFSIFY--FVFMI-------------LNTFFG--K----KVLF-FKGF--T-DPLFS-------------CHCL-FSLLFL--FSLV---FLIS-------------------------------------------------------------LLY----FFFFL---FFFI-----IFKF----FSY-K---------LVCLLLLEGLTIFLIF------------FLNF----FFFNLSSFFCSIS-TFLVCL---MVLDSVFGLCLL-------IFSSRNSFSSSNSYDNF------------------------MLLEKMFFYCFFF----------SVSS-----LGVFFIS-DLS--FI-FFYFDYFF---FFCN------SINLNF----FLLNLDLEFLIFFL--MVSL-VTSLVS-LYSSQYME------HYNNKKFFFLLLSFFFSM----------ILLVIS--GS--------------VLVLVIGWDGLGITSLLLIMFYPNKTTLFNSFLTSFFNRLGNV-----------------------------------------FLM------L---CM-----------GILVCL--PHFFFFLVQ-NFS---FF------------------------------------YFFL---------------IFI-------------------------CSLTKSAQFPMSSWLPAAMSAPTPISAMVHSSTLVTAGVYLIFK---VHDYYFFSY-LGMV---LIW------VSLVSF------LIGGMLANLELDFKK---VVAFSTMSQISMIIFFS-CS-LMLFVSVIHMVFHAFFKTLLFVSCGMLFMNFLSDQL-----SK---KFFLL-KNQTSISFIFFLSI----FCMSGLCFSSSFYSKDLFIE--I-SLLSM----EAWS------FFLIL--LGSILT---I-IYCSKIF------NSIFS--------FSRYT-PFT-LDKQNFF-FF------I-----FFFSFMVCLGSILI--KN---------LVY------IDFFASISQWEV-VMLGL---ILFLFFF-------FKLEIKILNF-----LYL-------------PLEIF---FM-----KVAM-FSFWAK---L----FNS-----------LENGWTDL-----SIF-------KPSSF------FIFVNNLSSKP-FKF---SILFLFSLIYVWIF-----------------------------------------------------------MLTLSSSVLL-I--LQL---KYMVDNN---NPVK-------LSV----QILICSA-ILFLMIFIKEHQ----VWFPLI------YF-MLFMGGILIM-FVILSSL---MP--N---EEMKNSQKIVSMGL----MGLVILLIIVSNSKTIKM------------KTFSS--ESMAQMSMTMSLLILMMTFLILIYFTVFLSIM-------EKMSLP--LKTQSCHK----------------
>Tegolophus_tremae_Z368
------------MYNFNMSRWIFSTNHKDIGTMYFVFG-----FW--SAFYGTSLSMLMRLELGHLGPFMFHDHMYNVFVTSHAFIMIFFVVM-PILMGGFGNWLIPVMMGCHDMHFPRMNN-----------LSFWLLFPAMIFLILSSYLCLGAGTGWTVYPPLSSISFHNDISVDLAIFSLHLGGVSSILSSINFITTIFVMRFSGLIMERLPLFIWSMMVTSFLLLFSLPVLAGAITMLLTDRNLNTSFFDPLGGGDPILYQHLFWFFGHPEVYILILPGFGII-SQVISFYCGKSEPFGYLGMVYAIFSIGILGFLVWAHHMFTV---------------------------------------------------GMDIDTRAYFTAATMIIGVPTGIKIFSWLATISMSNVSWEAPMLWSLGFLFLFTLGGLTGIVLSNSSLDTVLHD----------TYYVVAHFHYV---LSMGAVFAIFAGFTHWVQIFYGFKMSDFKLKVHFLVSFL---------GVNLTF-FPQHFLGLNGMPRRYSDFPDSFFLWNLVSS------------------------IGSMISLFS-------------------------LIYF----------TFLVWSSI-----------SLKMKVISSYS----------ASSFSEDSFY-FPLPEHTCEFTIKSLEMSR----------------------------------------------MTTWNSIFFHSPSGYIMELVSCMHDYVMLFLFSI-FVLVALNLISP----FFFKNFN-LEFSENHQLESIWTVIPFVLLVFIVIPSLNSLYMLDTCLFCGMTISIMGHQWFWSYF--YKD-LK-D-----------------YFFDSYMVP----SDSSSIRLLDVDNRLVVPNFLPIRFLVSSSDVLHSWTIPSFGVKMDAVPGRINQFCFSSKRTGIFFGQCSEICGANHSFMPIVMESVPFKNFV-----------SSL-------------------------------------------------------------------MITKTHHFFLLPLSAWALISSLSSFNLLFSLLIFFK-FSLNYMLMMNILN--ISFI-SFLWWLNYSGEFFLKG-DS----------SFLLESGLKTSMILFISSEVFFFFSFFWSYFHFFLSPTTEISESWPPQLISMFDALNVPLINTLILLSSGLTVTLSHYFL-I-ESKSLSFKFNLILTVILGLFFTYLQSAEYT---SSF----FSINDGTFGTTFFMLTGFHGIHVLIGTVF-LFCTLIRSLASSV-SSNCYLSFEMASW--YWHFV---DVVWIFL-------YFFL-----YYMNN----------------------MQINRKEEQVV-NIVNNSLWDLP---SPSTMSYFWNFGSTLGLC------LAVQ----------------------IMTGLFLTFHYTS---YAEESFSS--------VVKIMREVWSGWVVRFIHMNGASVF--------------------------------------FLFIYLHLFRGMFYLSA-VHKKVWNSGVMILLILMAISFLGYVLPWGQMSYWAVAVITNLFSVVPFIGDSLVNWIWGGFSVSAPTLTRFYSLHFLLPFILSFLVVMHLVFLHSQ-GSSNSLGLNSNMD-----KIHFHPYFTVKDLIFI----IMILIVSMLISFYI--PYILGDAVNNVPANAMQTPVHIQPEWYFLPSYAILRALPSKTTGVLALAASVSIFFILPLYSFKF-----STKFSKNRSILFWTIISSFF----FLMKMGAMPAEEPYVLMSKVGAMIYFLTIM--IFNI------------------------MTSLFSSFDL----KHFYF-QI----LSFF--IFF---WFYLN-------L---N-FKIS---SVGLIW-----EVSYNS----ME-------SFFN---SMKSS--------TF---S-KFFS--------FSSI-MV--MVTLLFFNFSGVWCYNFAFTSQISTVLILALSMWVCLMNFFLISNIKGLLSHMIPDGTPIFLTWFLFMIELVSNLIRPLTLMVRLVANILAGHLLMILLFN-----LV----Q-N----LNFMFLF---YLVLNSVEIFVSFIQSYIFATMLVLYFSELE-----------------------------MMTLICQIKIQNSNTTSQWSFLKIH----------------------------------FSLYSFSFNNLSFQALLPSFQKKVQS-------------------------------------------------MLSLLL--KF----VL--VVVPLLICVAFVTLLERKLLSIVGFRVGPNKVSYIGILQPMADAAKL----MNKQ-VNSLSNFSILFYYVSSFF-LLFSSFVLF-SCFFC-----DPSVVSYKY-SMIIFLLILSLNSLNSVFTGWSTFSKFSLVG---------------SIRTVTQLISMKQFS-FFVF--------------------FFFFFIYYN---F---YMNY----F-----------------------NY-FKNF---F-----------------FIVFPCCFYIWIPT----FLAELNRTPYDFSEGESELVSGFNTE-----FGSSCFTLIFLSEYGNIVFFSILSGLMFT-S--FIPS----IFFF----VFFVIWI----RSVL-------------PR---FRFDKL----MYLS---WKFFLPFLT-FFFLYFVGSNF------------------------------------------------MNSHTFKYWVMGYLLSLVLLL-------------N-----------LNSLVML-------------------------------WVCMEINMLTFISMII-SE-SKQ-GMLQEVSLNC--FFYFLIQSLGSFAFI----------F----SFLLGIEN---T-----VFS-FILFSMSLILKLGIFPLYFWVY------------------------------------------------------------------------KFSKLLS-E--SIF---S--IFITIQK-IP--F-----IFLLFT-FF---FSFSL-LLV----------FL---SSVIGSFL------VYFS---FSFYDIMISSSIYS-------------TFW--------L-IVLLQNNFLSFF-LFFL-VYF----FILFLG---CGINNN--GAFSLKF---------------FYFFLFV---MFFLGLPPLSLFFYKI----LI---SL-SIL--------------YSFS------LMEMLIFWFPTFFSLVGYLK----------MFYLY--FFSLDVHCLNNQKF---FFFKSFFY----------TTLLF--FLIFLVF----------------------------------------------------------------------------------MYNSV-CGALITILI---F-L-----FFFLS----KMESPLNFQG--VSFECGFSSYFFSR-FSFSIHYFGIALIFLFLDLELCFLLP--LFS----EELSSFKELLILW--LFAFV-MILGLLKEWEKGELDWKF-------------------------------MICVSSLFLL----SFFFFC---------------------------KEEF------------FFSSNLFLDF-SVLF--MTSLIFFVFF-IFLG--LKF-LWSSSSNFLYFFV-SN--F-----SVFFS----LF-----------------------------------------LC-----FC---SNSFLFFLLFF-ESCVSLMIFL------IFNFSKGFDKISSTFFMVLINI-LGSIPFM------FVSVLNSESLN------FCSNLSMSA-----------NF--YFSF-FFLFSF------SLV-LFSKVPVFLMHFWLTKAHVSASGTVSM-VLASLMLKIGTFGMFKFFFKFM--D-SFS-KLFVGFLSYSIW--GMVFFAF-----LMLRFFDVKYLIACSSILHMSLVSP-MIFVGSSV-GVFSSLLVMLGHGVVSYFLFFLLTWTYEKFLNRSSDYIKN----LESVSKNFLFFLLI---FLVLNLGFPPLVN-FLSEMLSLLFC-FF--SEYLFFFFIG-LTFLFSIFY--FVFMV-------------FNSFFG--K----KVLF-LKGL--T-DSLFS-------------CHCL-FSLIFL--FSLT---FLISCLYSLTKMSHCGWGEF----------------------------------------------MF----FFFFL---FFFL-----IFKF----FSF-K---------LVCLLLLEGLTIFLIF------------FLNM----FFFNLSSFFCSIS-VFLVCL---MVLDSVFGLCLL-------IFSSRNSFSGSHSYNCY---------------------------------------------------------LVFLVS-DFG--FF-FFFFDYFF---FFCN------SINLNF----FLINLDMEFLIFFL--MVNF-VTSLVS-LYSSQYME------HYNNKKFFFLLLSFFLSM----------VFLLMS--GS--------------VLVLVIGWEGLGVTSLLLIMFYPNKTTLFNSFLTSFFNRLGDV-----------------------------------------VLM------L---CM-----------GVLICS--PHFFFFLIE-NFN---SY------------------------------------YFLL---------------ILA-------------------------CSLTKSAQFPLSSWLPAAMSAPTPISAMVHSSTLVTAGVYLIFK---IHDFLFLSN-FGSL---VAW------IGLLTF------LVGGGLANLELDFKK---VVAFSTMSQISMIIFFS-CS-IMLLVSSIHMIFHAFFKTLLFVSCGMLFMSFLSDQF-----SK---KFFFN-KNQTSIKFFFFLSI----FCMSGLCFSSSFYSKDLFIE--M-SLLTM----ELWY------FFLIL--LGSVFT---I-LYCSKIF------NSIFS--------FPRFS-PFM-ADKQNLF-SY------I-----SFFSFSVCLGSIFL--KN---------LIY------VDFFPSINEWEV-SLLIL---ILSIFLF-------LGLNIKSLWI-----CYL-------------PLEIF---FM-----KSLS-FSLWSK---M----EIL-----------LDKMWTDL-----SIF-------KPK---------IFSNSHNYFN-FKFTKISGVFLTSLIFSWLLYSTSL-------------------------------------------------------MTMASSALI-I--WEM---KYMMNNV---NPVK-------LSV----QILICSA-FLFTMIYFKMHQ----VWYPLL------YF-MLFMGGILIM-FVILSSL---MP--N---EAMTEPQKILSSTV----LALTILSMIGSNSNMSGM------------KETTS--ESMAQLSMTLSMLILVMTFLILAYFTVFMSIM-------EKMKLP--------------------------
>Tegolophus_oblatus_QH7
--------------MNYFSRWVNSTNHKDIGSMYFIFG-----FW--SAIYGTSLSMVMRLELSQPGSFIFHDHVYNVFVTSHAFIMIFFVVM-PVLMGGFGNWLLPLMLGCHDMHFPRMNN-----------LSFWMLYPAMTFLILSSFISLGAGTGWTVYPPLSSISFHNDISVDLAIFSLHLGGVSSILSSINFITTIFSMRFSGFKMDRLPLFVWSMMITSFLLLFSLPVLAGAITMLLTDRNLNTSFFDPLGGGDPILYQHLFWFFGHPEVYILILPGFGII-SQVISFYCGKSEPFGYLGMVYAIFSIGVLGFLVWAHHMFTV---------------------------------------------------GMDIDTRAYFTAATMIIGVPTGIKIFSWLATLSMSSISWEAPMFWCIGFLFLFTLGGLTGIVLSNSSLDTVLHD----------TYYVVAHFHYV---LSMGAVFAIFAGLTHWLQIFYGLKFSEIGLKSHFFVSFL---------GVNLTF-FPQHFLGLNGMPRRYSDYPDSFYLWNLFSS------------------------VGAWISLSS-------------------------LIYF----------CFLVWDGL-----------SSKMNFFSSSN----------P-SSSEASFF-YPLPDHTVSTCVKTSTMDK----------------------------------------------MTTWSSLYFHSPSSFMMELVSSMHDYVSMFLFSI-LVMVLMNLAYV----SMSNYFN-LEFFENHQLETVWTILPFVLLIFIVIPSLSSLYMLDTCLFCGMTLSIMGHQWYWSYF--YKD-LK-E-----------------FFFDSYMTP----SDESIIRLLDVDNRIVIPTFLPVRFLVSSSDVIHSWTIPSFGIKMDAVPGRVNQFCFSSKRSGVYFGQCSEICGANHSFMPIVLESLPFKSFI-----------NLF-------------------------------------------------------------------MMNKTHYYFLLDLSPWPLISSICSFNLLFSLLTFFK-HGDYLCFLINLSI--ISSG-CIFWWCAYSGEFNLEG-KS----------SFLLESGVKLSMILFISSEVLFFFSFFWSYFHYFLSPTLEVGLMWPPVNVEMFDFSNVPLINTLVLMSSGLTVTVSHYYL-I-NNNMKLSNLWLSCTVLLGGGFTFLQWEEYC---SSF----FSISDGNFGTSFFILTGFHGIHVLIGSVF-LYCALFRSEFLSS-SSKNFLSFELASW--YWHFV---DVVWIFL-------YFLI-----YYLNY----------------------MNIMRKDDKIF-NTMNNSFWDLP---SPSTMTYFWNFGSTLGIC------LVIQ----------------------ILTGLLLTLHYTS---YAEQSFSS--------IVEIMREVWSGWVMRLIHMNGASVF--------------------------------------FFFIYMHLFRGVFYISS-VHKKVWASGVSIMILLMAISFLGYVLPWGQMSYWAVAVITNLLSVIPMMGDEIVKWVWGGFSVSSPTLTRFYSFHFLFPFILSFLTLVHLVFLHKE-GSSNSMGLNSNMD-----KIQFHPYFTVKDTIFI----ILILIVSVMISFFA--PYALGDAVNNVPANAMQTPIHIQPEWYFLPSYAILRSLPSKTAGVLALLLSVSIFYILPMFKMKF-----SSKFNAFRQMMFWNMLGNFC----FLMKMGALPAEEPYVFMSMCSGFSYLASII--LLGL------------------------MTSLFMTFDL----GYFVV-PL----FFLF--TSL---FLNFN-------A---F-YKVN---LSSFSK-----NIVFQA----LS-------VFFL---SLKPK--------MF---N-KISG--------CLFL-SI--FCLLFVINFFSVFSFNFPSSSQASSIMLISLGVWLSLILFSLIKNIKGFLFHLIPEGTPLPLTILLFLIELVSNLIRPLTLMIRLVANILAGHLLMILLSA-----LV----F-N----FPLGFMF---YVGLNLIELLVALIQAYIFSTMIVLYFSEV--------------------------------MLMPQV------SDVSWL-VTGM--------------MFLVLLIFFMVH--------FHYESFV--------SVFTTKNKIYFFFYVLLV----------------------------------------MFFTQSSY---F----LA--SALPVLISVAFFTLLERKLLSVIGFRLGPFKVSFLGLLQPIGDALKL----SNKS-INKLSSVSLFFYYFSALS-MITMSLCLI-FCLNI-----NPSPVSIKF-SFLFFLLILGFNSLNAVLAGWSAYSKFSLIG---------------CIRTVSQLISYEAVL-YLCL--------------------FFLVICFMS---F---DLSA----Y-----------------------SS-FPLF---LS----------------GVMLTPCLMVWLPV----MLAELNRTPYDFSEGESELVSGFNTE-----FGSGCFTLIFLAEYGSMFFFSLLTSIIFFYP---VFL----FFFFF---FFFLIWV----RSVL-------------PR---FRFDKL----MTLA---WKFLIPYLT-FFYCVFMVFLS---------------------------------------------------MSNFYIMMNYMFSLILFV-------------N-----------YNNPIFF-------------------------------WVLMEFNLVSFVLILY-FN-KDL-NTKQDSLNYL--IFYFLIQSSASILFL----------S----NFSLVDWS---S----IFNC-DVMFICSLVFKIGLFPVFFWVF------------------------------------------------------------------------SMSEALI-I--LPL---I--LLLTTQK-IP--L-----FLGLFS-CD---SSFLL-TLL----------LS---SFISGSLM------LFFS---FNFMFLLICSSISY-------------SFM--------F-FLLYTTNSVVFF-SLFF-FYS----LFLSLLLFYYSTN--------LLEENS----------CSWTLSLSY---IFMLGLPPLGLFFYKF----VF---SS-ILV--------------MLMG------SMELLVFWSFSFIALMGYVK----------FFHSS--FFN-STCLFQKKSH---SYNSMTLFF---------LTLAF--FFLFTF----------------------------------------------------------------------------------MIFFLV-SMILGLVIL---T-L-----FSILS----EKMDTDSLSS--SVFECGYSSYYFSR-FSFSMHYYTIGLIFLFLDLELCYLMP--FFN----MDLADFKMMAQMW--IFIMI-LVVGLIEEWSFNMLDWKF--------------------------MINILAGVSIMTF----------LC---------------------------KEIL------------YLSPDFLLDE-SLSF--LIFIFPFILF-LVLK--SFF-SHSSKSEGFFNFL-VF--F-----MILIL----LF-----------------------------------------LS-----FS---SSSYFFFLLYL-ESCVILMILF------IFRLAKDQDKSSSSIFMFFINM-CPSILFMY-----FCSD--------FFLTNA-CSPMGGF-Y-------------ANSI-LFYIFF------IGL-LVSKLPLFMFHFWLTKAHVSASGPGSM-ILASLLLKIGCVGFYKFSLDFCPLI-SGG-MFF-LALFLSLV--GGSVLLL-----VMTRFCDLKFMVACSSIVHMSPTLP-FLLKSDYM-SVYSCYLMMVGHGLISYFIFLLVSCAYEVLQSKNSITMKS----FESVSASFSMWLVL---FFLLNMGFPPLMG-FLSEIIFSYMY-FQ--SCGVSSMFFF-LGLMLSAII--FFIIS-------------SKILFG--K----KFFH-FYGV--M-SYSLV-------------VYSY-IFILLS--VFCF---FFYK-----------------------------------------------------------MFFIW----ISFFL---SFFG-----IYFL----FRK-K---------ILSLLMIEISFLNLVFL-----------FFYY----SYNSGSETGYFSL-MLFLSF---MVLDSVLGLCCL-------IVSSRNSTPFLNSFFSV--------------------------MSLSKSSLYTL---------VLLFP-----LLF-FLGAMMH--SV--IFSLSFSELTMESS------SSSFNLLFV--G---DYISLTFLL--MVLL-VTSLVL-LYSEVYMD------CYSNKKFLFLTLSFLSFM----------ISLILS--GD--------------ILLFMIGWDGLGISSLFLILFYPNNTSMYNSFLTLVFNRLGDV-----------------------------------------LLI------L---FF-----------CFTW-K--HSESFF---WSGLGS-PT------------------------------------LLLI---------------LFV-------------------------CLLTKSAQLPFSSWLPAAMSAPTPISAMVHSSTLVTAGILVFFK---IYWFLTMSF-LCKV---LIL------LSSLTF------VLGGALGSVEKDSKK---IVAFSTMSQISMILLFT-GL-QQPALAVSHTFCHALFKTFLFCGCGVLFIWSFSDQL-----KS----SAKTSFKMGFISFSLFVSL----YCMSGIIYSSSFLTKDSVME--A-LISEK----TTS-------FMILF--LGSVFT---L-IYSSSLF------GILKC--------TPTTF-KTVYNKKHFIF-SF------L-----ISFLIVTMLCLKFS--KF---------LVLN--NF----SFFISPILI-LLINT---LLLAFLI-------KLSFPCLR-S----FLYC-------------STSVF---HM-----KETF-FSSASL-IMF----GSN-----------LKMSISDH-----LFF-------KPS-HLVTYN---STL-NFTI-FKSLYFCVL-----LIFMLTS----------------------------------------------------------MMMTIMYGVLL-T--LVI---MKMLTSM---NPIK-------ASL----CVLMSSC-IMFLIMGMTTSS----TWLPII------LL-MLFMGGIIMM-FMILSSI---LP--N---EKSMKTS------KV---SMVFMAFLILQLMTSNSS------------VQEGI--SFNCKAFLMSGTNFLFLMAVILFYFLTTMSTL-------SSEQTP--MR----------------------
>Tegolophus_miscanthus_Z371
-----------------------------MGTMYLMFG-----FW--TAFYGSSLSLIMRLELSQGGIFLGHDHLYNTFVTSHAFVMIFFVVM-PILMGGLGNWLIPLLLDIPDMYFPRMNN-----------LSFWLLVPAMLFLVLSSLVGNGAGTGWTVYPPLSSLAFHGDSSVDFAIFSLHLGGVSSILSSINFITTVFMMRSSGMNLERLPLLLWSLLITSFLLLFSLPVLAGAITMLLTDRNINTSFFDPLGGGDPVLYQHLFWFFGHPEVYILILPGFGIV-SHLLSLYCGKTEPFGYSGMVYAVLSIGLLGFLVWAHHMFTV---------------------------------------------------GMDIDSRAYFTAATMVIGVPTGIKIFSWLSTMAQSNISWQSPVLWVSGFLFLFTLGGLTGIVLSNSSLDIVLHD----------TYYVVAHFHYV---LSMGAVFSIFAGLSHWLESFYGFKIPDSSLKSHFFLTFL---------GVNLTF-FPQHFLGLNGMPRRYSDYSDSYYTWNFWSS------------------------LGSFISIFS-------------------------LIYF----------VLCIWEAL-----------VKMSVMVVSAG----------SSSYTENFNC-IPYKDHTSPQFTGILWVSKEDSLEEVSTAGITSFSTDKMN-------------------------MMSWGSMFFMNASSLMMQELDSIHDYLMVIVVSI-LVLVTVNMVFA----VTSFSFN-LFFLYDEPLELIWTVLPFTIILSIMIPSFKTLYMLDSCSLCGFNLNIMGHQWYWSYF--FKE-VQ-E-----------------IYFDSYLI-----SENSHIRALEVDNCLSVLSQVPVRCVLSSADVIHSWTIPSLGVKMDAIPGRLNQFCFSCDRSGVFFGQCSEICGTNHSFMPIVLESLSM--YL-----------RSLNKA----------------------------------------------------------------MMSKFHSFFVLEQNSWPILNMWASFNLLFSLTMFFK-TSTSVALLCCMGT--LINC-MMMWWLSYSEEYGLAG-SN----------TSGLEAGLKVSMLLFISSEVWFFFSFFWSYFHFFLNPNFELGSIFPAPQLLPFDPFNVPMVNTIVLLLSGVTVTLSHHFL-L-SKQKNLQKSSLLVTVALGLLFSVLQLEEYN---SSF----FSISDSVFGTTFFILTGFHGLHVLVGTIF-MLVTTTRITKMVS-NFTEVSSFDLAAW--YWHFV---DVVWIFL-------YFSL-----YYLNN----------------------MMNLRQESMTV-KKISQSLWDLP---TPSTMTYFWNFGSTLGIC------LAVQ----------------------ITSGLFLTFHYTS---HASESFDS--------VMLIMRESWNGWMIRFCHMNGASMF--------------------------------------FTFIYLHLFRGMFYQSA-LHKSVWVSGVAILLVLMAISFLGYVLPWGQMSYWAVAVITNLFSVVPVLGGELVQWIWGGFSVSNPTLTRFYSLHFMLPFVLAAMVMAHLIALHKN-GSSNSLGLNSNLD-----KVEFHPYFTTKDLVFI----VMAMLMALGLSFFQ--PFALGDSVNNIPANYMSTPAHIQPEWYFLPSYAILRGLPNKTAGVLALALSVSIFFVMPAYSNKF-----SVKFSSARNLMFWVFVSLFT----FLMIMGAMPAEEPFVTASKVGSMIYFSSIL--LINL------------------------MMSLFSSFDY----YYYMVPVLS---VIFI--LVL-------------------NLFTLT---KLSLSHSLMNKSVMFGL-------------SLISAGKSFQSS--------TA---P-------------LMFC-SI--FFVVFLFNYSSVWPFIYATTAQPNSVMCLGLLVSVGILAWMAASNYPVMLAHFIPSGSPLALAGFLFLIEIVSMVIRPITLTIRLCANIIAGHLLMILLSK-----LV----L-P----NMTLVMF---YAALNAVEFFVSLVQAYIFLTLISLYYAET---------------------------------MLPQV------AEFSWS-LNML--------------SSLVPFLVVYLF--------LGAFKMKSFKSNYLILKK--------TFYLLF----------------------------------------------MVLIFCF----LL--FFLPVVLSVAFLTLMERKVLGLVGLRLGPYKVSLGGLLQPVTDAMKL----MNKQ-KNFLSNSSFIFFFASSSL-SLLVCLCVW-HLFST-----EPQLLSVSY-TAFILMLALSINSLYSILSGWSSFSKYSLVG---------------SLRTVSQLISYESIL-YLSF--------------------FFFFFYESA---F-----------------------------------NFYLHSYFYFFY----------------FFLFTPLFYVWTPS----ILSELSRTPFDFSEGESELVSGFNTE-----YGSKLFTMLFLAEYGSVVFFMLISSFFFFPF--FLTL----FFFVF---IFFVLWI----RSVL-------------PR---FRFDKL----MSLC---WKVYLPFLT-FFFCVCIIF-------------------------------------------------MHVLVKSFYLLLCYIVSLIFMV-------------S-----------SSSLFVC-------------------------------WIFLELNMVIFLMMFVWLPNSEYGSGYSEG------LYYLLLQSLGTFIFL---------MSGFTSSFSVYSFS-------------SLAVLFSLCLKMGCPPFHFWVV------------------------------------------------------------------------KICAYMS-S--FQF---F--ILVTLNK-MPSIV-----FLMYCT------HDFML-PLF----------LI---SLFSCFLM------YFYS---SSLSFFIVYSSYAS-------------IFW--------L-YYMLQYSLLYFS-LYYV-LYC----FSVFLVTSFAFNS--------------------------LALLIYG---LQSLSLPPFMYFFLKY----HV---MDLFNF--------------LTNS------IISIGLIWVLTTFFMLGYLK-YIVTNICINFFVKFEYLFT---------------------------------------LFFFFNLVIMSSVVL------------------------------------------------------------------------LLLLISTGTFIFVSLLL---T-L-----FYLLG----KNFKFSNSGA--QSFECGFSSYFFTR-FTFSIQYFMVALVFLFLDMEICMIIP--ILI----SESWYTLLEEKLL--IFVTV-LFAGLLVEWVLGKLDWTY-------------------------------MIWLLIF-------LPFYVS---------------------------KRTL------------FVSNFLSLSI-TDFL--MVALVFFCSS-IFYF--FYF-SPSSSKESFLFNF-FF--F-----LIFFM----SL-----------------------------------------SC-----LI---SSSALFFLFFL-ESCVLPMSLL------VLIFSKSFDKYSSVIFMLILNM-LGSVPFMF-----FIGF--------SSSDVLLLSEY------------------MSSV-CIYVFF------SLI-LLSKFPALFLHFWLTKAHVSASAPCSM-ILAGLMLKLGSCGFFKFFLFFSLPP-----SLIESHLCLGIF--TIIFFSL-----FMLRSSDIKFTIACSSIMHMSMIPF-SCVLSCFW-GYLGGYLMMFCHGVVSLFLFLTLGYLYELSLSRSFDSGKS----IHSYSKIIVVPFFL---FIFLNLGFPPLIN-FISELLFLYPS-FF--FSWVSLFFMF-LALMLSLIF--TVMLA-------------FKILFG--K----KSSLLCSPD-SN-SIFLH-------------LGFFYFIVTLF---------FLWMH------------------------------------------------------------------MNYFFV---FLLA-----YLLF----FKH-K---------LVVLLCLEACMICFIL------------TFTL----FYSASTFYSCTQS-LFLLSF---LVLDSVVGLCLL-------VSIIRCGFLGKSFQML------------------------------MKFFTFFL-------------------LLSTFFFGGMSFHVW-HLNWNYLNPLE----------EVGSFLPLSVTK---DFLFLIYLQ--MLLL-VCCAVS-LYSEVYFE------HYDNLKMASLFFIFFSSM----------AILSMS--GS--------------HLLFMTGWECLGLSSLCLIMFYPNKTTQYNSNLTMFFNRLGDV-----------------------------------------LLF------L---VL-----------CYYLDS--QLLIFYGGNFSLA-----------------------------------------VALF---------------FLL-------------------------CLSTKSAQFPLSSWLPAAMSAPTPISAMVHSSTLVTAGIFVLFK---MSEFWNFWG-LGDF---LCS------FFVSTF------FLGGFLASVEMDTKK---KVAFSTMSQISMVMFFC-VA-GLIFVSSAHMIFHAIFKTLLFCSCGLIFLSSFSEQM-----------SLSSFFMNSLLKNFLFVSL----FGMTGISFSSSFFSKDLVVE--E-LGVTG----NLIL------FFICL--GGSVLT---L-LYCSSIS------NSLLS--------FKSKN-LSFFYSKNFLF-SF------I-----LVFVALSAFIGVFW----------------CLCVVDFYPCSLLYSGEVRGLFTLFISVLFLLAF-----------------------------PKSYAMWDAGFNLS---YL-----KFFS-FSYLNFPFKF----SKF-----------YLFSYTDL-----FFF-------NFSNFSNLSKYSRGMAGIAGTFATFYFFYSFSSCST--------------------------------------------------------------------MMTSSSVMLA--MSA---VGFVSTR---SPMK-------KTM----ALLIFSA-WTFLVLGANKTP----TWIPTI------YM-IMMVGGILMM-FMMLAAL---SP--N---EKSQPVSGVILAP-----TLMWVLTSGATSGQKTSS------------EATL-------LEALSMSHNFYMITFLILAYFLCFTGIM-------YSMKNS--MRKFI-------------------
>Tegolophus_miscanthus_Z336
--------------MNYLNRWINSTNHKDIGSMYFLFG-----FW--SAFYGSSLSMVMRMELSQPGSFIYHDHVYNVFVTAHAFIMIFFVVM-PVLMGGFGNWLLPIMLGCHDMHFPRMNN-----------LSFWLLFPAMSFLILSSYSSLGAGTGWTVYPPLSSISFHTDFSVDLAIFSLHLGGISSILSSINFITTIFSMRFSGFKIERLPLFVWSMLVTSFLLLFSLPVLAGAITMLLTDRNLNTSFFDPLGGGDPILYQHLFWFFGHPEVYILILPGFGII-SQVISFYCGKKEPFGYLGMVYAIFSIGVLGFLVWAHHMFTV---------------------------------------------------GMDIDTRAYFTAATMIIGVPTGIKIFSWLSTMSMSSVSWEAPMLWCVGFLFLFTLGGLTGIVLSNSSLDTVLHD----------TYYVVAHFHYV---LSMGAVFSIFAGLTHWLQVFYSFKFSDFTLKVHFFLSFL---------GVNLTF-FPQHFLGLNGMPRRYSDYPDSFFLWNLCSS------------------------LGALISVFS-------------------------LIFF----------SFIIWDSF-----------SKKMSFFSSCS----------SSSSCEFSLN-LPMEEHTFSNSIKSSIMIS----------------------------------------------MTTWNSSSFQNPTSFMMELVFVMHDYVCMFLISI-LILVFMNLAYS----FFLSSFN-LSFYENHQLESVWTLLPFFLLVLIVIPSLSSLYMLDSCLFCGMTISIMGHQWYWSYF--YKD-FK-E-----------------FFFNSYMLP----SEETSVRLLDVDNRLLIPSFLPIRFLVSSSDVLHSWTVPSFGVKMDAIPGRINQFCFSSKRSGVFFGQCSEICGANHSFMPIVLESVSFNNFL-----------NILLVSSL------------------------------------------------------------MLMISSTHHYYLLSPSIWPLLISVGSYNLFLSFFFFMK-FMNFTSFMLSLLL--ISSI-SMFWWLSYGSEYNLEG-KN----------SISLEDGVKMSMILFISSEIFFFFSFFWSYFHFFLSPNMELGLGFPPVSVEFFDYSSVPFINTLLLMSSGVTVTASHFFF-I-GNKKKMALFWLTATIFLGVLFTFFQWMEYQ---NSF----FSLSDGSFGSSFFILTGFHGIHVLVGSLF-LLISLIRMCNL-S-SSQSFLSFELASW--YWHFV---DVVWIFL-------YCFL-----YYMMD----------------------MMILRKEDKIM-NTINNSLWDLP---SPSTMTYFWNFGSTLGIC------LVIQ----------------------VMTGLLLTLHYTS---YAEESFSS--------IVMIMREVWSGWVIRFIHMNGASMF--------------------------------------FFFIYAHLFRGLYYKSS-SNKKVWMSGVTIMILLMGISFLGYVLPWGQMSYWAVAVITNLLSVAPIIGEDLVKWIWGGFSVSSPTLTRFYSFHFLFPFILMFLTLIHLVFLHEQ-GSSNSMGLNSNAD-----KVSFHPYFTVKDTLFI----VMAINLAMMISFFQ--PYILGDAVNNVPANAMQTPVHIQPEWYFLPSYAILRSLPSKTAGVLALLLSVSIFYFIPMFKMKF-----STKFNTTRQMIFWGMIASFI----FMMKMGSLPAEEPYVSMSQYGAMAYFSTIL--LLNL------------------------MTSLFSPFDF----YMLSK-SF----FPLL--FII---LISSG-------L---YS-ILN---SFKVFF-----KSLFIF----LS-------TFFS---SLKSK--------CI---N-KSSL--------IIFC-CV--FVFIMSSNMYSVFSYNFPLSSQVSLVLYLALGFWFSFVLFSALINSKNFLSHFIPEGTPMTLVPLLFSIELVSNIIRPATLMVRLVANILAGHLLMILLSK-----LV----F-N----LSFAFPM---YIALNMVEIFVSWIQAYIFSTMLVLYFSEV----------------------------------MPQT------SNFSWLFLFFI-------TF-----FVLFAPLFFCIH--------SFFLSS----------ICAHK-------SFSFSNFVFLV----------------------------------------MLFIKF----VL--FIAPPLVCVAFFTLLERKILSLVGLRVGPNKVSLIGLLQPLGDALKL----SNKG-VNSLSSFSLFFYYFSSLM-MLVMGLTLF-CCLDV-----YPNYCYYKY-SFIIILLVLGFNSLNSILSGWSAFSKFSLVG---------------SIRTVAQLISYEAVL-YLCI--------------------FFFVLMFNS---F---SLEG----N-----------------------NL-FPLD---FL----------------FTILLPCFVIWLPT----ILAELNRTPYDFSEGESELVSGFNTE-----FSSGCFTLIFLAEYSSIVFFSLLSSFLFFKP---FLQ----SFFFL---FFYFIWI----RSVL-------------PR---FRFDKL----MNLS---WKFFIPFLT-FLFLYFFLFIS---------------------------------------------------MSSSYVSSVYLFSMFMFV-------------N-----------FCSSIVF-------------------------------WILIEFNLVIFIFIMI-YS-SGW-KYKQEMTDIF--LFYFVIQSFSSLLFL----------M----DSFFSHEI---A---FLFHY-DFFLLLSLLLKLGIFPFFYWVF------------------------------------------------------------------------KIRDLIS-L--FFF---T--ILMSLQK-VP--F-----FLILYS-SL---NFNIL-LIL----------FF---SFLSGCVL------ILFS---KDLKHMVICSSVSY-------------SFW--------V-AYLFMYSLFFFF-FFYF-IYG----VTLFALLYLFFY---------NKSSLD----------YFFLLT-CF---SFFLGLSPFSLFFFKF----MS---VS-III--------------ELFG------PLELILFWIFSFLSLFGYMK----------FIFKS---FFNFSFLYTFSKI----SNKSLFFF---------LSLSTFPFLSFVV--------------------------------------------------------------------------------MLMFFFFF-ISVLSILLV---S-L-----FFIFS----KNFLFDSFFN--SSFECGFTSYFFSR-FSFSSHYFLIGMIFLFLDLELCLLMP--FMS----ENFSMLFTVGLFF--SFVLV-LLLGLLEEWKKGLLNWKF------------------------------MISLGFPVSFL----FVFFIL---------------------------KESF------------FFSSFFVANS-VSIF--LLSIFPLVFL-LIFF--PSF-CFASVKEFFFHLF-IF--L-----SVLFF----LV-----------------------------------------FC-----FT---TMDPFFFLIFL-ENCVVFMLTC------IIIFSKDMEKISSSLFMFFINI-FPSIMFMS-----FCSS--------W-GDSSSFLHFSVS-E-------------SVSF-ICFFSF------LGL-LVSKLPLFTFHFWLTKAHVSASGCGSM-ILASLLLKLGSMGLIKFYYIFN--L-CYS-FIGGVAYSSVCL--FSFLLLT-----VMMRFFDLKYLVACSSIIHMGPLFC-LVLQGDSF-SIFGSCFMQVGHGLVSYFIFFLITLIYESSYHRSIDQNKN----FSSSSPIFFFLIFF---FFILNMGFPPFCS-FLSELIFSFSF-MV--FSPWVLLVFA-ASLMPSGIF--FFFVV-------------SKSIFG--K----KSNS-PSHQ--I-SDCLV-------------LLSY-FFLIFF--SIIP---LFFF----------------------------------------------------------MSLILL----VAFFS---SFFL-----ILKY----FNQ-K---------LLVLLFLELGFLSLISF-----------YLIF----SFSGGVFSSFFSG-LVFLTF---MVLDSSFGLCLL-------IFCSRNSAFYSSFNVS--------------------------------MFFLFF----------FLFL-----FFFFCV---FN--SS--EFISFSGFFSFPLD------EKTVSFFFSLCS---DRISLTFLM--MVSL-VTSLVF-LYSELYME------FYKNKKFLVFTSSFFLFM----------ALLSSS--GS--------------LMNLLIGWDGLGISSLMLIMFYPNKLTLFNSLLTFFFNRLGDI-----------------------------------------LFI------I---FF-----------CYFITL--YSMFFH---LGMFQK-FI------------------------------------FVTL---------------FLF-------------------------CLFTKSAQVPFSSWLPAAMSAPTPISAMVHSSTLVTAGLFVFFK---TMYIFKNQG-MMSF---LIY------VSLITF------LLGGFLSSMELDLKK---MVAFSTMSQISMIIFFM-SM-GFWSVGVSHTFGHALFKTLLFVGCGVIFMAKNSDQL-----SY----NFKGNKLTPIFFFILLMSI----YSMSGLSFSSSFFTKDFMVE--M-LISDS----SVFF------FFFLI--VGSALT---I-LYSGKII------SALSF--------K-SL--KNFTSVKLSQY-LF------L-----FLFSILTVSILKFL--FY---------ISFF--SQ----SCVVSWVEI-FMVN----LLILSFF-------FYTLKEKI-M----FPIL-------------SLEVL---YL-----KNFF-FSPFSK-FSM----NPG-----------ISL--NDS-----FFF-------KPS-AISFSN---LNS-KLEP-MAFWIFPL-----ILILIIKF-----------------------------------------------------------MTKMSMATLM-I--VLI---YSMSMNN---NPIK-------SSM----MLMAMSA-AMLMSVKLTLGT----TWFPLL------MF-LLFTGGILMV-FMILSSI---MP--N---EKVLKIKIPK-SLAM---MALLAATWMTLKMKSGES------------TL------SEVKVLLSSASMFYPLTFLILSYFFYSVGIH-------ESEPNP--MRETQ-------------------
>Tegolophus_lespedezae_HEN12
--------------MQSLTRWVYSTNHKDIGTMYFMFG-----FW--TAFYGSSLSLVMRLELGMPGSFIFHDHVYNVFVTSHAFIMIFFVVM-PLLMGGFGNWLIPLMLGCHDMHFPRMNN-----------LSFWLLLPAMFFLILSSYISLGCGTGWTVYPPLSSIYFHNDISVDLAIFSLHLGGVSSILSSINFITTVSVMRFAGLLMERLPLFIWSMLVTSLLLLLSLPVLAGAITMLLTDRNLNTSFFDPLGGGDPILYQHLFWFFGHPEVYILILPGFGII-SQVLSFYCGKSEPFGYLGMVYAIFSIGILGFLVWAHHMFTV---------------------------------------------------GMDIDTRAYFTAATMIIGVPTGIKIFSWLATISMSSISWEPPMFWCMGFLFLFTLGGLTGIVLSNSSLDTVLHD----------TYYVVAHFHYV---LSMGAVFAIFAGLTHWFQIFYGVKISGYKLKVHFLLSFV---------GVNTTF-FPQHFLGLNGMPRRYSDYPDSFYSWNLISS------------------------LGSFISMFS-------------------------LCFF----------VFLMWEAL-----------TLKMKLVSVSA----------P-SMLESSFN-FPFKEHTLECSVKSLFMYK----------------------------------------------MTTWNSWFFHSPSSYLMELVSCMHDYVMLFLFSV-LLTVLINLVSS----FTLKSFS-LNFYEGHELETVWTIVPFFLLFFIVFPSLTSLYMLDTCLFCGLTISIMGHQWYWSYF--YKD-LG-G-----------------DFFDSYMLS----SDSSSIRLLDVDNRLMVPSFIPVRFLVSSSDVIHSWTIPSFGVKMDAVPGRINQFCFSSKRSGIFFGQCSEICGANHSFMPIVMESLPFKNLI-----------NLS-------------------------------------------------------------------MITKTHHFFLLTPSPWPLLASFCAFNLMLSFLIFLK-FSFVSSLLLSLTN--VSFC-CFFWWIFYGAELNTEG-TN----------SFILEKGLKVSMILFISSEVLFFFSFFWSYFHFFLSPTMEIGLCWPPAAVEMFDFLNVPLINTLVLMTSGLTVTVSHFFL-V-QGNKKMFNLFLILTVLLGGFFTILQVMEYN---SSF----FSISDSTFGTSFFMLTGFHGIHVLIGTIF-LTVSLIWSLGLNT-SNCSSINFEMASW--YWHFV---DVVWIFL-------YFLI-----YYLNN----------------------MKMMRKKDELV-KIMNGSLWDLP---SPSTMTYFWNFGSTLGVC------LATQ----------------------IISGLFLTFHYTS---YANYSFSS--------IVEMMREVWSGWVIRLVHMNGASVF--------------------------------------FFFIYLHLFRGMFYFSA-VHKKVWNSGVTIMITLMAISFLGYVLPWGQMSYWAVAVITNLFSVIPVIGADLVTWIWGGFSVSAPTLTRFYSLHFLLPFVLAFLVIMHLLFLHQK-GSSNSLGLDSNMD-----KIQFHPYFTVKDLIFI----LAVFVMSFMVTYFF--PYMLGDSVNNVPANAMQTPVHIQPEWYFLPSYAILRALPSKTAGVLALTASVTIFYTLTLYQLNF-----SSKFTATRSIMFWAILATFI----FLMKMGALPAEEPYVMLSKVGAMIYFSLIL--MFNI------------------------MMSLFTPFDM----IIYRM-PF----LFFS--LIF---GFFLS-----------LTWCSS---IFFKIF-----SYLKHL----IL-------EFFY---TLKPF--------YF---T-KGFS--------MILF-SM--FLSIISFNLLSVWPYIFTPSSQVSVVLFMGLCFWVSMILFSVFNNSNYFLAHSIPEGTPIYLTWFLFLIEMISNLIRPITLTVRLVANILAGHLLMILLSQ-----LV----L-Y----FPSVSLF---YVGLNLVELFVALIQAYIFCTMICLYFSELH---------------------------------MPQV------NEFSWFKSCFL-------VL-----F--FLCL---------------SWLK----FSF---I--SNHISILT-FLKFNKFNFFLLI----------------------------------MNILFNFIKP----LI--LVAPLLISVAFLTLLERKLLSLAGVRVGPNKVSFLGILQPLGDAVKL----GGKS-VNMLSSSSFFFYFISASL-MIFSSVILF-SSMIF-----DPSFISFKF-SVLMILLILGLNSLNSIISGWSTFSKFSLLG---------------SLRTVSQLISYEASL-YLCV--------------------FFLIIVYCS---F---DLSE----M-----------------------VY-VHFP---LI----------------FLFFPVVGYFWVPV----FLAELNRTPYDFSEGESELVSGFNTE-----FGSSSFTLIFLAEYGNIVFFCLLSGVLIFSS----LL----GFFFL---LFFVVWI----RSVL-------------PR---FRFDKL----MSLA---WKFFIPFLS-CLFLFYF-LSIC------------------------------------------------MKSPLVWVMVGYLNSIFLFF-------------N-----------QSSVLMF-------------------------------WCFLEVNMILLISVFY--F-MDN-QDKMMNSEQC--LYYFMVQSLGSFMIL----------L----SFKFSNML---P---LSGLS-YILFSMAVVIKMGLWPFSSWMF------------------------------------------------------------------------NLGSSIS-Q--LKM---F--FILSIQK-IP--L-----FYLIFS-FS---SFYTY-VIL----------LS---SFLVGSIL------MFSS---MSITEILVSSSIYS-------------TVW--------V-GYLFNNSFLIFF-MYIF-MYS----FFLYIFLQTKT----------ESPFDK----------NLLLG--SF---IFFLGLPPLSLFFFKL----SI---VN-LIS--------------SSFS------SVDFLFFWSVSFLGLFGYSK----------MFFQY--FFM-KFCVYLNDEF---FSQKMSFYL---------IPSSL--FFLFLI--------------------------------------------------------------------------------------MI-SLLVPIIVL---S-A-----FSFLA----KSSEWVSSGS--SIFECGFTSYFFSR-FSFSSHYFIIGLIFLFLDLELCILFP--LFS----GPSSDSSSMFLGW--FFALL-LLIGLVEEWGVGALEWKF--------------------------------MTSLLSFPP----LVLCLC---------------------------KSGV------------FFCSSYFLLD-SVLF--FLSIIILVYY-AIFS--VRF-NFSDLSDKAFFYL-GF--F-----VVFSS----LY-----------------------------------------FC-----FS---SSTSIIFLFWL-EMCVFSMILL------IFIFSKDEDKISSTLFMFFLNI-LGSMPFMG-----FCYF------FNYKLENLHWSVFSFS-N-------------SLSW-SVSLFL------ALI-LLLKLPILIGHFWLTKAHVAAAGPLSM-ILASLMLKLGSMGMLKFNYFIL--A-NSL-KITSFLISISLF--SCIFFTM-----LMIFFFDLKFLVACSSILHMSLLVP-LSLSSSSS-GCFSSIFMTVGHGFTSLILFFLLTLIYEFSMSRSSDISKC----QESHSKFYSKWIFF---FSFLNLGVPPFLS-FFSELFLFSFL-SS--NSYVSSFFFG-VVMLFSLFF--TIFLI-------------LKILFG--K----KNQMSEMSE-YS-YFSVY-------------FKFCGFLLFFF--PILI---F--------------------------------------------------------------MSFMGIFPLMFLLF------I-----F-FQ----LSN-K---------LLSLLMLESCMLVLV-------------SDYF----YSFSSGISGVMIC-LILMIF---LVLDSVFGLSLL-------GNSTRFSSYMCPFRFLL-------------------------MVLSSSHYKFLV---------SFLLI-----FLGLLLFNK----NF-SFTINFSSPLNFS------------CPTFSTLM---DLKMIWFSF--MVFF-VTSMVS-LYGEIYME------YYNNFKFFFLMISFFLSM----------LFLIVS--ES--------------HLSFLTFWDYLGLSSLALIMFYPNKTTSYNSFMTSFFNRLGDV-----------------------------------------ILV-----------F-----------CASFQI--WSGSKG---FSELQHPNF------------------------------------LFFM---------------LLV-------------------------CGFTKSAQFPLSSWLPAAMSAPTPISAMVHSSTLVTAGVLIYQK---FSFFLEFTG-FFVF---ILM------FSMVTF------LLGGILANYESDFKK---IVAFSTMSQISVIVVFC-GM-LMFWVSITHMFFHALFKTLLFCAVGLYLLLMFSNQN-----SS----NLSVDKNKNFMISLIFFSI----FSMTGLTFSSSFYSKDLVLE--Q-LTSFN----DFSM------FFLSL--VGSFLT---I-LYSSKIL------KFLVA--------YPKN--LFIFMEKSSNT-TF------F-----IFFSVATLLLGLTV--NS---------LSFN--FY----SPVVSLIEV-MGMTL---MLLILLF-------FKMPNLKM------MLYY-------------SLDII---TM-----KSST-FSSMNL-QS------RI-----------FKNFSMDH-----MFF-------KPK-LFYYS-------------FNLLQKKHVSSWWTFFLFFLIFVFIF-------------------------------------------------------MNTLFFMIL-I--LAA---MSILQSM---NPVK-------VVF----SIMVLSM-VIFLWMTVQSSG----VWFPLI------FF-LLFMGGILIM-FLILSSL---LP--N---EKSWKSKKIQMVM-----AFLAAMSLYLTPTKYEST------------GSQFS--ITEAKNAMMAGKNLIFMTTIILLYFLIFVSML-------SSEK----------------------------
>Tegolophus_hunanensis_HEN41
-------------MYLNISRWIYSTNHKDIGTMYFFFG-----FW--SAFYGTSLSMVMRLELSQPGSFIFHDHLYNVFVTSHAFIMIFFVVM-PVLMGGFGNWLLPLMLGCHDMHFPRMNN-----------FSFWMLLPAMTFLVASSIVSLGAGTGWTVYPPLSSISFHNDISVDLAIFSLHLGGVSSILSSINFITTIFVMRFSGLLMERLPLFVWAMMVTSFLLLFSLPVLAGAITMLLTDRNINTSFFDPLGGGDPILYQHLFWFFGHPEVYILILPGFGII-SQVISFYCGKSEPFGYLGMVYAIFSIGVLGFLVWAHHMFTV---------------------------------------------------GMDIDTRAYFTAATMIIGVPTGIKIFSWLATVSMSNVSWEAPMFWSMGFIFLFTLGGLTGIVLSNSSLDTVLHD----------TYYVVAHFHYV---LSMGAVFAIFAGLTHWLQIFYGVKMSDFKLKVQFFISFI---------GVNLTF-FPQHFLGLNGMPRRYSDYPDSFYLWNLFSS------------------------IGAWISLFS-------------------------LVYF----------CFLVWSSL-----------TSKMMLSSVYS----------SPSSVENFMN-LPLFDHTITNSVKSLSS------------------------------------------------MTTWNSIYFHSPSSSLLEIVSIMHDFVSLFLLSI-LILVMMNIFYS----FLIKKFN-LEFYENHQVETIWTIIPFVLLVFMVIPSLSSLYMLDTCLFCGMTISIMGHQWYWSYF--YKD-LK-D-----------------FFFDSYMVP----SDSSSIRLLEVDNRLFIPSNLPVRFLVSSSDVLHSWTIPSFGVKMDAVPGRINQFCFSSKRSGVFFGQCSEICGANHSFMPIVMESVPFKNFF-----------SSI-------------------------------------------------------------------MMMKNNYFFLLPHSPWPMMCSIGSFNLLFSLLILFK-FGLLNSLMISVSS--IIFS-SFYWWLSYSKELGFQG-TT----------STFMESGLKFSMILFISSEVFFFFSFFWGYFHYLLSPSMEIGMTWPPLEILSFDYLNVPLINTLILLTSGVTVTISHNYM-L-FENKFKFSLFLFFTIMLGFLFTSLQLLEYM---SSF----FSVSDGNFGTSFFVLTGFHGLHVIIGSVF-LLISLLISSSIQS-NSSNLLSFELSSW--YWHFV---DVVWIFL-------YFFL-----YYLNS----------------------MNISRKEEKIL-ETMNNSLWDLP---SPSTMTYFWNFGSTLGIC------LGTQ----------------------ILTGLLLTFHYTS---YASHSFSS--------VVEIMREVWSGWVLRFIHMNGASVF--------------------------------------FFFIYMHLFRGMFYLSA-VHKKVWSSGVAIMILLMAISFLGYVLPWGQMSYWAVAVITNLLSVIPMVGDQVVTWVWGGFSVGSPTLTRFYSLHFLLPFILTFLVVVHLIFLHKE-GSSNSIGINSNMD-----KVHFHPYFTVKDLYFI----IMVILISFLISFFF--PYILGDAINNVPANSMQTPVHIQPEWYFLPSYAILRALPSKTAGVVALLLSVSIYLLIPLYKMNF-----STKFSSYRYMIFWSLIASFL----YLMKMGALPAEEPYVEMSKWGSMVYFSMIL--MVNM------------------------MMSLFSSFDL----YFSNL-TL----VSFF--FIS---TMLFQ-------S---L-YKIS---NTTIIL-----SEIKN-----LN-------SFFL---SLKPK--------MY---S-KVSL--------IILI-TT--MISVLSLNFFSVFCFNFPFTSQFGVIFYLGLGIWLSFIIFGMFNNFKGFSMHLIPEGSPIILSLILFLIELVSNIIRPLTLSVRLVANILAGHLLMILLSK-----MV----F-S----FNAIFFI---YAGLNLVELFVALIQSYIFCTMIALYFSEIH-------------------------------MLMPQV------NEISWMFLFIN--------M-----NLFLLFIII-MS--------NY-FSLINSFLSKNLFL-------STK-KMHLMI------------------------------------------------MKY----FS--LVIPCLIAVAFLTLLERKVLSIIGVRLGPNKVSMLGLLQPIADAVKL----ANKS-TNIMSNFSFLFYYISSIF-MFFMAILLF-CTLFS-----FPTPVSLKY-SVLIFFLVLGFNSLNSISAGWSAFSKFTLIG---------------SIRTVSQLISYEAVL-YLCL--------------------FFFTILICS---F---DFDS----Y-----------------------NF-NLLF---LF----------------LLCCLPCFYVWVPT----FLAELNRTPYDFSEGESELVSGYNTE-----YGSLGFTLIFLAEYSNIIFFCLLSSFLFMFP---IFL----GFFIM---VYSVIWF----RSVL-------------PR---YRFDKL----MYLS---WKFFIPFLT-FFYVSVIIFM------------------------------------MPPQGGMITMTYLFTP---------YILSIISFF-------------F-----------SLEPFLF-------------------------------WIIMEFNLLTLVFVCF-FF-----DLWKMMFHEEYILFYFLIQSFFSFIFL----------F----SIYISDTYKIVS---------HIMFITSMIGKLGIFPFHFWIL------------------------------------------------------------------------KIADSFNFF--ILL---M--V-LSIQK-IP--M-----FIIFFN-MS---FSEAFTILL--------------FSSVFGSIM------VNFT---DKLKNVLIFSSISS-------------SFW--------V-LIIYSYSNFFYF-IFFF-IYT----LFIFSLVFSGKSIT---------LESL----------LFF---------MFICGLPPFSLFYFKI----YI---SSIIPI--------------LSVN------SIFLVF-WVMSLVSLFGYTK----------YFY---SSFFHLNY-PYLKDEF--LFKKMFNLT---------ISFFFLIFLMF------------------------------------------------------------------------------------MVFIFL-TLIVILILS---A-L-----FFFSS----KQIGWEEGVS--SSFECGFTSYFFSR-YSFSMHYFLIGLIFLFLDLELCFMMP--FFN----GEMSSFTSYYSLL--SFITI-LIFGVLLEWGNKKLDWKY-------------------------------MISGFLFFL-----GFPMAL---------------------------KDIK------------VFSKFFYMDV-PTIF--MLMLFPLIFY-VIFL--GIF-IGGSKAEMMKFKK-IF--F-----FFFFF----LF-----------------------------------------LC-----FS---SSSSILFLFFL-EMCACFMIFF------IFNFGKDSDKISSCIFMFLTNV-SGSIPFMY-----FCFF--------Y-P---FMAGLHFG-LK--------SC--S-SI-FVFGGF------ILL-LASKLPMFVLHFWLTKAHVSASGAGSM-ILASLMLKIGCMGLYKWGSFFS--F-IFF-PFLTYLLSYLLV--TGTLILF-----FMNRYFDLKYLVACSSISHMSLVLP-FFLASNPL-MSYSSILMMVGHGVTSCMLFFLVTVLYEYTQDRSVISSKS----VESLSYTFSSVLVL---WLICNLGFPPLIS-FISEMVFTLCL-ME--ISFTYSVFFM-LMLIISGLY--FINVV-------------SNILFF--K----KDSW--VRG-------IG-------------MIKT-TSISLF--SFVS---FLSL-CLIF------------------------------------------------------MLSLK----FMILC---SLFI-----FCVN----FHK-K---------LISLLSLEMVMIIMIFS-----------FFYA----LKECS-MINFSFF-TIILIM---MVLDSVLGICVL-------INSCRSSSKTILQLF------------------------------MKKSFFFIF---------TGFLI-----TFLLVNLSIYV--YL-SKPLYMMP--MLKDF------SLDF----SLLF---DKQSFYFIF--MVSI-VTSMVV-LYSEFYME------HYNNKKFFFLTMAFLSSM----------IFLVLG--GN--------------ILFIMVGWDGLGLSSIFLIMFYPTKTSLSNSILTFFFNRLGDC-----------------------------------------VMI------V---TM-----------C-LIFM--NSSSISS--FLQKEEIFF------------------------------------ILLG---------------LTL-------------------------CSFTKSAQFPVSSWLPAAMSAPTPISAMVHSSTLVTAGVFLIYK---FHFFLYDEG-MSFM---LLY------VFVTTF------LLGGLMGGSEMDFKK---VVAFSTMSQISMVLIFC-SM-GLLSLSITHMIYHAFFKTMLFCCCGISFMWIFSDQL-----MK----SFNMQKNYIFIYFLIFVSL----YCMSGLPYSASFYSKHVFME--W-ALEGF----EGPL------FLSSM--LGSLLT---I-KYSKKVF------SVALK--------SFQPQ-SPSFNKKKSYF-GF------M-----IFFIFLTFFSPFLV--YL---------FLPC--EF----LPLVNDSDLGFMSIM---VFLFFFV-------EFSF-PHG------FSFF-------------TADLF---FS-----KTFM-FSFYGK-LFW----KDS-----------LSLSFNDH-----MIF-------KPK-T---------FFNLKKS-LK-KKSGSVMMFIFFLYLYWKVF-------------------------------------------------------------MTLILLLY--VVT---MMLATVK---NPVK-------MSM----MLLFFSS-LIFLKFYLTSGM----VWFPIL------FF-LIFMGGILMM-FMILSSV---MP--N---ELNKK-SKKYMFTLPFFLLILS-LEIK--------S-------------EYNSNFSKMVKTFIDSDLNFSIMLALMMSYFFISVLMV-------SKEETP--MRKSLC------------------
>Tegolophus_hunanensis_HEN17
-----------------MSRWIYSTNHKDIGTMYFFFG-----FW--SAFYGTSLSMVMRLELSQPGSFIFHDHLYNVFVTSHAFIMIFFVVM-PVLMGGFGNWLLPLMLGCHDMHFPRMNN-----------FSFWMLLPAMTFLVASSIVSLGAGTGWTVYPPLSSISFHNDISVDLAIFSLHLGGVSSILSSINFITTIFVMRFSGLLMERLPLFVWAMMVTSFLLLFSLPVLAGAITMLLTDRNINTSFFDPLGGGDPILYQHLFWFFGHPEVYILILPGFGII-SQVISFYCGKSEPFGYLGMVYAIFSIGVLGFLVWAHHMFTV---------------------------------------------------GMDIDTRAYFTAATMIIGVPTGIKIFSWLATVSMSNVSWEAPMFWSMGFIFLFTLGGLTGIVLSNSSLDTVLHD----------TYYVVAHFHYV---LSMGAVFAIFAGLTHWLQIFYGVKMSDFKLKVQFFISFI---------GVNLTF-FPQHFLGLNGMPRRYSDYPDSFYLWNLFSS------------------------IGAWISLFS-------------------------LVYF----------CFLVWSSL-----------TSKMMLSSIYS----------SPSSVENFMN-LPLFDHTITNSVKSLSS------------------------------------------MYYNYKMTTWNSIYFHSPSSSLLEIVSVMHDFVSLFLLSI-LILVMMNIFYS----FLIKKFN-LEFYENHQVETIWTIIPFVLLVFMVIPSLSSLYMLDTCLFCGMTISIMGHQWYWSYF--YKD-LK-D-----------------FFFDSYMVP----SDSSSIRLLEVDNRLFIPSNLPVRFLVSSSDVLHSWTIPSFGVKMDAVPGRINQFCFSSKRSGVFFGQCSEICGANHSFMPIVMESVPFKNFF-----------SSI-------------------------------------------------------------------MMMKNNYFFLLPHSPWPMMCSIGSFNLLFSLLILFK-FGLLNSLMISVSS--IIFS-SFYWWLSYSKELGFQG-TT----------STFMESGLKFSMILFISSEVFFFFSFFWGYFHYLLSPSMEIGMTWPPLEILSFDYLNVPLINTLILLTSGVTVTISHNYM-L-FENKFKFSLFLFFTIMLGFLFTSLQLLEYM---SSF----FSVSDGNFGTSFFVLTGFHGLHVIIGSVF-LLISLLISSSIQS-NSSNLLSFELSSW--YWHFV---DVVWIFL-------YFFL-----YYLNS----------------------MNISRKEEKIL-ETMNNSLWDLP---SPSTMTYFWNFGSTLGIC------LGTQ----------------------ILTGLLLTFHYTS---YASHSFSS--------VVEIMREVWSGWVLRFIHMNGASVF--------------------------------------FFFIYMHLFRGMFYLSA-VHKKVWSSGVAIMILLMAISFLGYVLPWGQMSYWAVAVITNLLSVIPMVGDQVVTWVWGGFSVGSPTLTRFYSLHFLLPFILTFLVVVHLIFLHKE-GSSNSIGINSNMD-----KVHFHPYFTVKDLYFI----MMVILISFLISFFF--PYILGDAINNVPANSMQTPVHIQPEWYFLPSYAILRALPSKTAGVVALLLSVSIYLLIPLYKMNF-----STKFSSYRYMVFWSLIASFL----YLMKMGALPAEEPYVEMSKWGSMVYFSMIL--MVNM------------------------MMSLFSSFDL----YFSNL-TL----VSFF--FIS---TMLFQ-------S---L-YKIS---NTTIIL-----SEIKN-----LN-------SFFL---SLKPK--------MY---S-KVSL--------IILI-TT--MISVLSLNFFSVFCFNFPFTSQFGVIFYLGLGIWLSFIIFGMFNNFKGFSMHLIPEGSPIILSLILFLIELVSNIIRPLTLSVRLVANILAGHLLMILLSK-----MV----F-S----FNAIFFI---YAGLNLVELFVALIQSYIFCTMIALYFSEIH-------------------------------MLMPQV------NEISWMFLFIN--------M-----NLFLLFITI-TS--------NY-FSLINSFLSKNLFL-------STK-KMHLMI-------------------------------------------MSVLPIKY----FS--LVIPCLIAVAFLTLLERKVLSIIGVRLGPNKVSMLGLLQPIADAVKL----ANKC-TNIMSNFSFLFYYISSIF-MFFMAILLF-CTLFS-----FPTPVSLKY-SVLIFFLVLGFNSLNSISAGWSAFSKFTLIG---------------SIRTVSQLISYEAVL-YLCL--------------------FFFTILICS---F---DFDS----Y-----------------------NF-NLLF---LF----------------LLCCLPCFYVWVPT----FLAELNRTPYDFSEGESELVSGYNTE-----YGSLGFTLIFLAEYSNIIFFCLLSSFLFMFP---IFL----GFFIM---VYSVIWF----RSVL-------------PR---YRFDKL----MYLS---WKFFIPFLT-FFYVSVIIFM------------------------------------------MITMTYLFTP---------YILSIISFF-------------F-----------SLEPFLF-------------------------------WIIMEFNLLTLVFVCF-FF-----DLWKMMFHEEYILFYFLIQSFFSFIFL----------F----SIYISDTYKIVS---------HVMFISSMIGKLGIFPFHFWIL------------------------------------------------------------------------KIADSFNFF--ILL---M--V-LSIQK-IP--M-----FIIFFN-MS---FSEAFTILL--------------FSSVFGSIM------VNFT---DKLKNVLIFSSISS-------------SFW--------V-LIIYSYSNFFYF-IFFF-IYT----LFIFSLVFSGKSIT---------LESL----------LFF---------MFICGLPPFSLFYFKI----YI---SSIIPI--------------VSVN------SIFLVF-WVMSLVSLFGYTK----------YFY---SSFFHLNY-PYLKDEF--LFKKMFNLI---------ISFFFLIFLMF------------------------------------------------------------------------------------MVFIFL-TLIVILILS---A-L-----FFFSS----KQIGWEEGVS--SSFECGFTSYFFSR-YSFSMHYFLIGLIFLFLDLELCFMMP--FFN----GEMSSFSSYYSLL--SFIII-LIFGVLLEWGNKKLDWKY-------------------------------MISGFLFFL-----GFPMAL---------------------------KDIK------------VFSKFFYMDV-PTIF--MLMLFPLIFY-VIFL--GIF-IGGSKAEMMKFKK-IF--F-----FFFFF----LF-----------------------------------------LC-----FS---SSSSILFLFFL-EMCACFMIFF------IFNFGKDSDKISSCIFMFLTNV-SGSIPFMY-----FCFF--------Y-P---FMAGLHFG-LK--------SC--C-SI-FVFGGF------ILL-LASKLPMFVLHFWLTKAHVSASGAGSM-ILASLMLKIGCMGLYKWGSFFS--F-MFF-PFLTYLLSYLLV--TGTLILF-----FMNRYFDLKYLVACSSISHMSLVLP-FFLASNPL-MSYSSILMMVGHGVTSCMLFFLVTVLYEYTQDRSVISSKS----VESLSYTFSSVLVL---WLICNLGFPPLIS-FISEMVFTLCL-ME--ISFTYSVFFM-LMLIISGLY--FINVV-------------SNILFF--K----KDSW--VRG-------IG-------------MIKT-TSISLF--SFVS---FLSL-CLIF------------------------------------------------------MLSLK----FMILC---SLFI-----FCVN----FHK-K---------LISLLSLEMVMIIMIFS-----------FFYA----LKECS-MINFSFF-TIILIM---MVLDSVLGICVL-------INSCRSSSKTILQLF----------------------------MLMKKSFFFIF---------TGFLI-----TFLLVNLSIYV--YL-SKPLYMMP--MLKDF------SLDF----SLLF---DKQSFYFIF--MVSI-VTSMVV-LYSEFYME------HYNNKKFFFLTMAFLSSM----------IFLVLG--GN--------------ILFIMVGWDGLGLSSIFLIMFYPTKTSLSNSILTFFFNRLGDC-----------------------------------------VMI------V---TM-----------C-LIFM--NSSSISS--FLQKEEIFF------------------------------------ILLG---------------LTL-------------------------CSFTKSAQFPVSSWLPAAMSAPTPISAMVHSSTLVTAGVFLIYK---FHFFLYDEG-MSFM---LLY------VFVTTF------LLGGLMGGSEMDFKK---VVAFSTMSQISMVLIFC-SM-GLLSLSITHMIYHAFFKTMLFCCCGISFMWIFSDQL-----MK----SFNMQKNYIFIYFLIFVSL----YCMSGLPYSASFYSKHVFME--W-ALEGF----EGPL------FLSSM--LGSLLT---I-KYSKKVF------SVALK--------SFQPQ-SPSFNKKKSYF-GF------M-----IFFIFLTFFSPFLV--NL---------FLPC--EF----LPLVNDSDLGFMSIM---VFLFFFV-------EFSF-PHG------FSFF-------------TADLF---FS-----KTFM-FSFYGK-LFW----KDS-----------LSLSFNDH-----MIF-------KPK-T---------FFNLKKS-LK-KKSGSVMMFIFFLYLYWKVFY--------------------------------------------------------MIISITLILLLY--VVT---MMLATVK---NPVK-------MSM----MLLFFSS-LIFLKFYLTSGM----VWFPIL------FF-LIFMGGILMM-FMILSSV---MP--N---ELNKK-SKKYMFTLPFFLLILS-LEIK--------S-------------EYNSNFSKMVKTFIDSDLNFSIMLALMMSYFFISVLMV-------SKEETP--MRKSLC------------------
>Tegolophus_hunanensis_AH39
---------------------------------------------------------------------MFHDHLYNVFVTSHAFIMIFFVVM-PVLMGGFGNWLLPLVLGCHDMHFPRMNN-----------FSFWMLLPAMTFLVASSIVSLGAGTGWTVYPPLSSISFHNDISVDLAIFSLHLGGVSSILSSINFITTIFVMRFSGLLMERLPLFVWAMMVTSFLLLFSLPVLAGAITMLLTDRNINTSFFDPLGGGDPILYQHLFWFFGHPEVYILILPGFGII-SQVISFYCGKSEPFGYLGMVYAIFSIGVLGFLVWAHHMFTVDMDTVANHLKILIPVGTPMIMVAAVNLGMVYAIFSIGVLGFLVWAHHMFTVGMDIDTRAYFTAATMIIGVPTGIKIFSWLATVSMSNVSWEAPMFWSMGFIFLFTLGGLTGIVLSNSSLDTVLHD----------TYYVVAHFHYV---LSMGAVFAIFAGLTHWLQIFYGVKMSDFKLKVQFFISFI---------GVNLTF-FPQHFLGLNGMPRRYSDYPDSFYLWNLFSS------------------------IGAWISLFS-------------------------LVYF----------CFLVWSSL-----------TSKMMLSSVYS----------SPSSVENFMN-LPLFDHTITNSVKSLSS------------------------------------------------MTTWNSIYFHSPSSSLLEIVSIMHDFVSLFLLSI-LILVMMNIFYS----FLIKKFN-LEFYENHQVETIWTIIPFVLLVFMVIPSLSSLYMLDTCLFCGMTISIMGHQWYWSYF--YKD-LK-D-----------------FFFDSYMMP----SDSSSIRLLEVDNRLFIPSNLPVRFLVSSSDVLHSWTIPSFGVKMDAVPGRINQFCFSSKRSGVFFGQCSEICGANHSFMPIVMESVPFKNFF-----------SSI--------------------------------------------------------------------MMKNNYFFLLPYSPWPMMCSIGSFNLLFSLLILFK-FGLLNSLMISVSS--IILS-SFYWWLSYSKELGFQG-TT----------STFMESGLKFSMILFISSEVFFFFSFFWGYFHYLLSPSMEIGMTWPPLEILSFDYLNVPLINTLMLLTSGVTVTISHNYM-L-FENKFKFSLFLFFTIMLGFLFTSLQLLEYM---SSF----FSVSDGNFGTSFFVLTGFHGLHVIIGSVF-LLISLLISSSIQS-NSSNLLSFELSSW--YWHFV---DVVWIFL-------YFFL-----YYLNS----------------------MNISRKKEKIL-ETMNNSLWDLP---SPSTMTYFWNFGSTLGIC------LGAQ----------------------ILTGLLLTFHYTS---YASHSFSS--------VVEIMREVWSGWVLRFIHMNGASVF--------------------------------------FFFIYMHLFRGMFYLSA-VHKKVWSSGVAIMILLMAISFLGYVLPWGQMSYWAVAVITNLLSVIPMVGDQVVTWVWGGFSVGSPTLTRFYSLHFLLPFVLTFLVFVHLIFLHKE-GSSNSIGINSNMD-----KVHFHPYFTVKDLCFI----IMVILISFLISFFF--PYILGDAINNVPANSMQTPVHIQPEWYFLPSYAILRALPSKTAGVVALLLSVSIYLLIPLYKMNF-----STKFSSYRYMIFWSLIASFL----YLMKMGALPAEEPYVEMSKWGSMVYFSMIL--MVNM-------------------------MSLFSSFDL----YFSSL-TL----VGFF--FIS---TMLFQ-------S---L-YKIS---NTTIIV-----SEIKN-----LN-------SFFL---SLKPK--------MY---S-KVSL--------IILI-TT--MISVLSLNFFSVFCFNFPFTSQFGVIFYLGLEIWLSFIMFGMFNNFKGFSMHLIPEGSPIILSFILFMIELVSNIIRPLTLSVRLVANILAGHLLMILLSK-----MV----F-S----FNGIFLI---YAGLNLVELFVALIQSYIFCTMIALYFSEIH-------------------------------MLMPQV------NEISWMFLFIN--------M-----NLFLLFITI-MS--------NY-FSLINSFLSSNLFL-------STK-KMHLMI------------------------------------------MISVLPIKY----FS--LVIPCLIAVAFLTLLERKVLSIIGVRLGPNKVSVLGLLQPIADAVKL----SNKS-TNIMSNFSFLFYYISSIF-MFFMAILLF-CTLFS-----FPTPVSLKY-SVLIFFLVLGFNSLNSISAGWSSFSKFTLIG---------------SIRTVSQLISYEAVL-YLCL--------------------FFFTILICS---F---DFDS----Y-----------------------NF-NLLF---LF----------------LLCCLPCFYVWVPT----FLAELNRTPYDFSEGESELVSGYNTE-----YGSLGFTLIFLAEYSNIIFFCLLSSFLFMFP---IFL----GFFIM---VYSVIWF----RSVL-------------PR---YRFDKL----MYLS---WKFFIPFLT-FFYVSVIIFM------------------------------------------MITMTYLFTP---------YILSIISFF-------------F-----------SLEPFLF-------------------------------WIIMEFNLLTLVFVCF-FF-----DLWKMMFHEEYILFYFLIQSFFSFIFL----------F----SIYVSDTYKIVS---------HIMFISSMIGKLGIFPFHFWIL------------------------------------------------------------------------KIADSFNFF--ILL---M--V-LSIQK-IP--M-----FIIFFN-MS---FSEAFTILL--------------FSSIFGSIM------VNFT---DKLKNVLIFSSISS-------------SFW--------V-LIIYSYSNFFYF-IFFF-IYT----LFIFSLVFSGSAIT---------LESL----------LFF---------MFICGLPPFSLFYFKI----YI---SSIIPI--------------LSVN------SIFLVF-WVMSLVSLFGYTK----------YFY---SSFFHLNY-PYLKDEF--LFKKMFNLT---------ISFFFLIFLMF------------------------------------------------------------------------------------MVFIFL-TLIVILILS---A-L-----FFFSS----KQIGWEEGVS--SSFECGFTSYFFSR-YSFSMHYFLIGLIFLFLDLELCFMMP--FFN----GEMSSFSSYYSLL--SFITI-LIFGVLLEWGNKKLDWKY-------------------------------MISGFLFFL-----GFPMAL---------------------------KDIK------------VFSKFFYMDV-PTIF--MLMLFPLIFY-VIFL--GIF-IGGSKAEMMKFKK-IF--F-----FFFFF----LL-----------------------------------------LC-----FS---SSSSILFLFFL-EMCACFMIFF------IFNFGKDSDKISSCIFMFITNV-SGSIPFMY-----FCFF--------Y-P---FMAGLHFG-LK--------SC--S-SI-FVFGGF------ILL-LASKLPMFVLHFWLTKAHVSASGAGSM-ILASLMLKIGCMGLYKWGSFFS--F-IFF-PFLTYLLSYLLV--TGTLILF-----FMNRFFDLKYLVACSSISHMSLVLP-FFLTSNPL-MSYSSILMMVGHGVTSCMLFLLVTVLYEYTQDRSVISSKS----VESLSYTFSSVLVL---WLICNLGFPPLIS-FISEMVFTLCL-ME--ISFTYSVFFM-LMLIISGLY--FINVV-------------SNILFF--K----KDSW--VRG-------IG-------------MIKT-TSISLF--SFVS---FLSL-CLIF------------------------------------------------------MLFLK----FMILC---SLFI-----FCVN----FHK-K---------LISLLSLEMVMIIMIFS-----------FFYA----LKECS-MINFSFF-TIILIM---MVLDSVLGICVL-------INSCRSSSKSILQLF------------------------------MKKSFFFIF---------TGFLI-----TFLLVNLSIYV--YL-SKPLYMMP--MLKDF------SLDF----SLLF---DKQSFYFIF--MVSI-VTSMVV-LYSEFYME------HYNNKKFFFLTMAFLSSM----------IFLVLG--GN--------------ILFIMVGWDGLGLSSIFLIMFYPTKTSLSNSILTFFFNRLGDC-----------------------------------------VMI------V---TI-----------C-LIFM--NSSSISS--FLQKEEIFF------------------------------------ILLG---------------LTL-------------------------CSFTKSAQFPVSSWLPAAMSAPTPISAMVHSSTLVTAGVFLIYK---FHFFLYDAG-MSFM---LLY------VFVTTF------LLGGLMGGSEMDFKK---VVAFSTMSQISMVLIFC-SL-GLLSLSFTHMIYHAFFKTMLFCCCGISFMWVFSDQL-----MK----SFNMQKNYIFIYFLIFVSL----YCMSGLPYSASFYSKHVFME--W-ALEGF----DGPL------FLSSM--LGSLLT---I-KYSKKVF------SVALK--------SFQPQ-SPSFNKKKSYF-GF------M-----IFFIFLTFFSPFLV--YL---------FLPC--EF----LPLVNDSDLGFMSIM---VFLFFFV-------EFSF-PHG------FSFF-------------TADLF---FS-----KTFM-FSFYGK-LFW----KDS-----------LSLSFNDH-----MIF-------KPK-T---------FFNLKKS-LK-KKSGSVMMFIFFLYLYWKVFY------------------------------------------------------------MTLILLLY--VVT---MMLATVK---NPVK-------MSM----MLLFFSS-LIFLKFYLTSGM----VWFPIL------FF-LIFMGGILMM-FMILSSV---MP--N---ELNKK-SKKYMFTLPFFLLILS-LEIK--------S-------------EYNSNFSKMVKTFIDSDLNFMIMLALMMSYFFISVLMV-------SKEETP--MRKSLC------------------
>Tegolophus_celtis_S136
------------MYKFDFKRWVYSTNHKDIGTMYFFFG-----FW--TAFYGTSLSMLMRLELGHLGSFLFHDHVYNVFVTSHAFIMIFFVVM-PILMGGFGNWLIPVMLGCHDMHFPRMNN-----------LSFWLLFPAMIFLILSSYLSLGAGTGWTVYPPLSSLSFHTDISVDLAIFSLHLGGVSSILSSINFITTIFVMRYCGLIMERLPLFIWAMMVTSFLLLFSLPVLAGAITMLLTDRNLNTSFFDPLGGGDPILYQHLFWFFGHPEVYILILPGFGII-SQVISFYCGKSEPFGYLGMVYAIFSIGILGFLVWAHHMFTV---------------------------------------------------GMDIDTRAYFTAATMIIGVPTGIKIFSWLATISMSNVSWEAPMLWSVGFLFLFTLGGLTGIVLSNSSLDTVLHD----------TYYVVAHFHYV---LSMGAVFAIFAGFTHWVQIFYGLKISDFKLKIHFFISFL---------GVNLTF-FPQHFLGLNGMPRRYSDFPDSFYLWNLMSS------------------------IGSMISLVS-------------------------LIYF----------TQLVWFSL-----------TSKMSLFSVGG----------TSSSGENTWF-FPLPEHTYEFTVKTLGMHR----------------------------------------------MTTWNSIYFHSPSGYMMELVSCMHDYVMLFLLSI-FIVVFLNLLYS----ILLKNFN-LEFFENHQLESIWTVIPFVLLIFIVVPSLNSLFMLDTCLFCGMTISIMGHQWYWSYF--YKD-LK-D-----------------YFFDSYMMP----SESSNIRLLDVDNRLLVPDFLPIRFLVSSSDVLHSWTVPSFGVKMDAVPGRINQFCLSSKRSGVFFGQCSEICGANHSFMPIVLESVPYSHFS-----------KAI-------------------------------------------------------------------MMSKTHHFFLLPGSPWPLISSVSSFNLLFSLLLFLK-FASSDNFLINTLM--ISLI-SFLWWLSYGVEFTFKG-DS----------SFVLENGLKFAMILFISSEVFFFFSFFWSYFHFCLAPCTETGMSWPPHMVEMFDCLNVPMINTLVLLGSGLTVTLSHSNL-L-MGNIMSFKYYLLLTVLLGVSFTYLQAAEYQ---SSF----FSINDGSFGTVFFMLTGFHGIHVLVGTMF-LGTTLKRALDMVN-PIDNYLGFEMASW--YWHFV---DVVWIFL-------YFFL-----YYLNN----------------------MSIYRKDDKVV-HIVNNSLWDLP---SPSTMTYFWNFGSTLGLC------LAIQ----------------------ILTGLFLTFHYTS---YAQESFSS--------IVEIMREVWSGWMVRFIHMNGASVF--------------------------------------FFFIYLHLFRGMFYFSA-VHKKVWNSGVAILIILMAISFLGYVLPWGQMSYWAVAVITNLFSVVPIMGMELVNWIWGGFSVSAPTLTRFYSLHFLLPFILSFLVIMHLVFLHNQ-GSSNSLGLNSNMD-----KIQFHPYFSIKDLIFI----LAVLLISMMVSFYI--PYILGDSVNNVPANAMQTPVHIQPEWYFLPSYAILRALPSKTAGVLALAASVTIFFILPLYTFSF-----STKFSKNRTILFWTIAASFV----FLMKMGAMPAEEPFVLMSKLGAMVYFSTIM--VYNI------------------------MMSLFSSFDL----KFFYF-QW----FLYF--IGF---LFLMN-------N---I-YKIN---FLTCSF-----NSITLN----LE-------MFFN---SMKST--------SF---N-KFFC--------YKIL-GL--MIFIFFLNFSGVWPYNFSLTSQISIVLFMALTFWASLIFYGFVSNLKGFLSHLIPEGTPIYLTWFLFLIELVSNIIRPITLTVRLVANILAGHLLMILLYK-----LV----Y-S----NFTVFPA---YILLNSVEIFVSLIQSYIFVTMLILYFAELE---------------------------------MPQV------NEISWLYIYVL--------T-----LTFL-FLSV--M--------KVSFSNYKNYSSSISN--------NPM-NHLILI-----------------------------------------MYVFLLFSKF----FL--LILPLLICVAFITLLERKILSIVGSRLGPNKVSFLGILQPIGDAVKL----MNKQ-INSLSNFSFLFYYLSSFF-LLFSSFILF-SCYFS-----EPSVLTFKF-SILVFLLVLSFNSFNSVLSGWSTFSKFSLIG---------------SIRTVTQLISYEAVL-FLCF--------------------FFVFFLFSK---F---NFSL----I-----------------------QD-FPSF---FL----------------FLLIPSCFYIWIPT----FLAELNRTPYDFSEGESELVSGFNTE-----FGSACFTLIFLSEYGNIVFFSVLSGLVFF-S--GFYS----IFFF----FFFVIWI----RSVL-------------PR---FRFDKL----MYLS---WKFFLPFLT-FFFMLFLLFFM--------------------------------MLKEIKLKHSDTPPLPMNSFSIASWSITYFVSLMLLI-------------N-----------FNSIFMM-------------------------------WVGMELNMIMFIFFLY-SC-NKD-GSHQEILSNC--FFYFLIQSFGSFLFI----------F----SFLLGSSF---N-----WFS-NFLFVSSMLLKLGLFPLYFWVF------------------------------------------------------------------------KFCKLLS-P--LTF---S--LFITVQK-MP--Y-----LMIFFN-LF---LNLSF-IFV----------LL---SGLMGSVL------IFFS---YTSFDLIISSSIYS-------------TLW--------V-FFLYHDNLYTFF-LFFF-IYS----LILYLLMPSI--------SFSMKTTPM----------NSLHSLIFF---MVLIGLPPLSFFFFKL----CL---TF-LIS--------------ESFG------VFEFTLFWFSAFFSLFGYFK----------ILFSY--FFLLEFRCLNDEKF---YTFKSLFF----------ISLLS--GM----------------------------------------------------------------------------------MNLLILFFFF-SFTLILVLI---F-L-----FFFLS----KISILNSTQG--SAFECGFTSYFFSR-FSFSIHYFTVALVFLFLDLELCFLLP--LFS----EQNSSVKEMLFLW--TVVFV-LLMGLLKEWTSGELD----------------------------------MICWSILLFL----PFFFFH---------------------------KDSF------------FFSSFYSFEA-STFF--MVSIIPIVCY-LFSS--TKF-IFDSWKKMFFFLF-SN--V-----LIFFL----LF-----------------------------------------FC-----FT---CDSPFFFLFFF-ESCVFFMLFL------IMNYSKNSDKISSSFFMFFINI-LGSIPFMV-----FVSIGSLSGVSSFLIEETCSDFFI------------------------FFSF------CFV-LLSKIPLFLMHFWLTKAHVAASGTSSM-ILASLMLKIGTFGLFKFFLGFT--L-VFS-LISSFVSSFSVW--GMLFLSL-----IMIRFFDVKYLIACSSVLHMSLIFP-LILSGSNI-GIFSSMLMMVGHGLVSYFLFFLLTWGYEMFLNRTSDMNKS----FESISKSFVLFFLL---FLIMNLGFPPFMN-FISEFGGFMFL-LK--MSVSFLPLFL-LVLVLSVFF--FVFLV-------------LKLFFG--K----KSSY-SVGY--S-TSSFS-------------AHSL-ILIWYL--VFIP---FIYSYS---------------------------------------------------------MLLSY----FLFSI---FLFQ-----AFYN----FSK-K---------LTCLLFLEALTILVLF------------FSFH----FFNQMSSSLSGVC-LIMVCM---MVLDSVFGLCLL-------VTFSRNDNNLNFFFDDM-------------------------------------------------MA-----FLFFLLKFDFS--FF-SFCYSYFS---LIDD------FMSFSF----LVINMDFEFVCFFF--MVHC-VTFFVS-KYSSQYME------SYNNKKFFFLLLSFFISM----------LFLSAS--GS--------------IISLMVGWDGLGITSLLLIMFYPNKSTLFNSFLTSFFNRLGDV-----------------------------------------LLM------I---SL-----------SFLLYE--FRHFFFFEC-HMN---LF------------------------------------LLSS---------------LIL-------------------------CSFTKSAQFPLSSWLPAAMSAPTPISAMVHSSTLVTAGVFLLIK---IHDSLLLSS-FSKY---LLI------VGLITF------LIGGFLSNLELDFKK---IVAFSTMSQISMIIFFS-CS-IFIGLSITHMIFHAFFKTLLFSACGLMFVSFYSIQT-----SK---NFFSN-KSSSFLSCVFLVSI----FSMSGFIFSSSFYSKDLFLE--L-MVCNS----FNYN------FFLLL--SGSSLT---I-LYCFKIF------NSLSS--------TSFYM-PSI-ITKKSYF-FS------L-----IIFSFLTFLGVYAV--KY---------FFF------LDFFPSVSWYEV-NLINL---VLIFSSF-------MSIKCASLNM-----AYF-------------PLDVF---FM-----KTLS-FSMQSF---S----LIY-----------MSKEWSDL-----SFF-------KPSNF--------FPNSKISLPSFKK---ELHFLLYLILAILV------------------------------------------------------------MTM-IMILL-I--LMA---KYMSESI---NPVK-------LSI----YLMALSA-SVFLTMMLLSSK----IWFPMI------YF-MLFMGGILIM-FMILSSL---MP--N---EKMMKNQNMSSTMM----KIAIMTTGLTAINTMIKF------------NHVEP--EITAKLELGQSTFMIFMILMILTYFLVFMNSM-------ESMKNP--MKSQM-------------------
>Tanystylum_orbiculare
----------------MLPRWLQSTNHKDIGTMYLIFG-----VW--SAMMGTALSMLIRIELGTPSSLIGDDQIYNVIVTSHAFVMIFFMVM-PMMIGGFGNWLVPIMINAPDMAFPRMNN-----------MSFWLLPPSLLLLISSSMVEMGAGTGWTVYPPLSSSLAHSGASVDLTIFSLHLAGVSSILGAINFISTILNMRTVGMKLEQMPLFVWSVLITAVLLLLSLPVLAGAITMLLTDRNFNTSFFDPAGGGDPILYQHLFWFFGHPEVYILILPGFGMI-SHIIISESGKKEIFGNLGMIYAMLAIGFLGFIVWAHHMFTV---------------------------------------------------GMDVDTRAYFTAATMIIAIPTGIKIFSWMTTIYGSQVKSSIQMMWAMGFVFLFTVGGLTGVVLANSSIDIILHD----------TYYVVAHFHYV---LSMGAVFAIMGGLTNWMQLFLGLLMNPKWLKTQFMMMFL---------GVNLTF-FPQHFLGLTGMPRRYSDYPDSFYYWNLVSS------------------------LGSMISVLS-------------------------IMLF----------IFILWEAM-----------ISSRLMMFNSF----------KSSSIEWMLN-MPPKNHTFNQL--NLVNK-----------------------------------------------MPTWNHINLQNSNNPMMEQLIFFHDHTMMILIII-TLFVSYMLVLS----ILNKNTN-MELMENQMIETVWTVTPMLILIFITIPSLRILYLMEEVNNPLVSIKSMGHQWYWSYE--YSD-FF-N-----------------VNFDSFMLNY----DDSLVRLLEVDNRMIVPMNAGVRMLTSSSDVIHSWTIPSLGVKMDSIPGRVNQSIFNSSRPGIYVGQCSEICGANHSFMPIVMESVNIFTFM-----------NWVKMNS---------------------------------------------------------------MTKKYHPFHIVDQSPWPLTGALGAMLMMVGLLELIY-LKSMKMIIIGLLI--LMMT-MYQWWRDIVRESTYQG-HH----------TFMVINGLKLGMILFITSEVLFFLSFFWAFFHSSLAPNIELGMIWPPKGIQAFNPMSIPLLNTLILLSSGVTVTWCHHSI-L-VNNMNLSKISLTLTVLLGLYFTILQGWEYW---SSS----FSFSDSSYGSTFFMATGFHGIHVIVGSTF-LLLCLYRLMISQF-SMIHNFGLEAAIW--YWHFV---DVVWLFL-------YTSI-----YWWGY---------------------MKNKIMKSHIIL-KHLNSMLVDLP---APSNINVMWSFGSMLGVC------LIIQ----------------------ILSGLFLSMHYCP---EVSISFSS--------ISHIMRNVNNGWLLRTIHANGASMF--------------------------------------FMLMYIHISRGMFFNSF-YLKEVWLSGILILFLSMGTAFMGYVLPWGQMSFWGAAVITNLVSAIPYLGIDIVQWLWGGFSVNNATLNRFYTFHFILPMILSVLVIIHLIFLHIE-GSNNPMGTSSNID-----KVPFHPMFSSKDIIGF----TMMLLILLMVSLIN--PMILNDPENFIPANSMVTPIHIQPEWYFLFAYAILWSIPNKLGGVVALILSILILLTLPFSMKMK---IQSMKFFPLNKFMLWIFFVNII----LLTWIGAKPVEMPFEAIGILLTIIHFMYFI--VSPIIFMIWQ------------------MNNMFSMFDPTSTFIGF---KMNW----LS--MLIV-MILLQM-----------NYWVFL---SQYMKLFLNLMIM----IYKEMK-------QMI----S-------------------PSPI--------IFFL-SL--MMVIFINNLFGLLPYIFTSTSHIMLTLSMALMLWLTFNMYGWFKKTSDMFIHLVPMSTPNLLIPFMVLIESVSNIIRPITLSVRLMANMTAGHIMILLISS-----SCVNLSFKY----SFIIIFI---QISLMFLELAVAMIQAYVFTTLSSLYYNEIN---------------------------------MPQM------MPMNWMVIPLF--------------MFMLIFTIMVNL---------YFCSSQKVAAKNFLDTKLLFKH------------------WK----------------------------------MIDSIISY----LM--ILIMVLISVGFFTLLERKILSYINNRKGPNKVGLIGLAQPISDGIKL----ILKE-YYFPYLSVNFLFLLSPMF-IFILSMLMW-VLIPI-----KSKMLDFNY-GFYFFLCLTGLSVYALIFCGWSSNSKYAIYG---------------AYRGVAQTISYEVSL-ALLM--------------------LSIVFINDS---Y---NFMN----M-----------------------SINQSYCWLMIF----------------M--MP-MCMIWLVS----MLAGTNRTPFDFSEGESELVSGFNIE-----YGSYFFALIFIGEYSSIIFMSVIFVMLFMGGWSK---IYMIKVMLL---IFIFILI----RGTL-------------PR---FRYDNL----MYLA---WKIFLPMTINFLMFFYLFKVLIILL---------------------------------------------MNLMKSIFVLMIMLFIFWGV-------------S-----------SFSWFML-------------------------------WMSLEMSMLMMIPLMT-------MLNSQHHIESA--MKYFLIQGISSSSFI----LIS------LW-NIMNFL-----------FIPSLMIIVVIMMKIGMFPFMFWYK------------------------------------------------------------------------EVIMKSSFL--SNK------LIMTLQKILP--------MTVIYYLMKVNMNY-FIYILI----------FM---NSLFSSIM------AYNE---TMIKKIMALSSINN-------------MSW--------M-VLSVSLNFSLFL-IFLL-VYS----NIIIYILNMMNLKNLVS----LTQMFKFN--------NLLLN-INI---LSMAGLPPFSGFMLKW----LM---LS-MML---------------NMN---L--VLFSVIMVITSLLSLYFYLR----------MVLMSSVM-----MVFSMKWLSLLSSKKEMMYFMN------LKSMLNLFFIPFMMVIYSF--------------------------------------------------------------------------MFMIMIILFSIFVLSLLII---F-M-----SLLLS----KFDFKDMEKS--SAFECGMNMMNSPL-IPFSLQFFLIAIIFMIFDVEVALIVP--FPL-I--DLINYQVTSLTMI--LFLLI-LLFGILYEWLNGALEWKI-------------------------MMMMIFTSLMLIPLLSSKIKFWMYWVYMKIFFM---MMSFKFMMMMYNMF---NFSN------------NIFFMFGNDS-LSSI--MIMLTMWIII-LMSISSV-KLI-MNKFNFLYMML-ML--------SLMMI----LM-----------------------------------------LM-----FL---TLNMLSFYLLF-EFILIPTFFL------VLGWGYQPERISAGLYFLFYTI-FASLPLLML--IIMI---------MNCT-ISLTWFYYSYFTM-INI----KIFWISYL-IFFFMV--------FSFLVKMPIYFFHLWLPKAHVEAPISGSM-ILAGILLKLGGYGLYRFFSLIMKLY-TYLN---MYFIVFILY--ASMMCSL-----VCLNQIDLKSLVAYSSVVHMGMMAS-SIFNINSM-SFNGGLIMMIGHGLCSSGLFCLCNIIYERSSTRSMIINKG----LINIFPNMNIWMFI---FLAINISVPPSMN-LLGELSLFISLIS---FSYINIF-MLLVFSFFCSCY--SIYLY-------------YNTNHG--KLN-HNFSFNFINK-RE-------------------LMLLFLHLFPLFMFIMKCQLFYFYL--------------------------------------------------------MIMSLNFIIW-FILFL---SMTI-----FFTN----FNY-I---------LCLLLSLEFMMLMIF-------------MVMC----SFIMNY-SNDYMIGLFYLTI---AVCDGGLGLSTL-------IMIIRYYGNDQINSFVTNM-------------------------------MILFFNFNKFKLMATILM-IFSIILMMISIMMMNSS--MSILYEWN-MFYFN---SIPWNFS-------LYL---DFYSTMFSS--LVLY-ISSSIF-LYSKFYMKS-----EKKINRFLILMMMFVLSM----------LMLIFS--GN--------------MLTILLGWDGLGLVSFLLVIFYQNKSSLSGGMLTILSNRLGDS-----------------------------------------TMI------I--SLC------------LIFSFSNFKINMMNLN-----LHDY------------------------------------TIMI---L-----------IFI-------------------------SAMTKSAQLPFSAWLPAAMAAPTPVSSLVHSSTLVTAGVYICIR---FIKVFHTLN-FLPL---LMF------LSIMTM------FMAGINAMLEFDYKK---IIALSTLSQLSVMFLAI-SL-NKENLAFFHMLTHALFKALMFITVGSVMHGFFGNQD-----MR---MKGGVTKISPIIAMMMNISL----LSLSGMPFLSGFYSKDLILE--KFFMGEI----NTII------MILLI--LATMMT---F-MYSIRFSFLVFINFNLHP--------PM------YNK-FENTYMIK----S-M-----MILFLGCLISGPTM-------------MWMIFPTPNIIILNLSY-KFI-LMIMFFSTLMLNF-----------------SMSMIKFFLKKFDYSYSKITMHFMGQMW---FI-----SFIS---SQFIMKYPMNLSKYM-------------IKTFDM-----GLMELYGGQGLYKKFSYYASDMNKHSYFNMLYYYMMFLLWMMVIFIMI-------------------------------------------------------MFFNKLLS---VIFMMFILMI--TFI---F----TK---TPLM-------MIL----IILLQTF-NISMMLGEVYKS----FFMSYI------LI-LVFLGGMLVI-FIYIASL---NN--S---KKINYKILLFMA------SLVLML-TILFI-----NINCIKIFIITDTKMFSILEYSMNLLFSDFMSMTIIMALYLMLTLLVIVKMC-------NINKMP--LRKL--------------------
>Tachypleus_tridentatus
-----------------LPRWFYSTNHKDIGTMYLIFG-----IW--AAMVGTALSILIRAELGQPGSLIGDDQIYNVIVTAHAFVMIFFMVM-PVMIGGFGNWLTPLMLGAPDMAFPRLNN-----------MSFWLLPPSFLLLLSSAAVESGAGTGWTVYPPLASNIAHAGSSVDLTIFSLHLAGISSILGAINFITTIINMRTSGMVLERMPLFVWSVKITAILLLLSLPVLAGAITMLLTDRNFNTSFFDPAGGGDPVLYQHLFWFFGHPEVYILILPGFGMI-SHIISHQTGKKEPFGTLGMIYAMLAIGILGFMVWAHHMFTV---------------------------------------------------GMDVDTRAYFTAATMIIAVPTGIKIFSWLATLHGSQISYEPPLLWALGFVFLFTIGGLTGVVLANSSIDIILHD----------TYYVVAHFHYV---LSMGAVFAILAGVTHWFPLFFGTSMNPKWLKIHFLIMFI---------GVNTTF-FPQHFLGLSGMPRRYSDYPDAFTTWNIISS------------------------LGSLLSFIA-------------------------VMGF----------IFIMWESM-----------TSKRPIIFSDH----------LPSSAEWHHN-IPPADHTYNQL--TLLIK-----------------------------------------------MATWSHLLFQDSASPTMEQMIFFHDHSMIILTLI-TTLVGYMMMNI----MYNSFTN-RVLLEGQEIETFWTIIPALMLIFIALPSLRLLYLMDEINNPTLTMKTIGHQWYWSYE--YSD-FT-S-----------------IEFDSYMIPN-LMTDPSSFRLLDVDNRTILPMNTQIRIMITAADVIHAWTIPALGMKIDAIPGRLNQASTMINRPGLFFGQCSEICGANHSFMPIVIESVNTNTFI-----------KWMNSIL---------------------------------------------------------------MMNHTHPFHMVDQSPWPLTGALSALTLTTGLIKWFH-MMNPTLLILGFTI--MLMT-MIQWWRDIIREATYQG-NH----------TSKVILGLRWGMILFIISEILFFVSFFWAFFHSSLSPSIELGSSWPPTGIYPFNPFQIPLLNTAILLSSGVTITWAHHSI-M-ENNYMQSVQALFLTVILGIYFTSLQAWEYW---EAP----FSISDSAYGTTFFVATGFHGLHVIIGTSF-LFICLFRLLSFHF-SPNHHFGFEAAAW--YWHFV---DVVWLFL-------FISI-----YWWGS---------------------MTTPIRKIHPLF-KIINSSLIDLP---SPSNISYLWNFGSLLGLC------LLIQ----------------------IMTGIFLSMHYSS---DISLAFSS--------ISHICRDVNYGWLFRTIHANGASFF--------------------------------------FICIYIHIGRGIYYGSF-MNKMTWNSGIIIFLLSMATAFLGYVLPWGQMSFWGATVITNLVSAIPYIGQTLVQWLWGGFSVNNATLTRFFTLHFLLPFILLMMLMLHLLFLHQL-GSNNPLGINSNLD-----KIPFHPYFSSKDIFGF----LVMLMMFSMFLLSN--PYFLSDPENFSNANPLVTPIHIQPEWYFLFAYAILRSIPNKLGGVIALISSILILFIIPLTNKSK---FRSFQFYPINQFVFWIFFIVFI----LLTWIGARPVEEPYENMGQILTFLYFLYFF--INPLFQKLWDTL-------------------LFSIFDP-STSNSL---SLNW----LS--TILF-ILFTPC-----------MYWMIP---SRYQMLISKMFLI----LNKEFS-------ILLS---T-SKK---------------PGMT--------FMLI-SL--FWFILMNNFMGLMPYIFTSTSHIMMTLSLAFPAWMTIMIFGWLNNTNHMFSHLVPQGTPSTLMVFMVCIETISNLIRPITLSIRLAANMIAGHLLMTLLSN-----SAVMSNIFP----IISISMA---QITLLLLEMAVAFIQAYVFVVLTSLYSTEIH---------------------------------MPQM------APLNWMFMTIF--------------FSFSLLISMMIL----------FWNSFLPPKKLFLLSNINK----------TL---WK---W---------------------------------MLMISFMIGY----LI--ILICVLVSVAFLTLLERKILGYIQIRKGPNKVGMIGILQPFSDAIKL----FSKE-QSLPYLSNFLMYFFSPVF-SLGLALCFW-MVFPI-----FFNLIDFEL-GLLFFLCVSSLSVYTLMGAGWSSNSKYAMLG---------------AYRAVAQTISYEVSL-ALIL--------------------LTCVVMVES---Y---DLVS----L-----------------------SENQ-ENWWLVW----------------G--FFPLFLVWFSS----CLAETNRSPFDFAEGESELVSGFNVE-----YSSGGFALIFMAEYGNIMFMSLISVFLFFGGMMS---GLVVKIMCL---SMLFLWI----RGTF-------------PR---FRYDKL----MSLA---WSIYLPLALNYLLFSFGVCYGFVIMCM-----------------------------------------MMISYTNNLFFLVMLLGSFITM-------------S-----------SSSWFMA-------------------------------WIGMEINLMGFIPLIS-------SHSNKRCSEAS--MKYFFIQSIASSIFL----FS---------FLLSSSFFSIIQSISMTPWMISSIMLLSLSVKLGASPFHMWLP------------------------------------------------------------------------TVSEGLSWF--NCF------ILMTWQKIAP--------LSMISLINQKSF---MILMII----------YM---SAISGSIG------GLNQ---TSLRKIMAFSSISH-------------MAW--------I-LASMLFSKTLWI-LYLL-IYS----ILIFSIIYNFLFLNMFH----INQIFTNQNKNF----NMFII-TNF---LSLGGLPPFFGFLPKW----LI---IT-QLI---------------QNN---M--MFMISILILSTLINLYFYTR----------ISYSSILM-------YNNNNKWMKMKKSVPL--THSI-MSMISLFGLILMSISFSML-----------------------------------------------------------------------------MKITLLMCLFSLFLSFILS---L-I-----SMTIS----KKTMLDKEKL--SPFECGFNPFSSSR-IPFSLRFFLISIIFLIFDVEIALLLP--IPF-I--LLTKF-SIFTFSL--FM-II-LLIGLFHEWNEGALEWAN-------------------------MFMCMCMLSLCTMI----FSWEVVQC---GLFFLS----FLSI-FFIYCF---SSFS------------CLSVMMGGDL-LSFS--LISLSCWICS-LMLLASY-KIYMNNFDSEKFSFL-VI--------LILIF----LF-----------------------------------------LS-----FG---CLDLLMFYVFF-ECVLVPTFLL------IIGWGGQPERLQAGIYMFFYTL-CASLPLLVG--ILNL--------------YGKSGSMVYYVLM---L----NGSEMEMI-WFFIFI--------IAFLVKLPVFLLHLWLPKAHVEAPIAGSM-ILAGILLKLGGYGLFRVLFLFQNFV-IYSG---GFLLSVGLM--GGLFTSF-----ICLRQVDLKSLIAYSSVGHMGMVMG-GIITLNSW-GCSGALLLMIAHGLCSSALFCLANLVYERFYSRSLMVLKG----LMSIFPMLAMWWFL---FCVFNMAAPPSMN-LFGEIFLMMSMIS---WSRWTMI-CLILLSFFSACY--SLFMF-------------SSTQHG--KSW-MMFPFNEIKV-RE-------------------YILLLLHFVPLNFLVFNLDLWSYWF-------------------------------------------------------MMESFNMMMLGMIVFFF---GFLS-----FLMN----RKH-L---------LSMLLSLELMMLGSF-------------LMLV----FLVSGSLGEESFL-LYFLTM---VVCESSLGLSIL-------VLIVRSHGNDYFFNMKLLEC----------------------------------MIWSIFKVWAFVLL-LIFILFFLLSLFFLLTD--FGLFFEYY-LFSMN---GCPVEFM-------MVF---DWVSLMFLS--FVML-ISSSVI-FYSEEYMMG-----DKNLYRFCYLVLLFVLSM----------GLLILS--PN--------------LISILLGWDGLGLVSYCLVIYYQNNRSLNAGMITVLSNRLGDI-----------------------------------------GIL------I--GIV------------WLFNFGNWNYFSFMMFPVLG-IEFY------------------------------------WIGG---C-----------VIL-------------------------AGMTKSAQIPFSAWLPAAMAAPTPVSALVHSSTLVTAGVYLLIR---FNQYFGVGI-FSYF---LMF------ISCLTM------FMSGLGANYEMDMSK---IIALSTLSQLGVMMMSI-SF-GCWKLAYFHMLTHALFKALLFLCAGSFIHGMSSSQD-----LR---FMGSMVVYSPVVSSCFNVAN----LSLCGIPFLSGFYSKDLILE--SVFYCNF----NFFI------LVFFL--ISIGLT---A-CYTFRLSYYVM-GRNFSP--------PF------SNF-CEGKIISK----S-I-----IFLSFWAIIMGSAL-------------MWMLFPIPCFVFISFYY-SIM-GVICVMLGLWLGM-----------------VIWNLSDIF--NMYVGGKMKH-FFGGMW---FL-----PWLS---SNPMLWS-LGIFENY-------------VK-SDL-----SWGEFMGPQGMF-SVMSESSKIF--QWFQDNNL--KMYLLSLVIWVIIFSLLVLMN--------------------------------------------------------MTKIIITLMLNL--SFT---FF--ITS---HPIM-------MIL----NLIILTI-LSSLLTTLFMKI----SWFSYI------LF-LIMLGGMLVV-FIYITSL---AP--N---EPFKLSLITMIL------MTSSFP-LVLSSYNYMFHYKSTMFKLSITNMFSS-----------LSLLTTILLVSFLLITLIAVVKIS-------KISQGP--IQLT--------------------
>Surapoda_tianlinensis_Z302
------------------MKWLYSTNHKDIGSLYFFFG-----FW--SAIYGSSLSFIIRLELSQPGGFIYNDHLYNVLVTSHAFIMIFFVVM-PILMGGFGNWLIPLYLGCNDMAFPRLNN-----------FSFWLLMPSMVFLILSSLIGSGAGTGWTVYPPLSSIMFHTDLSVDLLIFSLHIGGVSSILSSINFICTFLVMRSLGSNYSSTPLFIWSVLVTSSLLILSLPVLAGAITMLLTDRNFNTSFFDPLGGGDPVLYQHLFWFFGHPEVYILILPGFGIV-SQLISFYCGKKEPFGYLGMVYAIFSIGILGFFVWAHHMFTV---------------------------------------------------GLDVDTRSYFTSATMIIGVPTGIKIFSWITTISMSSVSMEVPMYWVLGFIFLFTVGGLTGIVLSNSSLDIVLHD----------TYYVVAHFHYV---LSMGAVYSIFAGFIHWTQFFYGLKMSALNLKVHFFMSFI---------GVNLTF-FPQHFLGLNGMPRRYSDYSDSFYYWNSISS------------------------LGSLLSFFS-------------------------LIYF----------SLIILDSL-----------GSKMKLHSLGS----------PAVSSDLCLGLFPYSDHTFDTNFCVVKSY-----------------------------------------------MMTWMSYQFNYPSSYSMEMVYLVHDYACMILVSV-VLLVLLMMMDS----LLCSNFF-LHFYEDHSLEYLWTVVPFLILLFIAGPSLFTLYFMDSCLFCGPTVKITGNQWYWSYN--YGS-DS-A-----------------LNFDSYM------SNEDSYRLLGVDNSVVLPFGIPSRVLVTSGDVIHSWTIPSIGVKVDAVPGRLSQSCFTLFKPGKFFGQCSEICGSNHSFMPINLESVKFDDFA-----------NCVS------------------------------------------------------------------MMKNLNYFGLLSYGYWPILVSAGVMNFFLGFLILFK-FSNLTPIFLGMLI--LISG-SMMWFYEFGSEIFKKG-LF----------SSTFFDTMKTGMVGFIISEVMLFFSFFWAYFDFFLSPEMELGGSYPPYLVFSLTYYLMPLLNTMVLILSSATITYSHH-L-ASEGKSGPSFLMLLCTLLLGAFFSFLQFLEYS---SSF----FSISDSSFGSLFFILTGLHGSHVLLGCLI-ILNCFSEGPHLL--SSKCPVSVELCSW--YWHFV---DLVWLYV-------FFFI-----YYLNG---------------------MSFYSRKNNGIS-SSLSKFLWDLP---TPISINYFWNFGSTMGIC------LVLQ----------------------IVTGLFLSFYYTS---FSEESFSS--------VVLIMKEVWGGWALRLSHVNGASLF--------------------------------------FLMIYCHMARGIFYMSS-NNKKTWNSGVAMFLILMMISFMGYVLPWGQMSYWAVSVITNLFSVIPMVGDSLVSWIWGGFSVSKPTLTRFYSIHFLTPLILASVTAAHLALLHSKGGSSNQIGVPSSMD-----KISFHPYFTVKDTYFI----LALMSLSLWGVSQV--PYLTMDPENNIPANPMQTPLHIQPEWYFLSFYTILRAMPSKSSGVLMMLLSILILSVMSMMKVKF-----SMKFSFYRKTIFWSLLASFL----ALMKLGTLPAEEPYMSMGMLWTLIYFVSAT--LINL------------------------MLSLFSSFDF----FISWF-PHVSALMLFF--MFL-------------------SLSPSS---PLYYYK-----SLLFSF----LS-------SVIS---PLSQN--------YWPKGS-------------FLYVCCL--MLTILTMNFSSVFGFIFPLTTQLNLVMFFSVTFWASCVLLSSWENCSGLLSHLAPEGTALPLCFLLVLIEAISLMIRPMTLTVRLVANILAGHVLMLLLYK-----FVSWLDY--------IPLPL---YHVLSSVELAVAVIQSYIFCVLVSLYLSEA----------------------------------MPQV------CPKSWLFSCLI--------------SSLIISVNSLLL--------SNSYFIFCLSGIHRLSLF--CPDIETF-----------------------------------------MWFSFHSLMFLFLLI-------------FPLLSLAFYTLMERKLLGYVGTRPGPAKVSMVGLLQPMADALKI----FNKQ-SNFLINFNFLTYYGSVLS-FISVSFMLW-LVAPL-----EPTPFYTSN-SILFMFFFLSFNSITLMIMGWSSYGKYSVIA---------------SLRMVSQMISYEAVI-YMVF--------------------FFFVFLYIS---F---DLYC----------------------------ILNMSF----YL----------------F---PLLTMVWTVG----ILAEMSRSPADFSESESELVSGVNLD-----YCSNSFSMIFMSEYSSMVFFSVLTSMMFF-S--YPLF----IFFLF---FF--IWI----RGVL-------------PR---YRYDYF----MYLC---WKFLIPVVT-AYFLLYMVFLI---------------------------------------------------------MSGYFIMLLFFL-------------D-----------FHASMFF-------------------------------WLLLEVNVFFFILLSLSAP------KKNSSTEGS--FIYMVIQEISSMLLF----------------------LSLCSSGLSSNNWWGGLFCASLAMKMGLFPISYWVF------------------------------------------------------------------------QVGRCFKHG--PTF---F--AFLVAQKAPP--------FAILSMCSN---------WMF----------PVFAASMVVGSLI------LYDC---SNLLDLLISSSLVS-------------SFP--------L-FVSYSISPSLFL-FNFF-YYSVGLALPLFFTPSIISNPLLSP--------------------SSTPLIFTL---LFTLSLSPSGMFLFKLLTAGAS---LSVELL-----------------S------WGALLLFSFFFFFFTFCYFK----------FFYLL------------------MIPSPSTPFHSAWTGFGGPFMIMFLFMYFFFF------------------------------------------------------------------------------MMLLLSFILPTAFFFFFFFF---T--------FLLS----KLEVSDFNFS--SSFECGFTPFFLSR-FSFSVHYFLVSLLFLFLDLELCMFFP--ILF----LDRLSFKTLLFGF--FFVLV-LLLGLLSEWGMGGIDWDV-----------------------------------MIFFLA----MSFMLI---------------------------SSKE------------FAVSSVSSITLENSI--LIISCWAVMV-M---FHFKEGPSVSMKGAA---M-IW--A-----VSIA-----MI-----------------------------------------YT-----FI---IDLMLYFLIMF-ESCLLPMIYM------IMKSSYGPDKISSSMFMFLMNV-AGSIPTLF----------SSL---FIYESSGTQMFSVFYYSS--------STLFMHSG-AMLVLL------SSMLLL-KLPYIYVYFWIPKAHVSAPAGLSV-VLASMMLKLATSGIYKYFHMFKGTL-NTLQGLL---------SLSLMLFCI--MILFMIRMFDQKYLVALSSILHMSFIPF-LFLQGNQV-SAHGAILGMSSHGLASGALFMMVGYLYEKCTNRSSQSTKG----MESISKSYCFLMVV---MMMVNMGLPPFSN-FFSEMSMLGSFLSQSY----FVSGLFCLFMVVSIIL--TMSFI-------------INYSSS--K----STSPVFMSF-NA-SVGVN------------------SMMLSFFLLFLS---LLL-------------------------------------------------------------MYPWMISVLLFSV---MILS-----LFMN----FKW-K---------LLTLMALEGSFFCCI-------------MLYW----SFAGSSSNYMHTI-TVLMAF---MVLNSCLLLTIL-------VSSTRSSFMGSMS------------------------------MLQSKLMYLYLSALLLLMGCSTSAV-----SMPMLLSETLSTNSFTSIKFYHMSWSLSPL-------------------------SIWYAL--MVGM-VSSYVL-LYSEFYME------GYNQKKYSILLSGFITSM----------IMLIYS--NS--------------PVMVFLSWEFLGVSSIFLVLFYPNKNNLVNSMWTMFFNRLGDL-----------------------------------------ALM------V---ML-----------SMYTMG--VS-----SSMDSLEMSA-------------------------------------TGAL---------------LVI-------------------------CISTKSAQFPFNAWLPMAMSAPTPVSSMVHSSTLVTAGILLLTI---MIGAASTETIT--Y---IKM------VSCSTF------MMGGFMASWSTDFKK---MIAYSTMSQISMICFML-TS-GEIMFSLLHTMAHAVFKSSLFMISGYMFLANMADQW-----------KIKMSNAGIKEMWWMSMSI----YSMSGLTMSASFYSKDFMMEQ-V-ISDYA----MISD------SLILL--AGGGLT---L-MYC----------CKMMSSSK-----VYKIYHKVSLTKKNNWVL----------------FSLMTSVAYL---------------FLFMFSSSSVYWSPMNESSLV-KFMSAALSLMI--------------------L---------------------MLGVK-----------------------------------NFNISSPMKSVSWTEF-----MNLW------GEKFALSAESQGLKNLCLTEKGLFKKVYFS--------------------------------------------------------------MLFTFMCI-------------F--LAV---EIISGSV---SPLK-------YCI----LVIFVVL-TMSAIMWKHSSV----SWGPLL------LV-LLFVGGLMMV-YTIMSST---SP--N---LKGSSNPVV---KMF-MWMLMIATAIGGSSSLYNVS-------------------YESLKEGTSSLTLMCILSMLMSLYLYGCSVVL-------FEEGLS--ARSYTDCP----------------
>Surapoda_tianlinensis_GD126
----------------MINKWIFSVNHKDIGTLYFIFG-----FW--SALYGSSLSVLIRLELSQCGSFIGSDHLYNVFVTSHAFVMIFFVVM-PILMGGFGNWLIPLYLGCNDMAFPRLNN-----------FSFWLLIPSMIFLVLSSFIMSGAGTGWTVYPPLSSVLHHSDFSVDLLIFSLHMGGFSSIMSSINFISTFFLMRSSGISYFSSPLFLWSMVVTSILLIMSLPVLAGAITMLLTDRNFNTSFFDPLGGGDPVLYQHLFWFFGHPEVYILILPGFGII-SQLVTFYCGKKEPFGYLGMVYAIFSIGLLGFFVWAHHMFTV---------------------------------------------------GMDVDTRAYFTSATMIIGVPTGIKIFSWISTISMSPLSLEPPMYWVLGFLFLFTVGGLTGIVLSNSSLDLVLHD----------TYYVVAHFHYV---LSMGAVYSIFAGFFHWSQFFYGFKFDHFKVKVHFWLTFM---------GVNMTF-FPQHFLGLNGMPRRYSDYSDSFYLWNFFSS------------------------LGSLISFYS-------------------------LLYF----------SVLFYSFI-----------CFPMSLSDSNN----------YSSSLD-SFNYFPSEDHTFSYSPKILMNY------------------------------------------------MIWNGMFFNFPSSYLMELVSLVNDYVSIFLYSI-IIFVFFSMIDS----LYFNTFD-LNLVENHKMEFIWTVSPFLILLFIIYPSLMSLYLMDSCIFCGFTCKIMAHQWYWSYH--MGE-LG-I-----------------ATFDSYLN-----QNYDCLRLLEVDNFLLIPSCVPIRAIVSSADVLHSWTIPSIGVKVDAVPGRLNQICFSVSKVGKFFGQCSEICGSNHSFMPISMEVTSPSYFF-----------NLISKYSSSL-------------------------------------------------------------MNKFSYFVLLLNGYWPFIMSFCVFNFLFSFLFMMK-FGSFFFLF-NLMT--LVIC-SFLWFAEFGLEGHASG-ML----------SSNMFFLMKISMILFILSELMLFFSFFWSYFHFSLAPCMELGMLWPPVMLSTFDSYKIPLLNTLLLVGSSVILTHSHYCF-YSTKLFDSTFIMIFITIMMGSIFSYFQVLEYF---SSY----FTLADSSFGSSFFSLTGLHGFHVLLGSVF-LLNCL-KGDKFM--VNHGGISLDLAIW--YWHFV---DLVWLYL-------FFFL-----YYLNF-------------------------MRKSLKIM-KLMNNSMWDLP---TPTSLNFYWNFGSMLGVC------LMIQ----------------------ILSGFMLSIHYTS---MSSGSFES--------IVLILKEVWGGWVVRFIHVSGASMF--------------------------------------FIFTYLHMARGLYYMSN-YKKILWNSGVIMFLTLMAVSFLGYVLPWGQMSYWAVAVITNLFSVIPLLGEEMVKWIWGGFSVDKPTLLRFYSLHFMTPMMLSILTMLHIYLLHNSGGSSNQLGTPSNME-----KLYFHPYFSIKDSMFI----LISVSVLVLTACLH--PYMTMDPENNIPANPMQTPLHIQPEWYFLSFYTVLRAMPSKSSGVLVMLMSILVLSMMSLYKVKF-----SMKFNYYRNLVYWIFISSFM----SLMILGAKPAEEPYVMMGIWWTLMYFISAS--IMNL------------------------MMSLFSSFDM----FITVT-PYVSVLFLFL--LLL-------------------EFYCFS---IMSSIK-----SLFMHS----FI-------FIFN---SMDSS--------YRLNGQ-------------ILMVLLI--FLQILSMGYFSLWPYNFPLSSQVSFVFLMSFFIWISINLLVLINNTNKILYHLVPQGSPISMSFFLVMIELVSNFIRPITLAVRLISNIMSGHLLMILLYS-----LVSYMNF--------SIFPI---YFILSMVEIFVSFIQSYIFCTLILLYFSEV----------------------------------MPQV------CNCSWSNSI-F--------------LFFILSFFSFLL--------LNYYFNL----SYSYF----SNSFTKSFYYFSLTNF----------------------------------------MFILMLIKI----LI--IILMPLLSLAFYTLLERKILGVVGLRLGPYKISFLGLLQPISDALKI----FNKQ-TNILINFNFFFYYVTILV-LISSSFILW-GVFPL-----DPVPMVWKN-SVLLVFLVLSVNSLNSVFSSWSTYGKYSILA---------------SLRMISQMVSYEGVI-FMVF--------------------FFFFLTFMS---F---SFY-----------------------------YFESSFK---YM----------------I-MSPMLIIFWILG----ILAEMSRTPSDFSESESELVSGFNVD-----YGSSFFSIIFMTEYSNMLFFSLLSSYLFCDS--MLCF----FFFFF---FF--IWV----RACL-------------PR---YRYDSY----MSIC---WKFILPFIS-YYFIVFYVLVL----------------------------------------------------MYLSSLTLYFFFFFFFF-------------D-----------CFSLIYF-------------------------------WILMEVQVYIFSFVCLKM------SESYYCNDSI--FFYMILQSFFSLLLI---------IGLFSNNFYLFNNL---D--------LSFMFYGGLFSKMGLYPFSFWVY------------------------------------------------------------------------NISSMLGLN--LSF---F--FLVYLQK-IP--P-----MILMSS-FF---SESVM-YFL----------LI---NLCFGSVF------IFLS---GSTNDILVSSSLYN-------------MFM--------F-LFMLNIDMLAFF-FNYF-IYL----LIFYFFILFFSEGHI----------FF----------SSPLIWIMF---TSLVTFSPSSLFFFKVLFMNYF------LFN--------------LSVG------ISFYLLFSFFFIISVLGYLY----------FFFGS--LFS-NSILFYSHSY-----HLSFIYI--------FFSFSF--FYFLFL--------------------------------------------------------------------------------MLLVFMI---FFFFFFFL---S-I----LFYILN----KSEKFDHLFS--SPFECGFTPFFISR-MSFSIHYFVVCLIFLFLDLELCMFFP--IFL----LDFADWKMYLVGF--LFIFC-VFLSLILEWISGALDWSK------------------------------------MFILT----PLTMFL---------------------------SQMN------------IFLNSLFFISDLNFI--LITITFLILS-MIFDFNF---FWTSMKDKMSYNY-LM--S-----FSIML----MV-----------------------------------------LS-----FM---CDLMIQFLILF-ETSLIPMVIL------IALFSNSPDKVVSSMSMFIFNS-SGSMPAFL----------ATLGMCWVFETSSLSSAS----ET--------SFIMFHSF-FFWFIM------TLIYLI-KIPYIYLYLWLPKAHVSAPVSCSV-VLASLMLKLATSGIMKFYPML--TN-NNLQKSV---------VAGASCFCIFWIFLVMVRYYDQKYLVALSSVMHMSMIPA-MIMWFSYN-CLVSSVLMVSAHGIISGGLFIFSGLLYEKNNNRSLDFSKS----MESSSKFLNWIFIF---IMLINLGIPPFSN-FFSEMSMLVFCLYNSS----TLLVFTCFSVFCSVII--MMLFC-------------TKICPG--K----KSFFVVNQQ-NS-KILIE------------------FIKLFFSSMMIT---FLI--------------------------------------------------------------MILNIMVL---N---IFMI-----FLTY----IKW-K---------LISLMSLEILFMSIIL------------M-IT----MIYMKSVVMFSSI-LILLIL---MILEGCVSISIL-------ISSCRNNSSSHFNYNMF----------------------------------MSK----------VIWG-----FLLILIISTIGSKQE-VLILKELSKFLNH--------QEMSLYQLSIIF---NWKMNFFLM--MITM-VCSFVS-LYSEYYME------GYNNKKYFMLMIMFLISM----------IMLVLS--NS--------------GLLMMISWDFLGISSVFLIMFYPNKISMLNSIWTMLFNRMGDI-----------------------------------------SMM------V---IL-----------IYYSLDLKMILSAESNNVLH--------------------------------------------AM---------------MFL-------------------------CVITKSAQFPTNSWLPLAMSAPTPISSMVHSSTLVTAGLLLVVK---M--LLEAPGLFMML---LMS------ISCSTF------MLGGLMATMETDYKK---IIAYSTMSQISMIMFMM-SN-MMIMMPMMHMLFHAFFKSFLFMNAGMIFFSKMSEQS------KNKIMLLKSKE----LKFWTFYSV----LCMTGLPYSMAFYSKDASME--LLISESP----MSIS------FYMIM--MGSMFT---L-IYSMKLM------EVLKT--------VKMPSKTSVMKNKREYLFYF------FL----SSILLSGLYMNSNL----------------------GQMCFPSYY-----LVLGLNLLMMLMSF--------------------------------------SSLSA---LK-----KILH-IKSMTIKMNMFSNSIYNF--SMSFYYKTLMTMTSSD-----SFI-------MKKANMSLLS----------------------------------------------------------------------------------MVMVFNSIMELSGVILMMSINL--FTY---SLISNNW---NPLK-------YCL----GSILILC-VFCESIWLGTGA----SWIPII------FM-MLIMGGLMMV-YSVVCST---IP--N---SKIKGISVLNKNKLFILCLLMVSWASNKSMNL--MT-------------------MES-KELVSSFNVMILMTIIMIFYMGSATTLL-------YSEELS--ARSYLS------------------
>Stylochyrus_rarior
---------------------MFSTNHKDIGTMYLIFA-----AW--AGLLGTSMSLIIRTELAQPGALIGDDQIYNVTVTAHAFVMIFFMVM-PAMIGGFGNWLIPIMVSAPDMAFPRMNN-----------MSFWLLPPSLTLLLGSSLIESGVGTGWTVYPPLSSNISHSGGAVDLAIFSLHLAGISSILGSINFITTIMNMRPISMTLERMPLFVWSVLITTILLLLSLPVLAGAITMLLTDRNFNTSFFDPSGGGDPILYQHLFWFFGHPEVYILILPGFGMI-SHIICHQTGKKEPFGTLGMIYAMSAIGLLGFIVWAHHMFTI---------------------------------------------------GMDVDTRAYFTSATMIIAIPTGIKIFSWLATLHGTNMKFDTPILWSLGFVFLFTMGGMTGVILANSSLDIILHD----------TYYVVAHFHYV---LSMGAVFAILAGMTQWFPLFLGLNMNNTSLKSHFIIMFL---------GVNLTF-FPQHFLGLSGMPRRYSDYPDFLTLWNLVSS------------------------LGSLLTFIS-------------------------VLFL----------IMIIWDSM-----------SSQRLIINNHY----------MNTAIEWQLN-TPPSDHTFNQN--NMIIK-----------------------------------------------MSTWTNINLPNSNSPMMEQLEFFHDHSMISLTII-TILITYIMYNI----SINKLSN-RFLLEGQDIEIIWTILPMFILLIIALPSLRLLYLMEESFEPSMSIKIIGHQWYWSYE--YPN-F--K-----------------IEFDSFMLPM-SESNLNNFRLLDVDNRLIIPFNINTRFLVTSADVIHAWSLPSLGLKIDAVPGRLNQLTSFINRPGIFFGQCSEICGSNHSFMPISLEITSTINFM-----------NWLKTM------------------------------------------------------------------MNWHSFHLVERSPWPLISSLNTLNLVFILIIFMH-FMNTLFLLVSILI--ISLT-SMQWWRDITREATLQG-FH----------TMIVKIGLNWGMMLFIMSEILFFFCIFWSYFHASLAPDLETGMHWPPTGIYMFNPYDVPLLNTTILLASGITITWSHHTL-L-NNMYKETFISLALTISLGVYFSMLQMMEYK---QAM----FNISDSIFGTTFFVATGFHGLHVLIGTSF-LFINFLRLMMSHL-TAQHHFSFEAAAW--YWHFV---DVVWLFL-------FTFM-----YWWAY-----------------------MLSRKTHPVL-KMMNSVLIDLP---TPSNISYLWNFGSLLGMS------LILQ----------------------ILTGLFLAMHFTS---DITTAFTS--------ISHIMRDVNNGWIIRTLHMNGASLF--------------------------------------FIIIYLHIGRGLYYSSY-LFISPWMSGILIFLTLMGTAFLGYVLPWGQMSFWGATVITNLLSAIPYMGNELTLWIWGGYSVDNATLTRFFSLHFILPFVLAVMIILHIVFLHET-GSSNPIGTPMNMD-----KIPFHPFFKWKDLMGL----CLTLFLLMELVFVL--PYGLCDPDNFMPANPLITPPHIQPEWYFLFAYAILRSIPNKLGGVIGLLMSILILLMLPFSMKNN---FKPISYLPLNKMLYWLLINNFL----LLTFMGACPVEAPYTLISQILTLTYFSYFL--LTPLLKNK-----------------------LFSTFDP-STSYYF---NWNW----LS--MSTP-FMLLPL-----------NYFLIP---SRYQMSFHNMKNF----IIKEMK-------NNLN---K-TNF---------------MST---------IFFT-MI--FFNLMINNLIGLHPYIFTATSHLVISLSLALPIWMSIMIYGWIKTTNHMFTHLVPMGSPMMLSSFMVLIETISNLIRPLTLSVRLSANMIAGHLLISLLSG-----ISESLPSMY----FPSSLIL----MTLLSLEYAVAMIQSYVFITLLTLYLNEIN---------------------------------MPQM------APMNW---MNI--------------SMIFILIMMLST--------MIFYFYIFNN-----NTISSP------SSYKKPMKLMK---W-------------------------------------MNLILF----LV--LVVCVLLSVAFITLLERKILGYIQVRKGPNKVGPLGLLQPISDAVKL----FTKE-ESMLMMYNFMGFMVAPLV-SLVLMLGFW-GLFYW------DESGSIMY-PVFYVLLISSFGVYPFYGS--ASNLKYALLS---------------AYRGVAYTISYEVGF-SFIF--------------------LSVLIMSGG---Y---LLET----L-----------------------EVSQ-VSLNFMA----------------G--MAVLFILWLVV----ILAETNRTPFDFAEGESELVSGFNVE-----YGSVQFAVLFMAEYGNIIFMGFLSSLMWFGGTGL---FFF-NSMIL---VSFYLWV----RGTF-------------PR---YRYDNL----MYLA---WKVILPYSIFFLTLMYLMYSMILM----------------------------------------------MNTMSLLFYSMLIFSTLLAF-------------S-----------SNNWFQL-------------------------------WAALEVNMMVFIPIM--------FNKNNLSIMSM--IKYFIFQSSASIIFL----LSNLSSFSN----LSNVW-------------INLFIMMSMSIKLGMAPIYFWLP------------------------------------------------------------------------QMIEGLNWL--NMT------ILLTWQKLIP--------LFIISCMTFNTK---LNSVII----------II---SAMLGSLM------MIKQ---TSLRKLLAYSSITH-------------MAW--------I-LFLITNQSMYWT-FYFI-CYS----ILSVLIYFFMKTHNLSSLFEGLYTLNFNN--------KILLM-TIF---MSISGLPPFLGFYPKW----MA---LN-MAY---------------NSA---L--FV-IVFLILSSLINIFIYLR----------ISY----------PLIMSKTMMNKSSKIKNYNL---FM---MNLMSLIIFIPLMKL----------------------------------------------------------------------------------MQLFYSIWFLVLVIL---M-L-----GLYLS----KKTFLDKEKT--SSFECGFDPFFMTR-TPFSLRFFKISIIFIIFDIEIILMLP--LPL-M--PPLLNTSNTITVM--VLLFI-IMMGLLYEWLQGSLDWIK-------------------------MYLCFIVGYFMFYILFCYLGFYGFSN------------------NNFFSSFFFYSYS------------FRFYGYFLNV-FWYF--ILLFSYIKIM-GFVIKYYCYNKFYFWSKNSWFYY-GN--------IFYII----IF-----------------------------------------INGFFSKYF---VMFLFIFWVCF-SAYIINNFFMGGTTWAFKSWG---------LYVVMY---FGSFFAFINSFIIESYKDIIKKCCMWMFKFSVNKISGFFFN--------------------------------LCFLVKTPMFGVHLWLPKAHVEAPVSGSM-ILAGVLLKLGGYGLFRCWGLFMYKSFLNLN---YFLIPVSLM--GSLYVGV-----LCLIQVDIKSLIAYSSVCHMGMMLA-GLLGGSMW-GWMGALLMMLGHGLCSSALFCISNCMYERLFVRSLFFLKG----LMVLYTSFTLWWFL---SLAINLGAPLSMN-FLSEVILMGGIYK---YSMLLLG-IVFIISFLSAGY--SLFLY-------------SQTQHG--KSL-FFYSGDMVMI-RE-------------------NIMLYAHLVPMVLFLFKMEMFMFFNY------------------------------------------------------------MTVIGFSVSLF---GLFS-----LVYS----RNY-F---------LMLLLSFEMVMLGLF-------------FQLM----NSILLTSLEV--V-VFYLLV---AVCEASLGLSLL-------VISVSYYGEDWVIMSNFLC------------------------------------MMVLYSVWGLIIF-SLSLVFQFMGIKFMV------NNISIL-VEGMFIFLGLDLSIY-------FYF---DWMSLLFIG--VVLF-ISSMVL-FYSCEYMSD-----DPFYERFVYLVLLFVFSM----------VLMVMS--PH--------------MILILLGWDGLGLVSYCLVIHYLNENSASAGMLTVLTNRIGDV-----------------------------------------GML------M--GVV------------FMGSCSSWSFMDFSF---NE-KVVF------------------------------------MVGL---C-----------LML-------------------------GAVTKSAQMPFSAWLPAAMAAPTPVSSLVHSSTLVTAGVYLMIR---LSVFFQGGI-FSGV---LLY------MGMVTM------FMAGLAANFESDLKK---IIALSTLSQLGVMMVSV-SV-GYSDLAFFHLITHALFKAMLFLSAGVIIHSSMGIQD-----LR---LMGLMGNLSPFISFMMVLAS----LALSGFPFLSGFYSKDLILE--MLYLLNV----NIYI------FILLI--MATMFT---V-TYSLRLFYYSFFKFIMSF--------VN------SNY-SESAWYLF----P-I-----YVMSFMVILFGCLM-------------MWLLFPNPYFMFFSLEV-KLL-NLVLILLGVFSLL-----------------LWFMYKSNY--MMMVS-YIYF-I-SKMW----------SVNS---ITEFIKKFFKFGYLF-------------NR-YDQ-----NWMEALSGMGAV-KLVEGYEYDRGLSSIKA-------VLAFMFLLLAYSLF-------------------------------------------------------------MLFSDINLIIPM--TIM---FC--SSK---HPIM-------ATI----FLMLITL-NMATYISQVTKT----SWVSII------IM-LLMLGGILIL-FIYVASL---NS--N---SSFLFHKILYFM------PIVLIFPYFNLTNTPLTHNNLSNLFSLSEI-------------------NNICGMIYLLITLLVVMEMI-------TTMKAP--LRSTTY------------------
>Steganacarus_magnus
------------------MRWFYSTNHKDIGSLYLMFG-----VW--AGILGSSLSSLIRLELGQIGSILSSDQIYNVSVTSHAFIMIFFTVM-PIMIGGFGNWMIPLMIGSQDMAFPRMNN-----------MSFWFLPPSLLFLMSSSFCGQGVGTGWTVYPPLSNILFHSGYSVDLSIFSLHMAGASSILGAINFITTILNMKSSFLSYDCMPLLIWSIFVTAILLLLSLPVLAGAITMLLIDRNFNTSFFDPSGGGDPILFQHLFWFFGHPEVYILILPGFGIV-SHTISYYSGKETPFGSLGMIYAMVSIGFLGFIVWAHHMFTI---------------------------------------------------GMDIDSRAYFTAATMVIAVPTGVKVFSWVATILGSSFSMDVPLYWTLGFIFLFTMGGLTGIILSNSSLDISLHD----------TYYVVAHFHYV---LSMGAIFAIMAGIFHWLPVMYNISFNPKILKVQFYSMFV---------GVNMTF-FPQHFLGLNGMPRRYSDYPDAFTYWNLVSS------------------------IGSYISEIS-------------------------IILL----------IWVFWESM-----------SSSREKLSYFF----------LVSGIEWMNM-YPVEEHTFNQS--CFLMKF----------------------------------------------MPIWMSLSFQNSFSPEMESINFFHDFSMTMIIFI-FLLSSYFIFSS----LMGEFFD-NFSIESHELELFWTFTPTLFLMFLAIPSMKVLYMTEDSQKPCFTFKITGHQWYWSYD--FMN-CL-------------------EEVDSFYDSS------LMSRLLKVSNVVNLPSFSNIRGLVTSSDVIHSWSIPSMGVKSDCSPGRLNQVFLMSKLNMLTVGQCSEICGANHSFMPIVLIFSIVLTIF-----------SFVNTSMS--------------------------------------------------------------MMFKLNTFHFVFMSPWPLFVSFSSFNFFLSIIIWMN-YGNFIFLIMAMFN--IMFC-SYVWWRDVDRESSFLG-SH----------SLKVKYGLKFGMILFIVSEVMFFFSFFWSFIHGSSSSDVTMGASWPPEQVFPFDPMSVPLVNTIVLLSSGASVTWSHHSI-L-KNKMMVSSISLFFTIMLGVFFTILQYLEYL---GSP----FSISDSDMGSTFFMATGFHGIHVIIGSTF-LMIEFIKNVFYVN-TNSQIVGFECSAW--YWHFV---DVIWLFL-------YSLI-----YWWGS-----------------------------MKLM-KFYTSPLFDLP---TPFSINLFWNFGFILGFI------TTIQ----------------------VISGLFLSMLFIP---SESDAFFS--------IIHIMRDSNSGWFIRLIHSNVASLI--------------------------------------FLCVYIHLARGLYTSSFKTKSHAWNSGVTIFIIVMAAAFFGYVLPWGQMSYWGATVITNIASAIPYIGIYLVKWMWGNFSVSQPTLNRFFSIHFIVPFFMLMMMVIHIILLHST-GSSNPMGSKEDME-----KIEFQIMFTIKDFLFF----SSIFSLVFISISNY--PDIFMDPENMNEANPLKAPVHIQPEWYFLFAYAILRSITSKLGGVLALIFSILILFFIQIKGLSK----VSGKFSPIVKLSFWIKVSSFL----ILTFVGMKPVELPFSVIGKVSSFLYFFIFA--LCYFMELWKF---------------------LFSIFDP----------SFSV----NS--FSLI-VIFLPL-----------LYFFFM---EYNINLLNFMREIFVIFLINECS-------QVL------KSK---------------YNIY--------SYHF-SL--FFIFLIFNLLSLSPFIFPLNSHISLVFPIGLMFWLVPILSIILKIPYFMVGSFLPQGTPIFLMPFMVLIEMISLIIRPITLSVRLTANITAGHLLISILLN-----FLLSFSFNL------LSLIP---IMMMMVLEFGVAIIQSYVFFTLLNMYISEI----------------------------------MPQT------KPMNWLVLFFY--------------IIFI-------F--------LSISVV-ILLMDNSTPNIGSKSFNK--------LN-LE---W-------------------------------------MYLIDL----MM--EVIGVFVSVAFFTLLERKIMSYAQFRKGPYKVFILGLFQPFSDALKL----LNKE-AGVYMYMNMYMYLFAPMY-GMMLMVFLW-IFFPS-----WFVLYGGGM-EMVLFFSVLSFSPYFLFFCGYGSFSSYSMVG---------------FVRSISQSISYEVSL-LLFL--------------------LMFVFLFME---L---SFAN----F-----------------------QVWE-EGNIMIF----------------F--FLPLFLLWIFL----KMAESNRSPFDFSEGESELVSGFNVE-----YGGGLFSVIFIVEYGMIILMSFLGSLIFLGSFYL-----LFFMFFF---IFIYIWV----RSGF-------------PR---FRYDFM----MMFS---WGAILPIVLFYLIFLIEFC----------------------------------------------------MSTFTIMFTFIFISSIVSF-------------M-----------SNSWILV-------------------------------WSMLEVNTVCFVSIK---I-IKKKENWKIKTKSD--LKYFLIQSISSAMIL----MSVLILEDNMTL-SLM----------------SNLLIVSIMIKIGSPPLHQWFI------------------------------------------------------------------------EIIQLLSKI--QVL------LLMTWQKSIP--------IFLLIMVSNSFK----MF-FV----------FS---SIMISSMM------IPFV---KNIFLVLGWSSIFN-------------NSW--------M-IMSSSISILITV-TFMI-LYW----SAVMFMMKEVFYF----------FQLNENTSKK----KIFTF-SLI---SNLGSLPPTSGFLAKW----LV---SM-KLI---------------KIG---EI-MN-LLIIIMLSMWNSYSYMR----------WIS----------INALM----IKESKMIFHNNLKLTLFLTLFLTPFLFLFFLTLW-------------------------------------------------------------------------------MKFTLFVFSSFILVLLFY---N-L-----VYFLF----FR-FEGFNIW--SPFECGFNNNFFGN-NPMSYQFFVIGVLFLIFDVEIALIIP--FSV-----EKWIDKNMNSMI--IFLLI-LIFGVAYEWKSGKIQWLK--------------------------MKFLLTVSFCSIMLKFDFSF------------------LSSLSIFFFLSISMMSLN------------NSFGLLNIDI-MSTL--FLSLVFIVSV-FSFLSVF-LSMKQSDEKKVEQTF-LM--------IMFIL----LN-----------------------------------------MC-----FV---FDSMFIFYINF-EIIFLFMFFF------LFSLSSKMNREMASYYMFFITL-ATSIPLLVL--MFSS---------LDEEQILSMMMILFNQNM-----------------WWMFIL--------LVFLVKIPLFGLHMWLPKAHVEATLSGSI-FLSGILLKIGIYGIFRVSLMKMSAL-THFS---SIFSCVGWV--SSLIVAM-----ICYRQVDCKSLVAYSSVVHMGMCTN-GALSGSNT-GFSSCMYMVLSHGVSSPLMFFLVYMFYDRQNSRSLIMMKG----VNSLHPLLFLSGFL---IMISSLGMPPLLS-FFSEFMLGISALL---INHILIP-VSLFIFFLSGLY--MIFYF-------------IYFSQGNPSNF-GYMNISKMDL-SL-------------------IFSLIFYLF-------------------------------------------------------------------------MTELI---VLLIFFS---SLFI-----FLFN----SFH-Y---------LMMIISLEMTMLSLI-------------FSYV-----YVFTPNSGSYAF-LFLITV---IVCMGSFGITLV-------TWSYRSFGKDSSFF---------------------------------------------------MCM-LIFSFISIMMIKNCLNS---SMILEIP-IFLNT---SNNYSFS-------FSL---DYVSAGFLM--CIFV-VSMSVL-IFTSFYMKG-----TLSYRRFMYTLILFVGSM----------ILLVVS--NN--------------FISMMVGWDGLGMVSFCLVIFYEKPESLSSGILTVLSNRLGDS-----------------------------------------LFL------C--MSF------------YMMQLGGLEVNLFSA------SSKM------------------------------------LALF---F------------IS-------------------------GAITKSAQIPFSSWLPAAMAAPTPVSALVHSSTLVTAGIFVMIR---FNFLFYNLI-YF-----VLT------FSLMTF------LMAGVSAIVETDLKK---LVAMSTLSQLGFMILVV-SL-GLWKISFIHMMFHSFFKSMLFISVGGLIYSLSGGQD-----FR---FMSGFLN-NKLTLTSMLVSS----LSLMGFPFSLGFYSKDIILS--SSSIFY-----NLII------ELIFF--LGCILT---I-IYTSRIMIISLTFSSSFK--------SN------FST-ESSLNFSI----S-L-----IFLLKFCLFSGSWM-------------FYMF-TETLFLPNLF---DLMKGILLILL-LLMYE----------------------------KIKLKINKFKILSLDGS---FM-----NWLS-----------KSEMSNM-LKYFSI------FK-MES-----SWVEFIS-------MIKKTPMMVSYKSILSPSDSLKLLILSMPSLWVIF-----------------------------------------------------------------MLNKEIFLFL--FFL---ILSMGTK---DPFL-------FCV----ILLSLSI-SLSFSMLWKLCS----VWIPSI------IL-ITFSSGMMVL-VMYSSSL---VS--L---KGEKKLKIKSYFLAL------ILIWLFKENNSMEEK------------------TESFFKEFSSSMYLPLMAL-IMLMFMIPMIENC-------FVPFNS--LQSSF-------------------
>Sperchon_plumifer
----------------MKTRWFYSTNHKDIGTLYFAFG-----VW--SGMVGASLSTLIRLELGQPGSLLGSDQIYNTIVTAHAFVMIFFMVM-PMMIGGFGNWLVPLMISAPDMAFPRMNN-----------MSFWLLPPALILLLTSSFTSMGAGTGWTVYPPLSSNLAHAGPSVDLTIFSLHLAGVSSILGAINFMATILNMKPASMKMEQIPLFVWSIFITTVLLLLSLPVLAGAITMLLTDRNFNTSFFDPAGGGDPILYQHLFWFFGHPEVYILILPGFGMI-SHIISFYSGKKEPMGSLGMIYAMMSIGFLGFIVWAHHMFTV---------------------------------------------------GMDVDTRAYFTAATMVIAIPTGIKIFSWMATVAGSPLAFDTPSLWSLGFVFLFTVGGMTGVILANSSIDMVLHD----------TYYVVAHFHYV---LSMGAVFAIIAGLTHWIPMLFNVTMNPKWLKIHFFTMFL---------GVNLTF-FPQHFLGLNGMPRRYSDYPDSFSFWNIISS------------------------LGSMMSTTS-------------------------TIFF----------IFILWEGM-----------SSNRQIFNFQN----------VNSSMELMNQ-TPTEIHTFFQT--IIITENK---------------------------------------------MPTWMAISFQDSNSPLMEHLYFFHDHTMIIVISM-TLMIAYLLMSS----LMSKSFS-RMDSESPEMELFWTSLPVGMLIFIAMPSLKILYMADELMNPSLTVKTMGHQWFWSYE--YSE-FK-E-----------------INFDSYMEPS------ETPRLIQTNNHIILPSKTPIRMIISSTDVIHSWTIPSLGVKADAMPGRLNQIFILMNRVGILSGQCSEICGANHSFMPITISSLPTEEFI-----------TSVKSL-----------------------------------------------------------------MKKAHPFHLVTESPWPFTASMSAMGMMHSTVIFSQ-FKTYTPLMMCLTT--TVLS-SVQWWRDVFRESTMEG-SH----------SNRAMTGLKTGVILFIVSEILFFFSFFWAFFQSSIAPTSELGMMWPPVGIQLFDPMNIPLLNTVILLSSGISVTWAHHNL-M-MSNFKKSSTGLYLTITLGVYFTTLQGMEYW---QAP----FSMWDSVCGSTFFMATGFHGIHVIIGSIF-LLVSASQLSTYKL-TDTHMVSFEAAAW--YWHFV---DVVWMFL-------YLSI-----YWWGN---------------------MKKKSSSLSPIT-KVMKNSILMLP---TPSNISYMWNFGSLLGIN------LMIQ----------------------IISGILLSMHYAP---ETSMAFES--------TIHITRDVNSGWMMRMVHMNGASLF--------------------------------------FILIYSHISRGLMFSSF-KKKETWISGVFIILILMGTAFMGYVLPWGQMSFWGATVITNLLSAIPFFGIQIVEWIWGGFSVSNATLNRFYSIHFLLPFILSAMIIIHIMTLHES-GSTNPTGMKSDLD-----KLTFHPFFSWKDMTAP----IIVLYMLMIMIMLN--PNLLGDPENYNPANPMLTPIHIQPEWYFLFAYAILRSIPNKLGGVIALVMSILILLV-NTTTKAK---KISSKFNPLKKMTFWAAASSFM----ILTWGGAKQIETPFEEISKIISIIYFSTML--LM---------------------------TNLFSMFDP--SASIM---NLNW----TM--MLAP-IMLIPM-----------T--IKN---SKTNLSIILIKNY----MKKEVS-------SMLE---T-SKK---------------NSSI--------SMLI-IM--FMMIFIINIMSLFPYNFTIASQISLTFPSAMLMWLSFMILGWMKNTKSMMAHLLPMGTPVILMPIMVMIELISQIIRPITLSVRLTANMVAGHLLMSLLGS-----FSLSSTTMS----LMCSPLI----MALTFLEMCVSAIQAFVFMTLITLYSTEIN---------------------------------MPQT------SPMNWMIITMM--------------FFITMN---IIISKSKTYFKSN-IQTLNSVKMKN--IMWKW-----------------------------------------------------------MVLIF----FL--TMILMLLSVAFFTLFEVKSLGLMHLRPGPNKVSLLGILQPIGDFVKL----FTKG-SFYVSLSFFVYYFFSPFL-GVFLSFVLW-SMYFS-----YFSFFSFFW-GVLLFFCLSSFSVYFLLFSGWSSGSFYSLLG---------------SFRSSAQAVSYEVSM-IFIF--------------------LSYIFIFYT---F---SFFD----L-----------------------FNKMGGVYFSLI----------------S--FP-LFFCWFLS----CLAESGRSPFDFSEGESELVSGFNTE-----YFGGMFALIFVCEYSFIVFLCLLTSFIF--GFYF----YFVSVFLF---CFLFVLV----RACY-------------PR---LRFDLL----MLFC---WKIMLPLVIGIFFFFISFSIF------------------------------------------------------MTKWMILIVSPVGIL-------------S-----------SNNWIMI-------------------------------WILLEMSSFSFIIISK-------KKSS---SESI--MKYFLIQTISSILILASISLKMMATSYLSSFTFMLSS--------------SLLV-TSLAVKSGLAPLHFWMP------------------------------------------------------------------------SVSKGLSWL--SMK------AFLTIQSVAP--------MTLLVNLLKMNQ----MMIMI----------LL---CSIIGTLS------QMAT---LNFKLLLTYSSVSH-------------SGW--------M-LLGSMVKMEVYI-LYML-VYT----MISLQIMSMMEKSKMTF----MTSM----NM------NTTFI-ILL---LSLGGVPPMTGFFPKW----MT---IS-MVM---------------EDN---FMKLS-CIILTLMACLNIYVYTR----------IMS----------KAILK-SMEKSMLKMNMNKKMMMILSSNLLAAPFAMMHSI----------------------------------------------------------------------------------MTLLSVMMSSIL--------YS-M-----LTTLS----KEKNLLKEES--SNFECGFQSQTEKN-NQMSSQFFMIAILFLIFDVEIAFILP--IPLS------ETMFNLNNWNILIILII-LLTGTLAEWKMGMIEWTK--------------------------MGFIFILPFFFFLLINKMVLELFFV---LSFIFV----YYIL----------SSYL------------FDYYLFYFDI-LNWS--LLILSVLIIS-FMLISNL-SFSLDFNFGSIFNFN-LF--------LMFLS----LL-----------------------------------------LV-----FV---SSSVIMFYVFF-EFSVIPIFFM------LCGWGFNFERLQAGFYMLMYTL-FFSLPFLIFICLINF---------NIKTIFILSSYYLYESDF---------------D-FFFVFI------SIFMFLVKLPSYFFHLWLPKAHVEAPVSGSM-ILAGVLLKLGAYGMLIYVPFVFYNL-ITFS---YYFYFLGLW--GGLMACF-----VCFRQVDLKKLVAFMSISHMGMVLS-GVFSFSFI-SLVGLVFMLLAHGLSSSGLFFSLNCFYERFHSRSLVLIKG----SSILLIGLSFWFFI---LISSNISAPPSFS-FFSELSLLIGISF---FDLNSLF-VFLTIMFIGTVC--SFHLY-------------MSVFHG--FSH-IFYSFEPLNL-KE-------------------HFILFIHCVPIFVLFVFI---------------------------------------------------------------------------MFMI---GMFS-----FLFF----RFH-Y---------IMLLLSIEIMMLSIY-------------FYFS----YMTYFGLGSLGVL-MFFLIM---MVCGAGFGICLL-------VFYVRKGGVENF--SSIF---------------------------------------MLNFYISFFLF-SFHLIL-FIMFMYFMSG---GFILSMS-FIFFP---SYSFDFM-------FIF---DWISCGFSS--FVML-ISSVVF-IYSGFYMEG-----DLSIRRYLWVLFLFVCSM----------LLLVFS--PN--------------MFSLMVGWDGLGLVSFLLVVYYNNFSSLRSGLLTVLTNRIGDL-----------------------------------------SMM------V--SFF------------FFYAYGSWGL-LS-----FYNDSII------------------------------------FLGA---F-----------VML-------------------------AASTKSAQLPFSSWLPAAMAAPTPVSSLVHSSTLVTAGVYLLIR---FYYSLSFML-NSLI---FCF------ISLMTM------FFSGFLAFFEMDMSK---VVAMSTLSQLGMMMFVI-SL-GEWSFGFFHMICHALFKALLFLSCGGFIFYSSGGQD-----IR---QSGGFVSISPFFCIIFIFSS----MSLCGFPFLSGFFSKDLILE------SSFGLGWGLFC------IMIFF--LSCIFS---L-VYSLRLFYFGLLYYNFLG--------CSLL----IYS-EMSSIY------M-M-----YIMGSWSMISGYFL-------------SSMLF-LDSFFLVSLNL-KSI-GLVILIFGI----V------------------FY--FLGINLNFFISFKSF--FSDMF---YI-----SWFS----GWPMSKFGSFFGFI-------------NS-SEL-----LWIEILGPKSFV-SFSSFSSLF--FNNV-------DYFLYKMIYVFIGMFFVVFFFMLYICN--------------------------------------------------------MIIMTI--SMITAMSFLITSN---YPMS-------III----TIILTTI-ISSTEMMMNNNM----SWMSML------VI-MLFVGGLMII-YIFILSM---NS--N---KMPKEKMYMPFT------LLIIMSSLMSLMNQKESKSHTG------------------SFFFSNNWDMLLMIIISIIISMMFMSKMI-------FNPASP--SKSMK-------------------
>Shevfchenkella_miscanthis_KK11
--------------MNYLNRWINSTNHKDIGSMYFLFG-----FW--SAFYGSSLSMVMRMELSQPGSFIYHDHAYNVFVTAHAFIMIFFVVM-PVLMGGFGNWLLPIMLGCHDMHFPRMNN-----------LSFWLLFPAMSFLILSSYSSLGAGTGWTVYPPLSSISFHTDFSVDLAIFSLHLGGISSILSSINFITTIFSMRFSGFKIDRLPLFAWSMMVTSFLLLFSLPVLAGAITMLLTDRNLNTSFFDPLGGGDPILYQHLFWFFGHPEVYILILPGFGII-SQVISFYCGKKEPFGYLGMVYAIFSIGVLGFLVWAHHMFTV---------------------------------------------------GMDIDTRAYFTAATMIIGVPTGIKIFSWLSTMSMSSVSWEVPMLWCVGFLFLFTLGGLTGIVLSNSSLDTVLHD----------TYYVVAHFHYV---LSMGAVFSIFAGLTHWLQVFYSFKFSDFTLKVHFFLSFL---------GVNLTF-FPQHFLGLNGMPRRYSDYPDSFFLWNLCSS------------------------LGALISVFS-------------------------LIFF----------SFIVWDSF-----------SKKMSFFSSCS----------SSSSCEFSLN-LPMEEHTFSNSIKSSTMIS----------------------------------------------MTTWNSSYFQNPSSFMMELVFVMHDYVCMFLVSI-LILVFMNLAYS----FFLTSFN-LSFYENHQLESVWTLLPFFLLVLIVIPSLASLYMLDSCLFCGMTISVMGHQWYWSYF--YKD-LK-E-----------------FFFNSYMLP----SEENSVRLLDVDNRLLIPSFLPIRFLVSSSDVLHSWTVPSFGVKMDAIPGRINQFCFSSKRSGVFFGQCSEICGANHSFMPIVLESVSFNNFL-----------NIL-------------------------------------------------------------------MISSTHHYYLLSPSIWPLLISVGSYNLFLSFFFFMK-FLNFMSFMVSMFL--IASI-SVFWWLSYGSEYNLEG-KS----------SISLEDGVKMSMILFISSEIFFFFSFFWSYFHFFLSPNMELGLGFPPVSVEFFDYSSVPFINTLLLMSSGVTVTASHFFF-I-GNKKKMALFWLAVTISLGLLFTFFQWMEYQ---NSF----FSLSDGSFGSSFFILTGFHGIHVLVGSLF-LFISLIRMCNL-S-TSQSFLSFELASW--YWHFV---DVVWIFL-------YCFL-----YYMMD----------------------MMILRKEDKIM-NTVNNSLWDLP---SPSTMTYFWNFGSTLGIC------LVIQ----------------------VLTGLLLTLHYTS---YAEESFSS--------IVMIMREVWSGWVIRFIHMNGASMF--------------------------------------FFFIYAHLFRGLFYKSS-AHKKVWMSGVTIMILLMGISFLGYVLPWGQMSYWAVAVITNLLSVAPIIGEDLVKWIWGGFSVSSPTLARFYSFHFLFPFILMFLTLIHLAFLHEQ-GSGNSMGLNSNAD-----KVSFHPYFTIKDTLFI----VTAVNVALMISFFQ--PYMLGDAVNNVPANAMQTPVHIQPEWYFLPSYAILRSLPSKTAGVLALLLSVSIFYFIPMFKMKF-----STKFNTTRQMIFWSMIASFI----FMMKMGSLPAEEPYVSMSQYGAMAYFSTIL--LLNL------------------------MTSLFSPFDF----FMLSK-SF----FPLL--FII---LVSSS-------L---FS-SLS---SFKVFF-----KSLFIF----LS-------IFFS---SLKSK--------CI---N-KSSL--------IIFC-CI--FVFIMSLNMYSVFSYNFPLSSQVSLVLYLALGFWFSFVLFSTLVNSKNFLSHFVPEGTPMALVPLLFSIELVSNVIRPMTLMVRLVANILAGHLLMILLSK-----LV----F-N----LSFAFPL---YIVLNMVEIFVSWIQAYIFSTMLTLYFSEV---------------MIVLVLYYFRHIIYSSFLFYPFI------FSF-LLFSFSI-------TF-----VTLFIPLFFSIH--------SFSLSS----------ICSHK-------SFSF--------------------------------------------------MKF----VL--FIVPPLVCVAFFTLLERKVLSLVGLRVGPNKVSLIGLLQPLSDALKL----SNKS-VNSLSSFSLFFYYFSSLM-MLVMGLTLF-CCLNA-----FPNYCFYKY-SFIVILLVLGFNSLNSILSGWSAFSKFSLVG---------------SIRTVAQLISYEAVL-YLCI--------------------FFFVLLFNS---F---GLEG----N-----------------------NF-FPLD---FL----------------FMILLPCFFIWLPT----VLAELSRTPYDFSEGESELVSGFNTE-----FSSGCFTLIFLAEYSSIVFFSLLSSFLFFKP---FFQ----SFFLL---FFYFIWI----RSVL-------------PR---FRFDKL----MNLS---WKFFIPFLT-FLFLYFFLFIS--------------------------------------------------------MWSIYLFSMFLFV-------------N-----------FCSSIVF-------------------------------WILIEFNLVIFIFIMI-YS-SGW-KYKQEMTDVF--LFYFVVQSLSSLLFL----------L----DSFFSNEI---T---FLFHY-DFFLLLSLLLKLGIFPFIYWVF------------------------------------------------------------------------KIRDSIS-L--FFF---T--ILMSLQK-VP--F-----FLILYS-SL---NFNIL-IIL----------FF---SFLSGCVL------ILFS---KDLKHMVICSSVSY-------------SFW--------V-FYLFLYSLFFFF-SFYL-IYG----VTLFVLLHLFFY---------NKSSLD----------YFVLLT-CF---SFFLGLSPFSLFFFKF----MS---AS-VII--------------ELFG------VFELIFFWMFSFLSLFGYMK----------FIFKS---FCNFFSLYAFLKT----SNKSLFFF---------LSLSTLPFLSFVV--------------------------------------------------------------------------------MLMFFLFC-ISALSILLV---S-L-----FFIFS----KNYMFDSFFN--SSFECGFTSYFFSR-FSFSSHYFLIGMIFLFLDLELCLLMP--FMG----ENFSMLFTVSLFF--SFVLV-LLLGLLEEWKKGLLNWKF------------------------------MISLGLPVSFL----FVFFIL---------------------------KESF------------FLSSLFAANS-VSIF--LLSIFPLVFL-LIFF--PSF-CFSSFKEFFFHFF-VF--F-----SVLFF----LV-----------------------------------------FC-----FT---TMDPFFFLIFL-ENCVVFMLAC------IIIFSKDMEKISSSLFMFFINI-FPSIMFMS-----FCSS--------W-EDSSFFLHFSVF-E-------------SVSF-ICFFSF------LGL-LVSKLPLFTFHFWLTKAHVSASGCGSM-ILASLLLKLGSMGLIKFYFIFN--L-CYS-FIGSVSYSVVSL--FSLLLLT-----VMMRFFDLKYLVACSSIIHMGPLFC-LILQGDSF-SIFGSCFMQVGHGLISYFIFFLITLIYESSYHRSIDQNKN----FSSSSSIFFFLIFF---FFILNMGFPPFCS-FLSELIFSFSF-MA--FSPWVLLVFV-VSLMPSGIF--FFFVV-------------SKSIFG--K----KSNS-PSHE--I-SNCFI-------------LLSY-FFLIFF--LIIP---LFFF-------------------------------------------------------------MLL----VLFFS---SFFL-----IFKY----FNQ-K---------LLVLLFLELGFLSLISF-----------FLIF----SYSSSVYISFFSG-LVLLIF---MVLDSSFGLCLL-------IFCSRNSVFYSSFNVS---------------------------MIFAKMFFFFF----------FLSL-----SFFLCV---FN--SV--EFISFSGFFSFPLD------EKTVSFFFSLCN---DHISFIFLM--MVSL-VTSLVF-LYSELYME------SYKNKKFLFFTLSFFFFM----------VSLSFS--GS--------------LMNLLIGWDGLGISSLMLIMFYPNKLTLFNSFLTFFFNRLGDI-----------------------------------------LFI------I---FF-----------CYFITI--YSLFFH---LGVFQK-FI------------------------------------FVIL---------------FLF-------------------------CLFTKSAQVPFSSWLPAAMSAPTPISAMVHSSTLVTAGLFIFFK---TMYIFKNHG-MLSF---LIY------ISLITF------LLGGFLSTMELDLKK---MVAFSTMSQISMTIFFI-SM-GFWSVGISHTFGHALFKTLLFVGCGVIFMSKNSDQL-----SY----NFKGNNLTPIFFFTLLVSI----YAMSGLSFSSSFFTKDFLVE--M-LISDS----SVFF------FFFLI--LGSIMT---I-LYSGKII------SALNF--------K-SL--KNFISVKLNQY-LF------L-----FLFSILTVSILKLL--FY---------ISFF--SQ----SCVVSWVEV-FMIN----LLILSFF-------FYTLSGKI-L----FPIL-------------SLEVL---YL-----KNFF-FSSFSK-LSI----NSS-----------TSL--NDS-----FFF-------KPS-AALFSS---MES-KLKP-MAFWIFPV-----VLIFLTKF-----------------------------------------------------------MTKMSIATLM-I--MLI---YSMSMNN---NPTK-------SSM----MLMVMSA-VTLMSVKLALGT----TWFPLL------MF-LLFTGGILMV-FMILSSI---LP--N---EKILKVKIPS-GLTV---MILLATTWAILKMKSGES------------TL------SEVKVLLSSASMFYPLTFLILSYFFYSVGIH-------ESDPNP--MRETQ-------------------
>Setoptus_koraiensis_SD23
--------------------------------------------------------MLMRLELSSPGSFFGHDHLYNVYVTAHAFIMIFFVVM-PVLMGGFGNWLIPLMLGCHDMCYPRMNN-----------LSFWLLVPSMSLLICSSLFSLGAGTGWTVYPPLSSSNFHTDYSVDLAIFSLHLGGISSILSSINFITTIIMARYNGVSFSRLPLFIWSILVTSFLLLLSLPVLAGAITMLLTDRNMNTSFFDPLGGGDPVLYQHLFWFFGHPEVYILILPGFGIV-SQVISANCLKDEPFGYMGMVYAIFSIGLLGFVVWGHHMFTV---------------------------------------------------GMDVDTRSYFTAATMVIGVPTGIKIFSWLATLCFSEISWSASLLWSLGFVFLFTLGGLTGIVLSNSSMDIVLHD----------TYYVVAHFHYV---LSMGAVFAIFSGFTHWFYHFYGLSLSPILLKVHFYVSFI---------GVNLTF-FPQHYLGLNGMPRRYSDYADSFYLWNFISS------------------------LGSFISIFS-------------------------LFYF----------IYCVWVST-----------MMMSKVYSSTL----------SSGNSDFLSD-YPYISHTYSSTPVAISWRA-----------------------------------------------MTWNGLMFHNGSTNMMEGVVFMHDYAMMFLFSI-LILIIYTFMNF----SMSGFYN-VMFYENHTLENCWTLAPFIVLFMLIMPSLSSLYVLDSCFFCGMCIKIVGHQWYWSYF--YSSINL-S-----------------DSFDSYM------SSDSCLRLLDVDNRLIVPMNTPIRFLTTSVDVIHSWTLPSFGLKMDAIPGRLNQTCTLANRPGVYFGQCSEICGANHSFMPIVLEVQDSQLFS-------------------------------------------------------------------------------MYNFEKNHYYFFLSSSPWPLVSSFSSFCFFLSIYILFK-SGMFLPLLVSFMV--LLFI-SYQWWRDLSVEYLFDG-LN----------SISLDSCFKNSMILFISSEILFFVSFFWSYFHFMFSDCMELGWHWSSYGIMMFDYSNVPLVNTLILLTSGMTVTMSHYFH-L-VSKFNYSTLYLFLTLFLGGLFTFLQYLEYK---SSF----FSMFDSSFGSVFYLLTGFHGIHVLVGSIF-ILIVSLRSMNLKL-TYDSMLSFELCSW--YWHFV---DVVWLLL-------YFFL-----YYLSY--------------------MKYTFGRKNMVLS-KVVSSSVWDLP---SPSSMSYFWNFGSLLGLS------LVIQ----------------------ILSGLFLSMHYIS---YSDLSFSS--------VIHMNRDLVGGWLVRFIHMNGASFF--------------------------------------FIFIYLHMARGMFFSSF-THKKVWLSGSLILVLLMAISFLGYVLPWGQMSYWAVAVITNLFSIFPLIGTELVYWIWGGFSVGSPTLTRFYSLHFLLPFVLAFLVLAHLYFLHKE-GSSSNLGINSNMD-----KISFHPFFSLKDFLSW----TFLFGLSMMIVLFF--PYLFGDPVNFVPADPLSTPIHIQPEWYFLFYYAILRSFPSKLVGILGLASSVIILFFLPYFNYEF-----SSKFSNFRYIFYWFFCFNFV----FLSYLGAMPAEGVYLTFSYLFSLFHFLIFF--LMNL---------------------------MFSSFDN----YNYMM-------YGSYSGMFF---FFVFT-----------SIYTMS---KFSM-----IKSVLLNF----LH-------DFYL---SISPK--------TTKFST-N-----------FLIT-I---FFFFFFLNFSSVFPYLFSMTAHMYVLLPLSLGVWLTMNMFQMMNSLVSFIIHMVPLGTPSYLVFFMVIVEMISNSIRPLTLSVRLMANVFSGHLLMILLYG-----MVSLLTF-S----GALSFFF---YTVLSGVELLVSLIQAYIFCTLVYLYYTDIF------------------------------------M------SPNFWVFHFML--------------IFFFLATLAIFISYFNILSNSLISLSKFYETYFFNILN--------------------------------------------------------MNFASYT--KF----IL--VMLGVLISVAFLTLMERKVLGMVGIRLSPLKVSMVGTLQPVGDALKL----AFKN-DLFLSYSFNYIYVFVGSL-FLSLSLSTWMFTSLF-----MTEVVSTKL-SLFMILFIMTFSTLSILLIGWLSLSKYPLIG---------------SIRSATQAISYESII-TLVF--------------------LFVVLVGGS---Y---KLNL----------------------------E-FLTCN---FI----------------YVM-PLIFLFWLFA----ALAEMGRTPYDFSEGESELVSGFNTE-----FGSTPFSLIFLSEYSNILFLGSLTSLIFFSI--SGIM----VFSLL---VFWFIWI----RSVL-------------PR---SRFDYL----MDLA---WKFFIPLVT-LYFLYMVLLTSF------------------------------------------------------MILYFFSL--VPFF-------------S----NI-------SPFFI-------------------------------WLLMEVNVLLFLFLNYFSF-ELKSL-DFYMHDNY--FTYFKIQSTSSFLFL----------GLSMFM-IFMANFNYYSSFNSFLLFS--LC-LSLIIKLGLPPFHSWVY------------------------------------------------------------------------KFTSLQFSK--LGL---T--LFFTFQK-IY--L-----YGILIS------LSLYFSLAF----------MS--LSLFSGSFF------LMSN---IYLMDLLVSSSIFN-------------SFW--------F-FSFFMFSYETLA-LFFS-VYM----ISVA-YFVFSV-KNMDMKNMKENDIKL------------FFVSFS----ML--ALPPFSTFFLKT----LV---IF-LFS--------------NFMN------TIFLVFTFFFMFLGLCGYLK----------FFYS---FYISYKELYNK-KSNSLS------M----------YLIPFFLLMFFFF------------------------------------------------------------------------------ML-----YL-LGFAVSLLIY---M-M-----FFVFS----YKLMSMNDEL--SPFECGYTSFSQSN-FTFSIHYLLFIFLFLLLDLE-FTLTFWYFYS----SSFSSQVSLFLVE--VFLMV-VLLSLVYEWYSSKLDWTY------------------MIFSCYLKSLVYSSLIGLMLIS----------S---------------------------KSVK------------TLYWEIDLTP-TESI--LSLLSMMIIS-MTFLTIFS----SFKKENFFLKC-MM--T-----SVILW----CA-----------------------------------------LS-----FI---SSNKFIFFLAF-EISMIPMFIS------ILYLSKEKSKIYSAMIMMLMNM-AMAVPCLI-----FILK----------EFSSLKTFNVFVSSF--------LNMKNVNF-FFGLMM------ILM-MLSKAPMFFIHIWLPKAHVDAFTLGSV-VLASLMIKLSIMGLIKLDILLE--E-KMK-NFSFILYSISWT--TLIISLM-----MMIRSVDIKKLAATSSIVHMGSALN-SILSMKSM-GMVGAVMVLFSHGLVSALMFSMIGLMYESTEGRSTYSNKS----KESFNKTLTMMWVV---ILFLNVGVPPTMS-FFSEIYLMSTFLFM--G--SSSVIFLMISMVLISNA--SMLSM-------------EKITFM--K----KESSMMIMK-MN-SCMFL------------------NIVLCF--VIMN---ILIMKIY-----------------------------------------------------LSSTFL-------------------------NL----TKK-K---------ILILMNLELLMI-FM-------------MFMM----FNLSNNSSNNFSP-FMCLVL--VMVTESVLGLSIM-------TASSRNSSMSSVLSKSWF----------------------------------------------MIKMTPIMIVLVSLCVELLSGS--TLTSASVH-ISN-----WLNIAIS-------VEL---SKMNLVFLL--MVST-VSFFIM-FYSSYYMES-----YN-KKKFLILTMMFFFSM----------IILSIS--SG--------------FLTTMMGWDGLGISSICLIMIYQSKKTVSNTLLTMTFNRLGDV-----------------------------------------LLV------L--GMI------------KTSSFQ----CDLGFSISSNMSLES------------------------------------TIF----------------LIM-------------------------ASMTKSAQFPLSTWLPAAMSAPTPISAMVHSSTLVTAGIYLVVK---LTMIIQMMN-ISWI---MMI------ISSISM------IGAGIFALYEKDLKK---IIAFSTMSHISIMMLML-SM-KFKTLAMVHMLSHALFKTSIFMGAGDSFISKWSNQD-----LN---FLSA---SVKSKMSFFKISS----LMLTSIPFTVSFYTKDVLIE--MNMYDELN---NLSY------SMFLW--MITILT---I-LYSKSIMSTSTEGFSSSK--------SMNIKSGLNFM---------------F-----TIMSIMMMTVSKTS-------------FMILKGIINPVVS-----KLEALMTI-LMIFLASN----------------------------MKMNKSTKLMMISTSMM---MK-----TEFS-----------ITKMKLIMMGYSFVSLLDFFLY-DST-----FWDIKINFSDKF-----------------NNKLLNSLIM--VTLGS--LIMMSA----------------------------MISLENTQSFKFLTSSVNVFFKLNFELMETMFYTF-----IF--ISQ---SMLFTST---SPMV-------SWM----VLMVSSI-LLMFVLYIGMSH----SFMTFL------VL-LVFVGGIMVL-FIFMSSV---FP--N---ERNKPLMFNMYIFF-----FFFF--------------------------------------F------FFI--FF--MPLSFFFKIM-------LFTGLF--IFMYFF------------------
>Setoptus_koraiensis_HEN28
--------------MQSLTRWMYSTNHKDIGTMYFMFG-----FW--TAFYGSSLSLVMRLELGMPGSFIFHDHVYNVFVTAHAFIMIFFVVM-PILMGGFGNWLIPLMLGCHDMHFPRMNN-----------LSFWLLFPAMLFLILSSYISLGCGTGWTVYPPLSSIYFHNDVSVDLAIFSLHLGGVSSILSSINFITTVFVMRFAGLLMERLPLFIWSMLVTSFLLLLSLPVLAGAITMLLTDRNLNTSFFDPLGGGDPILYQHLFWFFGHPEVYILILPGFGII-SQVLSFYCGKSEPFGYLGMVYAIFSIGILGFLVWAHHMFTV---------------------------------------------------GMDIDTRAYFTAATMIIGVPTGIKIFSWLATISMSSISWEPPMLWCMGFLFLFTLGGLTGIVLSNSSLDTVLHD----------TYYVVAHFHYV---LSMGAVFAIFAGLTHWFQIFYGVKLSSYKLKAHFLLSFV---------GVNTTF-FPQHFLGLNGMPRRYSDYPDSFYSWNLISS------------------------LGSFISMFS-------------------------LCFF----------AFLVWEAL-----------TLKMKLMSVVA----------P-SMLESSSN-FPLNEHTLECSVKSLLMHK----------------------------------------------MTTWNSWFFHSPSSYLMELVSCMHDYVMLFLFSV-LLTVLINLVSS----FILGSFS-LNFYEGHELETVWTVVPFFLLSFIVFPSLTSLYMLDTCLFCGLTISIMGHQWYWSYF--YKD-LG-G-----------------DFFDSYMLP----SDSSEIRLLDVDNRLMIPSFIPIRFLVSSSDVIHSWTIPSFGVKMDAVPGRINQFCFSSKRSGIFFGQCSEICGANHSFMPIVMESLPFKNLI-----------NLA-------------------------------------------------------------------MITKTHHFFLLTPSPWPLLASFCSFNLMFSFLIFVK-FFSSSSFFLGLTN--VSFC-CFFWWIFYGVELNTEG-TN----------SFILEKGLKVSMILFISSEVLFFFSFFWSYFHFFLSPTMETGLCWPPAAVEMFDFLNVPLINTLVLMSSGLTVTVSHFFL-M-QGNKKMFNLFLILTVLLGGFFTILQIMEYN---SSF----FSISDSTFGTSFFMLTGFHGIHVLIGTIF-LTVGLIRSLGMNT-SNCGSINFEMASW--YWHFV---DVVWIFL-------YFLI-----YYLNN----------------------------------------------------------------MC------LATQ----------------------ILSGLFLTFHYTS---YANHSFSS--------IVEVMREVWSGWVIRLVHMNGASVFFFFIYLHLFRGMFYFSAVHKKVWNSGVTIMITLMAISFFFFIYLHLFRGMFYFSA-VHKKVWNSGVTIMITLMAISFLGYVLPWGQMSYWAVAVITNLFSVVPVIGTDLVSWIWGGFSVSAPTLTRFYSLHFLLPFVLAFLVIVHLLFLHQK-GSSNSLGLDSNMD-----KIQFHPYFTMKDLIFI----MAVFVLSFMVTYFF--PYVLGDSVNNVPANAMQTPVHIQPEWYFLPSYAILRALPSKTAGVLALAASVTIFYTLTLYQLNF-----STKFTAARSVMFWAILATFI----FLMKMGALPAEEPYVMLSKIGAMIYFSLIL--MFNI-------------------------MSLFTPFDM----IIYRM-PF----LFFS--LIF---GLFLN-----------VAWCSS---IFSSIF-----SYLKHL----IL-------EFFY---SLKPF--------YF---T-KGFS--------MILF-SM--FLSIICFNLLSVWPYIFAPSSQVSVVLFMGLCFWMGMVLFSIFNNTNYFLAHSIPEGTPIYLTWFLFLIEMISNLIRPITLTVRLVANILAGHLLMILLSQ-----LV----L-Y----FPSVSLL---YVGLNLVELFVALIQAYIFCTMICLYFSELH---------------------------------MPQV------NEFSWFKSCFL-------LI-----F--FLYL---------------SWLK----FSF---I--FGHISSLT-SLKFNKFNFFLLV-----------------------------------------MKP----LI--LVVPLLISVAFLTLLERKLLSLAGVRVGPNKVSLLGIFQPLGDAVKL----GGKG-VNMLSSSSFFFYFISASL-MIFSSLILF-SSMIF-----DPSFISFKF-SVLMILLILGLNSLNSIISGWSTFSKFSLLG---------------SLRTVSQLISYEASL-YLCI--------------------FFLIIVYCC---F---DLLE----M-----------------------FY-MHFP---LV----------------FLFFPIVGYFWVPV----FLAELNRTPYDFSEGESELVSGFNTE-----FGSSSFTLIFLAEYGNIVFFCLLSGVLIFSS----PL----GSFFL---LFFVIWI----RSVL-------------PR---FRFDKL----MSLA---WKFFIPFLS-CLFLFYF-LSIS------------------------------------------MYSPPVMKSPLVWVMMGYLNSIFLFF-------------N-----------QSSVLMF-------------------------------WCLLEVNMILLISVFY--F-MEN-QDKMMNSEQC--LYYFMIQSLGSFMIL----------L----SFKFSDML---P---LSGLS-YILFSMAVVIKMGLWPFSAWVF------------------------------------------------------------------------NLGSSIS-Q--LKM---F--FLLSIQK-IP--L-----FYLIFS-FP---TLYTY-VIF----------LS---SFLVGSIL------IFSS---MSIVEIFVSSSIYS-------------TVW--------V-GYLFNNSFLIFS-MYVI-MYF----FFLYILLQSKT----------ESSTDK----------NFLLG--SF---IFFIGLPPLSLFFFKL----FI---VN-WIS--------------GSLS------SLDFLFFWLVSFLGLFGYAK----------MFFQY--FFM-KFHMYLNDEF---FSQKMSFYL---------IPSSL--FFLFLI----------------------------------------------------------------------------------MASFIL-SLLIPIIVL---S-I-----FSSLA----KSGVWVSISS--SIFECGFTSYFFSR-FSFSSHYFIIGLIFLFLDLELCIIFP--FFS----GPSSDPSSMLLGW--FFALI-LLIGLIEEWGVGALEWKF--------------------------------MISFLSLPP----LVLCLC---------------------------KSGI------------FFCSSYLLLD-SVLF--FLSIIMLVYY-IIFS--VRF-NFSEASDKVFFQL-GF--L-----VVFSS----LY-----------------------------------------FC-----FS---SSTSIIFLFWL-EMCVFSMIFL------IFTFSKEEDKISSTLFMFFLNI-LGSVPFMG-----FCYF------SNYKLENLHWSIFSFS-N-------------SLSW-EVTLFL------ILI-LVLKLPILIGHFWLTKAHVAAAGPLSM-ILASLMLKLGSMGMLKFNYFIL--S-NSL-KLTGSLISISLF--SCIFFTI-----LMIFFFDLKFLVACSSILHMSLLVP-LTLSNSSL-GCFSSIFMTVGHGFTSLILFFLLTLIYEFSMSRSSDIGKC----QESHSKFYAKWIFF---FSFLNLGVPPFLS-FFSELFLFSFL-SA--SSYISSFFFG-GVMLFSLFF--TILLI-------------LKILFG--K----KNQMSEMSE-YS-YFSVY-------------LKFCVFLLLLL--PILI---S--------------------------------------------------------------MSFMGILPLMFLLF------I-----F-FR----LSN-K---------LLSLLMLESCMLVLV-------------GDYF----YTFSSGVSGITIC-LILMIF---LVLDSVFGLSLL-------GNSTRFSSYMCPFR----------------------------MVLSSSHYKFLV---------SFLFI-----FLGLLLFNK----NY-SLMINFSNPLNFS------------CPTFSTLM---DLKMIWFIF--MVFF-VTSMVS-LYGEVYME------HYNNFKFFFLMISFFLSM----------LFLILS--ES--------------HLSFLTFWDYLGLSSLALIMFYPNKTTAYNSFMTSFFNRLGDV-----------------------------------------ILV-----------F-----------CVGLQI--WSSSKS---FSELQYPNF------------------------------------LVLM---------------LLV-------------------------CGFTKSAQFPLSSWLPAAMSAPTPISAMVHSSTLVTAGVLIYQK---FSFFLEFMG-VFLF---ILM------LSMLTF------LSGGILANYESDFKK---IVAFSTMSQISMIVAFC-GM-LMFWVSIMHMFFHALFKTLLFCAVGLYLLLMFSGQN-----SN----NLSLDKNSSFMASLIFFSI----FSMTGLTFSSSFYSKDLVLE--Q-LISLN----DFSM------FFLGL--IGSFLT---I-LYSSKIL------KFLVS--------YPKN--FFIFSEKSSNS-IF------F-----IFFSVITLFLGLVV--NS---------LSFN--FY----TPTVSLAEV-MGITL---MLLILLC-------FKMPNLKM------MLYY-------------SLDII---TM-----KSST-FSSMNL-QS------SI-----------FKNFSMDH-----MFF-------KPK-LFYSG-------------FNLLQKEHVSSWWTFFFFFLIFILIF-------------------------------------------------------MNTFFFLFL-I--LTA---TFILQSV---NPVK-------VVF----SIMMLSM-VIFLWMAIQSSS----VWFPLI------FF-LLFMGGILIM-FLILSSL---LP--N---EKSWKSKKIQSVM-----AFLAAMSLYLAPAKYSST------------GSSFS--ITEAKNAMLAGSNLIFMTTLVLLYFLIFVSML-------SSEK----------------------------
>SD27
-------------MYNYFGRWFNSTNHKDIGTMYFLFG-----FW--SAFYGSSLSMVMRLELAQPGSFIFHDHVYNVFVTSHAFIMIFFVVM-PVLMGGFGNWLLPIMLGCHDMHFPRMNN-----------LSFWLLFPAMSFLILSSYISLGAGTGWTVYPPLSSISFHTDFSVDLAIFSLHLGGVSSILSSINFITTIFSMRFSGFKLERLPLFVWSMLVTSFLLLFSLPVLAGAITMLLTDRNLNTSFFDPLGGGDPILYQHLFWFFGHPEVYILILPGFGII-SQVISFYCGKVEPFGYLGMVYAIFSIGVLGFLVWAHHMFTV---------------------------------------------------GMDIDTRAYFTAATMIIGVPTGIKIFSWLATISMSSVSWEAPMYWCVGFLFLFTLGGLTGIVLSNSSLDTVLHD----------TYYVVAHFHYV---LSMGAVFSIFAGLTHWLQIFFSFKFSDLLLKIHFFLSFL---------GVNLTF-FPQHFLGLNGMPRRYSDYPDSFYLWNLFSS------------------------MGAMISIFS-------------------------LIYF----------SFLVWDSF-----------TKKMTYYGSFS----------ASSSTELLFD-NPIQDHTLSNSVKTSYMSN----------------------------------------------MTTWNSLLFQNPSTFMMELVSIMHDYVTMFLISI-LILVFMNLAYS----FFFKNFN-LNFYENHQLESVWTVAPFFLLVFIVLPSLSSLYMLDSCLFCGMSVSIMGHQWYWSYF--YKD-LK-D-----------------YFFNSYMVA----SSESSIRLLDVDNRLMIPSFLPIRFLVSSSDVLHSWTIPSFGVKMDAVPGRINQFCFSTKRSGVFFGQCSEICGANHSFMPIVLESVSFEKFI-----------NFFN------------------------------------------------------------------MTTSTHHYFLLSNSPWPLISSISSFNLMLTFFFFVK-YMNLMSFVFSLAL--ISMF-SFFWWINYSFEFNLEG-KN----------STTMENGVKMSMILFISSEIFFFFSFFWAYFHYFLSPTIELGLTWPPILLESFDFLGVPLINTLILMGSGLTITVSHFYL-M-EGKKNKSMFWLLFTILLGVFFSYFQLKEYN---SSF----FSISDGSFGSSFFVLTGFHGIHVLIGSIF-LLTTLIRSSYLNS-STKNFLSFELSSW--YWHFV---DVVWIFL-------YCFL-----YYMID---------------------MLKNLRKEDKIM-LTINNSLWDLP---SPSTMTYFWNFGSTLGLC------LVIQ----------------------VISGLLLTLHYTS---FASESFSS--------IVKIMREVWSGWVVRFIHMNGASVF--------------------------------------FFFIYMHLFRGMFYTSS-THKKVWMSGVSIMILLMAISFLGYVLPWGQMSYWAVAVITNLLSVIPIMGEEVVKWVWGGFSVSSPTLTRFYSFHFLFPFVLMFLTLLHLVFLHEQ-GSSNSLGLNSNND-----KISFHPYFTIKDTVFI----FMVINISMMISFFT--PYLLGDAINNVPANAMQTPAHIQPEWYFLPSYAILRALPSKTAGVLALLLSVSIFYIMPMFKMKF-----STKFSYFRQIIFWTFLASFI----FLMKMGALPAEEPYVTMSKWGAMLYFSSIM--LINF------------------------MMSLFSPFDL----IFFHK-NL----LSLF--FLL---STLFM-------K---L-FYFS---SLTKFL-----SELFNN----LS-------NFFC---SLKSK--------FY---N-KTSN--------MIFL-SI--FLFLVSMNFFSVFSYNFPFTSQVSIVMFFSFSLWSMMIVFSIFNSTNKFFYHFIPEGTPLPLTFLLFLIELVSNIIRPLTLMVRLVANILAGHLLMILLSQ-----LV----F-I----FSGAYFC---YILLNMVEIFVSMIQSYIFATMLVLYFSEV----------------------------------MPQT------SNISWINSVSS--------------IFFM-----FVL--------LILSLNY-----YTYLGFQFSIKFPKSKFLYSFFL---------------------------------------------MMMKF----IF--FLLPPLICVAFFTLLERKVLSLVGFRVGPNKVSMIGFLQPIGDALKL----ANKS-VNSLTSFSLAFYYASSIF-MFLMSLFLF-SCLGV-----LPSFLSLKY-SFLFLFLVLAFNSLNSIFSGWSAFSKFSLIG---------------SIRTVAQLISYEAVL-YLCI--------------------FFFTILFSS---F---DLGS----S-----------------------TF-FKFF---SC----------------FILMLPCFYLWVPT----MLAELNRTPYDFSEGESELVSGFNTE-----FSSGCFTLIFLAEYGSIVFFSLLSSFIFFYN---FFF----FFFFF---FFFFIWL----RSVL-------------PR---FRFDKL----MNLS---WKFFIPFLT-LVYIYFLC-----------------------------------------------------------MFMLYLLSVFFFI-------------N-----------FSSSFIF-------------------------------WMVTEINLLAFICLLI-SI-MGT-GYKKECYDTV--LFYFIIQSIASIFFL----------S----DFFFCMSF---E----MFNS-DVMFLLALMMKLAMFPFFFWIF------------------------------------------------------------------------KISMFLN-Y--LSL---S--LVLSIQK-IP--F-----FLALFS-SS---SLILM-FLI----------LS---SLIMGSLM------ILFS---DNLINMLICSSITY-------------SFW--------T-FYIHSISVYLFM-FFFL-FYG----LSIFLLMNSYYY---------SSTSFE----------SSFSVI-LF---MFLLGLSPLSIFFFKF----LV---VS-FIS--------------LGFG------ILELSIFWFLSFITLLGYSK----------FSFNT--FFF-KSSYYNTI--GVFKNMQILFYG---------ISSIF--FFLFFV--------------------------------------------------------------------------------LLIFFLLG-IIVVVLVIL---I-L-----FFFSS----KFNQFDIFSN--STFECGFTSYFFSR-FSFSIHYFMIGLIFLFLDLELCYLMP--FFN----EDSSNPILSMFLW--IFVLV-LILGLMEEWNQGLLEWKD------------------------------MISLSVPLFFFSL--FFLL-----------------------------KESV------------LLSSSFYFNL-ETQM--MILIFPLVYL-LISN--SQF-NFNSLKNKFFFNL-QV--V-----LVLSS----LI-----------------------------------------FC-----FS---SCTPFLFLVFL-ENCVIFMIML------IMNFSKDFDKISSTIFMFIINI-FPSILFMY-----FCTE--------WKNLD-QISGFLCL-E-------------IFSL-FTFICF------IGL-LVSKLPLFLSHFWLTKAHVSASGCGSM-ILASLMLKIGSMGLFKFNYLFS--F-VYS-TLMSFSFFFISW--SMIIFLT-----IMIRFFDLKYLVACSSVVHMSPIFC-VVLLGDSM-STYGSVLMMVGHGIVSYMIFYLVSILYELGYHRSVDFNKS----LSSMTKLFYMFFLF---FFLMNMGFPPFCS-FLSELYFLRSF-FI--MDFVPFIFFM-ASLIISGIF--FFFII-------------SKTLFG--K----KNML-NNHM--I-LYDNF-------------FFSY-YYLFIF--ILLP---FLYV-------------------------------------------------------------MYF----LCLAF---SLFA-----LFKF----FRS-K---------ILVLLCLEVSLISVICL-----------SLLS----SFPSKSMSSFFAS-LIFLTF---MVIDSVFGLSIL-------ISSTRNSTSFSNFLFSN---------------------------------MYIF----------FLS-------FFFSL---LG--FS--NFFSLGSSFIFSPE------VQFSSIPSELVI---DKTSVLFLS--MVCL-VTSLVL-LYSEIYME------SYKNKKFFFLTLSFFLFM----------GVLSSS--GG--------------FMNLMIGWDGLGISSLLLIMFYPNKITLFNSFLTFLFNRMGDI-----------------------------------------FFL------I---FF-----------CYFLLN--QSLFFY---LNIYFS-NL------------------------------------ILFI---------------FFL-------------------------GLLTKSAQIPFSSWLPAAMSAPTPISAMVHSSTLVTAGIFIFFK---FSNFFYLTG-FLSL---LLF------ISICTF------LLGGFLGFLELDLKK---MVAFSTMSQISMILFFI-SL-SLLSLSYLHTFGHALFKTLLFCSCGLFFIWKFSDQI-----SL----NLVSVSTFMSVSFFFLVSI----YSMSGLTFSSSFFTKDLVLE--I-LFDKK----SMFL------FFLLV--LGSSFT---I-FYSSKIF------NSLCF--------SGLK--KSFHSYKISQM-FF------I-----FFFSFFLMCFLKMI--LE---------ISVV--GH----MCELTWMQV-FLLN----LLITYFF-------FLKFKFKK-L----MI-L-------------SSEII---FM-----KNLM-ISISSK-VLS----EKF-----------LFYFQSDS-----FMF-------KPV-NFPLMS---LDY-GVKP-VKFWFFILC----IILLFFLYSF----------------------------------------------------------MTALIPFFI-I--MIF---LAMSNSK---NPMK-------ISF----LIMAGVS-LMLITIFMETGN----SWFPLL------FF-ILFTGGILMM-FMILSSI---LP--N---EKAYKVKVPK----I---IFVFSMIMFPVVSYSKEN------------FAGSN--FYALKSLISSSLFFSLMTVIILLYFFNSIKLN-------SSENYS--MRSFQCC-----------------
>SD20
-------------MFKYYLRWFNSTNHKDIGTMYFIFG-----FW--SAFYGSSLSMLMRMELSQPGAFIFHDHVYNVFVTSHAFIMIFFVVM-PVLMGGFGNWLLPLMLGCHDMHFPRMNN-----------LSFWLLFPAMIFLILSSYISVGAGTGWTVYPPLSSSSFHSDFSVDLAIFSLHLGGVSSILSSINFITTIFNMRFSGFKLERMPLFVWSMMVTSFLLLFSLPVLAGAITMLLTDRNLNTSFFDPLGGGDPILYQHLFWFFGHPEVYILILPGFGII-SQVISFYCGKSEPFGYLGMVYAIFSIGILGFLVWAHHMFTV---------------------------------------------------GMDIDTRAYFTAATMIIGVPTGIKIFSWLATISLSSVSWEAPMFWCLGFLFLFTLGGLTGIVLSNSSLDTVLHD----------TYYVVAHFHYV---LSMGAVFSIFAGLTHWLQFFYGLKLSDLNLKAHFFISFL---------GVNLTF-FPQHFLGLNGMPRRYSDFPDSFFLWNLVSS------------------------MGALISIFS-------------------------LIYF----------SFLVWDSL-----------SKKMNFFSSTS----------ASSSVELLLG-APMEEHTFSNCVKAGLMF----------------------------------------------LMTTWNNIFFQSPSTFMMELVSVMHDYVMMFLVST-LILVFMNLSYP----FFFKSFN-LEFFEHHQLESIWTVVPFFLLVFIVVPSLTSLYMLDSCLFCGMTISIMGHQWYWSYF--YKD-LK-E-----------------YFFDSYME-----GISSSIRLLDVDNRLVVPTFLPIRFLVSSSDVIHSWTIPSFGVKMDAVPGRINQFCFSSKRSGIFFGQCSEICGANHSFMPIVMESVSFSNYI-----------SLF-------------------------------------------------------------------MISKTHHFFLLSLSPWPLILSISSFNLLFSFMIFLK-FNGIYCFFFSLMN--LMFS-SFFWWVSYSSEFNLEG-KN----------SLMLEKGLKLSMVLFISSEIFFFFSFFWSYFHFFLSPNIELGLSWPPVYIEFFDFLGVPLINTMVLMGSGLTITLSHFYL-M-EGSSKKNNFWLMVTISMGILFSWLQFIEYN---NSF----FSISDGSFGTSFFMLTGFHGIHVLIGSIF-LLTTLIRSMFATS-SVSNFLSFELSSW--YWHFV---DVVWIFL-------YCFL-----YYMVD----------------------MKMNRKEDKMI-LTVNNSLWDLP---SPSTMTYFWNFGSTLGVC------LMIQ----------------------VLTGLLLTLHYTS---YADESFNS--------VIKIMREVWSGWVIRFIHMNGASVF--------------------------------------FFFIYLHLFRGMFYSSS-SHKKVWMSGVTIMITLMAISFLGYVLPWGQMSYWAVAVITNLLSVIPLMGEEIVKWIWGGFSVSAPTLTRFYSFHFMLPFILMFLTLIHLMFLHYQ-GSSNSLGISSSMD-----KIQFHPYFTIKDTIFI----LMILTMSIMISFFT--PYVLGDAVNNIPANSMQTPVHIQPEWYFLPSYAILRALPSKTAGVLALLLSVSIFYFMPLFNSKF-----STKFSYYRQLMFWGMISSFV----FLMKMGALPAEEPFVEMSKWGAMMYFSTVL--LLNL------------------------MMSLFSSFDL----VLLFK-SW----VSFF--FII---SLGSY-------S---M-FFVT---SNNSLF-----NSIING----LS-------SFFY---SLKSK--------FF---N-KFSI--------LIFI-SL--FFFLGFMNFFSVFSYNFPFCSQVSVVFFFSFSIWLSFMMFSLGNSMQKLLYHFIPEGTPMSLTFLLFLIELVSSIIRPLTLMVRLVANILAGHLLMILLSN-----LV----C-Y----YPYSFFF---YIMLNLVEIFVSLIQTYIFGTMMVLYFSDV---------------------------------MIPQV------SNLSWF-NSIL--------------IFLSFYIFVIFF--------FNYFSI------FFY-KNSDNCLIKKLKFF-YFV-----------------------------------------------------------------MSVAFFTLLERKVLSIVGFRLGPNKVSMVGILQPMGDALKL----AGKS-VNYLSSFSVFFYYISSFF-MIFMSLLLF-FCLNV-----VPNFVLLKF-SFLIFLLILGLNSLNSILSGWSTYSKYSLIG---------------SIRTVSQLISYEAVL-YLCL--------------------FFFVVLYSS---F---DISS----L-----------------------SF-FNLF---LT----------------FIFLIPCFFIWVPT----MLAELNRTPYDFSEGESELVSGFNTE-----FSSGCFTLIFLAEYGNIIFFSLLSSFFFFYP---IYL----FFFFF---FFFFFFF----FFFF-------------LA---ISYGNIIFFTLLMS---FFFFYPIYL-FFFFFFFFYYLNSFCSSSISFW--------------------------------------MITNQLHMFLLYLFSLIIFV-------------N-----------YTSPFIF-------------------------------WVMTELNLLMFIIVIF-IF-KSI-MFKQEMFDLV--MFYFLIQSLASIFLL----------S----DFFFSEDF---F----IFNS-DLMFIISIFIKLGIFPFFYWVF------------------------------------------------------------------------KLSEFLN-F--FSL---S--LLLTFQK-IP--F-----FSILYF-SY---NLDML-FFL----------SF---SFVVGSIL------VIFS---SNLIFLLVASSISS-------------SYW--------I-FYLFGFSIFFFF-MFYI-LYF----SFLFIFLYMHYSI--------FKSSSM----------LFYSFL-IF---SFLLGLAPLSLFFFKF----YT---II-VIF--------------LGFG------IFEILFFWFFGVLLLFGYFK----------YFFKS--FFF-SLDMYLFFFS---DKIKMIFFV---------MSTML--MFMFLL----------------------------------------------------------------------------------MYFILG-IIIVIFFIL---I-L-----FFILS----KKNKFDTLGG--SPFECGFSSYFFSR-FSFSFHYFLIGLIFLFLDLELCYLLP--FFN----EDFSSIVMIFYLW--IFITI-LILGLAEEWNQGFLNWKF-------------------------------MMYSLSSFI-----FFFWMC---------------------------KDFI------------FLGKIFCLDL-NLNL--MSFIFPLILF-LIYL--VIF-NFLGFKEKSFYSL-GF--G-----IICLF----LF-----------------------------------------FC-----FN---SISPFFFLLFL-ESCVVFMVAL------IFWFSKDLDKVSSVLFMFFINI-FPAILFMY-----FCCW--------W-PYNILFLSLISM-Q-------------SQDF-FIFFCC------LGL-LISKLPLFFFHFWLTKAHVSASGCGSM-ILASLLLKIGSVGFYKFYLIFL--K-NFK-DFGSFFFSLVIF--SSVILLV-----IMIRFFDLKYMVACSSVVHMAPIFP-LLFWGSSS-CVFSCFLMMVGHGLVSYFIFFLVSLIYEVSFNRSIDFNKS----LSSYSKVFMIFFFF---FFLANMGFPPFSS-FISELFFFFSF-LG--YSYILCFFFF-VTLILSGLM--FFFLI-------------SKSLFG--K----KLLF-NIFS--F-NLNNF-------------FFFI-LYFMFF--LIMP---FIYNCLFS----------------------------------------------------------------MFFFC---FMGM-----YFKF----FKK-K---------ILVLLSLELGLICIICL-----------NLIY----SYNSYSTSFFFSG-MVFLTF---MVVDSVFGLSLL-------IFSSRNSSIFSNFIFFF-----------------------------------ML----------MFFF-----VSLFFF---FN--LD--FNLSYSSFFHFSLE------EKILPSFFGISL---DFVSVGYLL--MVSI-VTCLVF-LYSEIYME------TYNNKKFFFLTLFFFSFM----------GILSSG--SS--------------FMNVMIGWDGLGLSSLFLIMFYPNKITFFNSFMTFFFNRLGDI-----------------------------------------FFL------I---FL-----------CFFLMS--PSVFFF---FSTENN-LW------------------------------------VIFI---------------FFL-------------------------CLMTKSAQYPFSSWLPAAMSAPTPISAMVHSSTLVTAGILLLFK---FYNFFLLTL-IFSM---LMI------LSILTF------VMGGVFGVIELDLKK---IVAFSTMSQISMILFFL-CV-EPF-FAFFHTLGHAFFKTLLFCGCGMLFLYNYSDQM-----LK----SLSGKNFHLSSFMLLFISV----YAMSGLIFSASFYTKDLVME--F-FIEEK----KMIF------FFFLI--LGSVLT---I-LYSIKVF------KSLLF--------SFNT--KFFNNFKLSHF-LF------M-----FIFIFLIIFFLNSI--VN---------CTLS--SS----FCFISKLEI-LFLN----FTIFFLF-------FLSAKIVF-F----FT-H-------------SNEIL---FL-----KNLT-FSIFSK-FLN----SIP-----------SYAISNDL-----FFF-------KPS-SVNLSS---LKL-MESP-FKFWSYLLI----MFFFYYFLYSFSLI------------------------------------------------------MTLTLAKTA----------WVTLTSG---NPLK-------ASF----FILLSTM-IMFLSIKLKTNS----VWMPMI------FF-ILFNGGILMM-FMILSSI---LP--N---EKTMKMKYSK---FS---VIWITALMFLTT---KQK------------ETSMI--SSQTKSFLSSGMNLIFMVVVILLYFFGSINMN-------STEDTS--MRSLQSMC----------------
>SD19
-------------MMNYFSRWVNSTNHKDIGSMYFFFG-----FW--SALYGTSLSMVMRLELGQPGSFIFHDHVYNVFVTSHAFIMIFFVVM-PVLMGGFGNWLLPLMLGCHDMHFPRMNN-----------LSFWMLYPAMSFLVLSSFISLGAGTGWTVYPPLSSISFHNDISVDLAIFSLHLGGVSSILSSINFITTIFTMRFSGFKMDRLPLFVWSMMVTSFLLLFSLPVLAGAITMLLTDRNLNTSFFDPLGGGDPILYQHLFWFFGHPEVYILILPGFGII-SQVISFYCGKTEPFGYLGMVYAIFSIGILGFLVWAHHMFTV---------------------------------------------------GMDIDTRAYFTAATMIIGVPTGIKIFSWLATLSMSKVTWEAPMFWCIGFLFLFTLGGLTGIVLSNSSLDTVLHD----------TYYVVAHFHYV---LSMGAVFAIFAGLTHWLQTFYGIKFSEIGLKAHFFLSFM---------GVNLTF-FPQHFLGLNGMPRRYSDYPDSFYLWNLFSS------------------------IGAWISLFS-------------------------LIYF----------CFLVWEGL-----------SKKMKIYSTCS----------P-SSVEFCLY-FPLPDHSISTSVKTSKMDK----------------------------------------------MTTWNSIYFHSPSSFMMELVSSMHDYVSMFLFSV-LIMVLMNLFYV----YLCKSFN-LEFFENHQLETVWTILPFILLVFIVIPSLTSLYMLDTCLFCGMTLSIMGHQWYWSYF--YKD-LK-E-----------------FFFDSYMIP----SSESQIRLLDVDNRIIVPTFMPVRFLVSSSDVIHSWTIPSFGVKMDAVPGRINQFCFSSKRSGVYFGQCSEICGANHSFMPIVMESLPFKSFV-----------SLLWV-----------------------------------------------------------------MTSKTHYYFLLSLSPWPLVSSVCSFNLLFSLLLFFK-FGDVTCFSANLLV--ISIS-AFFWWTSYSGEFNLEG-KS----------SLSLESGVKFSMILFISSEVFFFFSFFWSYFHYFLSPTLEVGMSWPPINVEMFDFSNVPLINTLVLMGSGLTVTMSHYFL-I-NNKMTMCNFWLISTIMLGGLFSFLQWEEYQ---SSF----FSISDGNFGTSFFVLTGFHGVHVLIGTIF-LLSTLLRSSLSSS-ATKNFLSFELASW--YWHFV---DVVWIFL-------YFFL-----YYLNY----------------------MNIVRKDDKIF-NTMNNSFWDLP---SPSTMTYFWNFGSTLGIC------LVTQ----------------------ILTGLLLTLHYTS---YAEQSFSS--------IVEIMREVWSGWVVRFVHMNGASVF--------------------------------------FFFIYLHLFRGMFYISS-VHKKVWASGVSIMILLMAISFLGYVLPWGQMSYWAVAVITNLLSVIPIMGSEIVQWVWGGFSVSAPTLTRFYSFHFLFPFVLSFLTLVHLIFLHKE-GSSNSMGINSNMD-----KIQFHPYFTVKDTIFI----ILVIIVSVMVSFFA--PYALGDAVNNIPANAMQTPVHIQPEWYFLPSYAILRSLPSKTAGVLALLLSVSIFYIMPLFKMSF-----SSKFNSYRHLMFWVMVASFF----FLMKMGALPAEEPYVTMSKWGAMAYFGSIL--TVSL------------------------MTSLFTPFDM----KCFYL-CF----SFFT--ISL---VFFLT-------F---F-FKIS---ALNNFL-----IWILKS----LS-------EFFL---SLKPK--------MF---S-KVSS--------LLLF-SI--FFSVIIINFLSVFAFNFPLSSQVSVVMSVAFGVWVSLVIFSLLKNIKGMCSHMIPEGTPLLLTILMFMIELVSLMIRPLTLMVRLVANILAGHLLMSLLAS-----LV----S-Y----LPSFFIL---YMGLNLVELLVASIQAYIFTTMVVLYFSEV----------------------------------MPQV------NEVSW---FSL-------LF-----SLLFLFFLCSAL--------LFY-TN----------PNGLKNTKTY--FLNLFECNVLI----------------------------------MYVMSALF---F----LL--ASVPVLVSVAFFTLLERKLLSIVGFRLGPYKVSFLGLLQPIADAVKL----SNKS-VNYLSSVSLFFYYFSSIS-MIVMSLCLI-LCLNV-----NPSPVSFKF-TLLFFLLILGYNSLNSILAGWSAYSKFSLIG---------------CIRTVSQLISYEAVL-YLCL--------------------FFLVICYSS---F---DMGG----F-----------------------NN-YPLS---LS----------------GFVFLPCFYIWVPV----MLAELNRTPYDFSEGESELVSGFNTE-----FGSGCFTLVFLAEYGSMVFFSLLSSSLFFYP---LS-----FFFFF---FFFFNLG----SIGS-------------TP---VSIWYA----HVSS---LKIHNSLLN-SRLLFISLFF---------------------------------------------------------MLMNYFFSLALFF-------------N-----------YNSPILF-------------------------------WVLMEYNLISFVLLLY-FM-KSL-DTKMDSLNQV--IFYFMIQSSASILFL----------C----NFSMGEWL---S----IFNH-DIMFICSMIVKIGLFPLFFWIF------------------------------------------------------------------------KMIESLS-L--LPL---I--FLLTTQK-IP--L-----LFGLYS-SN---SSFLM-LVL----------FS---SFILGSIL------LFFS---PNLVIMFLCSSISY-------------SFL--------L-FFLLMSSIFSFL-SFFF-MYS----VMISFCLFIYTSS--------SQDKDS----------LIFSIG-CY---MFFLGLPPLGLFFYKF----IF---AG-VAF--------------YLLG------PMELLLFWFFSFISLMGYIK----------FFHFS--FFY-SPSLYSSNSL---WLKNIPFLF---------FTFVA--LLPLLL----------------------------------------------------------------------------------MLYLVF-SGLLSSLIL---L-I-----FFFLS----KKNGIENLNT--SVFECGFSSYYFSR-FSFSMHYFTIGLIFLFLDLELCYLMP--FFN----LDFPDLKMLFLVW--MFILV-LILGLMEEWKNQMLDWKF-------------------------------MIISTLSNS-----LVYFLS---------------------------KDYI------------FFNSLLFTDE-SLSF--LIFIFPLTFF-LVVFIPSTF-NMHSLS--LFNNM-SF--F-----LILVL----LS-----------------------------------------MS-----FF---SNTMFHFLFYL-ESCVIIMILY------IFRMAKDQDKISSSMFMFLINM-APSLLFLYF----CCMG--------SSFLSLCLN-FTNF----------------SSL-LIFAFF------LGL-LVSKLPLFMFHFWLTKAHVSASGPGSM-VLASLLLKIGCVGFYKFSLSFEGSL-ISQ-SIS-ISLCVSIL--GFLLMLG-----LMLRFCDLKFMVACSSVVHMSPTLS-FLLLSDSL-SVYCSFLMVVGHGLISYFIFFLVGCVYEVLQSKSSYFMKS----MESFSSVFSMWMII---FFLLNMGFPPFMS-FLSEIIFTYFF-FS--FSFFNCMMFL-LGLLFSGLI--FFLVS-------------SKLIYS--K----KTTF-LFEG--F-SLCLS-------------VYSY-IFLFFF--SLCF---FFYKCF---------------------------------------------------------MLFIT----TIFSL---SFFG-----IYFL----IRK-K---------LLSLLMIELSFVSLIFL-----------FFFF----SFNSLGDSSYFSL-MLFLGF---MVLDSVLGLCCL-------IVSSRNSSPLFNPFSGV--------------------------MSLSKFFYLIF---------LLFVF-----QYF-LLVSTTP--TL--SLMLALSDLLGEAS------SSIFSLGAV--K---DLFSSTFIF--MVLL-VSCLVV-LYSELYME------GYNNKKFLLVTLCFLSFM----------LLLSLS--SD--------------ILMFMIGWDGLGISSLFLIMFYPNKISLFNSFLTLFFNRLGDL-----------------------------------------FLI------L---FF-----------CTIWNG--MSSFFF---FDCQMS-CY------------------------------------SFFV---------------LFI-------------------------CLLTKSAQIPFSSWLPAAMSAPTPISAMVHSSTLVTAGILVFLK---VYWFLTSSM-FCKI---LLP------IVSTTF------ILGGLLASVEKDSKK---IVAFSTMSQISMILFFM-SV-CNIYLALSHTFCHALFKTLLFCGCGVLFVWSLSDQL-----KT----SLKSGMNSNLISFYIFLSL----FSMSGIVYSSSFLSKDSMLE--M-VFGLG----ETPT------YYILF--MGSIFT---L-IYSGSLF------KSFKN--------LPSAF-VPFFLLKKFFF-FF------L-----LAFSVFTFVCLKLM--KF---------FLMN--NF----SFFLSPTLI-FLVNL---ILILILL-------MASLKGSD-F----LLYC-------------SSSVF---HM-----KETF-FSSLSL-SLS----NQM--------TLEFSS--IDH-----FFF-------KPT-SIGSFN---MFF-KVSI-INTLIFSLI-------LLMTILCYS--------------------------------------------------------MMTSLGAIM-M--VTI---LWGIKSL---NPIK-------VSM----GVLVTST-LMFFFMSLSTGM----TWFSMI------LI-MLFMGGILMM-FMILASI---LP--N---EKSMKTK------NM---YMIIGMMLCASSISGSSG------------SVESV--SFNSKSFLMSSINFFFMMSIVLFYFLGSMSIL-------SAEQTP--MRSIT-------------------
>Scolotosus_sp.nov._GX54
-------------MYINISRWVYSTNHKDIGTMYFLFG-----FW--SAFYGTSLSMIMRLELSQPGSFIFHDHLYNVFVTSHAFIMIFFVVM-PVLMGGFGNWLLPLMLGCHDMHFPRMNN-----------FSFWMLLPAMTFLILSSFISMGAGTGWTVYPPLSSISFHNDISVDLAIFSLHLGGVSSILSSINFITTIFVMRFSGMLMERIPLFVWSMMVTSFLLLFSLPVLAGAITMLLTDRNINTSFFDPMGGGDPILYQHLFWFFGHPEVYILILPGFGII-SQVISFYCGKAEPFGYLGMVYAIFSIGVLGFLVWAHHMFTV---------------------------------------------------GMDIDTRAYFTAATMIIGVPTGIKIFSWIATVSMSNVSWEAPMFWSMGFIFLFTLGGLTGIVLSNSSLDTVLHD----------TYYVVAHFHYV---LSMGAVFAIFAGLTHWFQVFYGIKMSDFNLKVQFIISFI---------GVNLTF-FPQHFLGLNGMPRRYSDYPDSFYLWNLFSS------------------------IGAWVSLFS-------------------------LMYF----------CFLVWDSV-----------SKKMLLKFFLS----------PSS--ENFFS-SPIEDHTLVNPVKSISSF-----------------------------------------------MTTWNSVYFHSPSSFLMELVSLMHDYVSVFLFSM-MILVMLNIFYT----IFIKKFN-LEFFENHQIESVWTIIPFFLLIFMVIPSLSSLYMLDTCIFCGMTISIMGHQWYWSYF--YKD-LK-E-----------------FFFDSYMIP----SENSSIRLLEVDNRFIIPSNLPIRFLVSSSDVLHSWTIPSFGIKMDAVPGRINQFCFSSKRSGVFFGQCSEICGANHSFMPIVMESVPFKNFF-----------SQI-------------------------------------------------------------------MIMKSNYFFLLPLSPWPLISSLGSFNLLFSLLIFFK-FSSYLGFLISLVS--ISLF-SFFWWVNYSKEFGEEG-KS----------SMFLESGLKLSMILFISSEIFFFFSFFWSYFHFLLSPSMEIGLSWPPNFVLSFDYINVPLINTLVLLSSGVTVTISHLYL-I-KSEKMKFSSFLMVTIFLGMLFTSLQALEYV---SSF----FSVSDSSFGTSFFILTGFHGLHVIIGSIF-LLTSLILSSKVSS-NNSNMLSFELSSW--YWHFV---DVVWIFL-------YFFL-----YYMTS---------------MNEMKMAILINRKEEKII-ETVNNSLWDLP---SPSTMTYFWNFGSTLGIC------LMTQ----------------------ILTGLLLTFHYTS---FSSQSFTS--------IVEIMREVWSGWVVRLVHMNGASVF--------------------------------------FFFIYMHLFRGMFYMSA-VHKKVWASGVMIMILLMGISFLGYVLPWGQMSYWAVAVITNLLSVIPVVGEEIVNWVWGGFSVGSPTLTRFYSLHFLLPFVLTFLVLVHLIFLHAN-GSSNSLGVDSNMD-----KIQFHPYFSIKDAYFI----IIVILMSFMISFFF--PYALGDSVNNVPSNPMQTPVHIQPEWYFLPSYAILRALPSKTAGVVALLLSVSIYFFIPIYKMCF-----STKFSMYRNLLFWSLIASFI----FLMKMGSLPAEEPFVEMSKWGAMSYFSVIF--MINL------------------------MMSLFSPFDI----FFNAI-PM----FVFT--SLL---VLLLN-------F---F-YKIN---SATVLV-----SELKL-----LM-------KFFF---SLKAK--------SF---S-KFSM--------VIFL-SL--MLGVMVINFISVFPFSFPFSSSFGSILTFSVAMWLSFIIFSVVMNFKGFICHLIPEGTPIFLTFILFMIELISSIIRPITLSVRLVANILAGHLLMILLSK-----LI----F-S----NFTLLPF---YVGLNMVELFVALIQSYIFCTMITLYFSEIH-------------------------------MSMPQV------NEVSWMMLFFK--------------LNVLFYFMILML--------SY-----FFFN---SSCSDFINFFKVK-KFSLLF-------------------------------------------MILFVWKF----FL--LTIPSLLAVAFLTLLERKILSLVGVRVGPTKVSFYGILQPIADAVKL----ANKS-VNTMVNFSFVFYYMSSFL-MITFSILLF-VILFT-----FPTPLSVKY-SVLLFFLVLGFNSLNSIILGWSAFSKFSLIG---------------SIRTVSQLISYEGVL-YLCI--------------------FFFVITFCS---F---EFDS----F-----------------------SF-LGSF---VF----------------SLWAIPCFYIWVPT----FLAELNRTPYDFSEGESELVSGFNTE-----FGSSSFTLIFLSEYSNIFFFCILTSFLFFFP---VIM----LFFLA---LYSVIWF----RSVL-------------PR---YRFDKL----MYLS---WKFFIPFLT-FVFLCSLIFSF--------------------------------------------------MMSVIYSFSLYFLGIFLFL-------------F-----------SMQPVLF-------------------------------WIVMEINLISFIFLIFIME-T-K-KKMFQE-ESM--FLYFIIQSLGSFLFL----------L----SIYLKEEI---Y-----MFY-DLFFLVSLTLKLGIFPLFFWIV------------------------------------------------------------------------DIGSSLG-C--MIF---I--LILSVQK-IP--M-----FLIFFN-MI---SSFTL-LFL----------FS---SLAFGGLM------IFFS---SNIYDVLIYSSIYS-------------SFW--------V-YLIYLQDLYFYL-SFFF-IYF----ISM----FFLVS-NS--VFSKENIFS----------------VSFF---IFICGLPPFSIFFFKF----FI---VY-NAF--------------QINL------NSFFLLFWTFSFISLMGYFK----------FFYSM--FFL-DKFLYLKDKF---CFKKMSFL---------ISVVML--SGVFLAY---------------------------------------------------------------------------------MYFFVL-SFILVILII---F-L-----FFISS----KNLNWEEMMA--ASFECGFTSYFFSR-YSFSMHYYLIGLIFLFLDLELCFIMP--FFS----GEVGSLSSFFFLS--FFVLI-LVTGIFLEWAMNNLDWKF-------------------------------MISMFLVYN-----YFFFNL---------------------------KDFY------------FLMKYFYLDS-FTMF--LLMIFPLVYY-ITFM--GMS-SSMGSKDRWFYSM-TF--F-----FFFFF----FFFFFFFFFFFFFFFFFFFFFFFFFFFFFFFFFFFFFFFFFFIFL-----FI---SNTSFFFLIFL-EMVSFFMIFF------IFNYAKDSDKISSSSFMFFFNV-LGSIPFMF-----FCVS--------I-W---YNGIFNFL-GW--------TM--T-SV-FIFLSF------CMV-LCSKLPIFFFHFWLTKAHVSASGSGSI-ILASIMLKMGSMGLLKWGMMFS--V-LFT-KFISTAVSLMLL--TGIFILF-----FMNRFFDLKYMVACSSISHMSITFP-FFLLDSNE-SVFSSCLMMVGHGVTSCMLFFLVTLMYEFNQDRSIISSKS----LESFSYLVSLGLIS---WLLLNLGFPPFPS-FISELMFFLCL-NE--QSFIFSILFF-LVLMLSGLY--FINVM-------------ASLLFL--K----KNNK-TLEG--------S-------------LVFS-GSYSLF--CFFS---FLLI-IFYFN-------------------------------------------------------MLK----IMILV---SFYI-----FVNN----FSK-K---------LLPLLSLEMMMIILIFS-----------FFTL----LKDNH-FNLFSIF-SIFLIM---MVLDSVLGISLL-------IHSCRHSNNVAYHFF----------------------------MLMKKTFFFMF---------IFFIL-----SLFMETNMFYL--SL-INDLIIFP--LISIF------SISW----SFFL---DFQSFYFLI--MVSL-VTSMVV-LYSELYME------HYNNKKFFFLMISFLLSM----------IFLSVS--GS--------------FILLMLGWDGLGISSLLLIMFYPGKIPLYNSFMTFFYNRLGDC-----------------------------------------IMI------L---TL-----------C-LLME--ESNLFSC--FLKGWEFNF------------------------------------ILAL---------------LLF-------------------------CSFTKSAQFPLSSWLPAAMSAPTPISAMVHSSTLVTAGIFIILK---FYNFFKITG-VLEF---VFF------FSALTF------LAGGLLGFLELDLKK---IVAFSTMSQISMIILFC-SV-GFILISVSHMFFHALFKTLLFCSCGLPFLWLFSDQT-----SK---ITPLIKTTSDYFFFMMFLSI----FCMSGLPFSSSFFSKDLILE--V-GVSLN----MSFL------FSIMM--LGSYLT---I-LYSTKIF------SMFSN--------FMSGS-SMVLMKKKSFF-GF------S-----AFFCFLTFFSPYIS--EL---------FLLA--GV----YPILGFQEL-LLILF---ILSFSLM-------SVLILPQF------LCVM-------------SMELF---FS-----KYIL-FGNFGK-IVL----ADQ-----------YSLNFNDH-----LLF-------KSN-L---------FFSGFNK-NL-SKFLSINIFVMFLSSYFLWI---------------------------------------------------------MISSWLLWMMIF--LIS---LYSSTIK---NPLK-------MSL----ALVFFGL-LIFMQIYMSSSK----VWFPLI------YF-LIFMGGILMM-FMILSSI---LP--N---EKMMK-PKKFAFL--ILTGAMSLTGFK--------S------------LESTCQV-KEVKIFLDSSSTMSSMMLIMLMYFFVSILMV---------------------------------------
>Scolotosus_sp._GZ100
-------------MYLKFTRWIYSTNHKDIGTMYFFFG-----FW--SAFYGTSLSMVMRMELSQPGSFIFHDHLYNVFVTSHAFVMIFFVVM-PVLMGGFGNWLLPLMLGCHDMHFPRMNN-----------FSFWMLLPAMTFLILSSIISMGAGTGWTVYPPLSSINFHTDISVDFAIFSLHLGGVSSILSSINFITTIFVMRFSGLLMERLPLFVWAMMVTSFLLLFSLPVLAGAITMLLTDRNINTSFFDPLGGGDPILYQHLFWFFGHPEVYILILPGFGII-SQVISFYCGKGEPFGYLGMVYAIFSIGVLGFLVWAHHMFTV---------------------------------------------------GMDIDTRAYFTAATMIIGVPTGIKIFSWLATVAMSNVSWESPMYWSMGFIFLFTLGGLTGIVLSNSSLDTVLHD----------TYYVVAHFHYV---LSMGAVFSIFAGLTHWVQIFYGIKMSDFKLKVQFFISFI---------GVNMTF-FPQHFLGLNGMPRRYSDYPDSFYLWNLFSS------------------------IGAWISLFS-------------------------LIYF----------CFIVWESF-----------SKKMLLNFLYS----------SPSSVENMFF-FPLMDHTINNAVKCIK-------------------------------------------------MTTFNSVYFQSPSSFLLEVVSLMHDYVSLFLFSI-LIMVLMNILYP----FFFNNFN-LEFYENHQLESVWTIIPFFLLIFMVVPSLASLYMLDTCLFCGMSVSIMGHQWYWSYY--YKD-LK-E-----------------FFFDSYMIP----SNISNVRLLEVDNNLIIPSNMPVRFLLSSSDVLHSWTLPSFGVKMDAVPGRINQFCFSSKRSGVFFGQCSEICGANHSFMPIVMESVPFKFFF-----------SFI--------------------------------------------------------------------MMKSNYFFFLSISPWPLICSLSSFNFLFSILIMFK-FSFFMTLIFSIIT--ILLP-TFFWWINYSKEMGLEG-KS----------SIYLETGLKVSMILFISSEIFFFFSFFWGYFHYLLSPSMEIGLNWPPNEIMSFDYMNVPLINTLILLSSGVTVTISHNYL-L-NKNMHKFSLFLLLTIFLGLFFTYLQALEYS---TSF----FSVSDGSFGTSFFMLTGFHGVHVIIGSIF-LLTSLIINLSSNS-SENNMLSFELSSW--YWHFV---DVVWIFL-------YFFL-----YYITT----------------------MFVTRKQEKIL-EVVNNSLWDLP---SPSTMSYFWNFGSTLGIC------LATQ----------------------ILTGLLLTFHYTS---HSTHSFSS--------VVDIMREVWFGWMIRFTHMNGASVF--------------------------------------FLFIYLHLFRGMFFLSA-VHKKVWFTGVFIMILLMGISFLGYVLPWGQMSYWAVAVITNLLSVIPMVGEQVVTWVWGGFSVGAPTLTRFYSLHFLLPFILSFMVLTHLVFLHKE-GSSNSLGLSSNMD-----KIYFHPYFSVKDLYFI----LIVVLMSFMISFFM--PYILGDAINNVPANSMQTPVHIQPEWYFLPSYAILRALPSKTAGVLALLLSVSIYFIIPIFKVSF-----STKFSSYRYIIFWSILASFI----FLMKMGALPAEEPYVEMSKWGSMLYFSTIM--LINL-------------------------MSLFSSFDI----YFNMA-PM----ISFV--MFL---FFFFN-------N---L-FSLS---SSGILI-----KMLNL-----MS-------KFLY---SLKPK--------MF---T-KFSV--------FMML-VL--MLSILVVNFMSVFSYLFPMTSQFGSMLLISFTIWISFTFFMIFSNLKSLLCHFIPEGTPMPLTFILFMIEMVSNFIRPLTLSVRLVANILAGHLLMILLSK-----LA----L-A----ELFFIPF---YILLNLIELFVAFIQSYIFCTMISLYFSEIH----------------------------EFKVFVPQV------NEYSWFYMFFK-------FN-----FLFYFMF---II--------LMSYFS----IS---VQSSS--KNNIM-MKKFFFMI------------------------------------------MLILLKS----FF--LVIPSLISIAFVTLLERKILSIVGVRLGPNKVFLMGILQPISDALKL----SNKS-VNMMINFSSLFYYMSSFF-MILMSMLLF-TCIFS-----FPIPLSLKY-SVLLFFLVLGFSSMNSILVGWSAFSKFSLIGSIRSVSQLISYEGIGSIRSVSQLISYEGVL-YMCM--------------------FFFIIIFCS---F---ELDS----F-----------------------NF-SNIY---LS----------------FLLNLPCFYIWFPM----FLAELNRTPYDFSEGESELVSGFNTE-----FGSSSFTLIFLSEYSNIIFFCILTSFLFLFP---FYM----GVFVL---IYSVIWF----RSLL-------------PR---YRFDKL----MYLC---WKFFIPFLT-MFYLMFFFFII---------------------------------------------------MS--YFLFLYLLSIIIFF-------------F-----------SMQPLVL-------------------------------WLVMEINLILFIFLMFFFN-S-K-KGLFWE-ESS--FLYFIIQSLGSFMYL----------F----SMYFKEDY---A-----FIY-DFFFLISMSLKLGIFPFYFWVL------------------------------------------------------------------------MLSSCIE-P--FIF---C--LILGIQK-IP--M-----FMIFFN-CN---FNMIL-MFL----------SF---SFFFGSIM------IFFS---NILTQLILFSSISS-------------SFW--------I-YLIYCQDLLLYF-LFFI-FYS----LFL----LFIFNFNS--NLSKENLDK----------------IMFF---MFLCGLPPFSLFFFKI----FI---CF-NLI--------------ILGS------TFLFFMFWVTSFATLLGYTK----------FFYYN--FFL-FKPLYLKNKF---CFKMMSFI---------MGSILF--SLGFLLY---------------------------------------------------------------------------------MIFIFF-FLLLIFLII---I-I-----FFLIS----KNNSWNESMA--SSFECGYTSYFFSR-YSFSMHYYLIGLIFLFLDLELCFIMP--FFN----GDFSSSTSYFLFY--MFITI-LILSLLLEWKNDKMEWKF-------------------------------MISLFIFFG-----TFLSSL---------------------------KEMI------------FFCKFFFLDN-SSLF--MLIIFPIVFF-TIYI--SIF-SSSSNKSLFIYKT-IF--F-----FFFFF----LF-----------------------------------------FC-----FS---SSFGIFFLLFL-ELCACIMIFF------IFNYAKDSDKISSSLFMFFFNV-SGSIPFMY-----FCSF--------L-E---YESLFKFL-GE--------SI--Y-SF-LVLFCF------FLL-LASKLPIFILHFWLTKAHVSASGSGSM-ILASLMLKIGSMGLLKWGSNFS--F-KIF-KSMNFFISFLVL--TSLFVLF-----IMSRFFDGKYLVACSSISHMSLTFP-FLIMNSNF-SIYSSILMMVGHGLTSLMLFFSVSLMYEFNQDRSFFSSKS----LESYSYSISLFLIL---WLILNLGFPPFLS-FISELVFMLVL-KE--IYVYLSLIFS-ALLIVSGLY--FINIM-------------LVILFF--K----KSVY-SMEG-------IS-------------VIPV-M-ILFF--SFFS---FLLLPCFQL----------------------------------------------------------------MLFI---SIYI-----FLIN----FNK-K---------LIPLLSLELMMIILIFS-----------FFYS----INNYS-SFIFSVF-LLFLVM---MVLDSVIGLSLL-------ISSCRFSDKASHNFF----------------------------MSLKKTFYFIF---------FMFLF-----TIFFLDSFSFF--YL-LKDLILLPSDKFSMF------NLNI----S--L---DPECLYFLF--MVSL-VSSMVM-IYSEFYME------SYNNKKFYFLTISFLMSM----------IILSLS--GS--------------YIIMMIGWDGLGVSSLFLIMFYPGKIPLFNSFMTFFYNRLGDV-----------------------------------------LMI------L---SL-----------C-FLIN--NCNIFVG--FITSKDLFY------------------------------------LIFL---------------LVL-------------------------CSFAKSAQFPLSSWLPAAMSAPTPISAMVHSSTLVTAGIFLLFK---YFYFLQELG-FIST---LFI------FSCLTF------LAGGLLGCLEMDLKK---IVAFSTMSQISMIILFM-SL-GALTMSINHMVFHALFKTLLFCSCGISFMWMFSDQF-----TK----SFIVNKNSLIFSFSLLVSI----YMMSGFSFSSSFFSKDLFLE--Y-CISFK----YSFF------FMFML--LGSSFT---I-FYSSKIF------SIINN--------SYYGI-SFIFNNKKSIS-YF------L-----LIFILFTIFIPYIM--DF---------IVFQ--YV----FPVISMQEI-FLIIS---VLLYSLL-------SILFLKNK------LTHF-------------SLDLL---SS-----KFFT-FSILSK-IQW----FEK-----------KSNHFNDQ-----LIF-------KPF-L---------FSTPMYS-FL-FNMKSLNFFFLFLSFLFLKFI--------------------------------------------------------------MCFILI--LLM---LFSSSCK---NPVK-------LSM----MLMMLSL-TIFFKMYLMSAQ----VWFPYI------YF-LIFMGGILMM-FMILSSI---LP--N---EKNIK-SKNFFFLTPFIFIMLSNMNEK--------S------------CMVE-EMTMKIKSLLDSSSSVVLMMMIMMMYFFLSVSMV-------SKEETP--MRKSMCY-----------------
>Sarcoptes_scabiei
-----------MNVKISMNRWMYSTNHKDIATLYFIFG-----MW--SGFLGAGFSMLIRYQLSQPMGISMNSMFYNSVVTAHAFIMIFFMVM-PIMMGGFGNLLIPLMLGSADMAYPRLNN-----------MSFWLLPPSLTLLLISLLCGTGSGTGWTIYPPLSSITYHSNMSVDFTIVSLHIAGISSILSSINFVVTIYNMKMKGMSWSNLTLFAWSVLLTSFLLVFSLPVLAAALTMLLTDRNLSTSFFDPIGGGDPILYQHLFWFFGHPEVYILIIPGFGMI-SHIITYSSNKSEPFGSLGMIYAMISIAILGFIVWAHHMFTV---------------------------------------------------GLDVDTRAYFTSATMIIAVPTGVKIFSWLSTMLGGKLDFNPSMYWAIGFVFLFSMGGLTGIILSNSSLDVSLHD----------TYYVVAHFHYV---LSMGAVFALMGGFSFWYMMFTGYFLKPSMMKSQFWTMFM---------GVNMTF-FPQHFLGLSGMPRRYSDYPDNFSTWNTISS------------------------LGTMITMFS-------------------------MLFF----------MYILWDSL-----------SKYKIISSNGT----------MNLNMEYFYS-YPSEIHTNLES--FKIFLNYTKY------------------------------------------MTSWMMMSFQDSCSFTMMELSLFHDYMLSILMGI-VVMITYILFYI----IFNKNFY-KNLSESTKIEIIWSVVPVFILIMLVMPSMKVLYLMEDIKTPSLNFKIVAHQWYWSYI--VPF-FK-SYFYKTNSKEYFF-----HEFDSIMENE--K----MPRLLNCDKSLIIPYKTNSRLLLFSTDVIHSFSMPSMGLKVDALPGRINQLFVNPSRMGMFFGQCSEICGANHSFMPISMKVVDMKTYD-----------NITKNFLLENISENFTNIKKIMLLSYSL-------------------------------------------MKKFNQFHLVEPSPWPLTTSLCFFNMMMSMMIMFS-KMNSMYFLISTML--LIYS-AYLWSQDIHRESCLEG-SH----------QDIVVKGFKFGMVIFILSECFFFFAMFWSYLHLAQTPAMEIGGMWPPKGIMTFDPKGIPFFNTIILVSSGVSVTWSHHSF-S-KKNYKESVVMMLITIFLGITFTALQAMEYY---VSS----FTIACSSYSSIYYLGTGFHGTHVIIGSML-LMICFLRMMYFHT-SVNHTAMMECSIW--YWHFV---DVVWFFL-------YLIF-----YWWGV-------------MLDYFYNMSKNYFMNNNVLI-LTLKNSLLNLP---TPSSISYFWNMGFLLGMT------LMCQ----------------------IITGFFLSVNFVS---ETNISFYS--------VIHIMRDVDYGWFMRYIHMNGASLF--------------------------------------FIIMYLHFFRGLYYNSFLKLKYVWLTGIIILLLSMMTAFMGYVLPWGQMSFWGATVITSMLSAIPYLGDSLTNWLWGNFSVSQSTLNRFLSLHFLLPFIILLFVIFHLIFLHEH-GSSNPLGLSSDYD-----KLKFFPFFFIKDFLSF----FFVMFFFFIILGVF--PNMLGDVENYNEAMYMVTPTHIQPEWYFLYAYAILRSVPSKIGGVILMVFSILIFIF--LIFKKN---SFNKKFFPLKKFMFWIFVNNVF----LLTWIGSNPVEPPYVTMGMFFTFFYFLTVI--ML-------------------------MMTNLFSIFDP--SLYIM---KSSY----LS--MLFLSFVIIPL-----------SIWF-S---NFNVMFFYKIMNL----ISNEIN-------YSMK-----QPK---------------KGMT--------KIIS-MI--FLMISLLNFNALFPFLFSLTSHLMFTLPVSYSMWLGIIFMTLTKSIVDFLAHLIPMGTPIMLISFMSLVEIISNIIRPLALMFRLTANMMAGHLLLSLIGN-----TILSINLYM----MSLGLFL---LSPLIVMEMGVSLIQAYVFFTLLTLYTSEME--------------------------------MLPQM------FPLPWIFFLVV--------------ITFSL-LMLNLC-----------FNNI-YKSKEMKFFVKMKKTNMNLLW-----------------------------------------MVFTKDFFIILNFSF----LL--SFLGVLLSVAFFTLVERKFMGLMHYRKGPNKVLLYGILQPISDSMKL----FTKD-SLKIQSLKIFIFFMGPLL-GFFIMLSMW-SIYYY-----YYNYFFLKL-KIFIVFVLMSLSVYSFIFTSWGSNSKYSLLG---------------GYRIISQVISYEICF-IFFF--------------------MSFFFFLKS---F---DFFF----L-----------------------VKLQ-DFLPLVF----------------F--NLIFFFSWMLM----IMAESNRTPFDLAEGESEIVSGFNIE-----YSGGFFALIFITEYGLIMFMSFLTGLFFFGSDFM-----FLKIFLF---CFLFIWI----RCSF-------------PR---IRYDLL----MYTN---WKICLPFSIMFLCFVFSLKL-----------------------------------------MMDLKSIMF----------FLFLSSLFCI-------------S-----------SSSFIMM-------------------------------WFLMEINTMFFLSLLTKNN-----KNKKMSIKNS--FNYFIIQIISSVFFL----------I----SFFILDNF--LS---------ILIFNFSMTMKMGVWPFHFWYL------------------------------------------------------------------------KMLYFIDIS--YIM---F--LFMTWQKIIP--L-----FMMFYN-L------KNFFLLL----------MMSFFSFLVSGFM------LNKY---NNFKSTIIFSSLNN-------------NGW--------F-LLSIFCSLKIFL-FYFF-MYSYSLMIFFYVLKFENLKMK---NFIFKENENM----------FVY---------FNLLGTPFSPMFFSKM----LI---IMGIME--------------FMNS------KEIMIFFIIMSFFFVFFYTL----------SSY---KYVINIFL----KNQYFFFNTKDFFLF---------FLSYFLFFMMFF---------------------------------------------------------------------------------MMLILIITIILLMLMFFF---L-I-----MILTKFNKMNFY-----KN--SPFECGFQNMTKFS-TPFSFPFFIYSIMFLIFDLEISILSSFPIF----------IFFKVEMW--FLMVL-IMIITFYEWKKGMMKWIFSKKKLVST--------------------MMMMMIMSSFLFLLDISFMNWFL-------------MFSIYFIIMNLPSNLNNL------------SIKAMWLSDH-NSIL--LMFLNLWMFF-MMMKMMK----------KKSLKM-MW--------FMFLL----IW-----------------------------------------MS-----FM---VNSIFNFFFLF-EMIFFIMFLY------LMMNGKTMKRIQASLYMFFFTF-MFSLPLLIM--MMTM----------FYLSNSQNFSMLSYIQI--------NNSFLNKM-MMVFMM--------IVFLVKLPIYMFHMWLPKAHVEAPLEGSM-ILAGVLLKLGGYGVIRFSFLTKNFF-KMTSNLSNILVFTAIL--GSLIMSL-----VCLRQSDMKSIIAYSSVVHMSIMLM-GIMSFSSMQGNQGSLMMMIAHGFISPLMFFSVDYIYNKMNSRSIFIMKS----INYKMSKFYIMWMF---CLMLNMSFPIFMS-FFSEVMVMASLSN---NNMILIF-ILIMTLFFSAAY--NIFLF-------------IFCCHG--KSI------MKKSM-KM-------------------NSLFMLYYSLMIYFVLVYPIFMLWYFSFNKY----------------------------------------------------MTSIMMFMLLSFIF------------MMMN----SSN-V---------LILMMFTELMILVVF---------------------FMMMMMKMSIFMM-MFFMMM---SICMSTYGICLF-------MNMSRFKNFSYMYSFF-------------------------------------MNNIMFSSLFSILML-LLSMMSLYSSLFFITYG---SMTVELF-FP-MI---SNNFSMM-------FML---DCVSMMFFF--LVST-ISSMIF-LYSKFYMNMYKKE-KYNEKTLMLTMLMFVLSM----------MILIFS--YS--------------WFMVMLGWDGLGMVSFLLVKFFNDKKTLDASMLTVLSNRIGDC-----------------------------------------LFI------I--SFM------------MFFHNNEYSMMSLQK------ENSI------------------------------------IMLM---F-----------LTL-------------------------GCFTKSAQMPFSAWLPAAMAAPTPVSSLVHSSTLVTAGVYLMIR---FNFLLVNLS-NL-----ILT------VSLTTM------MLSGFYAVMEKDFKK---IVAMSTLSQMSFMMFSI-FS-TTWILSFLHMSFHAIFKSMLFMTTGMLMTFVMGNQN-----SK---YFSNFSM-SFMSKMIFMSAC----LSLMGFPFSLGFYSKDMIL---MMNTEF-----MEMK------KIIFN--LSCMLT---V-WYSLRIMKLGFLNFTKNY--------ST------KNS-KEEGYFFI----P-S-----YMIFIISIFVGNIY-------------MYMFLPPTNL-FSLV---EIQSGLIIILGGFLLFT----------------------------LKKNMKKYFYLNMTMMS---FM-----NFLL-----------KKMNNK--ISKMNFDVMENTIK-EEL-----TMLPFF--------MMMKMK---IMMKKMNMNLFLSFLLMLILYSWM----------------------------------------------------------------MDLSGLLLFLFLM--IMM---FFFIFNF---SPLKFSFFLVFFSV----LFSFFVY-MFSLSL-----------FLMSV------VI-ISYSTGMMII-YSYCSLF---SV--H---EEKKSMVKYNMYM----YIIIFFIFFY-----------------------------FLDSMNYSMQGISFYYQMLLTMMIIMFVIIF-------FLKVMN--ISMMNPPKKLMDCF----------
>S167
--------------MNYLKRWIYSTNHKDIGTMYFFLG-----FW--TAFYGSSLSLIMRLELSQPGSFIHNDHLYNVFVTSHAFIMIFFVVM-PVLMGGFGNWLIPLMLGCHDMHFPRLNN-----------FSFWLLLPAMSFLILSSYISAGAGTGWTVYPPLSSINFHTDLSVDMAIFSLHLGGVSSILSSINFITTVFVMRFSGLLMERIPLFIWSMLVTSFLLLFSLPVLAGAITMLLTDRNLNTSFFDPLGGGDPILYQHLFWFFGHPEVYILILPGFGII-SQVLSFYCGKTEPFGYLGMVYAIVSIGVLGFLVWAHHMFTV---------------------------------------------------GMDIDTRAYFTSATMIIGVPTGIKIFSWLATVSMSKVSWEAPMLWAMGFIFLFTLGGLTGIVLSNSSLDIVFHD----------TYYVVAHFHYV---LSMGAVFAIFSGLTHWMQIFYGFKLSDFRLKIQFYMSFL---------GVNLTF-FPQHFLGLNGMPRRYSDYPDSFYMWNFFSS------------------------IGSLLSVFS-------------------------LFYF----------VYLIWLAQ-----------IEKMMLFTVHS----------TSTSGENLFY-SPLPEHSLDQSVKSLAMHV----------------------------------------------MMTWNSIFFHSPNSLMMELVLGMHDYVMIFLFSI-MMFVLLNISYL----IFLNKTS-LEMFEHHQLESVWTILPFFILLFIAIPSVSSLYLLDSCMFCGLSVSIMGHQWYWSYI--YKD-FK-N-----------------LFFDSYMEP----SSSSNLRLVEVDNRLVVPSGLPVRFMVSSSDVIHSWTVPSFGLKMDAVPGRINQFCFSSKRSGVFFGQCSEICGANHSFMPIVLESINFESFV-----------KMFF------------------------------------------------------------------MIWKSHQFSVLPVSPWPMIISFCSFNFIFSTILMLK-FTNMMLIVLNILA--LFMI-SLFWFFSFSSESNSQG-SF----------SFTLETGVKTSVIFFIFSEVFFFFSFFWSYFHFYLSPSLETGLIWPPYLVESFDPLNVPFLNTLILMGSGVSITVSHYFL-N-KGSMKFSMFFLFLTILMGYFFTNFQVEEYN---SSF----FSMSDSTFGSSFFMLTGFHGIHVLIGTMF-LIFTFFRMIKFNS-TKVNSLSFELASW--YWHFV---DVIWIFL-------YFLI-----YYLND----------------------MLINRKESSIN-KILNGSLWDLP---SPSSMSYFWNFGSTLGIC------LMIQ----------------------IVTGLLLTFHYTS---YSPESFYS--------VVEIMRETWSGWLFRFVHMNGASMF--------------------------------------FLLIYFHLSRGMFFLSS-VHKNVWASGVTILIMLMAISFLGYVLPWGQMSYWAVAVITNLFSVVPILGQELVNWIWGGFSVSGPTLTRFYSLHFLLPFILTFMVIIHLFMLHKE-GSSNNMGFNSNMD-----KIEFHPYFSVKDLYFI----VGTMIMTLSITFFY--PYILGDPVNSVPANPMTTPIHIQPEWYFLTSYAILRSLPSKTAGVLALGLSVAVFYVIPMFSFKF-----STKFSSKRYIIFWAMVASFL----FLMKMGALPAEEPYVTLSKAGSLAYFSCIL--TLNI------------------------MMSLFSSFDL----IYFNI-GL----FLFS--LLI---INFIY-------F---T-FGFN---LMKSSI-----EMFFTF----LM-------KFFY---SLKPS--------SF---S-KFSL--------TLIV-SL--MTMILFLNFYSILPFNFPVTSQISVVFYLSLMIWGSLIIFNMINSSKEFMSHCIPEGTPIYLTWFLFAIELMSNLIRPLTLTVRLTANILAGHLLMSLLSQ-----LA----L-N----SSYMWGL---YSILNMVEIAVSFIQSYIFVTMICLYYSEI--------------------------------MSLPQV------NEFSWSLMILT-------LN-----LIFFSFI---------------VYME----L-FLPSV--FKNLGESK-SFK--FMNFFN-----------------------------------------------------------------MTLLERKLLSIIGFRLGPNKVSIFGILQPISDAVKL----SNKS-INFLSSFSSSFYYLSSVL-MIISSLMVW-CCSSF-----SS---DFKF-SFLFIAFFLGLNSIGSVICGWCSFSKYSLLG---------------SLRTVSQLISYEAVL-FICF--------------------FFFFISFFS---F---NLLS----------------------------FFDYGSM---FF----------------FLISPFCFIFWVPT----VLAELNRTPYDFSEGESELVSGFNTE-----FGSGSFTLIFLSEYSNIIFFSIITSFLFFFF---PMA----LFFFF---FFFFCYL----DSFC-----SSTFSLWPPD------SSL-----------LKILYPFLN-YFYNFISCFFILGLSFSFNLLVFSKHFFKA--------------------------MLVFSSLEYKVMVSIYFLLFLMFF-------------N-----------FNSFTLL-------------------------------WMFLEINMLIYLCMMKIDS----SVNSFNVKNVI--IFYFVIQSFGSLVLM----------M----CFLYFT-----NFPIFCSI----TIMISLFIKIGVPPFHFWVY------------------------------------------------------------------------MISPSLS-N--FLF---W--CMMTLQK-IP--L-----LCVLYSILEMNWSMYLIFFI-----------------SLVGVFM------MFFS---FNILDLLISSSIYL-------------TFW--------G-ALFNLNSFFFFI-AFYI-FYS----SFIYI-LIGFDNH--------FIMDS-------------YKVLIPF---MFLMGFPPFSFFFFKL----YS---IS--IL--------------SSFP------LFFLSFLFLVTFISIFSYFK----------VFFKF-------------------LVNSSKMFYD--TNKSMNLFFITSFYFFIFSLF---FWGKLM------------------------------------------------------------------------LFTVFIPFLIGFVVL---M-L-----FSFLG----FKMIWESWSS--STFECGFSSYQLCR-NSYSVHFFLIALIFLFLDLELCSLMP--YLN----EELESNFSMELFL--IFVVS-LLLGLILEWKNNSLNWVN-------------------------------MIWVL-MFFF----IFLMSV---------------------------KNFL------------FFSNLLVLDS-YPIF--MMSLCPLIFV-LLFY--FFF-CFSDLSDFTVFKI-LF--F-----LVTFM----AF-----------------------------------------LT-----FI---FSSPFYFLIFL-EFTVVPMSIL------IMKFSKESDNLISLFFMFLINM-MGSIPFMG-----FSLFMLSKSDYFFSLSNFFFNLAYLN-----------------SS-FFLFSF------LLV-LLSKLPIFFLHFWLTKAHVSASGACSM-VLASLMLKLGSFGIFKFSSLFL--L-VSN-YFLSILTSVCNF--SCLFFSL-----VMIRFMDLKYAIACSSVLHMSFIVP-LTLKFSLD-SVFGPILMMVGHGLISFILFYLVSISYESNQSRSLDLVKS----SESFFKSLSIWIFI---YSFLNLGLPPLIS-FFSELIFCFSL-MS--FSYFSMFFFG-LSMIIIIFF--VMNLL-------------TKFLFG--K----KSFV-TING--N-FLGIN-------------FYSF-FYLIMT--ISVA---FFF--------------------------------------------------------------MLF----TLFFC---LSYS-----MFFK----FSS-K---------LIILLILEGSYLFLVFIAYLNNLSFSINFFYI----FFFSL--------------M---MVLDSVLGLSSL-------IYDSRNSSSFS-SFKSFF---------------------------------MFL----------LILM-----LGFMFSIFFSN--SF-CLNFIYFSFFSNFLD------NYNFCL----GV---TQISMIFIF--MVGL-VTSLVV-LYSEFYME------VYNNKKFIILLLMFFASM----------MMLSLS--DS--------------LILLMLGWDGLGITSICLIMFYPNKTTLVNSILTMFFNRLGDV-----------------------------------------LLI------I---FL-----------GLMALN--QNLFYVLSS-DLD---FE------------------------------------MYLI---------------MI--------------------------CAATKSAQFPLSSWLPAAMSAPTPISAMVHSSTLVTAGVFLMSK---FSIVMSIHH-TLIF---MMF------ISVLSF------LSGGFMAFLELDFKK---TIAFSTMSQISMIMFFC-CS-LMFYFCLSHTFFHALFKTLLFCSAGSIFVSAFSDQIFKNFGSS---FFLSLNMS------LIYYSV----FSMTGLIFSCSFFTKDMLLE--F--FCSC----SHIF--F---FTFLV--TGSLLT---I-LYCSKLL------AVIKF--------KALTN-KTN-YFKSLNF-KF------L-----IFFSIFSLFSGILM--KS---------KFI------FSASSFMLGSEV-ILVSF---LLFMFFM-------LKIYNSNLNF----FYEY-------------SVSIS---FM-----KLFS-FSVVSG---L----MK---------SNFSMPVFTDS-----LIF-------KPYLF------------EGPNSKIFYLQLNKYNWLLALMMIIFYFF---------------------------------------------------------MSLFYVMAPLS--LLF---CMT--SL---GPMK-------MAM----NLMIFCI-LMTFLIWMLKGM----TFFPLI------FL-MLFTGGVLVT-FMILSAV---SP--N---EKSMKMQ-N-KMGPAILIVLSM-----VSIAPTAES----------------KSEMLASVSYFQSDFSLMTATILVLLYFMGFSMML-------SSNKTT--MRNNI-------------------
>Robertsicus_elaphensis
---------------------MFSTNHKDIGTMYLIFG-----SW--AGMIGLSMSILIRMELSQPGSMINNDQVYNTIVTSHAFIMIFFMVM-PIMIGGFGNWLIPIMLGAPDMAFPRMNN-----------MSFWLLPPSLFLLMNSSLVESGAGTGWTIYPPLSSNISHYGPSVDMVIFSLHLAGVSSILGSINFITTIFNMRMLGMTMERMPLFVWSVLITTILLLLSLPVLAGAITMLLTDRNFNTSFFDPSGGGDPILYQHLFWFFGHPEVYILILPGFGMI-SQIICFYTGKKEPFGNMGMIYAMSAIGLLGFIVWAHHMFTV---------------------------------------------------GMDVDTRAYFTSATMVIAVPTGIKIFSWLATLYGSKIKFNSQILWSMGFVFLFTMGGLTGIMLANSSIDIILHD----------TYYVVAHFHYV---LSMGAVFAIMSAMIHWFPMFFGLSFNSILTKTQFFITFI---------GVNLTF-FPQHFLGLSGMPRRYSDYPDFFMKWNFMSS------------------------MGSIISLLG-------------------------VIFM----------IIIIWQAI-----------LNKKTLLSSQF----------SNSSMEWMLN-IPPSDHTFNQN--NMIIK-----------------------------------------------MPIWSTISFPDSNSPIMEQMMFFHDHSMLIITMI-TIITFYMIINI----SINNLTS-RFMMESQEIEIIWTIIPAITLIFIAMPSLHLLYLTDELFISQISIKILGHQWYWSYE--YSE-F--N-----------------KEFDSFMIPE-EEMLMNSFRLIDTDNKIFIPFKTGIKFLISSADVIHSWTIPSLGIKMDAIPGRLNQCFSMSNRPGLFFGQCSEICGANHSFMPISMEIMSTKNFI-----------KCMNSI------------------------------------------------------------------MMYHPFHMVEKSPWPLTSSMSAFCMIMGILSYLN-NKGNNLLMMSVIC--LIMS-AYQWWRDISREASFQG-YH----------TKLVLIGLKIGMLLFILSEIFFFL-FFELFFHMSLSPSIEIGSIWPPKNIMPFNPFEIPLFNSMILISSGISVTWSHYSI-M-NKNYYMVLFSLKITIFLGLMFTIFQLWEYF---QAL----FSISDSIFGSTFFLTTGFHGIHVIIGTMF-LFISDFRINNNLI-SSEHFFGFEASIW--YWHFV---DVIWLFL-------FTFM-----YWWIY--------------------------MNYLMMI-KLINS-MKNLP---TPSNLSLFWNMGSLLGIC------LIIQ----------------------ILSGLLLAMNFSS---DVLTSFMM--------VSYIQRDVNYGWLIRLIHSNGASFF--------------------------------------FFFIYIHMARGIYYSSF-FFLKVWMSGIMMLLMLMMTAFLGYILPWGQMSFWGATVITNLISAIPYLGKMILYWIWGGFSVDNSTLIRFFSLHFIFPFMLLIMMMIHIILIHEK-GSSNPLGISINID-----KIPFHPYFTIKDFMGF----FFFFFIFMIIIMQF--PYNLMDAENFNMANPMTTPVHIQPEWYFLFAYAILRSVPNKLGGVFSLILSILIMLSFPFTMSNK---FSSFYFNFKKKMIFWFFVNMFL----ILTYLGMMPIEYPFIFMSQFSAFFYFTFFI--ILPLI--------------------------LFSIFDP-STTQNF---NLNW----LT--LIMI-WPFIPN-----------TFWFSS---SLLVISWKKLLKK----FFQEIT-------NSLK---V-KKH---------------KFI---------IMIY-LI--FMMIVISNLIGLLPYMFTNTSHLVFCMFLAFPFWFALMFFGILNKINKMMIYFVPKGSPIFLSFFMVIIESISNFIRPITLSIRLMANMVSGHLLIHLLSS-----LLNLN-VFS----KMMFPIF----LFLMILEMMVAVIQGIVFIILITLFLNEI----------------------------------MPQF------FPMNWILISLS--------------MMMIFII-LNIF--------FFYFMI---------SYKFSYFFFNKYK-NIF----FK---W------------------------------------MLNFMIF----FL--ILISILISIAFFTLLERKILGYIHIRKGPNKVGFMGMFQPMSDAIKL----FTKE-MNYMYYMNMIIYIISPIM-SIMMMMLLW-MMFYL-----KSKMIFLEM-SFIFFLCISSMSAYSILLSGWSSNSKYSLIG---------------SYRGFAQIISYEVSM-AMLM--------------------MSLCFFPQS---F---NIKM----L-----------------------LMFQ-ENFMIIY----------------G--FFFTLLIWMFI----CLAETNRTPFDLAESESELVSGFNIE-----YGSWLFAIIFIAEYGSIMFLSLFSNYLFMGFSKI---MTM--TLIL---MLLFIIV----RGTF-------------MR---FRYDKL----MIMA---WKMILPSSIITFFLIFLLTSLYTNLFCINFWNYLNI-----------------------------------MFFKLFMLWMLMITIIISM-------------S-----------SKFWFLY-------------------------------WLMMEMNLMMFIPIL--------NNKKIYSCNSM--MSYFIIQSISSSIFF----FGSIMWFCQNLF-----F-------------FKNLIIISILIKLAMFPFHSWLL------------------------------------------------------------------------MISETLNFF--SLS------LMLTMQKMIP--------LLFLSKIS-EKL---L-IIMA----------IM---SSTFGSIL------MINL---KLTRKILISSSISH-------------LGW--------I-SILISFKSKFWF-IYMI-MYS----YIIIKLFHNFNKNKIYS----MNNILNKNYSNNE---MINYF-CMM---LSLGGIPPFLGFFMKL----FS---MI-IIL---------------KYS---F--YI-MIILIMSSLLNIFIYIR----------MIM----------P-FLIFKK-----NLMKKMISPKNFWKIIFNLNLFFLIFVLNFSMY-------------------------------------------------------------------------------MLSKILMMTMLILMF---L-F-----FFFMK----FKNILSKHKF--SPFECGLDPFSSSR-VPFSLKFFIIGIIFLVFDIEIILIIP--FPI-L--VLNKNFSIFFSFF--LINLL-MLLGLIYEWKMGMIDWLK-------------------------MMISFLILCSFFLL----NNFQIIIM---LLFLF-----IMSM-MFILGS---SEIN------------SFF--FYLDL-MSNM--MISLTIWISI-LMMISSI-KNNF-MNK--SFIFY-IL--------LMMFM----LI-----------------------------------------NC-----FS---IMNLLYFYFFF-ECTLFPMIMM------IFGWGNQPERFQAAIYLFIYTL-LGSIPLLMM--MMIY-----------GK-ISLS---YMYMEW-FFL----K----LGY-KFILML--------IGFLVKIPMFLFHLWLPKAHVEAPISGSM-MLAAILLKLGIYGIFRFKSFLIVDL-LLFN---WLLMIVSIC--GSMIVSI-----LCMFQVDLKSLIAYSSVCHMGIVLT-GTLTMFNY-SCYGILLLMIGHGLCSSGLFCLANLLYERFYTRSMILVKG----SMKFFPSLTLMWFI---LSAVNMSAPLSMN-LMGEILIMMSILK---YSMFFAF-PIMLIIFMSACY--SIYMY-------------SYVNHG--LGW-IVWSMNFIRV-RE-------------------YYLIFLHIMPIFMWILKMNFFIEWL-------------------------------------------------------------MLMIISLLYLM---GLFS-----LIFN----RFH-I---------LMLLMSMEFIYLSLL-------------MIL------ILMS--LTIINF-LMFLVM---IVCESALGLSLL-------IMMSYFYGNEMINSMNMIKC--------------------------------------MFLMWGSFFF-SLSVLFFWMFMICFYKL--NLLVIEYL-LGNIG---LIELKIY-------FLL---DWISNLFIS--VVLM-ISSMVI-VYSNGYMKL-----DKSKQCFCYIIVLFVLSM----------VLLISM--PN--------------MIMMILGWDGLGLVSYCLVIYYQSTNSFNSGMITIISNRVGDV-----------------------------------------MII------L--SII------------FFLNFGSFD---VLT---EN-WMEM------------------------------------ICGN---F-----------ILL-------------------------AALTKSAQIPFSAWLPAAMAAPTPVSSLVHSSTLVTAGVYILIR---LNFLFNIQE-YSNF---LMK------ISLLTL------IMSGINAFFEMDFKK---IIAFSTLSQLSMMMLIL-SM-NFKELAFLHLVIHAIFKSMLFLCSGLMIHLMNGNQD-----IR---MLSNIAYCNPHVNSCMMISI----FSLMGFPFIGGFFSKDLMVE--FFFFKSM----NIII------LMMFI--IGLIMT---Y-LYSLRIFYFLILKSILNN--------NY------LYM-NFEKEMNY----S-I-----MFLSLMLLIYSNFF-------------VWIMIKEPKLFFISKFS-KIM-MILLLSMISLFFY-----------------NLNIK-SNL--FFLKSNKIIF-S-YKMW---YL-----SSLS---SLIFLKY-FKFLSKM-------------TL-YDW-----KWLEMLGPMGLD-KNL-KYLSINI-NLLNSYQF--NKLVLSFAMILLMIFI-------------------------------------------------------------MLFSEIKFLIFF--STS---MI--FMS---HPLL-------MLL----SVMLLTL-FLSMIFYYYTTL----SILSLM------MI-ILILGGMMII-FMYMVSL---IP--N---QKIHFNKKMTMI------ISLVII-MISININFQLKININFFMKMYFNTYVN---------------IMIMMMLYLIITLTVIMSNS-------NSFNCP--MS----------------------
>Ricinoides_karschii
-----------------LPRWLFSTNHKDIGTLYFIFG-----IW--SAMIGTSMSMLIRTELGQTGSLIGDDQIYNVIVTAHAFVMIFFMVM-PIMIGGFGNWLIPLMIGAPDMAFPRLNN-----------LSFWLLPPSIFLLLSSALVEKGSGTGWTVYPPLASNSAHSGGSVDLTIFSLHLAGISSILGSINFITTIMNMRANGMTMERTPLFIWSVFITVILLLLSLPVLAGAITMLLTDRNFNTSFFDPAGGGDPILYQHLFWFFGHPEVYILILPGFGMI-SHIISSHSGKKEPFGSLGMIYAMLAIGLLGFVVWAHHMFTV---------------------------------------------------GMDVDTRAYFTAATMIIAVPTGIKIFSWLATLHGAQTNYSPPLLWALGFVFLFTMGGLTGVVLANSSLDIILHD----------TYYVVAHFHYV---LSMGAVFAIIAGMTHWFNLLFGMNMNQHWLKIHFLTMFL---------GVNLTF-FPQHFLGLNGMPRRYSDYPDVFTTWNTVSS------------------------IGSIMSLIG-------------------------VLIF----------IFITWDAL-----------SSQYISTFNTN----------MTTSMEWKNS-LPPIDHTFNEM--SYISN-----------------------------------------------MPTW-NLIFQNSNSPLMEQLIFFHDHTMMILTLI-TIIVGYIMMNF----MINSFHN-RYLLQGQEIELIWTILPAIILLTIAFPSLRLLYLMDEISNSHITMKITGHQWYWSFE--YPD-FK-N-----------------EELEAYMLPP---NNIDQFRLLDVDNRMVIPINTQTRLLITSNDVIHAWTIPSLGIKVDAVPGRLNQLITMIKRPGVAFGQCSEICGANHSFMPFSLESINLKYFM-----------NWMKN-----------------------------------------------------------------MQQNRHPYHMVEQSPWPLTASFSAILLTTSLIMWFH-SLNMKPMLIAWLI--TVMT-MIQWWRDVTRESTLQG-HH----------SLKVIKSLKLGMILFIISEVMFFLSFFWSYFHMSLAPSMEIGMIWPPSGITTFNPFSIPLLNTAILISSGVSVTWCHHAI-L-TSNLPQAKTSLFLTILLGFYFTCLQLFEYK---EAS----FSISDSCYGSTFFVATGFHGLHVIIGTTF-LTISFIRLFILHW-SHSHHFGFEASAW--YWHFV---DVVWLFL-------FVSI-----YWWGGC--------------------MLKPLRKTNELA-SLLNNLLIDLP---SPSNISYWWNMGSLLGVC------LLMQ----------------------IITGLFLSFHYTP---DTETSFST--------MSHIMRDVNLGWLIRITHSNGASLF--------------------------------------FVLIYIHITRGLFFSSF-LYPAMWTSGTIILLILMMTAFMGYVLPWGQMSFWAATVITNLLSAIPYMGPSMVNWIWGGFSVDNPTLTRFFTFHFILPFIILLMSTLHIMLLHQK-GSSNPLGLTPNID-----KSPFHPYFSWKDMMGM----TITFTMFLWFTLNL--PFSLSDPENFNLANPMVTPIHIQPEWYFLFAYAILRSIPNKLGGVIALILSITILLLLTTT-KMK---YKTYNLSPLNKIILMWFLTLFL----LLTWLGSQPIESPYNTASLYSTILYFLFFL--IFPTK----------------------MMINLFSTFDP-STSSHM---SLNW----LS--LFLP-ILLIPT-----------MYWKIS---SQTQNTTTSLYSY----VYNEIM-------S-MH---I-KGP---------------KGFT--------LMLF-SL--MWIILIMNIMGLLPYSFTATSHLSTTVTLGFTLWLSINVFGWVINTRHMLTHMLPMGTPMALSTFMVCIETISNIIRPLTLAVRLSANMIAGHLLIVLLSS-----TLEKASYMI----IFTIMPV---DLMLMLLETGVALIQSYVFMTLLSLYLNETN---------------------------------MPQM------SPLSWMILSIS--------------IVIL-------L--------YNTNSMWFSHTTNK----QSPSNINIQH-----MN-MN---WRW-----------------------------MLWLVVDGLLCC----FV--IVLVVLLGVAFFTLLERKILGYGQVRKGPNKVGFVGLLQPISDAMKL----FTKE-YSMPYISNWVFFLASPVM-ALSFSLLLW-MIYPL-----KWYWFDFEY-GLLFFFCVSSFGVYFVVGSGWFSNSKYAVLG---------------SYRAVAQMISYEVGM-ILII--------------------LCLVIYESV---Y---VVNV----N-----------------------VG---ELFWYGC----------------G--YFFLLIMWLVC----CLAETNRSPLDFAEAESELVSGFNVE-----YGAGGFALIFMSEYGVIMAMSMITMIYFFGGYYV-------MYFFL---IVYFLWV----RVSL-------------PR---LLYDKL----MMLV---WKVYLPCSLNVLIFVMSFSFMNY---------------------------------------------MNI----LPLNLSLMVSITMII-------------S-----------STSWFHM-------------------------------WLSLEINLVCFIGTVL-------YSNMFH--EAM--IKYFLTQAMGSSLFI----MGYMTSPIFMD--------------------LHMITAAALMIKLGLVPFHFWYP------------------------------------------------------------------------EVMNMLSWH--HCL------ILSTLQKFGP--------LTLLFNLN-MNL-----IMFG----------IL---STIVSSLM------SINQ---SSLRKLLSFSSISH-------------NGW--------M-LVAISYQSTLWW-VYFF-IYS----IINILIMIALMNLNWYH----INQIEFTNTPF-----MITWL-IGI---LALGGLPPTVGFVPKW----LI---LS-ITS---------------FHS---Y--LI-TMILIFSSLIILFAYLM----------MLY----------KPLIMMHNQQKLNFNNSKDNSSNWSWILLLTLPTIPLSFS------------------------------------------------------------------------------------MKFMITMIITLSLLIS---F-L-----TLILN----KKLSL-MEKG--TCFECGFNPINPTR-APFSIRFFLLAILFLIFDVEIALILP--FPF-M--NTSTT--TLISTT--TFLLL-LNMGLVYEWLNTFLEWY----------------------------MCLIFFSGGLLVVTYWLKIGYIVA---MLSF------MLLVSMTKLVG---CGWS------------DLSWLFGGDV-MSWA--MVIMSVWIVM-MMFMSQS-RWFGFYG---FNNFV-FV--------SLLFF----LV-----------------------------------------LS-----FS---FVNLFSFYVSF-ESVLIPTLIL------ICGWGFQPERLYAGMYMLFYTL-MASLPLFMC--LL-----------------------KMYSDWGSLSFFVLVDFNVVNW-MVVGMM--------VAFLVKHPMYFFHLWLPRAHVEAPVSGSM-ILAGVLLKLGGYGLFRVVVLFKDWL-VMES---GYLMSIGLV--GGVITGF-----VCVGQVDMKMLVAYSSVVHMSLVLG-GVVSGLKI-GFYGSLAMMIAHGLCSSCLFYLVNVFYERLHSRSLMMVKG----MLMLSPIMSMWWFM---MCVCNMSAPPSMS-LLAELMLMISLVK---FDVVISI-LLFVLNFLCAVF--SLCLY-------------NAVQHG--KSW-FNWFGYDVVI-RE-------------------YLVLFLHWVPLNVMFIGYGVWVE--------------------------------------------------------------MGIMMMVFIYGC---GLIS-----YVLK----GEH-V---------LIMLLSLEFMMLGVF-------------LILV----YFCVVMIGNDYLL-LYYLCV---VVCESAIGLGLL-------VGSVRYNRGDLVYMYM----------------------------------------MNVYLICGFLLLFLFFVFMFF-GVLIVIED--GCWLVDYK-LGDMI---GGVLEFI-------VVF---DYMSVVFFS--MVLL-ISSCVF-FYSVEYMGH-----DSTPYRFCFLVLLFVMSM----------GVVIFS--SN--------------LVSILLGWDGLGLVSYVLVIYYQNNRSLNAGMMTILFNRVGDI-----------------------------------------GVL------M--GIV------------WMMGFGNWNYLVYVNL--MDDVNVG------------------------------------LVGF---F-----------IVL-------------------------SGLTKSAQIPFSSWLPAAMAAPTPVSALVHSSTLVTAGVFLLIR---FGSYFLMGA-FSWF---LVI------ISGLTI------LMSGLCAMMEMDLKK---VVALSTLSQLGFMMMIL-GV-GCWWISFYHLLTHALFKSLLFLCAGYVICNYNSEQD-----FR---GVGCLSN-SPIVCCAFNVSL----LSLAGFPFLSGYYSKDSIIE--FFCLSLM----GDAF------ILLML--LGVLLT---T-LYSLRLGMFCVWGDVVYG--------VG------VEV-KGGYYMEM----S-I-----VVLLIFAVVMGSVL-------------SWWIFNVPVVLFMNMYI-KLS-GLMMVLLGVMIGW-----------------VLNMKS-WG---VIVSSFLLN-FNSKLW---FL-----SWMG---GNGVSVFVDEG---Y-------------SY-YEY-----SWSEVIGSWGLN-WLVMLCVFVL--EWLSNNKFTLYYMFMILLLFVWLLM--------------------------------------------------------------------MIKLII--SVL---FL--ATN---HPIS-------QII----FLITLTM-LISHNIFMLMNN----AWYSYV------LI-LIMIGGMMII-FIYMAST---LA--N---KKFIINMQLLIC------MLIPIP-MINTNQINTITHQPNMNTLYEYNNMWT----------------TIMLGMYMILTLLVVNKST-------MNYDTP--TRAN--------------------
>Rhyncaphytoptus_ulmi_HEN3
------------MYKFNFSRWIYSTNHKDIGTMYFFFG-----FW--TAFYGSSLSLIMRMELSQPGSLSFHDHLYNVFVTSHAFIMIFFVVM-PILMGGFGNWLIPLMLGCHDMHFPRMNN-----------LSFWMLLPAMTFLVLSSYLSLGAGTGWTVYPPLSSIYFHPDFSVDLAIFSLHLGGVSSILSSINFITTVFTMRFSGLYTERFPLFIWSLMVTSFLLLFSLPVLAVRKSTRLNSSNLNTSFFDPLGGGDPILYQHLFWFFGHPEVYILILPGFGIV-SQIISFYCGKSEPFGYLGMVYAIISIGVLGFLVWAHHMFTV---------------------------------------------------GMDIDTRAYFTAATMIIGVPTGIKIFSWLATICMSNVSWEAPMLWCMGFLFLFTLGGLTGIVLSNSSLDVVLHD----------TYYVVAHFHYV---LSMGAVFAIFAGLTHWIQVFYGFKVQDFYLKVQFLMSFI---------GVNLTF-FPQHFLGLNGMPRRYSDYADCFYIWNFISS------------------------IGSFISLFS-------------------------LFYF----------ACLMWKGF-----------SKKMFFSFLSG----------SQSSLDVMFS-FPLPEHTLEQSVKTCVMFK----------------------------------------------MMTWNSMFFHSPSCYLMELVVIMHDYVMMILFSI-MLLVLMNMFYL----FYSKTFN-LEFFEDHSLETGWTVTPFFLLLFIVIPSLSSLYMLDTCFFCGLSISIMGHQWYWSYF--YKD-LN-N-----------------FSFDSYMLP----SDSSNIRLLEVDNRLIIPNHLPVRFVVSSADVVHSWTIPSFGVKMDAVPGRLNQFCFSSKRSGIFFGQCSEICGANHSFMPIVMESIPFKDFV-----------KIFW------------------------------------------------------------------MISKSHHYFLLPFSPWPLIVSIGSFNILFSFMMFVK-FSNLELFNLNILN--LIIV-SFFWWITYSGEFNLEG-LD----------SFNLDSGLKFSMLLFISSEIFFFFSFFWSYFHFYLSPTMEVGMIWPASLIVAFDCFNVPLINTLILLSSGLSVTMSHHYL-I-SSKFTYSNFYLGVTIFLGVIFTLLQLMEYS---SSF----FSISDCTFGTSFFLLTGFHGIHVLIGTIF-LFTTFWRNFKIVS-AKNEWLSFELASW--YWHFV---DVVWIFL-------YFLL-----YYVNS----------------------MTIIRKEEKVI-NIVNNSLWDLP---SPSTMSYFWNFGSILGIC------LMTQ----------------------ILTGVVLTFHYTA---FAPESFYS--------VVKIMREVWMGWIIRLIHMNGASVF--------------------------------------FLFVYLHLFRGLFFLSS-VHKSVWNSGVTIMIMLMAISFLGYVLPWGQMSYWAVAVITNLFSVVPIIGDSLVNWIWGGFSVSEPTLKRFYSLHFMLPFILSFVVIMHLFFLHKE-GSSNSMGLNSNLD-----KIEFHPYFSVKDLAFM----LAVIMVSIMVSFFL--PYILGDPVNNVPANAMQTPVHIQPEWYFLPSYAILRSLPNKTAGVLALALSVSIFYVLPIFNFKF-----ATKFSSYRYLLYWTTAAGFV----LLMKLGALPAEEPYVMLSKIASALYLASIM--MLNL------------------------MMSLFSSFDL----QFYSF-AL----LISA--MFI---FGILS-------S---L-FKVS---QL--FV-----TFNYVV--SSLE-------EFFL---SLKMK--------SF---N-KGFI--------VIFS-SI--FLMLFLINFSSVLSFNFAMTSQVSMVLFLGLTLWSSFILFSISKSFKGFLTHCVPEGTPMYLIWFLFFIELVSNSIRPLTVTVRLVANILAGHLLMILLSK-----LV----L-S----LAPCVIF---YIILNIVEFFVSLIQAYIFSTMLVLYYADVN---------------------------MKFKTLMPQV------NHISWF---PT--------------TIYSILLLTMMI--------LMLNFVIFHKFP-------SNS--LKFLTNYHVIL-----------------------------------------MFLITLLKI----LV--LTVCVLISVAFLTLLERKVLSLVGLRLGPNKVSFIGFLQPITDAVKL----ANKQ-FNILSNFSFFYYYFGSSL-VILSSILIW-FCSKM-----DPMTISIKY-SIIFFMIILGFNSFNSIMCGWSTFSKYPLIG---------------SIRTVSQLVSYEASL-YLCI--------------------FFMIYMFCS---FGFLNFSS----------------------------HY-MPVL---CM----------------YI--PLAFLIWFPS----FLADLNRTPYDFSEGESELVSGFNTE-----FGSNSFTMIFLAEYSNIIFFCLISASMFF-YEYNFFF----FFFFSSSYFGFALFY----HAIG-------------LMNYCYLLEKF----MSLF---W----PAFL-CLY--------------------------------------------------------------MSYLFFYLLSLSLMF-------------N-----------FNSVILF-------------------------------WVMLELNLIFFIMILNVLS-TSP-SSLSGNMEAS--FYYLVVQCIGSLIFL----------M----SFVYNSFF---D---YLFMDADLLVAISMLLKLGIFPLQGWMF------------------------------------------------------------------------SISKFIP-M--LPL---F--LLLTIQK-LP--T-----MIFLFS-FS---SLFLL-GIL----------FL---NLFMGSFF------LFYS---HSLKDLLISSSIYS-------------MVW--------F-FLFFIISPIFLF-IFFL-NYL----IFSFQLLKLDFNYYL--S---PFNTF-----------ELIFIVMGS---MFFLGLPPMGMFFFKF----FS---IF-KLI--------------FILD------WFPLLFLWIITFVSTVGYFK----------FFYSY--FID-LCSIFIQGMN-----TKKTLFF--------IFFINF--FLFVI------------------------------------------------------------------------------------MILFV-PVLIIMLVQ---M-L-----FFLSS----KKMEWDVLFS--SSFECGYSSYFFSH-FSFSIHYFMVAMIFLFLDLELCILMP--YLN----ECLAGILLESAIF--LFVGA-LLLGLILEWKEGKLEWMF-------------------------------MIWFI-IFVL----FFFFSI---------------------------KEIT------------FFNTFFHLES-FTVF--MLSVVFICGT-LIFK--FLF-NCFNEKESLSYFY-MF--F-----LVLMW----VG-----------------------------------------MT-----FI---TIHHFFFLLFL-EFCALPMSWL------IINFSKDFDKFLSVLFMFSFNI-VGSILFIT-----FSNY-FFSTFSSDSTYNCNFSSSLFC-----------------SF-MLLSCL------ILI-LISKLPLLFFHFWLTKAHVSASGSCSM-ILAGLMLKLGSFGLVKFFMIFI--Y-SSM-LLLCSFFSISLF--GCLFFSL-----LMLRFTDLKYLVACSSILHMSLIFP-FSCMGSTE-GLLACMFMMTGHGLVSYFLFFMISLVYEFSYSRSIDFNKS----LESICKYTSMYLFF---FIFLNIGFPLFIN-FYSEFMFVASL-NL--FSIFSVLVFC-LAMFFSIFF--SMFTV-------------SKLIFG--K----KLSF-FSSH--S-ESFLN-------------FSSL-MIISSL--IFLP---FLS-----------------------------------------------------------MFVFSF----FFLLS---L-MS-----ILIF----SKK-K---------LVMLLLLEMMMILYIFL-----------SYFN----F--SNMTFSFFLI-FTISIF---MVLDSVFNFSIL-------ISSTRNSSSYNSIITTF------------------------------------M----------YMSI-----FFFILLLNYHS--YY-SFSFKYFPMSGMSVS------NYDLNI----YT---DKIIMIFFF--MVCV-VTCLVS-LYSELYME------HYNNKKFFFMMFLFFSFM----------SILMFS--GS--------------FILFFLGWDGLGLSSLCLIMFYPNKNTLYNSVMTMIFNRIGDV-----------------------------------------ILI------F---LI-----------SKLLMN--MSIIFFINS-SFS---FL------------------------------------MVLL---------------FIL-------------------------CSFTKSAQFPLSSWLPAAMSAPTPISAMVHSSTLVTAGILIIQF---LVSYMIFFS-LNCF---LTM------ISLTTF------LIGGFLGFMEMDFKK---IIAFSTMSQISMIMFFC-SL-NEIEIAMAHMLFHALFKTLLFVGAGLFFVSLFSKQF-----KD---FMVTYNISPELFSMLLFLSV----YSMSGLIFSSSFFSKDFILE--S--FFSS----ETGF--M---IFTLL--TGSVFT---I-LYSSKLL------VSITG--------FLNLN-KVF-SFKKMKI-LF------P-----LIFALVMVYVGQFM--NF---------LFS------FDNFSFIHLSDL-YFIYF---I----FG-------YFIYNNFSAK----FNKFFSWLMFNS-----SLEIF---FM-----KFFS-YSINSL---P----MAG--------ENINRIYFNDD-----FMF-------KSSFLMK-KSNLNLAFSKS---------SNLYGV---LLLLIMYALTFM-----------------------------------------------------------MTAT-S--INL---FYTTFSL---NPVK-------VSV----LLLSSST-LMFFMMFILSGS----TWMPMI------LY-LLFMGGILIV-FMILSSI---MP--N---EKSLKLK------NS---SMMFVMVLMLSGMGLTSK------------SEELVLLTTQLKSFFYTNSNMIVMIVLIIIYFMMFIKIT-------SMEKSP--MRSSMCH-----------------
>Rhyncaphytoptus_sp.nov._GZ96
------------MYNFNLFRWVYSTNHKDIGTMYFFFG-----FW--TAFYGSALSLMMRMELSQPGSFSFHDHMYNVFVTSHAFIMIFFVVM-PILMGGFGNWLLPLMLGCHDMHFPRMNN-----------LSFWMLLPSMTLLILSSYLSMGAGTGWTVYPPLSMIYFHPDFSVDLAIFSLHLGGISSILSSINFITTVFTMRFSGLYLERFPLFIWSMMVTSFLLMFSLPVLAGAITMLLTDRNLNTSFFDPLGGGDPILYQHLFWFFGHPEVYILILPGFGII-SQVISFYCGKSEPFGYLGMVYAIISIGVLGFLVWAHHMFTV---------------------------------------------------GMDIDTRAYFTAATMIIGVPTGIKIFSWLATLCMSNISWEAPMFWSMGFLFLFTLGGLTGIVLSNSSLDIVLHD----------TYYVVAHFHYV---LSMGAVFAIFSGLTHWIQVFYGLKLSDFELKIQFFMSFL---------GVNLTF-FPQHFLGLNGMPRRYSDYPDSFYMWNFLSS------------------------VGSFISMFS-------------------------LFYF----------AYLIWDGF-----------SKKLFFFMLFG----------SQSSIDMIIS-YPMPEHTSEQSIKTCMMYK----------------------------------------------MMTWNSLFFHSPSSFLMELVIIMHDYILMILISV-MMIVILNMGFL----TLNKTFN-LEFFENHKLESIWTLSPFFLLLFIVIPSLSSLYMLDTSFFCGMSVSVMGHQWYWSYF--YKD-LQ-K-----------------FFFDSYMVP----SSESNIRLLEVDNRLILPNHLPIRFIVSSADVVHSWTVPSFGIKMDAVPGRLNQFCFSCKRSGVYFGQCSEICGVNHSFMPIVMESIPFKDFM-----------KIFF------------------------------------------------------------------MMTNFHCYFLLNLSPWPLISSIMSFNFMFSFIFFFK-FGDFLFFMLNLLI--LSIS-SFLWWSMYSLEFNLEG-FD----------SSNLIMGLKFSMLLFISSEIFFFFSFFWSYFHFFLSPTMEIGLSWPSVLTESFDCFNVPLINTLLLLSSGVSITISHNYL-I-NGNYNYSNNYLLMTIFLGFFFTIFQMMEYF---SSF----FTISDSTFGSSFFMLTGFHGIHVLAGTIF-LIFSLRRNFKVSS-VKIDSLSFELASW--YWHFV---DVVWIFL-------YFLL-----YYLNN----------------------MKILRKEDKLL-NIMNNSLWDLP---SPTTMTYFWNFGSILGIC------LIIQ----------------------IVTGLMLTFHYTS---FASESFDS--------IVKIMREVWSGWIIRLIHMNGASVF--------------------------------------FFFIFMHMFRGMFFFSS-THKNVWNSGVTIMILLMAISFLGYVLPWGQMSYWAVAVITNLFSVIPMIGTNLVNWIWGSFSVSEPTLKRFYSLHFLLPFILSFLVLIHLFFLHKN-GSSNSMGLNSNMD-----KIEFHPYFSIKDLNFM----IVMIVLSMLISFLF--PYILGDPVNNVPANPMQTPIHIQPEWYFLPSYAILRALPNKTAGVLALSLSVGIFYTLSFFNYKF-----STKFSYNRFFIFWTVISLFM----FLMKMGALPAEEPYIMMSKIGSILYFFSIM--MLNM------------------------MMSLFSSFDL----YFFPF-SI----FLTI--MIL---LNLYS-------H---I-YKNN---LTNLMM-----NLILLS----LG-------KFFL---SLKFK--------SF---N-KNFL--------NLFL-TI--FVYLFFINFCSVLSFNFAFSSQVSFILIFGFGMWFSYILFFNKNCWKGFFSHCIPEGTPMYLVWFLFIIELISNMIRPITITIRLVANILAGHLLLILLSN-----LV----L-I----FYLSSSF---YLLLNLVEFAVALIQSYIFSTMLVLYYSDVS---------------------------------MPQL------NEYSWFLNSLF-------FV-----FIFMIIL---NS--------LNFF------FN---FSKKFSCSSNIN-----YFNYFF----------MIFICTF---------------------------LKV----IL--IFICIMISVAFLTLLERKLLSLIGIRLGPSKVSFCGFLQPISDALKL----SNKQ-INYLSNFSFFFYYISSIF-MLFSGLMIW-LCSFS-----EPVPLSLKY-SVILFWVILGFNSLNSILCGWSTFSKYSLIG---------------SIRSVSQLVSYESCL-YLCM--------------------FFFMFLFFG---F---NFYN----F-----------------------NF-YPFH---FV----------------FMFIPFVFLIWVPS----FLAELNRVPYDFSEGESELVSGFNTE-----FGSGSFTMIFLAEYSYILFFCIFSSFLFFFFYMWFFF----FFFFF---FFFFFFF----FFFF------------------FFF--------------FFFFFFFLY-FFFFFIFFFLYMIL--------------------------------------------MFYKIDLSFFLVVYTFFIFMFF-------------N-----------SSSFLVL-------------------------------WILMEINLVLFIMLFSNLF-F---IYLDFKMGQT--FVYLIVQSIGSFFFL----------F----GFIYSDYF---K---LFNLEFNYLIFFAFLIKMGLYPLHYWIY------------------------------------------------------------------------KLAPYCS-V--FIM---F--LLLSIQK-IP--L-----MFIFFS-TH---MDYVM-ELM----------FM---NLFYGSLF------ILKN---FFIKDLLISSSLYS-------------MVW--------F-LMFYIMSPYFFF-MFMI-NYI----IFLYYLMNLNSFMVL--K---FVSSF-----------YFLLVFLCT---MFFVGLPPLGMFFFKF----FS---MG-LIL--------------NILN------FFTFLILWTFTFISTLGYFN----------FFFYL--LFI-SENLYQYSAD-----NFKMIMSF-------IFFF-C--FILFI---------------------------------------------------------------------------------MNLIFGII-CIILILTIN---V-L-----FFLAS----FKHNWESLSS--ATFECGYSSYFFSH-FSFSVHYFLIALIFLFLDLELCFMMP--FFN----DFLSDFSILNIVI--IFITL-LLLSLLLEWKMKKLEWIY-------------------------------MMW-M-FFFF----FFFFNL---------------------------KDIV------------FFNFFFFLEG-PAMF--LCSIVILIAF-LIMF--FKF-NKFGSLDNLFYSS-LF--F-----SILIF----VN-----------------------------------------LS-----FF---CNSPFFFILFL-EMCVYPMSFL------IINFSKDQDKYLSTLFMFSINI-LGSIPFLL-----FSSF-FSNNFLFESLICFHILNFSCV-----------------MF-LFFFSF------LLI-LVSKLPLLFFHFWLTKAHVSASGSCSM-VLASLMLKLGSFGLYKFSLLFL--F-SSL-LFMVNFFSISLM--SCIFFCL-----LMIRFFDLKYLIACSSILHMSLILP-LVCLGSSQ-GLISSMFMMVGHGLVSYYLFFLISLFYEFSLNRSMDFNKS----LESISKISSMYFFF---FIFLNLGFPPLIN-FYSELIFCLSL-FS--YSLFSTLIFF-VSMILSILF--VMFLI-------------SKTIFG--K----KSMF-SMTE--Y-EYFLN-------------FVSF-KFLFVL--VMLP---FLF------------------------------------------------------------MVFFF----FLMFP---IFLS-----ILVF----FKK-K---------LIVLLLLEAFMIFFIAF-----------SFSF----F--SGLVLPFYFL-SILTLL---MVLESVFNLSVL-------ISASRNSYVFNMKIFYF----------------------------------MLI----------YSYL-----FFTILFLNFNN--FY-SLGLKYFDFNLNSFV------NFNFLF----FS---DKNCMIFIF--MVCL-VTSLVC-LYSEVYME------YYNNKKFFFLMFLFFFFM----------SLLTLS--GS--------------FIMFMLGWDGLGVSSICLIMFYPNKNTLYNSVLTMVFNRLGDV-----------------------------------------ILI------F---IL-----------CKFLQN--FSVFFFLNS-SFN---FF------------------------------------VMLM---------------LMI-------------------------CGFTKSAQFPFSSWLPAAMSAPTPISAMVHSSTLVTAGILLTQF---FNSYFNFFE-ISII---MSL------FCLMTF------LLGGLMSVLELDQKK---VIAFSTMSQISMILFFC-SM-NLVSISLTHMVLHAFFKTFMFVSFGLFFMFFFGKQV-----KN---FMNSGSFNFFLVNTLLFVSV----YSMTGLIFSSSFFSKDLFLE--I--MCSN----SNFF--M---FFFLL--LGSILT---I-MYSSKLL------QSTYN--------FLSLN-KIF-SNKKFYF-MF------V-----LIFVMFVNYSGQFY--KS---------FMS------AENFPHLYLMDL-YMIII---FLMLPFF-------FFFKTNKFTM----NNNF----MTNL-----SLEIY---FM-----KFFS-FSLLS----------NFM--NNNNNNNILTFSMSDN-----WIF-------KSYYL-----NIFKILFKK-----FKMISSFYGV---ILIFI-------------------------------------------------------------MTLLSMIML-M--TSY---LTA-QSL---NPVK-------TSI----FLLLLST-TMFIFMNLEKGL----SWFPMM------FY-LLFMGGILIV-FMIMSSI---LP--N---EKTLKMKNINIL-------SMLALSFMLQMNKSKME------------STTQI--TYQLKWFFQEGMNLIFVMFMITLYFFLFILLI-------SEEKSS--MRSETCY-----------------
>Rhyncaphytoptus_sp.nov._CA38
------------MYKFNFPRWVYSTNHKDIGTLYINFG-----MW--SAFYGSTLSLVMRLELSQPGSFFYNDHMYNVFVTSHAFIMIFFVVM-PVLMGGFGNWLIPIMMGTTDMHFPRMNN-----------LSFWLLLPAMVFLILSSLISSGAGTGWTVYPPLSSISFHPDISVDLAIFSLHLGGVSSILSSINFITTILTMRFSYLNMDRIPLFIWSMLITSFLLLFSLPVLAGAITMLLTDRNINTSFFDPLGGGDPILYQHLFWFFGHPEVYILILPGFGII-SHVISFYCGKSEPFGYMGMVYAIVSIGILGFLVWAHHMFTV---------------------------------------------------GMDIDTRAYFTAATMIIGVPTGIKIFSWMATISMSNVSWSAPMLWSMGFLFLFTLGGLTGIVLSNSSMDIVLHD----------TYYVVAHFHYV---LSMGAVFAIFAGLTHWFSLFFGFKLGESMLKSQFFMSFI---------GVNLTF-FPQHFLGLNGMPRRYSDYADCFSMWNYISS------------------------LGSIISIFS-------------------------LLYF----------YYIVFKGT-----------TNKMLVSFMAA----------PSSFLEFSNP-SPIEEHTFMTSVKSCMMV------------------------------------------------MTWNSILFNSPASYLMELVVVMNDYLMMILVSI-LIMVMGNLGYT----FYMKDFN-SEYFENHELESVWTILPFVVLMFIIIPSLTSLYMMDTCLFCGFTVSIMGHQWYWSYF--YKD-FE-N-----------------LGFDSYMVQ----PKDGHIRLLDVDNRLIIPSFLPIRFNVSSADVIHSWTIPSFGVKMDAVPGRLNQFCFSSKRSGVFFGQCSEICGANHSFMPIVMESINFNNFM-----------KMF--------------------------------------------------------------------MTKPNYYFLLPHSSWPLTVSLSSFNMMFSLLLTLK-YGCHFLLLINILH--LTFC-SLLWWSCYSKELNSKG-MN----------SNNLESGIKFSVILFIMSEVFFFFSMFWSYFHFSLSPILEVGQEWPPLLVSSFEYFNVPLVNTLILLSSGVAVTISHNYN-I-EAESMKSFFFLTLTVLLGILFTYFQYVEYS---NSF----FSINDATFGTTFFMLTGFHGLHVLIGTIY-LFYSLFNMLKVVA-TKASFTMFEMASW--YWHFV---DVVWIFL-------YFFL-----YYLNSF-----------------------MVRKDDKLM-KMVSGTLWDLP---SPSSMTYFWNFGSTLGIC------LVVQ----------------------IITGLFLTFHYVS---YAPESFMS--------VAKIMREVWAGWMVRFVHMNGASMF--------------------------------------FFFIYLHLFRGLFYLSS-VHKSVWNSGVTIMIMLMAISFLGYVLPWGQMSYWAVAVITNLFSIVPIVGDDLVKFIWGGFSVSEPTLTRFYSLHFLLPLILTALVMLHLYLLHSE-GSSNSLGVSSNTD-----KLPFHPYFTVKDLVFI----LAAMIVALSISLFE--PYLLGDPVNNVPANPMQTPVHIQPEWYFLPSYAILRSLPSKTAGVIALALSVSVFYLLPMYNLKF-----STKFTSYRYMIFWLMISTFL----FLMKMGALPAEEPYVLCSKVATLTYFSSIL--LLNV---------------------------MFTQFDM-------NIALL----IMPFLYIMM---------------------LSLT---LNFFKL-----NFFTKI----VS-------SVYN---FIVMSCYTTNNSISP---S-KFFV--------CWMM-ST--FLVILFINSFSVFSFIHAFSSHLSMVLFFGFSLWMSFMLFQMTRNIKGMLSHMMPEGTPLPLIFLMFLIELVSNMIRPITVSVRLVANILAGHLLMALL---------SKLAF-L----FPQCIFL---YFCLNVVELFVAFIQAYIFGTMLMLYYADVK-------------------------------MLIPQV------NEYSWLIDSMK--------------FMMFFFS-----------------------ICLYLNFLCEKMLMAHS-NFKINMKNFEMI-----------------------------------------MIKF----LF--AIIMVMISVAFVTLLERKILSLIGLRMGPFKVSFLGFLQPIADAVKL----ANKQ-VNVLTNFSINFYYLSSLL-TLFSSLTLW-SILHS-----DPSPIHFKF-SLLTFMFILSFNSLNSIMAGWSTYGKYSLIG---------------TLRTVAQLISYELCL-YMCL--------------------FFFLLLYFN---Y---DLYH----L-----------------------SF-FMPS---CV----------------LIFMLFCFYIWIPS----FLAELNRTPYDFSEGESELVSGFNTE-----FGSSSFTMIFLAEYSNIIFFSLLTSFLFINI--FSFL----FFITI---VFFVIWI----RSVL-------------PR---YRYDKL----MSLA---WKFFIPFLT-VMFIYFIVIMG----------------------------------------------MQMSNYFT--IFFSYAFTLFMMM-------------Y-----------TGSFFLF-------------------------------WIMMEMNLLLFIMLMLSST-ESGYKV--NTTNM---FLYFCVQTLGSFIYL----------MASINTGFKDDTL---T---------HMLFILSLLVKMGLYPFHFWVY------------------------------------------------------------------------KMCLTME-S--TMM---I--ILLSLQK-LP--Y-----LMVLSN-IK---SDYTL-HAC----------LL---SMVLGVFM------LWVS---KNMKKMVIASSIYG-------------TTW--------L-LISAYYSSSVLI-LFML-LYT----MALL-VMQELKY---------NLSNPF----------FTMIVAVFF---LFSAGLPPFGMFYLKL----LA---GGILQI--------------KILT------TSLMVALSILSALSFMLYLL----------FFYKM--MVYNRPIFHSCVGTLSLRGTIVSSLL----------------LSIMFVA---------------------------------------------------------------------------------MLKSMIISFSLISIIY---I-I-----FLLVS----KSEQNDCLIQ--STFECGFTSYFSSR-HSFSIHFFIVSIMFLFFDLELCVIMP--FFD----SPMMSLKEVMMVL--TMISM-LLLGLVFKYKRFNLDWVS-------------------------------MIYFLIFFA-----FFLIVP---------------------------KDFS------------FLSNLLHLDL-YSCI--LASICSLIF---FLLLKIKY-SMVGLMEGVNFY---FLMS-----FLVLL----NF-----------------------------------------FC-----YL---SNYPLLFMILL-ELSVAPMSYS------ILFFSKDKDKFSSTAFMAIINM-MGSIPFLF-----FISQFMKM--DFYSPLNSLIDLFIIN---------------FNSY-LILSFM------LLM-LISKLPVFFFHFWLTKAHVSASGACSI-ILASLMLKMSSIGLLNFTCMFLS---LNN-FILSLIMAISIV--GSLLFSL-----IMISYSDVKHLIASSSVVHMSFIFP-GLIFYNSE-GISGSVFMMAGHGLSSALLFFLFTEIYETCLSRSSDMSGS----IESMNSTFSMIFVL---WVLLSLGIPPFIN-FLSEVYFCMTF-II--FSNISVMFFL-LIGLISIIY--TMLIL-------------ASVLYN--K----TTYKINSFN-PT-SAVLG------------------LLYVVFSI-MIP---FLS---------------------------------------------------------------MF----LLYLA---SFYF-----FFYN----FEK-K---------LVVLLILELLMVITIFC-----------YFSF----F--SFSPSSSFSF-ISLAIF---LVLDSVLGVCLL-------ISQSRSSYFLSSRVNSF----------------------------MFSSWMFIL----------FIFFNYYLNFSFFLFY------------YNYFSPFL-SCF------NFSINL---------DHTSLVYLF--MVFL-VTFFVS-LYSEYYME------HYNIKKYSLLMLLFFFSM----------VFLSFS--ST--------------PISLMIGWDALGLTSICLIMFYPNSTGLYNSLMTMFFNRLGDA------------------------------------------LLIFSCCLMFLNDF-----------FLFFYS--HSSNFL------------------------------------------------VFFL---------------LIL-------------------------CSFTKSAQFPLSSWLPAAMSAPTPISAMVHSSTLVTGGIFISFK---IVLMLEHYG-VISF---LSF------VCFLSF------ILGGLMANLELDFKK---MIAFSTMSQISMIFLFS-SL-MLFYISMSHMFFHALFKTLLFCCAGGKFFGVFMDQN------S---YTINSNYSSTYINSFFFFSV----FSMTGLFFSSSFYSKDLALE--L-LFGLN----YSFF------SFLLF--LGSLFT---L-LYCSKLM-FSSCSFTFIN--------SSSLSKSFLYYSSMFFLLVC------FFSGDYLFYIFSLINNSMMT-------------------YLDL--------FLV-LSFFF---LFIFFYI-------N---FSPLSL----FLVK-------------DLFL-----M-----KIFS-YSIYSRAYSQ----YHF-----------FNSISSDL-----FFF-------KSFAAMPSTGAKFNL--SVSGSFFFMTTFFILFFCYMFFS------------------------------------------------------------------TMIKGLLI--LLV---LGMINSS---NPVK-------LVI----KLLYISG-LIFFFMTLNGGS----CWFPYI------MM-MLFIGGILIM-FLILSAI---MP--N---EKESEMKKSKI-------IMLSAIIPFFTMGRMNSAEAISMGNKWVMSIP---------GSY------MM-MLGMMLPYFVSITFIL-------SSSKTP--MRTIT-------------------
>Rhyncaphytoptus_redwayensis_CA28
------------MYKFSISRWMYSTNHKDIGTLYLLFG-----FW--SAFYGSALSVLMRLELSQPGSFSFHDHVYNVFVTSHAFIMIFFVVM-PILMGGFGNWLIPLMLGCHDMHFPRMNN-----------LSFWMLLPAMTLLILSSYLFMGAGTGWTVYPPLSSIYFHTDFSVDLAIFSLHLGGVSSILSSINFITTIFTMRFTGLYTERFPLFIWSMMVTSFLLLFSLPVLAGAITMLLTDRNLNTSFFDPLGGGDPILYQHLFWFFGHPEVYILILPGFGIV-SQVISFYCGKSEPFGYLGMVYAIVSIGVLGFVVWAHHMFTV---------------------------------------------------GMDIDTRAYFTAATMIIGVPTGIKIFSWLATICMSNVSWEAPMLWCMGFLFLFTLGGLTGIVLSNSSLDVVLHD----------TYYVVAHFHYV---LSMGAVFAIFAGLTHWVQVFYGMKLTDYNLKIQFYMSFL---------GVNLTF-FPQHFLGLNGMPRRYSDYPDSFYIWNFLSS------------------------LGSFISMFS-------------------------LFYF----------AYLVWKGF-----------SKKMNFSLANS----------SQSSLEFLLP-QPFLDHTLEQSIKTCLMHK----------------------------------------------MMTWNGLFFTSPSTFLMELVVIMHDYIMMVLIAV-MMIVLMNMFFL----FFSSTFN-LEFFEDHALESIWTITPFLLLLCIVIPSLSSLYMLDTCFFCGLTINIVGHQWYWSYF--YKD-FG-K-----------------LCFDSYMTS----STESGIRLLEVDNRLMVPNIFPVRFNVTSADVVHSWTIPSFGVKMDAVPGRLNQFCFSSKRTGIFFGQCSEICGANHSFMPIVMESIPFKEFV-----------KIFN-----------------------------------------------------------------MMMSSLHHYFLLNFSPWPLIVSMNSFNVLFSFLMFMK-FSSSFMFTLNLVN--VMIS-SFLWWVLYSKELNLEG-SY----------SFNLENGLKFSMLLFISSEVFFFFSFFWSYFHYFLSPNMEIGMYWPTNMIEVFDFSNVPMINTLVLLSSGAAITVSHNFL-I-SGNLKLSKVFMIFTIILGVIFSTLQIMEYS---SSF----FSICDSTFGSSFFILTGFHGIHVLIGTVF-LLTSFIMSLGLSS-MKSEWLSFELASW--YWHFV---DVVWIFL-------FFML-----YYLNS----------------------MSITRKEQKLF-SIASNSLWDLP---SPTSMTYFWNFGSILGLC------LIIQ----------------------ISTGLFLTFHYTA---YAPESFFS--------IVKIMREVWSGWIMRLIHMNGASVF--------------------------------------FFFIYLHLFRGLFYFSS-VHKNVWSSGVVIMIMLMAISFLGYVLPWGQMSYWAVAVITNLFSVIPIIGDSLVNWIWGGFSVSEPTLKRFYSLHFLLPFVLTFAVIIHLFFLHKE-GSSNSLGLNSNMD-----KIEFHPYFSVKDICFM----MLVLMGSLLISFYV--PYILGDPVNNVPANNMQTPVHIQPEWYFLPSYAILRSLPNKTAGVLALALSVSIFFVLPMFNFKF-----STKFSNYRYLIFWMTAAMFM----FLMKMGALPAEEPFVMLSKMGSIIYFSAIM--MINL------------------------MMSLFSSFDL----HFFPY-SM----LLIM--AFL---TNFMA-------K---F-YKIN---SFNHFI-----TFLLEL----LE-------MFFL---SLKIN--------SF---N-KNFS--------FMFV-VL--FFFLMFINITSVFSYNFAMFSQMSMVMLLGFSIWLSFNMFMNFYSLKGFLAHCVPEGSPVYLIWFLFLIEIISSSIRPLTVSIRLVANILAGHLLMILLSK-----LF----F-I----FNFVLPL---YMLLNIVEIFVALIQSYIFSTMLVLYYSDVS---------------------------------MPQV------NEISWFSNSIF----------------LISTFMILAL--------S----MNFFLF---KEKINKSK-ISIN-FFLFLY-------------------------------------------MILMTLKV----LI--LLIGVLVSVAFITLMERKILSLIGLRLGPNKVSLFGFLQPIGDAVKL----SNKQ-VNILSNFSFFFYYFSASI-MFIMSTFIW-LCYFH-----EPAVVSFKL-SFLIFFLVLGLNSLNSILCGWSTFSKFSLLG---------------SLRTVAQLISYEAVL-YLCI--------------------FFIVFSFMS---L---SIPF----L-----------------------FF-FPSF---FI----------------FFSLPFIGLCWFPS----FLAELNRTPYDFSEGESELVSGFNTE-----FGSSSFTLIFLAEYSNIIFFCIFSSFLFFYVEKFLFF----FFFLF---LFFVIWI----RSVL-------------PR---YRFDKL----MMLC---WKFFVPFLT-CYFLLYLSFCL-----------------------------------------------MLFKVDMYLIILVYFIFMFLFL-------------N-----------FQSMFMF-------------------------------WIFMELNLVFFLVIVNDMF-L---EDMSKLMEKG--FFYLIIQSLGSMIFL----------F----GFLFDSYF---S---VLGMSNEIFIMASLILKMGLLPMHQWMY------------------------------------------------------------------------YLTPHLS-D--LSF---I--LILVIQK-LP--M-----MMILFS-LN---LSFLT-ELL----------VL---NLFFGSFF------IFFS---KSLKNLLVSSSLYS-------------MMW--------M-FFFFILSPIFLL-VFFM-NYF----IFVYSIIKYESLIY--------FSSF-----------EFINFLLSA---IYFLGLPPMGLFLFKF----FS---LG-VLF--------------HSFN------YLILMLIWLFTFISTLGYFK----------FFMNY--F-----TVSYASMY-----KSLSLFVAKSSLVLPILFFSF--FILI----------------------------------------------------------------------------------MNFFFFMI-LILICLIIN---S-L-----FFLAS----LKQNSSGMSF--SSFECGYTSYFFSH-YSFSIHYFMLAMIFLFLDLELCFLLL--FLN----DFLSTDIINNFLI--IFVSI-LLVSLLYEWTLGKLEWI--------------------------------MIWLI-FFFS----LFLFNL---------------------------KNFN------------FFNFFLFFDS-SSIF--MVSVILFSMF-LLLM--FFF-TNFLLAEFLNYFF-WF--G-----LIMFS----LF-----------------------------------------FC-----FV---CNSPLFFIIFL-EVCVSPMVYL------ILNLSKDLDKFISVMFMFCINI-FGSIPFII-----FSYF-FLQNYNSNSLILSTFENNPLS-----------------DM-YFFFCF------LLV-LISKVPMVFFHFWLTKAHVSASGACSM-ILASLMLKLGTFGIYKFFLLFT--F-CSI-IFLPPLLSVSLF--GCVFFCI-----LMLRFFDLKFVVACSSILHMSLIVP-LLCWGNSS-GVISSLFMMTGHGLVSYFLFYIVTLFYEATINRTTDFNKS----LESHNKLIPLILFM---LVFLNMGFPPFIN-FFSELMFCMAL-IK--ISLFSLPIFC-FSMLIMVIV--SMFIL-------------TKSLFG--K----KNLF-NYSF--S-DSS-S-------------FSSLISLVSSI--TFLP---FLL------------------------------------------------------------MEYVF----LVFLL---TMIG-----FIRF----FNK-K---------LIVLLFLESMMIMIFFF-----------FFLF----F--SCFCSSVFLI-ISLLLF---MVLDSVLGLSLL-------ISTTRNSSVYNMKFISV--------------------------MILKKAWFMLF----------NFFL-----FFMFIFLNFFN--YF-ALDLKYFDLSLWAME------NYSFCF----FM---DKNSVIFIF--MVLL-VTCLVC-LYSEVYME------LYNNKKFFFLMILFFLFM----------SLLSLS--GS--------------MISFFLGWDGLGVSSICLIMFYPNKNTLFNSLMTMMFNRLGDI-----------------------------------------FLI------C---VM-----------CKFLIF--PSMMMFLNS-NFD---SL------------------------------------ILIL---------------LLL-------------------------CGFTKSAQFPLSSWLPAAMSAPTPISAMVHSSTLVTAGILLVQF---FMVYIFNLS-LNYF---LLY------LCVLTF------LLGGLLGVLELDFKK---IIAFSTMSQISMILFFC-SL-NLVNIALTHMIFHAFFKTLLFVSSGLFFLFYLSKQL-----KN---YLNSNNHTFFLTNMMLFASI----YSMSGLTFSSSFFSKDMVLE--I--LCGC----NNFY--L---FCLLI--TGSILT---I-LYSSKLM------SASMS--------FVSFN-FVK-ILKNFSF-SF------T-----FFFIFFVLYSGQMF--FF---------TMK------MENFPHLMLSDF-LTLNL---ALISGLF-------FYINPNFSGK----LNNF----LFNL-----SAEIY---FM-----KYYT-YSFLSF---P----FKF--------KNLSTAVFHDS-----LFF-------KPFFLLNFYSNIMIYFFKANSYFIVMFILVFYYL---YMIF--------------------------------------------------------------MITLTKTL-II--LIC---YILIYHA---NPVK-------MGL----SILFLSS-MFMVVMSTYSGS----MLTPTI------FY-LLFMGGILIL-FMIISSI---TP--N---EKSIKMNVDYKS------IIMVVGFVLISSANLCAS------------NM---LIVSQSKWFLTSNLSFTMILSLVSMYFLMFLKLL-------SNSKAS--MR----------------------
>Rhyncaphytoptus_longipalpis_JX3
------------MHLNYFSRWLNSTNHKDIGTMYFVFG-----FW--SAFYGSSLSMVMRMELSQPGSFIFHDHVYNVFVTSHAFIMIFFVVM-PILMGGFGNWLLPLMLGCHDMHFPRMNN-----------LSFWMLFPAMSFLILSSYLTNGAGTGWTVYPPLSSISFHSDASVDLAIFSLHLGGVSSILSSINFITTIFSMRFSGFKLERMPLFVWSMMVTSFLLLFSLPVLAGAITMLLTDRNLNTSFFDPLGGGDPILYQHLFWFFGHPEVYILILPGFGII-SQIISFYCGKSEPFGYLGMVYAIFSIGILGFLVWAHHMFTV---------------------------------------------------GMDIDTRAYFTAATMIIGVPTGIKIFSWLATMSMSSISWEAPMYWCMGFLFLFTLGGLTGIVLSNSSLDTVLHD----------TYYVVAHFHYV---LSMGAVFSIFAGFTHWLQIFYGLKISDFSLKIHFFISFL---------GVNLTF-FPQHFLGLNGMPRRYSDYPDSFYLWNLVSS------------------------MGALISIFS-------------------------LIYF----------SFLIWDSL-----------SKKMLYLESES----------SSSSLESLFC-SPLEDHTFSHSVKSTVMFV----------------------------------------------MTTWNSIFFQNPSSFMMELVSIMHDYVCMFLVSV-LILVFMNLVYT----FSFKTFN-LLFFEHHQLESVWTLVPFFLLIFIVVPSLGSLYMLDSCLFCGMTISIMGHQWYWSYF--YKD-LK-E-----------------YFFDSYMEP----SSTSVIRLLDVDNRLVIPSFLPIRFLVSSADVLHSWTVPSFGVKMDAVPGRINQFCFSSKRSGIFFGQCSEICGANHSFMPIVLESVNFNNFL-----------KMF-------------------------------------------------------------------MISKNHHYFLLSLSPWPFIISICSFNLLFSFMILVK-FSDWVCFSFCLFN--TSIA-SFFWWITYSAEFNLEG-KN----------SFNLEKGMKLSMILFISSEVFFFFSFFWSYFHYFLSPTVELGLSWPPVNLEFFDYMSVPLINTLVLMSSGLTVTISHFYL-M-SGDSKSSNFWLFSTISLGVMFSYLQFLEYK---NSF----FSISDGSFGTSFFVLTGFHGIHVLIGSVF-LLTTLTRSSFISS-ATSNFLSFELSSW--YWHFV---DVVWIFL-------YCFL-----YYLSN------------------------MTRKEDKMI-LTVNNFLWDLP---SPSTMTYFWNFGSTLGIC------LMVQ----------------------VITGLLLTLHYTS---YAEESFAS--------IVKIMREVWSGWLIRLVHMNGASVF--------------------------------------FFFIYFHLFRGMYYNSS-THNKVWMSGVTIMIVLMAISFLGYVLPWGQMSYWAVAVITNLLSVIPMMGEDIVKWIWGGFSVSAPTLTRFYSFHFLLPFILMFLTLIHLVFLHYQ-GSSNSLGVSSNLD-----KIQFHPYFTIKDTIFI----FIVITISIMVSFFM--PYILGDAINNVPANSMQTPVHIQPEWYFLPSYAILRSLPSKTAGVLALLLSVSIFYFMPLFKLKF-----STKFNHYRQLIFWMMVASFI----FLMKMGALPAEEPYVEMSKWGSLFYFSSIL--MLNL------------------------MMSLFTPFDL----FMFWK-SW----ISFF--FVL---FFLLP-------K---L-NYIS---NSNNFS-----SLIMNS----LS-------SFFY---SLKSK--------SF---N-KFSE--------SLFI-TF--FLMLVYLNFFSVFSYNFPITSQVSVILGFSLGSWLSFNLFSILCHPQKFLYHFIPEGTPLPLTFTLFLIELTSTLIRPTTLMVRLVANILAGHLLLILLSN-----LV----F-N----FEYSFIF---YVGLNLVEIFVSFIQSYIFATMIILYYSEV----------------------------------MPQV------SNMSWL-LILV--------------VSLVYLIILNLI--------LNFSTFIMCKKTSLKSAFN-------IKFLFLI-------------------------------------MFLLMIIF-----KI----IL--VLLPPLICVAFFTLLERKVLSIVGLRLGPYKVSFLGILQPIADAVKL----SNKS-VNYLTSFSLFFYYMSSFS-MILMSLILF-LCLNA-----VPSFLSLKF-SFLIFLLILGFNSLNSIFSGWCSYSKYSLIG---------------SLRTVAQLVSYEAVL-YLCL--------------------FFFVVLYNF---F---DVSL----I-----------------------SF-FFLP---VS----------------FIFLIPCFFIWVPT----MLAELNRTPYDFSEGESELVSGFNTE-----FSSGCFTLIFLAEYGSIVFFCLLSSFFFFFP---LLF----FFFFF---FFF------------------------------HYLDPI----SPPSIPVWKINKALLK-VFYSIFNINLCLSRY-----------------------------------MWMLPPSLELMTINKSYLLTFYSLIMLFFF-------------N-----------YSSPFIF-------------------------------WVMTELNLLIFVIMLL-SF-NSN-SYKQEMYDLT--MFYFFVQSLASIFLL----------S----DFFFSMDL---F----IFNC-DVMFLISMLLKLGIFPFFYWVF------------------------------------------------------------------------KISEFLS-I--QGL---W--FLLTFQK-IP--F-----FSFLFM-SC---NNIYVPFIL----------FF---SFVTGTFL------IFFS---SSFVNMMICSSILS-------------SFW--------L-LYLNLISFFFFI-SFFL-VYS----SFFYFILTLYSHHVK--SLGFSIFSLS----------L-------F---MFLLGLSPMSLFFFKL----EL---VN-YFY--------------NSMN------SIEFFFFWALSFFSLFGYMK----------FSFKN--FFL-IEDFYFYTFS---YEKKKVFFF---------ACLI-------------------------------------------------------------------------------------------MFFLLS-YTLVISLIL---L-L-----FFMAS----KKNKFDTFMM--TSFECGFTSYFFSR-FSFSLHYYLIGLIFLFLDLELCYLFP--FFN----EEFSSLVSIFYFW--VFMVI-LFLGLMEEWGDGLLNWKF------------------------------MMILPLYSFF-----FFFFFA---------------------------KDFI------------FFGEILSLDS-NLKF--MTFIFPLVLF-LILT--MNF-NSLGEKDKILYSS-IF--F-----FVCFF----LI-----------------------------------------FC-----FN---SNSALFFLIFL-ENCVIFMVCL------ILWASKDLDKISSTFFMFFINI-MPSILFML-----FCFF--------W-SLNVLFLSTIMM-F-------------SSSM-FFFFCF------LGL-IISKLPLFFFHFWLTKAHVSASGAGSM-VLASLMLKIGTVGLYKFYMIFF--K-NFI-TFSCLIVSLVLL--SSLFLLG-----VMLRFFDLKNMVACSSVIHMAPILP-LFLEGGSC-SFYSSFLMMVGHGLISYFIFFLVSLLYEVSYHRSIDFNKS----LGSFSKSLMIFFFF---FFLMNMGFPPLCS-FISELYFFFYF-LN--FSWAATVFFG-GCLILSGLV--FFFLL-------------SKSLFG--K----KSIY-SIFF--F-NFSIF-------------FKSY-LYLFFF--LLLP---FIYSCSFS---------------------------------------------------------------------------M-----YFKF----FKK-K---------ILVLLSLELCMVSLISL-----------YIVF----SFNSSGSSSFFTS-MIFLTF---MVVDSVFGLSLL-------IFSSRNSTFFSNFLFNF---------------------------MFSKIFFLIF----------FWFF-----FFFFCC---LN--FY--YFYSFSGFFCFSLS------DKILPLFNGLNL---DFVSLVFLT--MVCF-VTSLVF-LYSEVYME------HYNNKKFFLFTFLFFGFM----------STLSLG--VS--------------PTNLMIGWDGLGISSLLLIMFYPNKTTFFNSFLTFFFNRLGDI-----------------------------------------FFI------L---FF-----------VAFLLN--FSSFFH---YNNLVS-WP------------------------------------FLFL---------------FFL-------------------------CLMTKSAQFPFSSWLPAAMSAPTPISAMVHSSTLVTAGIFILLK---YYNNFFQSG-MLSF---LVV------LSMFTF------LMGGFLGILEFDLKK---IVAFSTMSQVSMILMFI-SL-SLVGLALMHTLGHALFKTLLFCSCGLIFLWNFSDQN-----LK----NLTGKNFGVSSFFFFLLSV----FSMSGLIFSSSFYTKDVVLE--F-FLENK----MFFN------FVCLC--LGSFFT---I-FYSVKIY------KCMNF--------SPTF--KPSFGMKNFNF-FF------I-----FFFSIVTLILMKMF--VN---------MTTS--NL----LCSISSVEV-IFIN----TFLFCML-------FFS-PILK-N----MSIL-------------SLEIN---YL-----KNVS-FGMVSK-IAL----TVP-----------FSFNMNDS-----MFF-------KPK-ILKLKD---TKF-GMNS-HEFWLYPIL----MILIYMYL-----------------------------------------------------------MMNLMLASTS-F--LMI---LILISSN---NPMK-------TSF----YLLLSSG-VIFFILKMKISS----VWMPLI------FF-LLFAGGILMM-FMILASV---MP--N---EKAMKTKVSI---IT---IPILGIISTLHPMKMKPI------------ES--L--SSQIKSFLMSSTNLIFMTVIIMIYFFYSIGIN-------TEEEHP--MRSVT-------------------
>Rhyncaphytoptus_longipalpis_JX2
------------MHLNYFSRWLNSTNHKDIGTMYFVFG-----FW--SAFYGSSLSMVMRMELSQPGSFIFHDHVYNVFVTSHAFIMIFFVVM-PILMGGFGNWLLPLMLGCHDMHFPRMNN-----------LSFWMLFPAMSFLILSSYLTNGAGTGWTVYPPLSSISFHSDASVDLAIFSLHLGGVSSILSSINFITTIFSMRFSGFKLERMPLFVWSMMVTSFLLLFSLPVLAGAITMLLTDRNLNTSFFDPLGGGDPILYQHLFWFFGHPEVYILILPGFGII-SQIISFYCGKSEPFGYLGMVYAIFSIGILGFLVWAHHMFTV---------------------------------------------------GMDIDTRAYFTAATMIIGVPTGIKIFSWLATMSMSSISWEAPMYWCMGFLFLFTLGGLTGIVLSNSSLDTVLHD----------TYYVVAHFHYV---LSMGAVFSIFAGFTHWLQIFYGLKISDFSLKIHFFISFL---------GVNLTF-FPQHFLGLNGMPRRYSDYPDSFYLWNLVSS------------------------MGALISIFS-------------------------LIYF----------SFLIWDSL-----------SKKMLYLESES----------SSSSLESLFC-SPLEDHTFSHSVKSTVMFV----------------------------------------------MTTWNSIFFQNPSSFMMELVSIMHDYVCMFLVSV-LILVFMNLVYT----FSFKTFN-LLFFEHHQLESVWTLVPFFLLIFIVVPSLGSLYMLDSCLFCGMTISIMGHQWYWSYF--YKD-LK-E-----------------YFFDSYMEP----SSTSVIRLLDVDNRLVIPSFLPIRFLVSSADVLHSWTVPSFGVKMDAVPGRINQFCFSSKRSGIFFGQCSEICGANHSFMPIVLESVNFNNFL-----------KMF-------------------------------------------------------------------MISKNHHYFLLSLSPWPFIISICSFNLLFSFMILVK-FSDWVCFSFCLFN--TSIA-SFFWWITYSAEFNLEG-KN----------SFNLEKGMKLSMILFISSEIFFFFSFFWSYFHYFLSPTVELGLSWPPVNLEFFDYMSVPLINTLVLMSSGLTVTISHFYL-M-SGDSKSSNFWLFSTISLGVMFSYLQFLEYK---NSF----FSISDGSFGTSFFVLTGFHGIHVLIGSVF-LLTTLTRSSFISS-ATSNFLSFELSSW--YWHFV---DVVWIFL-------YCFL-----YYLSN----------------------MKITRKEDKMI-LTVNNSLWDLP---SPSTMTYFWNFGSTLGIC------LMVQ----------------------VITGLLLTLHYTS---YAEESFAS--------IVKIMREVWSGWLIRLVHMNGASVF--------------------------------------FFFIYFHLFRGMYYNSS-THNKVWMSGVTIMIVLMAISFLGYVLPWGQMSYWAVAVITNLLSVIPMMGEDIVKWIWGGFSVSAPTLTRFYSFHFLLPFILMFLTLIHLVFLHYQ-GSSNSLGVSSNLD-----KIQFHPYFTIKDTIFI----FIVITISIMVSFFM--PYILGDAINNVPANSMQTPVHIQPEWYFLPSYAILRSLPSKTAGVLALLLSVSIFYFMPLFKLKF-----STKFNHYRQLIFWMMIASFI----FLMKMGALPAEEPYVEMSKWGSLFYFSSIL--MLNL------------------------MMSLFTPFDL----FMFWK-SW----ISFF--FVL---FFLLP-------K---L-NYIS---NSNNFS-----SLIMNS----LS-------SFFY---SLKSK--------SF---N-KFSE--------SIFI-TF--FLMLVYFNFFSVFSYNFPITSQVSVILGFSLGSWLSFNLFSILCHPQKFLYHFIPEGTPLPLTFTLFLIELTSTLIRPITLMVRLVANILAGHLLLILLSN-----LV----F-N----FEYSFIF---YVGLNLVEIFVSFIQSYIFATMIILYYSEV----------------------------------MPQV------SNMSWL-LILI--------------VSLMYLIILNLI--------LNFSTFIMCKKTFLKSAFN-------IKFLFLI-------------------------------------MFLLMIIF-----KI----IL--VLLPPLICVAFFTLLERKVLSIVGLRLGPYKVSFLGILQPIADAVKL----SNKS-VNYLTSFSLFFYYMSSFS-MILMSLILF-LCLNA-----VPSFLSLKF-SFLIFLLILGFNSLNSIFSGWCSYSKYSLIG---------------SLRTVAQLVSYEAVL-YLCL--------------------FFFVVLYNF---F---DVSL----I-----------------------SF-FFLP---VS----------------FIFLIPCFFIWVPT----MLAELNRTPYDFSEGESELVSGFNTE-----FSSGCFTLIFLAEYGSIVFFCLLSSFFFFFP---LLF----FFFFF---FFFIIWI----RSVL-------------PR---FRFDKL----MSLS---WKFFIPFLT-LIYVSLVIWIV-------------------------------------------------MTINKSYLLTFYSLIMLFFF-------------N-----------YSSPFIF-------------------------------WVMTELNLLIFVIMLL-SF-NPN-SYKQEMYDLT--MFYFFVQSLASIFLL----------S----DFFFSMDL---F----IFNC-DVMFLISMLLKLGIFPFFYWVF------------------------------------------------------------------------KISEFLS-I--QSL---W--FLLTFQK-IP--F-----FSFLFM-SC---NNIYVPFIL----------FF---SFVTGTFL------IFFS---SSFVNMMICSSILS-------------SFW--------L-LYLNLISFFFFI-SFFL-VYS----SFFYFILTLYSHHVK--SLGFSIFSLS----------L-------F---MFLLGLSPMSLFFFKL----EL---VN-YFY--------------HSMN------SIEFFFFWALSFFSLFGYMK----------FSFKN--FFL-IEDFYFYTFS---YEKKKVFFF---------ACLIF--FYVYLA----------------------------------------------------------------------------------MFFLLS-YTLVISLIL---L-L-----FFMAS----KKNKFDTFMM--TSFECGFTSYFFSR-FSFSLHYYLIGLIFLFLDLELCYLFP--FFN----EEFSSLVSIFYFW--VFMVI-LFLGLMEEWGDGLLNWKF------------------------------MMILPLYSFF-----FFLFFA---------------------------KDFI------------FFGEILSLDS-NLKF--MTFIFPLVLF-LILT--MNF-NSLGEKDKILYSS-TF--S-----FVCFF----LI-----------------------------------------FC-----FN---SNSALFFLIFL-ENCVIFMVCL------ILWASKDLDKISSTFFMFFINI-MPSILFMF-----FCFF--------W-SLNVLFLSTIMM-F-------------SSSM-FFFFCF------LGL-LISKLPLFFFHFWLTKAHVSASGAGSM-VLASLMLKIGTVGLYKFCMIFF--K-NFI-TFSCLIVSLVLL--SSLFLLG-----VMLRFFDLKNMVACSSVIHMAPILP-LFLEGGSC-SFYSSFLMMVGHGLISYFIFFLVSLLYEVSYHRSIDFNKS----LGSFSKSLMIFFFF---FFLMNMGFPPLCS-FISELYFFFYF-LN--FSWAATVFFG-GCLILSGLV--FFFLL-------------SKSLFG--K----KSIY-GIFF--F-NFSIF-------------FKSY-LYLFFF--LLLP---FIY-----------------------------------------------------------MFYVFW----SFFFS---SVFM-----YFKF----FKK-K---------ILVLLSLELCMVSLISL-----------YIVF----SFNSSGSSSFFTS-MIFLTF---MVVDSVFGLSLL-------IFSSRNSTFFSNFLFNF---------------------------MFSKIFFLIF----------FWFF-----FFFFCC---LN--FY--YFYSFSGFFCFSLS------DKILPLFNGLNL---DFVSLVFLT--MVCF-VTSLVF-LYSEVYME------HYNNKKFFLFTFLFFGFM----------STLSLG--VS--------------PTNLMIGWDGLGISSLLLIMFYPNKTTFFNSFLTFFFNRLGDI-----------------------------------------FFI------L---FF-----------VAFLLN--FSSFFH---YNNLVS-WP------------------------------------FLFL---------------FFL-------------------------CLMTKSAQFPFSSWLPAAMSAPTPISAMVHSSTLVTAGIFILLK---YYNNFFQSG-MLSF---LVV------LSMFTF------LMGGFLGILEFDLKK---IVAFSTMSQVSMILMFI-SL-SLVGLALMHTLGHALFKTLLFCSCGLIFLWNFSDQN-----LK----NLTGKNFGVSSFFFFLLSV----FSMSGLIFSSSFYTKDVVLE--F-FLENK----MFFN------FVCLS--LGSFFT---I-FYSVKIY------KCMNF--------SPTF--KPSFGMKNFNF-FF------I-----FFFSIVTLILMKMF--VN---------MTTS--NL----LCSISSVEV-IFIN----TFLFCML-------FFS-PILK-N----MSIL-------------SLEIN---YL-----KNVS-FGMVSK-IAL----TVP-----------FSFNMNDS-----MFF-------KPK-ILKLKD---TKF-GMNS-HEFWLYPIL----MILIYMYL-----------------------------------------------------------MMNLMLASTS-F--LMI---LILISSN---NPMK-------TSF----YLLLSSG-VIFFILKMKISS----VWMPLI------FF-LLFAGGILMM-FMILASV---MP--N---EKAMKTKVSI---IT---IPILGIISTLHPMKMKPI------------ES--L--SSQIKSFLMSSTNLIFMTVIIMIYFFYSIGIN-------TEEEHP--MR----------------------
>Rhyncaphytoptus_dielsianus_GZ35
-----------------MSRWIFSTNHKDIGTMYFVFG-----FW--TAFYGSSLSLLMRLELSQPGSFIFHDHVYNVFVTSHAFVMIFFVVM-PVLMGGFGNWLIPLMLGCHDMHFPRMNN-----------LSFWLLFPAMIFLILSSYISLGAGSGWTVYPPLSHITYHTDISVDLAIFSLHLGGVSSILSSINFITTIFTMRFNGLYAERLSLFIWSMLVTSFLLLFSLPVLAGAITMLLTDRNLNTSFFDPLGGGDPVLYQHLFWFFGHPEVYILILPGFGII-SQIISFYCGKNEPFGYLGMVYAIFSIGVLGFLVWAHHMFTV---------------------------------------------------GMDIDTRAYFTAATMIIGVPTGIKIFSWIATISMSKVSWDAPMLWSVGFLFLFTVGGLTGIVLSNSCLDTVLHD----------TYYVVAHFHYV---LSMGAVFAIFSGVTHWFQVFYGFKLSESCLKVHFYLSFL---------GVNLTF-FPQHFLGLNGMPRRYSDYTDSFYLWNYVSS------------------------IGSIVSIYS-------------------------LIYF----------MFIIWESL-----------SIKSLISEDFG----------APSNSEHLFS-SPLPEHTLDQCSKSALMHI----------------------------------------------MMTWNSLVYHNPSSFLMEVVMIMNDYVTMMLLSV-LIFVVLNMTYT----GLISFFN-FEFFENHALESAWTVSPFIILLFIVIPSLMSLYMLDSCLFCGLTLSIMGHQWYWSYF--YKD-FG-N-----------------AFFDSYMLP----SDSSDLRLIDVDNRVMVPSHTPVRFLVSSSDVIHSWTIPSFGVKMDAIPGRINQFCFSSTRTGVFFGQCSEICGTNHSFMPIVLESVSFSDFF-----------DNVL------------------------------------------------------------------MVTKAHHYFLLSPSPWPLLVSILSFNSFFSFLMFMK-YSSYLVFLVNILG--TSLG-AMYWWFSYSSEFNLEG-KQ----------STQLDVGVKNAMVLFISSEIFFFFSFFWSYFHFSLSPAMEMGMSWPPVLTEMFDFSNVPMINTIVLLLSGVTVTVSHHMM-D-QGRLKASQSFLFLTCILGLIFTALQLMEYN---SSF----FSISDSAFGTSFFILTGFHGIHVLIGTIY-LLISLTRGLGLSM-AKDSYTSFELSSW--YWHFV---DVVWIFL-------FFFL-----YYLNC--------------------MLMLQPARKQPIN-QIVNSSLWDLP---SPSSMTYFWNFGSTLGIC------LGIQ----------------------IMTGLFLTFHYTS---YSTESFAS--------VVEIMREVWSGWVLRFIHMNGASVF--------------------------------------FVFIYLHLFRGMFYSSS-VHKKVWTSGILIMILLMAISFLGYVLPWGQMSYWAVAVITNLFSIVPVIGDQLVVWIWGGFSVGAPTLTRFYSLHFLIPFVLAFAVIAHLAFLHQQ-GSSNSVGLNSNVD-----KIEFHPYFSMKDLLFI----LIVVAASLMVSFFT--PYALGDAVNNVPANPMQTPVHIQPEWYFLPSYAILRALPSKTAGVLALALSVGIYFLMPMFKFSF-----STKFSSYRLAIFWMLVASFL----FLMKMGALPAEEPYVWLSKVGSMIYFSSIL--LVNA------------------------MFSLFSSFDV----KMFWV-PI----IFLSLSFFN---PILSH-------------WCLS---KVKKTV-----YWLNSF----LS-------SFFY---SLKPN--------GS---T-KGFP---------LFC-SV-GFIGLFSLNLLSVYSFNFPLTSQPSVVLFLGLSFWVSILMVSTFNNLKGFLSHCVPEGTPTPLISFLFLIELVSNLIRPITLTVRLVANILAGHLLMILLSS-----AV----S-Q----FNFFFPI---YIILNCVELAVAAIQAYIFTTMVVLYFSEV----------------------------------MPQI------SDVSWF--------------------F-SSILILIHF--------LVVLSIY----QFFFMGGNIAPVCNSRLFSSEFGYLL------------------------------------------MLGSKF----LL--VSVFSLLSVAFLTLLERKILGIVGSRFGPNKVSLLGVLQPISDAAKL----SNKQ-TSQLSNFSSFFFYSSALF-MLSSSLFLW-SCSFS-----EPSPISFKY-PVLVLMLVLAIASLNSITSGWGSFSKYPLLG---------------SMRTVSQLISYESCL-YMCL--------------------FFVIIITLG---F---GFGS----L-----------------------KT-FS-----AL----------------GLLIPFCMAIWWPS----FLAELNRTPYDFSEGESELVSGFNTE-----YGSNSFTLIFLAEYSSMVFFSLLTCIIFFSS--SPLI----FSFVV---ILLILWV----RSVL-------------PR---YRFDKL----MMLA---WKFFIPFLT-CSFL-CFCLFL----------------------------------------MYKPQSLINANQAWMLAV--YVLSIIFMM-------------S-----------FSCLSSF-------------------------------WVAIELNMLIFILVVLFHE-VNDNSLSSFSMN------YFLIQSFGSLIML---------------AVSLESSL---V----SFECWSIAFLGALMLKMGLFPVFYWVF------------------------------------------------------------------------QLGSLLN-W--LLL---G--MLLSFQK-LP--L-----VLFLGF-CE---SPFFF-LLL----------LV---NMGVGCFL------IVTS---TSMVSLLISSSIYS-------------TIW--------F-YLFCSGSTLLGF-------YF----CFCYFLCLSMLLSRD--SISLSS--------------SW-TLPLGI---IFLIGLPPLNPFFLKY----LV---IM-DIA--------------SPIS-------PLIMIVWLFTFGSTVGYIK----------SLL----------CLRSSS-----YYYYFLLNVNVLSTLSISLVVLFLGLLFML----------------------------------------------------------------------------------MNLLVAYVAL-IISIFL---P-LGVLLGFYLLS----KNSKFEENLG--ASFECGYTSYFYSR-FSFSIQYFMVALIFLLLDLELCLIFP--AFV----GSSGGVTTSSAVF--FMVSL-LLWGLLVEWSNEKLEWVS-------------------------------MVTVLSSF------YMASCT---------------------------KVLT------------FLSPALKPDI-FSIS--LCILCLATWGFLTSS--TSF-SMPHDQDYKTFIF-LL--S-----AIFTS----LM-----------------------------------------AC-----FL---TKNPMIFFIFL-EMTALPMFFL------INYFSKDHDKLSASLFMICINM-FGSIPFFI-----FVQS---------MNTQSFFSGFLFL-NF--------HESICESG-LITFCL------SLM-LLSKVPVIFLHFWLTKAHVAASAACSM-LLASLMLKLGTFGLISYSVFVC--T-VGL-LFTYITLPLSVF--SSFVFSI-----FMIRYFDLKGLVACSSIVHMALLVP-FCMNQCTL-MSLPSILMMLGHGLSSLCMFFMVSLMYESFYNRSIDFTKN----LESVGKSFSMIFLI---FFFFNFGVPPFIN-FLSEFLSCSLI-LS--YSMEFLMAFM-ACLVSFTVF--FMFVI-------------TKSLFG--K----KNSLPSGVG--D-SPSLT-------------LISVVPFALFLPLLF-------------------------------------------------------------MLKDFETVWFVLCLSYLISCS------L-----FWFS----FGK-K---------LLVLMSLELAMVVTV-A-----------LFLS----SIHGSFNSYLFTI-IL-CCF---LVSDSVLGVSLL-------ISFSRSSSDSPSLSSV-------------------------------------M------PMRSLSSL-----SFVSLLLLLTLLESF-RSEGIIFSLFPSFLG-------SASELHLGMIK---SPISLIFLV--MLSM-VSVLVY-SYSEAYME------HYNNKKFLTLLFLFVLSM----------IFLSVS--FT--------------SLPLMIGWDYLGLTSLCLIMIYPNKFTKMYSFLTMIFNRVGDV-----------------------------------------AMI------V---FI-----------CFLLLS-LTKFHVFPIYFVKL-----------------------------------------CMVS---------------LLI-------------------------CLVCKSAQFPMSSWLPAAMAAPTPISAMVHSSTLVTAGVLLAAI---FMDFMSMFI-LSPI---LLV------LSSLSF------LSGGSMASVEPDLKK---TIAFSTMSQISMMIIFI-CL-SFNSISMCHMLYHASFKSLLFCCAGTFFSYSFMSQ-----YAK---NSSFSSGFLFLPYTLLFISC----FGMTGLMISSSFFTKDVLLE----LLHDV----SYSM------FILIL--FSSAIS---I-FYIGKLL------ESGSQNLWS----FSSACMKSFGQTRVTSYGVF------CLGM------------GALL--SE---------LLIS---------SFCPSQETQDFLCS---LLVLATG-------FYTLYKIPKL----MLMV-------------TSDIL---LM-----KTFS-FSLWSHTISN-----NV----------LNPWHISDH-----FFF-------K----PYAIFPYFYRLTSGSLYGFLSLAM------LIFVLG---------------------------------------------------------------MMTLMLTVTA--VFA---LLNVSST---NPVK-------MML----IL-----------LGISSSSFVMCYWLGVMSAFVIILY-MLFVGGILMM-FMILASL---LP--N---EKSMKSSTMPMIAGI---SIMTWLLS--ESFKSVT--------------------SETVKSAFFSMQMVTMAVILVLIYFFSFLYVL-------SSQDQP--MRF---------------------
>Rhyncaphytoptus_boczeki_CA37
------------MYKFNFPRWVYSTNHKDIGTLYINFG-----MW--SAFYGSTLSLVMRLELSQPGSFFYNDHMYNVFVTSHAFIMIFFVVM-PVLMGGFGNWLIPIMMGTTDMHFPRMNN-----------LSFWLLLPAMVFLILSSLISSGAGTGWTVYPPLSSISFHPDISVDLAIFSLHLGGVSSILSSINFITTILTMRFSYLNMDRIPLFIWSMLITSFLLLFSLPVLAGAITMLLTDRNINTSFFDPLGGGDPILYQHLFWFFGHPEVYILILPGFGII-SHVISFYCGKSEPFGYMGMVYAIVSIGILGFLVWAHHMFTV---------------------------------------------------GMDIDTRAYFTAATMIIGVPTGIKIFSWMATISMSNVSWSAPMLWSMGFLFLFTLGGLTGIVLSNSSMDIVLHD----------TYYVVAHFHYV---LSMGAVFAIFAGLTHWFSLFFGFKLGEMMLKSQFFMSFI---------GVNLTF-FPQHFLGLNGMPRRYSDYADCFSMWNYISS------------------------LGSIISIFS-------------------------LLYF----------YYIVFKGT-----------TNKMLVSFMAA----------PSSFLEFSNP-SPIEEHTFMTSVKSCMMV------------------------------------------------MTWNSILFNSPASYLMELVVVMNDYLMMILVSI-LIMVMGNLGYT----FYMKDFN-SEYFENHELESVWTILPFVVLMFIIIPSLTSLYMMDTCLFCGFTVSIMGHQWYWSYF--YKD-FE-N-----------------LGFDSYMVQ----PKDGHIRLLDVDNRLIIPSFLPIRFNVSSADVIHSWTIPSFGVKMDAVPGRLNQFCFSSKRSGVFFGQCSEICGANHSFMPIVMESINFNNFM-----------KMF--------------------------------------------------------------------MTKPNYYFLLPHSSWPLTVSLSSFNMMFSLLLTLK-YGCHFLLLINILH--LTFC-SLLWWSCYSKELNSKG-MN----------SNNLESGIKFSVILFIMSEVFFFFSMFWSYFHFSLSPILEVGQEWPPLLVSSFEYFNVPLVNTLILLSSGVAVTISHNYN-I-EAESMKSFFFLTLTVLLGILFTYFQYVEYS---NSF----FSINDATFGTTFFMLTGFHGLHVLIGTIY-LFYSLFNMLKVVA-TKASFTMFEMASW--YWHFV---DVVWIFL-------YFFL-----YYLNSF-----------------------MVRKDDKLM-KMVSGTLWDLP---SPSSMTYFWNFGSTLGIC------LVVQ----------------------IITGLFLTFHYVS---YAPESFMS--------VAKIMREVWAGWMVRFVHMNGASMF--------------------------------------FFFIYLHLFRGLFYLSS-VHKSVWNSGVTIMIMLMAISFLGYVLPWGQMSYWAVAVITNLFSIVPIVGDDLVKFIWGGFSVSEPTLTRFYSLHFLLPLILTALVMLHLYLLHSE-GSSNSLGVSSNTD-----KLPFHPYFTVKDLVFI----LAAMIVALSISLFE--PYLLGDPVNNVPANPMQTPVHIQPEWYFLPSYAILRSLPSKTAGVIALALSVSVFYLLPMYNLKF-----STKFTSYRYMIFWLMISTFL----FLMKMGALPAEEPYVLCSKVATLTYFSSIL--LLNV------------------------MMSIFTQFDM-------NIALL----IMPFLYIMM---------------------LSLT---LNFFKL-----NFFTKI----MS-------SVYN---FIVMSCYTTNNSISP---S-KFFV--------CWMM-ST--FLVILFINSFSVFSFIHAFSSHLSMVLFFGFSLWMSFMLFQMTRNIKGMLSHMMPEGTPLPLIFLMFLIELVSNMIRPITVSVRLVANILAGHLLMALL---------SKLAF-L----FPQCIFL---YFCLNVVELFVAFIQAYIFGTMLMLYYADVK-------------------------------MLIPQV------NEYSWLIDSMK--------------FMMFFFS-----------------------ICLYLNFLCEKMLMAHS-NFKINMKNFEMI-----------------------------------------MIKF----LF--SIIMVMISVAFVTLLERKILSLIGLRMGPFKVSFLGFLQPIADAVKL----ANKQ-VNVLTNFSINFYYLSSLL-TLFSSLTLW-SILHS-----DPSPIHFKF-SLLTFMFILSFNSLNSIMAGWSTYGKYSLIG---------------TLRTVAQLISYELCL-YMCL--------------------FFFLLLYFN---Y---DLYH----L-----------------------SF-FMPS---CV----------------LIFMLFCFYIWIPS----FLAELNRTPYDFSEGESELVSGFNTE-----FGSSSFTMIFLAEYSNIIFFSLLTSFLFINI--FSFL----FFITI---VFFVIWI----RSVL-------------PR---YRYDKL----MSLA---WKFFIPFLT-VMFIYFIVIMG----------------------------------------------MQMSNYFT--IFFSYAFTLFMMM-------------Y-----------TGSFFLF-------------------------------WIMMEMNLLLFIMLMLSFT-ESGYKV--NTTNM---FLYFCVQTLGSFIYL----------MASINTGFKDDTL---T---------HMLFILSLLVKMGLYPFHFWVY------------------------------------------------------------------------KMCLTME-S--TMM---I--ILLSLQK-LP--Y-----LMVLSN-IK---SDYTL-HAC----------LL---SMVLGVFM------LWVS---KNMKKMVIASSIYG-------------TTW--------L-LISAYYSSSVLI-LFML-LYT----MALL-VMQELKY---------NLSNPF----------FTMIVAVFF---LFSAGLPPFGMFYLKL----LA---GGILQI--------------KILT------TSLMVALSILSALSFMLYLL----------FFYKM--MVYNRPIFHSCVGTLSLQGTIVSSLL----------------LSIMFVA---------------------------------------------------------------------------------MLKSMIISFSLISIIY---I-I-----FLLVS----KSEQNDCLIQ--STFECGFTSYFSSR-HSFSIHFFIVSIMFLFFDLELCVIMP--FFD----SPMMSLKEVMMVL--TMISM-LLLGLVFKYKRFNLDWVS-------------------------------MIYFLIFFA-----FFLIVP---------------------------KDFS------------FLSNLLHLDL-YSCI--LASICSLIF---FLLLKIKY-SMVGLMEGVNFY---FLMS-----FLVLL----NF-----------------------------------------FC-----YL---SNYPLLFMILL-ELSVAPMSYS------ILFFSKDKDKFSSTAFMAIINM-MGSIPFLF-----FISQFMKM--DFYSPLNSLIDLFIIN---------------FNSY-LILSFM------LLM-LISKLPVFFFHFWLTKAHVSASGACSI-ILASLMLKMSSIGLLNFTCMFLS---LNN-FILSLIMAISIV--GSLLFSL-----IMISYSDVKHLIASSSVVHMSFIFP-GLIFYNSE-GISGSVFMMAGHGLSSALLFFLFTEIYETCLSRSSDMSGS----IESMNSTFSMIFVL---WVLLSLGIPPFIN-FLSEVYFCMTF-II--FSNISVMFFL-LIGLISIIY--TMLIL-------------ASVLYN--K----TTYKINSFN-PT-SAVLG------------------LLYVVFSI-MIP---FLS---------------------------------------------------------------MF----LLYLA---SFYF-----FFYN----FEK-K---------LVVLLILELLMVITIFC-----------YFSF----F--SFSPSSSFSF-ISLAIF---LVLDSVLGVCLL-------ISQSRSSYFLSSRVNSF---------------------------MIFSSWMFIL----------FIFFNYYLNFSFFLFY------------YNYFSPFL-SCF------NFSINL---------DHTSLVYLF--MVFL-VTFFVS-LYSEYYME------HYNIKKYSLLMLLFFFSM----------VFLSFS--ST--------------PISLMIGWDALGLTSICLIMFYPNSTGLYNSLMTMFFNRLGDA------------------------------------------LLIFSCCLMFLNDF-----------FLFFYS--HSSNFL------------------------------------------------VFFL---------------LIL-------------------------CSFTKSAQFPLSSWLPAAMSAPTPISAMVHSSTLVTGGIFISFK---IVLMLEHYG-VISF---LSF------VCFLSF------ILGGLMANLELDFKK---MIAFSTMSQISMIFLFS-SL-MLFYISMSHMFFHALFKTLLFCCAGGKFFGVFMDQN------S---YTINSNYSSTYINSFFFFSV----FSMTGLFFSSSFYSKDLALE--L-LFGLN----YSFF------SFLLF--LGSLFT---L-LYCSKLM-FSSCSFTFIN--------SSSLSKSFLYYSSMFFLLVC------FFSGDYLFYIFSLINNSMMT-------------------YLDL--------FLV-LSFFF---LFIFFYI-------N---FSPLSL----FLVK-------------DLFL-----M-----KIFS-YSIYSRAYSQ----YHF-----------FNSISSDL-----FFF-------KSFAAMPSTGAKFNL--SVSGSFFFMTTFFILFFCYMFFS-----------------------------------------------------------------MTMIKGLLI--LLV---LGMINSS---NPVK-------LVI----KLLYISG-LIFFFMTLNSGS----CWFPYI------MM-MLFIGGILIM-FLILSAI---MP--N---EKESEMKKSKI-------IMLSAIIPFFTMGRMNSAEAISMGNKWVMSIP---------GSY------MM-MLGMMLPYFVSITFIL-------SSSKTP--MRTIT-------------------
>Rhodacarus_sp1.
------------------MRWFFSTNHKDIGTMYLIFA-----AW--AGMLGTAFSILIRTELGQPGSLIGSDQIYNVIVTAHAFIMIFFMVM-PAMIGGFGNWLVPLMISTPDMAFPRMNN-----------MSFWLLPPSLILLLSSSLVEAGAGTGWTVYPPLANNISHSGASVDLAIFSLHLAGISSILGSINFITTIMNMRPLDMTLERMPLFVWSVFITTILLLLSLPVLAGAITMLLTDRNFNTSFFDPSGGGDPILYQHLFWFFGHPEVYILILPGFGMI-SHIICFQTGKKEPFGCLGMIYAMAAIGMLGFIVWAHHMFTV---------------------------------------------------GMDVDTRAYFTAATMIIAVPTGIKIFSWMATLHGSVISYDAPILWSFGFVFLFTIGGITGVILANSSIDIVLHD----------TYYVVAHFHYV---LSMGAVFAILAGITHWFPLFFGFNFNNFLLKIHFISMFI---------GVNLTF-FPQHFLGLSGMPRRYSDYPDFLTKWNIVSS------------------------FGSLISTVS-------------------------VLLF----------IYILWEAL-----------TSQRNIVNTFY----------INTAIEWQLN-LPPADHTFTQN--LTLIK-----------------------------------------------MMTWTNIMFQNSNSPIMEQLIFFHDHSMIILILI-TILISYMLANT----FSNKMMN-RFLLEGQEIEFIWTILPALLLIFIALPSLRLLYLMEENFSPSLSLKIIGHQWYWSYE--YPE-F--N-----------------IEFDSFLIPS-AEMTNNSFRLLDVDNRTILPMNTNLRFLITSADVIHAWTVPSLGLKIDAVPGRLNQLSSFLNRPGLYFGQCSEICGANHSFMPISIESNYIKSFL-----------SWIKLQS-----------------------------------------------------------------MSFHQFHLVERSPWPLTGALSAFLMTSGLISLMHLNNNYYLLAAGFLF--TILT-MIQWWRDITREATFQG-HH----------TLKVKLGLKWGMILFILSEVLFFFSFFWAFFHASLAPDMEIGMMWPPMGITPFNPFHIPLLNTTILLSSGVTITWAHHSI-I-NKSYSSSSLALSLTILLGVYFTILQGFEYI---EAP----FCISDCIFGTCFFVATGFHGLHVLIGSLF-LLITLLRMINGHF-SVNHHFGFEAAAW--YWHFV---DVVWLFL-------YTFV-----YWWAF-----------------------MILRKTHPLL-KILNSSLIDLP---SPSNISFLWNLGSLLGMC------LMIQ----------------------IISGVFLSLHFTS---DISTAFNS--------VSHISRDVNNGWLIRSIHANGASLF--------------------------------------FILGYLHIGRGIYYSSF-HLLFTWSSGTLIIFILMGTAFLGYVLPWGQMSFWGATVITNLLSAIPYIGTMITYWLWGGFSVDNATLTRFFGLHFLMPFILALLVVFHITFLHET-GSNNPLGTSFNSD-----KLPFHPYFSSKDVLGV----LLCITAFSSVVLLY--PFLFMDPENFIPANPLVTPVHIQPEWYFLFAYAILRSIPNKLGGVVALFVSILIIMSLPFSSKNK---FQSTNMYPLNKIMFWIFINLFF----VLTWLGACPVESPFVSMSQIMTCSYFFWFF--GHPLLLKWLFNL-------------------LFSIFDP-STSSFF---SFNW----LS--FLTS-IMIMPY-----------LFWSLP---SRYQLLINFIKMY----IQKELF-------NNIS---Y-HNL---------------KNN---------FLFL-SL--FLFIIFSNLTGLYPYIFTATSHLVVTLSLAMPFWMSFMLFGWMMSTKHMLTHLVPLGTPMNLSFFMVLIETISNIIRPITLSVRLAANMIAGHLLISLLSG-----MSEAMPILF----IPSSIFL----ILLLSLEYAVAMIQSYVFITLLSLYLSEIN---------------------------------MPQM------MPMKWIFISPF--------------CLFSLILVTVLV--------F-FNYI---NFK-------SNN--NKLLSHHSFILSYK---W-----------------------------------MILNIIMF----FV--LMVLILISVAFITLLERKILGYSQIRKGPNKVGPLGLFQPFSDAVKL----FSKE-SSFLIWYNKILFYFFPFL-SLILMLLFW-LVY-------PNLGMEGEF-SMIYIFVISSLSVYVILGSGWSSNSKYALLG---------------AYRGVAQTISYEVCL-SFVF--------------------IIILLMVSS---Y---KVTF----L-----------------------CSGQ-IYLMFFI----------------G--GWYLFLISIVT----VLAETNRTPFDFSEGESELVSGFNVE-----YGGGAFALLFMAEYGNIIFMSSLISCMFFSKLGF---MGE-FVLLV---MCSLLWF----RAVY-------------AR---FRYDNL----MMLA---WKQILPFSVNLFLIMVLIYILI----------------------------------------------MLISNFKWILYLLLSMSILLSL-------------T-----------SKNWFQL-------------------------------WVSLELNMILFLMVM--------YSKNNISTNSC--LIYFLIQAFASNFFL----VLIQTFNSNFTYGVHELA-----------------ITLAMSIKMGMWPIYFWYP------------------------------------------------------------------------KLSEGLSWN--NFF------ILSTIQKIIP--------LLILLIFL-SSF---L-FIIM----------SM---SAIIGSIS------MFNL---TSMKKIIAFSSMAN-------------MSW--------VGLLLLTPQNNSWV-LFLM-VYF----IILFTFLNCVNNFLNSS----LQMKQINKNK------QINIL-VCL---LSLGGMPPFIGFFPKW----LS---LF-SIQ---------------TTS---FFYMLILILLILSSILSIYIYLK----------ISY----------PSVMKKNFYKIGFD------NSSYLPFWVNSTPLFMIYPLI------------------------------------------------------------------------------------MKLFILFTLMSIFLT---F-I-----FFYLS----KKSWMDKEKT--SPFECGFDPHLITR-SPFSLQFFKIAMIFLVFDIEIVIILP--LPLIM--QEYLPWEFFISVS--FIVFI-IIAGLYIEWAQGTLNWLK-------------------MIITLVLLSGFLLVSTFLNS----NMFLVMVL---LIFMLI----IYSF-LFSVSQ---TLVC------------STFS-LGLDN-MSTI--MIGLSLWVSL-LMFLSIF-KSDMLKDN--YFYFF-TI--------LMLMF----LL-----------------------------------------SS-----FL---SFNMISFYIYF-EVVLIPIFLM------IFMWGNQPERLQAGMYMFLYTL-FGSLPLLMI--FIMI---------YTNN--SLN---YIYFTFFMKM----N---YSMM-IMFFMI--------FAFLVKMPMFLVHMWLPKAHVEAPVPGSM-ILAGVLLKLGGYGIYRQMGLMNFNISMKLI---EFIYVFSAI--GGALISM-----VCLRQVDVKALIAYSSVCHMSIVLM-GLFSESII-GSGGALALMFAHGLCSSALFCLSNFMYERVFTRSLLLLKG----MMLLFPSLSFWWFI---FSIMNMGAPPSMN-LLGEILLLGSIMK---MSITLIF-TMILVFFMSAVY--SLYLF-------------SFSQHG--KSI-FLFSVEGISL-RE-------------------FHLMLVHFLPLVLYTFKMEYFTELV-------------------------------------------------------------MFLLGGLIVFV---GFTS-----LVMS----RFH-F---------FSLLLSLEMVMLGNF-------------ILM------ISFSSLKLFVLY-LFYLVV---VISEATLGLSIL-------ILVLYYFSSDYLKSQNLL----------------------------------------MYIFWALLFF-LLSLFFMSNGYYMLLLA--KIKFISIF-LSSLG---LSDMEMV-------ILI---DWVSMIFMG--FVIF-ISGMVL-FYSKSYMEG-----ETRFMGFVYLIILFVLSM----------AMMILS--PN--------------MVSILLGWDGLGLVSYCLVIYYQNENSNAAGMITVLTNRLGDV-----------------------------------------GML------L--SLV------------FLFNYQSWGIMEFSL---SN-KMYL------------------------------------YVGF---M-----------MSL-------------------------GALTKSAQMPFSAWLPAAMAAPTPVSALVHSSTLVTAGVYLIIR---FSSYFSNSV-LSEG---LMI------ISVITM------FMSGAAANLECDLKK---IIALSTLSQLGVMMMIL-SL-GLFDVALFHLITHAMFKAMLFLCAGVIIHSSMGHQD-----IR---YMGCISSLSPFMVSMMVLSS----LSLSGFLFLSGFYSKDLILE--IMYLHNN----SGIL------LLMLL--FATMFT---V-SYSLRLGWYCFWNSILKY--------SS------FGF-ENTMFMYI----P-I-----ILMGGLVVILGAFL-------------GWMFFPHVNFIILTFYS-KLI-NLFLVMGGVILFV-----------------LSLNFEFNW--LSN--FIKKF-L-GGMW---FL-----PLLS---PGLFVSPLEKSFIYY-------------KE-VDN-----MWHEEFCSLGAY-SIIFKSKTFT--SLL--NSQ--TNLILLIIMLMILII---------------------------------------------------------MYVFIYTIFWMKFLFSF--SLL---IL--LSN---HPIM-------MIL----SLILSTI-FFSLYLCFFLKN----SWVSLI------FM-LIILGGMLIL-FIYMASL---AA--N---ENFKTSSWTAFL------FLFIMI-FLSFNESL-----NNFPKKLIISSFIN-----------KSYFNSMFGIFYLLLTLFIVVEMT-------QSYKSA--IRSSF-------------------
>Rhizoglyphus_robini
[truncated: 927,940 more chars]
