# Supplementary material for: Phylogenomics resolves the higher-level phylogeny of herbivorous eriophyoid mites (Acariformes: Eriophyoidea)
Source: BMC Biol. 2024 Mar 22;22:70. doi: 10.1186/s12915-024-01870-9 (PMC10960459; doi:10.1186/s12915-024-01870-9)
Supplement: Supplementary file 3 — Additional file 3. Original untrimmed alignments by Gblocks v0.91. [file 12915_2024_1870_MOESM3_ESM.zip › Additional file 3/AA/ATP6aa.fasta]

>Zygoribatula_sp1.
-------------TNLFSVFDP--SSSIF---SSNW----MV--SILL-MSMISI-----------PLWKTS---NSHSKIMKKILNI----FYKEIT-------FTLK-----KTE---------------KSVT--------TVVM-LI--FMMILLMNFLALYPQVFSMTSHLTITLPLSLISWLAIVTFGWMKNTNHMLAHLVPQGTPGALMSFMVIIEMTSNLIRPITLCVRLTANLIAGHLLMSLLGN-----SLMTISSFL----TVISSVA---PLILTVLESAVACIQAYVFMTLITLYITEVKYDKKI
>Z392
------------MMSLFSSFD---------M-KI----SSFI--LII---IPLMT-----------YIFLQK---YYSMNLYSKIFEQIKMS----MD-------QFFM---SIKVE--------V----S-KGSL--------VFGF-SL--MTIIFFLNFSSVLGFIFPLSSQMSVVLLMGLSGWFSFMFFKLYYNMKGFIYHCIPEGSPMILTLFLFLIELVSNLIRPLTITVRLVANILAGHLLMILLSE-----IV----L-V----KPYTSMA---YIFLNIVEMFVSLIQAYIFATMAWLYYSEI------
>Z382
------------MMSLFTSFDL----LEYNK-QI----LLYF--FMF---WFLFP-----------SIWAHS---FFKEFF-----KKLLM---EIFC--------FLE---SLKPK--------MF---S-SLSL--------SLFS-CM--MLFIAIVNLVSVFSYIFPLSSQLSLVLYLSMGFWFTFIFFQIFSNFKGLLSHCVPEGTPIYLTWFLFAIELVSNSIRPITLTVRLVANILAGHLLMVLLSQ-----IV----L-K----IFLWSPL---YLILNVVELFVALIQSYIFITMVSLYFSDLS-----
>Z344
------------MMSLFSSFDL----YFFPL-SL----LIMS--MLM---FLFF------------NFYVLN---VKYLSL-----NYIFNT----FE-------SSFS---VLKFK---------S---M-NLMI--------LTFFEST--IFMMLLVNFISVLMFNFALTSQVSLVMLLSFNFWISFMLFYLGSNMKGFISHCVPEGSPLYLVVFLFLIETVSILIRPITLMVRLTANILSGHLLMILLSK-----LV----L-S----YSTILPI---YIGLNIVEMFVAFIQAYIFMTMICLYYAEVN-----
>Z343
-------------MSLFMSFDV----FFFPY-QY----YLFF--LTS---ILIMT-------K-----SKIS---KLALGF-----SYIFTL----ME-------KFFS---SLKNK--------SI---N-VMMI--------SLAI-SN--LFLLFLLNFMSIFSYVFPFSAQVSMVLTNALLIWVGMMLFSLMFNVKSIFSHTIPEGCPLFLSMFLMLVEVTSNLIRPFTLTVRLFANILSGHLLLNLMSM-----LV----V-K----QQMFFVL---YMGLNLVEIMVALIQAYIFLTMMFLYYSEVN-----
>Z318
------------MMSLFSPFDY----FFFSM-SI----FLFP--LLF---FLLTS-------L---F-FMMG---SMNFMM-----TNVSSY----LS-------KFFC---SLKSK--------SM---N-SASL--------ALFL-TV--FMSIFVLNSYSVFSFGFPMTSQVSVVLSFGLGIWVSLMIFSLGACYKKLLFHFIPEGTPIVLIPLLFAIELVSNIIRPFTLMVRLVANILAGHLLMILLSS-----LV----F-L----FPLSFPL---YALLNLVELFVSLIQAYIFVTMISLYFSEV------
>Z296
------------MMSLFSSFDI----FFNLM-PF----LSFM--IFV---FYYFN-------F---Y-YKII---GISVFL-----KYLHK-----IN-------MFFF---SIKPK--------MY---T-KFVI--------LIFL-TS--MLCILVFNITCIFPFVFPMTSQFGLMMFFGLSFWASFILFSVFWNMKGLISHLVPEGSPMALTTFLFLIELVSLSIRPITISVRLVANILAGHLLMILMSK-----LI----F-F----KLILFPL---FLTLNMIEFFVALIQSYIFCTMLSLYFSEIH-----
>Xenillus_tegeocranus
-------------TNLFSMFDP--SSSIA---SLSW----LN--LMLV-TQIIPK-----------NSWKKK---SCLTKNISSMIYM----LKKEVS-------YSL------KSK---------------PSTK--------KMIM-TT--FSMILLMNFTALYPQTFSATSHLSISMPLAVTLWMAIFMFSTKNKTKHTLVHLVPQGTPSSLLPFMVLIETTSNMIRPITLCIRLVANLIAGHLLMSLLGN-----MMLNLKLSI----SIVMLMT---PLILTILETAVAFIQAYVFMTLLSLYLSETK-----
>Walchia_hayashii
---------------MFSPFDP--S-SFT---YPTF----LT--ILMA-MMLMKT-----------SKSKNK---SSKKMMMKMLKKE----IMPNLS-------SKNQ---KS-------------------STM--------KFI--SM--FTIIASMNMMGLLPSTFSITSQMSINLPLAMTMWIATNMFSMTKKKEMTLAHMVPNGTPIFLAPFMVMIEMVSNLIRPITLSVRLTANMVAGHILISLMEN-----FI-TKTNPN----IITSWMM---ASILTILESGVAIIQAYVFSTLVSLYFSENH-----
>Vittacus_cannabus_HEN44
------------MTSLFSSFDL----YFFGF-PY----LCIF--LGM---FSLTN-------T---L-WKLS---SFSIIL-----TKSNS-----LN-------SFFF---SLKPK--------GF---T-KVTL--------SFIS-CV--MISLILMNFLSVFSYNFALTSQFGPVFMIGISFWFSFIFFSIFQNAMGFLSHCVPEGTPIPLVSLLFVIELVSNIIRPITISVRLVANILAGHLLMILLSK-----LV----I-S----YFLCVPF---YILLNVVELFVALIQSYIFCTMISLYFSEIH-----
>Vitex_agnus-castus_L._S152
-------------MSLFSSFDL----YFSSL-TL----VSFF--FIS---TMLFQ-------S---L-YKIS---NTTIIL-----SEIKN-----LN-------SFFL---SLKPK--------MY---S-KVSL--------IILI-TT--MISVLSLNFFSVFCFNFPFTSQFGVIFYLGLGIWLSFIIFGMFNNFKGFSMHLIPEGSPIILSLILFLIELVSNIIRPITLSVRLVANILAGHLLMILLSK-----MV----F-S----FNAIFFI---YAGLNLVELFVALIQSYIFCTMIALYFSEIH-----
>Vasates_sp.nov._Z327
------------MTSLFSPFDL----GLFSFGSF----LLLI--LLV---FSMM------------LSWKQS---HLILAF-----TVYLKE----IS-------LFFF---SLKPY--------SF---F-KSLV--------LWLV-VM--FVFVFTINFSSVWPYSFALTSQVSMVMCLALSFWVSFILIQTAKNTRYFFAHAIPEGTPMMLTWFLFMIEMVSNLIRPITLTVRLVANILAGHLLMILLSK-----LV----L-L----LPLVSPM---YLILNLVELFVALIQAYIFCTMICLYFSEIQ-----
>Trombiculidae_sp4.
------------------MFDP--TNSLF---SMSW----TM--VLAP-TILLTS-----------KTI--K---SNKTMIIMMKPMS----MIEKEA-------ANAM---KSVNT---------------TETT--------KAIS-VL--FVLIGIINIWSLIPATFGPTAQISLNMSLAVSAWLTTILFSSTMKTKNSLAHLVPSGTPMMLMPLMVMIELISNFIRPITLSVRLTANMVAGHILISLFEE-----FI-SSGYSP----MPVSFTA---MSLLTILESGVSVIQAYIFSTLVTMYLSENH-----
>Trisetacus_ehmanni_Z341
------------MTSLFSSFDF----YIYIM-------SDFYLWIFVS--LLFFP-----------YFYMFT---VFSN-----LYNNIFLF----ML-------DFIN---SLSSN--------SF---N-KSYS--------FFFF-ML--FIFMFIQNLSSIFPYVFPLTSHACFVLGFSVVIWMSFNLFYLLTNMSSLFIHYVPLGTPIFLVPLMFIIEVISNFIRPVTLSVRLMANIISGHLLMVLLSM-----SVVFTSL-Q----GFISFIF---YVFLTMLELAVSFIQSYIFCTLCSLYYLDLF-----
>Trimeroptes_luanchuanensis_Z322
------------MMSLFSSFDY----KMFTP-FM----VFFI--LMN---WNLNN-------T---I-SMIN---SKMTIK-----KKFYNE----MN-------MFFL---SLKPK--------KF---N-KMMK--------LMAM-SC--MTTLLVLNFTSVTSYNFALTSQFGMVMFLTLNIWFSYMLFMMTKNKKNLMIHWVPEGTPIYLTWFLFLIEMISNIIRPMTTTVRLVANILAGHLLMNLLSK-----LI----L-K----LNLLTPL---YMVLNMIEFFVALIQAYIYVTMLMLFYSELE-----
>Trematuridae_sp.
-------------MNLFSSFDP-STSNTL---SMNW----TS--IMLP-LMMLTS-----------LYWLIP---SRNQVISMNLMKY----INSEMK-------NNIS---N-HNN---------------KVL---------IVFI-SL--FWFIMINNLMGLYPYIFTATSHLTLTMSMALPMWLLFNIFGWINKTNNMFSHLVPNGTPMMLASFMVMIETTSNIIRPITLSVRLAANMIAGHLLLTLLSE-----ISEKIPSLY----LISFIPL----MILIILEYAVAIIQSYVFITLMSLYLSEIN-----
>Tityus_serrulatus
---------------LFVVFDP-STLLKF---HFNW----IS--MMLG-LVFILG-----------LFWMLP---SRNFMMMNFLFNG----LFKEIK-------SLYV-----SGF---------------SGSE--------NILC-AL--FLFIVMSNLLGLFPFIFTATSHLLVTLLLALSFWFSLMLFGWLKKTVSMLAHLVPLGTPGILMMFMVLIETISNLIRPITLSVRLAANMIAGHLLIVLLGS-----AINFNIFLL----LSG-LSL----ILLLLLELSVAVIQSYVFMVLVGLYSSEI------
>Tetra_suspensae_SD22
------------MMSLFSNFDL----NLFYS-TL----TFLT--LGS---IIMSG-------S---F-YGIY---FLKKVL-----SQACDN----LC-------MFFS---SLKPL--------KF---N-KSSN--------LIFV-SL--FFTLVVSNIFSVFPYNFPVSSQVSFILIFSLGSWVGLVFFSLLKNIKGFFSHFIPEGAPLSLTLFLFLIELISSLIRPLTLTIRLVANILAGHLLMTLLSS-----LV----F-L----QTFSFIM---YVGLNLVEMFVAFIQAYIFCTMMTLYFSEV------
>Tetraspinus_sp._HEN26
------------MMSLFSSFDM----LLFFK-NW----ISFF--FIS---VACTL-------N---S-YAFS---SVSNLM-----GIIYMN----LS-------SFFY---SLKSK--------SF---N-KFSN--------LIFI-SF--ITMLVFMNFFSVFSYNFPFSSQVSTMLFFSLTTWFSFILFGFYSSPSKFLYHFIPEGTPLPLTFLLFLIELVSNMIRPITLMVRLVANILAGHLLMILLSS-----LV----F-K----VSLAFPF---YILLNLVEIFVSLIQSYIFATMLVLYFSEV------
>Tetra_sp.nov._Z400
------------MTSLFSSFDL----GFFSFGSF----LLLV--LLA---SSLM------------LSWKQS---HLILAF-----TVFMKE----IS-------LFFF---SLKPH--------SF---F-KSMA--------LWLV-VM--FIFIFTINFSSVWPYSFALTSQVSMVLCLALTFWVSFILIQTFKNTRYFFVHAIPEGTPIMLTWFLFMIEMVSNFIRPITLTVRLVANILAGHLLMILLSK-----LV----L-L----FPLVSPM---YLVLNLVELFVALIQAYIFCTMICLYFSEIQ-----
>Tetra_sp.nov._Z284
------------MMSLFSPFDF----FFFLK-SW----IAYF--FIF---FSIVM-------S---S-FKFS---LISSTL-----GMFYIE----IS-------KFFY---SLKPK--------TF---N-KSSE--------LFFV-SI--MTSLVFLNFFSVFSYNFPVSSQVSVVLMLSLSIWFSMNLFSVINSPKKFFYHFIPEGTPIPLTFLLFLIEMVSSVIRPITLMVRLVANILAGHLLMILLSK-----LI----F-S----FSLSFPF---YMLLNIVEIFVSLIQAYIFSTMLVLYFSEV------
>Tetra_sp.nov._CA43
------------MTSLFSSFDL----KYFSY-SF----FLMI--LAF---PLVTS-------S---F-GPSC---SLKVLS-----GEIMTS----LG-------SFFY---SLKPK--------MF---S-KMSM--------TLCL-SS--VLVLAFLNFFSVFSYSFPLSSQFSMVMFFSLSVWSGFFCFNLFSNPKGSISHLVPEGTPIYLTMVLFLIELISNFIRPITLSVRLVANILAGHLLMILLSQ-----LV----L-H----NVILLPL---YLILNSVEVFVALIQAYIFSTMISLYFSEIH-----
>Tetra_qingyuanensis_Z333
------------MMSLFTPFDM----IIYRS-SF----LLFS--LIF---GALIN-----------MTWVSN---IFMKIF-----SHLKHL----IS-------EFFY---SLKPY--------HF---S-KGFS--------TILF-SS--FFLFVSLNFLSVWPYTFAPSSQVSLVLFLSVCFWTGMISFLVFNNAKYFLAHSIPEGTPIYLTWFLFLIEMISNLIRPITLTVRLVANILAGHLLMILLSQ-----LV----L-F----YPSVTIL---YAGLNLVELFVALIQAYIFCTMICLYYSEVY-----
>Tetra_pyriana_HLJ98
------------MTSLFSPFDL----NNFSF-PL----LFLM--LSS---MILSS-------F---F-YKLG---VTKFSF-----FHLSFE----LS-------KFFL---SLKSK--------YF---N-KMSA--------LIFF-SI--FIFIILSNFFSVFSFNFPLTSQVSLVLFLSLSMWGSMITYSILKNYRGFFSHLIPEGTPIPLVSLLFLIELVSNLIRPITLTVRLVANILAGHLLMSLLSS-----LV----F-I----FKPASLF---YLGLNLVEIFVSMIQAYIFCTMTVLYYAEI------
>Tetranychus_urticae
-----------MLNNLFSSFDV-KNFFFF-----------SF--LLINIYMFFFF-----------FMKVKL---NTFFVFIKTFFSFMEKNISY----------------------------------------H--------LMFK-LV--FILIFLLNFISLNFYSFSLTSQISLNIFLIFSFWLPILILNLTKSKNSFLIHLLPMSTSLLLIPMMILIELMSFFIRPLTLFLRLSINMIAGHVLVSLISS-----VILMQN-IF-----FFFLMY---AYML--MKFLVSFIQAYIVVTLLSLYIEEI------
>Tetra_lycopersici_FQ
------------MFSLFSSFDV----KMFWV-PI----IFLSLSFFN---PILSH-------------WCLS---KVKKTV-----YWLNSF----LS-------SFFY---SLKPN--------GS---T-KGFP---------LFC-SV-GFIGLFSLNLLSVYSFNFPLTSQPSVVLFLGLSFWVSILMVSTFNNLKGFLSHCVPEGTPTPLISFLFLIELVSNLIRPITLTVRLVANILAGHLLMILLSS-----AV----S-Q----FNFFFPI---YIILNCVELAVAAIQAYIFTTMVVLYFSEV------
>Tetra_lucidi_HEN8
------------MTSLFSPFDM----NQFFL-CS----LFLV--SSL---FIILG-------L---T-FKIS---FLGFSF-----AHLFSN----LV-------NFFL---TLKPK--------MF---N-KVST--------SLFM-SI--FILVLLGNFLSVFCFNFPLTSQVSTVVTLSFGVWMSLIIFSVMKNLKGFTSHLIPEGTPLPLTILLFIIELVSNVIRPLTLMVRLVANILAGHLLMSLLSS-----LV----F-N----FSLAFIF---YLLLNLVELMVALIQAYIFTTMTVLYFSEV------
>Tetra_louguantais_AH43
------------MMSLFNPFDI----LVFNM-SF----MISI--FCL---FLIFK-------N---L-FLTD---TLEVK------NFLFSS----VS-------SFFY---SLKMN--------SF---S-KSFM--------LMML-CL--ILSISFLNVFSVFSYNFPLTSQFGLILGFSMVYWIGLTMFSSFSNTKGFMAHLVPEGAPSYLSFVLFLIEMVSSLIRPITLSVRLVANILAGHLLMILLSK-----MV----F-L-------FYPSVFFYLVLNVVEIFVGLIQAYIMTTLAVLYFSEVH-----
>Tetra_cuihuae_QH6
------------MMSLFSSFDL----VYFNK-IF----IVFS--VLL---SGLFL-------K---L-WKSE---S-SSFY-----YPLELG----IS-------SFFL---SLKPK--------SF---T-KSAL----------MI-SLLGMTFLGLLNFSSVLSFTFPLCSSFGAVASFSLVLWVSLILFSLANSTSNFFSHMIPEGSPLGLSFLLFLIELVSSLIRPLTLTVRITANILAGHLLMILLSK-----LV----T-A----FPPIFVV---YTLLNLIEFFVSLIQAYIFFTMISLYFSEVH-----
>Tegonotus_celtis_YN448
------------MTSLFSSFDL----KFFYF-QL----SFFF--LFF---YFFIN-------F---F-YKTG---FFILVL-----KNSFTN----ME-------VFFN---SMKSS--------SF---S-KLFG--------SSSL-VL--MILFLFFNFSGVWPYNFACTSQISNVVLVSICFWLALMSFFLFTNTKGLLSHMIPDGTPIFLTWFLFLIELVSNIIRPITLTVRLVANILAGHLLMILLFN-----LV----E-K----LEPMFFF---YLILNLVEIFVAMIQSYIFVTMLVLYFSELE-----
>Tegolophus_ulmi_CQ4
------------MTSLFSSFDL----KNFYF-QM----FSLF--VLF---WFFFN-------L---N-LKIS---NVSAVY-----GVTYNF----ME-------SFFN---SMKSS--------SF---G-KLFC--------FNSI-LM--MFILLCLNFGGVWPYNFAFTSQISTVFYLALSFWISLMMFSLTFNIKGLLSHMIPDGTPIFLTWFLFMIELVSNLIRPLTLMVRLVANILAGHLLMILLFN-----LV----E-S----LNFMFIT---YFFLNSVEIFVSFIQSYIFATMLVLYFSELE-----
>Tegolophus_tremae_Z368
------------MTSLFSSFDL----KHFYF-QI----LSFF--IFF---WFYLN-------L---N-FKIS---SVGLIW-----EVSYNS----ME-------SFFN---SMKSS--------TF---S-KFFS--------FSSI-MV--MVTLLFFNFSGVWCYNFAFTSQISTVLILALSMWVCLMNFFLISNIKGLLSHMIPDGTPIFLTWFLFMIELVSNLIRPLTLMVRLVANILAGHLLMILLFN-----LV----Q-N----LNFMFLF---YLVLNSVEIFVSFIQSYIFATMLVLYFSELE-----
>Tegolophus_oblatus_QH7
------------MTSLFMTFDL----GYFVV-PL----FFLF--TSL---FLNFN-------A---F-YKVN---LSSFSK-----NIVFQA----LS-------VFFL---SLKPK--------MF---N-KISG--------CLFL-SI--FCLLFVINFFSVFSFNFPSSSQASSIMLISLGVWLSLILFSLIKNIKGFLFHLIPEGTPLPLTILLFLIELVSNLIRPLTLMIRLVANILAGHLLMILLSA-----LV----F-N----FPLGFMF---YVGLNLIELLVALIQAYIFSTMIVLYFSEV------
>Tegolophus_miscanthus_Z371
------------MMSLFSSFDY----YYYMVPVLS---VIFI--LVL-------------------NLFTLT---KLSLSHSLMNKSVMFGL-------------SLISAGKSFQSS--------TA---P-------------LMFC-SI--FFVVFLFNYSSVWPFIYATTAQPNSVMCLGLLVSVGILAWMAASNYPVMLAHFIPSGSPLALAGFLFLIEIVSMVIRPITLTIRLCANIIAGHLLMILLSK-----LV----L-P----NMTLVMF---YAALNAVEFFVSLVQAYIFLTLISLYYAET------
>Tegolophus_miscanthus_Z336
------------MTSLFSPFDF----YMLSK-SF----FPLL--FII---LISSG-------L---YS-ILN---SFKVFF-----KSLFIF----LS-------TFFS---SLKSK--------CI---N-KSSL--------IIFC-CV--FVFIMSSNMYSVFSYNFPLSSQVSLVLYLALGFWFSFVLFSALINSKNFLSHFIPEGTPMTLVPLLFSIELVSNIIRPATLMVRLVANILAGHLLMILLSK-----LV----F-N----LSFAFPM---YIALNMVEIFVSWIQAYIFSTMLVLYFSEV------
>Tegolophus_lespedezae_HEN12
------------MMSLFTPFDM----IIYRM-PF----LFFS--LIF---GFFLS-----------LTWCSS---IFFKIF-----SYLKHL----IL-------EFFY---TLKPF--------YF---T-KGFS--------MILF-SM--FLSIISFNLLSVWPYIFTPSSQVSVVLFMGLCFWVSMILFSVFNNSNYFLAHSIPEGTPIYLTWFLFLIEMISNLIRPITLTVRLVANILAGHLLMILLSQ-----LV----L-Y----FPSVSLF---YVGLNLVELFVALIQAYIFCTMICLYFSELH-----
>Tegolophus_hunanensis_HEN41
------------MMSLFSSFDL----YFSNL-TL----VSFF--FIS---TMLFQ-------S---L-YKIS---NTTIIL-----SEIKN-----LN-------SFFL---SLKPK--------MY---S-KVSL--------IILI-TT--MISVLSLNFFSVFCFNFPFTSQFGVIFYLGLGIWLSFIIFGMFNNFKGFSMHLIPEGSPIILSLILFLIELVSNIIRPLTLSVRLVANILAGHLLMILLSK-----MV----F-S----FNAIFFI---YAGLNLVELFVALIQSYIFCTMIALYFSEIH-----
>Tegolophus_hunanensis_HEN17
------------MMSLFSSFDL----YFSNL-TL----VSFF--FIS---TMLFQ-------S---L-YKIS---NTTIIL-----SEIKN-----LN-------SFFL---SLKPK--------MY---S-KVSL--------IILI-TT--MISVLSLNFFSVFCFNFPFTSQFGVIFYLGLGIWLSFIIFGMFNNFKGFSMHLIPEGSPIILSLILFLIELVSNIIRPLTLSVRLVANILAGHLLMILLSK-----MV----F-S----FNAIFFI---YAGLNLVELFVALIQSYIFCTMIALYFSEIH-----
>Tegolophus_hunanensis_AH39
-------------MSLFSSFDL----YFSSL-TL----VGFF--FIS---TMLFQ-------S---L-YKIS---NTTIIV-----SEIKN-----LN-------SFFL---SLKPK--------MY---S-KVSL--------IILI-TT--MISVLSLNFFSVFCFNFPFTSQFGVIFYLGLEIWLSFIMFGMFNNFKGFSMHLIPEGSPIILSFILFMIELVSNIIRPLTLSVRLVANILAGHLLMILLSK-----MV----F-S----FNGIFLI---YAGLNLVELFVALIQSYIFCTMIALYFSEIH-----
>Tegolophus_celtis_S136
------------MMSLFSSFDL----KFFYF-QW----FLYF--IGF---LFLMN-------N---I-YKIN---FLTCSF-----NSITLN----LE-------MFFN---SMKST--------SF---N-KFFC--------YKIL-GL--MIFIFFLNFSGVWPYNFSLTSQISIVLFMALTFWASLIFYGFVSNLKGFLSHLIPEGTPIYLTWFLFLIELVSNIIRPITLTVRLVANILAGHLLMILLYK-----LV----Y-S----NFTVFPA---YILLNSVEIFVSLIQSYIFVTMLILYFAELE-----
>Tanystylum_orbiculare
------------MNNMFSMFDPTSTFIGF---KMNW----LS--MLIV-MILLQM-----------NYWVFL---SQYMKLFLNLMIM----IYKEMK-------QMI----S-------------------PSPI--------IFFL-SL--MMVIFINNLFGLLPYIFTSTSHIMLTLSMALMLWLTFNMYGWFKKTSDMFIHLVPMSTPNLLIPFMVLIESVSNIIRPITLSVRLMANMTAGHIMILLISS-----SCVNLSFKY----SFIIIFI---QISLMFLELAVAMIQAYVFTTLSSLYYNEIN-----
>Tachypleus_tridentatus
---------------LFSIFDP-STSNSL---SLNW----LS--TILF-ILFTPC-----------MYWMIP---SRYQMLISKMFLI----LNKEFS-------ILLS---T-SKK---------------PGMT--------FMLI-SL--FWFILMNNFMGLMPYIFTSTSHIMMTLSLAFPAWMTIMIFGWLNNTNHMFSHLVPQGTPSTLMVFMVCIETISNLIRPITLSIRLAANMIAGHLLMTLLSN-----SAVMSNIFP----IISISMA---QITLLLLEMAVAFIQAYVFVVLTSLYSTEIH-----
>Surapoda_tianlinensis_Z302
------------MLSLFSSFDF----FISWF-PHVSALMLFF--MFL-------------------SLSPSS---PLYYYK-----SLLFSF----LS-------SVIS---PLSQN--------YWPKGS-------------FLYVCCL--MLTILTMNFSSVFGFIFPLTTQLNLVMFFSVTFWASCVLLSSWENCSGLLSHLAPEGTALPLCFLLVLIEAISLMIRPMTLTVRLVANILAGHVLMLLLYK-----FVSWLDY--------IPLPL---YHVLSSVELAVAVIQSYIFCVLVSLYLSEA------
>Surapoda_tianlinensis_GD126
------------MMSLFSSFDM----FITVT-PYVSVLFLFL--LLL-------------------EFYCFS---IMSSIK-----SLFMHS----FI-------FIFN---SMDSS--------YRLNGQ-------------ILMVLLI--FLQILSMGYFSLWPYNFPLSSQVSFVFLMSFFIWISINLLVLINNTNKILYHLVPQGSPISMSFFLVMIELVSNFIRPITLAVRLISNIMSGHLLMILLYS-----LVSYMNF--------SIFPI---YFILSMVEIFVSFIQSYIFCTLILLYFSEV------
>Stylochyrus_rarior
---------------LFSTFDP-STSYYF---NWNW----LS--MSTP-FMLLPL-----------NYFLIP---SRYQMSFHNMKNF----IIKEMK-------NNLN---K-TNF---------------MST---------IFFT-MI--FFNLMINNLIGLHPYIFTATSHLVISLSLALPIWMSIMIYGWIKTTNHMFTHLVPMGSPMMLSSFMVLIETISNLIRPLTLSVRLSANMIAGHLLISLLSG-----ISESLPSMY----FPSSLIL----MTLLSLEYAVAMIQSYVFITLLTLYLNEIN-----
>Steganacarus_magnus
---------------LFSIFDP----------SFSV----NS--FSLI-VIFLPL-----------LYFFFM---EYNINLLNFMREIFVIFLINECS-------QVL------KSK---------------YNIY--------SYHF-SL--FFIFLIFNLLSLSPFIFPLNSHISLVFPIGLMFWLVPILSIILKIPYFMVGSFLPQGTPIFLMPFMVLIEMISLIIRPITLSVRLTANITAGHLLISILLN-----FLLSFSFNL------LSLIP---IMMMMVLEFGVAIIQSYVFFTLLNMYISEI------
>Sperchon_plumifer
-------------TNLFSMFDP--SASIM---NLNW----TM--MLAP-IMLIPM-----------T--IKN---SKTNLSIILIKNY----MKKEVS-------SMLE---T-SKK---------------NSSI--------SMLI-IM--FMMIFIINIMSLFPYNFTIASQISLTFPSAMLMWLSFMILGWMKNTKSMMAHLLPMGTPVILMPIMVMIELISQIIRPITLSVRLTANMVAGHLLMSLLGS-----FSLSSTTMS----LMCSPLI----MALTFLEMCVSAIQAFVFMTLITLYSTEIN-----
>Shevfchenkella_miscanthis_KK11
------------MTSLFSPFDF----FMLSK-SF----FPLL--FII---LVSSS-------L---FS-SLS---SFKVFF-----KSLFIF----LS-------IFFS---SLKSK--------CI---N-KSSL--------IIFC-CI--FVFIMSLNMYSVFSYNFPLSSQVSLVLYLALGFWFSFVLFSTLVNSKNFLSHFVPEGTPMALVPLLFSIELVSNVIRPMTLMVRLVANILAGHLLMILLSK-----LV----F-N----LSFAFPL---YIVLNMVEIFVSWIQAYIFSTMLTLYFSEV------
>Setoptus_koraiensis_SD23
---------------MFSSFDN----YNYMM-------YGSYSGMFF---FFVFT-----------SIYTMS---KFSM-----IKSVLLNF----LH-------DFYL---SISPK--------TTKFST-N-----------FLIT-I---FFFFFFLNFSSVFPYLFSMTAHMYVLLPLSLGVWLTMNMFQMMNSLVSFIIHMVPLGTPSYLVFFMVIVEMISNSIRPLTLSVRLMANVFSGHLLMILLYG-----MVSLLTF-S----GALSFFF---YTVLSGVELLVSLIQAYIFCTLVYLYYTDIF-----
>Setoptus_koraiensis_HEN28
-------------MSLFTPFDM----IIYRM-PF----LFFS--LIF---GLFLN-----------VAWCSS---IFSSIF-----SYLKHL----IL-------EFFY---SLKPF--------YF---T-KGFS--------MILF-SM--FLSIICFNLLSVWPYIFAPSSQVSVVLFMGLCFWMGMVLFSIFNNTNYFLAHSIPEGTPIYLTWFLFLIEMISNLIRPITLTVRLVANILAGHLLMILLSQ-----LV----L-Y----FPSVSLL---YVGLNLVELFVALIQAYIFCTMICLYFSELH-----
>SD27
------------MMSLFSPFDL----IFFHK-NL----LSLF--FLL---STLFM-------K---L-FYFS---SLTKFL-----SELFNN----LS-------NFFC---SLKSK--------FY---N-KTSN--------MIFL-SI--FLFLVSMNFFSVFSYNFPFTSQVSIVMFFSFSLWSMMIVFSIFNSTNKFFYHFIPEGTPLPLTFLLFLIELVSNIIRPLTLMVRLVANILAGHLLMILLSQ-----LV----F-I----FSGAYFC---YILLNMVEIFVSMIQSYIFATMLVLYFSEV------
>SD20
------------MMSLFSSFDL----VLLFK-SW----VSFF--FII---SLGSY-------S---M-FFVT---SNNSLF-----NSIING----LS-------SFFY---SLKSK--------FF---N-KFSI--------LIFI-SL--FFFLGFMNFFSVFSYNFPFCSQVSVVFFFSFSIWLSFMMFSLGNSMQKLLYHFIPEGTPMSLTFLLFLIELVSSIIRPLTLMVRLVANILAGHLLMILLSN-----LV----C-Y----YPYSFFF---YIMLNLVEIFVSLIQTYIFGTMMVLYFSDV------
>SD19
------------MTSLFTPFDM----KCFYL-CF----SFFT--ISL---VFFLT-------F---F-FKIS---ALNNFL-----IWILKS----LS-------EFFL---SLKPK--------MF---S-KVSS--------LLLF-SI--FFSVIIINFLSVFAFNFPLSSQVSVVMSVAFGVWVSLVIFSLLKNIKGMCSHMIPEGTPLLLTILMFMIELVSLMIRPLTLMVRLVANILAGHLLMSLLAS-----LV----S-Y----LPSFFIL---YMGLNLVELLVASIQAYIFTTMVVLYFSEV------
>Scolotosus_sp.nov._GX54
------------MMSLFSPFDI----FFNAI-PM----FVFT--SLL---VLLLN-------F---F-YKIN---SATVLV-----SELKL-----LM-------KFFF---SLKAK--------SF---S-KFSM--------VIFL-SL--MLGVMVINFISVFPFSFPFSSSFGSILTFSVAMWLSFIIFSVVMNFKGFICHLIPEGTPIFLTFILFMIELISSIIRPITLSVRLVANILAGHLLMILLSK-----LI----F-S----NFTLLPF---YVGLNMVELFVALIQSYIFCTMITLYFSEIH-----
>Scolotosus_sp._GZ100
-------------MSLFSSFDI----YFNMA-PM----ISFV--MFL---FFFFN-------N---L-FSLS---SSGILI-----KMLNL-----MS-------KFLY---SLKPK--------MF---T-KFSV--------FMML-VL--MLSILVVNFMSVFSYLFPMTSQFGSMLLISFTIWISFTFFMIFSNLKSLLCHFIPEGTPMPLTFILFMIEMVSNFIRPLTLSVRLVANILAGHLLMILLSK-----LA----L-A----ELFFIPF---YILLNLIELFVAFIQSYIFCTMISLYFSEIH-----
>Sarcoptes_scabiei
-----------MMTNLFSIFDP--SLYIM---KSSY----LS--MLFLSFVIIPL-----------SIWF-S---NFNVMFFYKIMNL----ISNEIN-------YSMK-----QPK---------------KGMT--------KIIS-MI--FLMISLLNFNALFPFLFSLTSHLMFTLPVSYSMWLGIIFMTLTKSIVDFLAHLIPMGTPIMLISFMSLVEIISNIIRPLALMFRLTANMMAGHLLLSLIGN-----TILSINLYM----MSLGLFL---LSPLIVMEMGVSLIQAYVFFTLLTLYTSEME-----
>S167
------------MMSLFSSFDL----IYFNI-GL----FLFS--LLI---INFIY-------F---T-FGFN---LMKSSI-----EMFFTF----LM-------KFFY---SLKPS--------SF---S-KFSL--------TLIV-SL--MTMILFLNFYSILPFNFPVTSQISVVFYLSLMIWGSLIIFNMINSSKEFMSHCIPEGTPIYLTWFLFAIELMSNLIRPLTLTVRLTANILAGHLLMSLLSQ-----LA----L-N----SSYMWGL---YSILNMVEIAVSFIQSYIFVTMICLYYSEI------
>Robertsicus_elaphensis
---------------LFSIFDP-STTQNF---NLNW----LT--LIMI-WPFIPN-----------TFWFSS---SLLVISWKKLLKK----FFQEIT-------NSLK---V-KKH---------------KFI---------IMIY-LI--FMMIVISNLIGLLPYMFTNTSHLVFCMFLAFPFWFALMFFGILNKINKMMIYFVPKGSPIFLSFFMVIIESISNFIRPITLSIRLMANMVSGHLLIHLLSS-----LLNLN-VFS----KMMFPIF----LFLMILEMMVAVIQGIVFIILITLFLNEI------
>Ricinoides_karschii
-----------MMINLFSTFDP-STSSHM---SLNW----LS--LFLP-ILLIPT-----------MYWKIS---SQTQNTTTSLYSY----VYNEIM-------S-MH---I-KGP---------------KGFT--------LMLF-SL--MWIILIMNIMGLLPYSFTATSHLSTTVTLGFTLWLSINVFGWVINTRHMLTHMLPMGTPMALSTFMVCIETISNIIRPLTLAVRLSANMIAGHLLIVLLSS-----TLEKASYMI----IFTIMPV---DLMLMLLETGVALIQSYVFMTLLSLYLNETN-----
>Rhyncaphytoptus_ulmi_HEN3
------------MMSLFSSFDL----QFYSF-AL----LISA--MFI---FGILS-------S---L-FKVS---QL--FV-----TFNYVV--SSLE-------EFFL---SLKMK--------SF---N-KGFI--------VIFS-SI--FLMLFLINFSSVLSFNFAMTSQVSMVLFLGLTLWSSFILFSISKSFKGFLTHCVPEGTPMYLIWFLFFIELVSNSIRPLTVTVRLVANILAGHLLMILLSK-----LV----L-S----LAPCVIF---YIILNIVEFFVSLIQAYIFSTMLVLYYADVN-----
>Rhyncaphytoptus_sp.nov._GZ96
------------MMSLFSSFDL----YFFPF-SI----FLTI--MIL---LNLYS-------H---I-YKNN---LTNLMM-----NLILLS----LG-------KFFL---SLKFK--------SF---N-KNFL--------NLFL-TI--FVYLFFINFCSVLSFNFAFSSQVSFILIFGFGMWFSYILFFNKNCWKGFFSHCIPEGTPMYLVWFLFIIELISNMIRPITITIRLVANILAGHLLLILLSN-----LV----L-I----FYLSSSF---YLLLNLVEFAVALIQSYIFSTMLVLYYSDVS-----
>Rhyncaphytoptus_sp.nov._CA38
---------------MFTQFDM-------NIALL----IMPFLYIMM---------------------LSLT---LNFFKL-----NFFTKI----VS-------SVYN---FIVMSCYTTNNSISP---S-KFFV--------CWMM-ST--FLVILFINSFSVFSFIHAFSSHLSMVLFFGFSLWMSFMLFQMTRNIKGMLSHMMPEGTPLPLIFLMFLIELVSNMIRPITVSVRLVANILAGHLLMALL---------SKLAF-L----FPQCIFL---YFCLNVVELFVAFIQAYIFGTMLMLYYADVK-----
>Rhyncaphytoptus_redwayensis_CA28
------------MMSLFSSFDL----HFFPY-SM----LLIM--AFL---TNFMA-------K---F-YKIN---SFNHFI-----TFLLEL----LE-------MFFL---SLKIN--------SF---N-KNFS--------FMFV-VL--FFFLMFINITSVFSYNFAMFSQMSMVMLLGFSIWLSFNMFMNFYSLKGFLAHCVPEGSPVYLIWFLFLIEIISSSIRPLTVSIRLVANILAGHLLMILLSK-----LF----F-I----FNFVLPL---YMLLNIVEIFVALIQSYIFSTMLVLYYSDVS-----
>Rhyncaphytoptus_longipalpis_JX3
------------MMSLFTPFDL----FMFWK-SW----ISFF--FVL---FFLLP-------K---L-NYIS---NSNNFS-----SLIMNS----LS-------SFFY---SLKSK--------SF---N-KFSE--------SLFI-TF--FLMLVYLNFFSVFSYNFPITSQVSVILGFSLGSWLSFNLFSILCHPQKFLYHFIPEGTPLPLTFTLFLIELTSTLIRPTTLMVRLVANILAGHLLLILLSN-----LV----F-N----FEYSFIF---YVGLNLVEIFVSFIQSYIFATMIILYYSEV------
>Rhyncaphytoptus_longipalpis_JX2
------------MMSLFTPFDL----FMFWK-SW----ISFF--FVL---FFLLP-------K---L-NYIS---NSNNFS-----SLIMNS----LS-------SFFY---SLKSK--------SF---N-KFSE--------SIFI-TF--FLMLVYFNFFSVFSYNFPITSQVSVILGFSLGSWLSFNLFSILCHPQKFLYHFIPEGTPLPLTFTLFLIELTSTLIRPITLMVRLVANILAGHLLLILLSN-----LV----F-N----FEYSFIF---YVGLNLVEIFVSFIQSYIFATMIILYYSEV------
>Rhyncaphytoptus_dielsianus_GZ35
------------MFSLFSSFDV----KMFWV-PI----IFLSLSFFN---PILSH-------------WCLS---KVKKTV-----YWLNSF----LS-------SFFY---SLKPN--------GS---T-KGFP---------LFC-SV-GFIGLFSLNLLSVYSFNFPLTSQPSVVLFLGLSFWVSILMVSTFNNLKGFLSHCVPEGTPTPLISFLFLIELVSNLIRPITLTVRLVANILAGHLLMILLSS-----AV----S-Q----FNFFFPI---YIILNCVELAVAAIQAYIFTTMVVLYFSEV------
>Rhyncaphytoptus_boczeki_CA37
------------MMSIFTQFDM-------NIALL----IMPFLYIMM---------------------LSLT---LNFFKL-----NFFTKI----MS-------SVYN---FIVMSCYTTNNSISP---S-KFFV--------CWMM-ST--FLVILFINSFSVFSFIHAFSSHLSMVLFFGFSLWMSFMLFQMTRNIKGMLSHMMPEGTPLPLIFLMFLIELVSNMIRPITVSVRLVANILAGHLLMALL---------SKLAF-L----FPQCIFL---YFCLNVVELFVAFIQAYIFGTMLMLYYADVK-----
>Rhodacarus_sp1.
---------------LFSIFDP-STSSFF---SFNW----LS--FLTS-IMIMPY-----------LFWSLP---SRYQLLINFIKMY----IQKELF-------NNIS---Y-HNL---------------KNN---------FLFL-SL--FLFIIFSNLTGLYPYIFTATSHLVVTLSLAMPFWMSFMLFGWMMSTKHMLTHLVPLGTPMNLSFFMVLIETISNIIRPITLSVRLAANMIAGHLLISLLSG-----MSEAMPILF----IPSSIFL----ILLLSLEYAVAMIQSYVFITLLSLYLSEIN-----
>Rhizoglyphus_robini
----------MMMTNLFSIFDP--SLSLF---SVSW----VM--CLFV-LLFLPS-----------VYWL-G---GSFYFSFYGLLSS----VKKEMD-------YVLK-----HPV---------------KGCY--------VFIG-SI--FITVGLYNFLALFPHVFSVTSHMLVTLPFSYSFWSGIIIFSWVSSLKHFLAHLIPVGTPLALMSFMVLVEVLSNLIRPLALTFRLTANMMAGHLLMSLIGG-----ALISLPFSF----MVLGSLV---QSLLVFMELGVSVIQAYVFSTLLLLYLSEGEH----
>Rhipicephalus_geigyi
-----------MMYNLFSIFDP-STSQNF---NMNW----MS--LLIW-MMILPW-----------NFWVTS---SFFLISWKILVNK----FFQEIS-------NNLK---L-FKL---------------KSC---------LIIL-SM--FIFIMMSNCLGLMPYVFTSSSHLVFTMFFAFPFWMTFILFTLIQKFNMMMAHLVPMGSPMMLSFFMVIIETVSNLIRPITLSVRLTANMISGHLLIHLLSS-----ISIYSKLMF----MMSIPIM----MTLLILETAVAFIQAFVFAILISLYINES------
>Rhinotergum_shaoguanense_S88
------------MMSLFNSFDM----FFTPM-LW----MISF--FIV---LLIGS-------K---I-FKTN-------FM-----SFLEIVIFKELE-------KFFL---SLKMK--------SY---N-KGMV--------TIFL-TL--FLFLFVLNFSSVLSFNFALTSQVSVVLFLGLTSWLSFIMFFNFNCWKGFISHCIPEGTPMYLIWFLFIIELISNSIRPITVTVRLVANILAGHLLMILLSQ-----LV----F-Q----LNLCFLF---YLVLNLVEIFVSLIQAYIFSTMLTLYYADVN-----
>Rhinophytoptus_c.f._sericeaomeiensis_AH42
------------MMSLFSSFDL----YFFPL-TF----FMFF--LFI---SNIFS-------K---V-YMLN---SMNTFM-----KNTYMT----LD-------NFFQ---SLKTK--------MF---N-KSVI--------VYLI-AL--VSALFLMNFSSVLSFSFPLTSQVSLIFLLGVTTWVSFMMFFNYSSVKGFLSHCVPEGTPLYLVWFLFFIEIISNLIRPLTITVRLVANILAGHLLMILLSN-----LV----L-N----YMFCSPL---YMVLNLVEFFVAIIQAYIFTTMIALYYSDSS-----
>Rhinophytoptus_broussonetiae_Z401
------------MFSLFVSFDL----YFFNF-SF----MILI--IMM---TNVFN-----------FNFKIS---FLENFL-----MHIFLV----FS-------KFFF---SLKVK--------GF---N-KIFI--------MIFF-SI--FFLLFYINFTSVLPFNFAFTSQVSVVLFLSSLIWISLFIFFNFKSFKFFFSHLIPEGSPLVLSFFLFLIEIISNFIRPFTVTIRLVANILAGHLLMILLSQ-----LV----F-S----IYFFIPL---YLGLNLIEMVVSLIQAYIYVTMLSLYYSEVN-----
>Rhinophytoptus_broussonetiae_Z292
------------MFSLFMNFDL----YFFNF-SF----LILI--ITL---MNVFN-----------FNFKIL---FLESFW-----MHIFLV----FS-------SFFF---SLKVK--------GF---N-KIFI--------MIFF-SI--FLLLFYINFTSVLPFNFAFTSQVSVVLFLSSWIWISLFIFLNFKSFSFFFSHLVPEGSPLFLSFFLFLIEIISNLIRPFTVTIRLVANILAGHLLMILLSK-----LV----F-T----IYFFIPL---YLGLNLIEMVVSLIQAYIYVTMLSLYYSEVN-----
>Rhinophytoptus_broussonetiae_GZ98
------------MFSLFVSFDL----YFFNF-SF----MILI--IMM---TNVFN-----------FNFKIS---FLENFL-----MHIFLV----FS-------KFFF---SLKVK--------GF---N-KIFI--------MIFF-SI--FFLLFYINFTSVLPFNFAFTSQVSVVLFLSSLIWISLFIFFNFKSFKFFFSHLIPEGSPLVLSFFLFLIEIISNFIRPFTVTIRLVANILAGHLLMILLSQ-----LV----F-S----IYFFIPL---YLGLNLIEMVVSLIQAYIYVTMLSLYYSEVN-----
>Rhinophytoptus_broussonetiae_GZ74
------------MFSLFVSFDL----YFFNF-SF----MILI--IMM---TNVFN-----------FNFKIS---FLENFL-----MHIFLV----FS-------KFFF---SLKVK--------GF---N-KIFI--------MIFF-SI--FFLLFYINFTSVLPFNFAFTSQVSVVLFLSSLIWISLFIFFNFKSFKFFFSHLIPEGSPLVLSFFLFLIEIISNFIRPFTVTIRLVANILAGHLLMILLSQ-----LV----F-S----IYFFIPL---YLGLNLIEMVVSLIQAYIYVTMLSLYYSEVN-----
>Quadracus_cudraniae_AH41
------------MMSLFSSFDL----YFFPL-TF----FMFF--LFI---SNIFS-------K---V-YMLN---SMNTFM-----KNTYMT----LD-------NFFQ---SLKTK--------MF---N-KSVI--------VYLI-AL--VSALFLMNFSSVLSFSFPLTSQVSLIFLLGVTTWVSFMMFFNYSSVKGFLSHCVPEGTPLYLVWFLFFIEIISNLIRPLTITVRLVANILAGHLLMILLSN-----LV----L-N----YMFCSPL---YMVLNLVEFFVAIIQAYIFTTMIALYYSDSS-----
>QH8
-----------MMTSLFVPFDM----NYFFI-CF----SFIF--ISF---FILAN-------S---F-FKTT---VFNSVL-----QTSLKF----LT-------NFFL---TLKPK--------MF---N-KSSG--------VLFL-SL--FFLIIFMNFLSVFSFNFPLTSQTSTVVTLSLGIWVSLVLFSLTKNMKGFISHLIPEGAPLALVMFLFLIELVSNIIRPLTLMVRLVANILAGHLLMSLLSS-----LI----F-T----FSLAFPF---YIGLNVVELLVALIQAYIFTTMTVLYFSEV------
>QH2
------------MMSLFSSFDL----AFFFK-SL----LLLS--FFL---TFFLT-----------LLYKFN---IFSSFF-----SYLWIN----YL-------HSFL---SLKPL--------AF---T-KLFL--------VSVF-SF--FSFIVYMNFFSVFSYSFPSNSSFGSVLSASLCFWLSLFVFGFLNNLKGFLSHSIPEGTPIFLTMFLFLIELLSNAIRPLTLTVRLVANILAGHLLMILLSK-----LV----F-I----LKLSFLG---YILLNIVELAVGIIQAYIFCTLVTLYFSEIH-----
>Pseudogarypus_banksi
------------MMNIFSIFDP---FP------LNF----MS--IFISFFIFINS-----------QFIKNN---SLTLNFIVLFK-----MINKELK-------SSIM-----KSS---------------MSIM--------LKAI-TL--FVWVMMFNIMGLFPYIFTATSHLILTLSLSLTLMMMIWSFGWNMNTKLLMINLIPKSSPMPLAPFLSLIELIGILIRPLTLSIRLSANMISGHLILSII-S-----ISLEKLSKI-------MFLP---LSILLMLEMGVALIQSYVFMSLIILYSYEIY-----
>Pseudocellus_pearsei
-----------MMINLFSTFDP-STSPHT---SLNW----IS--LMLP-ITLIPL-----------SMWANN---SQHQMLLTLPSKF----INKEIS-------P-MK---I-SMY---------------NGTS--------MILF-SL--LWYVMISNTMGLLPYIFTSTSNLCVTSTLALTLWLGMNMFMWIWKTNNMFTHLLPLGTPTPLMMFMVCIESISNIIRPLTLSIRLSANMIAGHLLITLLSN-----SLMKISTIA----MMPLLTS---ELLLSILESAVAMIKSYVFMTLVLLYLNEVNH----
>Pseudocellus_gertschi
-----------MMINLFSTFDP-ATSMNT---SMNW----LS--LTMP-LLLIPL-----------TMWSTS---SQHQMIQKIISTK----IYTEIS-------S-MN---I-KTP---------------KGTI--------TMLF-SI--LWFIMISNTTGLLPYTFTASSHLCISTSLALTAWLSLNMFAWIKKTNHMLTHMLPLGTPTSLMMFMVCIETISNIIRPLTLAVRLTANMIAGHLLISLISS-----SMMNSNLMM----MLPITTT---ELTLMMLETTVAFIQSYVFMTLITLYLNETN-----
>Prominens_photiniae_FJ26
------------MMSLFSSFDL----HPFLL-PW----ALFM--FPI---IFLAS-----------NPWKSM---PLSLLV-----CAAFLA----LL-------SFFTSSCSLKSK--------SF---D-------------FLVV-TL--FLMVLTLNFFSAGPFFFPLTSQVSTVLNMSLSFWGCLLLLSVSKNFKGFLSHLVPEGTPLVLVWFIFLIEVVSTFIRSITLFVRLVSNILSGHLLMILLSK-----LA----L-N----YFIFFPL---FSILNSIEFLVSLIQSFIFVTMISLYFAEIW-----
>Proiectus_granularpro_Z304
-------------MSLFASFDC----LLTNK-MI----YCMYASFFS---LFLSSAIKVKTFY---V-YLFS---VLN-------------Y----LQ-------EFFS---SIKPK--------GM---S-KFSF--------LTLH-LL--VLMIFLFNFISVFCYNFPLSSQLSSVMMVSFLVWSGIMLFYMINNLPGLLSHCIPEGTPIYLTWFLFLIELVSNSIRPITLTVRLVANILAGHLLMILLSK-----MT----M-S----SVAFVLA---YIFLNTIEFFVALVQSYIFVTMISLYYSELV-----
>Phyllocoptruta_sp.nov._CA6
------------MMSLFSSFDL----KPFFF-SL----VSFF--ILI---PILLN-------M---S-FKIN---SLSSTS-----SNFLLF----ME-------KFFI---SLKPK--------SF---N-KFNS--------SIFI-SL--MILILILNFVSVWPYNFAITSQLNFITFFSLGFWSSLIMFSLFFNFKSFFSHLVPVGTPIYLVWLLFMIELISNFIRPITLMVRLLANILAGHLLMILLSM-----MI----L-S----IMSFFPA---YLLLNLIEMFVALIQSYIFSTMICLYFSEI------
>Phyllocoptrata_platyclada_S138_12S
------------MMSLFSSFDM----CFQPM-MY----LTFL--LFI---LNFLS-----------KLYHIS---LLNLFL-----RSGQYS----AS-------DFFQ---SLRP---------YD---S-KGVS--------NLLI-SL--FTLLFYLNFSSVMSYTFPLNSQLSQVLCLGSVFWLSFVVFSLVRHMKGFLSHCIPEGTPFALVPLMFVIEVVSQVIRPVTLSVRMTANILAGHLLMSLLSS-----LA----LYS----LPGSFV----YVGLNLVEFFVSLIQSFIFATMLKLYYAEV------
>Phyllocoptrata_platyclada_G6
------LCTNEQMMSLFSSFDM----CFQPM-MY----LIFL--LFI---LNFLS-----------KLYHIS---LLNIFL-----HSGQYS----AS-------DFFQ---SLRP---------YD---S-KGVL--------NLLI-SL--FTLLFYFNFSSVMSYTFPLNSQLSQVLYLGSVLWLSFVIFSLVRHMKGFLSHCIPEGTPFALVPLMFVIELASQVIRPITLSVRMTANILAGHLLMSLLSS-----LA----LYS----LPGSFV----YVGLNLVEFFVSLIQSFIFATMLKLYYAEV------
>Phyllocoptes_taishanensis_S90
------------MMSLFASFDL----RLFPL-AM----SLYL--LMS---LNIFS-----------S--SHK----INTFL-----QSLLLGLKALLS--------FFY---SLKPL--------MI---G-KFFL---------LYSLSV--LIIIFIFNFTSVLPFSFPACSQVSLVLFMGLCSWLAIVSCNVFSNVKGILSHCIPEGTPIYLTWFLFLIEIVSNVIRPLTLTVRLTANILAGHLLMILLSN-----LA----L-Y----SFAVSSL---YLLLNVVEMFVALIQSYIFVTMVSLYHSDLA-----
>Phyllocoptes_gaotainensus_GS9
------------MMSLFSSFDL----QFYSF-AL----LISA--MFI---FSILS-------S---L-FKVS---QL--FV-----TFNYVV--SSLE-------EFFL---SLKMK--------SF---N-KGFI--------VIFS-SI--FLMLFLINFSSVLSFNFAMTSQVSMVLFLGLTLWSSFILFSISKSFKGFLTHCVPEGTPMYLIWFLFFIELVSNSIRPLTVTVRLVANILAGHLLMILLSK-----LV----L-S----LAPCVIF---YIILNIVEFFVSLIQAYIFSTMLVLYYADVN-----
>Phrynus_sp.
---------MM--TNLFTIFDP-SSPPIF---SLNW----LA--LSMP-ILVLPS-----------LFFLTP---SKYQS----VFKNIPLFLQKEMK-------LLLS---T-SFQ---------------KGST--------LILI-SI--FLFIIWNNFMGLLPYIFTATSHLLISLSLALPIWLTLMLFGWLWNSFKMFSHLVPLGTPMALASFMVCVETISNLIRPITLSVRLSANMIAGHLILTLLSN------CFSLNLLS-----SFILLP---ETALILLETAVAIIQAYVFTILITLYSTEIH-----
>Pholcus_phalangioides
-------------MSLFSVFDP-VSYFG----QVNW----VV--VLYF-FIFFSN-----------MFYL-----GGVGALFMGFMFSSVDRFFSVLG-------A--------PHG---------------SVIS--------TVMV-FV--FVYIMMENVVGLFPFVFTCTAHPLITLGLGLVGWLMCFLMGWFKNFMFSAAHLVPAGSPLGLSFLLVLIESISHLIRPLTLSIRLAANMMAGHLIIGLISS-----ISKVSFISG-----VLSVFM---QTVMLVLESGVAVVQGLVFSILLTLYTIEYY-----
>Phoebe_hunanensis_S153
------------MMSLFSSFDL----YFF-----SFGTYFYFLFFWL---ILF-ANYKI---N---FINLCK---NFLSIE---------------TN-------NFLT---SIKQF--------NT-----KFIC--------FLCS-NL--FIYMFFLNYLSILPFNFAYTSQISVVMLFCLSFWLSFVLLSLSNNLKGFLTHLIPDGAPLYMVGFLFMIELVSVLIRPLTLMVRLTANILAGHLLMILLSQ-----LV-----LK----YFFVLFL---YMILNFVEMIVSLIQTYIFMIMLYLYYSEI------
>Phalangium_opilio
---------MM--TNLFSTFDP-STSSNL---SMNW----LS--LFIP-SLMLPH-----------IFWTKN---NRFSIITKKIFYT----LHLEFK-------NLLN---W-TFT---------------NGIT--------SLIL-SL--IWLLTINNLMGLMPYIFTATSHMVISLTLALPLWLTLMLFGWINNTNKMFAHLLPNGTPPALMMFMILIETVSNIIRPITLSIRLSANMIAGHLLLTLLGN-----QGTIMNMKN----NFLIINT---QLVLLTLELAVAIIQGYVFIILISLYTTEVH-----
>Pergamasus_crassipes
---------------LFTIFDP-STSYLL---NMNW----VS--LISP-LCFTPF-----------LFWKTL---SRTQMIKCMLHQY----LIMEMS-------PHLQ---Y-KNY---------------KTL---------LVFS-SL--FVFIMWNNILGLYPYVYTASSQPLLTLTLALPFWITLMLYGWLKNTSQMLKHTVPMGTPLSLSAFMVVIETVSNVIRPVTLSVRLTANMIAGHLLLSLLCG-----LSEHNATMF----VPSSILI----ISLMMLELAVALIQSYVFTTLMTLYLSEMD-----
>Paratemnoides_elongatus
---------------LFSVFDP---LSPM---NLNW----LT--LMIPLLLI--S-----------QY-------KLILNPWMMFSNLIKTFIIKEMM-------SLLS-----RTS---------------LSMI--------NLSS-SI--IIIILTYNILGLFPYIFTPTSHLMITLSMALPLWMGSITYSMFYQTKLALAHLVPMSTPYLLMPIMVMIESISLLIRPITLSVRLAANMIAGHLLITLISS-----QSTNWMNPY-------SYFG---QLFLNVLEMGVACIQAYVFVILFSLYMSEIK-----
>Paraleius_leontonychus
------------------MFDP--ASSSL---NLCW----ML--MLAL-PILLVN-----------QIWTSN---TPVLSMTQKTLNF----LLKEVA-------FTLK-----KTK---------------KSEL--------AYLI-SL--FTFILIMNATALFPQVFSLTSHLVITLPLAVTSWLLINLFGWVKNTNHMLAHLVPQGTPVALMSFMVLIEMTSSIIRPITLCVRLTANMIAGHLLMTLLGN-----ALMNVNAAL----SVTLIAV---PLILTVLETAVAFIQSYVFMTLITLYVTEVK-----
>Paracalacarus_podocarpi_S142
------------MMNLFLSFDL----YYFYS-SL----ILLV--LLI---TLFSA-------N---FNFITG---KSKILF-----VVTNA-----LM-------SFFS---SLKPK--------MF---S-KGGF--------LMFF-SL--FLSIFILNIFSINSYIFSLASQVSVTMSVAFSFWGSIVLFQIIKNPKAFIYHAIPEGSPIYLSWFLFVIELVSVMIRPLTLLVRLSANIIAGHLLLILLSK-----IA----L-Y----FTLGTLV---YLVLNVTEVFVALIQAYVFSTMVCLYFSELH-----
>Panonychus_ulmi
-----------MLNNLFSSFDS-KNFFFF-----------MI--FIMNIYFFIFI-----------SLFKKI---SMLKYFLKKYFLFIFMNIIK----------------------------------------D--------FFFV-MM--FSFILLMNFLSLNFFSFNMTSQISMNLYMIMILWLPILLISLTKMNNSFLIHILPLGTSNLLIPMMILIELLSFLIRPLTLILRLTINMIAGHILIHLISS-----TILFNNMLY-----FYMVIY---LYML--MKFLVSFIQSYIITTLLKLYIEEI------
>Ornithodoros_brasiliensis
---------------LFSIFDP-STSSTT---SLNW----MS--TTIA-MLFIPL-----------NYWLIP---SRLHYIWFFITKS----LFKEMK-------NLFN---L-NKN---------------KKI---------LFFI-ML--FWFILMNNFLGLFPYIFTATSHINLTSLMALPMWISFMLYGWINQTKHMFSHLVPTGTPMMLSVFMVLIETISNMIRPLTLAVRLTANMISGHLLLCLLSN-----IMQNFPSIN----IIIFPIM----MILLILEMAVAIIQSYVFITLTSLYLNELN-----
>Ornithoctonus_huwena
-----------MMMSLFSVFDP-VSYFGI---SLNW----VV--MFFV-IMMIPM-----------SYYLVG---GFTSGLWMNF-SGSLSNMYKDVS-------F--------PNF---------------SGLV--------MISS-IL--FFFISIMNVIGLFPFVFTASGHVIVTLSMGLILWMMSMSMGWIKDFSKSSAHLVPEGAPLILSPFMVIIEFVSHMIRPLTLSVRLAANMMAGHLILGLIAS-----VSLYSFSSF-----WMSVVA---QSVMLVLEWAVCFIQAFVFSILVMLYALDYY-----
>Oribatula_tibialis
---------------------------------MAW----II--LMFI-PLMAST-----------PLWKLN---HPISMIKEKMINI----LYKEAS-------FTLK-----SKT---------------KGQE--------ISIL-MI--FLSILVMNFTALYPQVFSLTSHLTITLPLSLVAWLSVVLFGWMKNTNHMLAHLVPQGTPNALMSFMVAIELTSNMIRPITLCVRLTANLIAGHLLMTLLGN-----SLMAINSSM----AILGLIC---PLILTVLESAVACIQAYVFMTLITLYITEVKYDKKI
>Oppia_africana
-------------NNLFSTFDP--SSALF---SLSW----MI--LIPI-LILFKP-----------SVWVMK---NTTQKVNKNVLAF----LKKEIK-------FSLG-----NTE---------------KSTE--------VLIL-SL--FFMIISMNVMALFPQNFSLTSHLSINLPMALILWLAIFSKGWVTNYNHMLAHLVPQGTPSFLMSFMVLIELTSNLIRPITLCVRLTANLIAGHLLMTLLGN-----LLSSMASST----LLLSLFA---PILLTILESAVAGIQAYVFMTLITMYTTEIK-----
>Opilio_parietinus
---------MM--TNLFSTFDP-STSSMF---SLNW----LS--LMIP-TLLIPL-----------NFWMKK---TRSLQLINIITNT----LHMEFK-------NLLN---W-TFT---------------KGIT--------LMII-TT--FWFIALNNLMGLMPYIFTATSHMAITLILALPIWLTLMIFGWIKNTNKMFAHLLPTGTPPALMMFMIMIETISNIIRPITLSIRLSANMIAGHLLLTLLGN-----QGTIFNMKN----NFFILNT---QMLLMMLELAVALIQGYVFIILISLYTTEVH-----
>Oligonychus_shinkajii
---------------LFSSFDV-KNFFFF-----------SF--LLINIYMFFFF-----------FMKVKL---NTFFVFMKTFFSFMEKNISY----------------------------------------H--------LMFK-LV--FILIFFLNFISLNFYSFSLTSQISLNIFLIFSFWLPILILNLTKSKNSFLIHLLPMSTSLFLIPMMILIELMSFFIRPLTLFLRLSINMIAGHVLVSLISS-----LVLMQN-IF-----FFLLMY---TYML--MKFLVSFIQAYIVVTLLSLYIEEIYDIK--
>Oligolophus_tienmushanensis
---------MM--TNLFSTFDP-STSNLL---ALNW----LS--LILP-TLLVPL-----------NFWVKK---TRMEMLISTIMKT----LHNEFK-------NLLN---W-TFT---------------MGVT--------SFII-MV--FWFITINNLMGLMPYIFTATSHMVITLTLALPIWLSLMIFGWLNNTSKMFAHLLPMGTPPALMMFMILIESISNIIRPITLSIRLSANMIAGHLLLTLLGN-----QGTIYNMKN----NILIINT---QLLLMTLELAVAMIQGYVFIILISLYTTEIH-----
>Nymphon_gracile
-------------MNLFTNFNT--SMELFNL-PLKWMSILMI-------MMLMPN-----------KFWLIP---SRMEML-------------------------------IIKTM---------------KILP--------LKFSYFIPMIMFMAMMNWLSVTPYIFSPSFQALMIFSIAFPMWLATEINRTMNNISLRISNLLPPFTPLYLIPLMVPVEIVSLIIRPFTLTLRLCINVTASSLMTALIT--------------IGSFNIPLVIFP---QMIFQIMELGSLFIQATVFVFLINLYQKA-------
>Nothopuga_sp.
---------MMTTTNMFSIFDP-STS-IM---SFNW----SS--LLIP-IILFTP-----------TLYLIP---SRSQAINFKLIKT----IENEFK-------ILLH---S-ETL---------------KPLP--------FVLI-MT--MMFIMTNNYMGLLPYIFTATSHIMITLMLAFPFWLAILLYGWINHMTHMFAHMVPQGTPPMLMMFMVLIESISVLIRPITLSVRLAANMIAGHLLISILGN-----FTVSASTMN----MTVLLLV---QNLLLILETAVAIIQSYVFVVLLALYMTEVDH----
>Nothoaspis_amazoniensis
---------------LFAIFDP-SSSNML---SMNW----LS--TLII-ILMIPY-----------SYWLIP---SRIHLIWFTISNY----LITELN-------SLFS---K-NKK---------------KFM---------FMFL-SL--FWFIMSNNLMGLFPYIFTSTSHINLTTSLAIPLWLTLMLFGWINQTNHMFMHLVPNGTPMILSSFMVLIETTSNLIRPITLAVRLSANMISGHLLLCLLSN-----ILESTQNLF----ILVIPMI----LILLTLETAVAIIQSYVFVTLTSLYLNELN-----
>Neoscona_theisi
-------------MNLFSVFDP-SSYYGV---STKL----VI--ILMV-MCFFPL-----------KYYYVR---GGAQSIFLNF-SSQIDKMFAEVA-------G--------SSK---------------LAIV--------FVCT-VT--FMYLISSNLLGLFPFIFTSTAHPLITMGMGLVFWFSFFLMGWVKNFKNSAAHLVPEGSPIYLSPLMVLIESISHLMRPFTLSIRLAANMMAGHLIITLLAS-----ISMMSILGF-----SSSILL---QSILLILEFGVSIIQGFVFSILVLLYALEYY-----
>Neoepitrimerus_platyclad_S138
-------------MSLFSSFDL----KQFYL-AS----LFML--MVL---LVFFS-----------SSFLLS---KKFLLI-----REILNF----SQ-------MIMS---NARTQ--------VS---K-SLMI--------I--FSTL--FFYLILINYFSIFPFIFPLSSQMSLVLFSALTIWLGLVMFMIVKNLKGFISHCIPEGTPLPLVCFLFLIELISQLIRPLTLTVRLVANILAGHLLMILLSN-----LA----LNS----FTSFLP----YVLLNAVEMFVAFIQAYIMVTMVCLYYGEVS-----
>Neocalepitrimerus_rosa_GX37
------------MMSLFSSFDT----YFFIS-IF----SSFI--MVF---YVIFN-----------YLIKIN---PFHEAFYS-------------LE-------DFLY---KFLGS--------SFDKKS-KGVD--------LLLL-SL--FFTFFFFNIMAVGPYIFPATSQIGPVLSLSLIFWLALFSSSLVHNFKMVVSHFIPGSTPLGLTWFIFLIEISSNIIRPITLSVRLLANILSGHVMMILLSK-----MV------------PLFYPFILLYSFLDLVEQAVAFIQAFIFVVMTSLYYAGN------
>Nalepella_abiesis_Z275
-------------MSLFSSFDN----WNYLL-------MSSFSSSLM---FFLMT-----------CFFLYS---KIHM-----LLLSLMLF----LH-------DFF-------TK--------LGKFST-KGVV--------FLMV-IF--FFFFFFFNFFSIYPFLFSPTAHLYMLLPISLSLWIMINFFQVSKSLISFLIHMVPLGTPMYLVFFMFLVELISNFIRPLTLSVRLMANVFSGHLLMVLLYM-----MVSFQSL-S----GLFSFLV---YTLLTVVELLVSVIQSYIFCTLIYLYYSDIF-----
>Mesobuthus_martensii
------------MMNLFVVFDP-VSMLGV---HLNW----VS--LFVG-GLFLPV-----------GYWILP---SRYVVLLGEVTKS----LASEVG-------FLFS-----KSW---------------GGVE--------LLLI-TL--FWVIVMSNFLGLFPFIFTATSHILVTLGLALPIWVSLMLYGWVNKTKEMFAHLVPMGTPFALMNFMVIIESVSNVIRPITLPVRLAANMIAGHLLIVLLGS-----AVTIKLWSV----CFGVISL----GLLFLLETAVAFIQAYVFMVLVGLYSAEI------
>Mastigoproctus_giganteus
-----------MLMNLFSIFEP-SSILNI---SLMW----VI--FMLP-LMFIPT-----------MYWFKY---SPANQMVYSGFYQ----LNSELN-------QIMA---S-FKH---------------KGTA--------IVFS-IL--FMMILTYNFMGLFPYIFTPTAHLVMTLSLALPFWLTFMFFGWVKNNNLMFAHLVPTGTPPALSPFMVCIETISNIIRPITLSVRLAANMIAGHLILSLMST-----VFSPILTKT----YLIFPAI----SPILILESAVAVIQAFVFSMLVTLYSTEIH-----
>Mahunkania_secundademo
---------------LFSMFDP--SNFFF---SLSWIIPNLM--IFSP-MILLAS-----------KFQ--K---AFTSILSKIWKEM----LVLTLS-------LKNA-----------------------------------WFML-SI--FSLLCFINLMSMIPSSFTITAHLVTVIPMGLSCWLGILIFNLINKTGSTLSHLTPSGSPIFLSPFLVLIELVSNMIRPITISVRLVANMTAGHLLMHLLSQ-----FL-CYLYPL----TFFMLPL---AMILTILELMVCVIQAYIFCALMSMYSSEIH-----
>Liphistius_erawan
-----------MMTNLFSIFDP-STSNNL---ALNW----VA--LTLF-IFIIPS-----------KFFLLK---SLPSLPFYNM-MNTLFLEYKSIL-------P--------SKY---------------SGSL--------LFFT-ST--FLFIMMMNIMGLFPFIFTPSSHILTTFSLSLTLWLTIILKNILMKTNLMLAHLVPQSTPMLLSSFMVIIESVSLLIRPLTLSIRLTANMIAGHLLLSLISS-----IADFSPNNF-----SLSMLT---QTMMIILETAVAFIQAFVFSTLILLYSSE-------
>Limulus_polyphemus
---------------LFSIFDP-STSQSI---SLNW----VS--TLLI-ILSTPY-----------LYWVIP---SRLQILIINMFNI----LNKELS-------ILLS---N-SKK---------------PGMT--------FLLI-SL--FWLISMNNSLGLLPHIFTSTSHIMMTLSLALPIWMTIMLFGWLNNTTHMFAHLVPQGTPPALMMFMVCIESISNLIRPITLSVRLAANMIAGHLLLTLLSN-----SAVMSSLST----TLTISIA---QIALLTLEMAVALIQAYVFVVLSTLYSTEIH-----
>Leptotrombidium_deliense
--------------NLFQIFDP--S-SFFGFANLAI----VL--VLLT-SLFLLI-----------KKS--K---SIKKIVVSSEP----------------------G---KSLGS---------------HETI--------KFM--VL--FFFISMLNIFSLVPHTFGPTSQISLNFPLALTIWLSINLFFAIKKTKMFLSHLVPSGSPMALVPLMVLIELTSNMIRPITLSVRLTANIVAGHLLISLLES-----FLGDSTESA----AP--------STILLFLETGVAVIQGYVFSVLSYLYYQETK-----
>Leipothrix_sp._Z372
------------MMSLFSSFDL----FFYKF-SL----LIFV--FVI---LIFFS-----------SINFYN---IFSKSF-----SYLVNF----LT-------DFLN---SLKNY--------SF---N-KFMT--------LILFSIF--VLFFIL-NIFSIFPYNFSITTQLSMILNFSLFCWLSFVAFMLFKNFFYFVAHCIPEGCPLVLSVLLFFIEIVSNMIRPITVTVRLSANILAGHLLMILLSQ-----LV----LKN----FFCF-PM---FVVLNMVEFFVSFIQAYIFCTMICLYYSDLD-----
>Leipothrix_sp._S83
-----------MMMSLFSSFDQ----YFFLY-A-SFVCMFFISILGG---YFF---------N---LSFLVS---NLLTMQ---------------VE-------KMF-----LQAK--------SS-----HFSS--------NFKS-CV--FLLFFILNFSSIFPYNFPWTSQMSTVMFISLSIWLTLNLYYALKNSKMFVSHMIPEGCPKPLVAFLFLIEMVSNMIRPVTLSVRLVANILAGHILMILLAK-----LV----FFV----GPPLIVI---YMLLNLVEFAVSLIQCYIFTVLVTLYMSELH-----
>Leipothrix_c.f._sabinae_HEN4
------------MMSLFSSFDL----KQFYL-AS----LFML--MVL---LAFFS-----------SSFLLS---KKFLLI-----REILNF----SQ-------MIMS---NARTQ--------VS---K-SLMI--------I--FSTL--FFYLILINYFSIFPFIFPLSSQMSLVLFSALTIWLGLAMFMIVKNLKGFISHCIPEGTPLPLVCFLFLIELVSQLIRPLTLTVRLVANILAGHLLMILLSN-----LA----LNS----FTSFLP----YVLLNAVEMFVAFIQAYIMVTMVCLYYGEVS-----
>Keiferella_guanegouensis_QH1
------------MMSLFSSFDL----SLWLC-PT----IILL--IFI---SNILS-----------NSWMMG---TLNSFV---------EL----LK-------SFVL---SLVSS--------TK---P-KSIGKMYFSLPLAMLV-HI--FLL----NFISIMPFNFSFTSSLGMVMALSFSFWMSLVMFSMMNNMKGFLSHCIPDGTPIPLTSFLFLIEIVSSIIRPITLTVRLVANILAGHLLMILLSE-----LV----L-Q----YITFSMF---YILLNLVELAVALIQSYIFITMTTLYYSDVS-----
>Ixodes_holocyclus
---------------LFSIFDP-STSSIF---SLNW----IT--ILS--IIIIPS-----------PFWITP---SRIQMIWKMMFKF----ISIEMK-------ANLS---N-KTQ---------------KFL---------FLLV-SL--FSIIMLSNLLGLIPYVFTPSSHIMFSMAFAFPIWISLMLYGWINHFNKMMIHLVPMGSPGMLTIFMVLIETISNVIRPITLSVRLSANMISGHLLIHLLTS-----IPYNSNQMF----MMIMPII----VALMFLESAVALIQSYVFITLVSLYTNEI------
>Humerobates_rostrolamellatus
--------------NLFSVFDP--STSIL---SMSW----MI--MVMS-LLMMST-----------TLWKVS---ATMTKMTKKIIST----FKKEVS-------FTLG-----KKE---------------KSSE--------IMIL-LV--FLSILLMNFMALYPQVFSPTSHLTITLPLSLTFWLSLMLFGWTKNTNHMLSHLLPQGTPPALMMFMVMIEMVSNIIRPITLCVRLTANLIAGHLLMSLLGN-----ALTSMSSIV----AIISLPI---PLTLTILESAVACIQAYVFMTLITLYTTEVK-----
>HK8_20200104
------------MMSLFSSFDL----YFSSL-TL----VGFF--FIS---TMLFQ-------S---L-YKIS---NTTIIV-----SEIKN-----LN-------SFFF---SLKPK--------MY---S-KVSL--------NILI-TT--MISVLSLNFFSVFCFNFPFTSQFGVIFYLGLGIWLSFIIFGMFNNFKGFSMHLIPEGSPIMLSFILFLIELVSNIIRPLTLSVRLVANILAGHLLMILLSK-----MV----F-S----FNGIFFI---YAGLNLVELFVALIQSYIFCTMIALYFSEIH-----
>HK3_20191031
------------MMSLFTPFDL----FIFFK-SW----FSIF--LLS---LAISM-------N---Y-YYSG---LILVVF-----QLIHKS----LS-------TFFY---SLKIK--------SF---N-KFSN--------FIFI-SV--ITLMIYMNFFSIFSYNFPLTSQISFVFMFSLTIWFSLTMFSTKASYKKVISHFVPEGSPLPLSVFLFIIEIVSNLIRPITLTVRLVANILAGHLLMILLSK-----LV----F-I----FPLVFPV---YALLNLVEIFVALIQGYIFSTMLVLYFSEI------
>HK3_20190627N10
------------MMSLFTPFDL----FIFLK-SW----FSLF--LLS---VAVST-------N---Y-YYNG---ITSIVF-----QSIHKN----LS-------TFFY---SLKIK--------SF---N-KFSN--------FIFF-SV--IIVMIYSNFFSIFSYNFPLTSQISFVLLFSFTIWFSLMIFSTKASYNKVVSHFVPEGSPLFLSIFLFIIEIVSNLIRPITLTVRLVANILAGHLLMILLSK-----LV----F-I----FPLVFPV---YVLLNLVEIFVALIQGYIFSTMLVLYFSEV------
>HK3_20190627N9
-----------MITSLFESFDL----ANFYN-PF----LFFT--LFF---LVLIL-----------NFFKI-------NSI-----KFFINKFFILLM-------KFYE---DLNSG--------FI---P-KSLT--------KMLL-TV--IFLVFFSNFFSVNSYIFALNSQISFAMPIVLIFWCSSMIILISKHMENFFIHSIPQGSPIYLVLFLFFIENVSVLIRPLTATLRLMANITAGHLLMILLSK-----VV----F--------MCTPLFMGYIILNLAELMVAAIQAYIFSTMIALYMCDLR-----
>HK2_20190627
------------MMSMFEIFDY----KIFKMFFFIYPTSTLV--LTT-------------------TAFSLE---SKKKQI-----EKLLIY----M--------TLFL---FSLKK--------MM--YS-KFSL--------TFFF-CI--FFMWSLTNLMSVFSYNFALTSQISLVFVIALSLYVSMTTFSINKNFKSFMAHLTPSGAPLMLAVFLFLIETMSNLIRPITITIRLIANITAGHLLMVLLSK-------------------PLNTMIMTPYFVLNVVEMAVALIQAYIFCTLMSLYYTEI------
>HK1_20190627
-------------MSLFTSFDL----LEYNK-QI----LLYF--FMF---WFLFP-----------SIWAHS---FFKEFF-----KKLLM---EIFC--------FLE---SLKPK--------MF---S-SLSL--------SLFS-CM--MLFIAIVNLVSVFSYIFPLSSQLSLVLYLSMGFWFTFIFFQIFSNFKGLLSHCVPEGTPIYLTWFLFAIELVSNSIRPITLTVRLVANILAGHLLMVLLSQ-----IV----L-K----IFLWSPL---YLILNVVELFVALIQSYIFITMVSLYFSDLS-----
>Histiostoma_blomquisti
-----------MMTSLFAMFDP--SMSLY---NLSW----AM--CLLV-LFFLPS-----------FYWF-F---GVLSFMVSSYLLA----VKTEVD-------YVLA-----SPM---------------KGIY--------SVFG-SI--FLVVSLYNFLALFPFIFSVTSHLLVTLPFSYSLWMGIIIFCWISSVKHFLAHLIPLGTPIFLMSFMVLVEILSNLIRPLALTFRLTANMMAGHLLMGLVGS-----FLVMLPIWV----TILGSVF---QSLLVFMELGVSIIQAYVFFTLLLLYLSDSEH----
>Heterometrus_longimanus
---------------MFAVFDP-VAFWGL---SLNW----VS--IFFG-VLFIPM-----------VYWFVP---SRWYKMCGSVFNG----VGLEVS-------SVFS-----SKW---------------GGVV--------FLLC-CL--FSFIFFNNFLGLFPYVFTASSHVLFTLCLALPIWMSLMIFGWLNKSVMMFAHLVPVGTPTMLMGFMVCIESVSNIIRPITLSVRLAANMIAGHLLIVLMGS-----VISGNFFII----LVGMIGL----SLLLVLELAVAFIQAYVFTVLSALYVAEI------
>Hermanniella_granulata
--------------NLFSSFDP--SSSLF---SLPW----SI--LLLV-LLFTPS-----------LPWKSA---TPLKILKTSIVNL----FKKETK-------FSLG-----EVE---------------SGIQ--------TLLL-VL--FLFIISVNFLALYPHVFAASAHLTITMPLSLISWVAIVSFGWLKNTNHMLSHLLPEGTPVPLMNFMVLIELVSNIIRPLTLCVRLTANLIAGHLLLTLLGN-----SLTSLPNLQ----MLLGIAG---GSSLSLLEAAVACIQAYVFMTLIALYLTEIK-----
>HEN32
------------MMSLFSPFDI----FVSKL-SL----FLVL--LIF---FALSN-------K---F-FKIT---SCSGF------GWLGKS----LF-------SFFY---SLKLN--------KF---N-KASL--------LIFM-SI--ISLFCLMNIFSVFCFNFPLTSQFGMVLGVSLTCWMSLNVFFFIYNIKGFLNHLVPEGAPAYLAFVLFFIEVISSIIRPLTLSVRLVANILAGHLLMILLSK-----LI----F-L----ESFMFPA---YVLLNTVEIFVGLIQSYIMVTLLVLYFSEIH-----
>HEN23
------------MMSLFSPFDL----FFFNK-FF----LVLI--LTF---SFLLI-------K---F-WKTD---VFNMFF-----QSLSF-----LG-------EFFL---SLKPK--------SF---N-KGTL--------VFLI-SL--VLLVSFLNLSSVFSFTFPAASSFGMVFFMALMFWISLVFFSVFKSTQNFLSHLIPEGSPLGLSMFLFLIELISSIIRPLTLTVRLTANILAGHLLMILLSK-----LV----F-M----FPPIVVL---YALLNLVEFFVSIIQAYIFCTMISLYFAEVH-----
>HEN13_MT2
------------MMSLFSPFDL----FFFNK-FF----LVLT--LSL---SFLLI-------K---F-WKMD---VFNMFS-----QSMSL-----LS-------EFFL---SLKPK--------SF---N-KGTL--------VFLI-SL--ILLISFLNLSSVFSFTFPAASSFGMVLFSALMFWVSLVLFSMFKSTQNFLSHLIPEGSPLGLSVFLFLIELISSVIRPLTLTVRLTANILAGHLLMILLSK-----LV----F-M----LPPIVFL---YAVLNLVELFVSIIQAYIFCTMISLYFAEVH-----
>Hemiscolocenus_sp.nov._Z394
------------MLNIFGSFDL----VVFHL-QI----ICFM--IIA---PIFFS-----------FSFCNS---SPLNFF-----SLIYFQ----LS-------KFFY---SLNKM--------FF---F-DAAF--------LLII-SL--ISFIFFFNFTSVFSYNFPLASQPSYVMFFSFSVWLSLFIKQILKNISGYLSHCIPEGSPIYLSVLLFVIEVVSSMIRPLTLGVRLCANILAGHLLMILLSK-----LA----L-S----YFIFIPV---YAALNLVELFVSVIQSYIFLTLITLYMSEVK-----
>HC3_20190110
------------MLSLFTPFDL----YYSSN-CI----LLFF--ISI---CFIFC-------S---F-FKFS---STSVFL-----SLFFDF----LE-------GFFS---SLKVK--------NF---P-KLTI--------LFLC-SI--FFTVLLVNFLSVLPFNFALTSQLGLILYFSFSMWLSFMLFSMLNNSSGQISHFIPKGTPLILVPFLFVIEVVSSLIRPLTLTVRLVANILAGHLLMILLFS-----LV----F-S----MNYVVMA---YFLLNVVEMFVALIQSYIFSTMICLYFSEVE-----
>Haemaphysalis_bancrofti
---------------LFSIFDP-TTSSWW---SMNW----MV--VLMF-MFMYPS-----------FYWISS---STFIISWKILLGK----FFQEMM-------NNLK---S-FKY---------------KNT---------LIFS-SI--FIFILFSNLLGLLPYVFTASSHLIFTMYFAFPLWLTLIFFSLLNKFNKFMTHLVPLGSPIFLSSFMVLIETVSNLIRPITLSVRLMANMISGHLLIHLLSS-----LSLLNNMMF----IMTIPIM----VSLMILETAVAIIQSFVFVTLISLYMNEV------
>Habronattus_oregonensis
--------------MYFLYLIP-TSYFGM---SLNW----LI--MMLV-LVSVPT-----------KYYLVE---SGVFLMFKSM-FMGVSKVFREVS-------F--------PNY---------------VGLN--------FVCV-MT--FMYLVLSNLLGLFPFIFTSTAHPYVTLGIGLVMWMSFFIMGWSSGFKNSAAHLVPAGSPMMLAPLMVLIESISHLIRPFTLSVRLAANMMAGHLIIGLLSS-----ISIISLFGF-----SMSLMF---QSLLLLLEFGVAVIQGFVFSILLLLYALEYY-----
>Grandiscapitis_camelliae_YN453
-------------MSMFSDFDI----VIFNN-FIISLAFFLV--IFV---NFFKN-------------FFFS---KLNFFI-----MNISNF----IM-------NYFF---NLTPS--------KS-----KFID--------FYLL-ML--FLIIFLFNIWSIMPFNFSFTSQMSMCLFISLLTWGSFFSFEIIMNFKKMLFHFIPQGCPFSFIFFLFIIETVSTLIRPLTLSVRLVANIMTGHLLLILLSK-----LF----F-L----LKQSFII---FTFMLVLEMLVSLIQSYILITLCYLYYSDMF-----
>Gaeolaelaps_aculeifer
-----------MSLNLFSIFDP-HTSLNL---SLNW----VS--IFLF-FIFSPM-----------IFWVSS---SRILFLYNFIISS----LSSEFK-------NNFS---NPSNY---------------KNI---------FIFS-SL--FMFILTNNVLGLYPYVFTATSHLSISISMALSLWLIFMLYGWINMTNHMFTHLVPLGTPLPLSSFMVLIETVSNVIRPITLSVRLTANMIAGHLLLSLLSG-----LSENLLWIF----SLSFFIL----ILLLCLEFAVSLIQSYVFVTLLSLYFNEI------
>Fujianacarus_wisterianis_Z399
------------MLSLFSPFDS----LFFHNWFL----IMFT--IIS---FLTMN-----------FFYNSS---TLFSF------KILQEF----ME-------MYYL---SITKI--------TF---QGK-----------NFYLTSL--FLMLFALNFFSIFPYNFSSTSQMSIVLALGLSFWLLALSFSLIKNLKGTILHLIPVGCPLGLSWFLFLVEIVSNLIRPLTVSIRLVANILAGHLLLCLLSQ-----MV----L-V----YPLSILV---YMMLNSLEIFVSLIQAYIFVTMIQLYYNEV------
>Fujianacarus_wisterianis_HN237
------------MLSLFSPFDS----LFFHNWFL----IMFT--IIS---FLTIN-----------FFYTSS---TLFSF------KILQEF----ME-------MYYL---SITKI--------TF---QGK-----------NFYLTSL--FLMLFALNFFSIFPYNFSSTSQMSIVLALGLSFWLLALSFSLIKNLKGTILHLIPVGCPLGLSWFLFLVEIVSNLIRPLTVSIRLVANILAGHLLLCLLSQ-----MV----L-V----YPLSILV---YMMLNSLEIFVSLIQAYIFVTMVQLYYNEV------
>Fujianacarus_wisterianis_CQ1
------------MLSLFSPFDS----LFFHNWFL----IMFT--IIS---FLTIN-----------FFYTSS---TLFSF------KILQEF----ME-------MYYL---SITKI--------TF---QGK-----------NFYLTSL--FLMLFALNFFSIFPYNFSSTSQMSIVLALGLSFWLLALAFSLIKNLKGTILHLIPVGCPLGLSWFLFLVEIVSNFIRPLTVSIRLVANILAGHLLLCLLSQ-----MV----L-V----YPLSILV---YMMLNSLEIFVSLIQAYIFVTMIQLYYNEV------
>Fragariocoptes_setiger_CM
------------MLSLFTSFDY----CIYFLTPY----IYFI--LYL---VMLGS-----------F-YFFN---FLNLMY-----LNLFGF----LK-------NFYV---SLGFS--------GF---EVKGSF--------YLFI-SI--FFMLFLINFSSVMSFNFPITSHASFVLCLSFVVWSGLFAFNFIKNFSGFLSHLVPSGTPLYLVFFMTMVELISVFIRPMTLTVRLLANVLSGHLLMILLSN-----LV----F-I----LPYFLVF---YVFLNMVEMFVSLIQAYIFSTLLVLYASDSL-----
>Euseius_nicholsi
---------------LFSMFDP---STMF---SMNW----IA--FLLP-LLLITN-----------SFYFQT---NRINLMMKKIIYF----LLNDLF-------LNNI---K-KYN---------------NMMN--------IIIL-TF--FMFIMLSNFLSIMPFIFTPISHMSTTLLLSLPIWSALTLKTSFKTPVTMFIHLVPMSTPIPILIFMVMIETISMLIRPFTLMIRLTANMIAGHVLICLLSQ-----MLNMNMFTF-----LSTSLI---LNILMLLEVSVAVIQGYVFTILLSLYLEETC-----
>Eriophyes_armandis_Z303
------------MMSLFTSFD-----------------FTIVPVMFP---IYLLSCILIFN-T---T-YKFN---SLNSFI-----SVAFTY----LQ-------EFFS---SIKPK--------MI---S-KSSF--------LFFN-VL--ASTMFFFNFFSVFSYNFALTSQVSVVFCASLTVWFSYMIFFAAINIKGFLSHCIPEGTPIYLVCFLFLIEMVSNTIRPLTLSVRLVANILAGHLLMILLSK-----MV----L-S----NFVYVIF---YGLLNLVEIFVALIQAYIFATMIVLYYSELS-----
>Eremobates_cf._palpisetulosus
---------MM--TNLFSIFDP-STS-TM---SFNW----IS--MVIP-MMLLPP-----------IMWMIP---SQSTKILQSITMT----LNNEFK-------TLFT---S-KIL---------------NSMT--------FIMI-SL--MTFIAINNSFGLLPYVFTATSHIMVTLMMAFPFWLTLMLFGWINDAKLMMAHLVPQGTPGPLMAFMVCIETVSNLIRPITLSVRLAANMIAGHLLISLLGD-----YTMNTTVNS----LPILLLT---QIMLLLLESAVAFIQSYVFVVLAGLYATEIHH----
>Epitrimerus_sp.nov._Z338
------------MTSLFSSFDL----GFFSFGSF----CLLV--FLT---SSMM------------LSWKQS---HLILAF-----SVFVKE----IS-------TFFF---SLKPH--------SF---F-KSMA--------LWLV-IM--FIFVFTINFSSVWPYSFALTSQVSMVMCMALSFWISFILIQMCKNIHYFFAHAIPEGTPIMLTWFLFMIEMVSNLIRPITLTVRLVANILAGHLLMILLSK-----LV----L-L----FPLVSPM---YLVLNLVELFVALIQAYIFCTMICLYFSEIQ-----
>Epitrimerus_sp.nov._SD25
------------MMSLFSSFDL-----FYPF-SI----FMIVGPLFI---L-LAT-------K---F-YHLS---ASTYFI---------------FDAPSNMSYSFFL---TLKPN--------AF---S-KEIL--------LMLF-SL--FFLLFYSNLSSVFSFNFPVTSQVSIILFIALSFWCSLFIFSFLSNFKGFLSHCVPEGTPLYLTWLLFLIELVSAFIRPLTLTVRLVANIVAGHLLMILLSK-----MV----F-S----FSMIFSVS--YLLLNLIEIFVAIIQSYIFSTMITLYYSEVV-----
>Epitrimerus_sabinae_S83
------------MMSLFSSFDL----FYHPM-IY----LLLI--FFS---FNFMC-----------TIMKVS---SMTLIL-----GAVQHP----SL-------NFFS---SLSDR--------SS---S-KSIS--------NLLT-SL--GLLLFFFNFVSVLSFTFPLNSQLSSVLSLGLTFWVSYILFSVLKNAKGFISHCIPDSTPLILVPLMFSIELVSQIIRPVTLSVRMTANILAGHLLMNLLSS-----LA----LSS----MSGAFF----YTFLNLVELFVSVIQSFIFATMLKLYYSEV------
>Epitrimerus_sabinae_HEN25
MSKILMNYRLVLMMSLFSSFDL----FYHPM-IY----FLLI--FFS---FNFMC-----------TIMKVS---SMSLIL-----GAVQHP----SL-------NFFS---SLSDR--------SS---S-KSIS--------NLLT-SL--GLLLFFFNFVSVLSFTFPLNSQLSSVLSLGLTFWVSYILFSVLKNAKGFISHCIPDSTPLILVPLMFSIELVSQIIRPVTLSVRMTANILAGHLLMNLLSS-----LA----LSS----MSGAFF----YTFLNLVELFVSVIQSFIFATMLKLYYSEV------
>Epitrimerus_sabinae_GZ121
------------MMSLFSSFDL----YFFPL-SL----FIMS--MSM---FLFF------------NFYVLN---VKYLSL-----NYIFST----FE-------SSFS---VLKFK---------S---M-NLMI--------LTFFEAT--IFMMLLVNFISVLMFNFALTSQVSLVMLLSFNFWISFMLFYLGSNMKGFISHCVPEGSPLYLVVFLFLIETVSILIRPITLMVRLTANILSGHLLMILLSK-----LV----L-S----YSTILPI---YIGLNVVEMFVAFIQAYIFMTMICLYYAEVN-----
>Epitrimerus_pyri_AH40
------------MMSLFSSFDL----FWLFFPKF----FCFM--LLF---VPLFS-----------F-FKIN---SLYFLM-----KEFYLY----ML-------NLLY---SLTPL--------GF---S-KFSS--------FFFF-FF--MVFILSLNFSSVFPYIFPSSSQISLVLSLGLGSWLSFMIFFHINNVRGFFSHSIPEGSPMVLVPLLYLIELVSNFIRPVTLTVRLVANILAGHLLLILLSK-----IV----F-F----FSISYSL---YLTLTMVEFFVAVVQSYIFLTMVSLYYLDVS-----
>Epitrimerus_cf._spirae_KK1
------------MMSLFSSFDL----KLWSF-CF----IMFF--FFF---SITFS-----------SFWVKT---LYFDFI-----KMLSLI----FI-------SFLV---SLSSL--------KV---S-KMSL--------VIIL-GL--FFQVVLINFSSVYSFIFPMTSQVGYVLCMALTFWICFMMISLIFSAQSVILHFVPEGAPIFLVPFLFLIELVSNLIRPFTLMVRLVANILAGHLLMSLLSN-----FI----I-S----FSLFFPI---LLLLNLVEIIVAFIQSYIFCVMLMLYYNDSF-----
>Epitrimerus_c.f._sabinae_Z300
------------MMSLFSSFDL----YFFPL-SL----LIMS--MSM---FLFF------------NFYVLN---VKYLSL-----NYIFST----FE-------SSFS---VLKFK---------S---M-NLMI--------LTFFEAT--IFMMLLVNFISVLMFNFALTSQVSLVMLLSFNFWISFMLFYLGSNMKGFISHCVPEGSPLYLVVFLFLIETVSILIRPITLMVRLTANILSGHLLMILLSK-----LV----L-S----YSTILPI---YIGLNVVEMFVAFIQAYIFMTMICLYYAEVN-----
>Epilohmannia_sp2.
--------------NLFSMFDP----STYSL------NACWL--LMV-------------------TPLLLSIPISKPTSN-----PSPLNY----VS-------SLVM---GELSK--------LIPYKE-KGEM--------SKPL-SI--FALIASFNLFSLYCYNFTVTAQLAVVLPLALMVWLALFTKGWSQHPQNLMIHMVPKGTPLPLMNFMVMIELISSLIRPLTLSIRLIANMTAGHVLMLLSSNTWESGHL----FWL----CPLFTAIMV------FLELAVALIQAYVFSSLITLYMSEVK-----
>E1
------------MMSLFSSFDL----YFSNL-TL----VGFF--FIS---TMLFQ-------S---L-YKIS---NTTIIL-----SEIKN-----LN-------SFFF---SLKPK--------MY---S-KVSL--------IILI-TT--MISVLSLNFFSVFCFNFPFTSQFGVIFYLGLGIWLSFIIFGMFNNFKGFSMHLIPEGSPIMLSFILFLIELVSNIIRPLTLSVRLVANILAGHLLMILLSK-----MV----F-S----FNGIFFI---YAGLNLVELFVALIQSYIFCTMIALYFSEIH-----
>Diptilomiopinae_sp._GZ126
------------MMSLFSSFDY----KLFSP-SF----FLLF--IFM---LNFFS-------N---L-NLIN---LEMYIM-----KNFYKN----ME-------MFFS---SLKPL--------GL---N-KFIT--------STIM-GM--MVVMLMLNLISINSFNFALTSQMSLILFISLTTWMTFMIFYMKNSIKGFIAHCIPEGTPIYLTFVLFMIEIISNMIRPITVSVRLVANILAGHLLMILLSE-----LV----M-I----KPLISFL---YMALNMVEMLVAIIQSYIFVTMLTLYYSELT-----
>Diptacus_sp._CA46
------------MMSLFSSFDY----KIFSP-FL----SVIM--IMN---LNILS-------K---I-FKLS---SLKAMG-----NQINNY----LS-------IFFL---SIKPK--------MF---N-KMMN--------SIIK-SI--MMLLILLNVTSVTSYNFAFSSQMSMIFFLSFSMWLGMMTFLITKNMKNFLSHCIPEGAPIFLVWLLFLIELISNMIRPLTITVRLVANILAGHLIMILLSK-----LV----L-A----YPWSSAL---YLGLNLIEFFVGLIQAYIFVTMMSLYYSEVN-----
>Diptacus_brevichaetus_Z365
------------MMSLFSSFDL----FFFNL-TP----FMFG--FFM---LNMLS-------F---T-YKLN---MKSKMF-----LLIKNE----LE-------KFFS---NLKNS--------NF---K-LDTV--------ILMM--L--FTLILFMNFTSVLSYNFAYTTQMSVTFFMSISLWLSMIIFKVIKSMKGFLYHCIPEGTPIYLVWFLFLIEIISNSIRPLTITVRLVANITAGHLLMILLSE-----LA----L-K----NFYISSL---YLILNLVEMFVAMIQSYIYATMICLYLSEV------
>Dipentamerus_litseaec_GD140
------------MMSLFSSFDY----FLFSK-SM----LLSY--VLF---MLLGF-------L---T-FVSS---SVKTFI-----SMVSSF----LS-------LFFY---SLKSK--------GM---F-KGSI--------LLFI-LI--FMMLFLMNFYSVFSYNFPFTSQVSLIFYVALCVWISLVSFSIFNSFKKIFSHFIPEGTPLPLTPLLFAIEMVSNMIRPLTLMVRLVANILAGHLLMILLSG-----LV----F-N----FPFCTPL---YIVLNSVELFVALIQAYIFSTMLVLYFSES------
>Dermatophagoides_farinae
-----------MMMNLFSIFDP--SLSMF---SFSW----VV--CYFI-FTIFPS-----------IYWV-G---GHFSLSFLGLFYF----SKNEVD-------YGLA-----KIS---------------KGVY--------KFIL-SV--FVLILFYNFFAIFPHVFSITSHLSVTFPLAYSFWVGIIFFSFFKSLNDFLVHLIPVGTPLGLISFMVLVELLSNLIRPMALMFRLTANMMAGHLLMSLIGS-----FVLTFPFYF----LFLGGLF---QSLLVFMELGVSVIQAYVFSTLLLLYLSEGETSH--
>Dermacentor_silvarum
-----------MMNNLFLIFDP-STSLNF---SFNW----LV--MFSW-IFIIPY-----------FYWSCS---SLFSISWKKLLKN----FFQEIE-------NNLK---S-HKT---------------KNS---------LIVT-SI--FLFILMNNILGLFPYIFTASSHMIFTMFFAFPLWISMIIYLVLNKTNMMMSPLVPWGSPIFLSFFMVFIETVSNLIRPITLSVRLMANMISGHLLIHLLSS-----ISLLGETFL----IMSIPLM----MILILLETAVAFIQSFVFAILISLYINET------
>Demodex_folliculorum
---------------MFNQFDP-SNSFLN-----------PF--IYSATLTLLIT-----------SSHMKT---N----ITKSIISLLTNNLMKENS-------SNMS---P-NSY---------------KMSN--------QMLT-NT--FLMTAILNLMALNLYSWSNTSHLSFNISLILLTWVPIFLLIMSMKKKHFLIHLIPPSTPNLLVPFMFMIELVSFFIRPITLTMRLTANMIAGHIMILLNSN-----LILNSNIFN-----FFPSMA---FTLLSIMELLVAILQAYIIMTLLSMFMSEI------
>Damon_diadema
---------MM--SSLFSIFDP-STPPLF---KMNW----LS--ITIP-VILIPL-----------QFWLTN---STMSKLPNLVFQK----LHQEMK-------TLSS---T-SFS---------------KGTT--------MILI-SI--FSFILFNNLMGLLPFIFTATSHLVVALSMALPFWVTFMLYGWINNSIHMFSHLIPLGTPPPLAIFMVCVETISNLIRPITLSVRLTANMIAGHLILTLLSN------CFSLTLHK----IPPIMAP---ELLLISLETAVAVIQAYVFTILLCLYASEIH-----
>Cryptocellus_narino
-----------MMINLFSTFDP-ATSSLT---SLNW----IS--LILP-ISMMPL-----------SLWSMS---SQQQTILKMMSSK----INQEIV-------S-MN---I-KMP---------------KGSL--------ILTF-SI--FWFIMISNTLGLMPYTFTSTSHLTISLTLALTAWISLNLYGWLKNSNHMMTHTLPMGTPSALMPFMVCIETISNIIRPITLSVRLTANMIAGHLLICLISN-----TMMNSSFIM----CTPIMMA---EFMLMLLETAVAFIQSYVFMTLLTLYLDETN-----
>Cosetacus_sp.nov._GD115
------------MMSLFSSFDL----HFFLG-SI-------FAFFLV---FNFIGNNFFILNH---FIFIYS---MVFSS----------------FS-------SFYQ---SILIS--------KK-----KFMD--------LFIF-CL--FFFIFYLNFYSVFSFYFPLTSQVSLNMFLSFSFWISLTLFFFLNNFYMAFSHFVPEGTPIYLIWFLFVIEIVSMVIRPLTMMIRLTSNIISGHLLMILLSK-----II-----LI----FKASFFF---LILLNLVEIFVSLIQSYIFMTLACLYLSDLK-----
>Cosella_viburniae_GD139
------------MFNIFSVFDI----TFFSAPFM----SLSLLIFMF---CNKWI-----------SGLIMS---CKILFF------VLVK--------------SVFY---SLKLN--------KF---N-KSII--------STYV-FM--LFIIFFLNIFGMLPYNFSITSQMSMVLGPSLIFFMIYNFFSIFKNLKMFLAHHIPEGTPSGMIFFLFIVEFISNMIRPLTLSMRLVGNIVSGHIFLSLLFK-----LVSNIGM-F----Y---SMF---YLTYLLVELIIGFLQAYIMVTLIIMYYSDI------
>Cosella_sp._GZ75
------------MFDINSN----------NLIWL----NLFFFIFYM---NILW---------------MIS---SKSKVI-----NILMKF----LL-------NFFN---SLNYS--------YC---S-KNIK--------ILIL-SL--FFFIYTTNMMGLLPYHFPLTSQLSFVLSTNFIIWSLINIYSIKNNFNNFLIHLTSEGAPMILTVFLMLVEMMSNFIRPLTLTLRLMGNIISGHIFLSLLFM-----MMMKLSF-L----S---LSI---FVAYSFVEMLISFLQAYIMTTLLMMYYSEI------
>Cosella_sp._FJ16
------------MFNLFSSFDS----FFFNLDLI----FLIFIFYLL---NSYW---------------KFS---MKILLI-----NNLMKF----MF-------KMFF---SLKIN--------KV---N-KSFM--------LMII-SL--FTLLFFMNIFGMMPYFMPLSSQMSVILFFSLTMWIMSILFTIKYSFMSFLSHNIPEGCPFLLIFLLFLIELVSNLIRPITLTLRLIGNIISGHIFLMLIFK-----MIMEVKF-F----L---ILY---YF-YMMIELLVSFLQAYIMSTLIMMYYSEI------
>Cereusacarus_sp.nov._Z361
------------MMSLFSSFDL----NIMSMFWS----VIMY--LIL---LNILP-----------VMNKLS---FVSSSV-----KFTTDS----LL-------NFFF---SLKPK--------NF---C-KMTS--------FLSV-NL--MMFFLFLNFMSVFPFNFALSSQLGFVLFFAGSLWISLNLFFLVKNYMGFISHTIPEGTPIYLTWFLFLIEVVSNVIRPITLTVRMVANILAGHLLMILLSK-----LV----F-M----LAPMFLM---YTILNLVELFVAMIQSYIFATMVTLYFSELN-----
>Ceratoppia_bipilis
------------MNNLFSVFDP--STSLL---SLSW----MV--IFLS-ILMLPL-----------SFMKLM---GCYNKLISLILMT----FKKEVS-------YTLK-----KSE---------------KGTE--------IMIM-TS--FILIILLNFMALYPQIFSASSHMTVTLPLSLAFWLTVVLFGWLKNTNHMLTHLLPQGTPKILMMFMVMIELTSNLIRPITLCVRLTANLIAGHLLMSLLGN-----SLLTVSSLF----SSGVMIT---PIVLTILESAVACIQGYVFMTLLTLYVMEIK-----
>Catarhinus_sp.nov._GD136
----------MMITMLFNSFDM----KFYFL-PQ----MLLM--MFL---TIMVI-----------NFYKIN---IRSNTF-----TFYNKN----LN-------NFFE---ELNPK--------FL---P-KSSM--------MLTM-TI--VLQIFFMNFLSVHPYVFALTSSLSVALPLIFSFWLGTVSFMVIKYWKGFMAHSIPQGAPMYLVLFLFLIEMISMMIRPITGSMRIIANIMAGHLLMILLSK-----VV----M--------LMFPSMVSYVVLNLAEMMISAIQAYIFITMICLYLCDLR-----
>Carcinoscorpius_rotundicauda
---------------LFSIFDP-STSNLF---SFNW----LS--TILF-ILFTPY-----------MYWIIP---SRYQMLISKMFMT----LNKEFS-------ILLS---T-SKK---------------PGMT--------LMLI-SL--FWFILMNNFMGLMPYIFTSTSHIMMTLSLAFPAWMTIMIFGWLFNTNHMFSHLVPQGTPSTLMIFMVCIETISNLIRPITLSIRLAANMIAGHLLITLLSN-----SAVMSNIIP----LISISMS---QIILLLLETAVAFIQAYVFVVLMSLYSTEIH-----
>Calepitrimerus_sp.nov._Z308
------------MMSLFSSFDF----MNFSL-VF----SLSL--VVI---LASHS-----------MMFVNS---QFSSGL-----STLSFY----MK-------SFFS---SISSQ--------T----S-KMSM--------TMVL-SL--MIFILIMNFPSVIGFIYPLTSQMSTVLFMGLSMWSALMIFKMIQNMKGFVLHCIPEGAPVTLFAVLFLIEIVSNLIRPITISVRLVANIMAGHLLMILLSK-----IC----L-N----SVPISMA---YIGLNAVEMFVALIQSYIFVTMAWLYYSEI------
>Calepitrimerus_flexuosus_Z342
------------MMSLFSSFDY----FWCFFPKFSEVSFFFL--LLF------FS-------------FKFS---MFYLIF-----QSLTSF----MF-------KFFS---SLS-F--------TF---S-FGSK--------NLFF-SI--MMVILCLNFFSVFPFSFPHTSQVSMVFFLGLSVWLSFLLFFLIFSSKSFLSHLIPEGSPMALTPVLSMIELVSLIIRPVTLSVRLVANILAGHLLLILLSK-----VV----F-F----TNLFFPL---YLGLNLVEIFVAIIQSYIFVTMVTLYYCDVS-----
>Calepitrimerus_bungeanus_HLJ97
------------MMSLFSSFDL----VYSWK-SA----LILI--LFI---SFILC-----------SIHNSS---GLTTFV-----STTLSI----LT-------SFFV---SLNTK--------VQ---N-KFIS--------GMLM-ST--FFLIAGVNFMSVMPFNFPFNSQLSVVLFWALSVWSSFILFNTLYSFKNFASHCIPEGCPIALSWFIFLVELVSQLIRPVTLTVRLVANILAGHLLMILLSK-----LV----M-A----FMILTPL---YWVLNLVEFCVGLIQSYIFCTMLALYHSEIS-----
>Calepitrimerus_anomalus_HLJ99
MLIWGFLCWYSWMFSLFSSFDS----SFFLFPSILD--FIFLSLIFI-------------------NFFCLS---MIQKIL-----NLLMTF----LF-------SLFN---SVKSN--------GF---S-SGSF--------FLFL-FV--FIFLFFMNFFSMFPFIPSHTVQISLIFFIGLSFWLCFNIFHLIFNFRMFFSHLIPEGCPFVLVPFLLLIELVSHLIRPITISVRLVANILAGHLLLILLSK-----VV----H-F----TFASITL---YFLLNILEFFVSLIQAYIFVIMVSLYYCDVN-----
>ca39W
------------MMSLFTSFDI------FVN-KIPFLCFYFVSFFVF---FKFWANTTL---H---VVF--H---SAYAL----------------MA-------AFFK---SVTSF--------KF-----KTLD--------LFLV-VL--MAFIFLLSFFSILPFNFPLTSQISVNLYWGLSLWVSLFIFSIMMNIKHVLIHLIPEGTPFFLIWFLFFVELVSNIIRPLTLVVRLLANILAGHLLMILLSK-----MV----FLL----FPFVGFF---LV-LNLVEFFVSIVQSYIFVTMLILYISEMY-----
>ca35
---------MFWMMSLFSSFDL----GIFKFSGF----LLAL--VAL---NFPLS-----------KIYFSS---GNTHSF-----SLFQSF----MS-------EFFC---SLNNS--------NF---T-KGLK--------SLIL-MS--MCLLFFLNSSSIFPFVFSLTSQMSLVMGMSLMFWVSIMSLSLSNSFKGQMGHFIPEGSPSALSPFLLVIEIVSSVIRPLTLTVRLVANVLAGHLLIILLCM-----LI----Q-N----FSMAFPL---LPFLNLVELFVSFIQAYILATLVSLYFSEL------
>CA2
------------MLSLFSSFDI----YYLTFPLVAEI----L--LLF---FFLSC-----------T-FMIS---PLTSSL-----SLLKTL----WG-------SFLH---SLTSF--------GF---S-KLFS--------SLAF-SI--FIAVFFLNFSAVFPFNFAATSQVSTVMFFSLCSWLTLMSFLCLNNFNSFLSHCVPEGGPILLSPLLFVIELVSNFIRPVTLTVRLVANILAGHLLLILLSK-----LV----M-S----FPVSFGF---YLGLNMVEFFVALIQAYIFVTMLTLYYCEI------
>Boczekella_fabris_HLJ101
------------MLSLFSSFDL----FIYSF-------CNAY---FISAYLILMS-----------SCMFIN---SLSNQLLMDLKNNLY---------------DFFF---SLCSM--------KI---T-KFSH--------SLFI-VL--FIYMLMNNFISMFPFIFSLTSHIMFILTFSLIMWLSINLFFSINKFSGFILHLIPTGTPMALVFFMFMIELVSNTIRPLTLTVRLMANILSGHLLMILLSS-----LVSLSSL-S----GIISLLF---YTFLSFIESLVSLIQSYIFCTLTCLYYSDLF-----
>Bipassalozetes_perforatus
-------------MNLFSMFDP--SSSWF---SLAW----SV--LFLS-PLFFSV-----------RLWLLS---PPFLKHLKKLISL----FKSEVH-------FSLK-----SSE---------------KGTE--------SLII-LI--FLSILLLNFLALYPQVFSVTSHLTMNLPLSFCFWLSLIVFGWFNNTNHMMVHLVPQGTPTLLMPFMVLIEMVSNLIRPITLCVRLTANLIAGHLLMSLLGN-----FLLSMSLSY----SLFLSLV---PLLLTVLESAVACIQAYVFMTLITLYATEVK-----
>Asternoseius_sp.
---------------LFSTFDP-STSHYL---SLNW----IS--ILIP-LTLIPI-----------TYWIIP---SRINNFLFLIMNY----IMSEIK-------NNIN---K-NNF---------------KTL---------IIIF-NL--FWVIMCYNMMGLYPYIFTSTSHLMITLTMALPLWLSFMLFGWINNTNMMFTHLIPLGTPLMLSSFMVLIETISNIIRPITLSVRLAANMIAGHLLITLLSN-----IFENMSHIF----PISLPII----ISLLTLEYAVALIQSYVFITLLSLYITEIN-----
>Argyroneta_aquatica
-------------MSLFSVFDP-SSYFGV---SLNW----LI--MIMV-MLFMPM-----------SYYCVD---SEFSLVNKGI-FKKGGDLFSEIG-------S--------KNY---------------LGLS--------FICI-VT--FFYLIVSNLMGLFPFIFTSTAHPMITMGLGGVMWVSFFFMGWLKNFKESMAHLVPHGSPIELAPLLVLIESVSHLIRPFTLSVRLAANMMAGHLIIGLLSS-----VSMINTYGI-----ISSIFL---QNILMLLEFAVGVIQGFVFSILLLLYALDYY-----
>Argas_lagenoplastis
---------------LFSIFDP-ATSANF---SLNW----LS--ILIV-MMIIPN-----------FYWATP---SRLQLFWTFISMM----LIKESK-------TIFF---K-KNL---------------KFL---------ILFL-TI--FWLILTSNFMGLLPYIFTPTSHINMTSFMALPLWLTFMIFGWTNHLNSMLTHLVPAGTPMFLSTFMVCIETISNVIRPLTLAIRLSANMISGHLLICLLSS-----TINISNLIF----PMILPVL----ITLMLLEMAVAIIQSYVFVTLSILYLNEIN-----
>Ardeacarus_ardeae
-----------MMTNMFSIFDP--SLFLF---NGSW----LL--FVFT-FFLMPC-----------LYWC-F---GIFFMVWNKVYGF----FLNEVS-------YSIF-----SPK---------------KGVL--------KFFT-CI--FLMIFSFNFFSLYPFIFSLTSHLLVTMPLAYSFWLAIIFFGLFKSFYDFLVHLIPSGTPFGLISFMVFIELLSNFIRPVSLTFRLVANMMAGHLLMSLIVS-----FFINLYFEMGIIVLSLGFLL---QGFLIIMELGVSFIQAYVFFTLLLLYMSENETSSH-
>Apodiptacus_toxicodendri_FJ25
-----------MMMSLFSSFDY----KLFSP-FL----MMFM--VLT---TNLNS-------Q---I-YLIS---GKKLMF-----IKFFKI----MG-------SFVL---SLKMN--------KF---N-KLMK--------MMMI-SI--MILLISLNIPAVLSYNFALTSQMGPVLFMASSIWLAYILMTLTKSAKNLICHFIPEGTPIYLTWFLVMVEMISNLIRPLTVTVRLVANILAGHLLMIMLSK-----LA----L-M----HVAMVLM---YTALNLVELFVALIQAYIFMTMLTLYYSELE-----
>Apodiptacus_sp._E11
---------------------------MFFP-FF----LISL--MMN---TNLSS-------E---V-YQTS---NKKKLY-----CTFIKI----MS-------IFFL---SLNPK--------KF---N-KIMT--------INLI-SI--MVSLTILNFAAVTSFNFAVTSQISLVLFISLSIWVTYMMFNLIKNMKGFISHCIPEGTPIYLTWFLFMIELISNFIRPLTVTVRLVANILAGHLLMILLSK-----LA----L-S----MVAITPM---YAILNLVEFFVALIQSYIFVTMLTLYYSELN-----
>Apodiptacus_castaneae_Z377
------------MMSLFSSFDY----KIFFP-FM----VLIL--MVS---SNLNS-------E---L-NCSS---NKKTLY-----SKFLNM----MG-------SFFL---SLKPK--------KF---N-KIMT--------LILM-SI--MMTLLILNTSAVTSFNFASTSQMSLVLFVSLSIWMTYMIFMIVKMMKGFIMHCIPEGTPIYLTWFLFLIELISNCIRPLTVTVRLVANILAGHLLMILLSK-----LA----L-S----STMITPF---YMILNMIEFFVALIQAYIFVTMLTLYYSEME-----
>Amphitetranychus_viennensis
---------------LFSSFDV-KNFLFF-----------SF--LFLNIIFILFF-----------NLFKTY---SKFMFLMKKMILFLYFNINK----------------------------------------M--------IFFN-LI--FMMIFFLNIFSLNFFSFNLTSQFSLNLTFIFLLWLPTMIISLTKMNNIFLIHLLPLGTKGLLIPMMILIELMSFFIRPLTLFLRLSINMIAGHVLMSLISL-----MIMHNN-LY-----YLFIMY---IYML--MKFLVSFIQSYIIVTLINLYIEEIYD----
>Ammothea_carolinensis
------------MNNLFNMFDPTSLTFNL---KFNW----LS--MLIT-LFLLQY-----------NLWILN---NPFNKFINIMLNL----FYKEMK-------TMII---M-------------------NKPI--------IMFI-SI--MMVIFINNFMGLFPYIFTSTSHIMISFFLSLLLWLTFNIYGWIINTSSMLTHLVPMGTPVVLMPFMVIIESISNMIRPITLSVRLMANMTAGHLLISLMSS-----ICEKMNLFM----NLIIIML---QMLLMMLELAVALIQSYVFTTLSSLYYNEMN-----
>Amblyomma_cajennense
---------------LFSIFDP-STSNTM---SMNW----MA--LCFW-MLIIPF-----------PFWASS---SLFLISWKTLYKK----FFQEIS-------NNVS---T-FKY---------------KNI---------LMLT-VI--FCLILFSNSLGLLPYVFTPSSHLLFSMFFSFPLWISLILFNLLNKFTKTMSHLVPLGSPIALSFFMVLIETVSNLIRPITLSVRLTANMISGHLLIHLLST-----MMIMSPSFF----SLMFPIM----VMLLILETAVAMIQSFVFVTLISLYLNET------
>Allothyrus_sp.
------------MTNLFSIFDP-SSSSLF---NFNW----LS--IIMS-LFLFPF-----------LFWTIP---SRFQMSINYLFLS----VKKELI-------NNFI---L-MNY---------------NSL---------WIFL-AL--FWFILINNFMGLYPYIFTATSHISLTLMMSFPFWLMLMLFGWINYTNHMFTHLVPTGTPMILSSFMVCIESISNIIRPITLAIRLAANMIAGHLLLTLLSN-----ILEKLPNMI----LMIIPLI----IMLLILEAAVAIIQSYVFVTLASLYLNEIN-----
>Aculus_sp.nov._Z388
------------MMSMFSSFDL----TLSNF-ST----FIMM--ILI---YTVSE-----------KLFQLN---SNMNFK-----IPIVSE----LS-------KFMN---SIKPK--------MY---S-KFSK--------MMLL-SM--MTMWVIMNSSSILAYTFPQTSQISMVMFSSLVVWLSFMMFTMSTKMKDMLAHWIPEGCPLSLTIVLFMIEIISNLIRPITVTVRMVANILSGHLIMILLAK-----MA----I-H----MNFSLLF---YILLNSMEMAVALIQSYIYMTMFVLYYAEI------
>Aculus_sp.nov._Z316
------------MMSLFSTFDF----FIFYVTFF----MVFF--FIF---SMMFS-----------NFYLNM---MKNQFM-----NIFFKF----IG-------SFFS---NLMNF--------NF---S-KSSD--------FLFP-SM--LMMIFFLNFSSIFPYIFSLTSQPSLVFLFSICIWISIMVISLSFNFKGQFGHFIPEGAPFLLVPTLFLIELVSATIRPVTLMVRLVANILAGHLLIILLSQ-----LV----H-F----FPLTFPM---LSVLNMVEIFVSLIQSYIFLTLCSLYYSEI------
>Aculus_sp.nov._HEN16
------------MTSLFSPFDM----KYFYF-CS----SFFL--ISL---FLIFN-------F---F-FKVS---SLDNSI-----RKLVGL----LT-------EFFL---SLKPK--------MF---N-KFSG--------LLFA-SV--FFLICMINFLSVFSFNFPLSSQVSMVVTFSLGAWLSLVFFSIIKNIKGFSSHLIPEGTPLPLTVLLFLIELISTIIRPLTLMVRLVANILAGHLLMSLLSS-----LV----F-Y----FSASFVF---YVGLNLVELLVALIQSYIFTTMIVLYFSEV------
>Aculus_sp._GZ134
-------------MSLFSSFDS----FMFCW-PI----LMYF--CPL---VFMLS-------V---H-NKLN---SSVSFI-----SNL-KF----LD-------AFFY---SLKPK--------TF---S-KVSL--------LLVI-SV--ILYVWFLNLSSVFSFNFALTSQFSVVMFFSLTVWLSFNLFSLRGNAKGYLAHLIPEGTPIFLTSLLFLIEIVSNLIRPITLTVRLVANILAGHLLMILLSK-----LV----M-L----NGLMFFT---YIFLNMVELFVALIQSYILSTMVILYFSEVH-----
>Aculus_schlechtendali_CA18
------------MTSLFTPFDM----KLFYL-GS----FFFI--LST---FFFLI-------S---F-FKVS---ILSVSL-----NKLSSV----LV-------TFFL---SLKPK--------MF---S-KSSS--------LIFM-SI--FLMVVTINLLSVFSFNFPLSSQVSMVMFLALSLWAGLAIFSLIKNIKGLSSHLIPEGTPLPLTVLLFLIELVSTIIRPLTLMVRLVANILAGHLLLILLSS-----LV----F-Y----MPPFTLL---YIFLNLVELMVALIQAYIFTTMVVLYFSEV------
>Aculus_populi_HEN13_MT1
------------MMSLFSPFDL----FFFNK-FF----LVLI--LTF---SFLLI-------K---F-WKTD---VFNMFF-----QSLSF-----LG-------EFFL---SLKPK--------SF---N-KGTL--------VFLI-SL--VLLVSFLNLSSVFSFTFPAASSFGMVFFMALMFWISLVFFSVFKSTQNFLSHLIPEGSPLGLSMFLFLIELISSIIRPLTLTVRLTANILAGHLLMILLSK-----LV----F-M----FPPIVVL---YALLNLVEFFVSIIQAYIFCTMISLYFAEVH-----
>Aculus_ligustri_HEN33
------------MTSLFSPFDM----NQFFL-CS----LFLV--SSL---FIILG-------L---A-FKIS---FLGFSF-----AHLFSN----LV-------NFFL---TLKPK--------MF---N-KVST--------SLFM-SI--FILVLLGNFLSVFCFNFPLTSQVSTVVTLSFGVWMSLIIFSVMKNLKGFTSHLIPEGTPLPLSILLFIIELVSNVIRPLTLMVRLVANILAGHLLMSLLSS-----LV----F-N----FSLAFIF---YLLLNLVELMVALIQAYIFTTMTVLYFSEV------
>Aculus_ichnocarpi_GZ124
-------------MSLFSSFDS----FMFCW-PI----LMYF--CPL---VFMLS-------V---H-NKLN---SSVSFI-----SNL-KF----LD-------AFFY---SLKPK--------TF---S-KVSL--------LLVI-SV--ILYVWFLNLSSVFSFNFALTSQFSVVMFFSLTVWLSFNLFSLRGNAKGYLAHLIPEGTPIFLTSLLFLIEIVSNLIRPITLTVRLVANILAGHLLMILLSK-----LV----M-L----NGLMFFT---YIFLNMVELFVALIQSYILSTMVILYFSEVH-----
>Aculus_huzhongsalixus_HEN37
------------MMSLFSSFDL----AFFFK-SL----LLLS--FFL---TFLLT-----------FFYKCN---IFSSFF-----SYLWTN----YL-------HSFL---SLKPL--------AF---T-KLFL--------VAVF-SF--FSFIVYMNFFSVFSYSFPSNSSFGSVLSASLCFWLSLFVFGFFNNLKGFLSHSIPEGTPIFLTMFLFLIELLSNAIRPLTLTVRLVANILAGHLLMILLSK-----LV----F-I----LKLSFLG---YILLNIVELAVGIIQAYIFCTLVTLYFSEIH-----
>Aculus_bambusae_SD15
------------MMSLFSSFDM----LLFFK-NW----VSFF--FIS---VACTL-------N---S-YVFS---SVSNLM-----GIIYMN----LS-------SFFY---SLKSK--------SF---N-KFSN--------LIFI-SF--ITMLVFMNFFSVFSYNFPFSSQVSTMLFFSLTTWFSFIFFGFYSSPSKFLYHFIPEGTPLPLTFLLFLIELVSNMIRPITLMVRLVANILAGHLLMILLSS-----LV----F-S----VSLAFPF---YILLNLVEIFVSLIQSYIFATMLVLYFSEV------
>Aculops_taihangensis_Z289
------------MTSLFSSFDL----ALLSG-AF----WILS--LVI---CSILS-------F---ACSKFS---IFTIFL-----SELSVA----LS-------MFFL---SLK-K--------DF---S-KSSI--------VLFA-SV--IFSIFIINFFSVFSFVFPLSSQFGLILGFSLVYWLSLLIFSGKWNFKGFISHLIPEGSPLGLSFFLFLIELVSNVIRPVTLSIRLVANILAGHLLLTLLSN-----LV----F-I----LSPCILL---YFFLNLVELGVALIQAYIFCTMMVLYFSEV------
>Aculops_sp.nov._Z332
------------MTSLFSSFDL----GFFSFGSF----CLLV--FLT---SSMM------------LSWKQS---HLILAF-----TVFVKE----IS-------TFFF---SLKPH--------SF---F-KSMS--------LWLV-IM--FIFVFTINFSSVWPYSFALTSQVSMVMCMALSFWISFILIQMGKNIHYFFAHAIPEGTPIMLTWFLFMIEMVSNLIRPITLTVRLVANILAGHLLMILLSK-----LV----L-S----FPLVGPM---YLVLNLVELFVALIQAYIFCTMICLYFSEIQ-----
>Aculops_sp.nov._CA13
------------MTSLFSSFDT----NVFNL-IF----LILI--LSS---MLIFS-------S---T-QLAS---NLHNLV-----QVFYLN----LS-------SFFS---SLKPN--------SF---N-KSSG--------IFFM-SC--LTTILFCNFFSVFSFNFPLTSQVSTVMLIGLSFWLSLIGFSLLCNIKGFLSHLIPEGTPLPLTLLLFLIELVSNIIRPLTLTVRLAANILAGHLLMNLLSQ-----LV----F-K----FSFSFFL---YVGLNLVELLVALIQAYIFTTMTVLYFSEV------
>Aculops_sp._CA47
------------MMSLFSPFDY----FFSVD-------SVVF---FF---LILFF-----------FLVHLN---KISTPFF--LISNLFGF----LE-------EFFL---SLKFK--------SF---T-KGAL--------NLIS-SL--FFLLFLLNVISVFPFVFPVNSQISFVLFLALSIWLGFMGFSSIFNPKGLFIHFVPSGAPLILAPFLFLIEIVSSIIRPITLTVRLAANILAGHLLMILLSS-----LV----F-S----SGISFIF---YMVLNLVELMVGLIQSYIFCTMTCLYFSDVE-----
>Aculops_sinensis_HEN18
------------MTSLFSPFDM----NQFFL-CS----LFLV--SSL---FIILG-------L---T-FKIS---FLGFSF-----AHLFSN----LV-------NFFL---TLKSK--------MF---N-KVST--------SLFM-SI--FILVLLGNFLSVFCFNFPLTSQVSTVVTLSFGVWMSLIIFSVMKNLKGFTSHLIPEGTPLPLTILLFIIELVSNVIRPLTLMVRLVANILAGHLLMSLLSS-----LV----F-N----FSLAFIF---YLLLNLVELMVALIQAYIFTTMTVLYFSEV------
>Aculops_sinensis_GZ38
------------MMSLFSPFDL----ANYPL-CM----TMML--MIT---LNLVK-----------TVFKLS---KIMIFM-----NEISTY----FS-------MFLY---SLKMK--------NI---N-KSFK--------LLMT-SM--FIYLFFSNFSSVSPYNFPMTSQMGAIMFVSVTFWMSIILMPLLNSSKNFISHFMPIGTPYLLVPFLFLIELVSSIIRPLTVSVRLVANILAGHLLMILLSE-----LA----L-S----NLPFYLA---YITLNGVELVVSIIQAYIFCTMITLYYSEIA-----
>Aculops_lobuliferus_CA42
------------MMSLFSSFDL----FFFNL-AY----FTF-----F---SFFLI-------GGCYF-WVIQ---P-SLVS-----VKLINP----LS-------LFIL---SLKAK--------MF---T-KFSL--------VLFI-ST--FIFIAILNFFSVFSFIFPFSSSFGLVMCLSLSFWVSIVSFSLLNSLPMFLSHLIPEGSPLGLSFVLFLIEVVSSIIRPLTLTVRLVANILAGHLLMILLSK-----LV----F-I----GSYTAFL---YVGLNMVEIFVSLIQAYIFLTMISLYFSEMH-----
>Achelia_bituberculata
------------MNNLFSVFDPTSNLLNI---QLNW----IS--MAII-IMFLYY-----------NYWLMN---SRFLKIINIMMIT----FIKEMG-------DNIK---S-------------------KVIL--------ILFF-MM--IMFIFINNFMGLFPYIFTSTSHILITLSLALLLWISYYIYGWIMKTFMMLAHLVPIGTPLLLMPFMVLIETISNIIRPITLSVRLMANMTAGHLLISLMSG-----TCQNLNMFS----SVVVVLL---QMMLMILELAVAIIQSYVFTTLVLLYYNEMN-----
>Aceria_pseudoligustri_kadono_FJ31
------------MMSLFSSFDL----GLYNG-SL----MFFL--IVL---YLCFS-------K---I-FKLN---SLSLLV-----YFLFKW----MT-------EFFL---SLKPK--------YF---N-KDSS--------MIFL-TI--FFLILIMNFFSVFSFNFPITSQISKIFYLATTLWMSLITFFAIKNTKGFFSHLIPEGTPLILTFLLFLIELISSLIRPLTLTIRLVANITAGHLLMTLMSY-----LV----F-H----FNPAFIF---YLGLNLVELFVSLIQSYIFSSMIVLYFSEI------
>Aceria_aloinis_BJ2
------------MMSLFSSFDL----FFFFK-NW----ITIF--FIV---LTYFL-------N---S-YPLC---LFLSVN-----NLFFNS----MS-------AFFY---SLKTK--------SF---N-KFSI--------MLFM-GM--MVVLIFFNFFSVFSYIFPLSSQVSVMLFFSMTLWLSMIMYNIFNSPKKFLFHLIPEGTPMILTFLIFLIEMVSNIIRPITLMVRLVANILAGHLLMILLSN-----LV----F-H----FSFSFPL---YLVLNLVEIFVSLIQSYIFATMLVLYFSEV------
>Acarus_farris
----------MLMTNLFSIFDP--SLSML---KISW----IV--MMVI-FLFLPS-----------LFWL-N---STNVYLFYSFMML----FKKEIN-------YVIK-----TPN---------------KGLF--------MFVS-TI--FLMICLYNFMALFPHLFSVTSHLLITLPLSYSFWIGIIIFSWVKSLKNFLSHLIPTGTPMALMSFMVVVEILSNLIRPLALTFRLTANMMAGHLLMSLIGG-----ALIMLPFSV----MIMGSLI---QSLLVFMELGVSVIQAYVFSTLLLLYMSESEH----
>Acarhis_gen.nov_Z277
------------MMSLFSSFDL----GFFAL-SM----IVFI--LFL---VNLFN-------I---S-YKLS---FFKEMI-----MSVKMI----ME-------KFFM---SMKSQ--------MM---K-STNM--------ILIL--V--FTTILAMNFSSVLSYNFAYTTQLSITMFITLSVWLTLNLFKLTQTIKGFLSHCIPEGTPMYLTMFLFLIEIISNTIRPLTATVRIVANITAGHVLMILLSK-----MV----M-I----YTITAFA---YLLLNGIELAVAMIQAYIFTTMICLYMSEIQ-----
>Abacarus_sp.nov._HEN45
------------MTSLFSPFDV----FFFSK-SL----IGFF--FLF---MVTGF-------L----SFTCS---SVKIFI-----KSLFLY----LS-------TFFC---SLKSK--------SM---N-KFSL--------PLFI-LV--FFTLFLLNFFSVFSYSFPLTSQVSLVLWVALGVWFSLVLFSLISSWNKFLSHLVPEGTPMALIPLLFVIELVSNIIRPTTLTVRLVANILAGHLLMSLLSS-----LV----F-S----FPLCFPL---YMLLNTVELFVALIQSYIFSTMLVLYFSEV------
>Abacarus_sp._HEN47
------------MTSLFSPFDV----FFFSK-SL----IGFF--FLF---MVTGF-------L----SFTCS---SVKIFI-----KSLFLY----LS-------TFFC---SLKSK--------SM---N-KFSL--------PLFI-LV--FFTLFLLNFFSVFSYSFPLTSQVSLVLWVALGVWFSLVLFSLISSWNKFLSHLVPEGTPMALIPLLFVIELVSNIIRPTTLTVRLVANILAGHLLMSLLSS-----LV----F-S----FPLCFPL---YMLLNTVELFVALIQSYIFSTMLVLYFSEV------
>Abacarus_sp._GD111
------------MMSLFSSFDL----FFFYK-NS----IILF--FII---MSLFM-------S---F-FSVS---SVKTMI-----GGISSH----LS-------FFFF---TLKPK--------LF---N-KFSA--------LIFL-SI--FFFLVVMNFFSVFFFIFPFTSQVSVVFSFSLSFWLMLIIFSFCSSFRKFFYHFIPEGAPLPLTFMLFLIELASNAIRPLTLMVRLVANILAGHLLMILLSQ-----LV----F-I----FLPSFFF---YMILNLVEIFVSLIQSYIFTTMLVLYYSEV------
>Abacarus_sp._CA9
------------MMSLFSSFDL----YFFYK-SL----ISFF--LIF---GVVLS-------S---F-FKVS---SFSSIF-----YLIYYN----LL-------SFFY---SLKPK--------NF---N-KFCG--------LIFC-SM--FISVCFFNFYSVFPFNFPLTSQVSMVLSFSFGVWLSMVFFSLMKFPKKLLYHFIPEGSPMVLTFVLFLIEMVSNLIRPMTLMIRLVANILAGHLLMILLSG-----LV----T-F----FFYCYPF---YIILNVVEIFVSLIQSYIFSTMLVLYYSEV------
>Abacarus_sacchari_GD130
------------MMSLFSSFDY----FLFSK-SM----LLSY--VLF---MLLGL-------L---T-FVSS---SVKTFI-----SMVSSF----LS-------LFFY---SLKSK--------GM---F-KGSI--------LLFI-LI--FMMLFLMNFYSVFSYNFPFTSQVSLIFYVALCVWISLVSFSIFNSFKKIFSHFIPEGTPLPLTPLLFAIEMVSNMIRPLTLMVRLVANILAGHLLMILLSG-----LV----F-N----FPFCTPL---YIVLNSVELFVALIQAYIFSTMLVLYFSES------
>Abacarus_oplismeni_GZ33
------------MTSLFSPFDF----FFFSK-SI----FSFI--FLF---SIFSF-------L---CSFHSM---SKHILV-----GS-YSF----LS-------SFFC---SLKNK--------GM---N-KNSL--------LFFI-SI--FLFLLILNKYSVFFYNFPLTSQINLVFMFSLGLWLSFILFSIFFSSKKFMSHLIPEGTPLPLVSLLFIIELVSNFIRPLTLMVRLVANILAGHLLMILLSS-----LV----F-K----VYLTFPF---YILLNMVELFVALIQAYIFSTMLMLYFSEV------
>Abacarus_oplismeni_GD129
------------MMSLFSSFDY----FLFSK-SL----LMSF--ILF---MLLGF-------L---T-FVSS---SVKTFI-----GSVSNF----LS-------LFFY---SLKSK--------GM---F-KSSI--------LLFI-LI--FMMLFLVNFYSVFSYNFPFSSQVSLIFYVALCVWISLISFSIFNSFKKIFSHFIPEGTPLPLTPLLFAIEMVSNMIRPLTLMVRLVANILSGHLLMILLSG-----LV----F-N----FPFCAPL---YIVLNSVELFVALIQAYIFSTMLVLYFSES------
>Abacarus_oplismeni_GD121
------------MTMLFNSFDM----KFYFL-PQ----MLLM--MFL---TIMVI-----------NFYKIN---IRSNTF-----TFYIKN----LN-------NFFE---ELNPK--------FL---P-KSSM--------MLTM-TI--VLQIFFMNFLSVHPYVFALTSSLSVALPLIFSFWLGTVSFMVIKYWKGFMAHSIPQGAPMYLVLFLFLIEMISMMIRPITGSMRIIANIMAGHLLMILLSK-----VV----M--------LMFPSMVSYVVLNLAEMMISAIQAYIFITMICLYLCDLR-----
>Abacarus_bambusae_GD118
------------MMSLFTPFDL----FIFSW-SW----VSIF--LIS---VVISL-------N---L-YFFH---TSSTLC-----MSIHNN----LS-------TFFY---SLKIK--------SF---N-KFSN--------LIFI-TV--ITVMIYTNLFSIFSYNFPLSSQVSFVLLFSLTIWTSLIIFSTRSSYKKLISHFIPEGSPLILSLFLFVIEIVSNIIRPITLTVRLVANILAGHLLMILLSK-----LV----F-I----FPAAFPA---YMFLNLVEIFVAFIQGYIFSTMLVLYFSEV------
