# Supplementary material for: Phylogenomics resolves the higher-level phylogeny of herbivorous eriophyoid mites (Acariformes: Eriophyoidea)
Source: BMC Biol. 2024 Mar 22;22:70. doi: 10.1186/s12915-024-01870-9 (PMC10960459; doi:10.1186/s12915-024-01870-9)
Supplement: Supplementary file 3 — Additional file 3. Original untrimmed alignments by Gblocks v0.91. [file 12915_2024_1870_MOESM3_ESM.zip › Additional file 3/AA/ATP8aa.fasta]

>Zygoribatula_sp1.
----------------------------MPQI------SPISWVTIILM--------------FVLI-------L--------MCLKMS-LPLMSNKI---SHPSMIKTSN-----KK-MK---W------
>Z392
---------------------------MMPQV------NEFSWTFILLKFEALTIMSL-----FMVFFYT-----------------------VS---NSVSKKI--------NINMFKYKFILI------
>Z382
----------------------------MPQI------NEISWI---------------------EVSTFLLFSI--------MIPFSISMWNYILMSKESITE--FDAF-IYNLL---------------
>Z344
-------------------MGTTKKSVRIPQL------NEFSWLMLLSK-------FM-----IIFLYFF---------------MLIS----FLRVCSMKRFSNLDLLS--FKCF---------------
>Z343
------------------------MKVLMPQI------NEFSWVLMLIK-------TV-----SLIFIF------------------------ICVMMMF-CQYTVYNVK-SFNIYIFK-NFI--------
>Z318
----------------------------MPQT------SNSSWILITSI-------YV-----FMFVSLF---VS--------LSYIRL----FSSVYTDVRF----NLL-SYSLFL--------------
>Z296
----------------------------MPQV------NEFSWMSLFLK-------FW-----FIIFIMI---------------LMIS----CFDIMNFNLKMHKNSLN-SFIFML--------------
>Xenillus_tegeocranus
----------------------------MPQT------SPMSWPM-------------------IVTLMMMLMLT-----------------------TYSNHQKTQKIITMKKTTPYFMKKNTW------
>Walchia_hayashii
----------------------------MPQL------SPMNWTMMMII--------------LTMTIMMLNL----------------------KKKENKISKK--IKMKTKTMK---WS---W------
>Vittacus_cannabus_HEN44
--------------------------MLIPQV------NEVSWLN---N--------LIF---VFLIILVSHMSL--------NF---------LGSFNLSMISPCVNHI-KFNFMI--------------
>Vitex_agnus-castus_L._S152
----------------------------MPQV------NEISWMFLFIN--------M-----NLFLLFIAI-MS--------NY-FSLINSFLSSNLFL-------STK-KMHLMI--------------
>Vasates_sp.nov._Z327
--------------------------MSLPQV------NEFSWSWILFT-------LY-----V--FVFL---------------TYVK----FSSISSI--FFKL-TMK-NFKYFYFSFF----------
>Trombiculidae_sp4.
----------------------------MPQT------SPMMWTLIFAA--------------AILVYFVMYTFM--------PSPQPLNKKESVKIKVFK------KKWQW-------------------
>Trisetacus_ehmanni_Z341
----------------------------MPQL------SDINW-----M--------------NQMLLGFLFYLL--------CIFYYSMSFIVLSKVYNFNIYILNLTFF--------------------
>Trimeroptes_luanchuanensis_Z322
----------------------------MPQV------NENSWLSMSIL--------------YYIILT--SMLL--------SLNF------QMKQMKMFENKKELNYFNLMK-----------------
>Trematuridae_sp.
----------------------------MPQM------MPMSWFTLNVL--------------FTFMIILIIMKM--------YFIKFN---------LKFKTQNKTLKMKKSNY----YP---W------
>Tityus_serrulatus
----------------------------MPQM------APLGWAWIVLM--------------VVIVYSFYFVSL--------YYFYLFNFEVLVNEVF-----------S-----RD-LN---WKW----
>Tetra_suspensae_SD22
----------------------------------------MSWLLSSLK--------------ILLSYILILSIV-----------------NFLSWSHIKAFSLAFLNSRFFSYLI--------------
>Tetraspinus_sp._HEN26
----------------------------MPQV------SNLSWI-YALI--------------LSAIIFSFIMVS--------LHYFNFNIGKKSMILTFKN-------FKFFFLI---------------
>Tetra_sp.nov._Z400
--------------------------MSLPQV------NEFSWFWILLT-------LY-----G--FMFL---------------TYVK----FSMLLSI--FFNL-TMK-DFKYFYFSFF----------
>Tetra_sp.nov._Z284
----------------------------MPQV------SNLSWL-SMIT--------------IFFTLFLTFLLI--------LSFNFFTNSKNNFFPLLKK-------MTFFFMI---------------
>Tetra_sp.nov._CA43
--------------------------MLIPQV------NELSWTSNSLL--------F-----FSFFLACML-SL--------NY-LFHFSS--TAIKPV--YV---PNY-FYSLLV--------------
>Tetra_qingyuanensis_Z333
----------------------------MPQV------NEFSWVKGCSV-------LI-----F--LLVL---------------NLFK----FSV---I--FTHTSTLN-FLKLFKFSFFSMF-------
>Tetra_pyriana_HLJ98
----------------------------MPQV------SELSWFLVSAK--------------IFFSLGLILI-F--------MSFFSN------FSF-KNS---ICNTFNYYCYFKLI------------
>Tetranychus_urticae
--------------------MMDKIFWWMYQI------SPMNWILILIL--------------VFFLIMYLYSLMNIFEKKSFYF----NSMMKI------------------------------------
>Tetra_lycopersici_FQ
----------------------------MPQI------SDVSWF--------------------F-SSILILIHF--------LVVLSIY----QFFFMGGNIAPVCNSRLFSSEFGYLL-----------
>Tetra_lucidi_HEN8
---------------------------MVPQV------NEVSWILQ-SL--------Y-----FILFLFFSFLSL--------SY--------LNFSNSFCSNYTRVKTF-NFLFLI--------------
>Tetra_louguantais_AH43
----------------------MKFRVLIPQV------NEVSWLSNLCK--------I-----SFLLFFMFI-SM--------HS-----LNQIIPILKV--FKPLSVFN-FFHLQ---------------
>Tetra_cuihuae_QH6
---------------------------MIPQV------SELSWV-LGSL--------------KFLVLNALIILF--------YNYNFFL--------KVTSKHEEKNLFCFNSLI---------------
>Tegonotus_celtis_YN448
----------------------------MCQIKIQSSNSPSKWVFLEFY----------------------------------FYIHDYYNYSISNKVLFFPIESKKKVFCINSIFSNSF-----------
>Tegolophus_ulmi_CQ4
----------------------------MPQV------NELSWVLLFF----------------FILSIFTLFQF--------KF-----FFLY---SKKNSNISYLNFK-FFYLF---------------
>Tegolophus_tremae_Z368
------------------------MMTLICQIKIQNSNTTSQWSFLKIH----------------------------------FSLYSFSFNNLSFQALLPSFQKKVQS----------------------
>Tegolophus_oblatus_QH7
--------------------------MLMPQV------SDVSWL-VTGM--------------MFLVLLIFFMVH--------FHYESFV--------SVFTTKNKIYFFFYVLLV---------------
>Tegolophus_miscanthus_Z371
---------------------------MLPQV------AEFSWS-LNML--------------SSLVPFLVVYLF--------LGAFKMKSFKSNYLILKK--------TFYLLF----------------
>Tegolophus_miscanthus_Z336
----------------------------MPQT------SNFSWLFLFFI-------TF-----FVLFAPLFFCIH--------SFFLSS----------ICAHK-------SFSFSNFVFLV---------
>Tegolophus_lespedezae_HEN12
----------------------------MPQV------NEFSWFKSCFL-------VL-----F--FLCL---------------SWLK----FSF---I--SNHISILT-FLKFNKFNFFLLI-------
>Tegolophus_hunanensis_HEN41
--------------------------MLMPQV------NEISWMFLFIN--------M-----NLFLLFIII-MS--------NY-FSLINSFLSKNLFL-------STK-KMHLMI--------------
>Tegolophus_hunanensis_HEN17
--------------------------MLMPQV------NEISWMFLFIN--------M-----NLFLLFITI-TS--------NY-FSLINSFLSKNLFL-------STK-KMHLMI--------------
>Tegolophus_hunanensis_AH39
--------------------------MLMPQV------NEISWMFLFIN--------M-----NLFLLFITI-MS--------NY-FSLINSFLSSNLFL-------STK-KMHLMI--------------
>Tegolophus_celtis_S136
----------------------------MPQV------NEISWLYIYVL--------T-----LTFL-FLSV--M--------KVSFSNYKNYSSSISN--------NPM-NHLILI--------------
>Tanystylum_orbiculare
----------------------------MPQM------MPMNWMVIPLF--------------MFMLIFTIMVNL---------YFCSSQKVAAKNFLDTKLLFKH------------------WK-----
>Tachypleus_tridentatus
----------------------------MPQM------APLNWMFMTIF--------------FSFSLLISMMIL----------FWNSFLPPKKLFLLSNINK----------TL---WK---W------
>Surapoda_tianlinensis_Z302
----------------------------MPQV------CPKSWLFSCLI--------------SSLIISVNSLLL--------SNSYFIFCLSGIHRLSLF--CPDIETF---------------------
>Surapoda_tianlinensis_GD126
----------------------------MPQV------CNCSWSNSI-F--------------LFFILSFFSFLL--------LNYYFNL----SYSYF----SNSFTKSFYYFSLTNF------------
>Stylochyrus_rarior
----------------------------MPQM------APMNW---MNI--------------SMIFILIMMLST--------MIFYFYIFNN-----NTISSP------SSYKKPMKLMK---W------
>Steganacarus_magnus
----------------------------MPQT------KPMNWLVLFFY--------------IIFI-------F--------LSISVV-ILLMDNSTPNIGSKSFNK--------LN-LE---W------
>Sperchon_plumifer
----------------------------MPQT------SPMNWMIITMM--------------FFITMN---IIISKSKTYFKSN-IQTLNSVKMKN--IMWKW---------------------------
>Shevfchenkella_miscanthis_KK11
---------MIVLVLYYFRHIIYSSFLFYPFI------FSF-LLFSFSI-------TF-----VTLFIPLFFSIH--------SFSLSS----------ICSHK-------SFSF----------------
>Setoptus_koraiensis_SD23
-------------------------------M------SPNFWVFHFML--------------IFFFLATLAIFISYFNILSNSLISLSKFYETYFFNILN------------------------------
>Setoptus_koraiensis_HEN28
----------------------------MPQV------NEFSWFKSCFL-------LI-----F--FLYL---------------SWLK----FSF---I--FGHISSLT-SLKFNKFNFFLLV-------
>SD27
----------------------------MPQT------SNISWINSVSS--------------IFFM-----FVL--------LILSLNY-----YTYLGFQFSIKFPKSKFLYSFFL-------------
>SD20
---------------------------MIPQV------SNLSWF-NSIL--------------IFLSFYIFVIFF--------FNYFSI------FFY-KNSDNCLIKKLKFF-YFV--------------
>SD19
----------------------------MPQV------NEVSW---FSL-------LF-----SLLFLFFLCSAL--------LFY-TN----------PNGLKNTKTY--FLNLFECNVLI---------
>Scolotosus_sp.nov._GX54
--------------------------MSMPQV------NEVSWMMLFFK--------------LNVLFYFMILML--------SY-----FFFN---SSCSDFINFFKVK-KFSLLF--------------
>Scolotosus_sp._GZ100
-----------------------EFKVFVPQV------NEYSWFYMFFK-------FN-----FLFYFMF---II--------LMSYFS----IS---VQSSS--KNNIM-MKKFFFMI------------
>Sarcoptes_scabiei
---------------------------MLPQM------FPLPWIFFLVV--------------ITFSL-LMLNLC-----------FNNI-YKSKEMKFFVKMKKTNMNLLW-------------------
>S167
--------------------------MSLPQV------NEFSWSLMILT-------LN-----LIFFSFI---------------VYME----L-FLPSV--FKNLGESK-SFK--FMNFFN---------
>Robertsicus_elaphensis
----------------------------MPQF------FPMNWILISLS--------------MMMIFII-LNIF--------FFYFMI---------SYKFSYFFFNKYK-NIF----FK---W------
>Ricinoides_karschii
----------------------------MPQM------SPLSWMILSIS--------------IVIL-------L--------YNTNSMWFSHTTNK----QSPSNINIQH-----MN-MN---WRW----
>Rhyncaphytoptus_ulmi_HEN3
----------------------MKFKTLMPQV------NHISWF---PT--------------TIYSILLLTMMI--------LMLNFVIFHKFP-------SNS--LKFLTNYHVIL-------------
>Rhyncaphytoptus_sp.nov._GZ96
----------------------------MPQL------NEYSWFLNSLF-------FV-----FIFMIIL---NS--------LNFF------FN---FSKKFSCSSNIN-----YFNYFF----------
>Rhyncaphytoptus_sp.nov._CA38
--------------------------MLIPQV------NEYSWLIDSMK--------------FMMFFFS-----------------------ICLYLNFLCEKMLMAHS-NFKINMKNFEMI--------
>Rhyncaphytoptus_redwayensis_CA28
----------------------------MPQV------NEISWFSNSIF----------------LISTFMILAL--------S----MNFFLF---KEKINKSK-ISIN-FFLFLY--------------
>Rhyncaphytoptus_longipalpis_JX3
----------------------------MPQV------SNMSWL-LILV--------------VSLVYLIILNLI--------LNFSTFIMCKKTSLKSAFN-------IKFLFLI---------------
>Rhyncaphytoptus_longipalpis_JX2
----------------------------MPQV------SNMSWL-LILI--------------VSLMYLIILNLI--------LNFSTFIMCKKTFLKSAFN-------IKFLFLI---------------
>Rhyncaphytoptus_dielsianus_GZ35
----------------------------MPQI------SDVSWF--------------------F-SSILILIHF--------LVVLSIY----QFFFMGGNIAPVCNSRLFSSEFGYLL-----------
>Rhyncaphytoptus_boczeki_CA37
--------------------------MLIPQV------NEYSWLIDSMK--------------FMMFFFS-----------------------ICLYLNFLCEKMLMAHS-NFKINMKNFEMI--------
>Rhodacarus_sp1.
----------------------------MPQM------MPMKWIFISPF--------------CLFSLILVTVLV--------F-FNYI---NFK-------SNN--NKLLSHHSFILSYK---W------
>Rhizoglyphus_robini
---------------------------MLPQM------MPLPW--LMVF--------------FMIFVCVYSVSL--------YVSGFS---------FSYDSSLKPMKSSSSDL-----P---W------
>Rhipicephalus_geigyi
----------------------------MPQI------FPMNWMILSLI--------------MMLMMLMTTMIF---------YFL-----------NYNYKNTFKMKNK-KMN----FN---YKF----
>Rhinotergum_shaoguanense_S88
----------------------------MPQV------NEFSWF-NCSI-------FI-----FLFLLIF-------------ITFFSN----FI---FHSKF---KNFN-LDKMFFKYNF----------
>Rhinophytoptus_c.f._sericeaomeiensis_AH42
----------------------------MPQV------NDISWIFSCSK--------F-----ILIFVLILL-SL--------NF----Y----FSHTKV--YAKIFNLM-FFNFLP--------------
>Rhinophytoptus_broussonetiae_Z401
--------------------------MLMPQV------SEFSWF-IINF--------------KFFLLFISTLSV--------MNFF-VKIHKKKLIFLNL--------YIFNFFY---------------
>Rhinophytoptus_broussonetiae_Z292
--------------------------MLMPQV------SEFSWF-IVNF--------------KFFLLFISMLSV--------MNFF-VKIHKKKLIFLNL--------YIFNFFY---------------
>Rhinophytoptus_broussonetiae_GZ98
----------------------------MPQV------SEFSWS-IINF--------------KFFLLFISTLSV--------MNFF-VKIHKKKLIFLNL--------YIFNFFY---------------
>Rhinophytoptus_broussonetiae_GZ74
----------------------------MPQV------SEFSWS-IINF--------------KFFLLFISTLSV--------MNFF-VKIHKKKLIFLNL--------YIFNFFY---------------
>Quadracus_cudraniae_AH41
----------------------------MPQV------NDISWIFSCSK--------F-----ILIFVLILL-SL--------NF----Y----FSHTKV--YAKIFNLM-FFNFLP--------------
>QH8
----------------------------MPQV------NEVSWSSLGML--------------ISFLLFVSFIFF--------SF--------LDFNGVLNIKISQLKLF-NFNSLL--------------
>QH2
---------------------------MLPQV------NDMPWKT-SFL--------------I-LSLSFMIMLL--------NISWALTLFQLLSVQVSRYSNNFML-----------------------
>Pseudogarypus_banksi
----------------------------MPQI------MPLNW--IFYY--------------MNFNLMFLLLII---------SYSSLKKLNLNNKLIFNHFNKF------------------WMW----
>Pseudocellus_pearsei
----------------------------MPQI------SPMNWILISF-----------------SSLLFLMMIS--------PTLWNQA--------KHSSTKT--PKQKMTNQH---WK---W------
>Pseudocellus_gertschi
----------------------------MPQM------SPINW---PII--------------CTMTILITLMIN--------AAMWNNY--------PSNKQAT--TTPPSNNMN---WK---W------
>Prominens_photiniae_FJ26
----------------------------MPQI------SNSSWLFYS-V--------------VLLAYLFVVFLM--------NFFNFFTLSLKSFSKLD-----SYE---VVFFL---------------
>Proiectus_granularpro_Z304
--------------------------MLLPQV------NESHWS-LHLV--------------FLVLIMMIIALL--------FNYVSKVFSVKSFFLTSN--------FYYKVLM---------------
>Phyllocoptruta_sp.nov._CA6
--------------------------MLIPQV------SEFSWMWSIFI--------------SLNFFLLMILFLLSYHYKKFCFLYNPNSDLFILSVSL-------------------------------
>Phyllocoptrata_platyclada_S138_12S
--------------------------------------------MSFMA--------------ALFSFLFILMWQ--------NFISTHRPIILIFEKETFSLTKYCSVTYVSFLFFK-------------
>Phyllocoptrata_platyclada_G6
---------------------MKVQSSGTPSK------RKFLITISFMA--------------ALFSFLFVFMWQ--------NLISTHRPIILIFEKETFSLV---------------------------
>Phyllocoptes_taishanensis_S90
----------------------LKFLVLLPQV------NEISWFHTSVS-------TF-----FLMLVFISCLNL--------TLCSNFFSDSSV----T-------GSK-FIVVF---------------
>Phyllocoptes_gaotainensus_GS9
----------------------------MPQV------NYISWF---PT--------------TIYSILLLTMMI--------LMLNFVIFHKFP-------SNS--LKFLTNYHVIL-------------
>Phrynus_sp.
----------------------------MPQM------APINW-LMTIF--------------FSSCIL-SFLIF--------STHYQQY--------PNFSSFS--YKISSTSPM---WK---W------
>Pholcus_phalangioides
----------------------------MPQI------SPLVWYYSSFL--------------GIVIVILMIMYT-----------------------EWEGGLSV--VDDMAECGLPSLK---W------
>Phoebe_hunanensis_S153
----------------------------MPQT------NEMSWLNLVLF--------------LIFFFYLNLSFK------------------IFNLFLTKKLYKNYNLKFFCNFL---------------
>Phalangium_opilio
----------------------------MPQM------FPMNWWLLSLL--------------PLTLTMLNLINM--------TFNKSLSSEKHLS----KKNIKKTLNWKW-------------------
>Pergamasus_crassipes
----------------------------MPQM------APMNWIMMSPL--------------MVMILYTIMCTT--------YFLMV-------------PTPTHLKLIKTPMSKPYSLK---W------
>Paratemnoides_elongatus
----------------------------MPQA------MPMNWL--------------------LF-MSLISLII--------IMMNSLLYWDFKIMKQISNKNN--VK--------LQLK---W------
>Paraleius_leontonychus
----------------------------MPQI------SPMNWGLLILT--------------FIIV-----------------------TTTVMASLPTFQMES-MKTSKATKKYKT-LP----------
>Paracalacarus_podocarpi_S142
----------------------------MPQI------NELSWFYCSLL--------------MTFMLLFSVTFL--------FGTLYVNLIHS---------PKMINLS-FFSLDLY-------------
>Panonychus_ulmi
-------------------------MFLLTNM------SNFSYKLVIIH--------------IIYYFKFILFIYFFKMWKNILFYKMLYKN---------------------------------------
>Ornithodoros_brasiliensis
----------------------------MPQL------FPMNWNILTIS--------------FLSIMLLSIIFL--------HFTI-----------FPKTNSMKIMWKPFQKT----WK---W------
>Ornithoctonus_huwena
----------------------------MPQM------GPMMWL-I------------------FPLILMFMLTLSMGTLDSEMNVSL----------------KKENGDAYLKKLMKW------------
>Oribatula_tibialis
------------------------MKNLIPQI------SPINWI----M--------------MISIFLLILLTM--------KTTFKQT--------SFSQVKS--KDSKVTKKT---LK---W------
>Oppia_africana
----------------------------MPQM------APSSWITIFLL--------------LLTIYLMSMSTL--------QETHLTS--------SSSSLQT--KN----KKP---SK---W------
>Opilio_parietinus
----------------------------MPQM------FPLSW-WLLAL--------------TPFLL-IFINLM--------IIHFNKTPYNPNQKENLMMQMEMNTSMKWPW-----------------
>Oligonychus_shinkajii
--------------------MMDMIFWWMYQI------SPMNWILILLL--------------VFFLIMYLYFLVNIFEKKSFYF----NSMMKIYVK---------------------------------
>Oligolophus_tienmushanensis
-------------------------------M------FPMNWWLMSLI--------------PFLLILMNMMLM--------QFITTMKKNEMKN----TKFETTKMMWKW-------------------
>Nymphon_gracile
----------------------------------------MNKIYLTNT--------------YLIIITFIPLII-----YFMSNTFNFMNTMKIKNNKMNNKYKIKNLK---------------------
>Nothopuga_sp.
----------------------------MPQM------MPLNW--ISMF--------------MALNLLLLLFTV---------I--------MNNLLIPTMFNKMYTKVQ-TKN----NK---WMW----
>Nothoaspis_amazoniensis
----------------------------------------MNWNLLIIF--------------FSLILILTTSMM--------YFNF-----------IPNIQKSIIIKKTMKKN----WS---W------
>Neoscona_theisi
----------------------------MPQL------MPLNWIFSSMM--------------VLVIIVSAGVIY-------------------SEKMFDNEVNMMLKGMK-KSM----NY---WCW----
>Neoepitrimerus_platyclad_S138
---------------------------MIPQV------NELSWT-LYMI-------IF-----SVIFMILTFNLL--------SFF-K--------------FNFSKKS--IFNIYHFNF-----------
>Neocalepitrimerus_rosa_GX37
----------------------------MPQI------SNLSWL-TVTF--------------CFLSLSLSFLLF--------V----------NFISIVSKQWIKVSLMSSKFICLF-------------
>Nalepella_abiesis_Z275
----------------------------MPQL------SNNNWL-MNSL-------FF-----YCIILMLLFNLN--------YFFSSN----------FSNFKTSDKYMLFFNLFSF-------------
>Mesobuthus_martensii
----------------------------MPQM------MPLGWAWMILS--------------LVLVYFVFMVIF--------YFLVEVE-----------------VMFSLGEYGGDSKS---WE-----
>Mastigoproctus_giganteus
----------------------------MPQM------APMNWVILEII-------------------------T--------NFSFFIWLSQ-----FTWLLPTSPNFLFKTKKIMASWY---W------
>Mahunkania_secundademo
----------------------------MPQM------SPMNWI---FL--------------SSWFFLLSTIMK--------SSIHFYK--------NNSTNKNVCSKISVFNSN---MK---W------
>Liphistius_erawan
----------------------------MPQT------APSMW---ILY--------------PLFILTIL-FIY--------MIFSFNI----NYTS--KVHKAMFPSSFSWTW----------------
>Limulus_polyphemus
----------------------------MPQM------APLNWAMMTIM--------------FSLSLLVSMIIL--------YSNFNST--PPTKMKMKTSQK----------LI---WK---W------
>Leptotrombidium_deliense
----------------------------MPQI------SPMNWSILMLF--------------F-FWILISIMTL--------ISFENKKFYLPKTIKLTF-------------RK---WN---W------
>Leipothrix_sp._Z372
----------------------------MPQI------SNFSWL-LSSF--------------KFTLFLISMVIL--------INF--FNSKSIFEFFKISLIKQNLHYFSYM------------------
>Leipothrix_sp._S83
MFNYDFIPVGIEAPDIVYINRPMTRSEFLMMMDNWHRSTAPAWWHMWPFSRWFR-----------------------------------------------------------------------------
>Leipothrix_c.f._sabinae_HEN4
----------------------------MPQV------NELSWT-LYMI-------IF-----SVIFMILTFNLL--------SFF-K--------------FNFSKKS--IFNIYYFNF-----------
>Keiferella_guanegouensis_QH1
--------------------------MLIPQV------NESSWQYISLT-------LF-----VSLFLWM--LSL--------SFSAKFISSSIY---MK-------NSV-FVSLI---------------
>Ixodes_holocyclus
----------------------------MPQL------FPMNWMFMTLT--------------FIFLFIFTFSLT--------FFFPMF---------TPK--SIFTNKIKANKM----FK---W------
>Humerobates_rostrolamellatus
----------------------MKSKVLIPQM------SPLSWTTIFVM--------------LIIF-----------------------MTITLNSFN--SMNSMLKTKLVIKKKENSMK---W------
>HK8_20200104
--------------------------MLMPQV------NEISWMFLFIN--------M-----NLFLLFITI-VS--------NY-FSLINSFLSSNLFL-------NTK-KMHLMI--------------
>HK3_20191031
----------------------------MPQV------SNLSWT-LVFI--------------LSLIFFLLIMNN--------IYFYNFSLHYSFRNFTFKN-------FKFYFFL---------------
>HK3_20190627N10
----------------------------MPQV------SNLSWT-LVFI--------------LTLIFFSFIMNN--------IYFHNFSLYYSLRNFTFKN-------FKFYFFF---------------
>HK3_20190627N9
-------------------------------M------SDNSYFLILIS-------NL-----FLFLLLFTMMES--------LNFPFS----FS-----LKMNKLYFFN-SFNFFL--------------
>HK2_20190627
----------------------------MPQI------NEISWIMMLSN--------I-----GAMMVIVTLCNL--------NFYSTKKMIAYKEMKKN------------FKLIS--------------
>HK1_20190627
----------------------------------------MSWI---------------------EVSTFLLFSI--------MIPFSISMWNYILMSKESITE--FDAF-IYNLL---------------
>Histiostoma_blomquisti
---------------------------MLPQM------MPLPW--MLIF--------------FFLFFSFYSFLL--------YFSSIF---------GHHSSLLIEVKTTIVNI-----I---W------
>Heterometrus_longimanus
----------------------------MPQM------SPLGWVWVVLE--------------VIMGYLLFLVFC----------------------------YSIVVKEVSVNFSMKGFKVIFWEW----
>Hermanniella_granulata
--------------------------MFIPQM------SPLWWTSIVLT--------------LVISLLLLMAQM-----------------------APYPWKKSIPSLMTKKSSLT-PK---W------
>HEN32
----------------------------MPQV------NEVSWF----F----------------LLFKFLFVLV--------SSMLFLNFFYL---SQFVSKKNLINLS-TFHFLI--------------
>HEN23
-------------------------MVLIPQV------NEFSWLSSGFK-------LM-----LILSFML---------------YFTN----MGLFPSLK-----SVSS-RKEFYFFNFLV---------
>HEN13_MT2
-------------------------MVLIPQV------NEFSWMSSGSK-------LI-----FTMILMM---------------FFLN----FSSLPSVK-----KGSF-WKEFYYFNFLV---------
>Hemiscolocenus_sp.nov._Z394
---------------------MEVKKALLPQV------NEFSWIFILFL-------CF-----FLFLSFL---------------SLMN----FIFLFST--FKNMKMNN-FFYSFYF-------------
>HC3_20190110
----------------------------MPQV------NEMSWFKLSFS--------Y-----LLMILFTLILFS--------TFFYKTSQSPSVKGLLF-------NL----IFFF--------------
>Haemaphysalis_bancrofti
----------------------------MPQI------FPLNWMLITIL--------------MMIMLIMIMSMT---------YFLKL----FNLFKSLNNKNKIEMKH---LA----FK---W------
>Habronattus_oregonensis
----------------------------MPQL------MPLMWV-SSVI--------------MSLLIFVMLIIM--------YSYMEFSVVEDGKNMGVMMIEYK-------------------------
>Grandiscapitis_camelliae_YN453
----------------------------MPQL------NEYSWEHVYIL-------VF-----LVIFYFT---------------FMNF----FYYKFILGYN--KIIFY-NLSNFF--------------
>Gaeolaelaps_aculeifer
-------------------------------M------APLWWTLSSFL--------------VFSLWFVVLNST--------YFFLSVKPQKNDFNNTIIKLNQTLKKLF--------------------
>Fujianacarus_wisterianis_Z399
--------------------------MLIPQI------NEFSWMESFLK-------IL-----LL--FFS---------------TSFV----FAWMLSQKF----KSYR-SFSLLFLSF-----------
>Fujianacarus_wisterianis_HN237
---------------------------MIPQI------NEFSWMESFLK-------IL-----LL--FFS---------------TSFV----FAWMLSQKF----NSYR-SFSLLFLSF-----------
>Fujianacarus_wisterianis_CQ1
--------------------------MLIPQI------NEFSWMESFLK-------IL-----LL--FFS---------------TSFV----FAWMLSQKF----KSYR-SFSLLFLSF-----------
>Fragariocoptes_setiger_CM
------------------------MEAFIPQL------SNVDWNLSMMV--------------LIYFLFFVNFLI-------------------HYAPMMLSYDMELDFFIFYNGVLKI------------
>Euseius_nicholsi
-------------------------MTLMPQM------KPMNWMIIFIF--------------SYIIHFLLLLNF--------SQKMSKNYKNIINLKMNNLMKLNFKKW---------------------
>Eriophyes_armandis_Z303
--------------------------MLLPQV------NEVSWIYIFIN--------Y-----MLFLTIIMV-FL--------NFLFS--KTIFSNKSLL-------NIY-NYSLLM--------------
>Eremobates_cf._palpisetulosus
----------------------------MPQM------MPLNWMWMYIQ--------------LTMIILTVMIMM--------YFLS-----------TPMPPHHQTKSFSPQFS----WK---W------
>Epitrimerus_sp.nov._Z338
--------------------------MSLPQV------NEFSWFWILLS-------LY-----A--FMLL---------------TYVK----FSGIIMV--FFNF-TSK-DFKYFYFSFF----------
>Epitrimerus_sp.nov._SD25
----------------------------MPQF------NETSWL-ISSF--------------KFALIFFLFLSA--------MNFSCYNVNKVF---------TKMSKLSYLLLV---------------
>Epitrimerus_sabinae_S83
----------------------------MPQV------NEMSWDLISLL--------------I-F---FMAFIF--------ASSWE-NILQL------SYKTGFIATK-EYFFFVDFYAS---------
>Epitrimerus_sabinae_HEN25
---------------------------MIPQV------NEMSWDLISLL--------------I-F---FMAFIF--------ASSWE-NILQL------SYKTGFIATK-EYFFFVDFYAS---------
>Epitrimerus_sabinae_GZ121
----------------------------MPQL------NEFSWSILLTK-------FM-----IIFLYFF---------------MLIS----FLRLCSMKRFSNLDLLA--FKCF---------------
>Epitrimerus_pyri_AH40
----------------------------MPQV------NEFSWFSATLL-------FI-----MVFFSFL---------------LLMN----WYYSFFASYNHPKVLF--CFSCFFLI------------
>Epitrimerus_cf._spirae_KK1
----------------------------MPQV------NEISWMSCFVK-------NF-----FSLFLLI--LFL--------TFSLQFSLNSMI---LL-------NLT-FFKVFY--------------
>Epitrimerus_c.f._sabinae_Z300
-------------MYFSSLYWYYKKSVRIPQL------NEFSWSILLSK-------FM-----IIFLYFF---------------MLIS----FLRLCSMKRFSNLDLLA--FKCF---------------
>Epilohmannia_sp2.
----------------------------MPQT------SPISWIILIS-----------------ALIAITLILG--------TQINSFKTPSNKSMLMSYK------KWSW-------------------
>E1
--------------------------MLMPQV------NEISWMFLFIN--------M-----NLFLLFIII-MS--------NY-FSLINSFLSKNLFL-------NTK-KMHLMI--------------
>Diptilomiopinae_sp._GZ126
--------------------------MLIPQV------NDVSWVMKSFS--------I-----SILILLIII-SM--------NY-MFKIQN----LKKT--FM---KIY-YYKILK--------------
>Diptacus_sp._CA46
--------------------------MLMPQI------NELSWMNLSLN--------F-----SIILIITIL-SM--------N---FKDSNNKMSLKK----M---KIE-FFNFMK--------------
>Diptacus_brevichaetus_Z365
--------------------------MLIPQV------SSMSWLNLSFK--------TIFIMTIFFILISTENSL--------NY---------MSTIKLKL---------KF-FMIM-------------
>Dipentamerus_litseaec_GD140
----------------------MKFQNLIPQT------NDISWFNFSCI-------FL-----GLVFILV---------------LMIS----FLPTFSLKVNKIFSGVHIEFHLFF--------------
>Dermatophagoides_farinae
---------------------------MLPQM------MSLPW--VFVF--------------FFLFLSVFILSL--------LISSSY---------NIFMCSRKVMKINSITI-----P---W------
>Dermacentor_silvarum
----------------------------MPQI------FPMNWILLTTN--------------LMLSITCFMLIL--------YFISFN---------YNNKFTN---KLEKKKY----W-----------
>Demodex_folliculorum
----------------------------MPQM------SPHNWI----L--------------SMFMIIMILISL--------KEISPLK--------PYQTASS--KKIQLKKAK---MT---W------
>Damon_diadema
----------------------------MPQM------APMMWMLLMLM--------------STFFIILTM--T--------KIFFF-------------QSPYPFTHFPEYSLNQKSWT---W------
>Cryptocellus_narino
-------------------------------M------SPLNWTLLSL---------------------STLMTL--------AIIHSILWNEHYNMTIKNKVKKNNLLWKW-------------------
>Cosetacus_sp.nov._GD115
-------------------------------M------NETSWKIEMLV--------------YSFIFFLFLFFLFFTLSKNFYSFIKFNFNYYKFFYLI-------------------------------
>Cosella_viburniae_GD139
-------------------------MSLMPQF------SNISWFILLIK-------FM-----FMFVLLY-------------FSFNFSNFNNFS-----MK-SKIMNMM-VFKMFI--------------
>Cosella_sp._GZ75
----------------------------MPQL------SNFSWT-LNMF---------------LLLAFLVMSLI--------IKNYYM-NLMSMFLYKKK--------LMLMKFFNILI-----------
>Cosella_sp._FJ16
---------------------------MMPQI------SEMSWM-KTLL--------------ELFFIFYLIKMF--------INFFYFNNTYFLLNFKLNQ-------LNYIMML---------------
>Cereusacarus_sp.nov._Z361
----------------------------MPQI------NEFSWLN--LT-------IL-----MLLFFIL---------------F------------SLNF----NFMF-SSSKVFNFYTSSVLMQEFLY
>Ceratoppia_bipilis
----------------------------MPQM------SPMKWPLIILM--------------FFFI-----------------------IFIIITKMPNLNIKNKLNYLSISKKQKN-LK---W------
>Catarhinus_sp.nov._GD136
--------------------------MLLPQM------NEMSILKSNFM--------F-----SLSILMFLCIKR--------SLMMYIHMNKYSNEMSIN----------QFNFVMI-------------
>Carcinoscorpius_rotundicauda
----------------------------MPQM------SPLNWMIMTIF--------------FNFSLLISMMIL----------FWNSFFFPKKSLLLSNINK----------TL---WK---W------
>Calepitrimerus_sp.nov._Z308
----------------------MENKVLMPQV------NEISWFLISFK--------I-----SSLMLAALL-SL--------QY--FNFKKSFSFLNVV--G----KFN-YYII----------------
>Calepitrimerus_flexuosus_Z342
----------------------------MPQV------NDFSWNFVSFQ-------FL-----AVFVVFF---SS--------LQYLYS----FC-------F--STS-----SFFLKIYFFKIV------
>Calepitrimerus_bungeanus_HLJ97
---------------------------MMPQI------NEFSWFN--LS-------LL-----LILSFFF---------------SLSQ----VSFIGGLNL----QSNM-KFSPLYASLLV---------
>Calepitrimerus_anomalus_HLJ99
-------------------------MFVIPQV------SDISWF--------------------FSSSFFILIFF--------LFLFSVS----SFSF--------CS---FFNSLKFL------------
>ca39W
----------------------------MPQV------NQVSWIYV-AF--------K-----FIFL-FLTI-FF--------YFSFFHLSNNTALFRNF-------SYF-NFKSLI--------------
>ca35
-----------MSLSDWSLKFWCLSLMNFPEF------PGFVWCSFPFC--------------LWPYFPLPTLYTDLMLG---------------------------------------------------
>CA2
----------------------------MPQV------NDFSWFLFSLK-------VF-----FLFLALY---LS--------LSFMQS----FS-----CRF--QSSSI-TYSFFLLF------------
>Boczekella_fabris_HLJ101
--------------------------MSMPQL------SNNSWIFCFFY--------------SLMSLSLVSVML--------NFNKNFCSSPSMS------------SYSFFNTF---------------
>Bipassalozetes_perforatus
----------------------------MPQM------SPMSWIIIYFL--------------VILF-------L--------FLIFTI-LPYL-NKVLVFSRKSSVK--E-----KP-VK---W------
>Asternoseius_sp.
----------------------------------------MLWCPLSIF----------------FMMSMIFSLS--------NLYFYKI-FQNDSSMKIFKSHKIN----YLW-----------------
>Argyroneta_aquatica
----------------------------MPQL------MPLFWM-FSSF--------------IIVYLLLMAVLI--------YDSAE--MIQDFSNFDLKNISEEKIWEW--------------------
>Argas_lagenoplastis
----------------------------MPQL------FPSNWPILYIF----------------LMIMVYLSMN--------MIHFLPF-FKKTKTFCFNISFKKN----WKW-----------------
>Ardeacarus_ardeae
-------------------------------M------MPLPWLMLFFC--------------LFLCFTFFFVFI--------SFSICKSNLDPNSISFLKLDYKKMNW----------------------
>Apodiptacus_toxicodendri_FJ25
--------------------------MLLPQI------NEIPWFNQAFN----------------FFMISIILTL--------SLNYSTTQMIN---SKNFSK---NNLM-FTEIMK--------------
>Apodiptacus_sp._E11
--------------------------MLIPQI------NEMSWSFNSLI--------M-----TLMLMLIFF-SM--------NYKIFNITK-FKLEKK---------IL-YFKMVK--------------
>Apodiptacus_castaneae_Z377
--------------------------MLMPQI------NELSWLMMSKT--------M-----IFLIITIFL-SL--------NYKIFNLKS-YISIKK---------FS-YFSLLK--------------
>Amphitetranychus_viennensis
----------------------------MYQI------SPMNWILIFYI--------------MNYVIMYMF----LFYKKLFSMEINNNFMLKIYVK---------------------------------
>Ammothea_carolinensis
----------------------------MPQM------MPMNWFIPSIL--------------MFMTMIIMFINM--------NFLLNIK--------SPNFNTKMLIKINKS-----------WS-----
>Amblyomma_cajennense
----------------------------MPQL------YPMSW---TML--------------TSFMLAFFIILM--------TIIFF---FKPKYSMLFNKNKNSTYFFQFKW-----------------
>Allothyrus_sp.
----------------------------MPQM------APMNWMLLTIL--------------FLICILMSMIFF--------CYFYNTF---------NNINKI--SNIKYYNNF---WK---W------
>Aculus_sp.nov._Z388
-------------------------MILLPQI------NELSWMNLSMK--------M-----TLIFMISTL-MI--------SSTIIWMKK-DLKMKKV--TM---------KLMI--------------
>Aculus_sp.nov._Z316
---------------------------MIPQI------NELSWFNNSFF--------------ILFFSIFFFLNL--------NSNFNYSFFLN---NNMIY---------FFMILI--------------
>Aculus_sp.nov._HEN16
----------------------------MPQV------NEISWSSSFVL--------Y-----FILFLLCT-ISI--------SY--------LSVSSSVVNKINLSSHF-QYNLLI--------------
>Aculus_sp._GZ134
--------------------------MLVPQV------NEISWFFFSLK--------F---------LFSLILFS--------IFLM-YSLEGKIK--IF-------KLQ-KFSYFFSLGI----------
>Aculus_schlechtendali_CA18
--------------------------MFMPQV------NEISWFLCLSL--------F-----CFLLCLPAL-CI--------SFTFFSGKEELINKASL--------TF-YFKSLI--------------
>Aculus_populi_HEN13_MT1
-------------------------MVLIPQV------NEFSWLSSGFK-------LM-----LILSFML---------------YFTN----MGLFPSLK-----SVSS-RKEFYFFNFLV---------
>Aculus_ligustri_HEN33
---------------------------MVPQV------NEVSWILQ-SL--------Y-----FILFLFFSFLSL--------SY--------LNFSNSFCSNYTRVKTF-NFLFLI--------------
>Aculus_ichnocarpi_GZ124
--------------------------MLVPQV------NEISWFFFSLK--------F---------LFSLSLFS--------IFLM-YSLEGKIK--IF-------KLQ-KFSYFFSLGI----------
>Aculus_huzhongsalixus_HEN37
---------------------------MLPQV------NDMPWKL-SFF--------------I-LLLSFMIMFL--------NISWSLALFQLLSVQVPRYYNNFML-----------------------
>Aculus_bambusae_SD15
----------------------MKFKNLIPQV------SNLSWI-YALI--------------LSAIIFSFIMVS--------LHYFNFNIGKKSMILTFKN-------FKFFFLI---------------
>Aculops_taihangensis_Z289
--------------------------MLIPQI------NEISWFFMLFS----------------FVTLIFSFSL--------ALNFSSEFFCF---GKKYFK---ISKS-FSLIML--------------
>Aculops_sp.nov._Z332
--------------------------MSLPQV------NEFSWLWILLS-------LY-----A--FMLL---------------TYVK----FSSIIMI--FFNF-TSK-DFKYFYFSFF----------
>Aculops_sp.nov._CA13
--------------------MKNYNLSFIPQV------NEVSWFLMTLK--------------MSISFLMMTILL--------SYFSFISFKVG---KK-------IHLS-YFNLVFSF------------
>Aculops_sp._CA47
----------------------------MPQV------NEFSW-----A-------SL-----ILFYFFL---------------SLGY----WTISSSLNFFKISNFSF-SFSKINFFFLV---------
>Aculops_sinensis_HEN18
---------------------------MVPQV------NEVSWILQ-SL--------Y-----FILFLFFSFLSL--------SY--------LNFSNSFCFNYTRVKTF-NFLFLI--------------
>Aculops_sinensis_GZ38
----------------------------MPQI------NELSWTHNSMF--------F-----LLTFFMMII-SL--------NF----YPNLKWNNMKMNYKMKMIKLS-L-------------------
>Aculops_lobuliferus_CA42
----------------------------MPQV------SELSWL-NMSL--------------KMILIFFLCVLS--------IMFSHTS--------SLAYCNGSKNLFYFSFVI---------------
>Achelia_bituberculata
----------------------------MPQM------MPLNWLLIPLL--------------MMILLLMILVNF--------SYIMNL----IP-----NYHSIVFMKYK-K-------N---WL-----
>Aceria_pseudoligustri_kadono_FJ31
---------------------------MISQI------NEISWFYLILK--------------LNFLILLILFYI--------FYNWILEL-----------NSNNLNLN-FFSFCNLI------------
>Aceria_aloinis_BJ2
---------------------------MIPQV------SNTSW-----I--------------SMLTSSFILFFS--------LFLMLFYFSVISF-KMNYWTICNYN---FSFFI---------------
>Acarus_farris
---------------------------MLPQM------MPLPW--MNMF--------------FLVFFCYISVML--------LVSYFT---------MDYPKNKKLLVSKYSLL-----P---W------
>Acarhis_gen.nov_Z277
--------------------------MLMPQV------NSLSWLNLSIK--------M-----TTVVLCMLV-----------------VSSSFNSIKKA--TMNNLNMM-FFYII---------------
>Abacarus_sp.nov._HEN45
----------------------------MPQT------SSMSWNFVSFL--------S-----MTLFFFLIFCLS--------SF--------NSFN-FFSSKKSSVHLF-NFRFHI--------------
>Abacarus_sp._HEN47
----------------------------MPQT------SSMSWNFVSFL--------S-----MTLFFFLIFCLS--------SF--------NSFN-FFSSKKSSVHLF-NFRFHI--------------
>Abacarus_sp._GD111
---------------------------MMPQM------SNSSWFNYMLM--------------SLLTFISFLFFL--------NQYKFYFLKKEIF--------CVFTPCIFTFFF---------------
>Abacarus_sp._CA9
--------------------------MSIPQV------SNFSWFNSFSL--------------SMFTLFL-ILSL--------IYFHSISMFKDSTLYLHK--------LNFSFFL---------------
>Abacarus_sacchari_GD130
----------------------------MPQT------NDFSWFNFSCI-------FL-----GLVFILV---------------LMIS----FLPTFSLKVNKIFSGVHIEFHLFF--------------
>Abacarus_oplismeni_GZ33
----------------------------MPQT------SSTSW---I-F--------------ILFLSLFL-FFL--------CFMSIHF----FYSSFNFIRKNVYPLSNFYFFI---------------
>Abacarus_oplismeni_GD129
----------------------------MPQT------NDISWFNFSCI-------FL-----GLLFILV---------------LTIS----FLPTFSLKVNKIFSGVHIEFHLFF--------------
>Abacarus_oplismeni_GD121
-------------------------------M------NEMSILKSNFM--------F-----SLSILMFLCIKR--------SLMMYIHMNKYSNEMSIN----------QFNFVMIL------------
>Abacarus_bambusae_GD118
----------------------------MPQV------SNFSWT-LVFF--------------TSLLFFLLIMNN--------IYFFHPTPHSSIHNFIFKN-------FKFYFFF---------------
