# Supplementary material for: Phylogenomics resolves the higher-level phylogeny of herbivorous eriophyoid mites (Acariformes: Eriophyoidea)
Source: BMC Biol. 2024 Mar 22;22:70. doi: 10.1186/s12915-024-01870-9 (PMC10960459; doi:10.1186/s12915-024-01870-9)
Supplement: Supplementary file 3 — Additional file 3. Original untrimmed alignments by Gblocks v0.91. [file 12915_2024_1870_MOESM3_ESM.zip › Additional file 3/AA/COBaa.fasta]

>Zygoribatula_sp1.
---------MKKQETKLNPML-KIMKSSLLDLP---TPSSISFMWNMGFLLGMT------LTLQ----------------------IITGLILSMMYNA---DASTAFST--------MVGIMQDINTGWITRMVHMNGASLF--------------------------------------FILLYVHTARGLYFNSPSNQKKVWVSGVIILLAVMATAFLGYVLPWGQMSFWGATVITGVLSAIPLVGNDLVTWIWGGPSVSQPTLNRFFSLHFLLPLVIVVLVLAHLILLHEK-GSSNPSVIMTNSD-----KVKFNPLFLVKDTLPL----IIIAMLMMTLISLA--PNMLGDVENFNTANPLVAPVHIQPEWYFLFAYVILRSIPSKLGGVIALAMSIIILAP--LIIKKN---N-PSKFSPNKKMKFWLLISIIM----ILTWIGAKSVESPFEGIGQVYTILYFSNIL--ML--------------
>Z392
----------MKETRKKDQIL-QILNGSLWDLP---SPSSMSYFWNFGATLGIC------LGIQ----------------------ILTGLLLTFHYTA---YSLESFNS--------VAEIMREIWGGWILRFAHMNGASMF--------------------------------------FVFIYLHLFRGIFFMSA-SQKEVWNTGVLILIILMAISFLGYVLPWGQMSYWAVAVITNLFSVIPLIGDSLVSWIWGGFSVSGPTLIRFYSLHFLLPFILSFMVILHLLMLHKE-GSSNNLGINSNMD-----KVEFHPYFSTKDTSFI----LSAILLFSMVSFFY--PYVLGDAVNNIPANPMQTPQHIQPEWYFLVSYAILRSLPSKVAGVIALGASIAILFVIPIFKMEF-----STKFSFYRFGMFWIFLASFI----FLMKMGAMPAEEPYMSMSKMAAMIYFSSIL--MINL------------
>Z382
----------MPMTRKNQPML-KVVNDTLWDLP---SPSSMTYFWNFGSTLGIC------LVIQ----------------------IVSGLLLTFHYTS---NASESFTS--------VVEIMREVWSGWIIRFIHMNGASVF--------------------------------------FLFVYLHLFRGMFFLSA-VHKNVWASGVSILILLMAISFLGYVLPWGQMSYWAVAVITNLFSVAPIIGQTLVNWIWGGFSVGAPTLTRFYSLHFLLPFILTFLVLIHLFLLHNQ-GSSNSVGINSNMD-----KLEFHPYFSIKDLMFI----LGVIILSIMVSFFF--PYILGDSVNNVPANSMQTPVHIQPEWYFLTSYAILRGLPSKTAGVIALALSVSIFYILPKFKLSF-----STKFSFYRYFMFWSLIVMFA----FLMKMGAMPAEEPYVEFSKIGAMLYFSIIL--ILNV------------
>Z344
----------MKLNRKQDTLI-LTLNNSLWDLP---SPSSMSYFWNFGSILGFC------LVTQ----------------------ILTGLLLTFHYTS---HASSSFSS--------IVEIMREVWSGWTIRFFHMNGASMF--------------------------------------FLFIYMHMFRGLFFFSS-THKKVWNSGVLIMVTLMAISFLGYVLPWGQMSYWAVAVITNLFSVVPLIGNNLVNWIWGGFSVGAPTLSRFYSLHFLLPFILSFMIILHLLFLHAE-GSSNSMGLNSNLD-----KIEFHPYFSVKDIYFM----LFILLCFSCISFYL--PYILGDPVNNVPANAMQTPIHIQPEWYFLPSYAILRSLPSKTAGVLALALSVSIFFILPFYQYKF-----TSKFSFLRIISFWMILFTFI----FLMKMGALPAEEPYIALSKWGAMSYFSFIL--LINT------------
>Z343
----------MMMTRKNNNAL-SLLSNSLWDLP---SPSTMSYFWNFGSTLGLV------LAIQ----------------------LLTGILLTMHYTS---YALESFSS--------VVSLMREIWSGWVVRLLHMNGASMF--------------------------------------FFFIYLHLFRGLYFYSS-SHKKVWSSGVFILLTLMAISFLGYVLPWGQMSYWAVAVITNLFSVIPIIGSNLVSWIWGGFSVGSPTLTRFYSLHFVMPFILSFLVLIHLVTLHAE-GSSNSIGVNSNMD-----KIQFHPYFSLKDTFFI----MVVMIVAVSISFYY--PYALGDPVNNVPANAMQTPLHIQPEWYFLPSYAILRSLPSKTAGVICLMLSVSIFLILPLYKFKF-----SSKFNYNRIIYFWLFLSCFF----FLMKMGALPAEEPYILLSKVATFTYFSLIL--MLNL------------
>Z318
----------MTTLRKEDKIM-KTINNSLWDLP---SPSTMTYFWNFGSTLGIC------LMVQ----------------------IITGLLLTLHYTS---YAEESFSS--------IVKIMREIWSGWTIRFIHMNGASVF--------------------------------------FFFIYLHLFRGLFYKSS-VHKKVWASGVTIMILLMGISFLGYVLPWGQMSYWAVAVITNLLSVIPIMGQEVVSWVWGGFSVSSPTLTRFYSFHFLFPFILAFLTLLHLLFLHEQ-GSSNSMGTNSNAD-----KISFHPYFTVKDTLFI----MLVINISMMISFFF--PYILGDAINNVPANAMQTPVHIQPEWYFLPSYAILRSLPSKTAGVLALLLSVSIFYVLPIFKMKF-----SSKFNTLRQMIFWSILASFL----FLMKMGALPAEEPYVTMSQYGAMAYFTSIL--MLNI------------
>Z296
----------MYITRKKEEII-KTVNNSLWDLP---SPSTMTYFWNFGSTLGMC------LGVQ----------------------MATGLMLTFHYSS---HAPNSFSS--------VVMIMREVWSGWMIRMLHMNGASVF--------------------------------------FFFIYLHLFRGMFFVSA-VHKKVWLSGVAIMLTLMGISFLGYVLPWGQMSYWAVAVITNLLSVIPLAGDEVVTWVWGGYSVGAPTLSRFYSLHFLLPFILSFMVLTHLIFLHKE-GSSNSLGIGSNVD-----KIQFHPYFSVKDLIFI----MMILAISFLISFFL--PYMLGDAINNVPANAMQTPIHIQPEWYFLPSYAILRALPSKTAGVIALVLSVSIYAFIPMFKMSF-----SSKFSFYRYTIFWAMISSFI----FLMKMGALPAEEPFVNMSKWGAMIYFTMIL--SLNI------------
>Xenillus_tegeocranus
MQGYSGDFGIKKQPF-NNPLL-NMMNKSLLSLP---APSSISLLWNMGFMMGMV------LMMQ----------------------IMTGLVISMTFST---ELSTTFNS--------VILMSRDNPWGWITRTLHSNGASLF--------------------------------------FVLMYMHTARGIYYTTPTNQKPVWTSGILLMLLTMAAAFLGYVLPWGQMSFWGATVITGTLSAIPVVGNEVATWIWGGPSVSQPTLNRFFSLHFITPILIVMIMLTHLIFLHEK-GSSNPFNTESNKD-----KMKFHPLFTMKDLTPS----IMTTTVILILISNN--PNMLGDVENFNPANPLVAPLHIQPEWYFLFAYVILRSIPSKLGGVVALLMSILILTM--FMTKKN---V-SAKFIPMLKTKFWLLISTMV----ILTWIGAKTVESPYEGIGQMYSAIYFSTIL--VM--------------
>Walchia_hayashii
---------MKNQMSKLSPTT-KMASNSLVMLP---TPTTINYAWNMGSMLGMI------MIFQ----------------------IITGIFLSMHYSP-----TNAFDS--------VIHISRDVKMGIESRFLHSNGASLF--------------------------------------FILIYTHIARGLLNMSF-KKTEVWMSGNIMILILMGTAFLGYVLPWGQMSFWGATVITNLASAIPILGEPLVQWLWGGFSVSTPTLNRFFSLHFLLPFVLMGASVVHLMALHLV-GSSNPMGTNSNQE-----KIKFSPFFIWKDAISM----IVVTTIMFTMTWKY--PYMLMDPENFSLANPMNTPIHIQPEWYFLFAYALLRSIPNKLGGVIVLILSIVMLMTIPMK-KFK---MKNSKFNPSFKMKMSMFFFSFV----SLTWLGAMPMEPPYMNMSKTMGPIYFATML--I---------------
>Vittacus_cannabus_HEN44
----------MKVTRKEEKIV-EIMNNSLWDLP---SPSTMSYFWNFGSTLGIC------LGTQ----------------------IITGLLLTFHYTS---FASHSFSS--------VVEIMREVWSGWFVRFVHMNGASVF--------------------------------------FMFIYLHLFRGMFFLSA-VHKKVWSSGVAIMIILMAISFLGYVLPWGQMSYWAVAVITNLLSVIPIVGESVVNWVWGGFSVGAPTLTRFYSLHFLLPFILSFMVLVHLVFLHKE-GSSNSIGVNSNMD-----KVQFHPYFSVKDVYFI----MMVFSLSFLISFFY--PYIMGDAINNVPANSMQTPVHIQPEWYFLPSYAILRALPSKTAGVVALLLSVSVYFLIPLYKMSF-----SVKFSSYRYLIFWGLLANFL----FLMKMGALPAEEPYVEMSKWGSMTYFTMIL--ILNI------------
>Vitex_agnus-castus_L._S152
----------MNISRKEEKIL-ETMNNSLWDLP---SPSTMTYFWNFGSTLGIC------LGAQ----------------------ILTGLLLTFHYTS---YASHSFSS--------VVEIMREVWSGWVLRFIHMNGASVF--------------------------------------FFFIYMHLFRGMFYLSA-VHKKVWSSGVAIMILLMAISFLGYVLPWGQMSYWAVAVITNLLSVIPMVGDQVVTWVWGGFSVGSPTLTRFYSLHFLLPFSLYFNFFGSCSFDFFTKGSVQ----KKNWDKKKYSKSSFPPMLHRKSSMFYHYSDFNLVFNFFFFSLHF--GSRYKKRSSKLNANPCPYPTSVMLPTFLRYSSS---STQKNSGGCGFTVISFYLFINSFVKNKLF-------------HQIFFLPLHNFLKFNRILLMFNKDSSPSSWSTMCSNEEMSVYGMFFNDFDN-------------
>Vasates_sp.nov._Z327
----------MSLTRKKDELI-SIMNGSLWDLP---SPSTMTYFWNFGSTLGIC------LGVQ----------------------ILTGLLLTFHYTS---YAAHSFSS--------IVGIMREVWSGWIIRFVHMNGASVF--------------------------------------FFFIYLHLFRGMYYFSA-VHKKVWSSGVTIMIVLMAISFLGYVLPWGQMSYWAVAVITNLFSVIPVVGPELVTWIWGGYSVSAPTLTRFYSLHFLMPFVLAFLVILHLLFLHQK-GSSNSLGVDSNID-----KIQFHPYFSVKDLIFI----ILVFVISLLISYFY--PYVFGDSINNVPANAMQTPVHIQPEWYFLPSYAILRALPSKTAGVLALAASVAVFYIIPLFKMSF-----STKFKMIRVMAFWTMLAAFL----FLMKMGALPAEEPYVLLSKMGAMAYFTLIL--TLNI------------
>Trombiculidae_sp4.
---------MKTQAKTKHDLM-SMVKTNLINLP---TPTSISYMWNMGSMLGMA------LVIQ----------------------IITGVMLAMHFSA---SEEMAFNT--------TILMTRDVNGGTIMRAVHSNMASMF--------------------------------------FAFLYIHVFRGLTNSSF-KKTSTWITGAMMIMMLMATAFLGYVLPWGQMSFWGATVITNLASTVPILGEDIVQWLWGGYSVSNPTLNRFFPLHFLIPFILVAMSMLHLISLHST-GSSNPTGSSNKID-----MTSFHPLFSWKDMLAP----ISIMTIVLTLSASN--PDIMMDTENFIPANPMSAPVHIQPEWYFLFAYAILRSIPNKLGGVMALVMSIMIIIV-PMAKKVK---TSSSKFNPSAKSSKMVTAAAFL----ILTILGAKPMEEPFMSASKITGTVYFASVI------------------
>Trisetacus_ehmanni_Z341
---------MYFFNRKNGTLM-NLISSTVWDLP---SPSSMSYFWNFGSLLGIC------FVIQ----------------------LLTGLFLSLHYIS---YSEFSFFS--------VVHISRDVWSGWLLRFIHMNGASLF--------------------------------------FFFVYFHIARGIFFTSF-VHKTVWVTGVLILLLLMAISFLGYVLPWGQMSYWAVAVITNLFSVVPLIGKDLVLWLWGGFSVSVPTLTRFYSFHFLFPFVLMFIVMLHLFFLHNN-GSSSNVGINSNID-----KISFHPFFSVKDFLSW----IMMFMISYLVVFFT--PYVFGDPVNFSPADPLSTPLHIQPEWYFLFSYAILRSFPGKSAGVIALFSSILILGFLPFFNYMF-----SSKFSYIRYYFFWFFCFNFL----FLIYLGAMPAEEPYVYVSKFFTLSYFSLFI--FMNI------------
>Trimeroptes_luanchuanensis_Z322
----------MKIVRKKENLN-ILINNSLWDLP---SPSSMTYFWNFGSMLGIC------LMTQ----------------------MVTGLLLTFHYTA---FSTESFYS--------VSKIMQEIWNGWIIRLIHMNGASMF--------------------------------------FLFLYLHLFRGMFYLSA-SNKNVWNSGVTIMIMLMAISFLGYVLPWGQMSYWAVAVITNLFSVVPLVGESLVKWIWGGFSVSAPTLTRFYSLHFLLPFILSMLVLIHLMFLHSK-GSSNSMGLNSNLD-----KIEFHPYFSIKDLLFL----LISMVLIVNLVAFA--PYMLGDPVNNIPANAMQTPVHIQPEWYFLPSYAILRSLPSKTMGVLALALSVLIFYSMTLFKLKF-----STKFSNQRYIMFWIMISSFM----FLMKMGSMPAEEPYVLMSKWGSLIYFSSIM--MLNL------------
>Trematuridae_sp.
-----------MVIRKKHPIL-SIANSALIDLP---SPSNISFMWNLGSLLGIC------LMIQ----------------------LLTGIFLSFHYCN---DTSLAFIS--------INHISRDVNYGWLMSAIHANGASLF--------------------------------------FFMVYIHVGRGIYYSSY-HLLEVWFSGTIIILMLMGTAFLGYILPWGQMSFWGATVITNLLSAIPYIGPQITCWIWGGFSVDNATLTRFFSLHFLLPFILIMMIMIHLMFLHET-GSTNPMGLMMNID-----KIPFHPYYSWKDVLGL----MMIMAPFSFLILVY--PYLLNDPENFIPANPLVTPPHIQPEWYFLFAYAILRSIPNKLGGVLALFLSIVIILMLPLTMKNK---FSSLHYYFFSKFMFWIFINIFL----ILTYIGACPVEPPYIFMGQMLTTMYFLFFI--IWPLMIKWLFN-----
>Tityus_serrulatus
-----------MSVRSSHPLL-KLVNMSLIDLP---TPSNISYFWNFGSLLGVC------LGVQ----------------------IITGIFLAFHYVA---DVSLAFSS--------ISHICRDVNGGWFLRYIHLNGASVF--------------------------------------FICLYFHIGRGLYFGSF-KFHFTWISGVSVFLLTMITAFLGYVLPWGQMSFWGATVITNLVSAVPYLGLDLVQWLWGGFSVDNPTLTRFFSFHFLFPFIILGLVIIHLIFLHEG-GSGNPLGVKSDYD-----KISFHMYFTLKDIYGI----VILFVILIVIVLLG--PNFFSDPENFISANPLMTPVHIQPEWYFLFAYAILRSIPNKLGGVIALIISVMVLLLMVLN-EAK---ISSLTFSLKGRKFFWGLVFTFL----LLTWIGARPVEVPYILIGQVLSFCYFLFFY------LLFLL-------
>Tetra_suspensae_SD22
----------MLITRKEDKIF-NTMNNSFWDLP---SPSTMSYFWNFGSTLGIC------LMVQ----------------------IITGILLTLHYTS---YAEESFSS--------VIQIMREIWSGWTIRFIHMNGASVF--------------------------------------FLFIYLHLFRGMFYISS-VHKKVWMSGVSIMILLMAISFLGYVLPWGQMSYWAVAVITNLLSVVPLVGDEIVQWIWGGFSVNSPTLTRFYSFHFLFPFILSFLTLLHLVFLHKE-GSSNSLGISSNMD-----KIQFHPYFTVKDTIFI----MLVLMMSMMITFFM--PYALGDAVNNVPANAMQTPTHIQPEWYFLPSYAILRGLPSKTAGVMALFLSVSIFYTMPIFKIKF-----SSKFSSYRQIIFWTMVASFF----FLMKMGALPAEEPYVTLSKWGALSYFTSIL--MINL------------
>Tetraspinus_sp._HEN26
------------MNRKEDKMV-LMVNNSLWDLP---SPSTMTYFWNFGSTLGIC------LMIQ----------------------MLTGLLLTLHYTS---YAEESFAS--------IVKIMREVWSGWLIRFVHMNGASVF--------------------------------------FFFIYLHLFRGMYYKSS-AHSKVWMSGVTIMIALMAISFLGYVLPWGQMSYWAVAVITNLLSVIPMVGEEVVKWIWGGFSVSSPTLTRFYSFHFLLPFVLMFLTLIHLVFLHQQ-GSSNSLGINSNMD-----KIQFHPYFTVKDSIFI----FLVITMSITISFFM--PYMLGDAINNVPANSMQTPVHIQPEWYFLPSYAILRALPSKTAGVLALLLSVSIFYLMPLFKLKF-----STKFNFYRQFMYWTMITCFL----FLMKMGALPAEEPYVEMSKWGAMIYFSSIL--MINM------------
>Tetra_sp.nov._Z400
----------MSLTRKKDELI-SIMNGSLWDLP---SPSTMTYFWNFGSTLGIC------LGVQ----------------------ILSGLLLTFHYTS---YAAHSFSS--------IVEIMREVWSGWVIRFIHMNGASVF--------------------------------------FFFIYLHLFRGMYYFSA-VHKKVWSSGVTIMIVLMAISFLGYVLPWGQMSYWAVAVITNLFSVIPVVGVELVTWIWGGYSVSAPTLTRFYSLHFLMPFVLAFLVILHLLFLHQK-GSSNSLGVNSNID-----KIQFHPYFSVKDLVFI----ILVFVISLLISYFY--PYAFGDSINNVPANAMQTPVHIQPEWYFLPSYAILRALPSKTAGVLALAASVAVFYIIPLFKMSF-----STKFKMIRVMTFWAMLATFL----FLMKMGALPAEEPYVQLSKVGAMAYFTLIL--TLNI------------
>Tetra_sp.nov._Z284
----------MKMMRKEDKII-LTVNNSLWDLP---SPSTMTYFWNFGSTLGIC------LIVQ----------------------ILSGLLLTLHYTS---YAEESFAS--------VVKIMREIWSGWLIRFVHMNGASVF--------------------------------------FFFIYLHLFRGMFYKSS-THTKVWISGVTIMIVLMAISFLGYVLPWGQMSYWAVAVITNLLSVIPMIGDQVVSWIWGGFSVSAPTLTRFYSFHFLLPFILLFLTLLHLIFLHLQ-GSSNSLGTNSNLD-----KIQFHPYFTIKDAIFI----LMVIVMSLIISFFH--PYLLGDAINNVPANSMQTPVHIQPEWYFLPSYAILRSLPSKTAGVLALLLSVSIFYVMPMFKFKF-----STKFNYYRQFLFWIMVSSFL----FLMKMGALPAEEPFVEMSKWGSMLYFSSII--MINL------------
>Tetra_sp.nov._CA43
------------MTRKEDKLI-QTVNSSLWDLP---SPSTLSYFWNFGSTLGIC------LGTQ----------------------ILTGLFLTFHYTS---FASSSFSS--------VVEIMREVWAGWVVRFVHMNGASLF--------------------------------------FFFIYLHLFRGMFYLSA-VHKKVWASGVTILILLMAISFLGYVLPWGQMSYWAVAVITNLLSVIPMIGEEVVTWVWGGFSVGSPTLTRFYSLHFLLPFILSFMVLIHMVLLHKE-GSSNSMGLNSNLD-----KIQFHPYFSVKDLFFI----MGTVMLLFMVSFFY--PFILGDSVNNVPANAMQTPVHIQPEWYFLPSYAILRALPSKTAGVLALLASVSIFYIMPIFKMSF-----STKFSSYRFMTFWAMVASFM----YLMKMGSLPAEEPYVEMSKWGAMVYFSSIM--ILNI------------
>Tetra_qingyuanensis_Z333
----------MSLIRKKDELV-KIMNGSLWDLP---SPSTMTYFWNFGSTLGIC------LATQ----------------------IISGLFLTFHYTS---YANHSFSS--------VVEVMREVWSGWVIRLVHMNGASVF--------------------------------------FFFIYLHLFRGMYYFSA-VHKKVWNSGVTIMITLMAISFLGYVLPWGQMSYWAVAVITNLFSVVPLIGSDLVSWIWGGFSVSAPTLTRFYSLHFLLPFILSFLVIIHLLFLHQK-GSSNSLGLNSNMD-----KIQFHPYFSVKDLMFI----MMVFILSFMVTYFF--PYILGDSVNNVPANAMQTPVHIQPEWYFLPSYAILRALPSKTAGVLALAASVTIFYTLTFYQLNF-----STKFTAIRSSLFWAILATFI----FMMKMGALPAEEPYVLMSKIGAMMYFTLIL--IFNV------------
>Tetra_pyriana_HLJ98
----------MSISRKEEKIF-NTMNNSLWDLP---SPSTMSYFWNFGSTLGLC------LAVQ----------------------ILTGLLLTLHYTS---YAEQSFSS--------IVEIMREVWSGWMIRFIHMNGASVF--------------------------------------FFFIYLHLFRGMFYVSS-VHKKVWISGVSIMILLMAISFLGYVLPWGQMSFWAVAVITNLLSVIPLVGGEVVQWIWGGFSVSSPTLTRFYSFHFLLPFVLTFLTLIHLIFLHNE-GSSNSMGLNSNMD-----KIQFHPYFTVKDLIFI----ILILIMSMLISFFM--PHILGDAVNNVPANSMQTPVHIQPEWYFLPSYAILRSLPSKTAGVLALLLSVSIFYIMPLFKMGF-----SSKFKTYRQMMFWVMVASFF----FLLKMGALPAEDPYVGMSKWGALCYFSSIL--LINL------------
>Tetranychus_urticae
------------MILSSKKLI-KKILNNIFFIP---TPSNISLMWNFGSLLGLS------MVIQ----------------------SISGIFVSMHYCN---NTLLAFNS--------YIFLSKIIENGMILQMTHAHFSSII--------------------------------------FIIMYIHIMKSLLNKSF-NKKQMWISGNLMLFMIMGSAFIGYVLPWGQMSFWGATVITNILSSIPFLGKKIVFWVWGSFSVDNPTLNRFFSLHFLMPLLILAMSMIHLSILHEK-GSSNQMGLNSSKD-----KIYFNKSFMFKDLISL----MLMVMFYCLMLSFFIDFHFSMAKENFFPADPLNTPLHIKPEWYFMFAYAILRSVPSKIGGILSLLILFLLFILLMFNKSNY------SKFFFKKKMLIFIFLTCFI----ILTNMGYKLIEYPFTEIS-----LFFGMLM--ILILPLM---------
>Tetra_lycopersici_FQ
----------MLQPARKQPIN-QIVNSSLWDLP---SPSSMTYFWNFGSTLGIC------LGIQ----------------------IMTGLFLTFHYTS---YSTESFAS--------VVEIMREVWSGWVLRFIHMNGASVF--------------------------------------FVFIYLHLFRGMFYSSS-VHKKVWTSGILIMILLMAISFLGYVLPWGQMSYWAVAVITNLFSIVPVIGDQLVVWIWGGFSVGAPTLTRFYSLHFLIPFVLAFAVIAHLAFLHQQ-GSSNSVGLNSNVD-----KIEFHPYFSMKDLLFI----LIVVAASLMVSFFT--PYALGDAVNNVPANPMQTPVHIQPEWYFLPSYAILRALPSKTAGVLALALSVGIYFLMPMFKFSF-----STKFSSYRLAIFWMLVASFL----FLMKMGALPAEEPYVWLSKVGSMIYFSSIL--LVNA------------
>Tetra_lucidi_HEN8
----------MNIVRKQDKIF-NTMNNSFWDLP---SPSTMTYFWNFGSTLGIC------LVVQ----------------------ILTGLLLTLHYTS---FAEQSFSS--------IVEIMREVWSGWVVRFIHMNGASVF--------------------------------------FFFIYLHLFRGMFYISA-VHKKVWASGISIMILLMAISFLGYVLPWGQMSYWAVAVITNLLSVIPMVGNEVVQWIWGGFSVSAPTLTRFYSFHFLLPFILTFLTLVHLIFLHKE-GSSNSMGLNSNMD-----KIQFHPYFTVKDTIFI----ILVLLTSMMISFFT--PYILGDAVNNVPANAMQTPVHIQPEWYFLPSYAILRSLPSKTAGVLALLLSVSIFYIMPLFKMKF-----SSKFNSYRHLMFWMMVGSFF----FLMKMGALPAEEPYVEMSKWGALTYFSAIL--TVSM------------
>Tetra_louguantais_AH43
----------MVITRKKEQIT-QTVNNSLWDLP---SPSTMTYFWNFGSTLGIC------LGAQ----------------------ILTGLLLTFHYTS---YASHSFSS--------IVEIMREVWSGWVLRFIHMNGASVF--------------------------------------FFFIYLHLFRGMFYLSA-VHKKVWSSGVAIMILLMGISFLGYVLPWGQMSYWAVAVITNLLSVIPMIGDQVVSWVWGGFSVGSPTLTRFYSLHFLLPFILSFLVIIHLIFLHKE-GSSNSLGLDSNVD-----KIQFHPYFTIKDLVFI----LGVMTASMMVSFFF--PYILGDSINNVPANSMQTPVHIQPEWYFLPSYAILRALPSKTAGVIALLLSVSVYFIIPMFKFSF-----STKFSTVRFLAFWSLISSFV----FLMKMGALPAEEPYIGMSKWGSFAYFTSIF--LINL------------
>Tetra_cuihuae_QH6
----------MVLVRKEDQIT-KVMNNSLWDLP---SPSTMSYFWNFGSTLGIC------LAVQ----------------------ILTGLLLTFHYTS---YAPSSFQS--------VVEIMREVWGGWMIRFAHMNGASVF--------------------------------------FIFIYLHLFRGMYYLSA-VHKKVWMSGVAIMLLLMGISFLGYVLPWGQMSYWAVAVITNLLSVVPFVGDEMVNWVWGGFSVGSPTLTRFYSLHFLLPFVLSFLVIVHLIFLHKE-GSSNSLGLDSNVD-----KIQFHPYFSVKDLVFI----VMVVAFSFNISFFL--PYILGDAVNNVPANSMQTPVHIQPEWYFLPSYAILRALPSKAAGVVALAMSVSVYFLIPLYKMNF-----STKFSTYRILMFWTMISSFL----FLMKMGALPAEEPYVELSKWGSMAYFCSIL--ALNL------------
>Tegonotus_celtis_YN448
----------MKITRKKEQVV-NIVNNSLWDLP---SPSTMSYFWNFGSTLGLC------LGIQ----------------------ILTGLFLTFHYTS---YAQESFSS--------VVEIMREVWAGWIVRFIHMNGASVF--------------------------------------FFFIYLHLFRGMFYFSA-VHKKVWNSGVMILLILMAISFLGYVLPWGQMSYWAVAVITNLFSVIPLMGNDLVNWIWGGFSVSAPTLTRFYSLHFLLPFVLSFMVIMHLVFLHNQ-GSSNSLGLNSNMD-----KIQFHPYFSVKDLIFI----LFVFLTSMMISFYA--PFIMGDSVNNVPANAMQTPVHIQPEWYFLPSYAILRALPSKTAGVLALAASVTIFFILPLYTLKF-----STKFSKNRSILFWTIMASFL----FLMKMGAMPAEEPYVLMSKIGAMIYFSTIL--IFNI------------
>Tegolophus_ulmi_CQ4
----------MQINRKQEQVV-NIVNNSLWDLP---SPSTMTYFWNFGSTLGLC------LAVQ----------------------ILTGLFLTFHYTS---YAEESFSS--------VVEIMREVWSGWVVRFVHMNGASVF--------------------------------------FLFIYLHLFRGMFYLSA-VHKKVWNSGVMILLVLMAISFLGYVLPWGQMSYWAVAVITNLFSVVPIIGDSLVNWIWGGFSVSAPTLTRFYSLHFLLPFILSFLVVMHLVFLHNQ-GSSNSLGLNSNMD-----KIHFHPYFSVKDLIFI----ILILMLSMMISFYI--PYILGDAVNNVPANAMQTPVHIQPEWYFLPSYAILRALPSKTAGVLALAASVSIFFILPLYNFKF-----STKFSKSRSILFWTIISSFM----FLMKMGAMPAEEPYVLMSKMGAMIYFSTIM--MFNI------------
>Tegolophus_tremae_Z368
----------MQINRKEEQVV-NIVNNSLWDLP---SPSTMSYFWNFGSTLGLC------LAVQ----------------------IMTGLFLTFHYTS---YAEESFSS--------VVKIMREVWSGWVVRFIHMNGASVF--------------------------------------FLFIYLHLFRGMFYLSA-VHKKVWNSGVMILLILMAISFLGYVLPWGQMSYWAVAVITNLFSVVPFIGDSLVNWIWGGFSVSAPTLTRFYSLHFLLPFILSFLVVMHLVFLHSQ-GSSNSLGLNSNMD-----KIHFHPYFTVKDLIFI----IMILIVSMLISFYI--PYILGDAVNNVPANAMQTPVHIQPEWYFLPSYAILRALPSKTTGVLALAASVSIFFILPLYSFKF-----STKFSKNRSILFWTIISSFF----FLMKMGAMPAEEPYVLMSKVGAMIYFLTIM--IFNI------------
>Tegolophus_oblatus_QH7
----------MNIMRKDDKIF-NTMNNSFWDLP---SPSTMTYFWNFGSTLGIC------LVIQ----------------------ILTGLLLTLHYTS---YAEQSFSS--------IVEIMREVWSGWVMRLIHMNGASVF--------------------------------------FFFIYMHLFRGVFYISS-VHKKVWASGVSIMILLMAISFLGYVLPWGQMSYWAVAVITNLLSVIPMMGDEIVKWVWGGFSVSSPTLTRFYSFHFLFPFILSFLTLVHLVFLHKE-GSSNSMGLNSNMD-----KIQFHPYFTVKDTIFI----ILILIVSVMISFFA--PYALGDAVNNVPANAMQTPIHIQPEWYFLPSYAILRSLPSKTAGVLALLLSVSIFYILPMFKMKF-----SSKFNAFRQMMFWNMLGNFC----FLMKMGALPAEEPYVFMSMCSGFSYLASII--LLGL------------
>Tegolophus_miscanthus_Z371
----------MMNLRQESMTV-KKISQSLWDLP---TPSTMTYFWNFGSTLGIC------LAVQ----------------------ITSGLFLTFHYTS---HASESFDS--------VMLIMRESWNGWMIRFCHMNGASMF--------------------------------------FTFIYLHLFRGMFYQSA-LHKSVWVSGVAILLVLMAISFLGYVLPWGQMSYWAVAVITNLFSVVPVLGGELVQWIWGGFSVSNPTLTRFYSLHFMLPFVLAAMVMAHLIALHKN-GSSNSLGLNSNLD-----KVEFHPYFTTKDLVFI----VMAMLMALGLSFFQ--PFALGDSVNNIPANYMSTPAHIQPEWYFLPSYAILRGLPNKTAGVLALALSVSIFFVMPAYSNKF-----SVKFSSARNLMFWVFVSLFT----FLMIMGAMPAEEPFVTASKVGSMIYFSSIL--LINL------------
>Tegolophus_miscanthus_Z336
----------MMILRKEDKIM-NTINNSLWDLP---SPSTMTYFWNFGSTLGIC------LVIQ----------------------VMTGLLLTLHYTS---YAEESFSS--------IVMIMREVWSGWVIRFIHMNGASMF--------------------------------------FFFIYAHLFRGLYYKSS-SNKKVWMSGVTIMILLMGISFLGYVLPWGQMSYWAVAVITNLLSVAPIIGEDLVKWIWGGFSVSSPTLTRFYSFHFLFPFILMFLTLIHLVFLHEQ-GSSNSMGLNSNAD-----KVSFHPYFTVKDTLFI----VMAINLAMMISFFQ--PYILGDAVNNVPANAMQTPVHIQPEWYFLPSYAILRSLPSKTAGVLALLLSVSIFYFIPMFKMKF-----STKFNTTRQMIFWGMIASFI----FMMKMGSLPAEEPYVSMSQYGAMAYFSTIL--LLNL------------
>Tegolophus_lespedezae_HEN12
----------MKMMRKKDELV-KIMNGSLWDLP---SPSTMTYFWNFGSTLGVC------LATQ----------------------IISGLFLTFHYTS---YANYSFSS--------IVEMMREVWSGWVIRLVHMNGASVF--------------------------------------FFFIYLHLFRGMFYFSA-VHKKVWNSGVTIMITLMAISFLGYVLPWGQMSYWAVAVITNLFSVIPVIGADLVTWIWGGFSVSAPTLTRFYSLHFLLPFVLAFLVIMHLLFLHQK-GSSNSLGLDSNMD-----KIQFHPYFTVKDLIFI----LAVFVMSFMVTYFF--PYMLGDSVNNVPANAMQTPVHIQPEWYFLPSYAILRALPSKTAGVLALTASVTIFYTLTLYQLNF-----SSKFTATRSIMFWAILATFI----FLMKMGALPAEEPYVMLSKVGAMIYFSLIL--MFNI------------
>Tegolophus_hunanensis_HEN41
----------MNISRKEEKIL-ETMNNSLWDLP---SPSTMTYFWNFGSTLGIC------LGTQ----------------------ILTGLLLTFHYTS---YASHSFSS--------VVEIMREVWSGWVLRFIHMNGASVF--------------------------------------FFFIYMHLFRGMFYLSA-VHKKVWSSGVAIMILLMAISFLGYVLPWGQMSYWAVAVITNLLSVIPMVGDQVVTWVWGGFSVGSPTLTRFYSLHFLLPFILTFLVVVHLIFLHKE-GSSNSIGINSNMD-----KVHFHPYFTVKDLYFI----IMVILISFLISFFF--PYILGDAINNVPANSMQTPVHIQPEWYFLPSYAILRALPSKTAGVVALLLSVSIYLLIPLYKMNF-----STKFSSYRYMIFWSLIASFL----YLMKMGALPAEEPYVEMSKWGSMVYFSMIL--MVNM------------
>Tegolophus_hunanensis_HEN17
----------MNISRKEEKIL-ETMNNSLWDLP---SPSTMTYFWNFGSTLGIC------LGTQ----------------------ILTGLLLTFHYTS---YASHSFSS--------VVEIMREVWSGWVLRFIHMNGASVF--------------------------------------FFFIYMHLFRGMFYLSA-VHKKVWSSGVAIMILLMAISFLGYVLPWGQMSYWAVAVITNLLSVIPMVGDQVVTWVWGGFSVGSPTLTRFYSLHFLLPFILTFLVVVHLIFLHKE-GSSNSIGINSNMD-----KVHFHPYFTVKDLYFI----MMVILISFLISFFF--PYILGDAINNVPANSMQTPVHIQPEWYFLPSYAILRALPSKTAGVVALLLSVSIYLLIPLYKMNF-----STKFSSYRYMVFWSLIASFL----YLMKMGALPAEEPYVEMSKWGSMVYFSMIL--MVNM------------
>Tegolophus_hunanensis_AH39
----------MNISRKKEKIL-ETMNNSLWDLP---SPSTMTYFWNFGSTLGIC------LGAQ----------------------ILTGLLLTFHYTS---YASHSFSS--------VVEIMREVWSGWVLRFIHMNGASVF--------------------------------------FFFIYMHLFRGMFYLSA-VHKKVWSSGVAIMILLMAISFLGYVLPWGQMSYWAVAVITNLLSVIPMVGDQVVTWVWGGFSVGSPTLTRFYSLHFLLPFVLTFLVFVHLIFLHKE-GSSNSIGINSNMD-----KVHFHPYFTVKDLCFI----IMVILISFLISFFF--PYILGDAINNVPANSMQTPVHIQPEWYFLPSYAILRALPSKTAGVVALLLSVSIYLLIPLYKMNF-----STKFSSYRYMIFWSLIASFL----YLMKMGALPAEEPYVEMSKWGSMVYFSMIL--MVNM------------
>Tegolophus_celtis_S136
----------MSIYRKDDKVV-HIVNNSLWDLP---SPSTMTYFWNFGSTLGLC------LAIQ----------------------ILTGLFLTFHYTS---YAQESFSS--------IVEIMREVWSGWMVRFIHMNGASVF--------------------------------------FFFIYLHLFRGMFYFSA-VHKKVWNSGVAILIILMAISFLGYVLPWGQMSYWAVAVITNLFSVVPIMGMELVNWIWGGFSVSAPTLTRFYSLHFLLPFILSFLVIMHLVFLHNQ-GSSNSLGLNSNMD-----KIQFHPYFSIKDLIFI----LAVLLISMMVSFYI--PYILGDSVNNVPANAMQTPVHIQPEWYFLPSYAILRALPSKTAGVLALAASVTIFFILPLYTFSF-----STKFSKNRTILFWTIAASFV----FLMKMGAMPAEEPFVLMSKLGAMVYFSTIM--VYNI------------
>Tanystylum_orbiculare
---------MKNKIMKSHIIL-KHLNSMLVDLP---APSNINVMWSFGSMLGVC------LIIQ----------------------ILSGLFLSMHYCP---EVSISFSS--------ISHIMRNVNNGWLLRTIHANGASMF--------------------------------------FMLMYIHISRGMFFNSF-YLKEVWLSGILILFLSMGTAFMGYVLPWGQMSFWGAAVITNLVSAIPYLGIDIVQWLWGGFSVNNATLNRFYTFHFILPMILSVLVIIHLIFLHIE-GSNNPMGTSSNID-----KVPFHPMFSSKDIIGF----TMMLLILLMVSLIN--PMILNDPENFIPANSMVTPIHIQPEWYFLFAYAILWSIPNKLGGVVALILSILILLTLPFSMKMK---IQSMKFFPLNKFMLWIFFVNII----LLTWIGAKPVEMPFEAIGILLTIIHFMYFI--VSPIIFMIWQ------
>Tachypleus_tridentatus
---------MTTPIRKIHPLF-KIINSSLIDLP---SPSNISYLWNFGSLLGLC------LLIQ----------------------IMTGIFLSMHYSS---DISLAFSS--------ISHICRDVNYGWLFRTIHANGASFF--------------------------------------FICIYIHIGRGIYYGSF-MNKMTWNSGIIIFLLSMATAFLGYVLPWGQMSFWGATVITNLVSAIPYIGQTLVQWLWGGFSVNNATLTRFFTLHFLLPFILLMMLMLHLLFLHQL-GSNNPLGINSNLD-----KIPFHPYFSSKDIFGF----LVMLMMFSMFLLSN--PYFLSDPENFSNANPLVTPIHIQPEWYFLFAYAILRSIPNKLGGVIALISSILILFIIPLTNKSK---FRSFQFYPINQFVFWIFFIVFI----LLTWIGARPVEEPYENMGQILTFLYFLYFF--INPLFQKLWDTL----
>Surapoda_tianlinensis_Z302
---------MSFYSRKNNGIS-SSLSKFLWDLP---TPISINYFWNFGSTMGIC------LVLQ----------------------IVTGLFLSFYYTS---FSEESFSS--------VVLIMKEVWGGWALRLSHVNGASLF--------------------------------------FLMIYCHMARGIFYMSS-NNKKTWNSGVAMFLILMMISFMGYVLPWGQMSYWAVSVITNLFSVIPMVGDSLVSWIWGGFSVSKPTLTRFYSIHFLTPLILASVTAAHLALLHSKGGSSNQIGVPSSMD-----KISFHPYFTVKDTYFI----LALMSLSLWGVSQV--PYLTMDPENNIPANPMQTPLHIQPEWYFLSFYTILRAMPSKSSGVLMMLLSILILSVMSMMKVKF-----SMKFSFYRKTIFWSLLASFL----ALMKLGTLPAEEPYMSMGMLWTLIYFVSAT--LINL------------
>Surapoda_tianlinensis_GD126
-------------MRKSLKIM-KLMNNSMWDLP---TPTSLNFYWNFGSMLGVC------LMIQ----------------------ILSGFMLSIHYTS---MSSGSFES--------IVLILKEVWGGWVVRFIHVSGASMF--------------------------------------FIFTYLHMARGLYYMSN-YKKILWNSGVIMFLTLMAVSFLGYVLPWGQMSYWAVAVITNLFSVIPLLGEEMVKWIWGGFSVDKPTLLRFYSLHFMTPMMLSILTMLHIYLLHNSGGSSNQLGTPSNME-----KLYFHPYFSIKDSMFI----LISVSVLVLTACLH--PYMTMDPENNIPANPMQTPLHIQPEWYFLSFYTVLRAMPSKSSGVLVMLMSILVLSMMSLYKVKF-----SMKFNYYRNLVYWIFISSFM----SLMILGAKPAEEPYVMMGIWWTLMYFISAS--IMNL------------
>Stylochyrus_rarior
-----------MLSRKTHPVL-KMMNSVLIDLP---TPSNISYLWNFGSLLGMS------LILQ----------------------ILTGLFLAMHFTS---DITTAFTS--------ISHIMRDVNNGWIIRTLHMNGASLF--------------------------------------FIIIYLHIGRGLYYSSY-LFISPWMSGILIFLTLMGTAFLGYVLPWGQMSFWGATVITNLLSAIPYMGNELTLWIWGGYSVDNATLTRFFSLHFILPFVLAVMIILHIVFLHET-GSSNPIGTPMNMD-----KIPFHPFFKWKDLMGL----CLTLFLLMELVFVL--PYGLCDPDNFMPANPLITPPHIQPEWYFLFAYAILRSIPNKLGGVIGLLMSILILLMLPFSMKNN---FKPISYLPLNKMLYWLLINNFL----LLTFMGACPVEAPYTLISQILTLTYFSYFL--LTPLLKNK--------
>Steganacarus_magnus
-----------------MKLM-KFYTSPLFDLP---TPFSINLFWNFGFILGFI------TTIQ----------------------VISGLFLSMLFIP---SESDAFFS--------IIHIMRDSNSGWFIRLIHSNVASLI--------------------------------------FLCVYIHLARGLYTSSFKTKSHAWNSGVTIFIIVMAAAFFGYVLPWGQMSYWGATVITNIASAIPYIGIYLVKWMWGNFSVSQPTLNRFFSIHFIVPFFMLMMMVIHIILLHST-GSSNPMGSKEDME-----KIEFQIMFTIKDFLFF----SSIFSLVFISISNY--PDIFMDPENMNEANPLKAPVHIQPEWYFLFAYAILRSITSKLGGVLALIFSILILFFIQIKGLSK----VSGKFSPIVKLSFWIKVSSFL----ILTFVGMKPVELPFSVIGKVSSFLYFFIFA--LCYFMELWKF------
>Sperchon_plumifer
---------MKKKSSSLSPIT-KVMKNSILMLP---TPSNISYMWNFGSLLGIN------LMIQ----------------------IISGILLSMHYAP---ETSMAFES--------TIHITRDVNSGWMMRMVHMNGASLF--------------------------------------FILIYSHISRGLMFSSF-KKKETWISGVFIILILMGTAFMGYVLPWGQMSFWGATVITNLLSAIPFFGIQIVEWIWGGFSVSNATLNRFYSIHFLLPFILSAMIIIHIMTLHES-GSTNPTGMKSDLD-----KLTFHPFFSWKDMTAP----IIVLYMLMIMIMLN--PNLLGDPENYNPANPMLTPIHIQPEWYFLFAYAILRSIPNKLGGVIALVMSILILLV-NTTTKAK---KISSKFNPLKKMTFWAAASSFM----ILTWGGAKQIETPFEEISKIISIIYFSTML--LM--------------
>Shevfchenkella_miscanthis_KK11
----------MMILRKEDKIM-NTVNNSLWDLP---SPSTMTYFWNFGSTLGIC------LVIQ----------------------VLTGLLLTLHYTS---YAEESFSS--------IVMIMREVWSGWVIRFIHMNGASMF--------------------------------------FFFIYAHLFRGLFYKSS-AHKKVWMSGVTIMILLMGISFLGYVLPWGQMSYWAVAVITNLLSVAPIIGEDLVKWIWGGFSVSSPTLARFYSFHFLFPFILMFLTLIHLAFLHEQ-GSGNSMGLNSNAD-----KVSFHPYFTIKDTLFI----VTAVNVALMISFFQ--PYMLGDAVNNVPANAMQTPVHIQPEWYFLPSYAILRSLPSKTAGVLALLLSVSIFYFIPMFKMKF-----STKFNTTRQMIFWSMIASFI----FMMKMGSLPAEEPYVSMSQYGAMAYFSTIL--LLNL------------
>Setoptus_koraiensis_SD23
--------MKYTFGRKNMVLS-KVVSSSVWDLP---SPSSMSYFWNFGSLLGLS------LVIQ----------------------ILSGLFLSMHYIS---YSDLSFSS--------VIHMNRDLVGGWLVRFIHMNGASFF--------------------------------------FIFIYLHMARGMFFSSF-THKKVWLSGSLILVLLMAISFLGYVLPWGQMSYWAVAVITNLFSIFPLIGTELVYWIWGGFSVGSPTLTRFYSLHFLLPFVLAFLVLAHLYFLHKE-GSSSNLGINSNMD-----KISFHPFFSLKDFLSW----TFLFGLSMMIVLFF--PYLFGDPVNFVPADPLSTPIHIQPEWYFLFYYAILRSFPSKLVGILGLASSVIILFFLPYFNYEF-----SSKFSNFRYIFYWFFCFNFV----FLSYLGAMPAEGVYLTFSYLFSLFHFLIFF--LMNL------------
>Setoptus_koraiensis_HEN28
----------------------------------------------------MC------LATQ----------------------ILSGLFLTFHYTS---YANHSFSS--------IVEVMREVWSGWVIRLVHMNGASVFFFFIYLHLFRGMFYFSAVHKKVWNSGVTIMITLMAISFFFFIYLHLFRGMFYFSA-VHKKVWNSGVTIMITLMAISFLGYVLPWGQMSYWAVAVITNLFSVVPVIGTDLVSWIWGGFSVSAPTLTRFYSLHFLLPFVLAFLVIVHLLFLHQK-GSSNSLGLDSNMD-----KIQFHPYFTMKDLIFI----MAVFVLSFMVTYFF--PYVLGDSVNNVPANAMQTPVHIQPEWYFLPSYAILRALPSKTAGVLALAASVTIFYTLTLYQLNF-----STKFTAARSVMFWAILATFI----FLMKMGALPAEEPYVMLSKIGAMIYFSLIL--MFNI------------
>SD27
---------MLKNLRKEDKIM-LTINNSLWDLP---SPSTMTYFWNFGSTLGLC------LVIQ----------------------VISGLLLTLHYTS---FASESFSS--------IVKIMREVWSGWVVRFIHMNGASVF--------------------------------------FFFIYMHLFRGMFYTSS-THKKVWMSGVSIMILLMAISFLGYVLPWGQMSYWAVAVITNLLSVIPIMGEEVVKWVWGGFSVSSPTLTRFYSFHFLFPFVLMFLTLLHLVFLHEQ-GSSNSLGLNSNND-----KISFHPYFTIKDTVFI----FMVINISMMISFFT--PYLLGDAINNVPANAMQTPAHIQPEWYFLPSYAILRALPSKTAGVLALLLSVSIFYIMPMFKMKF-----STKFSYFRQIIFWTFLASFI----FLMKMGALPAEEPYVTMSKWGAMLYFSSIM--LINF------------
>SD20
----------MKMNRKEDKMI-LTVNNSLWDLP---SPSTMTYFWNFGSTLGVC------LMIQ----------------------VLTGLLLTLHYTS---YADESFNS--------VIKIMREVWSGWVIRFIHMNGASVF--------------------------------------FFFIYLHLFRGMFYSSS-SHKKVWMSGVTIMITLMAISFLGYVLPWGQMSYWAVAVITNLLSVIPLMGEEIVKWIWGGFSVSAPTLTRFYSFHFMLPFILMFLTLIHLMFLHYQ-GSSNSLGISSSMD-----KIQFHPYFTIKDTIFI----LMILTMSIMISFFT--PYVLGDAVNNIPANSMQTPVHIQPEWYFLPSYAILRALPSKTAGVLALLLSVSIFYFMPLFNSKF-----STKFSYYRQLMFWGMISSFV----FLMKMGALPAEEPFVEMSKWGAMMYFSTVL--LLNL------------
>SD19
----------MNIVRKDDKIF-NTMNNSFWDLP---SPSTMTYFWNFGSTLGIC------LVTQ----------------------ILTGLLLTLHYTS---YAEQSFSS--------IVEIMREVWSGWVVRFVHMNGASVF--------------------------------------FFFIYLHLFRGMFYISS-VHKKVWASGVSIMILLMAISFLGYVLPWGQMSYWAVAVITNLLSVIPIMGSEIVQWVWGGFSVSAPTLTRFYSFHFLFPFVLSFLTLVHLIFLHKE-GSSNSMGINSNMD-----KIQFHPYFTVKDTIFI----ILVIIVSVMVSFFA--PYALGDAVNNIPANAMQTPVHIQPEWYFLPSYAILRSLPSKTAGVLALLLSVSIFYIMPLFKMSF-----SSKFNSYRHLMFWVMVASFF----FLMKMGALPAEEPYVTMSKWGAMAYFGSIL--TVSL------------
>Scolotosus_sp.nov._GX54
---MNEMKMAILINRKEEKII-ETVNNSLWDLP---SPSTMTYFWNFGSTLGIC------LMTQ----------------------ILTGLLLTFHYTS---FSSQSFTS--------IVEIMREVWSGWVVRLVHMNGASVF--------------------------------------FFFIYMHLFRGMFYMSA-VHKKVWASGVMIMILLMGISFLGYVLPWGQMSYWAVAVITNLLSVIPVVGEEIVNWVWGGFSVGSPTLTRFYSLHFLLPFVLTFLVLVHLIFLHAN-GSSNSLGVDSNMD-----KIQFHPYFSIKDAYFI----IIVILMSFMISFFF--PYALGDSVNNVPSNPMQTPVHIQPEWYFLPSYAILRALPSKTAGVVALLLSVSIYFFIPIYKMCF-----STKFSMYRNLLFWSLIASFI----FLMKMGSLPAEEPFVEMSKWGAMSYFSVIF--MINL------------
>Scolotosus_sp._GZ100
----------MFVTRKQEKIL-EVVNNSLWDLP---SPSTMSYFWNFGSTLGIC------LATQ----------------------ILTGLLLTFHYTS---HSTHSFSS--------VVDIMREVWFGWMIRFTHMNGASVF--------------------------------------FLFIYLHLFRGMFFLSA-VHKKVWFTGVFIMILLMGISFLGYVLPWGQMSYWAVAVITNLLSVIPMVGEQVVTWVWGGFSVGAPTLTRFYSLHFLLPFILSFMVLTHLVFLHKE-GSSNSLGLSSNMD-----KIYFHPYFSVKDLYFI----LIVVLMSFMISFFM--PYILGDAINNVPANSMQTPVHIQPEWYFLPSYAILRALPSKTAGVLALLLSVSIYFIIPIFKVSF-----STKFSSYRYIIFWSILASFI----FLMKMGALPAEEPYVEMSKWGSMLYFSTIM--LINL------------
>Sarcoptes_scabiei
-MLDYFYNMSKNYFMNNNVLI-LTLKNSLLNLP---TPSSISYFWNMGFLLGMT------LMCQ----------------------IITGFFLSVNFVS---ETNISFYS--------VIHIMRDVDYGWFMRYIHMNGASLF--------------------------------------FIIMYLHFFRGLYYNSFLKLKYVWLTGIIILLLSMMTAFMGYVLPWGQMSFWGATVITSMLSAIPYLGDSLTNWLWGNFSVSQSTLNRFLSLHFLLPFIILLFVIFHLIFLHEH-GSSNPLGLSSDYD-----KLKFFPFFFIKDFLSF----FFVMFFFFIILGVF--PNMLGDVENYNEAMYMVTPTHIQPEWYFLYAYAILRSVPSKIGGVILMVFSILIFIF--LIFKKN---SFNKKFFPLKKFMFWIFVNNVF----LLTWIGSNPVEPPYVTMGMFFTFFYFLTVI--ML--------------
>S167
----------MLINRKESSIN-KILNGSLWDLP---SPSSMSYFWNFGSTLGIC------LMIQ----------------------IVTGLLLTFHYTS---YSPESFYS--------VVEIMRETWSGWLFRFVHMNGASMF--------------------------------------FLLIYFHLSRGMFFLSS-VHKNVWASGVTILIMLMAISFLGYVLPWGQMSYWAVAVITNLFSVVPILGQELVNWIWGGFSVSGPTLTRFYSLHFLLPFILTFMVIIHLFMLHKE-GSSNNMGFNSNMD-----KIEFHPYFSVKDLYFI----VGTMIMTLSITFFY--PYILGDPVNSVPANPMTTPIHIQPEWYFLTSYAILRSLPSKTAGVLALGLSVAVFYVIPMFSFKF-----STKFSSKRYIIFWAMVASFL----FLMKMGALPAEEPYVTLSKAGSLAYFSCIL--TLNI------------
>Robertsicus_elaphensis
--------------MNYLMMI-KLINS-MKNLP---TPSNLSLFWNMGSLLGIC------LIIQ----------------------ILSGLLLAMNFSS---DVLTSFMM--------VSYIQRDVNYGWLIRLIHSNGASFF--------------------------------------FFFIYIHMARGIYYSSF-FFLKVWMSGIMMLLMLMMTAFLGYILPWGQMSFWGATVITNLISAIPYLGKMILYWIWGGFSVDNSTLIRFFSLHFIFPFMLLIMMMIHIILIHEK-GSSNPLGISINID-----KIPFHPYFTIKDFMGF----FFFFFIFMIIIMQF--PYNLMDAENFNMANPMTTPVHIQPEWYFLFAYAILRSVPNKLGGVFSLILSILIMLSFPFTMSNK---FSSFYFNFKKKMIFWFFVNMFL----ILTYLGMMPIEYPFIFMSQFSAFFYFTFFI--ILPLI-----------
>Ricinoides_karschii
---------MLKPLRKTNELA-SLLNNLLIDLP---SPSNISYWWNMGSLLGVC------LLMQ----------------------IITGLFLSFHYTP---DTETSFST--------MSHIMRDVNLGWLIRITHSNGASLF--------------------------------------FVLIYIHITRGLFFSSF-LYPAMWTSGTIILLILMMTAFMGYVLPWGQMSFWAATVITNLLSAIPYMGPSMVNWIWGGFSVDNPTLTRFFTFHFILPFIILLMSTLHIMLLHQK-GSSNPLGLTPNID-----KSPFHPYFSWKDMMGM----TITFTMFLWFTLNL--PFSLSDPENFNLANPMVTPIHIQPEWYFLFAYAILRSIPNKLGGVIALILSITILLLLTTT-KMK---YKTYNLSPLNKIILMWFLTLFL----LLTWLGSQPIESPYNTASLYSTILYFLFFL--IFPTK-----------
>Rhyncaphytoptus_ulmi_HEN3
----------MTIIRKEEKVI-NIVNNSLWDLP---SPSTMSYFWNFGSILGIC------LMTQ----------------------ILTGVVLTFHYTA---FAPESFYS--------VVKIMREVWMGWIIRLIHMNGASVF--------------------------------------FLFVYLHLFRGLFFLSS-VHKSVWNSGVTIMIMLMAISFLGYVLPWGQMSYWAVAVITNLFSVVPIIGDSLVNWIWGGFSVSEPTLKRFYSLHFMLPFILSFVVIMHLFFLHKE-GSSNSMGLNSNLD-----KIEFHPYFSVKDLAFM----LAVIMVSIMVSFFL--PYILGDPVNNVPANAMQTPVHIQPEWYFLPSYAILRSLPNKTAGVLALALSVSIFYVLPIFNFKF-----ATKFSSYRYLLYWTTAAGFV----LLMKLGALPAEEPYVMLSKIASALYLASIM--MLNL------------
>Rhyncaphytoptus_sp.nov._GZ96
----------MKILRKEDKLL-NIMNNSLWDLP---SPTTMTYFWNFGSILGIC------LIIQ----------------------IVTGLMLTFHYTS---FASESFDS--------IVKIMREVWSGWIIRLIHMNGASVF--------------------------------------FFFIFMHMFRGMFFFSS-THKNVWNSGVTIMILLMAISFLGYVLPWGQMSYWAVAVITNLFSVIPMIGTNLVNWIWGSFSVSEPTLKRFYSLHFLLPFILSFLVLIHLFFLHKN-GSSNSMGLNSNMD-----KIEFHPYFSIKDLNFM----IVMIVLSMLISFLF--PYILGDPVNNVPANPMQTPIHIQPEWYFLPSYAILRALPNKTAGVLALSLSVGIFYTLSFFNYKF-----STKFSYNRFFIFWTVISLFM----FLMKMGALPAEEPYIMMSKIGSILYFFSIM--MLNM------------
>Rhyncaphytoptus_sp.nov._CA38
------------MVRKDDKLM-KMVSGTLWDLP---SPSSMTYFWNFGSTLGIC------LVVQ----------------------IITGLFLTFHYVS---YAPESFMS--------VAKIMREVWAGWMVRFVHMNGASMF--------------------------------------FFFIYLHLFRGLFYLSS-VHKSVWNSGVTIMIMLMAISFLGYVLPWGQMSYWAVAVITNLFSIVPIVGDDLVKFIWGGFSVSEPTLTRFYSLHFLLPLILTALVMLHLYLLHSE-GSSNSLGVSSNTD-----KLPFHPYFTVKDLVFI----LAAMIVALSISLFE--PYLLGDPVNNVPANPMQTPVHIQPEWYFLPSYAILRSLPSKTAGVIALALSVSVFYLLPMYNLKF-----STKFTSYRYMIFWLMISTFL----FLMKMGALPAEEPYVLCSKVATLTYFSSIL--LLNV------------
>Rhyncaphytoptus_redwayensis_CA28
----------MSITRKEQKLF-SIASNSLWDLP---SPTSMTYFWNFGSILGLC------LIIQ----------------------ISTGLFLTFHYTA---YAPESFFS--------IVKIMREVWSGWIMRLIHMNGASVF--------------------------------------FFFIYLHLFRGLFYFSS-VHKNVWSSGVVIMIMLMAISFLGYVLPWGQMSYWAVAVITNLFSVIPIIGDSLVNWIWGGFSVSEPTLKRFYSLHFLLPFVLTFAVIIHLFFLHKE-GSSNSLGLNSNMD-----KIEFHPYFSVKDICFM----MLVLMGSLLISFYV--PYILGDPVNNVPANNMQTPVHIQPEWYFLPSYAILRSLPNKTAGVLALALSVSIFFVLPMFNFKF-----STKFSNYRYLIFWMTAAMFM----FLMKMGALPAEEPFVMLSKMGSIIYFSAIM--MINL------------
>Rhyncaphytoptus_longipalpis_JX3
------------MTRKEDKMI-LTVNNFLWDLP---SPSTMTYFWNFGSTLGIC------LMVQ----------------------VITGLLLTLHYTS---YAEESFAS--------IVKIMREVWSGWLIRLVHMNGASVF--------------------------------------FFFIYFHLFRGMYYNSS-THNKVWMSGVTIMIVLMAISFLGYVLPWGQMSYWAVAVITNLLSVIPMMGEDIVKWIWGGFSVSAPTLTRFYSFHFLLPFILMFLTLIHLVFLHYQ-GSSNSLGVSSNLD-----KIQFHPYFTIKDTIFI----FIVITISIMVSFFM--PYILGDAINNVPANSMQTPVHIQPEWYFLPSYAILRSLPSKTAGVLALLLSVSIFYFMPLFKLKF-----STKFNHYRQLIFWMMVASFI----FLMKMGALPAEEPYVEMSKWGSLFYFSSIL--MLNL------------
>Rhyncaphytoptus_longipalpis_JX2
----------MKITRKEDKMI-LTVNNSLWDLP---SPSTMTYFWNFGSTLGIC------LMVQ----------------------VITGLLLTLHYTS---YAEESFAS--------IVKIMREVWSGWLIRLVHMNGASVF--------------------------------------FFFIYFHLFRGMYYNSS-THNKVWMSGVTIMIVLMAISFLGYVLPWGQMSYWAVAVITNLLSVIPMMGEDIVKWIWGGFSVSAPTLTRFYSFHFLLPFILMFLTLIHLVFLHYQ-GSSNSLGVSSNLD-----KIQFHPYFTIKDTIFI----FIVITISIMVSFFM--PYILGDAINNVPANSMQTPVHIQPEWYFLPSYAILRSLPSKTAGVLALLLSVSIFYFMPLFKLKF-----STKFNHYRQLIFWMMIASFI----FLMKMGALPAEEPYVEMSKWGSLFYFSSIL--MLNL------------
>Rhyncaphytoptus_dielsianus_GZ35
--------MLMLQPARKQPIN-QIVNSSLWDLP---SPSSMTYFWNFGSTLGIC------LGIQ----------------------IMTGLFLTFHYTS---YSTESFAS--------VVEIMREVWSGWVLRFIHMNGASVF--------------------------------------FVFIYLHLFRGMFYSSS-VHKKVWTSGILIMILLMAISFLGYVLPWGQMSYWAVAVITNLFSIVPVIGDQLVVWIWGGFSVGAPTLTRFYSLHFLIPFVLAFAVIAHLAFLHQQ-GSSNSVGLNSNVD-----KIEFHPYFSMKDLLFI----LIVVAASLMVSFFT--PYALGDAVNNVPANPMQTPVHIQPEWYFLPSYAILRALPSKTAGVLALALSVGIYFLMPMFKFSF-----STKFSSYRLAIFWMLVASFL----FLMKMGALPAEEPYVWLSKVGSMIYFSSIL--LVNA------------
>Rhyncaphytoptus_boczeki_CA37
------------MVRKDDKLM-KMVSGTLWDLP---SPSSMTYFWNFGSTLGIC------LVVQ----------------------IITGLFLTFHYVS---YAPESFMS--------VAKIMREVWAGWMVRFVHMNGASMF--------------------------------------FFFIYLHLFRGLFYLSS-VHKSVWNSGVTIMIMLMAISFLGYVLPWGQMSYWAVAVITNLFSIVPIVGDDLVKFIWGGFSVSEPTLTRFYSLHFLLPLILTALVMLHLYLLHSE-GSSNSLGVSSNTD-----KLPFHPYFTVKDLVFI----LAAMIVALSISLFE--PYLLGDPVNNVPANPMQTPVHIQPEWYFLPSYAILRSLPSKTAGVIALALSVSVFYLLPMYNLKF-----STKFTSYRYMIFWLMISTFL----FLMKMGALPAEEPYVLCSKVATLTYFSSIL--LLNV------------
>Rhodacarus_sp1.
-----------MILRKTHPLL-KILNSSLIDLP---SPSNISFLWNLGSLLGMC------LMIQ----------------------IISGVFLSLHFTS---DISTAFNS--------VSHISRDVNNGWLIRSIHANGASLF--------------------------------------FILGYLHIGRGIYYSSF-HLLFTWSSGTLIIFILMGTAFLGYVLPWGQMSFWGATVITNLLSAIPYIGTMITYWLWGGFSVDNATLTRFFGLHFLMPFILALLVVFHITFLHET-GSNNPLGTSFNSD-----KLPFHPYFSSKDVLGV----LLCITAFSSVVLLY--PFLFMDPENFIPANPLVTPVHIQPEWYFLFAYAILRSIPNKLGGVVALFVSILIIMSLPFSSKNK---FQSTNMYPLNKIMFWIFINLFF----VLTWLGACPVESPFVSMSQIMTCSYFFWFF--GHPLLLKWLFNL----
>Rhizoglyphus_robini
--------MKKFNLIMKDPLM-EMTKNSLVSLP---TPFSISFLWNMGFLLGMT------LVLQ----------------------IVTGLVLSMNYVA---STELAFDS--------VIHIMRDIDSGWVMRYLHMNGASLF--------------------------------------FILMYIHIARGIYFNSPMKLPMVWASGVIILLATMGAAFMGYVLPWGQMSFWGATVITSMITAIPYIGKDITQWFWGNFSVSQPTLNRFFSLHFLIPLVVAALVMVHLIMLHKP-GSSNPTGTNPDYD-----KMKFFPYFMVKDTTPL----MMIMVSFSILLTMS--PNMLGDVENFNVASMTTTPAHIQPEWYFLFAYAILRSIPSKLGGVLAMVGAILILLV--LTIKSN---QLNKKFSPAKKALFWVFIVLVS----LLTWIGANPVEPPFVSIGQVLTVAYFSTAL--ML--------------
>Rhipicephalus_geigyi
----------LLLKNLFKLML-KLMNP-LINLP---TPSNISYMWNFGSLLGIC------LMTQ----------------------IMTGLFLAMNFSS---DITTAFYM--------ISHIQRDVNNGWLIRSIHANGASIF--------------------------------------FIFMYIHVARGIYYSSF-FFKKVWMSGILIMFILMATAFLGYILPWGQMSFWGATVITNLISAIPYIGNSITYWIWGGFSVDNNTLIRFFTLHFLLPFILLLLAMTHIMLIHEK-GSSNPLGISMNMD-----KIPFHPYFTIKDLLGV----SMVIMLFIYSIIIN--PYGFMDAENFNIANPMITPPHIQPEWYFLFAYAILRSIPNKLGGVIALMMSIIIIFSFSFSMNNK---MSSFYFNISYKILFWILINCFI----MLTYLGAMPIEYPFDLMSKIVTMIYFLIFI--MIPIL-----------
>Rhinotergum_shaoguanense_S88
-------------MRKEQKLI-QIVNNSLWDLP---SPSTMTYFWNFGSVLGIC------LMVQ----------------------ILTGLLLTFHYTA---YAPESFFS--------IVKIMREVWSGWLMRLVHMNGASVF--------------------------------------FFFIYLHLFRGLFYFSS-VHKTVWNSGVTIMVMLMAISFLGYVLPWGQMSYWAVAVITNLFSVIPIIGDQLVNWIWGGFSVSEPTLKRFYSLHFLLPFLLSFLVVMHLFFLHKE-GSSNSMGLNSNLD-----KIEFHPYFSVKDLTFL----MMVLTVSISISFFF--PYILGDPVNNVPANAMQTPVHIQPEWYFLPSYAILRALPNKTAGVLALALSVSIFYLLPLFNFKF-----ATKFSSYRYMIFWSTLAMFL----FLMKMGALPAEEPYVLLSKMGSSLYFMFIL--MINL------------
>Rhinophytoptus_c.f._sericeaomeiensis_AH42
----------MKLIRKEQSLV-YIVNNSLWDLP---SPSTMTYFWNFGSVLGVC------LLTQ----------------------IISGLLLTFHYTS---YSPESFYS--------VVKIMQEVWSGWIIRLIHMNGASVF--------------------------------------FFFIYLHLYRGLFFFSS-VHKNVWNSGVSIMIILMAISFLGYVLPWGQMSYWAVAVITNLFSVVPMIGVELVKWIWGGFSVSAPTLTRFYSLHFLLPFVLTFLVIIHLFFLHKE-GSSNSLGLNSNID-----KVEFHPYFSIKDVTFL----MAVLILSVMISFYF--PYILGDPVNNVPANAMQTPVHIQPEWYFLPSYAILRALPNKTAGVIALALSVSIFYLLPLFNFKF-----STKFSSQRYFLYWTMAAMFM----FLMKMGALPAEEPYVLLSKVGSVIYFSAIL--MINL------------
>Rhinophytoptus_broussonetiae_Z401
----------MLITRKKKSIL-NILNNALWDLP---SSTSMTYFWNFGSTLGIC------LLTQ----------------------ILSGIFLTFHYTS---YSPESFNS--------ISKIMREIWGGWTNRLIHMNGASVF--------------------------------------FFFIYLHMFRGIFYFSS-THKNVWTSGVLILIMLMGISFLGYVLPWGQMSYWAVAVITNLFSVMPKIGNTLVTWIWGGYSVDSPTLNRFYTLHFLLPFILSAMVMIHLVLLHEK-GSSNSMGLSSNMD-----KVQFHPYFTVKDTIFI----FMMFLVALSISFYL--PYILSDPVNNVPANNMQTPTHIQPEWYFLPSYAILRALPSKTAGVVALILSVSIFLILPLYNYKF-----SIKFSTMRYFLFWTMVSTFI----FMMKMGSLPAEEPYVWLSKIGSMLYFTSIM--IMNV------------
>Rhinophytoptus_broussonetiae_Z292
----------MLITRKKKSIL-NILNNALWDLP---SSTSMTYFWNFGSTLGIC------LLTQ----------------------ILSGIFLTFHYTS---YSPESFNS--------ISKIMREIWGGWTSRLMHMNGASVF--------------------------------------FFFIYLHMFRGIFYFSS-THKNVWTSGVLILIMLMGISFLGYVLPWGQMSYWAVAVITNLFSVVPKIGNTLVTWIWGGYSVDSPTLNRFYTLHFLLPFILSAAVMIHLVLLHEK-GSSNSMGLSSNMD-----KVQFHPYFSVKDTIFI----FMMFLVALSISFYL--PYILSDPVNNVPANNMQTPTHIQPEWYFLPSYAILRALPSKTAGVVALILSVSIFLILPLYNYKF-----SIKFSTVRYFLFWTMVSTFI----FLMKMGSLPAEEPYVWLSKIGSMLYFTSIM--IMNV------------
>Rhinophytoptus_broussonetiae_GZ98
------------MTRKKKSIL-NILNNALWDLP---SSTSMTYFWNFGSTLGIC------LLTQ----------------------ILSGIFLTFHYTS---YSPESFNS--------ISKIMREIWGGWTNRLIHMNGASVF--------------------------------------FFFIYLHMFRGIFYFSS-THKNVWTSGVLILIMLMGISFLGYVLPWGQMSYWAVAVITNLFSVMPKIGNTLVTWIWGGYSVDSPTLNRFYTLHFLLPFILSAMVMIHLVLLHEK-GSSNSMGLSSNMD-----KVQFHPYFTVKDTIFI----FMMFLVALSISFYL--PYILSDPVNNVPANNMQTPTHIQPEWYFLPSYAILRALPSKTAGVMALILSVSIFLILPLYNYKF-----SIKFSTMRYFLFWTMVSTFI----FMMKMGSLPAEEPYVWLSKIGSMLYFTSIM--IMNV------------
>Rhinophytoptus_broussonetiae_GZ74
------------MTRKKKSIL-NILNNALWDLP---SSTSMTYFWNFGSTLGIC------LLTQ----------------------ILSGIFLTFHYTS---YSPESFNS--------ISKIMREIWGGWTNRLIHMNGASVF--------------------------------------FFFIYLHMFRGIFYFSS-THKNVWTSGVLILIMLMGISFLGYVLPWGQMSYWAVAVITNLFSVMPKIGNTLVTWIWGGYSVDSPTLNRFYTLHFLLPFILSAMVMIHLVLLHEK-GSSNSMGLSSNMD-----KVQFHPYFTVKDTIFI----FMMFLVALSISFYL--PYILSDPVNNVPANNMQTPTHIQPEWYFLPSYAILRALPSKTAGVMALILSVSIFLILPLYNYKF-----SIKFSTMRYFLFWTMVSTFI----FMMKMGSLPAEEPYVWLSKIGSMLYFTSIM--IMNV------------
>Quadracus_cudraniae_AH41
------------------------------------------YAFYLKLSLGFCYHFITLLTLQKDSILYLKLYKKYEEGELFDWSMYTELRCSFFFTS---YSPESFYS--------VVKIMQEVWSGWIIRLIHMNGASVF--------------------------------------FFFIYLHLYRGLFFFSS-VHKNVWNSGVSIMIILMAISFLGYVLPWGQMSYWAVAVITNLFSVVPMIGVELVKWIWGGFSVSAPTLTRFYSLHFLLPFVLTFLVIIHLFFLHKE-GSSNSLGLNSNID-----KVEFHPYFSIKDVTFL----MAVLILSVMISFYF--PYILGDPVNNVPANAMQTPVHIQPEWYFLPSYAILRALPNKTAGVIALALSVSIFYLLPLFNFKF-----STKFSSQRYFLYWTMAAMFM----FLMKMGALPAEEPYVLLSKVGSVIYFSAIL--MINL------------
>QH8
----------MSIVRKDDKIF-NTMNNSFWDLP---SPSTMTYFWNFGSTLGIC------LVVQ----------------------ILTGLLLTLHYTS---YAEQSFSS--------IVEIMREVWSGWVVRFVHMNGASVF--------------------------------------FFFIYLHLFRGMFYISA-VHKKVWASGISIMILLMAISFLGYVLPWGQMSYWAVAVITNLLSVIPLIGNEIVQWVWGGFSVSSPTLTRFYSFHFLLPFILSFLTMIHLIFLHKE-GSSNSMGLNSNMD-----KIQFHPYFTVKDTIFI----ILVLILSVMVSFFA--PYALGDAVNNVPANAMQTPVHIQPEWYFLPSYAILRSLPSKTAGVMALLLSVSIFYIMPLFKMTF-----SSKFNSYRHLMFWIMIMSFF----FLMKMGALPAEEPYVALSKWGAMAYFSSIL--TVSL------------
>QH2
----------MLINRKSEKIL-ETVNNSLWDLP---SPSTMTYFWNFGSTLGIC------LATQ----------------------ILTGILLTFHYTS---FAAHSFSS--------VVEIMREVWSGWIIRFIHMNGASVF--------------------------------------FFFIYLHLFRGMFYLSG-VHKKVWFSGVTIMILLMAISFLGYVLPWGQMSYWAVAVITNLLSVIPVVGSEVVTWIWGGFAVSAPTLTRFYSLHFLMPFILSFLVLVHLIFLHTE-GSSNSLGLNSNMD-----KVQFHPYFSVKDLSFI----ALAIVVSLLVTFFF--PYILGDAINNVPANSMQTPVHIQPEWYFLPSYAILRALPSKTAGVLALLLSVSVFYFMPLFKMKF-----STKFTSNRYLLFWIMMASFL----FLMKMGALPAEEPYVEMSKWGAMMYFSSIL--MINI------------
>Pseudogarypus_banksi
-------------MKSYSLINIKPLLDNFMIMP---TPLNISFWWTNGSTLGIL------IIMQ----------------------TITGLMLSSEYSS---CTSTSFFS--------ILSIMKNSSYGWVTRFSHSNGASIF--------------------------------------MFLIYSHIMRSIYYNNN-KNKLTYMTGMIIFIMTMISVFLGYVLPWGQMSFWGATVITSLTTVIPFTGKTMASWLWGTYTVGSYTLKHFFMLHFILPLLIIMMIMIHINILHLK-GSKNSMLIIYNLE-----KLSFSPLMIFKDMPPF----FILITILMAMNMFN--PYLVMDPQNFIEANPMLTPTHIKPEWYFLFSYAILRSIANKIGGVLALIFSILIFMV-PMMNPPS---SPMNYNYSLKLLIYWAIIVNLV----ILTNLGGSVISDPLTTISQYMGISWFLLFF--LYYP------------
>Pseudocellus_pearsei
---------MKKPTRKNN-II-NILNSTLIDLP---SPSNITYWWNMGSLLGVC------LMMQ----------------------IITGLILSLHYTP---NMDLSFIS--------MSHITRNVNLGWFIRIMHANTASLF--------------------------------------FLLAYIHISRGMLFSSY-LNKKVWFSGILIMLMLMMTAFMGYVLPWGQMSFWAATVITNLLSAIPYMGTLIVEWMWGGFSVSNPTLSRFFSFHFILPFMILATMMIHIFFLHEK-GSSNPMGMHMNME-----KSPFHPYFSWKDLLGF----TITMSMFMHISLNH--PFLFMDSENFIPANPLVTPVHIQPEWYFLFAYTILRSIPNKLGGVMALFSSIIILTLLPMS-IHK---FKTLNMTPSNKIIIWMFFSIFM----SLTWLGAKPVEQPFDTLSQMMSLLYFMLLS--LFIINK----------
>Pseudocellus_gertschi
----------MKPYRKTNQIT-NIINSTLIDLP---SPSNISYWWNMGSLLGIC------LLTQ----------------------ILTGLMLTIHYAP---DTETSFST--------ISHIMRDVNAGWLMRTIHANGASLF--------------------------------------FFLIYIHIARGMYFSSY-LNKKVWLTGIMIILILMGTAFMGYVLPWGQMSFWAATVITNLLSAIPYMGKITVQWIWGGFSVSNPTLTRFFTFHFILPFLILILMMTHILFLHEK-GSSNPMGLPNNTD-----KSPFHPFFSWKDLMGL----MITMTIFTHLTLNN--PFLLSDPENFIPANPLVTPVHIQPEWYFLYAYAILRSIPNKLGGVIALITSILILTTLPLT-HHK---HKTLKMKTHHKITIWMFFSIFM----ILTWLGAQPVEPPYENISQIMTILYFTFFL--TFPLNK----------
>Prominens_photiniae_FJ26
-----------MLHRNSNTVL-KQLNGSLWDLP---SPSVMSYFWNFGSMLGLC------LVIQ----------------------IVSGLFLSFHYTS---FSPQSFFS--------VVSIMRDVWSGWLIRFAHMNGASMF--------------------------------------FIFIYLHLFRGLYFSSS-LYKGVWMSGVTILLILMAISFLGYVLPWGQMSYWGVAVITNLFSVVPVFGQELVYLLWGNFSVSSPTLTRFYSLHFLLPFILSFMVLVHLLSLHAQ-GSSNSLGLPSSTE-----KVFFHPYFSIKDTFFI----MMALGMFMLLIIYQ--PFILGDPVNNIPANYMQTPVHIQPEWYFLCSYAILRAMPSKVGGVIFLALSVSIFYALPFFKYSY-----ASKFSVIRSHSFWVFVFSFL----FLMKMGSLPAEEPYIVLSKIGSLLYFGSIL--MMSS------------
>Proiectus_granularpro_Z304
----------MNLIRKEEKLV-KIVNGSLWDLP---SPSSMSYFWNFGSTLGIC------LGTQ----------------------IVTGLLLTFHYTS---YATESFSS--------IVEIMREVWSGWVIRFIHMNGASVF--------------------------------------FFFIYLHLFRGLFFFSS-VHKGVWNSGVTIMIVLMAISFLGYVLPWGQMSYWAVAVITNLFSVIPLVGEDLVKWIWGGFSVSAPTLTRFYSLHFLLPFVLAFLVIIHLFALHKE-GSSNSLGLNSNLD-----KVEFHPYFSVKDLFFI----MVVLILSIMISFYI--PYILGDPVNNVPANAMQTPVHIQPEWYFLSSYAILRSLPSKTAGVIALALSVSIFYFLPLFNYKF-----STKFSHLRYMMYWMIAACFL----FMMKVGALPAEEPYVLMGQVGTMMYFSSIL--FLNV------------
>Phyllocoptruta_sp.nov._CA6
----------MQMERKKVEIS-KILNNSLWDLP---SPSTMSYFWNFGSTLGIC------LAIQ----------------------ILTGLFLTFHYTS---YAQESFTS--------IVETMREAWSGWIVRFMHMNGASVF--------------------------------------FFFIYMHLFRGMFYFSA-THKGVWMSGVTIMLILMAISFLGYVLPWGQMSYWGVAVITNLFSVIPVVGPELVVWIWGNFSVGAPTLTRFYSLHFILPFVLAFTVILHLIALHRQ-GSSNTLGLSSNLD-----KVHFHPYFTIKDVIFI----MIILAMSLQVSFFM--PYILGDSLNNVPANAMQTPVHIQPEWYFLPSYAILRALPSKTAGVMALALSVTIYYLMPMFQLKF-----STKFSYLRYLKFWLMLSAFI----LLMKMGASPAEEPYISMSKAWTMIYFSSIM--LINL------------
>Phyllocoptrata_platyclada_S138_12S
----------------MSPTV-KILNSTLWDLP---SPTSMSYFWNFGSTLGLC------LAVQ----------------------IVTGLLLTFHYTS---YATESFSS--------VVEIMREVWSGWMFRFIHMNGASVF--------------------------------------FFFIYLHLFRGMFFLSA-VHKQVWMSGVTILITLMAISFLGYVLPWGQMSYWAVAVITNLFSVIPLVGDSLVNWIWGGFSVGAPTLTRFYSLHFLLPFVLSFLVVAHLYMLHKE-GSSNNMGLNSNLD-----KSPFHPYFSVKDLSFI----LLVLFMSMLISFYQ--PYLLGDPVNSVPANAMQTPIHIQPEWYFLPSYAILRSLPSKTAGVLALALSVAIFYFMPFYQLNF-----STKFSNFRYLAFWVVIFTFI----FLMKMGALPAEEPYTSLSKASSMIYFSSIL--SLNL------------
>Phyllocoptrata_platyclada_G6
----------------MSPTV-KILNSTLWDLP---SPTSMSYFWNFGSTLGLC------LAVQ----------------------ILTGLLLTFHYTS---YATESFSS--------VVEIMREVWSGWMFRFIHMNGASVF--------------------------------------FFFIYLHLFRGMFFLSA-VHKQVWMSGVTILITLMAISFLGYVLPWGQMSYWAVAVITNLFSVIPLVGDSLVNWIWGGFSVGAPTLTRFYSLHFLLPFVLSFLVVAHLYMLHKE-GSSNNMGLNSNLD-----KSPFHPYFSVKDLSFI----LLVLFMSMLISFYQ--PYLLGDPVNSVPANAMQTPIHIQPEWYFLPSYAILRSLPSKTAGVLALALSVAIFYFMPFYQLNF-----STKFSNFRYLAFWIVIFTFI----FLMKMGALPAEEPYTSLSKAGSMIYFSSIL--SLNL------------
>Phyllocoptes_taishanensis_S90
------------MQRKEDKLT-NIVNGSLWDLP---SPSSMSYFWNFGSTLGLC------LAIQ----------------------IITGLLLTFHYTS---YSPESFSS--------VVEIMREIWSGWVIRFIHMNGASVF--------------------------------------FFFIYLHLFRGLFFLSS-VHKSVWMSGVTILIALMAISFLGYVLPWGQMSYWAVAVITNLFSVVPLIGNSLVSWIWGGFSVSSPTLTRFYSLHFLLPFVLSFLVIIHLFMLHKE-GSSNSMGLNSNVD-----KIQFHPYFSVKDLFYI----LAVIALSLAVSFYY--PYILGDPVNSMPANPMQTPIHIQPEWYFLPSYAILRSLPSKTAGVLALALSVTIFYILPMYKFNF-----STKFTGARYLIFWATIAAFA----YLMILGALPAEEPYVLLSKIGSMTYFSLIL--ALNI------------
>Phyllocoptes_gaotainensus_GS9
------------MIRKEEKVI-NIVNNSLWDLP---SPSTMSYFWNFGSILGIC------LMTQ----------------------ILTGVVLTFHYTA---FAPESFYS--------VVKIMREVWMGWIIRLIHMNGASVF--------------------------------------FLFVYLHLFRGLFFLSS-VHKSVWNSGVTIMIMLMAISFLGYVLPWGQMSYWAVAVITNLFSVVPIIGDSLVNWIWGGFSVSEPTLKRFYSLHFMLPFILSFVVIMHLFFLHKE-GSSNSMGLNSNLD-----KIEFHPYFSVKDLAFM----LAVIMVSIMVSFFL--PYILGDPVNNVPANAMQTPVHIQPEWYFLPSYAILRSLPNKTAGVLALALSVSIFYVLPIFNFKF-----ATKFSSYRYLLYWTTAAGFV----LLMKLGALPAEEPYVMLSKIASALYLASIM--MLNL------------
>Phrynus_sp.
---------MSTSIRKSHPIL-KIINSSLIDLP---SPSNISYMWNFGSMLGIC------LSIQ----------------------ILTGIFLSMHYCP---DILLAFNS--------MSHICKDVNSGWPLRSIHMNGASLF--------------------------------------FICLYIHIGRGLYYNSF-HLHMTWNIGIIILIMTMATAFLGYVLPWGQMSFWGATVITNLLSAIPYIGTEIVQWLWGGYSVNNATLSRFFSLHFLLPFVIFALVFIHLIFLHQT-GSSNPMVPNSNMD-----KIPLHPYFTLKDILGF----SLILTLFFMFNLLF--PTVLLDPENFIQANPLVTPIHIQPEWYFLFAYAILRSIPNKLGGVIALFASILILLLLPFI--KN---NIPIHFNPFSKILFWSFTFSFL----MLTWLGSQPVEPPFIFLSQSFSTCYFLYFI--LLHLIFS---------
>Pholcus_phalangioides
---------MRQVVRKSE--L-GFINGMLVDLP---SPSSLTYMWGFGSLLGLF------LTVQ----------------------LLTGLFLSMHYVS---FIDESFSS--------VVHIMRDVNGGWMMRVIHSNGASCM--------------------------------------FMMMYIHIGRGLYYSSY-FKRNTWMSGVSILLLCMGTAFLGYVLPWGQMSFWAATVITNLLSAVPYLGVTLVEWIWGGFSVGDPTLVRFFSFHFLFPFVMVVFVVLHLIFLHDS-GSGNFLGLSGDVD-----SVVFHPYFIYKDLVGF----MVGLGLLMVISLWM--PYVFMDVENFIPANPMVTPIHIQPEWYFLFAYAILRSVPSKIGGVVALVMSVVILYMLPFFSLAG---YGSRSLYFGGEVLFWMLCVVWF----MLTWCGACVVEEPFVIYSQVLSIMYFFLMI--IVGNFGGLIK------
>Phoebe_hunanensis_S153
---------MMNLMRKEEKML-KIINNSLWDLP---SPSTMSYFWNFGSTLGVC------LLVQ----------------------ILSGLFLTFHYTS---YAEESFNS--------IYLIMREVWSGWLVRYMHMNGASMF--------------------------------------FLFIYLHLFRGMFFFSS-AHKQVWTSGVAIMLILMAISFLGYVLPWGQMSYWAVAVITNLFSVIPIVGMSLVNWIWGGFSVGEPTLTRFYSLHFLLPFILTFVVMMHLYFLHEQ-GSSNSMGLNSNMD-----KIEFHPYFSVKDLYFI----MLSLSLFMMVSFFM--PYMMGDAVNNIPANSMQTPIHIQPEWYFLTSYAILRSLPSKTAGVIALAMSVLVYFTMILYKMKF-----SMKFSSYRYYNYWLMIMSFL----FLMKMGALPAEEPFILLSKISTMTYFGTMF--LLNL------------
>Phalangium_opilio
-----------MPIRKTHPLI-KVINSALIDLP---APSNISYWWNFGSLLILC------LILQ----------------------IMTGIFLAMHYTA---DVNLAFNS--------LSHIMRDVNMGWMFRFMHANGASLF--------------------------------------FICIYLHIGRGLYYGSY-KSSTVWMTGVIILFILMATAFLGYVLPWGQMSFWGATVITNLFSAIPYIGKSLVTWLWGGFSVDNPTLTRFFTLHFMLPFILAAMIFIHIVFLHQK-GSNNPLGLKSNID-----KIPFHPYFTIKDVLGY----SIVLTLFISLVLIS--PNLLGDPENFNPANSLVTPLHIQPEWYFLFAYAILRSIPNKLGGVLALVLSIAILMVMPLM-KSN---FQTLQFYPLNQILFWSWANILI----LLTWIGASPVEDPYLMMGQVLTVLYFSYFI--TNPLLTLMQDNLIKKI
>Pergamasus_crassipes
-----------MLMRKTHSLL-SVVNTLLLDLP---SPSNISYLWNMGSLLGTC------LLTQ----------------------IMSGLFLAMHFTS---DATTAFSS--------VCHITRDMNNGWVIRFIHANGASLF--------------------------------------FCLVYMHIGRGLYYSSF-HKISTWIAGIFILFSMMATAFLGYVLPWGQMSFWGATVITNLLSAAPYIGHALTYWMWGGFSVDSATLTRFFTLHFLMPLFTLLLVGAHIIFLHET-GSNNPLGTPMNLD-----KMPLHPYFIWKDLYGI----LLMITALGTLTLIT--PYYFSDPDNFVPANPLITPPHIQPEWYFLFAYAILRSIPNKLGGVVALLMSIMMLMVPPLTMKNK---FYNCFYYPMNKMLFWVFVNTFM----LLTHLGACPMEEPYTYLSQGLTLMYFLFYL--LTPLITPDMWHFN---
>Paratemnoides_elongatus
--------------MKNMFLSSKPLTNPLFNLP---SPSLISYWWNIGSLLGLM------LTLQ----------------------IFSGLLITMNYCP---SSLMAFYS--------ISNIMHNLWGGWLIRFSHTVGASMM--------------------------------------MLLIYFHVGRNIYYANF-KNTKTSLSGLIILLMVMITAFLGYVLPWGQMSFWGATVITSLASVIPFYGNMVVKWLWGNFAVSNSTLNRFFMLHFIIPLLLLVLSLIHISTLHSH-GSISPLSFKKNIE-----MIEFHPKFTFKDLFPL----WLIMVMIFIMALNA--PFKFMDPENFIIANPLSTPNHIQPEWYFLFSYAILRCIPNKVGGVIALILSIMVVIT-PMIKTPF----MNNSFSPFKKLYFWFMLCSLI----LLTWVGANPVSEPLIFLAQIYTMLYFYSFA--FL--------------
>Paraleius_leontonychus
---------MKTQKIKKDPIM-KTIKTSLLDLP---TPTSISFLWNMGFLLGMT------LVLQ----------------------IVTGLVVSMMYNS---DAKEAFTS--------MVKIMQDINTGWVTRMLHMNGASLF--------------------------------------FILLYIHTGRGIYFNSPMNQKKVWLSGVVILLMVMATAFLGYVLPWGQMSFWGATVITGVLSAIPIVGNDLTIWIWGGPSVSSPTLNRFFSLHFLLPMIIAALAMVHLILLHEK-GSSNPANTLTSSD-----KVKFNPLFSLKDSLPM----ILISISLMVLISNN--PNALGDVENYNTANPLNAPLHIQPEWYFLFAYVILRSIPSKLGGVIALAMSILILTV--LVTTKS---K-PTKFHPIKKSKVWTLISVIV----ILTWIGAKPVEAPYEGIGQIYSILYFIFML--TL--------------
>Paracalacarus_podocarpi_S142
-----------MINRKEGNT--KIVNNSLWDLP---SPTSMTYFWNFGSTLGIC------LGIQ----------------------ITTGLLLTLHYIS---FSEQSFSS--------IAMIMQEIWSGWVIRLIHMNGASAF--------------------------------------FLMIYMHLFRGMYFFSP-LHKKVWLSGVTIMIVLMAISFLGYVLPWGQMSYWAVAVITNLISVVPLVGDEIVNWIWGGFSVDTPTLIRFYSFHYLLPFILSVLVIAHLAFLHKE-GSSTNLGVNSNIE-----KIQFHPYFSVKDLFFI----GMIIALSLSVSMYF--PYILGDTINNVPANPMQTPHHIQPEWYFLTSYAILRALPSKVAGVLALLFSVSIFYILPMYKSSA-----SMNFSKFRLLFFWTFIFSFL----FLTLMGASEAKEPYIMMSKMASMTYFSSIL--LINL------------
>Panonychus_ulmi
-------------------MI-KKIFSSLIFIS---TPLNISLMWNFGSMLGLS------MSIQ----------------------VISGFFLSMHYNS---DMNLAFNS--------YILMSKIFFNGLIMQMVHAHFSSMI--------------------------------------FIIMYIHILKSLMNKSF-NKSFMWFSGNMMLFMIMGSAFLGYVLPWGQMSFWGATVITNILSSIPFIGLKITNWVWGGYSVDNPTLNRFFSLHFLLPFIILFMSIIHLNILHEK-GSSNQMGLFSSID-----KV-FWKVFMFKDMISL----FMMMMMYFFFFFFFIDHHFSMAKENFFPADPLNTPIHIKPEWYFMFAYSLLRSIPSKIGGIFSLLILFILFFTLFLNKSYY------SKFYFLKKMKVFTLIIFFV----IMTNLGYKLIEFPFTEMS-----LVFGLLM--MLNIYFL---------
>Ornithodoros_brasiliensis
-----------MLIRKSHTLL-KIINSTLIDLP---VPSNISYYWNLGSLLSFC------LMIQ----------------------ILTGIFLAMHFSS---DISTAFSS--------VSHISRDVYMGWLIRAAHANTASFF--------------------------------------FIFLYIHVARGMYYSSF-TLKGPWMSGILIIFILMATAFLGYVLPWGQMSFWGATVITNLLSAIPYIGTMITQWLWGGFSVDNPTLTRFFTLHFLCPFVLLVLMIIHISLLHET-GSSNPLGISYNID-----KIPFHPYFSLKDILGL----VLMTLILMTIITIF--PYLFSDPENFLMANPLITPPHIQPEWYFLFAYAILRSIPNKLGGVVALVMSILIITTLPFSTNPK---FKSSSMNPLKKITFWIFANIFI----LLTFIGACPVENPFIIMGQILTILYFSFFI--IIPTMK----------
>Ornithoctonus_huwena
-------------MRKSESVL-EVISNFLVDLP---SPSSLSYMWNFGSLLGVF------LLFQ----------------------IVTGMFLAIHFTG---DVNISFFS--------VIHIMRDISWGWAIRVLHSNGASSF--------------------------------------FLLLYLHIGRGLYYGSY-RLGKTWMSGVTIFLLSMITAFLGYVLPWGQMSFWAATVITNLLSAVPYIGVILVEWVWGGYAVSNPTLTRFFSFHFILPFIILGLVIVHLMFLHET-GSSNPLGLMMNVD-----KISFHPYYISSDIVGV----VLAFMFLFLLSMMH--PFVFMDSENFIPSNPLVTPVHIQPEWYFLFAYAILRSIPSKIGGVVALMMSVLMLYFIPIFYNQS---FKTMCFYWLGRFSFWLFVIIWM----VLTWIGAREVESPYIEIGKLASFFYFVFFF--VMWLLMKIQDNIMNWF
>Oribatula_tibialis
---------MKFQESKKNPIL-KVMKSSLLDLP---TPSSISFMWNIGFLLGMT------LSLQ----------------------LISGLILSMVYTA---DASTAFSN--------MVSIMQDINTGWITRMIHMNGASLF--------------------------------------FMLLYIHTARGIYFNSPANQQKVWISGVVILLMVMATAFLGYVLPWGQMSFWGATVITGVLSAIPLVGGDLVTWIWGGPSVSSPTLNRFFSLHFLLPMVIAVLVITHLILLHEK-GSTNPSNTAFNPD-----KVKFNPLFLIKDSLPL----IMLALSMISLSSLT--PNILGDVENFNEANPLIAPIHIQPEWYFLFAYVVLRSIPSKLGGVVALGASILILAI--LISSKS---F-PTKFNPTKKMKFWLFISIIL----ILTWIGAKSVESPFEGIGQIYTILYFSLVV--SI--------------
>Oppia_africana
---------MKNLEMKNNPVL-FLLKKSLLDLP---APSSISMLWNMGFMLGFT------LGLQ----------------------IVSGLVLSMMFTA---DTSKAFDT--------MVNIMRDNFMGWSTRMIHMNGASLF--------------------------------------FILIYLHTARGIYFSSPKNQMKVWMSGVAILLILMATAFLGYVLPWGQMSFWGATVITGTLSAIPILGPEIVTWMWGGPSVENPTLMRFFSLHFILPIIIAAMMIIHLILLHEK-GSSSPINNLTSLD-----KIKFNPFYSLKDSVPI----LLTALLFVSFVFYS--PNLLGDVENYKIANPLIAPAHIQPEWYFLFAYTILRSIPSKLGGVVALAASIIILAF--LSVNKK---N-SLKFNPLMKLKFWLLFSILV----ILTWIGAKTVEPPFEKIGQIYSFLYFSVIL--SMC-------------
>Opilio_parietinus
---------MKYPLRKTHPII-KVINSALVDLP---APANISYWWNFGSMLILC------LIIQ----------------------IITGIFLAMHYTA---DINLAFNS--------LSHIMRDVNMGWMFRFMHANGASLF--------------------------------------FICIYTHIGRGIYYGSY-KSITVWMTGVIILFILMATAFLGYVLPWGQMSFWGATVITNLFSAIPYIGSSLVTWLWGGFSVDNPTLTRFFTLHFLMPFILVAIIFMHIVFLHQK-GSNNPLGLKSEGD-----KIPFHPYFTIKDMLGY----TIVLLMFFSLILIS--PNLLGDPENFNKANSLVTPLHIQPEWYFLFAYAILRSIPNKLGGVLALVASIAFLTLFPAM-KSN---FQSLQFYPFNQILLWAWINLII----LLTWIGASPVEPPFLLMGQMLTLAYFSYFI--MHPLLMKTQDKLLMN-
>Oligonychus_shinkajii
------------MILSSKKLI-KKILNNIFFIP---TPSNISLMWNFGSLLGLS------MVIQ----------------------SISGIFVSMHYCN---NTLLAFNS--------YIFLSKIIENGMILQMTHAHFSSII--------------------------------------FIIMYIHIMKSLLNKSF-NKKQMWISGNLMLFMIMGSAFIGYVLPWGQMSFWGATVITNILSSIPFLGKKIVFWVWGSFSVDNPTLNRFFSLHFLMPLMILAMSMIHLSILHEK-GSSNQMGLNSSKD-----KIYFNKSFMFKDLISL----MLMVMFYCLMLSFFIDFHFSMAKENFFPADPLNTPLHIKPEWYFMFAYAILRSVPSKIGGILSLLILFLLFILLMFNKSNY------SKFFFKKKMLIFIFLTCFI----ILTNMGYKLIEYPFTEIS-----LFFGMLI--ILILPLM---------
>Oligolophus_tienmushanensis
-----------MPLRKTHPII-KIINSSLIDLP---APSNISYWWNFGSMLILC------LMIQ----------------------IITGVFLAMHYTA---DINLAFNS--------LSHIMRDVQLGWMFRFAHANGASLF--------------------------------------FICIYLHIGRGVYYGSY-KSTTVWLTGVLILFILMATAFLGYVLPWGQMSFWGATVITNLFSAIPYVGSNLVSWLWGGFSVDNPTLTRFFTLHFLLPFIMTAMILIHIVFLHQK-GSNNPMGLKSEID-----KIPFHPYFSIKDILGY----TVMLTAFFMVVLIY--PNLMGDPENFNKANSLVTPLHIQPEWYFLFAYAILRSIPNKLGGVIALVASIALLIILPLT-KSN---FQSMQFYPMNQIMFWIWVNLII----LLTWIGASPVESPYLILGQMFTVMYFSYFI--MNPLLMITQDKILK--
>Nymphon_gracile
---------MTVLFDLNKNII-KLMKTSMLNLP---SPSNLSSMWSFGSMLTIC------LFMQ----------------------IITGLFLSMHYCP---DTEMAFNS--------MSHIVRDVKNGWLLRSIHANGASLF--------------------------------------FLLMYIHISRGLYFNSV-KLTYTWSIGVMILMISMATAFMGYVLPWGQMSYWGAAVITNMLSAIPYMGTTIVHWLWGGFSVNNATLNRFFSLHFILPFIILMMVMAHFAALHIT-GSSNPLGMS-DTD-----KIPFHPSFTIKDMFGF----SLMFIFLFSLSTIN--PNLLSDPENFIPANSMVTPVHIQPEWYFLFAYAILRSIPNKLGGVLALFSSILILLILPITNKSM---IQSNKFYPMNKFLLWLFFMNTI----MLTWAGAKPVEDPFSSLSVIFTLNYFFYFI--INPILYKMWDK-----
>Nothopuga_sp.
---------MIIPLRKTHPLI-KIINSSLIDLP---SPSNINYMWNVGSLLGLC------LTIQ----------------------LASGIFLAMHFTA---DIDLAFSS--------VSHIMRDVNFGWLLRIMHANGASLF--------------------------------------FIFLYLHILRGIYYGSY-RLMMTWSSGVILLFVTMATAFLGYVLPWGQMSFWGATVITNLVSAIPYIGSTVVYWLWGGFSVQNATLTRFFTLHFLLPFIIAALVMIHLLFLHQT-GSNNPLGMNSNID-----KSPFHPYFSIKDMLGY----VLVLMLFTLLILSS--PFMLGDPENFNPANPMSTPIHIQPEWYFLFAYAILRSIPNKLGGVIALVLSIAILLILPITNKFK---TQPLSYQPLNKVLFWLFLNTAI----ILTWIGARPVEPPFETIGQLFTFIYFSYFM--INPMIK----------
>Nothoaspis_amazoniensis
-----------MITRKNNNIL-SIINSTLIDLP---APSNISYMWNFGSLLSFC------LMTQ----------------------ILSGIFLAFHFSA---DINLAFSS--------ISHISRDVNFGWLIRAIHANTASLF--------------------------------------FVCLYIHIARGIYYSSF-LLQATWLSGTFIIFLLMATAFLGYVLPWGQMSFWGATVITNLLSAIPYIGTKITYWIWGGFSVDNPTLTRFFTLHFLFPFILSFLIMIHISSLHET-GSSNPLGLTNNID-----KIPFHPYFSLKDLIGV----ISLISISSLLILIN--PYLLMDPENFLMANPLITPPHIQPEWYFLFAYAILRSIPNKLGGVIALIMSIMIIMSLPLTVKPK---FKSSFNNPLKKLLFWLFVNIFI----LLTFIGACPVEPPFILIGQTLTFMYFSFFL--LIPLI-----------
>Neoscona_theisi
---------MFISLRKQDNIL-KIVNGSLVDLP---SPSGLTYFWNFGSLLGVF------LFFQ----------------------IVTGLFLAMQFSG---NVILSFDS--------VIHMIRDVNYGWLMRVAHANGASFF--------------------------------------FLFMYIHMGRGLYYGSY-RFNKTWLSGVTILLLSMATAFLGYVLPWGQMSFWAATVITNLLSAIPYVGVMLVEWVWGGFSVGNSTLTRFFAFHFILPFIILFMVILHLLFLHET-GSGNPMGLNSDYD-----KVGFHPYFSIKDIYGF----AMVFILFMFVCLET--PCIFMDVENFIPSNPMVTPVHIQPEWYFLFAYTILRSISSKIGGVIALVMSVVILYFLPLYLKHN---FRSTMFYPMMKILFWYFVVNWM----LLTWIGACEVDYPYMQLGMVFSFLYFMMYF--MFWMFGELQDLLN---
>Neoepitrimerus_platyclad_S138
----------MQIMRKEEKTV-SILNGSLWDLP---SPSTLTYFWNFGSTLGLC------LGIQ----------------------ILTGLLLTFHYTS---YAFESFSS--------VVEIMREVWSGWVVRMIHMNGASVF--------------------------------------FFFIYLHLFRGMFYMSS-VHKSVWNSGVTIMITLMAISFLGYVLPWGQMSYWAVAVITNLFSVVPIVGNQLVNWIWGGFSVSSPTLTRFYSLHFLLPFVLSFLVIIHLFMLHKE-GSSNSMGVNSNMD-----KVEFHPYFTTKDLYFI----VGVIMFSMMISFYS--PYILGDPVNSVPANAMQTPVHIQPEWYFLTSYAILRSLPSKTAGVIALAASVAIFYLMPLFNLKF-----STKFSYTRFFVFWTMVASFV----FMMKMGSLPAEEPYVLLSKIGGMIYFSSII--MINS------------
>Neocalepitrimerus_rosa_GX37
----------MSLMRKNGIFL-KQFNNGLWDLP---SPSVMSYFWNFGSMLGLC------LVLQ----------------------LISGLFLSFHYVS---YSSESFSS--------ILLIMREVWSGWMIRYFHMNGASFF--------------------------------------FLFIYLHLFRGLYFFSH-SNYMIWISGVIILLTLMAISFLGYVLPWGQMSYWGVAVITNLFSVIPIIGSEFVLWLWGGFSVNEPTLVRFYSFHFLFPFILSFLVLVHLINLHQK-GSSNNVGLNSDTD-----KIFFHPYFSVKDLFFA----LLTFLGFIGLVMIS--PYLLGDPVNNVPANFMQTPVHIQPEWYFLPSYAILRAMPSKVAGVIFLGLSILVFAFLTFFQYRQ-----SSKFFTLRSQIFWVFISSFF----FLMKMGSLPAEEPYVLASKLGSFFYFLSLF--LLNI------------
>Nalepella_abiesis_Z275
--------MNYMFLRKNSKIN-NLVSSSVWDLP---SPSSMSYFWNFGSLLGLT------LLSQ----------------------IISGLLLSMHYIS---LSDFSFSS--------VIHMNRDVVEGWVLRFIHINGASFF--------------------------------------FIFVYLHMSRSLFFSSF-THKKVWISGSFILVLLMAVSFLGYVLPWGQMSYWAVAVITNLFSIFPLIGEDLVYWIWGGFSVSSPTLVRFYSLHFLLPFLLLFLVLVHLFYLHME-GSSSNLGLNSNID-----KLIFHPFFSLKDFLSW----MFMFIIFISIVLFE--PYLFGDPVNFVPADPLSTPLHIQPEWYFLFYYAILRSFPSKLVGILALLCSLLLLFILPLFYYKF-----SSKFSNFRYLVYWFFCINFM----FLSYLGAMPAEGIYLVASYFLTLFHFFLFF--MMNL------------
>Mesobuthus_martensii
-----------MSLRKRHPIL-KLLNSSLVDLP---SPSSISYFWNFGSLLGLC------LLLQ----------------------ILTGLFLAFHYTA---DISLAFSS--------VSHICRDVNFGWLLRNLHLNGASIF--------------------------------------FVCLYFHIGRGIFFGSF-KFHFTWMTGVVIFLLTMITAFLGYVLPWGQMSFWGATVITNLVSAVPYVGSEVVQWLWGGFSVDNPTLTRFFSFHFLFPFIILGGVLVHLIFLHES-GSGNPLGVKSDFD-----KVPFHPYFTLKDLLGV----LFLINFLVVISLLF--PNTLSDPENCIPANPLVTPVHIQPEWYFLFAYAILRSIPNKLGGVIALVLSVLILMLLSFS-SSK---KRAFSFSIENRSLFWSLVNVFI----LLTWIGARPVEFPYIFLGQTLSVLYFSLFL------LFFLKK------
>Mastigoproctus_giganteus
---------MKKSIRKSHPLL-KIINQSLIDFP---SPSNISLMWSWGSTLGLL------LMTQ----------------------ILTGIFLAIHFSG---DLMLAFSS--------ISHIMRDVNMGFVIRAIHANGASLM--------------------------------------FIALYIHTARGIYYKSF-MKMETWSVGVIILIISMLTAFLGYVLPWGQMSYWGATVITNLLSAIPYIGPEMVTWLWGGFSVENPTLTRFFTFHFIFPFILIALVIIHLMFLHLS-GSSNPINNSSKTD-----MISFSPYFISKDMITF----LFFPLFLIFISLIF--PYSLMDPENFLPANPLVTPTHIQPEWYFLFAYSILRSIPNKLGGVIALIMSIGIIIFLPMMNPQK---WMNLAFLPPSKIIFWNLITVII----ILTWIGARPVEPPFMKIGQISTVFYFFSYF--IFPLSEKYWSN-----
>Mahunkania_secundademo
---------MPNNFKT--------IVNGVVNLP---TPSTINYYWNMGSLLGLT------LVIQ----------------------ILSGFLISLHYSS---SVNEAFSS--------VVHMTRDVNNGWIMRSIHMNGASLF--------------------------------------FILMYIHIGKNMYNSSF-LIKITWLTGVVISLLLMATAFLGYVLPWGQMSFWAATVITNMLSAIPIWGKEIVEWIWGGFSVSYPTLTRFFSLHFLLPLVIALVSLIHMVSLHKT-GSSNPINISMSKD-----KISFHPYFSAKDILGI----VLVLSIFFLFIFFS--PYISSDPENFIPANPMVTPIHIQPEWYFLFAYAILRSIPNKMGGVVALVMSIMILMIKPFQTMNK---KFSSSFKPFKKLNMQLFFNVFF----ILTWIGTKAIETPFYELGMIFSVIYFVSII--IM--------------
>Liphistius_erawan
-----------MLTRKHHPLM-KIFNMSLYDLP---TPSSISYMWNFGSLLGIS------LIIQ----------------------ILTGLFLTMHFSA---DINLSFQS--------VAHIYYDVNYGWLMRSIHSNGASLF--------------------------------------FLLAYLHLARGMYYGGY-RKPEVWNIGIIILLTMMATAFLGYVLPWGQMSFWAATVITNLLSAIPSLGPTLVQWLWGGFSVSNPTLTRFFALHFILPFIIMALVIVHLLFLHQK-GSSNPLGVTSNND-----KSPFHPYFTSKDVLGF----TITMLLLTLFSLYL--PFALSDAENFIPANPLITPLHIQPEWYFLFAYAILRSIPNKIGGVISLFLSILIFLTLPILLNHK---FQSTQFYPLSKLHLWSFATLFI----LLTWMGAQSVEPPFDSLSLYLSMIYFSFFP--LMMLLHKIMDKLL---
>Limulus_polyphemus
---------MTTPIRKSHPLM-KIINSSLIDLP---SPSNISYMWNFGSLLILS------LSIQ----------------------ILTGIFLSMHYTS---DISLAFSS--------ISHICRDVNYGWMFRVIHANGASLF--------------------------------------FICLYLHVGRGIYYGSY-MNHMTWNSGIIILLLSMATAFLGYVLPWGQMSFWGATVITNLVSAIPYIGQLLVQWLWGGFSVGNATLTRFFTLHFMLPFMILAMIMLHILFLHQT-GSNNPLGINSNTD-----KIPFHPYFSSKDIFGF----LLILMLFSVISMTS--PYLLSDPENFNPANPLVTPIHIQPEWYFLFAYAILRSIPNKLGGVIALLLSILILFILPLTNNPN---FRSLNFYPINQFTFWALISVFI----LLTWIGSRPVEEPYELIGQILTITYFSYFI--INPILLKIWDKIL---
>Leptotrombidium_deliense
---------MKNRLAQNF--------QEITSLP---TPVSISYLWNMGSMLGMV------LVLQ----------------------ILSGVFISMHYNS-----LEAFES--------VIHISRDVEMGMVMRSIHANGASFF--------------------------------------FILIYTHIFRGIMFSSY-KKPITWSSGSIMFLMLMGAAFLGYVLPWGQMSFWGATVITSLASAIPLIGKDIVEWLWGGFSVGFPTLSRFFSLHFLIPLLIAGLSMIHLLGLHTT-GSSNPIGSKNDQD-----KIDFHPYFTIKDLFYF----AITFFMFLLVSLKT--PYLLMDPDNFSPANPMSTPVHIQPEWYFLFAYAILRSIPNKLGGVLALVLSVIILF--PLMIKKK---M-NIKYSPRTKVILSLMLFSFI----LLTWIGAMPPEPPYSQLGAFGGILYFISFLYFLSPVLKTGNS------
>Leipothrix_sp._Z372
----------MVIYRKKETMM-KIMNNSLWDLP---SPSSLSLYWNFGSMLGIC------LSIQ----------------------IISGLMLTFHYTS---FSLESFNS--------LNLIMREVWMGWFVRFIHMNGASVF--------------------------------------FFFIYLHLFRGMFFFSA-THKKVWVSGVFIMITLMAISFLGYVLPWGQMSFWAVAVITNLFSVVPKFGLELVHWIWGGYSVSSPTLTRFYSLHFLLPFFISFLVILHLLTLHKE-GSSNPLGINSNMD-----KIEFHPYFTTKDTMFI----LGIILFSVAISFFK--PYLLGDPTNNMPANPMQTPIHIQPEWYFLPSYAILRSLPSKTAGVVALAMSVMIFLAIPAFNYNF-----STKFSNMRYLMFWTFLFSFL----VLMKLGSLPAEEPYVMISKAYSFIYMTSIL--IMNL------------
>Leipothrix_sp._S83
------------MTRKDNQIL-SLANNSLWDLP---SPSSMSYFWNFGSTLGLC------LMVQ----------------------MLSGMLLTFHYSS---SSLEAFSS--------IVQIMREVWSGWLIRLIHMNGASMF--------------------------------------FLFVYLHMFRGLYFYSS-THKKVWNSGVIILLTLMAISFLGYVLPWGQMSYWAVAVITNLFSVIPIVGPSLVTWIWGGFSVSSPTLTRFFSLHFVLPFFLTVLVTLHLLFLHKE-GSSSSIGVNSNLD-----KLQFHPYFSVKDLLFI----MGAFSVFMSISFYA--PYLMGDPVNNVPANAMQTPIHIQPEWYFLPSYAILRALPSKTAGVLALVLSVTIFLLLPLYEYKF-----STKFSFTRISLFWFTVFCFL----FLMKMGSLPAEEPYIFMSKVASMLYFSLIF--SINM------------
>Leipothrix_c.f._sabinae_HEN4
------------MMRKEEKTV-SILNGSLWDLP---SPSTLTYFWNFGSTLGLC------LGIQ----------------------ILTGLLLTFHYTS---YAFESFSS--------VVEIMREVWSGWVIRMIHMNGASVF--------------------------------------FFFIYLHLFRGMFYMSS-VHKSVWNSGVTIMITLMAISFLGYVLPWGQMSYWAVAVITNLFSVVPIVGNQLVNWIWGGFSVSSPTLTRFYSLHFLLPFVLSFLVIIHLFMLHKE-GSSNSMGVNSNMD-----KVEFHPYFTTKDLYFI----VGVIMFSMMISFYS--PYILGDPVNSVPANAMQTPVHIQPEWYFLTSYAILRSLPSKTAGVIALAASVAIFYLMPLFNLKF-----STKFSYNRFFVFWTMVASFV----FMMKMGSLPAEEPYVLLSKIGGMIYFSSII--MINS------------
>Keiferella_guanegouensis_QH1
---------MLLVTRKNSSVL-KIINGSLWDLP---SPSSMTYFWNFGSTLGIC------LGIQ----------------------IVTGLMLTFHYTS---FSPESFSS--------VVQVMREVWYGWLIRLVHMNGASVF--------------------------------------FFFIYLHLFRGMFYLSA-VHKSVWFSGVTILILLMAISFLGYVLPWGQMSYWAVAVITNLFSVIPIVGVELVCWIWGGFSVSAPTLTRFYSLHFLLPFILSFAVIMHLYLLHKE-GSSNSLGLNSNLD-----KIEFHPYFSVKDLYFI----LVVMSLALVVSFYV--PYLLGDPVNNIPANAMETPAHIQPEWYFLPSYAILRSLPSKTAGVIALALSVAIYYSIPMFKLKF-----ASKFSSYRYLGFWTMIAAFA----YLMVLGSLPAEEPYVMLSQIGTMVYFSAIL--LLNV------------
>Ixodes_holocyclus
-----------------MNKY-KIMNP-IINLP---TPSNISYMWNMGSLLGMC------LGIQ----------------------ILTGLFLAMNFSS---DITTAFNM--------MSHIMRDVNNGWMIRSIHANGASLF--------------------------------------FIMIYLHIGRGIYYSSF-FFFKPWASGLIILFMLMATAFLGYVLPWGQMSFWGATVITNLLTAIPYVGTMMTQWIWGGFSVDNSTLNRFFSLHFLLPFLIAVLVMIHILLLHEK-GSSNPLGVHLNID-----KIPFHPYFTIKDLNMM----LIVLFIFSMVIMIY--PYSLTDSENFSMANPLITPPHIQPEWYFLFAYAILRSIPNKLGGVVALIFSIVIIITLPLTMNNK---FSSFYFYPFKKLMFWTFVNTFF----LLTYLGACPVEMPFIFMSQILTLIYFMFFM--IIPLI-----------
>Humerobates_rostrolamellatus
---------MKIQETKSNMIM-NMVKSSLIDLP---TPSSISFMWNMGFLLGMT------LMLQ----------------------ITTGLFLSMVYTA---ESSMSFEV--------MVMIMRDINMGWITRIIHMNGASLF--------------------------------------FILIYIHTARGMYFSSPANKPKVWLSGVMIMLLVMATAFLGYVLPWGQMSFWGATVITGVLSAIPIVGNEIVTWIWGGPSVSNPTLNRFFSLHFLMPMVITVMVLIHLILLHEK-GSSNPMNTKTKLD-----KIKFNPKFSIKDSLPL----VMIIIAMMILASNF--PDALGDVENFNTANPLVAPVHIQPEWYFLFAYVVLRSIPSKLGGVVALVMSILIISV--LTMSKS---K-SNKFNPTKKMKFWFLVSIIF----ILTWIGAKSVESPFEGIGQIYTVLYFSTIV--AM--------------
>HK8_20200104
----------MNISRKEEKIL-ETMNNSLWDLP---SPSTMTYFWNFGSTLGIC------LGAQ----------------------ILTGLLLTFHYTS---YASHSFSS--------VVEIMREVWSGWVLRFIHMNGASVF--------------------------------------FFFIYMHLFRGMFYLSA-VHKKVWSSGVAIMILLISIYYLGYVIPGGQMAYWAVADITNLLSVIPMVGDQVVTWVWGGFSVGSPTLTRFYSLHFLLPFVLTFLVVVHLIFLHKE-GSSNSIGINSNMD-----KVHFHPYFTVKDLYFI----IMVILISFLISFFF--PYILGDAINNVPANSMQTPVHIQPEWYFLPSYAILRALPSKTAGVVALLLSVSIYLLIPLYKMNF-----STKFSSYRYMIFWSLIASFL----YLMKMGALPAEEPYVEMSKWGSMVYFSMIL--MVNM------------
>HK3_20191031
------------MQRKEEKII-LTVNNSLWDLP---SPSTMTYFWNFGSTLGLC------LMIQ----------------------ILTGLLLTLHYTS---YAEESFSS--------VVKIMREIWAGWIIRFVHMNGASVF--------------------------------------FFFIFMHLFRGLYYKSS-SHKKVWMSGVTIMIALMAISFLGYVLPWGQMSYWAVAVITNLMSVIPMIGDDVVKWIWGGFSVSSPTLTRFYSFHFLLPFILAFLTLIHLIFLHSQ-GSSNSLGVNSNVD-----KIQFHPYFSIKDTIFI----MAVITLSMSVSFFL--PYILGDAVNNVPANPMQTPIHIQPEWYFLTSYAILRALPSKTAGVLALLLSVSIFYIIPLFKMKF-----STKFTFYRQFMFWTMVCSFI----FLMKMGALPAEEPYVLLSKWGAMTYFSSIL--LLNL------------
>HK3_20190627N10
------------MQRKEEKII-LTVNNSLWDLP---SPSTMTYFWNFGSTLGLC------LMIQ----------------------ILTGLLLTLHYTS---YAEESFSS--------VVKIMREIWAGWIIRFVHMNGASVF--------------------------------------FFFIFLHLFRGLYYKSS-SHSKVWLSGVTIMIALMAISFLGYVLPWGQMSYWAVAVITNLMSVIPIIGDDVVKWIWGGFSVSSPTLTRFYSFHFLLPFILAFLTLIHLIFLHSQ-GSSNSLGVNSNMD-----KIQFHPYFSIKDTIFI----MTVITLSMTVSFFL--PYILGDAVNNVPANPMQTPIHIQPEWYFLTSYAILRALPSKTAGVLALILSVSIFYIIPLFKMKF-----STKFTFYRQFMFWTMVCSFI----FLMKMGALPAEEPYVMLSKWGAMTYFSSIM--LLNL------------
>HK3_20190627N9
----------MYITRSSSKIF-KIVNNSLWDLP---SPSSMTYFWNFGSVLGMC------LVIQ----------------------LITGLLLSMHYTS---FSTASFDS--------IVSIMREVWMGWIIRLTHMNGASIF--------------------------------------FLFIFLHIGRGMFYFSH-SSKTVWNSGVIILLMLMGTSFLGYVLPWGQMSYWAVAVITNLVSVAPLIGEDLVNWIWGGFSVGEPTLMRFYSLHFLLPFLLTAMVVIHLTLLHEK-GSSNSIGVHSSMD-----KIMFHPYFSVKDLFFM----FVVLIFSFMLSFFF--PYLLGDPVNNIPANSMVTPTHIQPEWYFLPSYAILRSLPSKTAGVLSLLLSVCILFLLPLFKMKF-----STKFSNFRNLIFWLFLINFI----FLMKLGSMPAEEPYVSISQLSSMMYFSFII--TLNL------------
>HK2_20190627
------------MNNSKMLLMKK-MNQSLWDLP---SPSTMTYFWNMGSTLGLT------LALQ----------------------LVTGVLLSMHYSS---FSEQSFYM--------IIQIMKETWSGWIIRMMHMNGASAF--------------------------------------FFVMYIHLARNLYFFSS-SHKKTWNSGIMILLTMMAISFLGYVLPWGQMSYWAVAVITNLFSIIPLVGSDMVKWIWGGFSVSTPTLMRFYSLHFLIPFILTTMVAYHILTLHKN-GSSNPMGLSSNLD-----KIQFQPYFSYKDLSFL----MMAVPILFTINFFT--PNILGDPTNNIPANPMTTPIHIQPEWYFLTSYAILRAMPTKTAGVLALLWSILMLLTLNIFKMKF-----SSKFESTRKMAYWTFISMFF----FLTKMGSMEAEEPYIYMSKWATMAYFSLLM--VMMA------------
>HK1_20190627
------------MTRKNQPML-KVVNDTLWDLP---SPSSMTYFWNFGSTLGIC------LVIQ----------------------IVSGLLLTFHYTS---NASESFTS--------VVEIMREVWSGWIIRFIHMNGASVF--------------------------------------FLFVYLHLFRGMFFLSA-VHKNVWASGVSILILLMAISFLGYVLPWGQMSYWAVAVITNLFSVAPIIGQTLVNWIWGGFSVGAPTLTRFYSLHFLLPFILTFLVLIHLFLLHNQ-GSSNSVGINSNMD-----KLEFHPYFSIKDLMFI----LGVIILSIMVSFFF--PYILGDSVNNVPANSMQTPVHIQPEWYFLTSYAILRGLPSKTAGVIALALSVSIFYILPKFKLSF-----STKFSFYRYFMFWSLIVMFA----FLMKMGAMPAEEPYVEFSKIGAMLYFSIIL--ILNV------------
>Histiostoma_blomquisti
--------MKKTKMMTKDPLI-MMLNKSLVNLP---TPSSISYLWNMGFILGMT------LTLQ----------------------LITGVLLSMNYIP---HTSMAFES--------IMHTMRDIDSGWMMRYLHMNGASLF--------------------------------------FMSMYFHLFRGIYFNSPKKLPMVWISGVMILLCSMMAAFLGYVLPWGQMSFWGATVITNMLTAVPYIGSKVTLWLWGNFSVSQPTLNRFFSLHFLMPLLLTMLVLLHLMLLHKS-GSSNPMGLEPNLD-----KMKFFPLFLIKDSTPL----LFIIMVMMALVSTN--PNMLGDVENFSMAAMDVTPTHIQPEWYFLFAYAILRSIPSKLGGVVAMAMSIMMLTT--LTLKST---TLNKKFNPVANKMFWMFVSTAA----MLTWIGANPVETPFILVGQLAAALYFTLMI--YL--------------
>Heterometrus_longimanus
-------------MRKEHPIL-KILNNSLVDLP---SPSNISYFWNFGSLLGVC------MGVQ----------------------FVTGLFLALHYTA---DINLAFSS--------ISHICRDVNDGWVLRFIHLNGASLF--------------------------------------FICLYFHIGRGIYYGSY-KLKFTWVSGVMILLFSMITAFLGYVLPWGQMSFWGATVITNLVSAIPYVGSEIVQWLWGGFSIDNPTLTRFFSFHFVLPFLILGFIVVHLIFLHET-GSSNPLGVNSNLD-----KVSFHPYFTSKDLLGF----LVVFFGLFMIVLMC--PNFLSDPENFIPANPLVTPIHIQPEWYFLFAYAILRSIPNKLGGVVALAMSIFILMVLPFI-PLK---FKSLSFFPVSQLMFWFLVNIFL----LLTWIGARPVEDPYIIIGQILGVLYFGFFF--VHPVVLTLWK------
>Hermanniella_granulata
---------MKVPSMKSIQIF-ALMKKSLLDLP---CPSSISTLWNMGFLLGGT------LMLQ----------------------IMSGLMVSMSYVP---DVSLAFPS--------MILLTQDINLGWVTRLIHMNGASLF--------------------------------------FILLYLHTARGIYFSSPSQQSKVWTSGVILLLTAMATAFLGYVLPWGQMSFWGATVITGVISAIPILGNDLITWIWGGPSISQPTLNRFFSLHFLLPMAISILMLVHLLLLHEK-GSSNPSNTSPNSD-----KIKFHPLFSMKDFFPI----LVISFSLLMLTSNA--PNILGDVENFNLANPLVAPLHIQPEWYFLFAYVILRSIPSKLGGVIALIASILILLV--FITKSN---K-SSKFSPTKKMKFWTYLSSLG----ILTWIGAKTVESPYEGIGQIYTVLYFSLIS--LF--------------
>HEN32
----------MLITRKEDKIM-ESVNNSLWDLP---SPSTMTYFWNFGSTLGIC------LATQ----------------------ILTGLLLTFHYTS---FASHSFTS--------VVEIMREVWSGWALRFVHMNGASVF--------------------------------------FFFIYLHLFRGMFYFSG-VHKKVWSSGVVIMITLMAISFLGYVLPWGQMSYWAVAVITNLLSVIPMIGDEVVAWIWGGFSVGSPTLTRFYSLHFLLPFILTFLVLVHLIFLHKE-GSSNSMGLDSNMD-----KIQFHPYFTVKDLTFI----ILVVMGSLMISFFV--PYILGDSINNVPANSMQTPVHIQPEWYFLPSYAILRALPSKTAGVVALLLSVSIYFIMPMFNFSF-----STKFSSYRFVVFWTLLASFM----FLMKMGALPAEEPYISMSKWGSMFYFSSIL--LINL------------
>HEN23
----------MMLTRKEDQVV-KLMNNSLWDLP---SPSTMTYFWNFGSTLGIC------LGVQ----------------------ILTGLLLTFHYTS---YATNSFLS--------VVEIMREVWGGWVVRFAHMNGASVF--------------------------------------FFFIYLHLFRGMYYLSA-VHKKVWASGVAIMLILMGISFLGYVLPWGQMSYWAVAVITNLLSVIPMVGESVVTWVWGGFSVGSPTLTRFYSLHFLLPFILTFVVIMHLVFLHKE-GSSNSLGLDSNVD-----KIQFHPYFSVKDLAFI----MAVIAISFNISFFL--PYILGDAVNNVPANPMQTPVHIQPEWYFLPSYAILRALPSKTAGVLALVLSVSVFFVMPLFQMNF-----STKFSTYRIMMFWVMIASFI----FLMKMGSLPAEDPYVEMSKWGSMVYFSSIL--SLNL------------
>HEN13_MT2
----------------------------------------------------MC------LGVQ----------------------ILTGLLLTFHYTS---YATNSFLS--------VVEIMREVWGGWVVRFAHMNGASVFFFFIYLHLFRGMYYLSAVHKKVWASGVAIMLILMGISFFFFIYLHLFRGMYYLSA-VHKKVWASGVAIMLILMGISFLGYVLPWGQMSYWAVAVITNLLSVIPLIGETIVTWVWGGFSVGSPTLTRFYSLHFLLPFILTFLVIMHLVFLHKE-GSSNSMGLDSNVD-----KIQFHPYFSVKDLAFI----MAVIAVSFNISFFL--PYILGDAVNNVPANPMQTPVHIQPEWYFLPSYAILRALPSKTAGVLALVLSVSIFFVMPLFQMNF-----STKFSTYRVFMFWTMIASFI----FLMKMGSLPAEEPYVELSKWGSMIYFSSIL--SLNL------------
>Hemiscolocenus_sp.nov._Z394
----------MSMKRDQTILV-KELNNSLWDLP---SPTTMSYFWNFGSTLGIC------LAVQ----------------------LVTGIFLSFHYTS---YSVESFTS--------VVEIMREVWMGWTVRFIHMNGASMF--------------------------------------FLFIYFHLFRGMYFLSA-VHKGVWISGVVIMIVLMAISFLGYVLPWGQMSYWAVAVITNLFSVVPMIGEQLVTWIWGGFSVSSPTLTRFYSLHFLLPFILTFMVIVHLIFLHQN-GSSNPIGLSSNMD-----KLPFHPYFSVKDLMFI----MGAIMAFMMISFYS--PYMLGDAVNNVPANSMQTPAHIQPEWYFLTSYAILRALPSKALGVIALALSVSIFLLIPMFNLKF-----STKFSYYRHIIFWVMLSSFI----FLTKMGSLPAEEPYVLLSKIASVIYFSSIM--ILNL------------
>HC3_20190110
---------MLYMNRKSSMSV-KIISSSLWDLP---SPSTMTYFWNFGSTLGIC------LAIQ----------------------IATGLLLTFHYTS---FAAESFSS--------VVSIMREVWGGWVIRLIHMNGASVF--------------------------------------FFFIYMHLFRGMFYMSS-QHKAVWASGVAIMILLMAISFLGYVLPWGQMSYWAVAVITNLLSVIPMVGDQIVYWIWGGFSVSSPTLTRFYSLHFLLPFVLSAAVMIHLVALHKE-GSSNSLGLNSNMD-----KISFHPYFTIKDMLFL----ILVIFISIMISYFF--PFILGDAVNNVPANPMQTPQHIQPEWYFLPSYAILRGLPSKTAGVLALLASVSIFFLMPLFNTKF-----STKFSTIRMMFFWTLIFSFV----FLMKMGAMPAEEPFILMSKIGAMVYFTSIL--MINL------------
>Haemaphysalis_bancrofti
------------------MMF-QVLNS-MKNLP---TPSNISYMWNFGSLLGMC------LMIQ----------------------ILSGLFLAMNFSS---DISTAFSM--------ISHIQRDVNYGWLIRSIHANGASMF--------------------------------------FIFMYIHVARGLYYSSF-HFIKVWFSGVLIILVLMATAFLGYILPWGQMSFWGATVITNLISAIPYFGQMITFWIWGGFSVDNNTLIRFFSLHFILPFILMFLIMIHIMLIHEK-GSSNPLGISLNID-----KIPFHSYFSIKDIMGM----SMVIMLFTVIILQY--PYILMDAENFNMANPMITPPHIQPEWYFLFAYAILRSIPNKLGGVVALLMSILIVMSFSFTMKNK---LSSFYFNLKSKFLYWMFINIFV----ILTFLGAMPIEFPYVMMSQMITIMYFSFFI--ILPMI-----------
>Habronattus_oregonensis
----------MLSLRKEDKLL-KIASNSLVDLP---SPSSLSYFWNFGSLLGVF------LMVQ----------------------ILSGLFLAFHFSG---DVNLSFDS--------IIHVMRDVNYGWMLRIVHANGASMF--------------------------------------FLLMYIHVGRGLYYGSY-RFNKTWLSGVTILLLSMATAFLGYVLPWGQMSFWAATVITNLLSAIPYVGVMMVEWIWGGFAVGNPTLTRFFAFHFILPFIILFMVILHLFFLHET-GSNNPVGVSSDCD-----SVSFHPYYSVKDIYGF----SVFFIFFMMICMMS--PYIFMDVENFISSDPLVTPVHIQPEWYFLFAYTILRSIPSKIGGVIALVMSVMILYTLPFYLDHK---FRSTYFYHLMKYIFWIFVVNWL----LLTWIGACVVEMPYMFMGMVFSFIYFMMFF--VFWLI-----------
>Grandiscapitis_camelliae_YN453
---------MKNMMRKSYM---KILNNSIWDLP---SFSSLTYSWNLGSMLGLC------LIIQ----------------------ITSGLFLSMQFTA---HQDMSFSM--------VILMMQEVKMGWLIRFIHMNGASLF--------------------------------------FMMIYMHMMRGLYFTSY-QSNKTWITGFFMLILLMSTSFLGYVLPWGQMSYWGVSVITSLMTVIPNVGEMILIWIWGDMKPSSATLKRFYSLHFLIPMTMILMMVIHLYMLHKE-GSSNNLGMNSDMD-----KVMFHPYYTSKDLMFM----TILLWTFLMVCLET--PMMLGDPVNNIKANPIKTPIHIQPEWYFLTSYAILRSMDSKVTGVMMLLMSILCFMSMALFKNKE-----KPKFSYMSKLKLSIFSMTFL----FLMKLGSLPAEEPYTYSSKLMSMLYFLTLY--SMIM------------
>Gaeolaelaps_aculeifer
-----------MIFRKINPFI-SLLNNSLIDLP---SPSNINYLWNFGSLLGVC------LMIQ----------------------ILSGLFLAMHFCS---DTNLAFSY--------MSHIIRDTNYGWMIRNTHANGASMF--------------------------------------FIFIYIHMSRGLFFSSF-HFISTWTSGILIFLLLMGTAFLGYVLPWGQMSFWGATVITNLLSAIPYIGNYLTFWIWGGFSVNNATLTRFFSLHFLLPFILMMLIIIHIVFLHNT-GSNNPLGTPLNLD-----KLPFHPFFSLKDIFGL----LLILIMFSLVIFIH--PNLLSDPENYIQANPLVTPPHIQPEWYFLFAYAILRSIPNKLGGVMAMIFSIIILGSLPFTVKNK---FNFMNYFILNKFLFWIFINNFI----ILTYFGACPVEDPFIWLSQLFTISYFLFFI--FKPLILF---------
>Fujianacarus_wisterianis_Z399
----------MKMSRKEIDLM-KTMNSTIWDLP---SPSSVSYMWNFGSILGFC------LVMQ----------------------ILTGLTLTFHYSS---SAQESFMS--------VAHLMRDVWGGWLIRMIHMNGASLF--------------------------------------FFFIYAHLYRGMFYNSF-MNTKVWLSGVTIMIVLMAISFLGYVLPWGQMSYWAVAVITNLFSVVPKIGNELVYWIWGGFAVGAPTLSRFYSLHFLLPFMLAAMVVAHLAALHVK-GSSNPVGSKSDMD-----KISFHPYFSIKDLVFL----VVVVIAALTISFFY--PYILGDTINNVPANAMQTPPHIQPEWYFLTSYAILRGLPNKTAGVLALVLSVSIFYTFPMFKHSF-----GTKFLFIRTIIYWTLMTTFL----FLMKMGAMPAEEPWIECSKTAAFIYFTLMI--AMNI------------
>Fujianacarus_wisterianis_HN237
----------MKMSRKEIDLM-KTMNSTIWDLP---SPSSVSYMWNFGSILGFC------LVMQ----------------------ILTGLTLTFHYSS---SAQESFMS--------VAHLMRDVWGGWLIRMIHMNGASLF--------------------------------------FFFIYAHLYRGMFYNSF-MNTKVWLSGVTIMIVLMAISFLGYVLPWGQMSYWAVAVITNLFSVVPKIGNELVYWIWGGFAVGAPTLSRFYSLHFLLPFMLAAMVVAHLAALHVK-GSSNPVGSKSDMD-----KISFHPYFSIKDLVFL----VVVVIAALTISFFY--PYILGDTINNVPANAMQTPPHIQPEWYFLTSYAILRGLPNKTAGVLALVLSVSIFYTFPMFKHSF-----GTKFLFIRTISYWALMATFL----FLMKMGAMPAEEPWIECSKTAAFIYFTLMI--AMNI------------
>Fujianacarus_wisterianis_CQ1
----------MKMSRKEIDLV-KTMNSTIWDLP---SPSSVSYMWNFGSILGFC------LVMQ----------------------ILTGLTLTFHYSS---SAQESFMS--------VAHLMRDVWGGWLIRMIHMNGASLF--------------------------------------FFFIYAHLYRGMFYNSF-MNTKVWLSGVTIMIVLMAISFLGYVLPWGQMSYWAVAVITNLFSVVPKIGNELVYWIWGGFAVGAPTLSRFYSLHFLLPFMLVAMMVAHLAALHVK-GSSNPVGSKSDMD-----KISFHPYFSIKDLVFL----LVVVIAALTISFFY--PYILGDTINNVPANAMQTPPHIQPEWYFLTSYAILRGLPNKTAGVLALVLSVSIFYTFPMFKHSF-----GTKFLFIRTINYWALMATFL----FLMKMGAMPAEEPWIECSKTAAFIYFTLMI--AMNI------------
>Fragariocoptes_setiger_CM
----------MFLSRKYNGLN-SMVSSSLWDLP---TPSSMSYFWNFGSLLGVC------FIIQ----------------------VTTGLFLSFHYIS---FADLSFSS--------LIHISRDVWLGWMVRFLHMNGASLF--------------------------------------FIFIYFHIARGLFFQSS-VSKMVWVSGVTILLLLMAVSFLGYVLPWGQMSYWAVAVITNLFSVVPLVGVDIVNWIWGGFSVGVPTLTRFYSLHFLLPFFMAFFILVHLYFLHIN-GSSMNLGLNGNVD-----KFVFHPYFSLKDFFSW----ILLFGLFMFIVFFS--PYLFGDPVNFVPADPMSTPTHIQPEWYFLFSYAILRSFPGKVAGVVALFSSVLIYYVFPFFTYYY-----SSKFSFIRYFLFWVLISSFF----FLMYIGSMPAEYPYIWGGQVFTFIYFLTCV--IINI------------
>Euseius_nicholsi
--------------------M-KMVMKNYF-MP---MPSNLYYWWNFGSLLGFC------LVLQ----------------------LSTGLFLSMFYEN---SMKQALAG--------ISQIERNINMGWLLRSLHANGASLF--------------------------------------FVLIYLHVGRGLYFKSY-LLPKIWLTGVVMLLLSFMIAFIGYVLPWGQMSFWGATVITNLLTSIPYVGNMMTIWLWGGFSIEKATLMRFFSLHFIFPFILTAMVILHIIFLHQS-GSSNPLGHNLIID-----KIPFQPFFVWKDIMGL----MVVLVMFLTIVLIF--PYMLMDPDNFTPANPLVTPPHIQPEWYFLFAYAILRTIPNKLGGVVALLSAILILAFLPMFTQNHKFMKHNLKNKIINKMFFFIWMNNFM----YLTLMGAMPIEFPYEIITQISSMMYFIFYI--IFYI------------
>Eriophyes_armandis_Z303
----------MKLVRKEGNLL-KIVNSSLWDLP---SPASMSYFWNFGSTLGIC------LGTQ----------------------ILTGLLLTFHYTS---YASESFSS--------IVEIMREVWSGWTIRFVHMNGASVF--------------------------------------FFFIYLHLFRGLFFFSS-VHKGVWNSGVTIMILLMAISFLGYVLPWGQMSYWAVAVITNLFSVIPLIGPELVKWIWGGFSVSAPTLTRFYSLHFLLPFILSFLIIIHLFSLHKE-GSSNNLGMNSNLD-----KVQFHPYFSVKDLFFI----VVVFLVSMMISFYL--PYILGDPVNNVPANAMQTPAHIQPEWYFLSSYAILRSLPSKTAGVIALALSVSIFYLLPLYNYNF-----SAKFSSSRYIMYWVMAACFL----FMMKVGALPAEEPYVMLGQVGTMVYFSSIL--LLNI------------
>Eremobates_cf._palpisetulosus
---------MSIPMRKTHPLI-KMVNSALIDLP---SPSNITYMWNIGSLLGLC------LGIQ----------------------LVSGIFLAMHFTA---DINLAFSS--------VAHIMSDVNYGWLIRIMHANGASLF--------------------------------------FICLYIHILRGMYFGSY-RLAMTWTSGVILLFITMATAFLGYVLPWGQMSFWGATVITNLVSAIPYVGPTLVTWLWGGFSVQNATLTRFFTLHFMLPFIIAALVMIHLLFLHQT-GSNNPTGMNSNID-----KSPFHPYFSTKDALGY----ILVLLMFTLLILSN--PFLLGDPENFNPANPMSTPIHIQPEWYFLFAYAILRSIPNKLGGVIALVASIAILLILPMTNKFK---FQSNSFYPMNKFLFWLFINIAI----ILTWIGARPVEPPYESIGQLFTILYFLYFI--INPISSK---------
>Epitrimerus_sp.nov._Z338
----------MSLTRKKDELI-TIVNGSLWDLP---SPSTMTYFWNFGSTLGIC------LGVQ----------------------ILSGLLLTFHYTS---YASHSFSS--------IVEIMREVWSGWIIRFVHMNGASVF--------------------------------------FFFIYLHLFRGMYYFSA-VHKKVWSSGVTIMLVLMAISFLGYVLPWGQMSYWAVAVITNLFSVIPVVGENLVTWIWGGYSVSAPTLTRFYSLHFLMPFVLALLVILHLLFLHQK-GSSNSLGVDSNID-----KIQFHPYFSVKDLIFI----ILVFVTSLLISYFY--PYMFGDSINNVPANAMQTPVHIQPEWYFLPSYAILRALPSKTAGVLALAASVTVFYIIPFFKMKF-----STKFKMIRVVTFWAMLATFA----FLMKMGALPAEEPYVQLSKVGAMAYFTLIL--TLNI------------
>Epitrimerus_sp.nov._SD25
----------MKLIRKEEKLI-NIVNSSLWDLP---SPTSMSYFWNFGSTLGIC------LAIQ----------------------ISTGLFLSFHYSS---FASESFSS--------ISHIMREVWGGWMIRLTHMNGASVF--------------------------------------FLFLYFHLFRGMFFLSS-VHKSVWNSGVTILIMMMAISFLGYVLPWGQMSYWAVAVITNLFSVIPLVGESLVNWIWGGFAVSSPTLTRFYSLHFLLPFILTFLVIVHLFFLHQQ-GSSNSVGINSNVD-----KMEFHPYFSVKDFYFI----TVVILMSVSISFFF--PYILGDTVNSIPANPMQTPLHIQPEWYFLSSYAILRSLPSKTAGVLALALSVSIFYILPLYSYKF-----STKFSSYRYLIFWSLLISFL----FMMKMGALPAEEPFIMMGQVGSMFYFTLIL--CLNI------------
>Epitrimerus_sabinae_S83
-----------MIDRKEKITV-KILNNTLWDLP---SPTSMSYFWNFGSTLGLC------LAVQ----------------------ILTGLLLTFHYTS---YASESFSS--------IVEIMREVWSGWMFRFIHMNGASVF--------------------------------------FLFVYLHLFRGMFFLSA-VHKDVWLSGVTILLLLMAISFLGYVLPWGQMSYWAVAVITNLFSVVPLIGNSLVNWIWGGFSVGAPTLTRFYSLHFLLPFVLSFLVLTHLYFLHKE-GSSNNLGLNSNMD-----KSPFHPYFSIKDLYFI----IGVLVISMLISFYY--PYILGDPVNSVPANAMQTPIHIQPEWYFLPSYAILRSLPSKTAGVLALALSVSIFYLIPFFQLKF-----STKFSNFRYLMFWSVIFSFA----FLMKMGALPAEEPYTSMSKVGSMFYFSTIL--CLNL------------
>Epitrimerus_sabinae_HEN25
----------MMIDRKEKITV-KILNNTLWDLP---SPTSMSYFWNFGSTLGLC------LAVQ----------------------ILTGLLLTFHYTS---YASESFSS--------IVEIMREVWSGWMFRFIHMNGASVF--------------------------------------FLFVYLHLFRGMFFLSA-VHKDVWLSGVTILLLLMAISFLGYVLPWGQMSYWAVAVITNLFSVVPLIGNSLVNWIWGGFSVGAPTLTRFYSLHFLLPFVLSFLVLTHLYFLHKE-GSSNNLGLNSNMD-----KSPFHPYFSIKDLYFI----IGVLVISMLISFYY--PYILGDPVNSVPANAMQTPIHIQPEWYFLPSYAILRSLPSKTAGVLALALSVSIFYLIPFFQLKF-----STKFSNFRYLMFWSVIFSFA----FLMKMGALPAEEPYTSMSKVGSMFYFSTIL--CLNL------------
>Epitrimerus_sabinae_GZ121
----------MKLNRKQDTLI-LTLNNSLWDLP---SPSSMSYFWNFGSILGFC------LVTQ----------------------ILTGLLLTFHYTS---HASSSFSS--------IVEIMREVWSGWTIRFFHMNGASMF--------------------------------------FLFIYMHMFRGLFFFSS-TYKKVWNSGVLIMVTLMAISFLGYVLPWGQMSYWAVAVITNLFSVVPLIGNNLVNWIWGGFSVGAPTLSRFYSLHFLLPFILSFMIVLHLLFLHAE-GSSNSMGLNSNLD-----KIEFHPYFSVKDIYFM----LFVLLFFSCISFYL--PYILGDPVNNVPANAMQTPIHIQPEWYFLPSYAILRSLPSKTAGVLALALSVSIFFILPFYQYKF-----TSKFSFLRIFSFWMILFTFI----FLMKMGALPAEEPYIILSKWGAMSYFSFIL--LMNT------------
>Epitrimerus_pyri_AH40
----------MFILRKKDQIL-KVVNGSLWDLP---SPSSMSYFWNFGSTLGIC------LGVQ----------------------ILTGLFLTFHYTS---HTTESFSS--------IVMIMREIWTGWVIRLIHMNGASMF--------------------------------------FLFIYLHLFRGLFFFSA-THKKVWNSGVTIMILLMAISFLGYVLPWGQMSYWAVAVITNLFSVVPLIGPGLVNWIWGGFSVEAPTLTRFYSLHFILPFVLSFLVLIHLIMLHQE-GSSNSLGVNSNLD-----KIQFHPYFSVKDLFYI----MAVYSMAIMVSFYL--PFILGDPVNNVPANAMQTPAHIQPEWYFLSSYAILRSLPSKAAGVVALVLSVSIFYTLILFNLKF-----STKFSSYRYLMFWAVAFSFL----FLMKIGALPAEDPYVFMGKVGTLFYFSTIL--LLNL------------
>Epitrimerus_cf._spirae_KK1
-----------MLKKRQEYLL-KIMSNSLWDLP---SPSTMTYFWNFGSTLGMC------LVTQ----------------------ILSGLLLTFHYSS---YANESFAS--------VVDIMREVWAGWLIRFVHMNGASVF--------------------------------------FGFMYLHLLRGLFYFSS-VHKSVWTSGVSIMMVLMAISFLGYVLPWGQMSYWAVAVITSLFSVVPILGENLVFWIWGGFSVSAPTLTRFYSLHFLLPFILTLLVIIHLTLLHKE-GSSNTLGINSNLD-----KIHFHPYFSIKDMAFI----FTVLTISICLSFYM--PYLLGDAVNNQPANPMQTPVHIQPEWYFLPSYAILRSLPSKAAGVMALALSVSIYLLLPMYKMKF-----SCKFNVKRTFIFWIFVMNFL----LMMKMGAMPAEQPYILISQWGTMTFFSSLL--LMNI------------
>Epitrimerus_c.f._sabinae_Z300
----------MKLNRKQDTLI-LTLNNSLWDLP---SPSSMSYFWNFGSILGFC------LVTQ----------------------ILTGLLLTFHYTS---HASSSFSS--------IVEIMREVWSGWTIRFFHMNGASMF--------------------------------------FLFIYMHMFRGLFFFSS-THKKVWNSGVLIMVTLMAISFLGYVLPWGQMSYWAVAVITNLFSVVPLIGNNLVNWIWGGFSVGAPTLSRFYSLHFLLPFILSFMIVLHLLFLHAE-GSSNSMGLNSNLD-----KIEFHPYFSVKDIYFM----LFVLLCFSCISFYL--PYILGDPVNNVPANAMQTPIHIQPEWYFLPSYAILRSLPSKTAGVLALALSVSIFFILPFYQYKF-----TSKFSFLRIFSFWMILFTFI----FLMKMGALPAEEPYITLSKWGAMSYFSFIL--LMNT------------
>Epilohmannia_sp2.
--------MKKNHEIKK------MMTNSLKDLP---SPSTISCWWNMGFLLGMT------TTIQ----------------------VSTGIILSMSYTS---ITSNAFTS--------INNISQNSPEGWMTRLIHVNAATLL--------------------------------------FLLIFTHILRGIWNKSAKKKSQTWSSGLSILVLFMASAFLGYVLPWGQMSFWGATVITNIFSAIPYIGKSSVMWMWGGFSVSQPTLNRFFSLHFMAPLMGVVLILVHLMLLHSK-GSSSQVNLQTNID-----KTKFNPLFSIKDSNVL----LTLMMTYALIILTM--PKMTSDVENSSTANPLVTPTHIQPEWYFLFAYAILRSIPSKLGGVLALVMSVLILTK--MTKKKS-----SVKTSPTGMKKTWTLTLSFI----TLSWIGANPIEPPMESMGKLMSILYFSACL--AM--------------
>E1
----------MNISRKEEKIL-ETMNNSLWDLP---SPSTMTYFWNFGSTLGIC------LGAQ----------------------ILTGLLLTFHYTS---YASHSFSS--------VVEIMREVWSGWVLRFIHMNGASVF--------------------------------------FFFIYMHLFRGMFYLSA-VHKKVWSSGVAIMILLMAISFLGYVLPWGQMSYWAVAVITNLLSVIPMVGDQVVTWVWGGFSVGSPTLTRFYSLHFLLPFILTFLVVVHLIFLHKE-GSSNSIGINSNMD-----KVHFHPYFTVKDLYFI----IMVILISFLISFFF--PYILGDAINNVPANSMQTPVHIQPEWYFLPSYAILRALPSKTAGVVALLLSVSIYLLIPLYKMNF-----STKFSSYRYMIFWSLIASFL----YLMKMGALPAEEPYVEMSKWGSMVYFSMIL--MVNM------------
>Diptilomiopinae_sp._GZ126
-----------MNKRKEIKLM-SIVNNSLWDLP---SPTSMSYFWNFGSTLGLC------LMIQ----------------------ILTGLMLTFHYTS---YSPESFYS--------ISKIMQEVWNGWIIRLMHMNGASMF--------------------------------------FMFIYMHLFRGMFYLSS-THKEVWNSGVTIMIILMAISFLGYVLPWGQMSYWAVAVITNLFSVVPIIGENLVKWIWGGFSVSSPTLTRFYSLHFLLPFILSIVVITHLMFLHSQ-GSSNSIGLNSNID-----KIEFHPYFSIKDLTFI----IMILTLFMMMSFFY--PYALGDPVNNIPANAMQTPVHIQPEWYFLPSYAILRSLPSKTAGVIALALSVSIFYTMNMFKLKF-----STKFSSLRLMTYWVMISSFL----FLMKMGSLPAEDPYVEMSKVGSIIYFSSII--FLNL------------
>Diptacus_sp._CA46
----------MKMNRKDMSLN-SMINKTLWDLP---SPSSMTYFWNFGSILGIC------LMTQ----------------------IVTGLLLTFHYTS---YAPESFYS--------VAKIMQEVWNGWILRLTHMNGASLF--------------------------------------FLFIYLHLFRGLFYLSA-THKSVWNSGVTIMIMLMAISFLGYVLPWGQMSYWAVAVITNLFSVIPVMGEELVKWIWGGFSVSAPTLTRFYSLHFILPFVLMVFVLLHLMFLHKE-GSSNSMGLNSNLD-----KVEFHPYYSIKDLTFL----MGVILMFVLVISMY--PYVLGDPVNNIPANAMQTPVHIQPEWYFLPSYAILRSLPSKTAGVLALALSVSIFYMLTIFKMKF-----STKFSTQRYLIFWIFVSSFL----FLMKMGSLPAEEPYVLLSKIGSLVYFSSIM--LLNL------------
>Diptacus_brevichaetus_Z365
---------MIITKRKQELM--KIMNNSIWDLP---SPSSMSYFWNFGSTLGIC------LMTQ----------------------ILTGIMLTFHYTS---YAEESFYS--------VVKIMQEVWTGWLFRFVHMNGASIF--------------------------------------FIFTYLHLFRGMFFLSA-THKKVWLSGVTIMIMLMAISFLGYVLPWGQMSYWAVAVITNLFSVAPLIGEELVKWIWGGFSVSSPTLTRFYSLHFLLPFILTATAFMHLVFLHKE-GSSSNLGLNSNMD-----KVSFHPYFTIKDTLFI----MVVMISALMISTYY--PYMMGDPVNNIPANPMQTPTHIQPEWYFLTSYAILRSLPSKTSGVIALILSVTIFYAIPMFKIKF-----STKFSFYRQIIFWMMISTFM----VLMKLGSLPAEEPYIMLGKLTSMLYLSTIM--LINI------------
>Dipentamerus_litseaec_GD140
-------MHKLSIPRKEDKIM-NTINNSMWDLP---SPSTMTYFWNFGSTLGFC------LVVQ----------------------ILTGLLLTLHYTS---YAEESFSS--------IVKIMREIWSGWTIRFIHMNGASVF--------------------------------------FLFIYLHLFRGLFYKSS-VHKKVWLSGVTIMILLMGISFLGYVLPWGQMSYWAVAVITNLMSVIPLIGDEVVKWIWGGFSVSNPTLTRFYSFHFLFPFILMFLTILHLLFLHEQ-GSSNSVGVNSNAD-----KISFHPYFTVKDTLFI----FMVINLSMMVSFFS--PYILGDAVNNVPANAMQTPVHIQPEWYFLPSYAILRSLPSKTAGVLALLLSVSIFYFIPLFTLKF-----STKFSNFRKLIFWTMLSSFM----FLMKMGALPAEEPYVTMSQYGALTYFSSIL--LMNI------------
>Dermatophagoides_farinae
--------MKKMNILKKDPIT-EMMTNSLAKLP---TPSSISYLWNMGFLLGMT------LLIQ----------------------ISTGLVLSMNFVS---ETTMAFES--------VMHILRDVDKGWVMRYMHMNGASLF--------------------------------------FMLMYTHIARGIYFNSPSKIPMVWGSGVIILLISMMTAFMGYVLPWGQMSFWGATVITSMISAIPYLGLHMTTWVWGNFSVSQPTLNRFFSLHFILPLVITALVVTHLILLHKT-GSSNPVGVNPDMD-----KMKFLPYFMVKDTTPL----MLVMLLMMLTISLN--PNMLGDVENFSPASPTSTPTHIQPEWYFLFAYAILRAIPSKLGGVLAMGSSMLALML--ISLSKK---KMNKKFNPMKKINFWLFINVVM----LLTWIGANPVEYPYTDMGMILTVLYFFLII--TI--------------
>Dermacentor_silvarum
-----------------MLIN-KLIHP-IKNLP---TPCNISYMWNFGSLLGFC------LMAQ----------------------IITGLFLSMNFSS---DISTAFSM--------ISHIQRDVNNGWLIRSIHANGASLF--------------------------------------FIFLYFHVARGIYYSSF-HFFKVWLSGIMIIFILMATAFLGYILPWGQMSFWGATVITNLISAIPYIGSSMTYWIWGGFSVDNNTLIRFFSLHFLLPFILLFMVLIHITLIHEK-GSSNPLGISMNID-----KIPFHPYFSIKDILGI----FTILIMFSLIVIVY--PYNLMDAENFNISNPMITPPHIQPEWYFLFAYAILRSIPNKLGGVVALMMSIIIIVSFSFSMNKK---MSSFYFNNLNKILFWFLVNCFL----MLTYLGAMPIEYPYDFMSKIYTSLYFLMFI--LIPLS-----------
>Demodex_folliculorum
-------------MKNKNPTL-ELMKNNFIMLP---TPSPITYSWNMGSLLGSI------LSIQ----------------------ILTGFFISMHYSP---SLNTAFNS--------YMEISRDLSQGFMLKFSHSTGATLF--------------------------------------FALIFTHIFRSLCNKSF-KNSHTWMSGFMILMILMATAFMGYVLPWGQMSLWGATVITNLLSTVPIIGNKLTYWLWGGFSVENPTLNRFFSIHFLLPFVLAFMSIVHMSILHQM-GSSSNLNLNINKD-----EISFKNFFSLKDMSSF----TLLILTLLILSNSL--NMMFLDPENFIPANPLSTPNHIMPEWYFLFAYAILRSIPNKLGGVMALIASLAILLILPLLKNPT---LQNLSF---NKTSSFFKMASFV----ILTFLGKQVIEEPFALMSKLTSIIYFMAMVN-----------------
>Damon_diadema
---------MTKQLRKSHPIL-KIMNSSLIDLP---SPANISYMWNFGSILGMC------LLIQ----------------------IMTGMFLAMHYCP---DITLAYNS--------MSHISRDVNSGWLLRLLHMNGASLF--------------------------------------FIFLYLHVGRGMYFNSH-LLHMTWNIGVIILIATMATAFLGYVLPWGQMSFWGATVITNLLSTIPYIGNMVVQWLWGGFSVNNATLTRFFTLHFLLPFLLIALMIIHLMFLHES-GSTNPLGSNSNTD-----KIPFHPYFTSKDLLGF----SLTLSLFSLFILLF--PNLLSDPENFSQANPLTTPIHIQPEWYFLFAYAILRSIPNKLGGVLALAASIMILFSMPLV--KT---ASPIPFSPLYKILFWIMAASFF----LLTWLGSQPVEPPFIFLSQVFSMMYFSFFI--MIHLS-----------
>Cryptocellus_narino
---------MNTKIRKKHPLL-KIINATLIDLP---TPSNISYWWNMGSLLGIC------LAFQ----------------------IMTGLLLSMHYTP---DMSTSFST--------MSHIMRDVNMGWITRIIHANGASLF--------------------------------------FFLIYIHIARNLFFSNY-LNKLVWMSGIIILLIMMATAFMGYVLPWGQMSFWAATVITNLLSAIPYMGKLIVQWIWGGYSVSNPTLTRFFTMHFIMPFLILMMVIMHILFLHEK-GSSNPLGLPNNTD-----KSPFHPYFSWKDLMGF----MMITTLFMHLTLNM--PFTLSDPENFNPANPLVTPVHIQPEWYFLYAYAILRSIPNKLGGVMALIMSIMVLMLNPLS-KHK---FKTLNLSPQNKIMIWSFFSTFL----LLTWLGAQPVEPPYELISQLLTMTYFTLII--MFPL------------
>Cosetacus_sp.nov._GD115
-------MFKMYLNFKLKNFF-SSVNFMFKDLS---TPVFITYFWNFGSVLGLC------VIIQ----------------------VISGFFLSFNYIS---YSFLSFDY--------ILILMRDVWLGWLVRFIHINGASLL--------------------------------------FFFIYMHLFRGIFYNSS-VNPFVWISGNFLLLLFMGISFLGYVLPWGQMSYWAVAVITNLLSVIPYIGDFLVMWVWGGYTVGLSTLVRFYSLHFILPFLSLLIIISHLAMLHVN-GSSNPLGSSSNLD-----KIDFHPFFYYKDIFYY----FLVVSFFLFFCFYF--PYFSMDPVNNVPANFMQTPIHIQPEWYFLPYYAILRSMPSKMGGVISLLNSVLVFSFLVFFKYNF-----SSKFIFYRILVFWVFTFDFL----ILMKLGSLPAEDPFVSLGKFFLVIYFSSLL------------------
>Cosella_viburniae_GD139
-------------MTRKNLM----INKSLWDLP---TSTNMTYFWNFGSMLGVM------LVIQ----------------------ILSGLTLTMFYTS---YNLESFNS--------VISIMKETWMGWSVRLTHMNGASMF--------------------------------------FLFIFLHIFRGLFFSST-SNKTTWMTGMSILLILMGVSFLGYVLPWGQMSYWAVAVITNLITVIPLVGNSILEWIWGGYSVGKPTLTRFYSLHFLLPFALSAAVLIHLATLHKK-GSSNSIGASSNMD-----KMSFHPYFSAKDLLFI----MLMMMLMMMVISMH--PFITLDPVNNVPANPMQTPIHIQPEWYFLPFYAILRAMPSKASGVVMLLMSVLIFTILTFMKFTM-----STKFMWLRKMKFWLFLASFF----ILMKLGSMEAEEPYIMISKIWSLIYFGTIV--MLNI------------
>Cosella_sp._GZ75
-------------MMRKNKLM-YNINNSVWDLP---TSTNLSYMWNFGSMMGVV------LVMQ----------------------IMSGFLLSMFYTS---THTESFSS--------LTIIMKEVWMGWMIRMIHVNGASLF--------------------------------------FILIYIHMARGLFFMST-NNKPTWTSGMIMFLMLMTISFLGYVLPWGQMSYWGVSVITNLITVIPFVGEIILNWIWGGFSVDKPTLMRFYSLHFILPFLLSAMSIIHLITLHLS-GSSNMTGMNSNMD-----KMHFHPYFTIKDTLFI----MMTMIMILTIVTMS--PYQTMDPTNNVPADPMKTPQHIQPEWYFLPFYAILRSTPSKPAGVMLMVMSIAIMAMMPMYKFNY-----SPKFQWKRYFIFWMMLGSFL----NLMMLGSKTTIDPLPFMSKMWTIMYFTSMT--IMNM------------
>Cosella_sp._FJ16
-------------MKMKTMF----IKNSLWDLP---TSTNLTYYWNFGSMLGIS------LMIQ----------------------VLTGFMLTMFYNS---YSMESFNS--------IMYLMKENWMGWMLRTTHMNGASMF--------------------------------------FLFIFMHVSRNIYFNSY-SNKKTWTSGMMIMMLLMMISFLGYVLPWGQMSYWAVAVITNLLSVLPM-GEELVTWIWGSFSVSNPTLMRFYSLHFMAPMILSIMVLTHLMLLHLK-GSSNSISTKSNLD-----KMPFHPYYSIKDLLFM----LIMLFMLMMLISFY--PFLTLDPVNNVPANPMQTPIHIKPEWYFLPFYTILRAMPNKISGVLALLSSILILMLMPLYKFKL-----TNKFKKFNKLMFWILVSSFM----ILMKLGSMPAEEPFIKISKFWSLIYFMSIL--MLKA------------
>Cereusacarus_sp.nov._Z361
----------MVKMKRKEEMI-KMVNASLWDLP---SPSSMTYFWNFGSTLGIC------LGVQ----------------------ILTGLMLTFHYTS---FANESFES--------ILLIMREIWSGWLLRFIHMNGASVF--------------------------------------FLFTYFHLFRGMFYLSA-THKQVWASGVTIMLMLMGISFLGYVLPWGQMSYWAVAVITNLFSVIPMIGTKIVTWIWGGFSVSDPTLTRFYSLHFLLPFILTFTVMVHLVLLHKE-GSSNSMGLNSNMD-----KIQFHPYFTVKDLIFI----LGVLIASVMLSFFL--PYILGDSVNNVPANPMQTPVHIQPEWYFLPSYAILRGLPSKTAGVLALVASVTIFYLIPMFKIKF-----STKFSNFRMLSFWTIIASFL----FLMKMGSMPAEEPFILLSKIGAMVYFSSIL--LLNS------------
>Ceratoppia_bipilis
---------MKKQEMKNNSIL-SMMKSSLLDLP---TPASISFMWNIGFLLGMT------LTLQ----------------------IVSGLVVSMFYIP---ETNLAFLA--------MINIMRDINLGWITRMIHMNGASLF--------------------------------------FVLLYLHMARGIYFSSPSNQPKVWISGIILLLMVMATAFLGYVLPWGQMSFWGATVITGVLSAIPLVGTELVNWIWGGPSVSQPTLNRFFSLHFLLPMLITAIVIAHLILLHEK-GSSNSHNTNTNLD-----KMKFFPLFLVKDLMPM----VILSMTLMMLISNN--PNMLSDVENFNPANPLVAPIHIQPEWYFLFAYVILRSVPSKLGGVVALAASIMIFFV--LAVKKN---N-TTKFNSMKKMKLWTLLTIIT----ILTWIGAKTVESPFEGIGQIYTILYFSMIL--MM--------------
>Catarhinus_sp.nov._GD136
----------MTIKRNENSLI-KIVNSSLWDLP---SPASMTYFWNFGSTLGIC------LFIQ----------------------IITGFLLTLHYTS---YSLESFSS--------IVKIMREVWFGWFIRLIHMMELQFF--------------------------------------FFFIYLHLSRGLFYFSS-VNKKVWNSGVLIMIMLMAISFLGYVLPWGQMSYWAVAVITNLFSVLPFVGTELVYWIWGGFSVSSPTLTRFYSLHFLLPFILSALVVLHLMFLHQN-GSSNSLGIQSSMD-----KIYFHPYFSIKDIFFI----FMVIFLSVLVSFFQ--PYMLGDPINNIPANAMSTPAHIQPEWYFLTSYAILRSLPSKTAGVLALAMSVLIFFIFPMFKLSF-----STKFSLNRSLLFWFAVSTFI----FLMKMGAMPAEEPYVSMSKNASFLYFSFLI--LINI------------
>Carcinoscorpius_rotundicauda
---------MMTPIRKIHPLL-KIINSSLIDLP---SPSNISYLWNFGSLLGLC------LTIQ----------------------IMTGIFLSMHYLS---DIHLAFSS--------ISHICRDVNYGWLFRMIHANGASFF--------------------------------------FICIYIHIGRGIYYGSF-LNKMTWNSGIIIFILSMATAFLGYVLPWGQMSFWGATVITNLVSAIPYIGQTLVQWLWGGFSVNNATLTRFFTLHFLLPFILLMMLMLHLLFLHQL-GSNNPLGINSNLD-----KIPFHPYFTSKDIFGF----LIMLMMFSMFILTN--PYLLSDPENFSNANPLITPIHIQPEWYFLFAYAILRSIPNKLGGVIALIMSILILFIIPITNKSK---FRSSQFYPINQFMFWAFFIVFI----LLTWIGARPVEEPFENIGQILTSLYFSYFL--INPLLQKLWDMM----
>Calepitrimerus_sp.nov._Z308
----------MKTTRKTNNLA-QILNNSLWDLP---SPSSMSYFWNFGATLGIC------LAVQ----------------------IATGLLLTFHYTA---FAEESFDS--------LAEIMREVWGGWMLRFIHMNGASMF--------------------------------------FTFIYLHMFRGVFFMSA-SHKEVWNSGVLIMVVLMAISFLGYVLPWGQMSYWAVAVITNLFSVVPIIGDSLVSWIWGGFSVGNPTLIRFYSLHFLLPFILSFLVIMHLVFLHKE-GSSNNLGVNSNMD-----KIEFHPYFSTKDTTFI----FSALVIFVSLSFYY--PYILGDAVNNVPANPMQTPQHIQPEWYFLVSYAILRSLPSKVAGVIALAMSIAVLFFIPAFKLAF-----STKFSFYRFLLFWSFLGSFL----FLMKMGAMPAEEPFVSMSKNGAMMYFTTII--LMNM------------
>Calepitrimerus_flexuosus_Z342
----------MFLVRKNDNIL-KVVNNSLWDLP---SPSSMSYFWNFGSTLGIC------LGIQ----------------------ILTGLFLTFHYTS---FATESFSS--------VISLMREIWSGWTIRLIHMNGASLF--------------------------------------FFFIYFHLFRGMFFFSA-THKKVWNSGVIILITLMAISFLGYVLPWGQMSYWAVAVITNLFSVVPLVGAALVNWIWGGFSVEAPTLTRFYSLHFVLPFILSFMVIIHLVMLHEE-GSSNSIGVNSNVD-----KIQFHPYFSVKDLFYI----VAVFFLSMLISFYL--PYILGDPVNNIPANAMQTPAHIQPEWYFLSSYAILRSLPSKAAGVVALALSVSIFFVMTFYNFKF-----STKFSSYRYVVFWTMIFSFI----YLMKIGALPAEEPYVFLGKIGTMVYFSSIM--LINL------------
>Calepitrimerus_bungeanus_HLJ97
-------MSKTLSVRKSHVVI-KIVNNSLWDLP---SPSNMSYFWNFGSTLGLC------LATQ----------------------IVTGLLLTFHYTS---YANESFSS--------VVEIMREVWSGWVIRFVHMNGASVF--------------------------------------FLFIYLHLFRGLFYFSS-VHKKVWASGVAIMIILMAISFLGYVLPWGQMSYWAVAVITNLFSVVPVLGQDLVSWIWGGFSVSNPTLTRFYSLHFLLPFILSFMVIVHLLFLHQE-GSSNPMGTDSNMD-----KVHFHPYFSIKDISFI----FMVLFASVLLSFYY--PYILGDSVNNIPANPMQTPVHIQPEWYFLPSYAILRALPNKTAGVIALAASVSIFFFLPMYEFKY-----STKFSFYRFFLYWTIISTFL----YLMKMGALPAEEPYVSMSQVGSMIYFSSIL--LLNI------------
>Calepitrimerus_anomalus_HLJ99
------MKLTMTIKRKEIDMM-NVVNKSLWDLP---SPSSMSYFWNFGSTLGIC------LSIQ----------------------ILTGLFLSFHYTS---FASESFNS--------VVLMMRENWTGWMIRLIHMNGASMF--------------------------------------FLFIYLHLFRGMFFFSS-TMKKVWNSGVTIMIILMAISFLGYVLPWGQMSYWAVAVITNLFSVVPLIGDKLVNWIWGGFSVEAPTLTRFYSLHFLLPFVLMFMVLVHLVFLHQS-GSSSNLGINSNTD-----KIMFHPYFSVKDFFYI----VMVMFLTMSISFYT--PYILGDPVNNIPANAMQTPAHIQPEWYFLVSYAILRSLPSKTTGVLALLMSVGIFYTMIIFNYKF-----SSKFCSYRYMMFWTILFSFL----FLMKIGSLPAEEPYVNLGKVGSMIYFSSIL------------------
>ca39W
------------MKIRSMKVF-SLITNSLWDLP---SPSSINYFWNFGSVLGLC------FLIQ----------------------IFSGLFLSFHYVS---FSFESFDS--------VILMMRDVWFGWFVRFFHMNGASLF--------------------------------------FFFIYFHLFRGVYFFSA-VHSLVWLSGSLILFLIMAVSFLGYVLPWGQMSYWGVAVITNLFSVIPFIGDFLVMWIWGGFTVGLPTLIRFYSFHFILPFFVLFVVFIHLLFLHAQ-GSSNPLGFDSNLD-----KLVFHPFFTVKDLFFF----LVVLLFFMGACFYF--PYVLSDPVNNVPANFMQTPLHIQPEWYFLPYYAILRSIPSKAGGVLCLFLSVLIFSFMVFYSFKF-----SLSFSYYRKMFFWSFICCFL----FLMKMGALPAEEPYVFLSKVFSLFYFGFIL--ILNL------------
>ca35
----------MILNRKESKLQ-EIVNNSMWDLP---SPSTMTYFWNFGSTLGIC------LMVQ----------------------ILTGAFLTFHYVA---FSEESFSS--------IVGLMREIWSGWIIRFIHMNGASMF--------------------------------------FVFIYLHLFRGVYYMSA-SHEKVWASGVTILILLMAISFLGYVLPWGQMSYWAVAVITNLMSVVPLVGDNLVFWIWGGFSVGSPTLVRFYSFHFILPFVLSFIVVVHLMMLHKE-GSSNSLGLGSNLD-----KIQFHPYFSVKDLLFI----LGMFSSFMMISFFL--PYILGDAVNNVPANPMQTPVHIQPEWYFLPSYAILRALPSKTAGVLALLLSVSIFYILPLYNLNF-----STKFAYYRMIIFWMMVSLFF----LLMKMGSLPAEEPYILISKVATFLYFSTIM--MMNV------------
>CA2
----------MFILRKNDQVV-NIVNKSLWDLP---SPASMSYFWNFGSTLGIC------LGVQ----------------------ILTGLFLTFHYTS---YAGESFSS--------IVMIMREIWTGWVIRLVHMNGASVF--------------------------------------FFFIYLHLFRGMFFFSA-THKSVWNSGVTIMILLMAISFLGYVLPWGQMSYWAVAVITNLFSVVPLVGTQLVSWIWGGFSVEAPTLTRFYSLHFLLPFILSFMVLIHLLMLHQE-GSSNNLGVNSNLD-----KVKFHPYFSVKDLFYI----IGVMVAALIISFYT--PFLLGDPVNNVPANAMQTPAHIQPEWYFLSSYAILRSLPSKSAGVIALALSVSIFYFMVLFNFKF-----STKFSSYRYTIFWIMVTSFL----FLMKIGALPAEEPYVLLSKIGTLMYFTSIM--ILNL------------
>Boczekella_fabris_HLJ101
-----------------MGLL-KIVSSSIWDLP---SPSSMSYFWNFGSLLGLC------LIFQ----------------------ILTGLFLSFHYIS---YSDLSYSS--------VMHINRDVWSGWLVRFIHMNGASLF--------------------------------------FFFIYFHIARGLFFFSH-SHKIVWVSGVVILLMLMAISFLGYVLPWGQMSYWAVAVITNLFSVIPIIGQDLVYWLWGGFSVSVPTLTRFYSFHFLFPFILLMMVIIHLYFLHLE-GSSMNMGLNSNID-----KISIHPFFTVKDFLSW----ILLFGVSFIIIFFV--PYIFGDPVNFSPADPLSTPLHIQPEWYFLFSYAILRSFPGKSAGVIALFSSILILMFLPFFNYKF-----SSKFSYFRYFLFWFFCFNFV----FLIYLGAMPAEEPYITVSHYFTFAYFSMFI--FMNV------------
>Bipassalozetes_perforatus
---------MKIQEIKTNPVL-GMLKSSLLDLP---SPSSISFMWNMGFLLGMT------LTLQ----------------------IVTGLILSMMYTA---QTETAFSV--------MVMIMRDINMGWATRMVHMNGASLF--------------------------------------FILLYVHTARGMYFSSSANKMKVWVSGVVIMLMVMATAFLGYVLPWGQMSFWGATVITGVLSAIPIVGGDLVTWIWGGPSVSQPTLNRFFSLHFMLPMIISVMVITHLILLHEK-GSSNPTNSFTNLD-----KIKFNPLFSVKDSLPM----FVIMILMILMVSNI--PNILGDVENFNPANPLVAPLHIQPEWYFLFAYVILRSIPSKLGGVVALVMSILILSI--LVIKKG---L-STKFKPLKKVKFWLLISVII----VLTWIGAKTVESPFEGIGQIYTVLYFSLMI--FL--------------
>Asternoseius_sp.
----------MLFMRKNHSLL-KIINNSLIDMP---SPSHISYMWNFGSLLGLC------LMIQ----------------------ILSGLFLAMHYTS---DISTAFNS--------ISHIMRDVNNGWLLRVIHANGASLF--------------------------------------FFLVYIHIGRGLYYSSF-HLMHTWFSGTLILLILMATAFLGYVLPWGQMSFWGATVITNLLSAIPYIGNMITFWIWGGFSVDNATLTRFFCFHFICPFILLMLMIIHIVFLHET-GSSNPLGSPMNID-----KLPLHPYFTFKDIFGI----LIVMILFLYIIMLE--PFYLSDPENFIPANPLVTPPHIQPEWYFLFAYAILRSIPSKLGGVIALFMSIIIIIFLPFSMKNK---FNPMYMYPINKFIFWLLINVFL----ILTFFGACPVEQPYIFMSQISAVTYFSFFI--IYPLSSMNFWP-----
>Argyroneta_aquatica
-------------------MV-SMINGSLIDLP---SPSSLSYFWNFGSLLGIF------LFSQ----------------------ILSGLFLSFHFSG---DASISFYS--------IIYMARDVNYGWLLRVLHANGASMF--------------------------------------FLLMYIHIGRGLYYGSY-RNLKVWLSGVTLLLLSMATAFLGYVLPWGQMSFWAATVITNLLSAVPYIGTMLVEWIWGGFAVGNPTLIRFFAFHFVLPFIILFVVLLHLLFLHEL-GSGNPLGLSSN-D-----KLVFHPYYSVKDIYGL----IMFFVGFMLVCLLF--PYVFMDVENFIQSNPLVTPTHIQPEWYFLFAYTILRSVPSSIGGVVALVMSVIVLYFLPLILVHR---FKSSFCYIILSNLFWMFIANWI----LLTWIGACEVEIPYSNLGIIFSLIYFIMYL--GFWVAVEAQDLIV---
>Argas_lagenoplastis
-----------------------MINATLINLP---APSNISYMWNFGSLLSLC------LMIQ----------------------ILSGLFLAMHFSS---DISTAFSS--------VSHITRDVNYGWLIRSLHANTASMF--------------------------------------FIMMYIHIGRGMYYSSF-TLQGPWLTGTMIILTLMATAFLGYVLPWGQMSFWGATVITNLLSAIPYIGPSITQWIWGGFSVDNPTLTRFFTLHYLMPFMILLLVIMHITFLHET-GSSNPLGTSMNID-----KIPFHPYFSLKDLVGI----LLMIMLLMTIVLMY--PYFFSDSENFTEANPLVTPPHIQPEWYFLFAYAILRSIPNKFGGVMALIFSILIILTLPLTSNSN---FKSMSMNPLKKFLFWCFFNVFI----ILTFIGSCPVEPPFMMIGQIMTSLYFMYFI--ITPLLNN---------
>Ardeacarus_ardeae
--------MKMKKTLKKDPLL-SILEKSILSLP---TPFSISFMWNMGFLLGMT------LMLQ----------------------IISGLILSMNFIP---EVNMAFKS--------VIHIMRDLESGWVTRYIHMNGASLF--------------------------------------FILMYIHMARGLYFNSFSKLPLVWISGLIILLFSMMTAFMGYVLPWGQMSFWGATVITSMISAIPYMGNSVTTWIWGNFSVSQPTLNRFFSLHFILPMIITCVVMIHLIFLHMT-GSSNPTGLNPNTD-----KIKFYPYFVIKDSLSL----IVVITLLMFLVISN--PLMLGDVENFNMASATTTPTHIQPEWYFLFAYAILRAIPSKLGGVLAMASAILIFST--LVTKKP---MLNKKFSPKSKVIFWMLISSFM----ILTWVGANPVEPPFINISMFFTMIYFFLVT--MI--------------
>Apodiptacus_toxicodendri_FJ25
---------MIKINRKN-EIS-KVINNSLWDLP---SPSSMTYFWNFGSVLGIC------LTTQ----------------------IISGFLLTLHYTS---YAPESFYT--------VSKIMQEIWNGWVIRLVHMNGASMF--------------------------------------FLFIYLHLFRGLFYLSA-THKNVWNSGVTIMLTLMAISFLGYVLPWGQMSYWAVAVITNLFSVIPIIGDSLVKWIWGGFSVSAPTLTRFYSLHFLLPFVLSALILLHLMLLHKE-GSSNSMGLSSNMD-----KLVFHPYFSIKDLTFL----VSVIMIFIWMISYN--PYMLGDPVNNVPANAMQTPVHIQPEWYFLPSYAILRSLPSKTAGVLALALSVMIFYAIPLFKLKF-----STKFSNQRLILFWSIVACFL----LLMKMGSLPAEEPYVKMSKLASLTYFSSIM--LLNI------------
>Apodiptacus_sp._E11
----------MKMKRKE-DLS-KMISNSLWDLP---SPSSMSYFWNFGSTLGIC------LMIQ----------------------ILTGILLTFHYTS---FAPESFYS--------VSKIMKEIWNGWMIRLIHMNGASMF--------------------------------------FLFIYLHLFRGMYYNSS-THKKVWLSGVTIMILLMGISFLGYVLPWGQMSYWAVAVITNLFSVVPIVGTSLVGWIWGGFSVSSPTLTRFYSLHFLLPFILSALVLIHLVFLHKE-GSSNSTGLNSNMD-----KVEFHPYFSVKDVSFL----LTTITGFVVIVSFY--PYILGDPVNNVPANAMQTPVHIQPEWYFLPSYAILRALPSKTAGVLALALSVGIFYTMMLFKSKF-----SVKFSQQRFMMFWIMVASFL----FLMKMGSLPAEEPYVEMSKMGSVMYFFSII--LLNL------------
>Apodiptacus_castaneae_Z377
----------LKMNRKSMDLS-KIINNSLWDLP---SPSTMTYFWNFGSILGLC------LVTQ----------------------IMTGLLLTFHYTS---YAPESFYS--------VSKIMQEIWNGWLVRLIHMNGASMF--------------------------------------FLFIYLHLFRGMFYISS-SHKNVWLSGVTIMIILMAISFLGYVLPWGQMSYWAVAVITNLFSVIPLMGDDLVKWIWGGFSVSAPTLTRFYSLHFLLPFILSALVFLHLVFLHKE-GSSNSLGLNSNMD-----KVEFHPYFSIKDTSFF----MIVILTFIMIVSFY--PYILGDPVNNIPANAMQTPVHIQPEWYFLPSYAILRSLPSKTAGVLALALSVSIFYTMVMFSMKF-----SVKFSQQRNMIFWTMIASFL----FLMKMGSLPAEEPYVMMSKIGSMVYFSSII--LLNL------------
>Amphitetranychus_viennensis
--------------------M-KKIINSIMMIP---TPSNISLMWNFGSMLGLS------MLMQ----------------------IISGLFLSMNYCG---NIMLAFNS--------YIYISKIIENGLILQMIHAHFSSII--------------------------------------FIIMYLHIFKSLMNKSF-NKKMMWMSGNIMMLLTMTSAFLGYVLPWGQMSFWGATVITNILSSIPFLGKNIIFWVWGSFSVDNPTLNRFFSLHFMIPLLILSISMFHLMILHEK-GSSNQMGFNSNKD-----KILFSKSFMYKDMISI----FLLMLVYFYFLLLFVDQHYSMAKENFFPADPLNTPIHIKPEWYFMFAYSLLRSIPSKIGGIMSLFILFVFFFMLMFNKSHY------SKFFFYKKIMLFSMLMFFI----ILTNLGYKLIEYPFTQMS-----LYVGILM--ILSMNFL---------
>Ammothea_carolinensis
---------MKINMRKSHPIL-KNINNMIIDLP---CPSNINMMWSFGSLLGLS------FMIQ----------------------TITGLFLSMHYCP---EISMAFSS--------ISHIMRDMNLGWLIRSIHANGASMF--------------------------------------FLIMYIHIARGMFFNSF-ILKDVWISGIIIFLISMATAFMGYVLPWGQMSFWGAAVITNLVSAIPYIGNMLVQWLWGGFSVNNATLNRFFSFHFILPFILMAFIIIHFMFLHQT-GSSNPMGINSNID-----KIPFHPLFTIKDSIGF----SMLLMMLLFICLSN--PMIMNDPENFIPANSLVTPIHIQPEWYFLFAYAILRSIPNKLGGVIALISSMLIMMTLPFTMKMK---FKSFKFYPLNKLFLWMFFINII----MLTWIGANPVEYPFEEIGFISTFIHFLFFL--VNPMMIYYWNLIK---
>Amblyomma_cajennense
-------------------ML-KILNP-MINLP---SPSSISYMWNFGSLLGIC------LMIQ----------------------ILSGFFLAMNFSS---DVSTAFMM--------ISHIQRDVNYGWLIRSIHANGASLF--------------------------------------FIFIYIHIGRGIYYSSF-FFKKVWLSGLVIIFILMATAFLGYILPWGQMSFWGATVITNLISAVPYFGHSITYWIWGGFSVDNNTLIRFFSLHFILPFILLVMSMIHILLIHEK-GSSNPLGISMNVD-----KIPFHPYFTIKDLLGI----MLIVIPFSLFILLF--PYSMMDAENFNMANPMITPPHIQPEWYFLFAYAILRSIPNKLGGVLALLMSIIIILFLSFFMKNK---ISSFYFSLAKKLTFWTLVNTFF----ILTFLGAMPIEYPYDILSKIITFIYFLIFI--MFPLI-----------
>Allothyrus_sp.
-----------MMIRKKHPIL-KVINSTLIDLP---TPSNISYMWNMGSMLGLC------LMIQ----------------------IITGLFLAMHFSA---DVNIAFSN--------ASHISRDVNNGWLIRSIHANGASLF--------------------------------------FIMMYLHIGRGIYYSSY-HMYFTWMSGTLIIFLLMATAFLGYVLPWGQMSFWAATVITNLLSAIPYIGKSFTLWIWGGFSVDNAMLTRFFTLHFLLPFILIMMMIIHIIFIHET-GSSNPMGTSLNLD-----KISFHPYFSFKDLFGF----SMIMLIFLTIILIF--PLKSSDPENFIPANPMITPPHIQPEWYFLFAYAILRSIPNKLGGVIALVMSILIILFLPMSMNNK---FLPIFMYPHMKMMFWMFINSFI----ILTLIGARPVEDPYIIIGQLVTIFYFNFFL--LMPLLTYKF-------
>Aculus_sp.nov._Z388
---------MSSFMMKNKNMM-KAMNNSLWDLP---TPSSLTYFWNFGSILGIC------LLIQ----------------------ILTGLLLSFHYTS---LSNSAFES--------IINTMTEVWNGWLIRMTHMNGASLF--------------------------------------FVFMYAHMYRGLYYMSS-VNKEVWNSGVSIMIMLMAISFLGYVLPWGQMSYWAVAVITNLFSVIPVVGEEIVKWIWGGFNVSAPTLTRFYSLHFLTPFLLSALVLIHILSLHNY-GSSNPLGTGSSMD-----KIEFHPYFTNKDINPI----IMMIMTSVAISSMY--PYILGDPVNNIPANPMQTPIHIQPEWYFLPSYAILRCMPSKTTGVVALAMSILILYFMQAYAMKF-----SSKFSSMRQLIFWSLLASHI----LLMKLGAMPAEEPFIIMSKIMTMSYFTLML--ILNI------------
>Aculus_sp.nov._Z316
----------MSINRKEEKVT-QILNNSLWDLP---SPSTMTYFWNFGSTLGIC------LGVQ----------------------IITGLFLTFHYAS---LASESFNS--------TVEIMREVWSGWIIRFIHMNGASMF--------------------------------------FVFIYFHLFRGMFYLSA-SHKKVWTSGVAIMILLMAISFLGYVLPWGQMSYWAVAVITNLFSVAPIIGEDLVQWIWGGFSVGAPTLTRFYSFHFLTPFILTFLVIMHLVFLHEN-GSSNSVGVSSNLD-----KIMFHPYFSTKDLIYI----MLMISMFLMISFFT--PFLLGDSVNNVPANPMQTPVHIQPEWYFLPSYAILRALPSKTAGVMALAMSVSIFFFIPLYTLKF-----STKFNSYRKSIFWVMISSFF----FLMKMGSLPAEEPYVLLSKLVTFIYFSSIL--MINT------------
>Aculus_sp.nov._HEN16
----------MSIVRKDDKIF-NTMNNSFWDLP---SPSTMTYFWNFGSTLGIC------LVVQ----------------------IATGLLLTLHYTS---YAEQSFSS--------IVEIMREVWSGWVVRFVHMNGASVF--------------------------------------FFFIYLHLFRGMFYISA-VHKKVWASGISIMILLMAISFLGYVLPWGQMSYWAVAVITNLLSVIPLMGGEIVQWVWGGFSVSAPTLTRFYSFHFLFPFILSFLTLIHLIFLHKE-GSSNSMGLNSNLD-----KIQFHPYFTVKDTIFI----ILVLILSVMVSFFA--PYALGDAVNNVPANAMQTPVHIQPEWYFLPSYAILRSLPSKTAGVLALLLSVSIFYIMPLFKMSF-----SSKFNSYRHLMFWMMVASFF----FLMKMGALPAEEPYVTMSKWGALAYFTTIM--TVSL------------
>Aculus_sp._GZ134
------------MNRKSDKIV-ETMNNSLWDLP---SPSTMTYFWNFGSTLGIC------LGIQ----------------------ILTGLLLTFHYTS---YASHSFNS--------VVEIMREVWSGWVLRFTHMNGASVF--------------------------------------FFFIYLHLFRGMFYMSS-SHNKVWASGVTIMITLMAISFLGYVLPWGQMSYWAVAVITNLMSVIPMVGDEIVAWVWGGFSVGSPTLTRFYSLHFLLPFILSFLVILHLIFLHKE-GSSNSLGVSSNVD-----KIQFHPYFTVKDLLFI----FLVVMSSFMISFFF--PYIMGDAINNVPANSMQTPVHIQPEWYFLPSYAILRALPSKTAGVLALVLSVSIYFIMPLFKMNF-----STKFSSWRFLVFWTMIASFI----FLMKMGALPAEEPYVDMSKWGSVAYFSAIL--SVSL------------
>Aculus_schlechtendali_CA18
----------MTIIRKDEKIF-STMNNSFWDLP---SPSTMTYFWNFGSTLGIC------LVVQ----------------------ILTGLLLTLHYTS---YAEQSFSS--------IVEIMREVWSGWIIRFIHMNGASVF--------------------------------------FFFIYLHLFRGMFYISS-VHKKVWASGITIMILLMAISFLGYVLPWGQMSYWAVAVITNLLSVIPLMGGEIVQWIWGGFSVSAPTLTRFYSFHFLFPFILSFLTLIHLIFLHKE-GSSNSMGLNSNMD-----KIQFHPYFTVKDTIFI----MLVLVVSVVMSFFA--PYALGDAVNNVPANAMQTPVHIQPEWYFLPSYAILRSLPSKTAGVLALLLSVSIFYIMPLFKMTF-----SSKFNSYRHLMFWMMLASFF----FLMKMGALPAEEPYVTMSKWGALTYFSTIL--TLSL------------
>Aculus_populi_HEN13_MT1
-----------MLTRKEDQVV-KLMNNSLWDLP---SPSTMTYFWNFGSTLGIC------LGVQ----------------------ILTGLLLTFHYTS---YATNSFLS--------VVEIMREVWGGWVVRFAHMNGASVF--------------------------------------FFFIYLHLFRGMYYLSA-VHKKVWASGVAIMLILMGISFLGYVLPWGQMSYWAVAVITNLLSVIPMVGESVVTWVWGGFSVGSPTLTRFYSLHFLLPFILTFVVIMHLVFLHKE-GSSNSLGLDSNVD-----KIQFHPYFSVKDLAFI----MAVIAISFNISFFL--PYILGDAVNNVPANPMQTPVHIQPEWYFLPSYAILRALPSKTAGVLALVLSVSVFFVMPLFQMNF-----STKFSTYRIMMFWVMIASFI----FLMKMGSLPAEDPYVEMSKWGSMVYFSSIL--SLNL------------
>Aculus_ligustri_HEN33
----------MNIVRKQDKIF-NTMNNSFWDLP---SPSTMTYFWNFGSTLGIC------LVVQ----------------------ILTGLLLTLHYTS---FAEQSFSS--------IVEIMREVWSGWVVRFIHMNGASVF--------------------------------------FFFIYLHLFRGMFYISA-VHKKVWASGISIMILLMAISFLGYVLPWGQMSYWAVAVITNLLSVIPMVGNEVVQWIWGGFSVSAPTLTRFYSFHFLLPFILTFLTLVHLIFLHKE-GSSNSMGLNSNMD-----KIQFHPYFTVKDTIFI----ILVLLTSMMISFFT--PYILGDAVNNVPANAMQTPVHIQPEWYFLPSYAILRSLPSKTAGVLALLLSVSIFYIMPLFKMKF-----SSKFNSYRHLMFWMMVGSFF----FLMKMGALPAEEPYVEMSKWGALTYFSAIL--TVSL------------
>Aculus_ichnocarpi_GZ124
------------MNRKSDKIV-ETMNNSLWDLP---SPSTMTYFWNFGSTLGIC------LGIQ----------------------ILTGLLLTFHYTS---YASHSFNS--------VVEIMREVWSGWVLRFTHMNGASVF--------------------------------------FFFIYLHLFRGMFYMSS-SHNKVWASGVTIMITLMAISFLGYVLPWGQMSYWAVAVITNLMSVIPMVGDEIVAWVWGGFSVGSPTLTRFYSLHFLLPFILSFLVILHLIFLHKE-GSSNSLGVSSNVD-----KIQFHPYFTVKDLLFI----FLVVMSSFMISFFF--PYIMGDAINNVPANSMQTPVHIQPEWYFLPSYAILRALPSKTAGVLALVLSVSIYFIMPLFKMNF-----STKFSSWRFLVFWTMIASFI----FLMKMGALPAEEPYVDMSKWGSVVYFSAIL--SVSL------------
>Aculus_huzhongsalixus_HEN37
----------MLISRKSEKIL-ETVNNSLWDLP---SPSTMTYFWNFGSTLGIC------LATQ----------------------ILTGILLTFHYTS---FAAHSFSS--------VVEIMREVWSGWVIRFIHMNGASVF--------------------------------------FFFIYLHLFRGMFYLSG-VHKKVWFSGVTIMILLMAISFLGYVLPWGQMSYWAVAVITNLLSVIPMVGSEVVTWIWGGFAVSAPTLTRFYSLHFLMPFILSFLVLVHLIFLHTE-GSSNSLGLNSNMD-----KVQFHPYFSVKDLSFI----ALAIVVSLLVTFFF--PYILGDAINNVPANSMQTPVHIQPEWYFLPSYAILRALPSKTAGVLALLLSVSVFYFMPLFKMKF-----STKFTSNRYFLFWVMMASFL----FLMKMGALPAEEPYVEMSKWGAMMYFSSIL--MINI------------
>Aculus_bambusae_SD15
----------MKMNRKEDKMI-LMMNNSLWDLP---SPSTMTYFWNFGSTLGIC------LMIQ----------------------VLTGLLLTLHYTS---YAEESFAS--------IVKIMREVWSGWLIRFVHMNGASVF--------------------------------------FFFIYLHLFRGVYYKSS-THSKVWMSGVTIMIALMAISFLGYVLPWGQMSYWAVAVITNLLSVIPMVGEEVVKWIWGGFSVSSPTLTRFYSFHFLLPFVLMFLTLIHLVFLHQQ-GSSNSLGINSNMD-----KIQFHPYFTVKDSIFI----FLVITMSITISFFM--PYMLGDAINNVPANSMQTPVHIQPEWYFLPSYAILRALPSKTAGVLALLLSVSIFYLMPLFKLKF-----STKFNFYRQFMYWTMITCFL----FLMKMGALPAEEPYVEMSKWGAMIYFSSIL--MINM------------
>Aculops_taihangensis_Z289
----------MMITRKEEKIM-STINTSLWDLP---SPSSMTYFWNFGSTLGVC------LATQ----------------------ILTGLFLTFHYTS---YASESFTS--------IVSIMREIWSGWVIRFVHMNGASVF--------------------------------------FLFIYLHLFRGMFYMSA-ANKKLWTSGVAILILLMAISFLGYVLPWGQMSYWAVAVITNLLSVIPFIGDEVVTWIWGGFSVSNPTLTRFYSLHFLLPFILAFLVLMHLIYLHMS-GSSNSLGVNSDMD-----KIQFHPYFSVKDLVFI----LSVISISLMISFYH--PYAMGDSVNNVPANSMQTPVHIQPEWYFLPSYAILRALPSKTAGVLALLASVSIFFVMPLYKLPF-----SSKFTMARSMIFWMFVASFL----FLMKMGSMPAEEPFIFLSKMFSMIYFSSIL--MINL------------
>Aculops_sp.nov._Z332
----------MSLTRKKDELI-SIVNGSLWDLP---SPSTMTYFWNFGSTLGIC------LGVQ----------------------ILSGLLLTFHYTS---YASHSFSS--------IVEIMREVWSGWIIRFVHMNGASVF--------------------------------------FFFIYLHLFRGMYYFSA-VHKKVWSSGVTIMLVLMAISFLGYVLPWGQMSYWAVAVITNLFSVIPVVGGNLVTWIWGGYSVSAPTLTRFYSLHFLMPFVLALLVILHLLFLHQK-GSSNSLGVNSNID-----KIQFHPYFSVKDLIFI----ILVFVTSLLISYFY--PYMFGDSINNVPANAMQTPVHIQPEWYFLPSYAILRALPSKTAGVLALAASVTVFYIIPLFKMKF-----STKFKMIRVVTFWAMLATFA----FLMKMGALPAEEPYVQLSKMGAMAYFTLIL--TLNI------------
>Aculops_sp.nov._CA13
----------MMITRKEDKIY-NTINNSLWDLP---SPSTMSYFWNFGSTLGVC------LVVQ----------------------ILTGLLLTLHYTS---YAEQSFSS--------IVEIMREVWSGWILRFVHMNGASVF--------------------------------------FLFIYLHLFRGMFYLSA-VHKKVWASGVSIMILLMAISFLGYVLPWGQMSYWAVAVITNLLSVIPLMGSEIVQWVWGGFSVSSPTLTRFYSFHFLFPFILAFLTLVHLIFLHKE-GSSNSLGLNSNMD-----KIQFHPYFSVKDMIFI----FLILILSVMVSFFA--PYMMGDSVNNVPANAMQTPVHIQPEWYFLPSYAILRSLPSKTAGVLALLLSVSIFYFMPLFKMSF-----SSKFSTYRQVFFWVMIASFL----FLMKMGALPAEEPYVEMSGWGALFYFSSIL--LINL------------
>Aculops_sp._CA47
------------MTRKEDSVV-KIMNSSLWDLP---SPSTMNYFWNFGSTLGLC------LMVQ----------------------ITTGLMLTFHYTS---YAEESFSS--------VVEIMREVWSGWVLRFIHMNGASVF--------------------------------------FFFIYLHLFRGMFYLSA-VHKKVWLSGVSIMLLLMGISFLGYVLPWGQMSYWAVAVITNLMSIAPIVGEELVKWIWGGFSVGAPTLTRFYSLHFLLPFILSFLVLIHLFFLHKE-GSSNSVGISSNID-----KIVFHPYFSVKDLLFV----VVVLFTSISLTFYL--PYVMGDAINNVPANTMQTPIHIQPEWYFLTSYAILRGLPSKTAGVLALLASVLIYYTMTLFQLKF-----STKFSGYRLTMFWVVISSFL----FLMKMGALPAEEPYVWLSKMGAFVYFSSLL--MINL------------
>Aculops_sinensis_HEN18
------------MVRKQDKIF-NTMNNSFWDLP---SPSTMTYFWNFGSTLGIC------LVVQ----------------------ILTGLLLTLHYTS---FAEQSFSS--------IVEIMREVWSGWVVRFIHMNGASVF--------------------------------------FFFIYLHLFRGMFYISA-VHKKVWASGISIMILLMAISFLGYVLPWGQMSYWAVAVITNLLSVIPMMGNEVVQWIWGGFSVSAPTLTRFYSFHFLLPFILTFLTLVHLIFLHKE-GSSNSMGLNSNMD-----KIQFHPYFTVKDTIFI----ILVLLASMMISFFT--PYILGDAVNNVPANAMQTPVHIQPEWYFLPSYAILRSLPSKTAGVLALLLSVSIFYIMPLFKMKF-----SSKFNSYRHLMFWMMVGSFF----FLMKMGALPAEEPYVEMSKWGALTYFSAIL--TVSM------------
>Aculops_sinensis_GZ38
----------MSMNIAKKNKMTSLMNSTFWDLP---SPASMNYFWNLGATLGII------LVVQ----------------------ITSGLLLTMHYTS---YAEESFNS--------ILIIMKETWSGWLIRLMHMNGASLF--------------------------------------FAILYTHMARGLFFSSF-KSKALWNSGVSIMILLMAISFMGYVLPWGQMSYWAVAVITNLFSIMPVLGEDLVWWIWGGFNVSSPTLTRFYSLHFLLPFILTVMVLVHLTLLHTN-GSNNPMGTKSDLD-----KVQFHPYFTTKDLQFI----VFVFSISMATSFFY--PYVFGDPVNMMPANPMQTPLHIQPEWYFLTSYAILRAMPSKVAGVLALAASVMMYYILPMMNSSF-----SSKFKLTKKIFYWTFLSLFA----SLTKMGSLEAEEPYIAISKAMTFLFFSSLI--FM--------------
>Aculops_lobuliferus_CA42
----------MLMTRKQDQVV-KIMNNSLWDLP---SPSTMTYFWNFGSTLGVC------LGIQ----------------------IITGLLLTFHYTS---YASHSFQS--------IVEIMREVWAGWVVRFAHMNGASVF--------------------------------------FFFIYLHLFRGMYYLSA-VHKKVWTSGVAIMLVLMGISFLGYVLPWGQMSYWAVAVITNLLSVIPIVGESVVNWVWGGFSVGSPTLTRFYSLHFLLPFILSFMVIMHLVFLHKE-GSSNSMGLDSNVD-----KIQFHPYFSVKDLSFI----MGVIIISFNVSFFL--PYILGDAVNNVPANSMQTPVHIQPEWYFLPSYAILRALPSKTAGVLALLLSVSIFLVVPLYKVKF-----STKFSAFRVLAFWSMISSFL----FLMKMGALPAEEPYVQLSKWGAMAYFSSIL--ILNL------------
>Achelia_bituberculata
---------MKTSMFKKHPLM-KNFD---IFLP---TPSNINSMWSFGSMLMLC------LIIQ----------------------IMTGLFLSMHYSA---EITISFNS--------MSHIMRDVSNAWLIRVIHANGASMF--------------------------------------LLLMYIHISRGLFFNSF-MYKEVWFTGIMILFITMATAFLGYVLPWGQMSFWGAAVITNLVSAIPYVGEMMVQWLWGGFSVNNATLNRFFSLHFILPFVLIMLMIFHIVFLHET-GSNNPIGSNSNVD-----KIPFHPFFTSKDLIGF----TLLLFSLMMISTIS--PMMLNDPENFIPADPMVTPVHIQPEWYFLFAYAILRSIPNKLGGVIALVMSIMILMILPFTMNMN---LQSLKFYPLSKFMLWIFFMNMI----LLTWIGANPVEDPFMMIGMILTINHFIYFL--INPILIYLWDKYN---
>Aceria_pseudoligustri_kadono_FJ31
------------MKRKEEKIF-NTMNNSFWDLP---SPSTMTYFWNFGSTLGIC------LILQ----------------------IMTGLLLTLHYTS---YSEKSFSS--------IIEIMREVWSGWIIRFIHMNGSSMF--------------------------------------FLFIYLHLFRGMYYLSA-VHKKVWASGVSIMILLMMISFMGYVLPWGQMSYWAVAVITNLLSITPFLGEKMVQWVWGGYSVGSPTLTRFYSFHFLLPFILSLLTLIHLIYLHKE-GSSNSMGLNSNMD-----KVQFHPYFSIKDTIFI----FIMIVITTMITFFS--PLALGDSINNVPANAMQTPLHIQPEWYFLTSYAILRSLPSKTAGVMALIFSISIFYLMPIFKLKF-----SMKFSSYRQWIFWIMTFSFL----FLMKMGTLPAEEPYVNLSKWGTLIYFSSIL--MINL------------
>Aceria_aloinis_BJ2
----------MKITRKEDKMI-MTINNSLWDLP---SPSTMTYFWNFGSTLGIC------LIIQ----------------------VISGLLLTLHYTS---YAEESFTS--------IVKIMREIWAGWLIRFIHMNGASVF--------------------------------------FFFIYLHLFRGMYYISS-SHKKVWLSGVTIMIILMAISFLGYVLPWGQMSYWAVAVITNLLSVIPMMGEEVVKWIWGGFSVNSPTLTRFYSFHFLLPFILMFMTMIHLILLHSQ-GSSNSLGLNSNMD-----KIQFHPYFTVKDLTFI----LLTISTSFMISFFM--PYMLGDAINNVPANPMQTPIHIQPEWYFLPSYAILRSLPSKTAGVLALVLSVSIFYTMPMFKLKF-----STKFNYYRNLIFWMMVASFI----FLMKMGTLPAEEPYVGMSKWGALSYFSSII--LINL------------
>Acarus_farris
--------MKKFNYQFKDSYM-KMF-SPLLDLP---TPFSISFLWNMGFLLGMT------LSFQ----------------------IVTGLMLSMNYIS---STEMAFES--------VIHIMRDIDSGWVFRYSHMNGASLF--------------------------------------FMLLYLHMGRGMYYNSAMNMPMVWVSGVVILLATMAAAFMGYVLPWGQMSFWGATVITSMITAIPYIGKDITQWLWGNFSVSQPTLNRFFSLHYLIPLLVSILVMIHLSLLHVT-GSSNPMGVNPNYD-----KMKFFPYFLIKDTTPL----MFIIIIMSVVLSMS--PNMLGDVENFNIASMTTTPAHIQPEWYFLFAYAILRSIPSKLGGVIAMVLSIMILLV--LSLKKN---CVNSKFSPHKKNLLWMFVSLVV----LLTWIGANPVEPPFVMIGQILTTMYFINVL--VL--------------
>Acarhis_gen.nov_Z277
------------MNRKEEEMIVKIMNDSMWDLP---SPSSMSYFWNFGSTLGIC------LVTQ----------------------LLTGIMLTFHYTA---YAEESFYS--------VVKIMQEVWSGWFFRFIHMNGASVF--------------------------------------FVFTYLHLFRGMFFMSA-THKKVWLTGVTMMILLMAISFMGYVLPWGQMSYWAVAVITNLFSVAPLIGDELVKWIWGGFSVSAPTLTRFYSLHFVTPFILTLVTLIHLMYLHKE-GSSSNVGLNSNLD-----KISFHPYFTTKDLYFI----LMMFMVSLMISMIY--PYVMGDPVNNIPANPMQTPTHIQPEWYFLTSYTILRSLPSKTSGVIALILSVAIFYTMPLFKLKF-----STKFSFYRSLNFWILISSFM----VLMKLGALPAEEPYIVTGKAASMMYFTSIL--MLNM------------
>Abacarus_sp.nov._HEN45
----------MKIIRKNNTIM-NAVNGSLWDLP---SPSTMTYFWNFGSTLGIC------LVVQ----------------------ILSGLLLTLHYTS---YAEESFSS--------VVSIMREVWSGWIIRFIHMNGASVF--------------------------------------FFFIYLHLFRGLFYKSS-THKEVWMSGVTIMIALFAISFLGYVLPWGQMSYWAVAVITNLLSVIPLVGDEVVKWVWGGFSVSSPTLTRFYSFHFLLPFILMFLTLIHLVFLHQQ-GSSNSVGINSNTD-----KISFHPYFTVKDTLFI----FMVINVSMMISFFS--PYVLGDAINNVPANAMQTPVHIQPEWYFLPSYAILRSLPSKTAGVLALALSVTIFYFIPAFKLKF-----STKFNSVRQLIFWVTVASFV----FLMKMGALPAEEPYVEMSKYGAMLYFSSIL--LLNI------------
>Abacarus_sp._HEN47
----------MKIIRKNNTIM-NAVNGSLWDLP---SPSTMTYFWNFGSTLGIC------LVVQ----------------------ILSGLLLTLHYTS---YAEESFSS--------VVSIMREVWSGWIIRFIHMNGASVF--------------------------------------FFFIYLHLFRGLFYKSS-THKEVWMSGVTIMIALFAISFLGYVLPWGQMSYWAVAVITNLLSVIPLVGDEVVKWVWGGFSVSSPTLTRFYSFHFLLPFILMFLTLIHLVFLHQQ-GSSNSVGINSNTD-----KISFHPYFTVKDTLFI----FMVINVSMMISFFS--PYVLGDAINNVPANAMQTPVHIQPEWYFLPSYAILRSLPSKTAGVLALALSVTIFYFIPAFKLKF-----STKFNSVRQLIFWVTVASFV----FLMKMGALPAEEPYVEMSKYGAMLYFSSIL--LLNI------------
>Abacarus_sp._GD111
----------MNLSRKENKIF-LTINNSLWDLP---SPSTMTYFWNFGSTLGLC------LIIQ----------------------ILTGLLLTLHYTS---YASESFTS--------IVKIMREVWTGWMIRFIHMNGASMF--------------------------------------FFFIYLHLFRGIYFMSS-SNKKLWASGVTIMILLMGISFLGYVLPWGQMSYWAVAVITNLLSVVPMVGENVVKWVWGGFSVSAPTLTRFYSFHFLLPFILLFLTLIHLMFLHEQ-GSSNSMGLNSNCD-----KVNFHPYFTVKDTFFI----LMILSLTMMISFFT--PYTLGDAINNVPANAMQTPVHIQPEWYFLPSYAILRALPNKTAGVLALLMSVSIFYILPFYKTKF-----STKFIYKRQILYWMLLANFI----FLMKMGALPAEEPYVNMSKWGAMSYFSTIL--LLNL------------
>Abacarus_sp._CA9
----------MIINRKEDKIM-MTVNNTLWDLP---SPSTMTYFWNFGSTLGIC------LVVQ----------------------VLTGLLLTLHYTS---YAEESFAS--------IVKIMREVWSGWLIRFIHMNGASVF--------------------------------------FFFIYFHLFRGMYYLSS-SHKKVWMSGVTIMILLMAISFLGYVLPWGQMSYWAVAVITNLLSVIPMVGSDVVSWIWGGFSVSAPTLTRFYSFHFLLPFILMFLTLLHLLFLHEQ-GSSNSLGLSSNVD-----KIQFHPYFTIKDTVFI----FGIIIVSVMISFFM--PYILGDAINNVPANSMQTPVHIQPEWYFLPSYAILRALPSKTAGVLALLLSVSIFYIMPVFKLKF-----SSKFSFYRQTIFWVMIATFL----FLMKMGALPAEEPYVEMSKWGSLVYFASIL--MVNM------------
>Abacarus_sacchari_GD130
------------MPRKEDKIM-NTINNSMWDLP---SPSTMTYFWNFGSTLGFC------LVVQ----------------------ILTGLLLTLHYTS---YAEESFSS--------IVKIMREIWSGWTIRFIHMNGASVF--------------------------------------FLFIYLHLFRGLFYKSS-VHKKVWLSGVTIMILLMGISFLGYVLPWGQMSYWAVAVITNLMSVIPLIGDEVVKWIWGGFSVSNPTLTRFYSFHFLFPFILMFLTILHLLFLHEQ-GSSNSVGVNSNAD-----KISFHPYFTVKDTLFI----FMVINLSMMVSFFS--PYILGDAVNNVPANAMQTPVHIQPEWYFLPSYAILRSLPSKTAGVLALLLSVSIFYFIPLFTLKF-----STKFSNFRKLIFWTMLSSFM----FLMKMGALPAEEPYVTMSQYGALTYFSSIL--LMNI------------
>Abacarus_oplismeni_GZ33
----------MKILRKEDKIM-NTINNSLWDLP---SPSTMTYFWNFGSTLGVC------LVIQ----------------------VLTGLLLTLHYTS---FAEESFSS--------IVKIMREIWSGWTIRFIHMNGASVF--------------------------------------FLFVYLHLFRGLYYKSS-THKKVWMSGVTIMILLMGISFLGYVLPWGQMSYWAVAVITNLMSVIPKVGTEIVNWIWGGFSVSAPTLTRFYSFHFLLPFVLMFLTIIHLIFLHEQ-GSSNSMGVNSNMD-----KISFHPYFTVKDTLFI----FMVINMSMMISFFT--PYILGDAVNNVPANAMQTPVHIQPEWYFLPSYAILRSLPSKTAGVLALLLSVTIFYFMPMFKLKF-----STKFNIIRQLIFWVILASFL----FLMKMGALPAEEPYVAMSKYGAMMYFSSIL--MLNV------------
>Abacarus_oplismeni_GD129
------------MARKEDKIM-NTINNSMWDLP---SPSTMTYFWNFGSTLGIC------LVVQ----------------------ILTGLLLTLHYTS---YAEESFSS--------IVKIMREIWSGWTIRFIHMNGASVF--------------------------------------FLFIYLHLFRGLFYKSS-VHKKVWLSGVTIMILLMGISFLGYVLPWGQMSYWAVAVITNLMSVIPLIGDEVVKWIWGGFSVSNPTLTRFYSFHFLFPFILMFLTVLHLLFLHEQ-GSSNSVGVNSNAD-----KISFHPYFTVKDTLFI----FMVINLSMMVSFFS--PYILGDAVNNVPANAMQTPVHIQPEWYFLPSYAILRSLPSKTAGVLALLLSVSIFYFIPLFTLKF-----STKFSNFRKLIFWAMLSSFM----FLMKMGALPAEEPYVTMSQYGALTYFSSIL--LMNI------------
>Abacarus_oplismeni_GD121
------------MKRNENSLI-KIVNSSLWDLP---SPASMTYFWNFGSTLGIC------LFIQ----------------------IITGFLLTLHYTS---YSLESFSS--------IVKIMREVWFGWFIRLIHMNGASVF--------------------------------------FFFIYLHLSRGLFYFSS-VNKKVWNSGVLIMIMLMAISFLGYVLPWGQMSYWAVAVITNLFSVLPFVGTELVYWIWGGFSVSSPTLTRFYSLHFLLPFILSALVVLHLMFLHQN-GSSNSLGIQSSMD-----KIYFHPYFSIKDIFFI----FMVIFLSVLVSFFQ--PYMLGDPVNNIPANAMSTPAHIQPEWYFLTSYAILRSLPSKTAGVLALAMSVLIFFVFPMFKLSF-----STKFSLNRSLLFWFAVSTFI----FLMKMGAMPAEEPYVSMSKNASFLYFSFLI--LINI------------
>Abacarus_bambusae_GD118
------------------LLLKFRINISI--MPHNSNPDSVA----FNITLHLL------CSSK----------------------I---LIRSKNYTSSLSWMSNSIHSYKWSLSFFLFKIMREVWGGWVIRFIHMNGASVF--------------------------------------FFFIFLHLFRGLYYKSS-SHNKVWISGVTIMIALMAISFLGYVLPWGQMSYWAVAVITNLMSVIPIIGDEVVKWIWGGFSVSNPTLTRFYSFHFLLPFILTFLTLIHLVFLHAQ-GSSNSLGVNSNMD-----KIQFHPYFSIKDVLFI----IIAITLSMGVSFFL--PYILGDAVNNVPANPMQTPIHIQPEWYFLTSYAILRALPSKTAGVLALLFSVSIFYVIPLYKMKF-----STKFSFYRQFMFWVMVCSFI----FLMKMGALPAEEPYVLMSKWGAMTYFSSIL--LLNL------------
