# Supplementary material for: Phylogenomics resolves the higher-level phylogeny of herbivorous eriophyoid mites (Acariformes: Eriophyoidea)
Source: BMC Biol. 2024 Mar 22;22:70. doi: 10.1186/s12915-024-01870-9 (PMC10960459; doi:10.1186/s12915-024-01870-9)
Supplement: Supplementary file 3 — Additional file 3. Original untrimmed alignments by Gblocks v0.91. [file 12915_2024_1870_MOESM3_ESM.zip › Additional file 3/AA/COX1aa.fasta]

>Zygoribatula_sp1.
---------------MYETRWFYSTNHKDIGTLYFVFG-----AW--AGLLGSALSGLIRLELGQPGSLMENDQIYNTIVTAHAFVMIFFMVM-PVMIGGFGNWLVPMMIGAQDMAFPRMNN-----------MSFWLLPPSLALLSASAFAGVGVGTGWTVYPPLAGNLFHSGISVDLAIFSLHLAGASSILGAINFITTILNMRSSSLTLDSIPLFVWSVLITAVLLLLSLPVLAGAITMLLTDRNFNTSFFDPSGGGDPILYQHLFWFFGHPEVYILILPGFGMI-SHTISFYSGKKEPFGTLGMIYAMVSIGFLGFIVWAHHMFTV---------------------------------------------------GMDVDTRAYFTAATMIIAIPTGVKVFSWLATMNGAYVSFDAPMYWSIGFVFLFTVGGLTGVILANSSIDVVLHD----------TYYVVAHFHYV---LSMGAVFAVMAGATHWLPLLFNLNLNPKMLKIQFMSMFV---------GVNLTF-FPQHFLGLNGMPRRYSDYPDAFITWNIVSS------------------------LGSLISFLS-------------------------VILF----------MWIIWEAL-----------SASRKTISTNS----------MNSSIEWLNA-TPVSEHTFNQT--VTLNL-----------------------------------
>Z392
--------------MNFIKRWIYSTNHKDIGTLYFIFG-----FW--SAFYGSSLSLLMRLELSQPGSFIFNDHLYNVMVTSHAFVMIFFVVM-PVLMGGFGNWLIPIFLGAHDMNYPRMNN-----------LSFWLILPAMVFLILSSLISLGAGTGWTVYPPLSSISFHNDLAVDMAIFSLHIGGVSSILSSINFITTMLVMKPSSMKWGQFPLFLWSLMVTSFLLVFSLPVLAGAITMLLTDRNLNTSFFDPLGGGDPVLYQHLFWFFGHPEVYILILPGFGMI-SQVLSFYCGKFEPFGYLGMVYAIFSIGILGFLVWAHHMFTA---------------------------------------------------GMDVDTRAYFTAATMIIGVPTGIKIFSWLATMAMSNISWEVPMLWVVGFLFLFTLGGLTGIVLSNSCLDIVLHD----------TYYVVAHFHYV---LSMGAVFAIFAGLTHWFQIFYGFFLSQFNLKLQFLISFI---------GVNMTF-FPQHFLGLNGMPRRYSDYPDSFYFWNFISS------------------------FGSLISVFS-------------------------LIYF----------SLIVLSGF-----------YHKSQIVSTSG----------GSSFSDIQLN-YPMMDHTFTNSVKICLV------------------------------------
>Z382
---MISFKIFSNGGSSYINRWIYSTNHKDIGSMYFIFG-----FW--TAFYGSSMSMLMRLELSQNGSLFFHDHLYNVFVTSHAFIMIFFVVM-PILMGGFGNWLIPIMMGCHDMHFPRMNN-----------LSFWLLFPAMTLLTLSSFISMGVGTGWTVYPPLSSISFHNDISVDLAIFSLHLGGVSSILSSINFITTVFTMRYSGLLIERLPLFIWSMLVTSFLLLFSLPVLAGAITMLLTDRNINTSYFDPLGGGDPILYQHLFWFFGHPEVYILILPGFGII-SQVISFYCGKSEPFGYLGMVYAIFSIGVLGFLVWAHHMFTV---------------------------------------------------GMDIDTRAYFSAATMVIAVPTGIKIFSWLATISLSNVSWETPMLWSMGFLFLFTLGGLTGIVLSNSSLDVVLHD----------TYYVVAHFHYV---LSMGAVFAIFAGVSHWFQIFYGIKMSDFKLKIHYYISFL---------GVNLTF-FPQHFLGLNGMPRRYSDYPDSFYLWNFVSS------------------------VGSFISMYS-------------------------LIYF----------CYVFWFSY-----------SSFMVLSGFNS----------VSSNSEVMLM-TPTPDHTMENPSKTLIMDS----------------------------------
>Z344
-----------MNMKYFFERWFYSTNHKDIGTMYLFFG-----FW--TALYGSSLSLLIRLELSQPGSFVFNDSIYNVFVTSHAFVMIFFVVM-PILMGGFGNWLIPLMLGAHDMHFPRMNN-----------LSFWMLFPAMVFLILSSYWGLGAGTGWTVYPPLSSISYHSDYSVDLAIFSLHLGGISSILSSINFISTVFSMRASGMLAERMSLFIWAMMVTSFLLLFSLPVLAGAITMLLTDRNINTSFFDPMGGGDPILYQHLFWFFGHPEVYILILPGFGII-SQIISFYCGKSEPFGYLGMVYAIISIGVLGFLVWAHHMFTV---------------------------------------------------GMDVETRAYFTAATMIIGVPTGIKIFSWIATISLSKVSWESPMFWALGFIFLFTLGGLTGIVLSNSSLDIVLHD----------TYYVVAHFHYV---LSMGAVFAIFAGLTHWSQIFYGLKMSETNLKTQFFLSFI---------GVNMTF-FPQHFLGLNGMPRRYSDFPDSFYLWNLVSS------------------------IGSMISIFS-------------------------LLYF----------IYLVWLSL-----------SEKMKLVMSFS----------QASS-ESFAS-YPMEEHTFEWSMKTVHN------------------------------------
>Z343
-------------MKAYKDKWLWSTNHKNIGTLYFVFG-----FW--TAFYGSSLSLIIRLELSQPGSLILNDHLYNVFVTSHAFVMIFFVVM-PLLMGGFGNWLIPLYLGCHDMYFPRMNN-----------LSFWLLIPAMLFLFMSTFFALGAGTGWTVYPPLSSVSFHADHAVDFAIFSLHLGGVSSILSSINFIGTMISMRYSGLMPERVPLFVWSMVVTSFLLLFSLPVLAGAITMLLTDRNLNTSFFDPMGGGDPVLFQHLFWFFGHPEVYILILPGFGII-SQVISFYCGKAEPFGYLGMVYAIFSIGILGFLVWAHHMFTV---------------------------------------------------GMDSDTRAYFTAATMIIGVPTGIKIFSWIATIALSSVAWEPPMFWALGFLFLFTMGGLTGIVLSNSSLDIVLHD----------TYYVVAHFHYV---LSMGAVFSIFAGMTHWFQVFFGFKLNSEDLKCHFFLSFI---------GVNLTF-FPQHFLGLNGMPRRYSDFPDSFYLWNMTSS------------------------IGSFISIFS-------------------------LIFF----------SFLIWDSL-----------SAKSMAWSQMP----------V-SSMEVLDS-APTSEHTFDQNIKVLLSKSNLLKISDNTF------------------------
>Z318
--------------MYFMERWMNSTNHKDIGTLYFVFG-----FW--SAFYGSSLSMVMRMELSQPGSFIFHDHVYNVFVTSHAFIMIFFVVM-PILMGGFGNWLLPIMLGCHDMHFPRMNN-----------LSFWLLFPAMSFLILSSYLSLGAGTGWTVYPPLSSISFHTDFSVDLAIFSLHLGGVSSILSSINFITTIFSMRFSGFKVERLPLFVWSMLVTSFLLLFSLPVLAGAITMLLTDRNLNTSFFDPLGGGDPILYQHLFWFFGHPEVYILILPGFGII-SQVVSFYCGKKEPFGYLGMVYAIFSIGVLGFLVWAHHMFTV---------------------------------------------------GMDIDTRAYFTAATMIIGVPTGIKIFSWVSTMSMSNVSWEAPMYWAVGFLFLFTLGGLTGIVLSNSSLDTVLHD----------TYYVVAHFHYV---LSMGAVFSIFSGLTHWLQIFYGLKFSDFLLKVHFFLSFL---------GVNLTF-FPQHFLGLNGMPRRYSDYPDSFYLWNLFSS------------------------LGALLSVFS-------------------------LVYF----------SYIVWDGF-----------TKKMNFYSSSS----------SSSSSEFLLS-TPLEDHTLNNSIKTSVMSN----------------------------------
>Z296
------------MKNYSFFRWVYSTNHKDIGTMYFFFG-----FW--SAFYGSSLSVLMRLELSQPGSFIFHDHLYNVFVTSHAFIMIFFVVM-PVLMGGFGNWLIPLMLGCHDMHFPRMNN-----------FSFWLLLPAMSFLILSSILSYGAGTGWTVYPPLSSINFHNDFSVDLAIFSLHLGGVSSILSSINFITTIFSMRFSGLMMGRLPLFIWSMLVTSFLLLFSLPVLAGAITMLLTDRNINTSFFDPLGGGDPILYQHLFWFFGHPEVYILILPGFGII-SQVVSFYCGKSEPFGYMGMVYAIFSIGVLGFLVWAHHMFTV---------------------------------------------------GMDIDTRAYFTAATMIIGVPTGIKIFSWVSTVAMSNVSWDSPMLWSMGFIFLFTLGGLTGIVLSNSSLDTVLHD----------TYYVVAHFHYV---LSMGAVFAIFAGLTHWVQIFYGIKISELSLKIQFFVSFM---------GVNLTF-FPQHFLGLNGMPRRYSDYPDSFYYWNLISS------------------------VGSWISLFS-------------------------LIYF----------CFLLWDSF-----------SKKMLLKSIFS----------SSSSPENLFS-FPMLDHTLLNPVKSMSL------------------------------------
>Xenillus_tegeocranus
-------------------RWFYSTNHKDIGTLYLIFG-----AW--SALLGSSLSALIRLELGQPGSLMENDQIYNSIVTAHAFVMIFFMVM-PVMIGGFGNWLIPIMVGAQDMAFPRMNN-----------MSFWLLPPSLFLLTTSAFSGMGVGTGWTVYPPLASNMFHSGSAVDLAIFSLHLAGASSILGAINFISTILNMRPKKMKLDLIPLFVWSVMITAVLLMLSLPVLAGGITMLLTDRNFNTTFFDPCGGGDPILYQHLFWFFGHPEVYILILPGFGMV-SHIISFYSMKKEPFGSLGMIYAMVSIGFLGFIVWAHHMFTV---------------------------------------------------GMDVDTRAYFTAATMIIAIPTGVKVFSWLATLSSSYLYMDSPLYWAIGFVFLFTVGGLTGVILSNSSIDIVLHD----------TYYVVAHFHYV---LSMGAVFAIMAGLTHWFPLLFNMTMSPKMLKIQFFSMFI---------GVNLTF-FPQHFLGLNGMPRRYSDFPDAFSTWNLVSS------------------------LGSLISFMA-------------------------VILF----------MMILWESI-----------TASRMKIYSLI----------SSTSSEWMNS-SPTMEHTFEQS--LSLNINK---------------------------------
>Walchia_hayashii
----------------MKNRWMFSTNHKDIGTMYFGLA-----AW--AGMMGTSLSFIIRTELSQPGSLLGNDQIYNSIVTAHAFIMIFFMVM-PAMIGGFGNWLIPLMMSTQDMAFPRLNN-----------MSFWLLVPSISMLTMSMFTNTGSGTGWTVYPPLSSNIAHGNPSMDLTIFSLHLAGISSILGAINFMATILNLPPKMMKWEQMPLFAWAVLITAILLLLSLPVLAGAITMLLTDRNFNTTFFDPSGGGDPILFQHLFWFFGHPEVYILILPGFGMV-SHILSSSTGKKEPSGTTAMVHAMMSIGVLGFIVWGHHMFTV---------------------------------------------------GMDVDTRAYFTAATMVIAIPTGVKIFNWISSMSGAYIMKTPAMMWSSGFVFLFTMGGLTGIVLSNSSIDILLHD----------TYYVVAHFHYV---LSMGAVFAIFGGLMFWAPLMFSINMYTKWLKIHFIIMFI---------GVNMTF-FPQHFLGLNGMPRRYSDFPDAFSMWNSFSS------------------------MGSTLTTIS-------------------------MTLF----------IWILWESM-----------TFKKKMISNSS----------IINSMEWSNQ-NPIPMHTFNES--MNITK-----------------------------------
>Vittacus_cannabus_HEN44
-------------MFTNFSRWVYSVNHKDIGTMYFLFG-----FW--SAFYGTSLSMVMRLELSQPGSFIFHDHLYNVFVTAHAFIMIFFVVM-PVLMGGFGNWLLPLMLGCHDMHFPRMNN-----------FSFWMLLPAMSFLILSSFFSLGAGTGWTVYPPLSSISFHTDYSVDFAIFSLHLGGVSSILSSINFITTIFVMRFSGMPMERVPLFIWAMLVTSFLLLFSLPVLAGAITMLLTDRNLNTSFFDPLGGGDPILYQHLFWFFGHPEVYILILPGFGII-SQVISFYCGKNEPFGYLGMVYAIFSIGVLGFLVWAHHMFTV---------------------------------------------------GMDIDTRAYFTAATMIIGVPTGIKIFSWLATVSMSNVSWEAPMFWSMGFIFLFTLGGLTGIVLSNSSLDTVLHD----------TYYVVAHFHYV---LSMGAVFAIFAGLTHWTQIFYGVKMSDFNLKSHFFLSFI---------GVNLTF-FPQHFLGLNGMPRRYSDYPDSFYMWNLSSS------------------------IGAWISLFS-------------------------LIYY----------CFLIWDSL-----------CKKMVLLYSHV----------GSSSMESVMV-TPMEDHTLLNPVKSFSM------------------------------------
>Vitex_agnus-castus_L._S152
-----------------MSRWIYSTNHKDIGTMYFFFG-----FW--SAFYGTSLSMVMRLELSQPGSFIFHDHLYNVFVTSHAFIMIFFVVM-PVLMGGFGNWLLPLMLGCHDMHFPRMNN-----------FSFWMLLPAMTFLVASSIVSLGAGTGWTVYPPLSSISFHNDISVDLAIFSLHLGGVSSILSSINFITTIFVMRFSGLLMERLPLFVWAMMVTSFLLLFSLPVLAGAITMLLTDRNINTSFFDPLGGGDPILYQHLFWFFGHPEVYILILPGFGII-SQVISFYCGKSEPFGYLGMVYAIFSIGVLGFLVWAHHMFTV---------------------------------------------------GMDIDTRAYFTAATMIIGVPTGIKIFSWLATVSMSNVSWEAPMFWSMGFIFLFTLGGLTGIVLSNSSLDTVLHD----------TYYVVAHFHYV---LSMGAVFAIFAGLTHWLQIFYGVKMSDFKLKVQFFISFI---------GVNLTF-FPQHFLGLNGMPRRYSDYPDSFYLWNLFSS------------------------IGAWISLFS-------------------------LVYF----------CFLVWSSL-----------TSKMMLSSVYS----------SPSSVENFMN-LPLFDHTITNSVKSLSS------------------------------------
>Vasates_sp.nov._Z327
----------MMKMLQP--RWIYSTNHKDIGTLYFFFG-----FW--TAFYGSILSLLMRLELGSSGSFIFHDHVYNVFVTSHAFIMIFFVVM-PVLMGGFGNWLIPLMLGCQDMHFPRMNN-----------LSFWLLLPAMTFLILSSYLSLGCGTGWTVYPPLSSIYFHNDVSVDLAIFSLHLGGVSSILSSINFITTIMIMRFSGMVMERVPLFIWSMLVTSFLLLFSLPVLAGAITMLLTDRNINTSFFDPLGGGDPILYQHLFWFFGHPEVYILILPGFGII-SQVLSFYCGKSEPFGYLGMVYAIFSIGILGFLVWAHHMFTV---------------------------------------------------GMDIDTRAYFTAATMIIGVPTGIKIFSWLATISMSSVTWEVPMYWCIGFLFLFTLGGLTGIVLSNSSLDTVLHD----------TYYVVAHFHYV---LSMGAVFAIFAGITHWFQIFYGVKVSNWKLKSHFILTFL---------GVNLTF-FPQHFLGLNGMPRRYSDYPDSFYTWNIVSS------------------------VGSMVSIFS-------------------------LCYF----------GYIMLEGV-----------IKKMKFFSMLS----------S-SSLEALWS-YPVKEHTLDSPVKCLYMFK----------------------------------
>Trombiculidae_sp4.
----------------MMKRWIFSTNHKDIGTMYFALG-----LW--SGILGTSLSLIIRMELAQPSNMIGNDQIYNSIVTAHAFIMIFFMVM-PTMMGGFGNWLIPMMVKAPDMAFPRLNN-----------MSLWLLIPSMSFMLMSMFSSQGAGTGWTVYPPLSGNLAHMGSSVDLSIFSLHLAGISSILGSINFLVTVSNMVTSSQAWFTIPMFIWSVVFTAILLVLSLPVLAGAITMLLTDRNFNTSFFDPSGGGDPILYQHLFWFFGHPEVYILILPGFGII-SHVVSFYTGKKEPVGALAMSHAMGSIGILGFLVWGHHMFTV---------------------------------------------------GMDIDTRAYFTAATMIIAIPTGVKIFNWIATMSGSHMMMNTPMLWSAGFIFLFTLGGLTGIILSNSSIDIALHD----------TYYVVAHFHYV---LSMGAVFAIFSGVTHWAPLLMGIHMNPKWLKVQFIIMFI---------SVNMTF-FPQHFLGLNGMPRRYSDYPDAFSTWNALSS------------------------AGANSSSLA-------------------------LMMF----------IWILMESI-----------TSKQKSVSQTT----------SYSSADWSNS-VPIPLHTMNQP--AVISN-----------------------------------
>Trisetacus_ehmanni_Z341
MYLQYIFFVLIYNIVNYISRWIYSTNHKDIGSMYFFFG-----FW--TAFYGSSISLLMRMELSNPGSFFGSDHLYNVLLTSHAFVMIFFVVM-PVLMGGFGNWLLPLMLGCHDMSYPRMNN-----------LSFWLLLPSMGFLSVSSIISLGAGTGWTVYPPLSSSTFHSDFSVDLAIFSLHLGGISSILSSINFITTVLMSRYNGLSTGRMSLFVWSMLVTSFLLLLSLPVLAGAITMLLTDRNVNTSFFDPLGGGDPILYQHLFWFFGHPEVYILIIPGFGIV-SQVISSNCMKSEPFGYMGMVYAIVSIGLLGFVVWAHHMFTV---------------------------------------------------GMDVDTRSYFTAATMIIGVPTGIKIFSWMATFCFSDFMVSPSMLWSMGFVFLFTLGGLTGIVLSNSSMDIVLHD----------TYYVVAHFHYV---LSMGAVFAIFSGFTHWFYSFYGFMMNQSYLKVHFYVSFL---------GVNMTF-FPQHFLGLNGMPRRYSDYSDSFYLWNFVSS------------------------LGSFISIFS-------------------------LFYF----------VYCLWNSL-----------SFKMLTISSSS----------YSSSYDLNSL-YPFNDHTLSIPPVCFYCYSN---------------------------------
>Trimeroptes_luanchuanensis_Z322
-------------MLKKFPRWIYSTNHKDIGTLYFIFG-----FW--TAFYGSSLSILMRLELSQPGSYIHNDHLYNVFVTSHAFIMIFFVVM-PVLMGGFGNWLIPLMMGCHDMHFPRMNN-----------LSFWLLYPAMTFLILSSYVSMGAGTGWTVYPPLSSISYHNDISVDLAIFSLHLGGISSILSSINFITTIFVMRIYSLKMEQIPLFIWSMLVTSFLLLFSLPVLAGAITMLLTDRNFNTSFFDPMGGGDPILYQHLFWFFGHPEVYILILPGFGII-SQVISFYCGKSEPFGYLGMVYAIISIGVLGFMVWAHHMFTV---------------------------------------------------GMDIDTRAYFTAATMIIGVPTGIKIFSWMATISMSKVSWETPMYWSMGFLFLFTMGGLTGIVLSNSSMDIVLHD----------TYYVVAHFHYV---LSMGAVFAIFAGLTHWLQIFYSFKLDNFMLKSHFFMSFI---------SVNMTF-FPQHFLGLNGMPRRYSDYPDSFFYWNMISS------------------------IGSFISLFS-------------------------LFFF----------SFLIWKSM-----------SKKMITIFVSS----------SDSSLEMFMN-YPLEFHTMSQPIKPLLMNK----------------------------------
>Trematuridae_sp.
-----------------------------MGTMYLIFS-----AW--SGMLGTALSMIIRSELGQPGSTISDDQIFNVIVTAHAFIMIFFMVM-PAMIGGFGNWLVPLMLGAPDMAFPRMNN-----------MSFWLLPPSLSLLLMSSMVESGAGTGWTVYPPLANNIAHSGSSVDLAIFSLHLAGVSSILGSINFITTIMNMRSYNMTLERMPLFVWSVLLTTILLLLSLPVLAGAITMLLTDRNFNTSFFDPAGGGDPILYQHLFWFFGHPEVYILILPGFGMI-SHIICFQTGKKETFGTLGMIYAMVSIGLLGFIVWAHHMFTV---------------------------------------------------GMDVDTRAYFTAATMIIAVPTGIKIFSWLATLHGSNVKYDTPLLWSMGFVFLFTIGGMTGVILANSALDIILHD----------TYYVVAHFHYV---LSMGAVFAIFAGASHWFPMMFGLSMNNTLLKLHFFIMFI---------GVNMTF-FPQHFLGLNGMPRRYSDYPDYFTCWNTIST------------------------FGSIMSVLG-------------------------MVLY----------IFIIWEAL-----------ISKRIIINSHY----------VNSSIEWQMN-FPPSEHTFNQS--NMLIK-----------------------------------
>Tityus_serrulatus
------------------LRWLFSTNHKDIGTMYFLLG-----VW--ASMVGTALSFLIRSEVGFSGSLLGDDQVYNVIVTAHAFVMIFFMVM-PIMIGGFGNWLIPLMLGAPDMAFPRMNN-----------MSFWLLPPAFVLLLSSAALESGAGTGWTVYPPLSSGLAHAGGSVDLTIFSLHLAGVSSILGSINFIVTIINMRGKGLTWDRIPLFVWSVLVTVVLLLLSLPVLAGAITMLLTDRNFNTSFFDPAGGGDPILYQHLFWFFGHPEVYILILPGFGMV-SHMVSHHTGKKEPFGSLGMIYAMVAIGGLGFVVWAHHMFTV---------------------------------------------------GMDVDTRAYFTAATMVIAVPTGIKIFSWLATLHGSNMRLDSPMLWALGFIFLFTVGGLTGVVLANSSLDIVLHD----------TYYVVAHFHYV---LSMGAVFAILGGMVEWFPIILGVNLNERALKMHFLIMFL---------GVNMTF-FPQHFLGLSGMPRRYSDSPDVYSCWNNVST------------------------LGSYISIIA-------------------------TFIF----------ICIIWESF-----------ISCRGWGGYSA----------SSSSSEWLQG-YPPENHTYNHLIMSVIYGNLS--------------------------------
>Tetra_suspensae_SD22
-------------MMNYFFRWLNSTNHKDIGSLYFFFG-----FW--SALYGTSLSMVMRLELSQPGSFIFHDHIYNVFVTSHAFIMIFFVVM-PVLMGGFGNWLLPLMLGCHDMHFPRMNN-----------LSFWMLFPAMSFLILSSFICLGAGIGWTVYPPLSSIKFHNDMSVDLVIFSLHLGGVSSILSSINFITTIFTMRFSGFILERLPLFVWSMLVTSFLLLFSLPVLAGAITMLLTDRNLNTSFFDPLGGGDPILYQHLFWFFGHPEVYILILPGFGII-SQVISFYCGKSEPFGYLGMVYAIFSIGILGFLVWAHHMFTV---------------------------------------------------GMDIDTRAYFTAATMIIGVPTGIKIFSWLATLSMSSVSWEVPMFWCLGFLFLFTLGGLTGIVLSNSSLDTVLHD----------TYYVVAHFHYV---LSMGAVFAIFAGLTHWLQIFYGLKLSELGLKSHFFVSFI---------GVNLTF-FPQHFLGLNGMPRRYSDYPDSFYLWNMISS------------------------IGAWLSLFS-------------------------LIYF----------CYLVWDSL-----------LKKMHLFSAFS----------P-SAIEISLG-YPMEDHTIMSSLKTCSMNK----------------------------------
>Tetraspinus_sp._HEN26
------------MTLNYFSRWFNSTNHKDIGTLYFIFG-----FW--SAFYGSSLSMVMRMELSQPGSFIFHDHVYNVFVTAHAFIMIFFVVM-PVLMGGFGNWLLPMMLGCHDMHFPRMNN-----------LSFWMLFPAMTFLILSSYLSIGAGTGWTVYPPLSSISFHGDFSVDLAIFSLHLGGVSSILSSINFITTIFSMRFSGFKLERLPLFVWSMLVTSFLLLFSLPVLAGAITMLLTDRNLNTSFFDPLGGGDPILYQHLFWFFGHPEVYILILPGFGII-SQVISFYCGKSEPFGYLGMVYAIFSIGILGFLVWAHHMFTV---------------------------------------------------GMDIDTRAYFTAATMIIGVPTGIKIFSWLATISMSSVSWEAPMFWCLGFLFLFTLGGLTGIVLSNSSLDIVLHD----------TYYVVAHFHYV---LSMGAVFSIFAGFTHWLQMFYGLKFSDFSLKVHFFISFL---------GVNLTF-FPQHFLGLNGMPRRYSDYPDSFFLWNLISS------------------------MGSLISIFS-------------------------LIYF----------SFLVWDSF-----------SKKMNFFMSES----------PSASLENIFG-APIEDHTLSNSVKTSFMNK----------------------------------
>Tetra_sp.nov._Z400
-----------MKMLQS--RWIYSTNHKDIGTLYFFFG-----FW--TAFYGSTLSVLMRLELGSSGSFIFHDHVYNVFVTSHAFIMIFFVVM-PVLMGGFGNWLIPLMLGCQDMHFPRMNN-----------LSFWLLLPAMTFLILSSYLSLGCGTGWTVYPPLSSIYFHNDVSVDLAIFSLHLGGVSSILSSINFITTISIMRFSGMVMERVPLFIWSMLVTSFLLLFSLPVLAGAITMLLTDRNINTSFFDPLGGGDPILYQHLFWFFGHPEVYILILPGFGII-SQVLSFYCGKSEPFGYLGMVYAIFSIGVLGFLVWAHHMFTV---------------------------------------------------GMDIDTRAYFTAATMIIGVPTGIKIFSWLATISMSSVTWEVPMYWCIGFLFLFTLGGLTGIVLSNSSLDTVLHD----------TYYVVAHFHYV---LSMGAVFAIFAGITHWFQIFYGTKISNWKLKSHFILTFL---------GVNLTF-FPQHFLGLNGMPRRYSDYPDSFYMWNIVSS------------------------VGSMLSIFS-------------------------LCYF----------GYIMLESI-----------IKKMKFFSMLS----------S-SSLEGLWN-YPIKEHTLDSPVKCLYMFK----------------------------------
>Tetra_sp.nov._Z284
------------MTFNYLSRWINSTNHKDIGTMYFVFG-----FW--SAFYGSSLSMVMRMELSQPGSFIYHDHVYNVFVTSHAFIMIFFVVM-PILMGGFGNWLLPLMLGCHDMHFPRMNN-----------LSFWMLFPAMTFLILSSYISVGAGTGWTVYPPLSSISFHTDFSVDLAIFSLHLGGVSSILSSINFITTIFSMRFAGFKMERLPLFVWSMLVTSFLLLFSLPVLAGAITMLLTDRNLNTSFFDPLGGGDPVLYQHLFWFFGHPEVYILILPGFGII-SQVISFYCGKVEPFGYLGMVYAIFSIGILGFLVWAHHMFTV---------------------------------------------------GMDIDTRAYFTAATMIIGVPTGIKIFSWLATISMSSVSWEAPMFWCLGFLFLFTLGGLTGIVLSNSSLDIVLHD----------TYYVVAHFHYV---LSMGAVFSIFAGFTHWLQIFYGVKVSDFKLKIHFFVSFI---------GVNMTF-FPQHFLGLNGMPRRYSDYPDSFYLWNLVSS------------------------MGALLSIFS-------------------------LIYF----------SFLIWESL-----------SLKMNFYNSYS----------TNSSLENLEA-NPIEDHTLIYPIKSTFMSLK---------------------------------
>Tetra_sp.nov._CA43
-----------------MNRWFYSTNHKDIGSMYFFFG-----FW--SAFYGTSLSMVMRLELGQPGSFIFHDHLYNVFVTSHAFIMIFFVVM-PVLMGGFGNWLLPLMLGCHDMHFPRMNN-----------LSFWLLFPAMSFLILSSFISLGAGTGWTVYPPLSSISFHSDLSVDLAILSLHLGGISSILSSINFITTIFVMRFSGLLMERLPLFVWSMMVTSFLLLFSLPVLAGAITMLLSDRNLNTSFFDPLGGGDPILYQHLFWFFGHPEVYILILPGFGII-SQVLSFYCGKSEPFGYLGMVYAIFSIGILGFLVWAHHMFTV---------------------------------------------------GMDIDTRAYFTAATMIIGVPTGIKIFSWLATISMSNVSFETPMLWCIGFIFLFTLGGLTGIVLSNSSLDTVLHD----------TYYVVAHFHYV---LSMGAVFAIFAGLTHWLQIFYGLKFSDFSLKCHFFISFF---------GVNLTF-FPQHFLGLNGMPRRYSDYPDSFYLWNLFSS------------------------LGAWISLFS-------------------------LMYY----------CFLVWESF-----------SKKMCLESVSS----------SSSSLESCFT-SPLEDHTLSCSVKTLIMNK----------------------------------
>Tetra_qingyuanensis_Z333
-----------MYFSEPFSRWMYSTNHKDIGTMYFMFG-----FW--TAFYGSSLSLVMRLELGMPGSFIFHDHVYNVFVTAHAFIMIFFVVM-PILMGGFGNWLIPLMLGCHDMHFPRMNN-----------LSFWLLFPAMLFLILSSYVSLGCGTGWTVYPPLSSIYFHNDVSVDLAIFSLHLGGVSSILSSINFITTVFVMRFAGLLMERLPLFIWSMLVTSFLLLLSLPVLAGAITMLLTDRNLNTSFFDPLGGGDPILYQHLFWFFGHPEVYILILPGFGII-SQVLSFYCGKTEPFGYLGMVYAIFSIGILGFLVWAHHMFTV---------------------------------------------------GMDIDTRAYFTAATMIIGVPTGIKIFSWLATISMSSISWEPPMFWCLGFLFLFTLGGLTGIVLSNSSLDTVLHD----------TYYVVAHFHYV---LSMGAVFAIFAGLTHWFQIFYGVKVSGYKLKTHFLLSFV---------GVNTTF-FPQHFLGMNGMPRRYSDYPDSFYSWNILSS------------------------LGSFISMFS-------------------------LCFF----------AFLIWEAL-----------TLKMKLISVAT----------P-SMLETSTS-YPLSDHTLECSIKSLFMHK----------------------------------
>Tetra_pyriana_HLJ98
-------------MNIYILRWLNSTNHKDIGTMYFFFG-----FW--SAMYGTSLSMVMRLELSQPGSFIFHDHVYNVFVTSHAFIMIFFVVM-PVLMGGFGNWLLPLMLGCHDMHFPRMNN-----------LSFWLLFPAMSFLILSSLMSLGAGTGWTVYPPLSSVSFHNDISVDLAIFSLHLGGVSSILSSINFITTIFSMRFYGFPLDRMPLFVWSMMVTSFLLLFSLPVLAGAITMLLTDRNLNTCFFDPLGGGDPILYQHLFWFFGHPEVYILILPGFGII-SQVISFYCGKSEPFGYLGMVYAIFSIGILGFLVWAHHMFTV---------------------------------------------------GMDIDTRAYFTAATMIIGVPTGIKIFSWMATLSMSKISWEAPMFWCLGFLFLFTLGGLTGIVLSNSSLDTILHD----------TYYVVAHFHYV---LSMGAVFAIFGGLTHWLQIFYGLKISEIGLKSHFFLSFV---------GVNLTF-FPQHFLGLNGMPRRYSDYPDSFYLWNLFSS------------------------LGAWLSLFS-------------------------LIYF----------CFLVWEAL-----------SKKMNFYSAYS----------P-SSIETSLS-FPLMDHTILSPVKTCKM------------------------------------
>Tetranychus_urticae
------------------MKWIMSTNHKNIGTMYFLFS-----LF--SGLMGTSMSIIIRLELMTPGSLIQNDFIYNSMVTTHAMIMIFFMVM-PAMIGGFGNWLIPLMINTVDLCFPRINN-----------MSFWLLIPSLMLMISSSMKSVLNGVGWTMYPPLTSIQYFMSSSIEMMIFSLHIAGISSIASSINFISTILLMKNKNYFLSNLTLFSLSILITTFLLLLALPVLAGAITMILMDRNFNTSFFDPSGGGDPILYQHLFWFFGHPEVYILILPGFGMI-SHVISYNLGKKEVFGKIGMMFAMMSIGLLGFIVWAHHMFTV---------------------------------------------------GMDVDTRAYFTAATMIIAIPTGIKIFSWFTTILNSHINFNISMYWSMGFLIMFSIGGFTGIVASNSCLDINLHD----------SYYIVAHFHYV---LSMGAVFAIFSGLFLWIPLMYNMYFNNNMLKIHFWSSMI---------GVNLTF-FPQHFLGLMGMPRRYSDFLDSMYMWNFISS------------------------MGSLMTFFS-------------------------IILM----------LYIFMESF-----------LMNKIIFMFES----------NMNNAEFLFF-SPINNHTMMDYNMIFLNK-----------------------------------
>Tetra_lycopersici_FQ
-----------------MSRWIFSTNHKDIGTMYFVFG-----FW--TAFYGSSLSLLMRLELSQPGSFIFHDHVYNVFVTSHAFVMIFFVVM-PVLMGGFGNWLIPLMLGCHDMHFPRMNN-----------LSFWLLFPAMIFLILSSYISLGAGSGWTVYPPLSHITYHTDISVDLAIFSLHLGGVSSILSSINFITTIFTMRFNGLYAERLSLFIWSMLVTSFLLLFSLPVLAGAITMLLTDRNLNTSFFDPLGGGDPVLYQHLFWFFGHPEVYILILPGFGII-SQIISFYCGKNEPFGYLGMVYAIFSIGVLGFLVWAHHMFTV---------------------------------------------------GMDIDTRAYFTAATMIIGVPTGIKIFSWIATISMSKVSWDAPMLWSVGFLFLFTVGGLTGIVLSNSCLDTVLHD----------TYYVVAHFHYV---LSMGAVFAIFSGVTHWFQVFYGFKLSESCLKVHFYLSFL---------GVNLTF-FPQHFLGLNGMPRRYSDYTDSFYLWNYVSS------------------------IGSIVSIYS-------------------------LIYF----------MFIIWESL-----------SIKSLISEDFG----------APSNSEHLFS-SPLPEHTLDQCSKSALMHI----------------------------------
>Tetra_lucidi_HEN8
-------MLIFSLIFNYLSRWVNSTNHKDIGSMYFFFG-----FW--SALYGTSLSMVMRLELGQPGSFIFHDHVYNVFVTSHAFIMIFFVVM-PVLMGGFGNWLLPLMLGCHDMHFPRMNN-----------LSFWMLYPAMSFLILSSFISLGAGTGWTVYPPLSSISFHNDISVDLAIFSLHLGGVSSILSSINFITTIFTMRFSGFKMDRLPLFVWSMMVTSFLLLFSLPVLAGAITMLLTDRNLNTSFFDPLGGGDPILYQHLFWFFGHPEVYILILPGFGII-SQVLSFYCGKSEPFGYLGMVYAIF----------FHRNFSI--------------------------------------------------------------------------------LSLSSSHI-YSSDSYW-------------------HSSL-FYCSDYNHWGPYSDYNFYMVSYFIYVYHFLSNSYM------LVHWVFIFVYFGWFNSYCSFYFLASYSFTRYMLCCGSFSLCFIYGGSFCYLCSVDPLASDFLWDYVVWNSVESSFFLIIFSSQYDFLSTTFSWAKWYTSSLLSLPG-------------------------LFLFMEFGFFYRSLIFFVFSYLFLFFSMGCLVYKNKIFFFSQSF----------FCSDVSFFSFGSPYCYQFC---------------------------------------------
>Tetra_louguantais_AH43
------------MSLTSFSRWMNSTNHKDIGSMYFVFG-----FW--SAFYGTSLSMVMRMELSNPGSFIFHDHLYNVFVTSHAFIMIFFVVM-PVLMGGFGNWLLPLMLGCHDMHFPRMNN-----------LSFWLLLPSMTFLILSSFVSLGAGTGWTVYPPLSSISFHNDISVDLAIFSLHLGGVSSILSSINFITTIFSMRFGGLVLERIPLFVWAMMVTSFLLLFSLPVLAGAITMLLTDRNVNTSFFDPLGGGDPILYQHLFWFFGHPEVYILILPGFGII-SQVISFYCGKSEPFGYLGMVYAIFSIGALGFLVWAHHMFTV---------------------------------------------------GMDIDTRAYFTAATMIIGVPTGIKIFSWLATVAFSNVSWEAPMLWSIGFIFLFTLGGLTGIVLSNSSLDTVLHD----------TYYVVAHFHYV---LSMGAVFAIFAGLTHWLQIFYSVKFSDLGLKIHFIISFL---------GVNLTF-FPQHFLGLNGMPRRYSDYPDSFYLWNLFSS------------------------IGAWISLFS-------------------------LVYF----------CYLVWEGL-----------SKKMNLVSTSS----------ASSSLEFCSC-YPMEDHTLVGSVKTINS------------------------------------
>Tetra_cuihuae_QH6
-MFSVFAMPLSSLIFNMISRWFYSTNHKDIGSLYFLFG-----FW--SAFYGTSLSMVMRLELSQPGSFIFHDHLYNVFVTSHAFIMIFFVVM-PVLMGGFGNWLLPLMLGCHDMHFPRMNN-----------LSFWMLLPAMTFLVLSSYISLGAGTGWTVYPPLSSISFHNDISVDLAIFSLHLGGVSSILSSINFITTMFVMRFMGMPMERVPLFVWAMMVTSFLLLFSLPVLAGAITMLLTDRNINTSFFDPLGGGDPILYQHLFWFFGHPEVYILILPGFGII-SQLISFYCGKNEPFGYLGMVYAIFSIGILGFLVWAHHMFTV---------------------------------------------------GLDIDTRAYFTAATMIIGVPTGIKIFSWLSTVAFSNVSWETPMFWCMGFIFLFTLGGLTGIVLSNSSLDTVLHD----------TYYVVAHFHYV---LSMGAVFAIFAGLTHWLQIFYGLKMSESNLKSHFVVSFV---------GVNLTF-FPQHFLGLNGMPRRYSDYPDSFYFWNMISS------------------------VGAWISLFS-------------------------LIIF----------CLIFWDSM-----------NKKMLFF-------------------------------LLLSSI-----------------------------------------
>Tegonotus_celtis_YN448
------------MYNSIFSRWAFSTNHKDIGTMYFFFG-----FW--SAFYGTSLSMLMRLELGHLGPFFFQDHMYNVFVTSHAFIMIFFVVM-PILMGGFGNWLIPVMMGCHDMHFPRMNN-----------LSFWLLFPAMIFLILSSYLSLGAGTGWTVYPPLSSSYFHNDISVDLAIFSLHLGGVSSILSSINFITTIFVMRFSGLILERLPLFIWSMMVTSFLLLFSLPVLAGAITMLLTDRNLNTSFFDPLGGGDPILYQHLFWFFGHPEVYILILPGFGII-SQVISFYCGKSEPFGYLGMVYAIFSIGILGFLVWAHHMFTV---------------------------------------------------GMDIDTRAYFTAATMIIGVPTGIKIFSWLATISMSNVSWEAPMLWSLGFLFLFTLGGLTGIVLSNSSLDTVLHD----------TYYVVAHFHYV---LSMGAVFAIFAGFTHWFQIFYGIKISDLSLKVHFLISFL---------GVNLTF-FPQHFLGLNGMPRRYSDFPDSFYLWNLFSS------------------------IGSMISLFS-------------------------LIYF----------MFLVWSSV-----------TIKMKLFSSHG----------SSSSSESFFL-FPLPEHTCDFSVKSLGMSR----------------------------------
>Tegolophus_ulmi_CQ4
----------MSWVHINLLRWIFSTNHKDIGTMYFAFG-----FW--SAFYGTSLSMLMRLELGHLGSFMFHDHMYNVFVTSHAFIMIFFVVM-PILMGGFGNWLIPVMMGCHDMHFPRMNN-----------LSFWLLFPAMIFLILSSYLSLGAGTGWTVYPPLSSVYFHGDISVDLAIFSLHLGGVSSILSSINFITTIFVMRFSGLIMERLPLFIWSMMVTSFLLLFSLPVLAGAITMLLTDRNLNTSFFDPLGGGDPILYQHLFWFFGHPEVYILILPGFGII-SQVISFYCGKSEPFGYLGMVYAIFSIGILGFLVWAHHMFTV---------------------------------------------------GMDIDTRAYFTAATMIIGVPTGIKIFSWLATISMSNVSWEAPMLWSLGFLFLFTLGGLTGIVLSNSSLDTVLHD----------TYYVVAHFHYV---LSMGAVFAIFAGFTHWVQIFYGFKMSDFKLKVHFMVSFL---------GVNLTF-FPQHFLGLNGMPRRYSDFPDSFFLWNLFSS------------------------IGSMISLFS-------------------------LIYF----------TFLVWSSI-----------SSKMNLFSSNS----------PSSVTEDFFS-FPLPEHTCEFTIKSLEMSR----------------------------------
>Tegolophus_tremae_Z368
------------MYNFNMSRWIFSTNHKDIGTMYFVFG-----FW--SAFYGTSLSMLMRLELGHLGPFMFHDHMYNVFVTSHAFIMIFFVVM-PILMGGFGNWLIPVMMGCHDMHFPRMNN-----------LSFWLLFPAMIFLILSSYLCLGAGTGWTVYPPLSSISFHNDISVDLAIFSLHLGGVSSILSSINFITTIFVMRFSGLIMERLPLFIWSMMVTSFLLLFSLPVLAGAITMLLTDRNLNTSFFDPLGGGDPILYQHLFWFFGHPEVYILILPGFGII-SQVISFYCGKSEPFGYLGMVYAIFSIGILGFLVWAHHMFTV---------------------------------------------------GMDIDTRAYFTAATMIIGVPTGIKIFSWLATISMSNVSWEAPMLWSLGFLFLFTLGGLTGIVLSNSSLDTVLHD----------TYYVVAHFHYV---LSMGAVFAIFAGFTHWVQIFYGFKMSDFKLKVHFLVSFL---------GVNLTF-FPQHFLGLNGMPRRYSDFPDSFFLWNLVSS------------------------IGSMISLFS-------------------------LIYF----------TFLVWSSI-----------SLKMKVISSYS----------ASSFSEDSFY-FPLPEHTCEFTIKSLEMSR----------------------------------
>Tegolophus_oblatus_QH7
--------------MNYFSRWVNSTNHKDIGSMYFIFG-----FW--SAIYGTSLSMVMRLELSQPGSFIFHDHVYNVFVTSHAFIMIFFVVM-PVLMGGFGNWLLPLMLGCHDMHFPRMNN-----------LSFWMLYPAMTFLILSSFISLGAGTGWTVYPPLSSISFHNDISVDLAIFSLHLGGVSSILSSINFITTIFSMRFSGFKMDRLPLFVWSMMITSFLLLFSLPVLAGAITMLLTDRNLNTSFFDPLGGGDPILYQHLFWFFGHPEVYILILPGFGII-SQVISFYCGKSEPFGYLGMVYAIFSIGVLGFLVWAHHMFTV---------------------------------------------------GMDIDTRAYFTAATMIIGVPTGIKIFSWLATLSMSSISWEAPMFWCIGFLFLFTLGGLTGIVLSNSSLDTVLHD----------TYYVVAHFHYV---LSMGAVFAIFAGLTHWLQIFYGLKFSEIGLKSHFFVSFL---------GVNLTF-FPQHFLGLNGMPRRYSDYPDSFYLWNLFSS------------------------VGAWISLSS-------------------------LIYF----------CFLVWDGL-----------SSKMNFFSSSN----------P-SSSEASFF-YPLPDHTVSTCVKTSTMDK----------------------------------
>Tegolophus_miscanthus_Z371
-----------------------------MGTMYLMFG-----FW--TAFYGSSLSLIMRLELSQGGIFLGHDHLYNTFVTSHAFVMIFFVVM-PILMGGLGNWLIPLLLDIPDMYFPRMNN-----------LSFWLLVPAMLFLVLSSLVGNGAGTGWTVYPPLSSLAFHGDSSVDFAIFSLHLGGVSSILSSINFITTVFMMRSSGMNLERLPLLLWSLLITSFLLLFSLPVLAGAITMLLTDRNINTSFFDPLGGGDPVLYQHLFWFFGHPEVYILILPGFGIV-SHLLSLYCGKTEPFGYSGMVYAVLSIGLLGFLVWAHHMFTV---------------------------------------------------GMDIDSRAYFTAATMVIGVPTGIKIFSWLSTMAQSNISWQSPVLWVSGFLFLFTLGGLTGIVLSNSSLDIVLHD----------TYYVVAHFHYV---LSMGAVFSIFAGLSHWLESFYGFKIPDSSLKSHFFLTFL---------GVNLTF-FPQHFLGLNGMPRRYSDYSDSYYTWNFWSS------------------------LGSFISIFS-------------------------LIYF----------VLCIWEAL-----------VKMSVMVVSAG----------SSSYTENFNC-IPYKDHTSPQFTGILWVSKEDSLEEVSTAGITSFSTDKMN-------------
>Tegolophus_miscanthus_Z336
--------------MNYLNRWINSTNHKDIGSMYFLFG-----FW--SAFYGSSLSMVMRMELSQPGSFIYHDHVYNVFVTAHAFIMIFFVVM-PVLMGGFGNWLLPIMLGCHDMHFPRMNN-----------LSFWLLFPAMSFLILSSYSSLGAGTGWTVYPPLSSISFHTDFSVDLAIFSLHLGGISSILSSINFITTIFSMRFSGFKIERLPLFVWSMLVTSFLLLFSLPVLAGAITMLLTDRNLNTSFFDPLGGGDPILYQHLFWFFGHPEVYILILPGFGII-SQVISFYCGKKEPFGYLGMVYAIFSIGVLGFLVWAHHMFTV---------------------------------------------------GMDIDTRAYFTAATMIIGVPTGIKIFSWLSTMSMSSVSWEAPMLWCVGFLFLFTLGGLTGIVLSNSSLDTVLHD----------TYYVVAHFHYV---LSMGAVFSIFAGLTHWLQVFYSFKFSDFTLKVHFFLSFL---------GVNLTF-FPQHFLGLNGMPRRYSDYPDSFFLWNLCSS------------------------LGALISVFS-------------------------LIFF----------SFIIWDSF-----------SKKMSFFSSCS----------SSSSCEFSLN-LPMEEHTFSNSIKSSIMIS----------------------------------
>Tegolophus_lespedezae_HEN12
--------------MQSLTRWVYSTNHKDIGTMYFMFG-----FW--TAFYGSSLSLVMRLELGMPGSFIFHDHVYNVFVTSHAFIMIFFVVM-PLLMGGFGNWLIPLMLGCHDMHFPRMNN-----------LSFWLLLPAMFFLILSSYISLGCGTGWTVYPPLSSIYFHNDISVDLAIFSLHLGGVSSILSSINFITTVSVMRFAGLLMERLPLFIWSMLVTSLLLLLSLPVLAGAITMLLTDRNLNTSFFDPLGGGDPILYQHLFWFFGHPEVYILILPGFGII-SQVLSFYCGKSEPFGYLGMVYAIFSIGILGFLVWAHHMFTV---------------------------------------------------GMDIDTRAYFTAATMIIGVPTGIKIFSWLATISMSSISWEPPMFWCMGFLFLFTLGGLTGIVLSNSSLDTVLHD----------TYYVVAHFHYV---LSMGAVFAIFAGLTHWFQIFYGVKISGYKLKVHFLLSFV---------GVNTTF-FPQHFLGLNGMPRRYSDYPDSFYSWNLISS------------------------LGSFISMFS-------------------------LCFF----------VFLMWEAL-----------TLKMKLVSVSA----------P-SMLESSFN-FPFKEHTLECSVKSLFMYK----------------------------------
>Tegolophus_hunanensis_HEN41
-------------MYLNISRWIYSTNHKDIGTMYFFFG-----FW--SAFYGTSLSMVMRLELSQPGSFIFHDHLYNVFVTSHAFIMIFFVVM-PVLMGGFGNWLLPLMLGCHDMHFPRMNN-----------FSFWMLLPAMTFLVASSIVSLGAGTGWTVYPPLSSISFHNDISVDLAIFSLHLGGVSSILSSINFITTIFVMRFSGLLMERLPLFVWAMMVTSFLLLFSLPVLAGAITMLLTDRNINTSFFDPLGGGDPILYQHLFWFFGHPEVYILILPGFGII-SQVISFYCGKSEPFGYLGMVYAIFSIGVLGFLVWAHHMFTV---------------------------------------------------GMDIDTRAYFTAATMIIGVPTGIKIFSWLATVSMSNVSWEAPMFWSMGFIFLFTLGGLTGIVLSNSSLDTVLHD----------TYYVVAHFHYV---LSMGAVFAIFAGLTHWLQIFYGVKMSDFKLKVQFFISFI---------GVNLTF-FPQHFLGLNGMPRRYSDYPDSFYLWNLFSS------------------------IGAWISLFS-------------------------LVYF----------CFLVWSSL-----------TSKMMLSSVYS----------SPSSVENFMN-LPLFDHTITNSVKSLSS------------------------------------
>Tegolophus_hunanensis_HEN17
-----------------MSRWIYSTNHKDIGTMYFFFG-----FW--SAFYGTSLSMVMRLELSQPGSFIFHDHLYNVFVTSHAFIMIFFVVM-PVLMGGFGNWLLPLMLGCHDMHFPRMNN-----------FSFWMLLPAMTFLVASSIVSLGAGTGWTVYPPLSSISFHNDISVDLAIFSLHLGGVSSILSSINFITTIFVMRFSGLLMERLPLFVWAMMVTSFLLLFSLPVLAGAITMLLTDRNINTSFFDPLGGGDPILYQHLFWFFGHPEVYILILPGFGII-SQVISFYCGKSEPFGYLGMVYAIFSIGVLGFLVWAHHMFTV---------------------------------------------------GMDIDTRAYFTAATMIIGVPTGIKIFSWLATVSMSNVSWEAPMFWSMGFIFLFTLGGLTGIVLSNSSLDTVLHD----------TYYVVAHFHYV---LSMGAVFAIFAGLTHWLQIFYGVKMSDFKLKVQFFISFI---------GVNLTF-FPQHFLGLNGMPRRYSDYPDSFYLWNLFSS------------------------IGAWISLFS-------------------------LVYF----------CFLVWSSL-----------TSKMMLSSIYS----------SPSSVENFMN-LPLFDHTITNSVKSLSS------------------------------------
>Tegolophus_hunanensis_AH39
---------------------------------------------------------------------MFHDHLYNVFVTSHAFIMIFFVVM-PVLMGGFGNWLLPLVLGCHDMHFPRMNN-----------FSFWMLLPAMTFLVASSIVSLGAGTGWTVYPPLSSISFHNDISVDLAIFSLHLGGVSSILSSINFITTIFVMRFSGLLMERLPLFVWAMMVTSFLLLFSLPVLAGAITMLLTDRNINTSFFDPLGGGDPILYQHLFWFFGHPEVYILILPGFGII-SQVISFYCGKSEPFGYLGMVYAIFSIGVLGFLVWAHHMFTVDMDTVANHLKILIPVGTPMIMVAAVNLGMVYAIFSIGVLGFLVWAHHMFTVGMDIDTRAYFTAATMIIGVPTGIKIFSWLATVSMSNVSWEAPMFWSMGFIFLFTLGGLTGIVLSNSSLDTVLHD----------TYYVVAHFHYV---LSMGAVFAIFAGLTHWLQIFYGVKMSDFKLKVQFFISFI---------GVNLTF-FPQHFLGLNGMPRRYSDYPDSFYLWNLFSS------------------------IGAWISLFS-------------------------LVYF----------CFLVWSSL-----------TSKMMLSSVYS----------SPSSVENFMN-LPLFDHTITNSVKSLSS------------------------------------
>Tegolophus_celtis_S136
------------MYKFDFKRWVYSTNHKDIGTMYFFFG-----FW--TAFYGTSLSMLMRLELGHLGSFLFHDHVYNVFVTSHAFIMIFFVVM-PILMGGFGNWLIPVMLGCHDMHFPRMNN-----------LSFWLLFPAMIFLILSSYLSLGAGTGWTVYPPLSSLSFHTDISVDLAIFSLHLGGVSSILSSINFITTIFVMRYCGLIMERLPLFIWAMMVTSFLLLFSLPVLAGAITMLLTDRNLNTSFFDPLGGGDPILYQHLFWFFGHPEVYILILPGFGII-SQVISFYCGKSEPFGYLGMVYAIFSIGILGFLVWAHHMFTV---------------------------------------------------GMDIDTRAYFTAATMIIGVPTGIKIFSWLATISMSNVSWEAPMLWSVGFLFLFTLGGLTGIVLSNSSLDTVLHD----------TYYVVAHFHYV---LSMGAVFAIFAGFTHWVQIFYGLKISDFKLKIHFFISFL---------GVNLTF-FPQHFLGLNGMPRRYSDFPDSFYLWNLMSS------------------------IGSMISLVS-------------------------LIYF----------TQLVWFSL-----------TSKMSLFSVGG----------TSSSGENTWF-FPLPEHTYEFTVKTLGMHR----------------------------------
>Tanystylum_orbiculare
----------------MLPRWLQSTNHKDIGTMYLIFG-----VW--SAMMGTALSMLIRIELGTPSSLIGDDQIYNVIVTSHAFVMIFFMVM-PMMIGGFGNWLVPIMINAPDMAFPRMNN-----------MSFWLLPPSLLLLISSSMVEMGAGTGWTVYPPLSSSLAHSGASVDLTIFSLHLAGVSSILGAINFISTILNMRTVGMKLEQMPLFVWSVLITAVLLLLSLPVLAGAITMLLTDRNFNTSFFDPAGGGDPILYQHLFWFFGHPEVYILILPGFGMI-SHIIISESGKKEIFGNLGMIYAMLAIGFLGFIVWAHHMFTV---------------------------------------------------GMDVDTRAYFTAATMIIAIPTGIKIFSWMTTIYGSQVKSSIQMMWAMGFVFLFTVGGLTGVVLANSSIDIILHD----------TYYVVAHFHYV---LSMGAVFAIMGGLTNWMQLFLGLLMNPKWLKTQFMMMFL---------GVNLTF-FPQHFLGLTGMPRRYSDYPDSFYYWNLVSS------------------------LGSMISVLS-------------------------IMLF----------IFILWEAM-----------ISSRLMMFNSF----------KSSSIEWMLN-MPPKNHTFNQL--NLVNK-----------------------------------
>Tachypleus_tridentatus
-----------------LPRWFYSTNHKDIGTMYLIFG-----IW--AAMVGTALSILIRAELGQPGSLIGDDQIYNVIVTAHAFVMIFFMVM-PVMIGGFGNWLTPLMLGAPDMAFPRLNN-----------MSFWLLPPSFLLLLSSAAVESGAGTGWTVYPPLASNIAHAGSSVDLTIFSLHLAGISSILGAINFITTIINMRTSGMVLERMPLFVWSVKITAILLLLSLPVLAGAITMLLTDRNFNTSFFDPAGGGDPVLYQHLFWFFGHPEVYILILPGFGMI-SHIISHQTGKKEPFGTLGMIYAMLAIGILGFMVWAHHMFTV---------------------------------------------------GMDVDTRAYFTAATMIIAVPTGIKIFSWLATLHGSQISYEPPLLWALGFVFLFTIGGLTGVVLANSSIDIILHD----------TYYVVAHFHYV---LSMGAVFAILAGVTHWFPLFFGTSMNPKWLKIHFLIMFI---------GVNTTF-FPQHFLGLSGMPRRYSDYPDAFTTWNIISS------------------------LGSLLSFIA-------------------------VMGF----------IFIMWESM-----------TSKRPIIFSDH----------LPSSAEWHHN-IPPADHTYNQL--TLLIK-----------------------------------
>Surapoda_tianlinensis_Z302
------------------MKWLYSTNHKDIGSLYFFFG-----FW--SAIYGSSLSFIIRLELSQPGGFIYNDHLYNVLVTSHAFIMIFFVVM-PILMGGFGNWLIPLYLGCNDMAFPRLNN-----------FSFWLLMPSMVFLILSSLIGSGAGTGWTVYPPLSSIMFHTDLSVDLLIFSLHIGGVSSILSSINFICTFLVMRSLGSNYSSTPLFIWSVLVTSSLLILSLPVLAGAITMLLTDRNFNTSFFDPLGGGDPVLYQHLFWFFGHPEVYILILPGFGIV-SQLISFYCGKKEPFGYLGMVYAIFSIGILGFFVWAHHMFTV---------------------------------------------------GLDVDTRSYFTSATMIIGVPTGIKIFSWITTISMSSVSMEVPMYWVLGFIFLFTVGGLTGIVLSNSSLDIVLHD----------TYYVVAHFHYV---LSMGAVYSIFAGFIHWTQFFYGLKMSALNLKVHFFMSFI---------GVNLTF-FPQHFLGLNGMPRRYSDYSDSFYYWNSISS------------------------LGSLLSFFS-------------------------LIYF----------SLIILDSL-----------GSKMKLHSLGS----------PAVSSDLCLGLFPYSDHTFDTNFCVVKSY-----------------------------------
>Surapoda_tianlinensis_GD126
----------------MINKWIFSVNHKDIGTLYFIFG-----FW--SALYGSSLSVLIRLELSQCGSFIGSDHLYNVFVTSHAFVMIFFVVM-PILMGGFGNWLIPLYLGCNDMAFPRLNN-----------FSFWLLIPSMIFLVLSSFIMSGAGTGWTVYPPLSSVLHHSDFSVDLLIFSLHMGGFSSIMSSINFISTFFLMRSSGISYFSSPLFLWSMVVTSILLIMSLPVLAGAITMLLTDRNFNTSFFDPLGGGDPVLYQHLFWFFGHPEVYILILPGFGII-SQLVTFYCGKKEPFGYLGMVYAIFSIGLLGFFVWAHHMFTV---------------------------------------------------GMDVDTRAYFTSATMIIGVPTGIKIFSWISTISMSPLSLEPPMYWVLGFLFLFTVGGLTGIVLSNSSLDLVLHD----------TYYVVAHFHYV---LSMGAVYSIFAGFFHWSQFFYGFKFDHFKVKVHFWLTFM---------GVNMTF-FPQHFLGLNGMPRRYSDYSDSFYLWNFFSS------------------------LGSLISFYS-------------------------LLYF----------SVLFYSFI-----------CFPMSLSDSNN----------YSSSLD-SFNYFPSEDHTFSYSPKILMNY-----------------------------------
>Stylochyrus_rarior
---------------------MFSTNHKDIGTMYLIFA-----AW--AGLLGTSMSLIIRTELAQPGALIGDDQIYNVTVTAHAFVMIFFMVM-PAMIGGFGNWLIPIMVSAPDMAFPRMNN-----------MSFWLLPPSLTLLLGSSLIESGVGTGWTVYPPLSSNISHSGGAVDLAIFSLHLAGISSILGSINFITTIMNMRPISMTLERMPLFVWSVLITTILLLLSLPVLAGAITMLLTDRNFNTSFFDPSGGGDPILYQHLFWFFGHPEVYILILPGFGMI-SHIICHQTGKKEPFGTLGMIYAMSAIGLLGFIVWAHHMFTI---------------------------------------------------GMDVDTRAYFTSATMIIAIPTGIKIFSWLATLHGTNMKFDTPILWSLGFVFLFTMGGMTGVILANSSLDIILHD----------TYYVVAHFHYV---LSMGAVFAILAGMTQWFPLFLGLNMNNTSLKSHFIIMFL---------GVNLTF-FPQHFLGLSGMPRRYSDYPDFLTLWNLVSS------------------------LGSLLTFIS-------------------------VLFL----------IMIIWDSM-----------SSQRLIINNHY----------MNTAIEWQLN-TPPSDHTFNQN--NMIIK-----------------------------------
>Steganacarus_magnus
------------------MRWFYSTNHKDIGSLYLMFG-----VW--AGILGSSLSSLIRLELGQIGSILSSDQIYNVSVTSHAFIMIFFTVM-PIMIGGFGNWMIPLMIGSQDMAFPRMNN-----------MSFWFLPPSLLFLMSSSFCGQGVGTGWTVYPPLSNILFHSGYSVDLSIFSLHMAGASSILGAINFITTILNMKSSFLSYDCMPLLIWSIFVTAILLLLSLPVLAGAITMLLIDRNFNTSFFDPSGGGDPILFQHLFWFFGHPEVYILILPGFGIV-SHTISYYSGKETPFGSLGMIYAMVSIGFLGFIVWAHHMFTI---------------------------------------------------GMDIDSRAYFTAATMVIAVPTGVKVFSWVATILGSSFSMDVPLYWTLGFIFLFTMGGLTGIILSNSSLDISLHD----------TYYVVAHFHYV---LSMGAIFAIMAGIFHWLPVMYNISFNPKILKVQFYSMFV---------GVNMTF-FPQHFLGLNGMPRRYSDYPDAFTYWNLVSS------------------------IGSYISEIS-------------------------IILL----------IWVFWESM-----------SSSREKLSYFF----------LVSGIEWMNM-YPVEEHTFNQS--CFLMKF----------------------------------
>Sperchon_plumifer
----------------MKTRWFYSTNHKDIGTLYFAFG-----VW--SGMVGASLSTLIRLELGQPGSLLGSDQIYNTIVTAHAFVMIFFMVM-PMMIGGFGNWLVPLMISAPDMAFPRMNN-----------MSFWLLPPALILLLTSSFTSMGAGTGWTVYPPLSSNLAHAGPSVDLTIFSLHLAGVSSILGAINFMATILNMKPASMKMEQIPLFVWSIFITTVLLLLSLPVLAGAITMLLTDRNFNTSFFDPAGGGDPILYQHLFWFFGHPEVYILILPGFGMI-SHIISFYSGKKEPMGSLGMIYAMMSIGFLGFIVWAHHMFTV---------------------------------------------------GMDVDTRAYFTAATMVIAIPTGIKIFSWMATVAGSPLAFDTPSLWSLGFVFLFTVGGMTGVILANSSIDMVLHD----------TYYVVAHFHYV---LSMGAVFAIIAGLTHWIPMLFNVTMNPKWLKIHFFTMFL---------GVNLTF-FPQHFLGLNGMPRRYSDYPDSFSFWNIISS------------------------LGSMMSTTS-------------------------TIFF----------IFILWEGM-----------SSNRQIFNFQN----------VNSSMELMNQ-TPTEIHTFFQT--IIITENK---------------------------------
>Shevfchenkella_miscanthis_KK11
--------------MNYLNRWINSTNHKDIGSMYFLFG-----FW--SAFYGSSLSMVMRMELSQPGSFIYHDHAYNVFVTAHAFIMIFFVVM-PVLMGGFGNWLLPIMLGCHDMHFPRMNN-----------LSFWLLFPAMSFLILSSYSSLGAGTGWTVYPPLSSISFHTDFSVDLAIFSLHLGGISSILSSINFITTIFSMRFSGFKIDRLPLFAWSMMVTSFLLLFSLPVLAGAITMLLTDRNLNTSFFDPLGGGDPILYQHLFWFFGHPEVYILILPGFGII-SQVISFYCGKKEPFGYLGMVYAIFSIGVLGFLVWAHHMFTV---------------------------------------------------GMDIDTRAYFTAATMIIGVPTGIKIFSWLSTMSMSSVSWEVPMLWCVGFLFLFTLGGLTGIVLSNSSLDTVLHD----------TYYVVAHFHYV---LSMGAVFSIFAGLTHWLQVFYSFKFSDFTLKVHFFLSFL---------GVNLTF-FPQHFLGLNGMPRRYSDYPDSFFLWNLCSS------------------------LGALISVFS-------------------------LIFF----------SFIVWDSF-----------SKKMSFFSSCS----------SSSSCEFSLN-LPMEEHTFSNSIKSSTMIS----------------------------------
>Setoptus_koraiensis_SD23
--------------------------------------------------------MLMRLELSSPGSFFGHDHLYNVYVTAHAFIMIFFVVM-PVLMGGFGNWLIPLMLGCHDMCYPRMNN-----------LSFWLLVPSMSLLICSSLFSLGAGTGWTVYPPLSSSNFHTDYSVDLAIFSLHLGGISSILSSINFITTIIMARYNGVSFSRLPLFIWSILVTSFLLLLSLPVLAGAITMLLTDRNMNTSFFDPLGGGDPVLYQHLFWFFGHPEVYILILPGFGIV-SQVISANCLKDEPFGYMGMVYAIFSIGLLGFVVWGHHMFTV---------------------------------------------------GMDVDTRSYFTAATMVIGVPTGIKIFSWLATLCFSEISWSASLLWSLGFVFLFTLGGLTGIVLSNSSMDIVLHD----------TYYVVAHFHYV---LSMGAVFAIFSGFTHWFYHFYGLSLSPILLKVHFYVSFI---------GVNLTF-FPQHYLGLNGMPRRYSDYADSFYLWNFISS------------------------LGSFISIFS-------------------------LFYF----------IYCVWVST-----------MMMSKVYSSTL----------SSGNSDFLSD-YPYISHTYSSTPVAISWRA----------------------------------
>Setoptus_koraiensis_HEN28
--------------MQSLTRWMYSTNHKDIGTMYFMFG-----FW--TAFYGSSLSLVMRLELGMPGSFIFHDHVYNVFVTAHAFIMIFFVVM-PILMGGFGNWLIPLMLGCHDMHFPRMNN-----------LSFWLLFPAMLFLILSSYISLGCGTGWTVYPPLSSIYFHNDVSVDLAIFSLHLGGVSSILSSINFITTVFVMRFAGLLMERLPLFIWSMLVTSFLLLLSLPVLAGAITMLLTDRNLNTSFFDPLGGGDPILYQHLFWFFGHPEVYILILPGFGII-SQVLSFYCGKSEPFGYLGMVYAIFSIGILGFLVWAHHMFTV---------------------------------------------------GMDIDTRAYFTAATMIIGVPTGIKIFSWLATISMSSISWEPPMLWCMGFLFLFTLGGLTGIVLSNSSLDTVLHD----------TYYVVAHFHYV---LSMGAVFAIFAGLTHWFQIFYGVKLSSYKLKAHFLLSFV---------GVNTTF-FPQHFLGLNGMPRRYSDYPDSFYSWNLISS------------------------LGSFISMFS-------------------------LCFF----------AFLVWEAL-----------TLKMKLMSVVA----------P-SMLESSSN-FPLNEHTLECSVKSLLMHK----------------------------------
>SD27
-------------MYNYFGRWFNSTNHKDIGTMYFLFG-----FW--SAFYGSSLSMVMRLELAQPGSFIFHDHVYNVFVTSHAFIMIFFVVM-PVLMGGFGNWLLPIMLGCHDMHFPRMNN-----------LSFWLLFPAMSFLILSSYISLGAGTGWTVYPPLSSISFHTDFSVDLAIFSLHLGGVSSILSSINFITTIFSMRFSGFKLERLPLFVWSMLVTSFLLLFSLPVLAGAITMLLTDRNLNTSFFDPLGGGDPILYQHLFWFFGHPEVYILILPGFGII-SQVISFYCGKVEPFGYLGMVYAIFSIGVLGFLVWAHHMFTV---------------------------------------------------GMDIDTRAYFTAATMIIGVPTGIKIFSWLATISMSSVSWEAPMYWCVGFLFLFTLGGLTGIVLSNSSLDTVLHD----------TYYVVAHFHYV---LSMGAVFSIFAGLTHWLQIFFSFKFSDLLLKIHFFLSFL---------GVNLTF-FPQHFLGLNGMPRRYSDYPDSFYLWNLFSS------------------------MGAMISIFS-------------------------LIYF----------SFLVWDSF-----------TKKMTYYGSFS----------ASSSTELLFD-NPIQDHTLSNSVKTSYMSN----------------------------------
>SD20
-------------MFKYYLRWFNSTNHKDIGTMYFIFG-----FW--SAFYGSSLSMLMRMELSQPGAFIFHDHVYNVFVTSHAFIMIFFVVM-PVLMGGFGNWLLPLMLGCHDMHFPRMNN-----------LSFWLLFPAMIFLILSSYISVGAGTGWTVYPPLSSSSFHSDFSVDLAIFSLHLGGVSSILSSINFITTIFNMRFSGFKLERMPLFVWSMMVTSFLLLFSLPVLAGAITMLLTDRNLNTSFFDPLGGGDPILYQHLFWFFGHPEVYILILPGFGII-SQVISFYCGKSEPFGYLGMVYAIFSIGILGFLVWAHHMFTV---------------------------------------------------GMDIDTRAYFTAATMIIGVPTGIKIFSWLATISLSSVSWEAPMFWCLGFLFLFTLGGLTGIVLSNSSLDTVLHD----------TYYVVAHFHYV---LSMGAVFSIFAGLTHWLQFFYGLKLSDLNLKAHFFISFL---------GVNLTF-FPQHFLGLNGMPRRYSDFPDSFFLWNLVSS------------------------MGALISIFS-------------------------LIYF----------SFLVWDSL-----------SKKMNFFSSTS----------ASSSVELLLG-APMEEHTFSNCVKAGLMF-----------------------------------
>SD19
-------------MMNYFSRWVNSTNHKDIGSMYFFFG-----FW--SALYGTSLSMVMRLELGQPGSFIFHDHVYNVFVTSHAFIMIFFVVM-PVLMGGFGNWLLPLMLGCHDMHFPRMNN-----------LSFWMLYPAMSFLVLSSFISLGAGTGWTVYPPLSSISFHNDISVDLAIFSLHLGGVSSILSSINFITTIFTMRFSGFKMDRLPLFVWSMMVTSFLLLFSLPVLAGAITMLLTDRNLNTSFFDPLGGGDPILYQHLFWFFGHPEVYILILPGFGII-SQVISFYCGKTEPFGYLGMVYAIFSIGILGFLVWAHHMFTV---------------------------------------------------GMDIDTRAYFTAATMIIGVPTGIKIFSWLATLSMSKVTWEAPMFWCIGFLFLFTLGGLTGIVLSNSSLDTVLHD----------TYYVVAHFHYV---LSMGAVFAIFAGLTHWLQTFYGIKFSEIGLKAHFFLSFM---------GVNLTF-FPQHFLGLNGMPRRYSDYPDSFYLWNLFSS------------------------IGAWISLFS-------------------------LIYF----------CFLVWEGL-----------SKKMKIYSTCS----------P-SSVEFCLY-FPLPDHSISTSVKTSKMDK----------------------------------
>Scolotosus_sp.nov._GX54
-------------MYINISRWVYSTNHKDIGTMYFLFG-----FW--SAFYGTSLSMIMRLELSQPGSFIFHDHLYNVFVTSHAFIMIFFVVM-PVLMGGFGNWLLPLMLGCHDMHFPRMNN-----------FSFWMLLPAMTFLILSSFISMGAGTGWTVYPPLSSISFHNDISVDLAIFSLHLGGVSSILSSINFITTIFVMRFSGMLMERIPLFVWSMMVTSFLLLFSLPVLAGAITMLLTDRNINTSFFDPMGGGDPILYQHLFWFFGHPEVYILILPGFGII-SQVISFYCGKAEPFGYLGMVYAIFSIGVLGFLVWAHHMFTV---------------------------------------------------GMDIDTRAYFTAATMIIGVPTGIKIFSWIATVSMSNVSWEAPMFWSMGFIFLFTLGGLTGIVLSNSSLDTVLHD----------TYYVVAHFHYV---LSMGAVFAIFAGLTHWFQVFYGIKMSDFNLKVQFIISFI---------GVNLTF-FPQHFLGLNGMPRRYSDYPDSFYLWNLFSS------------------------IGAWVSLFS-------------------------LMYF----------CFLVWDSV-----------SKKMLLKFFLS----------PSS--ENFFS-SPIEDHTLVNPVKSISSF-----------------------------------
>Scolotosus_sp._GZ100
-------------MYLKFTRWIYSTNHKDIGTMYFFFG-----FW--SAFYGTSLSMVMRMELSQPGSFIFHDHLYNVFVTSHAFVMIFFVVM-PVLMGGFGNWLLPLMLGCHDMHFPRMNN-----------FSFWMLLPAMTFLILSSIISMGAGTGWTVYPPLSSINFHTDISVDFAIFSLHLGGVSSILSSINFITTIFVMRFSGLLMERLPLFVWAMMVTSFLLLFSLPVLAGAITMLLTDRNINTSFFDPLGGGDPILYQHLFWFFGHPEVYILILPGFGII-SQVISFYCGKGEPFGYLGMVYAIFSIGVLGFLVWAHHMFTV---------------------------------------------------GMDIDTRAYFTAATMIIGVPTGIKIFSWLATVAMSNVSWESPMYWSMGFIFLFTLGGLTGIVLSNSSLDTVLHD----------TYYVVAHFHYV---LSMGAVFSIFAGLTHWVQIFYGIKMSDFKLKVQFFISFI---------GVNMTF-FPQHFLGLNGMPRRYSDYPDSFYLWNLFSS------------------------IGAWISLFS-------------------------LIYF----------CFIVWESF-----------SKKMLLNFLYS----------SPSSVENMFF-FPLMDHTINNAVKCIK-------------------------------------
>Sarcoptes_scabiei
-----------MNVKISMNRWMYSTNHKDIATLYFIFG-----MW--SGFLGAGFSMLIRYQLSQPMGISMNSMFYNSVVTAHAFIMIFFMVM-PIMMGGFGNLLIPLMLGSADMAYPRLNN-----------MSFWLLPPSLTLLLISLLCGTGSGTGWTIYPPLSSITYHSNMSVDFTIVSLHIAGISSILSSINFVVTIYNMKMKGMSWSNLTLFAWSVLLTSFLLVFSLPVLAAALTMLLTDRNLSTSFFDPIGGGDPILYQHLFWFFGHPEVYILIIPGFGMI-SHIITYSSNKSEPFGSLGMIYAMISIAILGFIVWAHHMFTV---------------------------------------------------GLDVDTRAYFTSATMIIAVPTGVKIFSWLSTMLGGKLDFNPSMYWAIGFVFLFSMGGLTGIILSNSSLDVSLHD----------TYYVVAHFHYV---LSMGAVFALMGGFSFWYMMFTGYFLKPSMMKSQFWTMFM---------GVNMTF-FPQHFLGLSGMPRRYSDYPDNFSTWNTISS------------------------LGTMITMFS-------------------------MLFF----------MYILWDSL-----------SKYKIISSNGT----------MNLNMEYFYS-YPSEIHTNLES--FKIFLNYTKY------------------------------
>S167
--------------MNYLKRWIYSTNHKDIGTMYFFLG-----FW--TAFYGSSLSLIMRLELSQPGSFIHNDHLYNVFVTSHAFIMIFFVVM-PVLMGGFGNWLIPLMLGCHDMHFPRLNN-----------FSFWLLLPAMSFLILSSYISAGAGTGWTVYPPLSSINFHTDLSVDMAIFSLHLGGVSSILSSINFITTVFVMRFSGLLMERIPLFIWSMLVTSFLLLFSLPVLAGAITMLLTDRNLNTSFFDPLGGGDPILYQHLFWFFGHPEVYILILPGFGII-SQVLSFYCGKTEPFGYLGMVYAIVSIGVLGFLVWAHHMFTV---------------------------------------------------GMDIDTRAYFTSATMIIGVPTGIKIFSWLATVSMSKVSWEAPMLWAMGFIFLFTLGGLTGIVLSNSSLDIVFHD----------TYYVVAHFHYV---LSMGAVFAIFSGLTHWMQIFYGFKLSDFRLKIQFYMSFL---------GVNLTF-FPQHFLGLNGMPRRYSDYPDSFYMWNFFSS------------------------IGSLLSVFS-------------------------LFYF----------VYLIWLAQ-----------IEKMMLFTVHS----------TSTSGENLFY-SPLPEHSLDQSVKSLAMHV----------------------------------
>Robertsicus_elaphensis
---------------------MFSTNHKDIGTMYLIFG-----SW--AGMIGLSMSILIRMELSQPGSMINNDQVYNTIVTSHAFIMIFFMVM-PIMIGGFGNWLIPIMLGAPDMAFPRMNN-----------MSFWLLPPSLFLLMNSSLVESGAGTGWTIYPPLSSNISHYGPSVDMVIFSLHLAGVSSILGSINFITTIFNMRMLGMTMERMPLFVWSVLITTILLLLSLPVLAGAITMLLTDRNFNTSFFDPSGGGDPILYQHLFWFFGHPEVYILILPGFGMI-SQIICFYTGKKEPFGNMGMIYAMSAIGLLGFIVWAHHMFTV---------------------------------------------------GMDVDTRAYFTSATMVIAVPTGIKIFSWLATLYGSKIKFNSQILWSMGFVFLFTMGGLTGIMLANSSIDIILHD----------TYYVVAHFHYV---LSMGAVFAIMSAMIHWFPMFFGLSFNSILTKTQFFITFI---------GVNLTF-FPQHFLGLSGMPRRYSDYPDFFMKWNFMSS------------------------MGSIISLLG-------------------------VIFM----------IIIIWQAI-----------LNKKTLLSSQF----------SNSSMEWMLN-IPPSDHTFNQN--NMIIK-----------------------------------
>Ricinoides_karschii
-----------------LPRWLFSTNHKDIGTLYFIFG-----IW--SAMIGTSMSMLIRTELGQTGSLIGDDQIYNVIVTAHAFVMIFFMVM-PIMIGGFGNWLIPLMIGAPDMAFPRLNN-----------LSFWLLPPSIFLLLSSALVEKGSGTGWTVYPPLASNSAHSGGSVDLTIFSLHLAGISSILGSINFITTIMNMRANGMTMERTPLFIWSVFITVILLLLSLPVLAGAITMLLTDRNFNTSFFDPAGGGDPILYQHLFWFFGHPEVYILILPGFGMI-SHIISSHSGKKEPFGSLGMIYAMLAIGLLGFVVWAHHMFTV---------------------------------------------------GMDVDTRAYFTAATMIIAVPTGIKIFSWLATLHGAQTNYSPPLLWALGFVFLFTMGGLTGVVLANSSLDIILHD----------TYYVVAHFHYV---LSMGAVFAIIAGMTHWFNLLFGMNMNQHWLKIHFLTMFL---------GVNLTF-FPQHFLGLNGMPRRYSDYPDVFTTWNTVSS------------------------IGSIMSLIG-------------------------VLIF----------IFITWDAL-----------SSQYISTFNTN----------MTTSMEWKNS-LPPIDHTFNEM--SYISN-----------------------------------
>Rhyncaphytoptus_ulmi_HEN3
------------MYKFNFSRWIYSTNHKDIGTMYFFFG-----FW--TAFYGSSLSLIMRMELSQPGSLSFHDHLYNVFVTSHAFIMIFFVVM-PILMGGFGNWLIPLMLGCHDMHFPRMNN-----------LSFWMLLPAMTFLVLSSYLSLGAGTGWTVYPPLSSIYFHPDFSVDLAIFSLHLGGVSSILSSINFITTVFTMRFSGLYTERFPLFIWSLMVTSFLLLFSLPVLAVRKSTRLNSSNLNTSFFDPLGGGDPILYQHLFWFFGHPEVYILILPGFGIV-SQIISFYCGKSEPFGYLGMVYAIISIGVLGFLVWAHHMFTV---------------------------------------------------GMDIDTRAYFTAATMIIGVPTGIKIFSWLATICMSNVSWEAPMLWCMGFLFLFTLGGLTGIVLSNSSLDVVLHD----------TYYVVAHFHYV---LSMGAVFAIFAGLTHWIQVFYGFKVQDFYLKVQFLMSFI---------GVNLTF-FPQHFLGLNGMPRRYSDYADCFYIWNFISS------------------------IGSFISLFS-------------------------LFYF----------ACLMWKGF-----------SKKMFFSFLSG----------SQSSLDVMFS-FPLPEHTLEQSVKTCVMFK----------------------------------
>Rhyncaphytoptus_sp.nov._GZ96
------------MYNFNLFRWVYSTNHKDIGTMYFFFG-----FW--TAFYGSALSLMMRMELSQPGSFSFHDHMYNVFVTSHAFIMIFFVVM-PILMGGFGNWLLPLMLGCHDMHFPRMNN-----------LSFWMLLPSMTLLILSSYLSMGAGTGWTVYPPLSMIYFHPDFSVDLAIFSLHLGGISSILSSINFITTVFTMRFSGLYLERFPLFIWSMMVTSFLLMFSLPVLAGAITMLLTDRNLNTSFFDPLGGGDPILYQHLFWFFGHPEVYILILPGFGII-SQVISFYCGKSEPFGYLGMVYAIISIGVLGFLVWAHHMFTV---------------------------------------------------GMDIDTRAYFTAATMIIGVPTGIKIFSWLATLCMSNISWEAPMFWSMGFLFLFTLGGLTGIVLSNSSLDIVLHD----------TYYVVAHFHYV---LSMGAVFAIFSGLTHWIQVFYGLKLSDFELKIQFFMSFL---------GVNLTF-FPQHFLGLNGMPRRYSDYPDSFYMWNFLSS------------------------VGSFISMFS-------------------------LFYF----------AYLIWDGF-----------SKKLFFFMLFG----------SQSSIDMIIS-YPMPEHTSEQSIKTCMMYK----------------------------------
>Rhyncaphytoptus_sp.nov._CA38
------------MYKFNFPRWVYSTNHKDIGTLYINFG-----MW--SAFYGSTLSLVMRLELSQPGSFFYNDHMYNVFVTSHAFIMIFFVVM-PVLMGGFGNWLIPIMMGTTDMHFPRMNN-----------LSFWLLLPAMVFLILSSLISSGAGTGWTVYPPLSSISFHPDISVDLAIFSLHLGGVSSILSSINFITTILTMRFSYLNMDRIPLFIWSMLITSFLLLFSLPVLAGAITMLLTDRNINTSFFDPLGGGDPILYQHLFWFFGHPEVYILILPGFGII-SHVISFYCGKSEPFGYMGMVYAIVSIGILGFLVWAHHMFTV---------------------------------------------------GMDIDTRAYFTAATMIIGVPTGIKIFSWMATISMSNVSWSAPMLWSMGFLFLFTLGGLTGIVLSNSSMDIVLHD----------TYYVVAHFHYV---LSMGAVFAIFAGLTHWFSLFFGFKLGESMLKSQFFMSFI---------GVNLTF-FPQHFLGLNGMPRRYSDYADCFSMWNYISS------------------------LGSIISIFS-------------------------LLYF----------YYIVFKGT-----------TNKMLVSFMAA----------PSSFLEFSNP-SPIEEHTFMTSVKSCMMV-----------------------------------
>Rhyncaphytoptus_redwayensis_CA28
------------MYKFSISRWMYSTNHKDIGTLYLLFG-----FW--SAFYGSALSVLMRLELSQPGSFSFHDHVYNVFVTSHAFIMIFFVVM-PILMGGFGNWLIPLMLGCHDMHFPRMNN-----------LSFWMLLPAMTLLILSSYLFMGAGTGWTVYPPLSSIYFHTDFSVDLAIFSLHLGGVSSILSSINFITTIFTMRFTGLYTERFPLFIWSMMVTSFLLLFSLPVLAGAITMLLTDRNLNTSFFDPLGGGDPILYQHLFWFFGHPEVYILILPGFGIV-SQVISFYCGKSEPFGYLGMVYAIVSIGVLGFVVWAHHMFTV---------------------------------------------------GMDIDTRAYFTAATMIIGVPTGIKIFSWLATICMSNVSWEAPMLWCMGFLFLFTLGGLTGIVLSNSSLDVVLHD----------TYYVVAHFHYV---LSMGAVFAIFAGLTHWVQVFYGMKLTDYNLKIQFYMSFL---------GVNLTF-FPQHFLGLNGMPRRYSDYPDSFYIWNFLSS------------------------LGSFISMFS-------------------------LFYF----------AYLVWKGF-----------SKKMNFSLANS----------SQSSLEFLLP-QPFLDHTLEQSIKTCLMHK----------------------------------
>Rhyncaphytoptus_longipalpis_JX3
------------MHLNYFSRWLNSTNHKDIGTMYFVFG-----FW--SAFYGSSLSMVMRMELSQPGSFIFHDHVYNVFVTSHAFIMIFFVVM-PILMGGFGNWLLPLMLGCHDMHFPRMNN-----------LSFWMLFPAMSFLILSSYLTNGAGTGWTVYPPLSSISFHSDASVDLAIFSLHLGGVSSILSSINFITTIFSMRFSGFKLERMPLFVWSMMVTSFLLLFSLPVLAGAITMLLTDRNLNTSFFDPLGGGDPILYQHLFWFFGHPEVYILILPGFGII-SQIISFYCGKSEPFGYLGMVYAIFSIGILGFLVWAHHMFTV---------------------------------------------------GMDIDTRAYFTAATMIIGVPTGIKIFSWLATMSMSSISWEAPMYWCMGFLFLFTLGGLTGIVLSNSSLDTVLHD----------TYYVVAHFHYV---LSMGAVFSIFAGFTHWLQIFYGLKISDFSLKIHFFISFL---------GVNLTF-FPQHFLGLNGMPRRYSDYPDSFYLWNLVSS------------------------MGALISIFS-------------------------LIYF----------SFLIWDSL-----------SKKMLYLESES----------SSSSLESLFC-SPLEDHTFSHSVKSTVMFV----------------------------------
>Rhyncaphytoptus_longipalpis_JX2
------------MHLNYFSRWLNSTNHKDIGTMYFVFG-----FW--SAFYGSSLSMVMRMELSQPGSFIFHDHVYNVFVTSHAFIMIFFVVM-PILMGGFGNWLLPLMLGCHDMHFPRMNN-----------LSFWMLFPAMSFLILSSYLTNGAGTGWTVYPPLSSISFHSDASVDLAIFSLHLGGVSSILSSINFITTIFSMRFSGFKLERMPLFVWSMMVTSFLLLFSLPVLAGAITMLLTDRNLNTSFFDPLGGGDPILYQHLFWFFGHPEVYILILPGFGII-SQIISFYCGKSEPFGYLGMVYAIFSIGILGFLVWAHHMFTV---------------------------------------------------GMDIDTRAYFTAATMIIGVPTGIKIFSWLATMSMSSISWEAPMYWCMGFLFLFTLGGLTGIVLSNSSLDTVLHD----------TYYVVAHFHYV---LSMGAVFSIFAGFTHWLQIFYGLKISDFSLKIHFFISFL---------GVNLTF-FPQHFLGLNGMPRRYSDYPDSFYLWNLVSS------------------------MGALISIFS-------------------------LIYF----------SFLIWDSL-----------SKKMLYLESES----------SSSSLESLFC-SPLEDHTFSHSVKSTVMFV----------------------------------
>Rhyncaphytoptus_dielsianus_GZ35
-----------------MSRWIFSTNHKDIGTMYFVFG-----FW--TAFYGSSLSLLMRLELSQPGSFIFHDHVYNVFVTSHAFVMIFFVVM-PVLMGGFGNWLIPLMLGCHDMHFPRMNN-----------LSFWLLFPAMIFLILSSYISLGAGSGWTVYPPLSHITYHTDISVDLAIFSLHLGGVSSILSSINFITTIFTMRFNGLYAERLSLFIWSMLVTSFLLLFSLPVLAGAITMLLTDRNLNTSFFDPLGGGDPVLYQHLFWFFGHPEVYILILPGFGII-SQIISFYCGKNEPFGYLGMVYAIFSIGVLGFLVWAHHMFTV---------------------------------------------------GMDIDTRAYFTAATMIIGVPTGIKIFSWIATISMSKVSWDAPMLWSVGFLFLFTVGGLTGIVLSNSCLDTVLHD----------TYYVVAHFHYV---LSMGAVFAIFSGVTHWFQVFYGFKLSESCLKVHFYLSFL---------GVNLTF-FPQHFLGLNGMPRRYSDYTDSFYLWNYVSS------------------------IGSIVSIYS-------------------------LIYF----------MFIIWESL-----------SIKSLISEDFG----------APSNSEHLFS-SPLPEHTLDQCSKSALMHI----------------------------------
>Rhyncaphytoptus_boczeki_CA37
------------MYKFNFPRWVYSTNHKDIGTLYINFG-----MW--SAFYGSTLSLVMRLELSQPGSFFYNDHMYNVFVTSHAFIMIFFVVM-PVLMGGFGNWLIPIMMGTTDMHFPRMNN-----------LSFWLLLPAMVFLILSSLISSGAGTGWTVYPPLSSISFHPDISVDLAIFSLHLGGVSSILSSINFITTILTMRFSYLNMDRIPLFIWSMLITSFLLLFSLPVLAGAITMLLTDRNINTSFFDPLGGGDPILYQHLFWFFGHPEVYILILPGFGII-SHVISFYCGKSEPFGYMGMVYAIVSIGILGFLVWAHHMFTV---------------------------------------------------GMDIDTRAYFTAATMIIGVPTGIKIFSWMATISMSNVSWSAPMLWSMGFLFLFTLGGLTGIVLSNSSMDIVLHD----------TYYVVAHFHYV---LSMGAVFAIFAGLTHWFSLFFGFKLGEMMLKSQFFMSFI---------GVNLTF-FPQHFLGLNGMPRRYSDYADCFSMWNYISS------------------------LGSIISIFS-------------------------LLYF----------YYIVFKGT-----------TNKMLVSFMAA----------PSSFLEFSNP-SPIEEHTFMTSVKSCMMV-----------------------------------
>Rhodacarus_sp1.
------------------MRWFFSTNHKDIGTMYLIFA-----AW--AGMLGTAFSILIRTELGQPGSLIGSDQIYNVIVTAHAFIMIFFMVM-PAMIGGFGNWLVPLMISTPDMAFPRMNN-----------MSFWLLPPSLILLLSSSLVEAGAGTGWTVYPPLANNISHSGASVDLAIFSLHLAGISSILGSINFITTIMNMRPLDMTLERMPLFVWSVFITTILLLLSLPVLAGAITMLLTDRNFNTSFFDPSGGGDPILYQHLFWFFGHPEVYILILPGFGMI-SHIICFQTGKKEPFGCLGMIYAMAAIGMLGFIVWAHHMFTV---------------------------------------------------GMDVDTRAYFTAATMIIAVPTGIKIFSWMATLHGSVISYDAPILWSFGFVFLFTIGGITGVILANSSIDIVLHD----------TYYVVAHFHYV---LSMGAVFAILAGITHWFPLFFGFNFNNFLLKIHFISMFI---------GVNLTF-FPQHFLGLSGMPRRYSDYPDFLTKWNIVSS------------------------FGSLISTVS-------------------------VLLF----------IYILWEAL-----------TSQRNIVNTFY----------INTAIEWQLN-LPPADHTFTQN--LTLIK-----------------------------------
>Rhizoglyphus_robini
----------------------MSTNHKDIATLYFIFG-----IW--SGMLGTSFSTLIRFELTQPGDFMMDFDYYNSVVTAHAFIMIFFMVM-PIMMGGFGNLLVPVMIGATDMAYPRLNN-----------MSFWLLPPSLSLLISSAVVGSGVGTGWTVYPPLSNGIFHSGPAVDFGILSLHIAGVSSILGAINFIVTIFNMKTLGMSWSNVPLFVWSVLITSFLLAFSLPVLAAALTMLLTDRNFNTTFFDPIGGGDPILYQHLFWFFGHPEVYILILPGFGII-SHTVSFYSNKTEPFGSLGMIYAMISIGVLGFIVWAHHMFTV---------------------------------------------------GLDVDTRAYFTAATMIIAVPTGVKVFSWLATMLGGKLDFSPSFYWSIGFVFLFTVGGLTGVVLSNSSLDVSLHD----------TYYVVAHFHYV---LSMGAVFAIMAGITHWFPYAYGMVMNPYLLKGQFWTMFL---------GVNLTF-FPQHFLGLNGMPRRYCDYPDGFTYWNTISS------------------------IGSVVTIFS-------------------------IIFF----------LYIIWESL-----------SNPRVMPSFVS----------PNSSNELMIE-SPFPAHTNVES--CKVISGVVLL------------------------------
>Rhipicephalus_geigyi
----------------MLPRWMYSTNHKDIGTMYLIFG-----AW--AGMLGLSMSMLIRLELGQPGSMIGNDQIYNVIVTAHAFIMIFFMVM-PIMIGGFGNWLIPIMLGAPDMAFPRMNN-----------MSFWLLPPSLFLLINSSLVETGAGTGWTVYPPLSSNLSHYGPSVDLAIFSLHLAGASSILGAINFITTILNMRSIGMTMERIPLFVWSVLITAILLLLSLPVLAGAITMLLTDRNFNTSFFDPSGGGDPILYQHLFWFFGHPEVYILILPGFGMI-SQIICYNTGKKEPFGNLGMIYAMAAIGLLGFIVWAHHMFTV---------------------------------------------------GMDVDTRAYFTSATMIIAVPTGIKIFSWLATLHGSYIKFNSSILWALGFVFLFTVGGLTGIMLANSSIDIILHD----------TYYVVAHFHYV---LSMGAVFAIMGAIVHWFPMFFGLNLNSNLTKTQFIITFI---------GVNLTF-FPQHFLGLAGMPRRYSDYPDFFSKWNFISS------------------------LGSMISLVG-------------------------TIML----------IIIIWLSI-----------EEKKMINFSNF----------MNSSIEWMLN-FPPSEHSFNQN--NIIIK-----------------------------------
>Rhinotergum_shaoguanense_S88
---------------------MYSTNHKDIGTLYFFFG-----FW--TAFYGSSLSLLMRLELSQPGSFSFHDHMYNVFVTSHAFIMIFFVVM-PILMGGFGNWLIPLMLGCHDMHFPRMNN-----------LSFWMLLPAMTFLVLSSYLSMGAGTGWTVYPPLSSIYFHPDFSVDLAIFSLHLGGVSSILSSINFITTVFTMRFVGLYTERFPLFIWSLMITSFLLLFSLPVLAGAITMLLTDRNLNTSFFDPLGGGDPILYQHLFWFFGHPEVYILILPGFGII-SQVISFYCGKSEPFGYLGMVYAIISIGVLGFLVWAHHMFTV---------------------------------------------------GMDIDTRAYFTAATMIIGVPTGIKIFSWMATICMSNVSWEAPMLWSMGFLFLFTLGGLTGIVLSNSSLDVVLHD----------TYYVVAHFHYV---LSMGAVFAIFAGLTHWVQIFYGYKVKDFKLKIQFYMSFI---------GVNLTF-FPQHFLGLNGMPRRYSDYADSFYIWNFISS------------------------IGSFISIFS-------------------------LFYF----------AFLMWEGF-----------SKKMFFSSLSS----------SQSGLDSMFF-YPLPEHTLEQSVKTCVMFK----------------------------------
>Rhinophytoptus_c.f._sericeaomeiensis_AH42
---------------------MYSTNHKDIGTMYFFFG-----FW--TAFYGSALSLMMRLELSQPGSFSFHDHMYNVFVTSHAFIMIFFVVM-PILMGGFGNWLIPLMLGCHDMHFPRMNN-----------LSFWMLLPAMTFLVLSSYVSLGAGTGWTVYPPLSSIYFHPDISVDLAIFSLHLGGVSSILSSINFITTTFTMRFSGLYTERFPLFIWSLMVTSFLLLFSLPVLAGAITMLLTDRNLNTSFFDPLGGGDPILYQHLFWFFGHPEVYILILPGFGTI-SQVLSFYCGKSEPFGYLGMVYAIISIGVLGFLVWAHHMFTV---------------------------------------------------GMDIDTRAYFTAATMIIGVPTGIKIFSWMATICMSNVSWEAPMLWCMGFLFLFTLGGLTGIVLSNSSLDVVFHD----------TYYVVAHFHYV---LSMGAVFAIFAGLTHWLQVFYGMKVSDFKLKIQFFMSFV---------GVNMTF-FPQHFLGLNGMPRRYSDYADSFYLWNFISS------------------------IGSFLSIFS-------------------------LFYF----------AYLMWEGF-----------SGKMFFSFLSS----------SNSSLDTTIN-FPLPEHTLEQSVKSCLMFK----------------------------------
>Rhinophytoptus_broussonetiae_Z401
-------------MLNFINRWFYSTNHKDIGTMYFFFG-----FW--TAFYGSTLSFIMRLELGQPGSFFSHDHLYNVFVTSHAFIMIFFVVM-PVLMGGFGNWLIPLMLGCHDMHFPRMNN-----------LSFWLLFPAMILLILSSVVSMGAGTGWTVYPPLSSINFHSDFSVDLAIFSLHLGGVSSILSSINFITTIWVMRFFGLFYERLPLFIWSLLVTSFLLLFSLPVLAGAITMLLTDRNLNTSFFDPMGGGDPILYQHLFWFFGHPEVYILILPGFGII-SQVISFYCSKKEPFGYLGMLYAIVSIGVLGFLVWAHHMFTV---------------------------------------------------GMDIDTRAYFTAATMIIGVPTGIKIFSWLATICLSSVSWEAPMLWSMGFLFLFTLGGLTGIVLSNSSMDVVLHD----------TYYVVAHFHYV---LSMGAVFAIFAGLTHWVQIFFGFKLNSIMLKNHFYLSFL---------GVNMTF-FPQHFLGLNGMPRRYSDYPDSFYFWNYVSS------------------------VGSFISMFS-------------------------LFYL----------SYIFWYSF-----------VNKSNLFFTSD----------MSNFLELNFN-SPVSEHTSEDVLKSCFMNV----------------------------------
>Rhinophytoptus_broussonetiae_Z292
-------------MLNLINRWFYSTNHKDIGTMYFFFG-----FW--TAFYGSTLSFIMRLELGQPGSFFSHDHLYNVFVTSHAFIMIFFVVM-PVLMGGFGNWLIPLMLGCHDMHFPRMNN-----------LSFWLLFPAMILLILSSVVSMGAGTGWTVYPPLSSINFHSDFSVDLAIFSLHLGGVSSILSSINFITTIWVMRFFGLFYERLPLFIWSLLVTSFLLLFSLPVLAGAITMLLTDRNLNTSFFDPMGGGDPILYQHLFWFFGHPEVYILILPGFGII-SQVISFYCSKKEPFGYLGMLYAIVSIGVLGFLVWAHHMFTV---------------------------------------------------GMDIDTRAYFTAATMIIGVPTGIKIFSWLATICLSSVSWEAPMLWSMGFLFLFTLGGLTGIVLSNSSMDVVLHD----------TYYVVAHFHYV---LSMGAVFAIFAGLTHWVQIFFGFKLNSIMLKNHFYLSFL---------GVNMTF-FPQHFLGLNGMPRRYSDYPDSFYFWNYVSS------------------------VGSFISMFS-------------------------LFYL----------SYIFWYSF-----------VNKSNLFFTSN----------TSNFLELNFN-SPISEHTSEDVLKSCFMNV----------------------------------
>Rhinophytoptus_broussonetiae_GZ98
-------------MLNFINRWFYSTNHKDIGTMYFFFG-----FW--TAFYGSTLSFIMRLELGQPGSFFSHDHLYNVFVTSHAFIMIFFVVM-PVLMGGFGNWLIPLMLGCHDMHFPRMNN-----------LSFWLLFPAMILLILSSVVSMGAGTGWTVYPPLSSINFHSDFSVDLAIFSLHLGGVSSILSSINFITTIWVMRFFGLFYERLPLFIWSLLVTSFLLLFSLPVLAGAITMLLTDRNLNTSFFDPMGGGDPILYQHLFWFFGHPEVYILILPGFGII-SQVISFYCSKKEPFGYLGMLYAIVSIGVLGFLVWAHHMFTV---------------------------------------------------GMDIDTRAYFTAATMIIGVPTGIKIFSWLATICLSSVSWEAPMLWSMGFLFLFTLGGLTGIVLSNSSMDVVLHD----------TYYVVAHFHYV---LSMGAVFAIFAGLTHWVQIFFGFKLNSIMLKNHFYLSFL---------GVNMTF-FPQHFLGLNGMPRRYSDYPDSFYFWNYVSS------------------------VGSFISMFS-------------------------LFYL----------SYIFWYSF-----------VNKSNLFFTSD----------MSNFLELNFN-SPVSEHTSEDVLKSCFMNV----------------------------------
>Rhinophytoptus_broussonetiae_GZ74
-------------MLNFINRWFYSTNHKDIGTMYFFFG-----FW--TAFYGSTLSFIMRLELGQPGSFFSHDHLYNVFVTSHAFIMIFFVVM-PVLMGGFGNWLIPLMLGCHDMHFPRMNN-----------LSFWLLFPAMILLILSSVVSMGAGTGWTVYPPLSSINFHSDFSVDLAIFSLHLGGVSSILSSINFITTIWVMRFFGLFYERLPLFIWSLLVTSFLLLFSLPVLAGAITMLLTDRNLNTSFFDPMGGGDPILYQHLFWFFGHPEVYILILPGFGII-SQVISFYCSKKEPFGYLGMLYAIVSIGVLGFLVWAHHMFTV---------------------------------------------------GMDIDTRAYFTAATMIIGVPTGIKIFSWLATICLSSVSWEAPMLWSMGFLFLFTLGGLTGIVLSNSSMDVVLHD----------TYYVVAHFHYV---LSMGAVFAIFAGLTHWVQIFFGFKLNSIMLKNHFYLSFL---------GVNMTF-FPQHFLGLNGMPRRYSDYPDSFYFWNYVSS------------------------VGSFISMFS-------------------------LFYL----------SYIFWYSF-----------VNKSNLFFTSD----------MSNFLELNFN-SPVSEHTSEDVLKSCFMNV----------------------------------
>Quadracus_cudraniae_AH41
---------------------MYSTNHKDIGTMYFFFG-----FW--TAFYGSALSLMMRLELSQPGSFSFHDHMYNVFVTSHAFIMIFFVVM-PILMGGFGNWLIPLMLGCHDMHFPRMNN-----------LSFWMLLPAMTFLVLSSYVSLGAGTGWTVYPPLSSIYFHPDISVDLAIFSLHLGGVSSILSSINFITTTFTMRFSGLYTERFPLFIWSLMVTSFLLLFSLPVLAGAITMLLTDRNLNTSFFDPLGGGDPILYQHLFWFFGHPEVYILILPGFGTI-SQVLSFYCGKSEPFGYLGMVYAIISIGVLGFLVWAHHMFTV---------------------------------------------------GMDIDTRAYFTAATMIIGVPTGIKIFSWMATICMSNVSWEAPMLWCMGFLFLFTLGGLTGIVLSNSSLDVVFHD----------TYYVVAHFHYV---LSMGAVFAIFAGLTHWLQVFYGMKVSDFKLKIQFFMSFV---------GVNMTF-FPQHFLGLNGMPRRYSDYADSFYLWNFISS------------------------IGSFLSIFS-------------------------LFYF----------AYLMWEGF-----------SGKMFFSFLSS----------SNSSLDTTIN-FPLPEHTLEQSVKSCLMFK----------------------------------
>QH8
-------------MITYLSRWANSTNHKDIGSMYFFFG-----FW--SALYGTSLSMVMRLELGQPGSFIFHDHVYNVFVTSHAFIMIFFVVM-PVLMGGFGNWLLPLMLGCHDMHFPRMNN-----------LSFWMLYPAMSFLILSSFISLGAGTGWTVYPPLSSISFHNDISVDLAIFSLHLGGVSSILSSINFITTIFTMRFSGFKMDRLPLFVWSMMVTSFLLLFSLPVLAGAITMLLTDRNLNTSFFDPLGGGDPILYQHLFWFFGHPEVYILILPGFGII-SQVISFYCGKSEPFGYLGMVYAIFSIGVLGFLVWAHHMFTV---------------------------------------------------GMDIDTRAYFTAATMIIGVPTGIKIFSWLATISMSSVSWETPMLWCIGFLFLFTLGGLTGIVLSNSSLDTVLHD----------TYYVVAHFHYV---LSMGAVFAIFAGLTHWLQIFYGIKFSEIGLKSHFFVSFL---------GVNLTF-FPQHFLGLNGMPRRYSDYPDSFYLWNLFSS------------------------VGAWFSLFS-------------------------LIYF----------CFLVWDGF-----------SKKMKFYSATS----------T-SSVEFSLF-FPLPDHTISTCVKTSKMDK----------------------------------
>QH2
-------------MFNYLSRWIFSTNHKDIGTLYFFFG-----FW--SAVYGTSLSMIMRMELGQPGSFIFHDHLYNVFVTSHAFIMIFFVVM-PVLMGGFGNWLLPLMLGCHDMHFPRMNN-----------FSFWLLLPAMTFLILSSILTLGAGTGWTVYPPLSSLSFHNDSSVDLAIFSLHLGGVSSILSSINFITTIFTMRFFGMSVERIPLFVWSMMVTSFLLLFSLPVLAGAITMLLTDRNLNTSFFDPLGGGDPILYQHLFWFFGHPEVYILILPGFGII-SQVLSFYCGKNEPFGYLGMVYAIFSIGILGFLVWAHHMFTV---------------------------------------------------GMDIDTRAYFTAATMIIGVPTGIKIFSWLATISMSKISWESPMLWCVGFIFLFTLGGLTGIVLSNSSLDTVLHD----------TYYVVAHFHYV---LSMGAVFAIFAGLTHWLQIFYGLKISDFSLKSHFFISFI---------GVNLTF-FPQHFLGLNGMPRRYSDYPDSFYLWNFFSS------------------------IGAWISAFS-------------------------LIYF----------CLVIWDSF-----------TMKMCLQSVSS----------SSCVLESSLD-SPVEDHTLLSPVGCSFMDYEKSDS-----------------------------
>Pseudogarypus_banksi
-----------------MLRWFFSTNHKDIGTLYLMIG-----TW--SAFMGTAFSMIIRMELSQPGSFIGKDHIYNVMVTTHAFIMIFFMVM-PFMIGGFGNWLVPLMIGSPDMAFPRLNN-----------LSFWFLPPSLLLLLVSSGIEMGWGTGWTIYPPLAGSEVHPTGAMDMVIFSLHLAGASSILGAINFISTIINMKMEGMTMISTPLFVWSILVTTILILLAMPVLAGAITMLLTDRNFNTSFFDPAGGGDPILFQHLFWFFGHPEVYILIIPGFGMI-SHITSFYSGKKEPFAPMGMVYAMLTIGFLGFIVWGHHMFTV---------------------------------------------------GMDVDSRAYFTTATMMIAVPTGIKIFSWISTLAGTKNVNNPPIMWTMGFIFLFSLGGFTGVILSNSSFDISLHD----------TYYVVAHFHYV---LSMGAVFTIFAGITHWFPMFFSTPMNTKWMKIQFFTMFV---------GVNLTF-FPQHFLGLMGMPRRYSDYLDQLLFYNSISS------------------------LGSIISVLS-------------------------VTMM----------GLISWEAL-----------TVKKMLYYNQS----------KGSQLEWFTE-NPPLNHTFNSL--VLIYY-----------------------------------
>Pseudocellus_pearsei
-------------METHFPRWLYSTNHKDIGTMYFMFG-----VW--AAMIGMSFSILIRMELGQPGTLIGDDQIYNVIVTAHAFIMIFFMVM-PIMIGGFGNWLIPLMIGAPDMAFPRLNN-----------MSFWLLPPSLLLLLSSSMIEKGAGTGWTLYPPLTSNLAHSGASVDLTIFSLHLAGVSSILGAVNFITTIMNMRTQSMKLERTPLFIWSILITTILLLLSLPVLAGAITMLLTDRNFNTSFFDPAGGGDPILFQHLFWFFGHPEVYILILPGFGMI-SHIICHYSGKKESFGSLGMIYAMITIGLLGFVVWAHHMFTV---------------------------------------------------GMDVDTRAYFTAATMIIAVPTGIKIFSWVATLHGSQLNFSPSLLWALGFVFLFTIGGLSGIVLANSSLDIILHD----------TYYVVAHFHYV---LSMGAVFAIMAGMTHWFNLFTGVNLNQTWLKIHFLSTFL---------GVNLTF-FPQHFLGLNGMPRRYSDYPDAFSYWNSISS------------------------LGSILSFVT-------------------------ALMF----------IFIMWEAL-----------FTQRLNINNTH----------TTTSMEWYNN-TPPSSHTFNQL--SISIN-----------------------------------
>Pseudocellus_gertschi
------------------PRWFYSTNHKDIGTMYFIFG-----AW--SAMLGTSMSVLIRTELGQPGSLIGDDQIYNVIVTAHAFIMIFFMVM-PIMIGGFGNWLIPLMIGAPDMAFPRLNN-----------MSFWFLPPSLLLLLSSAMIEKGAGTGWTVYPPLASNTAHSGASVDLTIFSLHLAGISSILGAINFITTVINMRTEGMPLERTPLFIWSAFITTILLLLSLPVLAGAITMLLTDRNFNTSFFDPAGGGDPILYQHLFWFFGHPEVYILILPGFGMI-SHIISHYSGKKEPFGSLGMIYAMVAIGLLGFVVWAHHMFTV---------------------------------------------------GMDVDTRAYFTAATMIIAVPTGIKIFSWIATLHGSQMNFTPPLLWALGFVFLFTIGGLTGVVLANSSLDIILHD----------TYYVVAHFHYV---LSMGAVFAIIAGITHWFNLLLGVNMNQRWLKIHFFTMFT---------GVNLTF-FPQHFLGLNGMPRRYSDFPDSFTQWNTVSS------------------------LGSTLSLIA-------------------------VLMF----------ILITWEAL-----------TSQRLTINNNH----------MPTSMEWHHN-TPPLDHTFNQL--NITIN-----------------------------------
>Prominens_photiniae_FJ26
-------------MSSWFNRWVYSTNHKDIGTMYFVFG-----FW--SAFYGSSLSLLMRFELSSSGKFLFDDQFYNTLVTSHAFVMIFFVVM-PILMGGFGNWLIPLMLGCNDMHFPRMNN-----------LSFWLLTPAMMFLILSSVISSGAGTGWTVYPPLSSSLFHPDSAVDLAIFSLHLGGVSSILSSINFITTIFLMRYSGLAWQQVPLFIWSILVTSFLLLFSLPVLAGAITMLLTDRNMNTSFFDPTGGGDPILYQHLFWFFGHPEVYILILPGFGLV-SQIISFYTGKSEPFGYLGMVYAIFSIGILGFFVWAHHMFTV---------------------------------------------------GLDIDTRAYFMAGTMIIGVPTGIKIFSWVSTMVLTPPVWETPMLWVVGFIFLFTLGGLTGIVLSNSSLDIVLHD----------TYYVVAHFHYV---LSMGAVFAIFAGLAHWSQFFYGFSLDSSLFKIHFLLSFL---------GVNMTF-FPQHFLGLNGLPRRYSDYPVSFSFWNLFSS------------------------AGSLVSVFS-------------------------LFFF----------SFFFFHSL-----------FMSPYNLCTFS----------NSSSMENFLE-DPILNHTF-CSCAVYCKMNS---------------------------------
>Proiectus_granularpro_Z304
------------MYKFNLKRWIFSTNHKDIGTMYFFFG-----FW--SAFYGSALSLMMRFELSQPGSVSFHDHSYNVFVTSHAFIMIFFVVM-PVLMGGFGNWLIPIMLGCHDMHFPRMNN-----------LSFWLLFPAMTFLVLSSYMMLGAGTGWTVYPPLSSISFHGDPAVDLAIFSLHVGGVSSILSSINFITTVLTMRFSGLYSERIPLFLWSMMVTSFLLLFSLPVLAGAITMLLADRNLNTSFFDPLGGGDPILYQHLFWFFGHPEVYILILPGFGIV-SQTISFYCGKSEPFGYLGMVYAMISIGVLGFLVWAHHMFTV---------------------------------------------------GMDIDTRAYFTAATMIIGVPTGIKIFSWLATIALSNVSWEVPMLWVAGFLFLFTLGGLTGIVLSNSSLDVVLHD----------TYYVVAHFHYV---LSMGAVFAIFAGLTHWMQVFYGMKISQFALKIHFALSFL---------GVNMTF-FPQHFLGLNGMPRRYSDYSDSFYLWNYISS------------------------MGSAISIFS-------------------------LVLF----------GFLVWKGF-----------GWKLWFFGGSS----------SSSSMEFMFP-YPFPEHTLEQSVKSVLMYK----------------------------------
>Phyllocoptruta_sp.nov._CA6
---------------MNLARWVYSTNHKDIGTLYFLFG-----FW--TAFYGTSLSMAMRLELGQLGPFLFHDHVYNVFVTSHAFIMIFFVVM-PVLMGGFGNWLIPLMLGCHDMHFPRMNN-----------LSFWLLFPAATLLILSSYMTLGAGTGWTVYPPLSSVQFHSDPSVDLAIFSLHLGGVSSILSSINFITTMSIMRSSGLSSERFPLFIWSMMVTSFLLLFSLPVLAGAITMLLTDRNLNTSFFDPLGGGDPILYQHLFWFFGHPEVYILILPGFGII-SQVLSFYCGKSEPFGYLGMVYAIFSIGILGFLVWAHHMFTV---------------------------------------------------GLDIDTRAYFTAATMVIGVPTGIKIFSWLATISMSKVSWEVPMIWCVGFLFLFTLGGLTGIVLSNSSLDTVLHD----------TYYVVAHFHYV---LSMGAVFAIFAGLTHWVQILYGLKISDLALKVHFFVSFL---------GVNLTF-FPQHFLGLNGMPRRYSDYPDSFYLWNLISS------------------------LGAFLSLFS-------------------------LMYF----------GYLIWSSF-----------SAKKKFFSHSG----------PSSNLDSSIF-YPLPNHTLSSPIKFLNMSK----------------------------------
>Phyllocoptrata_platyclada_S138_12S
---------------MNFPRWVYSTNHKDIGTMYFFFG-----FW--TAFYGSALSLVMRLELSQPGSFIFHDHLYNVFVTAHAFIMIFFVVM-PILMGGFGNWLIPVMLGAHDMHFPRMNN-----------LSFWLLFPAMIFLVLSSYLTLGAGTGWTVYPPLSSVSFHPDFSVDMAIFSLHLGGVSSILSSINFITTTLIMRFSGMFMERIPLFIWSMMVTSFLLLFSLPVLAGAITMLLTDRNLNTSFFDPLGGGDPILYQHLFWFFGHPEVYILILPGFGII-SQVISFYCGKMEPFGYLGMVYAIISIGVLGFLVWAHHMFTV---------------------------------------------------GMDVDTRAYFTAATMIIGVPTGIKIFSWMATIAMSKISWEAPMLWSVGFLFLFTLGGLTGIVLSNSSLDVVLHD----------TYYVVAHFHYV---LSMGAVFAIFAGLTHWIQIFYGFKISDYSLKIQFYAMFI---------GVNLTF-FPQHFLGLNGMPRRYSDYADSFYLWNYMSS------------------------IGSFVSMFS-------------------------LFYF----------AYLVWKNF-----------TMKMSLTFM------------SGPSSEFVVS-VPLPEHSMEQSMKPLLMFK----------------------------------
>Phyllocoptrata_platyclada_G6
-----------MTNYLNFPRWIYSTNHKDIGTMYFFFG-----FW--TAFYGSALSLVMRLELSQPGSFIFHDHLYNVFVTAHAFIMIFFVVM-PILMGGFGNWLIPVMLGAHDMHFPRMNN-----------LSFWLLFPAMIFLVLSSYLTLGAGTGWTVYPPLSSVSFHPDFSVDMAIFSLHLGGVSSILSSINFITTTLIMRFSGMFMERIPLFIWSMLVTSFLLLFSLPVLAGAITMLLTDRNLNTSFFDPLGGGDPILYQHLFWFFGHPEVYILILPGFGII-SQVISFYCGKMEPFGYLGMVYAIISIGVLGFLVWAHHMFTV---------------------------------------------------GMDVDTRAYFTAATMIIGVPTGIKIFSWMATIAMSKISWEAPMLWSVGFLFLFTLGGLTGIVLSNSSLDVVLHD----------TYYVVAHFHYV---LSMGAVFAIFAGLTHWIQIFYGFKISDYSLKIQFYAMFI---------GVNLTF-FPQHFLGLNGMPRRYSDYADSFYLWNYMSS------------------------IGSFVSMFS-------------------------LFYF----------AYLVWKNF-----------TMKMSLTFM------------SGPSSEFVVS-VPLPEHSMEQSMKPLLMFK----------------------------------
>Phyllocoptes_taishanensis_S90
-----MTTFSPLLSFVN--RWVFSTNHKDIGTMYFFFG-----FW--TAFYGSALSMLMRLELSQPGSLAFHDHVYNVFVTSHAFIMIFFVVM-PILMGGFGNWLIPIMLGCHDMHFPRMNN-----------LSFWMLFPAMTFLVLSSYVSLGAGTGWTVYPPLSSISFHSDLSVDMAIFSLHLGGVSSILSSINFITTTLVMRFSGLFNERLPLFIWSMLVTSFLLLFSLPVLAGAITMLLTDRNLNTSFFDPLGGGDPILYQHLFWFFGHPEVYILILPGFGII-SQVISFYCGKNEPFGYLGMVYAIVSIGVLGFLVWAHHMFTV---------------------------------------------------GMDIDTRAYFTAATMIIGVPTGIKIFSWLATISMSHVSWEAPMLWAVGFLFLFTLGGLTGIVLSNSSLDVVFHD----------TYYVVAHFHYV---LSMGAVFAIFAGLTHWMQIFYGFKISDFSLKFHFYMSFL---------GVNLTF-FPQHFLGLNGMPRRYSDYADSFYLWNYISS------------------------VGSFLSMFS-------------------------LFYF----------AFLVWFNY-----------LYKMHLVSMVS----------NSSFSEGLLS-LPLPEHSFDQSVKPLNMFK----------------------------------
>Phyllocoptes_gaotainensus_GS9
------------MYKFNFSRWIYSTNHKDIGTMYFFFG-----FW--TAFYGSSLSLIMRMELSQPGSLSFHDHLYNVFVTSHAFIMIFFVVM-PILMGGFGNWLIPLMLGCHDMHFPRMNN-----------LSFWMLLPAMTFLVLSSYLSLGAGTGWTVYPPLSSIYFHPDFSVDLAIFSLHLGGVSSILSSINFITTVFTMRFSGLYTERFPLFIWSLMVTSFLLLFSLPVLAGAITMLLTDRNLNTSFFDPLGGGDPILYQHLFWFFGHPEVYILILPGFGIV-SQIISFYCGKSEPFGYLGMVYAIISIGVLGFLVWAHHMFTV---------------------------------------------------GMDIDTRAYFTAATMIIGVPTGIKIFSWLATICMSNVSWEAPMLWCMGFLFLFTLGGLTGIVLSNSSLDVVLHD----------TYYVVAHFHYV---LSMGAVFAIFAGLTHWIQVFYGFKVQDFYLKVQFLMSFI---------GVNLTF-FPQHFLGLNGMPRRYSDYADCFYIWNFISS------------------------IGSFISLFS-------------------------LFYF----------ACLMWKGF-----------SKKMFFSFLSG----------SQSSLDVMFS-FPLPEHTLEQSVKTCVMFK----------------------------------
>Phrynus_sp.
-----------------------------MGTMYLLLG-----VW--AAMIGTSLSIMIRSELAQPGSLIGDDQIYNVIVTAHAFVMIFFMVM-PIMIGGFGNWLIPLMLGAPDMAFPRLNN-----------FSFWLLPPSLILLLSSALTESGAGTGWTVYPPLSGAEAHSGSSVDLTIFSLHLAGVSSILGAINFITTIINMRTSGMLMERIPLFIWSVKITAILLLLSLPVLAGAITMLLTDRNFNTSFFDPAGGGDPVLYQHLFWFFGHPEVYILILPGFGMI-SHVVSHYSGKKEPFGALGMIYAMLAIGLLGFVVWAHHMFTV---------------------------------------------------GMDVDTRAYFTAATMIIAIPTGIKIFSWLATLNGSVISFSTPSLWAFGFIFLFTIGGMTGVVLANSSIDISLHD----------TYYVVAHFHYV---LSMGAVFAIMAGVIHWFPLFFGVSMNPIFLKIQFFTTFI---------GVNLTF-FPQHFLGLSGMPRRYSDYPDSYTLWNIISS------------------------IGSMISAVA-------------------------AVGM----------VLIFWEAL-----------VSQHPVVFPSS----------LASSSEWKHN-IPPADHTFSQL--SLLSS-----------------------------------
>Pholcus_phalangioides
----------------MVLRWLYSTNHKDIGTMYFLFG-----AW--SAMVGTALSVLIRVELGQGGSFLGDDHLYNVVVTAHALLMIFFMVM-PILIGGFGNWLVPLMLGAPDMAFPRMNN-----------LSFWLLPPSVLLLLLSGLVETGVGAGWTIYPPLSSGVGHSGVSMDFAIFSLHLAGASSIMGAINFISTVINMRLMGVSMDSVNLFVWSVLITAVLLLLSLPVLAGAITMLLTDRNFNTAFFDPAGGGDPILFQHLFWFFGHPEVYILILPGFGLV-SHIVSYGSGKREPFGALGMVYAMAGIGLMGFVVWAHHMFSV---------------------------------------------------GMDVDTRAYFTAATMIIAVPTGIKVFSWMATLHGSYFKMNASMLWVVGFIYLFTLGGITGVILSNSSLDIVLHD----------TYYVVAHFHYV---LSMGAVFAILGGVVYWFPLILGVSMSELKLKLHFWVMFL---------GVNITF-FPQHFLGLSGMPRRYSDYPDAFLLWNMVSS------------------------MGSIMSLLG-------------------------VVMF----------IMVLWEAM-----------VLK-SSSVGYS----------VSSSLEWRVG-VPPLDHTFNQL--ALLLK-----------------------------------
>Phoebe_hunanensis_S153
---------------------------------MFFYGILICFLWLISKYYNT-------VGTETASKFFFSRSYLQCFCYFSCFYYNFFVVM-PVLMGGFSNWLIPLMLGCHDMYFPRMNN-----------LSFWLLLPAMLFLILSSLIGSGAGSGWTVYPPLSSVTFHTDLSVDLAIFSLHLGGVSSILSSINFITTVFMMRVSSMITERLPLFIWSILVTSFLLLFSLPVLAGAITMLLTDRNLNTSFFDPLGGGDPILYQHLFWFFGHPEVYILILPGFGLV-SQIISFYCGKSEPFGYMGMVYAIISIGVLGFLVWAHHMFTV---------------------------------------------------GMDIDTRAYFTAATMIIGVPTGIKIFSWMATIAMSSVSWETPMLWCIGFLFLFTLGGLTGIVLSNSSLDVVLHD----------TYYVVAHFHYV---LSMGAVFAIFAGLTHWMQIFYGLKMSIVALKIHFFLSFL---------GVNMTF-FPQHFLGLNGMPRRYSDYSDSFFMWNYISS------------------------MGSFLSMFSFILTIQILFLYETMFPQWDLFYPYFLWFI----------LFILFESL------------------------------------------------------------------------------------------------
>Phalangium_opilio
----------------MLPRWMFSTNHKDIGTMYMIFG-----MW--AAMIGTALSMLIRAELGQPGSMMNDDQIYNVIVTAHAFVMIFFMVM-PIMIGGFGNWLVPLMLGAPDMAFPRLNN-----------MSFWLLPPSFLLLLSSTMVENGAGTGWTVYPPLSSNIAHTGASVDLTIFSLHLAGVSSILGAINFITTIINMRTQGMIMERMPLFVWSVKITAILLLLSLPVLAGAITMLLTDRNFNTSFFDPAGGGDPILYQHLFWFFGHPEVYILILPGFGMI-SHIISHQTGKKEPFGTLGMIYAMLAIGVLGFVVWAHHMFTV---------------------------------------------------GMDVDTRAYFTAATMIIAVPTGIKIFSWLATIHGAKLNMDPSLYWALGFVFLFTIGGLTGVILANSSLDIVLHD----------TYYVVAHFHYV---LSMGAVFAIIGGITHWFPLFLGVAMNPLWLKTHFMIMFL---------GVNLTF-FPQHFLGLNGMPRRYSDYPDAYTSWNMISS------------------------LGSMLSTIA-------------------------LIFF----------IFIIWESL-----------VSQRLILFSSH----------MPSSIEWNNP-LPPEDHTYSQL--TITTT-----------------------------------
>Pergamasus_crassipes
---------------------MYSTNHKDIGTMYLAFA-----TW--AGLLGTSLSIIIRTELAQPGHLIADDQVYNVIVTAHAFIMIFFMVM-PALIGGFGNWMVPLMVLAPDMAFPRMNN-----------MSFWLLPPSLVLLLSSSMVEAGAGTGWTVYPPLASNVSHSGGAVDLAIFSLHLAGISSILGSINFITTIMNMRPLCMNLEQMPLFVWSVLITTILLMMSLPVLAGAITMLLTDRNFNTSFFDPSGGGDPILYQHLFWFFGHPEVYILILPGFGMI-SHIICYQTGKKEPFGTLGMIYAMSSIGLLGFIVWAHHMFTV---------------------------------------------------GMDVDTRAYFTAATMIIAVPTGIKIFSWMATLHGSRLSYDTPTLWSLGFVFLFTMGGITGVVLANSSIDIILHD----------TYYVVAHFHYV---LSMGAVFTIIAGLTHWLPLILGMGLNNIYLKSHFILMFL---------GVNITF-FPQHFLGLAGMPRRYTDYPDFMTKWNYISS------------------------FGSIISLMS-------------------------TTLL----------LHILWEAM-----------SAKRNIISTHY----------TNPSIEWQLN-MPPADHTFNQN--SILVS-----------------------------------
>Paratemnoides_elongatus
------------------MRWFLSTNHKDIGTLYLILG-----VF--SGFIGVCYSMMIRIQLMDPEGYI-SEHSYNVIITTHALVMIFFMVM-PVMIGGFGNWLIPLMIGSPDMAFPRMNN-----------MSFWLLPPSFMLLILSSMIEMGCGAGWTIYPPLSNSMFHPGMSVDLVIFSLHLAGASSILGGVNFITTVINMRDSSVSFKTLPLFVWSVFITVILILLAMPVLAGGITMLLTDRNFSTSFFNPSGGGDPILFQHLFWFFGHPEVYILIMPGFGMI-SQVITFHSGKKDTFGKMGMVYAMMMIGFVGFIVWGHHMFTV---------------------------------------------------GMDVDSRAFFTSMTMVIAVPTGIKVFSWISTLYGSDPIFNPPMLWTLGFISMFTFGGLTGLILANSSLDVSLHD----------TYYVVAHFHYV---LSMGAVFAIMAGVTHWFPLFFNIKMNPSFLKAQFFTMFI---------GVNLTF-FPQHFLGLMGMPRRYSDYPDFFTFWMKICS------------------------LGSLITFMS-------------------------ILFL----------FWILFSSF-----------HWIEIKLFNVN----------SPSNMEWIHT-SIPAYHTFNNM--VLLSY-----------------------------------
>Paraleius_leontonychus
-----------------MTRWFYSTNHKDIGTLYFMFG-----AW--AGLMGSALSGLIRLELGQPGSLMENDQIYNTVVTAHAFVMIFFMVM-PTMIGGFGNWLIPIMIGAQDMAFPRMNN-----------MSFWLLPPSLSLLSLSAFASAGVGTGWTVYPPLAGNLFHSGISVDLAIFSLHLAGVSSILGAINFITTILNMRSSSMTLDTVPLFAWSVLITAVLLLLSLPVLAGAITMLLTDRNFNTSFFDPSGGGDPILYQHLFWFFGHPEVYILILPGFGMI-SHTISFYTGKKEPFGTLGMIYAMISIGFLGFIVWAHHMFTV---------------------------------------------------GMDIDTRAYFTAATMIIAIPTGVKVFSWLATMNGSFIFFDAPMYWSIGFVFLFTVGGLTGVILANSSIDVVLHD----------TYYVVAHFHYV---LSMGAVFAMMAGVTHWLPLIFNLNMNPKLLKIQFMAMFV---------GVNLTF-FPQHFLGLNGMPRRYSDYPDAFTTWNVISS------------------------IGSLISFSA-------------------------VIMF----------IWIIWEAL-----------TNSRKVISFGS----------SNVATEWIHS-APVSEHTFNQL--VKISV-----------------------------------
>Paracalacarus_podocarpi_S142
-------------MSQFFNRWMYSVNHKDIGTLYFIFG-----FW--SAFYGSSLSLVMRMELSQPGSVIFNDHVYNVFVTSHAFIMIFFVVM-PILMGGFGNWLIPLFLGCHDMYFPRMNN-----------LSFWLLFPAMFFLIMSTYQGLGAGTGWTVYPPLSSISFHSDFSVDLVILSLHMGGVSSILSSINFITTIFMMRFSGLSMDRMSLFIWSLLVTSFLLLLSLPVLAGGITMLLTDRNINTAFFDPLGGGDPVLYQHLFWFFGHPEVYILILPGFGII-SQLVSFYSNKKEPFGYLGMVYAMISIGLLGFFVWAHHMFTV---------------------------------------------------GMDVDSRAYFTAATMVIGVPTGIKIFSWLATMSLSKVSWEAPMYWSLGFIFLFTLGGLTGIVLSNSSLDITLHD----------TYYVVAHFHYV---LSMGAVFSIFAGMLHWFSSFYGLKFDSVKAKVHFILTFL---------GVNLTF-FPQHFLGLNGMPRRYSDYSDSFYLWNMVSS------------------------VGSLVSIYS-------------------------LIYF----------GFLVWYTL-----------VSKLFIFSFVS----------SSINSDSYKSEHPSLEHNYDQLISTHVSYK----------------------------------
>Panonychus_ulmi
------------------MKWIFSTNHKNIGTMYFIFS-----LF--SGLMGTSFSMIIRMELMQPGSIIQNDFIYNSFITIHAMIMIFFMVM-PAMIGGFGNWLIPLMINSMDLCFPRMNN-----------MSFWLLIPSLILMLNSSMKGVLNGVGWTMYPPLTSIQYFMSSSIDMMIFSLHIAGLSSIASSINFISTILLMKNKNFFLNMMTLFTLSILITTFLLLIALPVLAGGITMILMDRNFNTSFFDPSGGGDPILYQHLFWFFGHPEVYILILPGFGMI-SHIISFNVGKKEVFGKMGMMFAMMSIGLLGFVVWAHHMFTV---------------------------------------------------GMDVDTRAYFTAATMIIAIPTGIKIFSWFTTMINSHINFNIAIYWSMGFLIMFSIGGFTGIIASNSWLDISLHD----------TYYIVAHFHYV---LSMGAVFAIFSGLFMWFPLMYNFYMNKNFLKIHFWSSMI---------GINMTF-FPQHFLGLMGMPRRYSDYLDSMYMWNFLSS------------------------LGSMITFIS-------------------------TIFF----------LYIMLEMF-----------IMNKMILMFDS----------NSNNMEFLFF-TPLEAHTMMNFNLVMFK------------------------------------
>Ornithodoros_brasiliensis
----------------MLPRWMLSTNHKDIGTMYLMLG-----AW--SMMIGMSLSMLIRMELGQPGSLIGDDQIYNVIVTAHAFIMIFFMVM-PIMIGGFGNWLIPIMLGSPDMAFPRMNN-----------MSFWLLPPSLTLLLTSSMVENGAGTGWTVYPPLASNISHSGMAVDLAIFSLHLAGISSILGSINFITTIMNMRPKGMTLERIPLFLWSVFITTILLLLSLPILAGAITMLLTDRNFNTSFFDPAGGGDPILYQHLFWFFGHPEVYILILPGFGMI-SHIICFQTGKKEPFGTLGMIYAMLAIGLLGFIVWAHHMFTV---------------------------------------------------GMDVDTRAYFTAATMIIAVPTGIKIFSWLATLHGVHIQYDTPLLWSLGFVFLFTIGGLTGIILANSSIDIMLHD----------TYYVVAHFHYV---LSMGAVFAILAGITHWFPMFFGWTFNSIFLKIHFFSMFL---------GVNMTF-FPQHFLGLAGMPRRYSDYPDFFTKWNVLSS------------------------LGSILSFIS-------------------------ILIF----------IYMMWEAI-----------ISKRIMISSQY----------PTSSIEWQLN-FPPAEHTFNQI--NILIK-----------------------------------
>Ornithoctonus_huwena
-----------------LLRWLFSTNHSDIGTLYLLFG-----VW--SAMVGTAMSVIIRTELGQVGSLLGDDHLYNVMVTAHALVMIFFMVM-PILIGGFGNWMLPLMLGAPDMAFPRMNN-----------LSFWLLPPSLMLLVLSSLTDMGVGAGWTIYPPLSSFVGHSGGGMDFAIFSLHLAGASSIMGSINFITTVVNMRPLGMSMERVPLFVWSVVITTVLLLLSLPVLAGAITMLLFDRNFNTSFFDPAGGGDPVLFQHLFWFFGHPEVYILILPGFGMV-SHIISSSVGKREPFGSLGMIYAMVSIGGMGFVVWAHHMFSV---------------------------------------------------GMDVDTRAYFTAATMVIAVPTGIKVFSWMATLYGSFFKLDVPLMWCVGFVFLFTLGGLTGVVLANSSLDIVLHD----------TYYVVAHFHYV---LSMGAVFAIMGGLAYWFPLFFGVVINPKWMKLQFITMFI---------GVNLTF-FPQHFLGLNGMPRRYSDYPDFFYMWNFVSS------------------------LGSLMSLVA-------------------------VIFL----------VILVWESL-----------VSKSVIVTEYY----------VNGSLEWQHD-IPPMEHTYEQM--VYVNR-----------------------------------
>Oribatula_tibialis
------------------TRWFYSTNHKDIGTLYFVFG-----AW--AGLLGSALSGLIRLELGQPGSLMENDQIYNTIVTAHAFVMIFFMVM-PVMIGGFGNWLVPMMIGAQDMAFPRMNN-----------MSFWLLPPSLTLLSASAFAGMGAGTGWTVYPPLASNLFHSGISVDLAIFSLHLAGASSILGAINFITTIMNMRSSSLTLDSIPLFVWSVLITAVLLLLSLPVLAGAITMLLTDRNFNTSFFDPSGGGDPILYQHLFWFFGHPEVYILILPGFGMI-SHIISFYSGKKEPFGTLGMIYAMVSIGFLGFIVWAHHMFTV---------------------------------------------------GMDVDTRAYFTSATMIIAIPTGVKVFSWLATMNGSYVSFDAPMYWAIGFVFLFTVGGLTGVVLANSSIDIVLHD----------TYYVVAHFHYV---LSMGAVFAVMAGATHWLPLLFNLNLNPKMAKIQFLSMFV---------GVNLTF-FPQHFLGLNGMPRRYSDYPDAFTTWNVVSS------------------------LGSLISFLS-------------------------VIMF----------MWMIWEAF-----------SNSRNHILTNS----------SDTSIEWLNA-IPVSEHTFNQT--VKVTV-----------------------------------
>Oppia_africana
------------------MRWFYSTNHKDIGTLYFIFG-----AW--AGILGSALSALIRLELGQPGSLMENDQIYNTIVTAHAFVMIFFMVM-PIMIGGFGNWLIPMMIGAQDMAFPRMNN-----------MSFWLLPPSLTLLSSSAFAGAGAGTGWTVYPPLAGNLFHSGISVDLAIFSLHLAGISSILGAINFITTIMNMRSSSLSLDSIPLFVWSVLITAVLLLLSLPVLAGAITMLLTDRNFNTSFFDPSGGGDPILYQHLFWFFGHPEVYILILPGFGMI-SHIVSFYSGKKEPFGTLGMIYAMVSIGFLGFIVWAHHMFTV---------------------------------------------------GMDVDTRAYFTSATMIIAIPTGVKVFSWLATMNSSVIAMDAPMYWAIGFVFLFTVGGLTGVILSNSSIDVTLHD----------TYYVVAHFHYV---LSMGAVFAIMAGATHWLPLLFNLSLNPKLLKIQFFSMFA---------GVNLTF-FPQHFLGLNGMPRRYSDYPDAFTSWNVISS------------------------LGSLISFVA-------------------------VILF----------MWIIWEGA-----------TSSRPMINTNT----------IPSSIEWLNP-TPVPEHTFNQS--VMISNV----------------------------------
>Opilio_parietinus
----------------MLPRWLFSTNHKDIGTMYMIFG-----MW--AAMVGSALSILIRTELGQPGSLMNDDQVYNVIVTAHAFVMIFFMVM-PIMIGGFGNWLVPLMLGAPDMAFPRLNN-----------MSFWLLPPSFLLLLSSTMVENGAGTGWTVYPPLSSNLAHTGASVDLTIFSLHLAGVSSILGAINFITTIINMRTQGMIMERMPLFVWSVKITAILLLLSLPVLAGAITMLLTDRNFNTSFFDPAGGGDPILYQHLFWFFGHPEVYILILPGFGMI-SHIISHQTGKKEPFGTLGMIYAMLAIGILGFVVWAHHMFTV---------------------------------------------------GMDVDTRAYFTAATMIIAVPTGIKIFSWLATMHGAKLNMDPSLYWALGFVFLFTIGGLTGVILANSSLDIVLHD----------TYYVVAHFHYV---LSMGAVFAIIGGMTHWFPLFLGIAMNPKWLKTHFMIMFI---------GVNLTF-FPQHFLGLNGMPRRYSDYPDAYTSWNIISS------------------------LGSLLSILA-------------------------LIFF----------ILILWEGL-----------ISKRLILFSSH----------MPSSIEWNHP-LPPEDHTYTQL--KITNQ-----------------------------------
>Oligonychus_shinkajii
------------------MKWIMSTNHKNIGTMYFLFS-----LF--SGLMGTSMSIIIRLELMTPGSLIQNDFIYNSMVTTHAMIMIFFMVM-PAMIGGFGNWLIPLMINTVDLCFPRINN-----------MSFWLLIPSLMLMISSSMKSVLNGVGWTMYPPLTSIQYFMSSSIEMMIFSLHIAGISSIASSINFISTILLMKNKNYFLSNLTLFSLSILITTFLLLLALPVLAGAITMILMDRNFNTSFFDPSGGGDPILYQHLFWFFGHPEVYILILPGFGMI-SHVISYNLGKKEVFGKIGMMFAMMSIGLLGFIVWAHHMFTV---------------------------------------------------GMDVDTRAYFTAATMIIAIPTGIKIFSWFTTILNSHINFNISMYWSMGFLIMFSIGGFTGIVASNSCLDINLHD----------SYYIVAHFHYV---LSMGAVFAIFSGLFLWIPLMYNMYFNNNMLKIHFWSSMI---------GVNLTF-FPQHFLGLMGMPRRYSDFLDSMYMWNFISS------------------------MGSLMTFFS-------------------------IILM----------LYIFMESF-----------LMNKIIFMFES----------NMNNAEFLFF-SPINNHTMMEYNMIFLNK-----------------------------------
>Oligolophus_tienmushanensis
----------------MLPRWLFSTNHKDIGTMYMIFG-----MW--AAMIGSALSILIRTELGQPGSLMNDDQIYNVIVTAHAFVMIFFMVM-PIMIGGFGNWLVPLMLGAPDMAFPRLNN-----------MSFWLLPPSF-LLLSSTMVENGAGTGWTVYPPLSSNIAHTGASVDLTIFSLHLAGISSILGAINFITTIINMRTQGMIMERMPLFVWSVKITAILLLLSLPVLAGAITMLLTDRNFNTSFFDPSGGGDPILYQHLFWFFGHPEVYILILPGFGMI-SHIISHQTGKKEPFGTLGMIYAMLAIGILGFVVWAHHMFTV---------------------------------------------------GMDVDTRAYFTAATMIIAVPTGIKIFSWLATIHGAKLNMDPSLYWALGFVFLFTIGGLTGVILANSSLDIVLHD----------TYYVVAHFHYV---LSMGAVFAIIGGMTHWFPLFLGVAMNPKWLKTHFMIMFL---------GVNLTF-FPQHFLGLNGMPRRYSDYPDAYTAWNIISS------------------------LGSLLSIIA-------------------------LIMF----------IFILWESL-----------ISQRLILFSSH----------MPSSIEWSHP-LPPEDHTYTQL--SITNK-----------------------------------
>Nymphon_gracile
-----------------MERWFSSTNHKDIGTLYMIFG-----LW--AAMIGLSFSVIIRLELGTPGILIGNDQVYNVIVTSHAFIMIFFMVM-PVMMGGFGNWLLPLMVGAPDMAFPRLNN-----------FSFWMLPPALMLLVTSSLVESGAGTGWTVYPPLSGNLAHSGVSVDLCIFSLHVAGISSILGSLNFMATLKNMSPLKMKYENMPLFNWSVLITAFLLISSLPVLAGAITMLLLDRNFNTSFFDPSGGGDPILYQHLFWFFGHPEVYILILPGFGIIFSHVMMGHTNKKEVFGSLGMIYSMIAVGMLGFIVWAHHMFTV---------------------------------------------------GLDVDTRAYFSAATMIIAIPTGIKVFSWMATMHGSKNEFSPSMFWAIGFVFLFSIGGLTGIILSNSSVDVVLHD----------TYYVVAHFHYV---LSMGAVFAIMAGFTNWYPLFSGLTMNSRWLKIHFLLMLL---------GVNMTF-FPQHFLGVSGMPRRYSDYPDSFFTWNMMSS------------------------FGSFISMIA-------------------------IFYF----------IIILWESM-----------ISQRVLIWNIY----------PNSLGEWVNQ-LPPSFHSCEQS--LVVSD-----------------------------------
>Nothopuga_sp.
----------------MLPRWFYSTNHKDIGMLYLVFG-----AW--AAMLGTALSLLIRAELGQPGSLIGNDQIYNVIVTSHAFVMIFFMVM-PIMIGGFGNWLVPLMIGAPDMAFPRLNN-----------MSFWLLPPSIVLLMSSSMVENGAGTGWTVYPPLASNISHMGGSVDLTIFSLHLAGVSSILGAINFITTIINMRSTGMTFERMPLFSWSVLITAILLLLSLPVLAGAITMLLTDRNFNTSFFDPAGGGDPILYQHLFWFFGHPEVYILILPGFGMI-SHIISHYAGKKEPFGALGMIYAMVGIGYLGFVVWAHHMFTV---------------------------------------------------GMDVDTRAYFTSATMIIAVPTGIKIFSWLATLHGSILMYETPLLWALGFVFLFTIGGMTGVIMANSSIDIILHD----------TYYVVAHFHYV---LSMGAVFAIMGGITHWFPMFFGITMNPKWLKVHFLLMFT---------GVNITF-FPQHFLGLSGMPRRYSDYPDAYTTWNVVSS------------------------LGSTMSFIA-------------------------ILWF----------MFILWDAL-----------FFQYTVISTEH----------LPSSTEWMHN-TPPMNHTYNQL--VSVNN-----------------------------------
>Nothoaspis_amazoniensis
----------------MLPRWMFSTNHKDIGTMYLMLG-----AW--SMMMGMSLSILIRLELGQPGSMIGDDQIYNVIVTSHAFVMIFFMVM-PIMIGGFGNWLIPIMLGTPDMAFPRMNN-----------MSFWLLPPSLFLLLSSSLTESGVGTGWTVYPPLASNISHSGMSVDLAIFSLHLAGISSILGSINFITTIMNMRPKGMKIEQIPLFLWSVIITTILLLLSLPVLAGAITMLLTDRNFNTSFFDPAGGGDPILYQHLFWFFGHPEVYILILPGFGMI-SHVICFQTGKKEPFGTLGMIYAMAAIGLLGFIVWAHHMFTV---------------------------------------------------GMDVDTRAYFTAATMIIAVPTGIKIFSWLATLHGVWIQYDTPILWSLGFVFLFTIGGLTGIILANSSIDITLHD----------TYYVVAHFHYV---LSMGAVFAILAGITHWFPMFFGWTFNSILLKIHFFSMFI---------GVNITF-FPQHFLGLAGMPRRYSDYPDFFTKWNVISS------------------------LGSILSFIS-------------------------VLMF----------IYIMWESI-----------SLKRQLIYSQF----------PNSLIEWQLN-FPPSEHTFNQI--NILIK-----------------------------------
>Neoscona_theisi
------------------LRWLYSTNHKDIGTLYLIFG-----AW--AAMMGTAMSVLIRIELGQPGSFMGGDQLYNVIVTAHAFVMIFFMVM-PILIGGFGNWLVPLMLGAPDMAFPRMNN-----------LSFWLLPPSLFLLVISSLVEMGVGAGWTVYPPLAGLEGHAGSSVDFAIFSLHLAGASSIMGAINFISTIINMRFYGMTMEKVPLFVWSVLITAVLLLLSLPVLAGAITMLLTDRNFNTSFFDPSGGGDPILFQHLFWFFGHPEVYILILPGFGIV-SHIISSSVGKREPFGNLGMIYAMVGIGGMGFVVWAHHMFSV---------------------------------------------------GMDVDTRAYFTAATMIIAVPTGIKVFSWMATLHGSYFKFETPLLWCVGFIFLFTMGGITGVVLSNSSLDIVLHD----------TYYVVAHFHYV---LSMGAVFAILAGITYWFPLFFGMIMNGKKTKLQFYVMFV---------GVNLTF-FPQHFLGLNGMPRRYSDYPDAYVFWNMVSS------------------------LGSFLSLLG-------------------------VLFF----------IFLIWEGL-----------VIKMSNQSIYY----------VSSSLEWICN-VPPMNHTFCQL--NMLTK-----------------------------------
>Neoepitrimerus_platyclad_S138
--------------MYSLSRWIYSTNHKDIGTMYFFFG-----FW--TAFYGSALSLLMRLELGQPGSFLFHDHVYNVFVTSHAFVMIFFVVM-PILMGGFGNWLIPVMLGCHDMHFPRMNN-----------LSFWLLFPSMTFLVLSSYISLGAGTGWTVYPPLSSISFHTDISVDLAIFSLHLGGVSSILSSINFITTILSMRFSGMYSERIPLFIWSMLVTSFLLLFSLPVLAGAITMLLTDRNLNTSFFDPLGGGDPILYQHLFWFFGHPEVYILILPGFGII-SQIISFYCGKSEPFGYLGMVYAIISIGVLGFLVWAHHMFTV---------------------------------------------------GMDIDTRAYFTAATMIIGVPTGIKIFSWLATMALSDISWETPMLWVVGFLFLFTLGGLTGIVLSNSSLDVVLHD----------TYYVVAHFHYV---LSMGAVFAIFAGLTHWMQVFYSFKISDSSLKSHFYLSFM---------GVNMTF-FPQHFLGLNGMPRRYSDYSDSFYLWNYISS------------------------LGSFISMFS-------------------------LVYF----------ALLVWKGY-----------HNKMFMYSISS----------SSSFLENFSF-TPLPDHTMEQSIKSVLMHK----------------------------------
>Neocalepitrimerus_rosa_GX37
-----------------MNRWVFSTNHKDIGTMYFIFG-----FW--SAFYGSSLSFIMRMELANSGSVLMSDHNYNVLVTSHAFIMIFFVVM-PILMGGFGNWLIPLLLGASDMYFPRLNN-----------FSFWLLFPALCLLILSSVLASGVGTGWTVYPPLSSVSFHPDWGVDLAIFSLHLGGVSSILSSINFISTIFLMRFQGLGWHQIPLVLWSLLVTSFLLLFSLPVLAGAITMLLTDRNLNTSFFDPLSNGDPILYQHLFWFFGHPEVYILILPGFGLI-SHIISFYSGKSEPFGYLGMVYAIISIGILGFFVWAHHMFTV---------------------------------------------------GLDIDTRAYFTAATMIIGVPTGIKIFSWISTMVLTNTVYETPTLWALGFIFLFTLGGLTGIVLSNSSLDVVLHD----------TYYVVAHFHYV---LSMGAVFAIFGGMLHWIQFFYGFKMDNFLSKIHFYLTFI---------GVNLTF-FPQHFLGLNGMPRRYPDYSSSFSLWNMVSS------------------------VGSFISIFS-------------------------LFLF----------GVMVWVSI-----------FSAKNISYSFN----------NNSSLDAMFG-YPLLDHTINCSLINFSSK-----------------------------------
>Nalepella_abiesis_Z275
-----------MKFFNFLNRWIYSTNHKDIGTMYFFFG-----FW--SAFYGSALSFIMRLELSSPGSFFGHDHLYNVYVTSHAFIMIFFVVM-PVLMGGFGNWLIPLMLGCHDMCYPRMNN-----------LSFWLLVPSMSLLICSSLFSLGAGTGWTVYPPLSSSSFHSDYSVDLAIFSLHLGGISSILSSINFITTIIMARYMGISTSRLPLFIWSMLVTSFLLLLSLPVLAGAITMLLTDRNINTSFFDPLGGGDPVLYQHLFWFFGHPEVYILILPGFGII-SQVISSSCMKEEPFGYMGMVYAIFSIGLLGFVVWGHHMFTV---------------------------------------------------GMDVDTRAYFTAATMVIGVPTGIKIFSWIATLCFSEISWSVPLLWSLGFVFLFTLGGLTGIVLSNSSMDIVLHD----------TYYVVAHFHYV---LSMGAVFAIFAGFTHWFYQFYGVAMSSFLLKIHFYLSFL---------GVNLTF-FPQHYLGLNGMPRRYSDYSDSFYMWNFISS------------------------LGSFISIFS-------------------------LFYF----------IFCIWCSF-----------MGVNSSHSYSS----------SSSNSDSFSE-YPFRSHTYSSSPLAVL-------------------------------------
>Mesobuthus_martensii
------------------MRWLYSTNHKDIGTMYLVFG-----VW--ASMVGTALSLLIRGEIGMPGALMGDDQVYNVVVTAHAFVMIFFMVM-PIMIGGFGNWLIPLMVGAPDMAFPRMNN-----------MSFWLLPPAFFLLLSSAMLESGAGTGWTVYPPLSSSLAHMGGSVDLTIFSLHLAGVSSILGAINFMTTIINMRSMGMTLDKVPLFVWSVFVTAVLLLLSLPVLAGAITMLLTDRNFNTSFFDPAGGGDPILYQHLFWFFGHPEVYILILPGFGMI-SHIVSRHTGSSEPFGTLGMVYALVAIGGLGFIVWAHHMFTV---------------------------------------------------GMDVDTRAYFTAATMIIAVPTGIKIFSWLATLHGSYIPFSSAVLWSLGFIFLFTVGGLTGVILANSSLDIVLHD----------TYYVVAHFHYV---LSMGAVFAILAGIVEWFPLILGIHMNERALKMHFLVMFL---------GVNMTF-FPQHFLGLSGMPRRYSDYPDAYSCWNMLSS------------------------LGSYLSFVA-------------------------ILLF----------MCILWEGM-----------VSFRGLSGIAY----------LPASSEWVHG-FPPQDHTYNHLV-SVLK------------------------------------
>Mastigoproctus_giganteus
-----------------------------MGTLYLILG-----LW--AALSGSALSLLIRMELGHPGALIGDDQIYNVIVTAHAFVMIFFMVM-PIMIGGFGNWLVPLMLGAPDMAFPRMNN-----------LSFWLLPPSLALLLSSAMIESGVGTGWTLYPPLSSIESHSGPSMDLTIFSLHLAGASSILGAINFITTIINMRPNGMHFERVPLFVWSVKITAILLLLSLPVLAGAITMLLTDRNLNTSFFDPAGGGDPILFQHLFWFFGHPEVYILILPGFGMI-SHIISHHSGKKEPFGCLGMIYAMLAIALLGFVVWAHHMFTV---------------------------------------------------GMDVDTRAYFTAATMIIAVPTGIKIFSWLATLHGSTLSFQPPLLWALGFVFLFTMGGLTGVILANSSIDISLHD----------TYYVVAHFHYV---LSMGAVFAIMGGITQWFPLFMGVSMKPIWLKIQFIMMFI---------GVNLTF-FPQHFLGLSGMPRRYSDYPDNFLSWNIVSS------------------------FGSIISFIA-------------------------TLWM----------IFIVWEAL-----------TSKRPILFSGA----------LTSSLEWVHN-FPPSNHTFLQI--NLISK-----------------------------------
>Mahunkania_secundademo
-----------------------------MGTMYFGLG-----IW--AAIFGSSLSNIIRLELNQPGSLMGNDQIYNSIVTAHAFVMIFFMVM-PIMIGGFGNWLIPLMMTTVDMAFPRMNN-----------MSFWLILSSLTLLISSMFSSQGSGTGWTVYPPLSNQTFHSGSSVDLTILSLHLAGVSSIMSSLNFIVTILNMRSASMSLEFIPLFVWSVLITTFLLLLALPVLAGAITMLLTDRNFNTSFFDPSGGGDPILYQHLFWFFGHPEVYILILPGFGMI-SHITSIFSGKKEPFSPLSMIYAMLSIGFLGFIVWAHHMFTV---------------------------------------------------GMDIDTRAYFTAATMVIAIPTGIKIFSWISTVGATHIMYETPMLWSLGFIFLFTVGGLTGVVLSNSSIDIIMHD----------TYYVVAHFHYV---LSMGAVFAIMAGATNWFPVLFNICPNPVLMKAQFWAMFI---------SVNLTF-FPQHFLGLNGMPRRYSDYPDAFTSWNIISS------------------------TGSIMSTLS-------------------------TIFF----------FMILWESV-----------ISNRFLLHFEG----------NASSMEMMMS-YPPQNHTFLQS--AVFFK-----------------------------------
>Liphistius_erawan
------------------LRWFFSTNHKDIGTMYLIFG-----VW--SALVGTALSLLIRAELGQPGSLIGDDQTYNVIVTAHAFIMIFFMVM-PIMIGGFGNWLVPLMLSAPDMAFPRLNN-----------LSFWLLPPSITLLLTSSMVEMGSGTGWTIYPPIASMEFHPGMSIDFTIFSLHLAGASSILGAINFITTIINMRPSGMLLERMPLFVWSILITAGLLLLSLPVLAGAITMLLTDRNFNTSFFDPAGGGDPILFQHLFWFFGHPEVYILIIPGFGMI-SHIVSHSAGKKEPFGSLGMVYAMSAIGLLGFVVWAHHMFTV---------------------------------------------------GMDVDTRAYFTAATMIIAIPTGIKIFSWLATLHGTNLTLNTPLMWSIGFIFLFTIGGLTGVVLANSSIDIVLHD----------TYYVVAHFHYV---LSMGAVFAIMASIVHWFPLFFGLSFNPTLLKINFLSMFI---------GVNMTF-FPQHFLGLNGMPRRYSDYPDAFMSWNIISS------------------------MGSILSFMA-------------------------VMMF----------ILIVWESI-----------ISNRIISHPTQ----------SPASIEWSLN-IPPSHHTFNQL--NMLTF-----------------------------------
>Limulus_polyphemus
-----------------LPRWLYSTNHKDIGTMYLIFG-----IW--AAMVGTALSILIRAELGQPGSLIGDDQIYNVIVTAHAFVMIFFMVM-PVMIGGFGNWLIPLMLGAPDMAFPRLNN-----------MSFWLLPPSFLLLLSSAAVESGAGTGWTVYPPLASGMAHAGASVDLTIFSLHLAGVSSILGAINFITTIINMRTSGMVLERMPLFVWSVKITAILLLLSLPVLAGAITMLLTDRNFNTSFFDPAGGGDPVLYQHLFWFFGHPEVYILILPGFGMI-SHIISHQTGKKEPFGTLGMIYAMLAIGILGFMVWAHHMFTV---------------------------------------------------GMDVDTRAYFTAATMIIAVPTGIKIFSWLATLHGSQLSYDPPLLWALGFVFLFTIGGLTGVILANSSIDIILHD----------TYYVVAHFHYV---LSMGAVFAILAGVTHWFPLFFGMAMNPKWLKIHFLVMFI---------GVNVTF-FPQHFLGLSGMPRRYSDYPDAFTTWNVLSS------------------------LGSLLSFIA-------------------------VMGF----------IFIMWESI-----------ISKRPIIFSNH----------LPSSVEWQHN-IPPADHTYNQL--TMLIK-----------------------------------
>Leptotrombidium_deliense
----------------MMNRWAFSTNHKDIGTLYFALA-----AW--AGMMGTSLSMLIRIELSQPGSFIGSDQTYNALVTAHAFIMIFFMVM-PAMIGGFGNWLVPLMIGTPDMAFPRLNN-----------MSFWLLIPSLTLLSMSMFSGGGAGTGWTVYPPLSGNLAHSGFSVDLTIFSLHLAGISSILGAINFITTILG--ATTSTWERMPLFVWSVLVTTILLLLSLPVLAGAITMLLTDRNFNTSFFDPSGGGDPILFQHLFWFFGHPEVYILILPGFGLI-SHILAISSGKKEPVGSMAMVHAILSIGVLGFIVWGHHMFTV---------------------------------------------------GMDVDSRAYFSAATMVIAIPTGVKVFNWIASLSGAYIMKTPALLWAIGFVFLFTIGGLTGIILSNSSLDIVLHD----------TYYVVAHFHYV---LSMGAVFAIFGGIALWVPLLFSVNLPIKQMKIHFFSTFL---------GVNMTF-FPQHFLGLNGMPRRYSDFPDGLTFWNFISS------------------------LGATISAIG-------------------------ALMF----------LWILWEAI-----------VSSRKTIYHSI----------SFNSGEWAQE-LPISLHTFMSP--SLLIK-----------------------------------
>Leipothrix_sp._Z372
-----------------MMRWFYSTNHKDIGTLYFFFG-----FW--SAFYGSSLSLIMRMELSQPGTFLGHDHLYNVFVTSHAFIMIFFVVM-PILMGGFGNWILPLFLGCNDMHFPRLNN-----------LSFWLLYPALIFLILSGYLSMGAGTGWTVYPPLSSISFHNDISVDLAIFSLHLGGVSSILSSINFITTIIMVRFSNLSMERLPLFIWSMLVTSFLLLFSLPVLAGAITMLLTDRNLNTSFFDPLGGGDPILYQHLFWFFGHPEVYILILPGFGII-SQVISFYCGKSEPFGYLGMVYAIVSIGVLGFLVWAHHMFTV---------------------------------------------------GMDIDTRAYFTAATMIIGVPTGIKIFSWLATICMSNVSWETPMLWCMGFLFLFTLGGLTGIVLSNSSMDVVFHD----------TYYVVAHFHYV---LSMGAVFAIFAGLTHWLQIFYGIKFSELSLKIHFFSSFI---------GVNLTF-FPQHFLGLNGMPRRYSDYPDSFYLWNLISS------------------------LGSYVSLFS-------------------------FFYF----------VYLVCSSF-----------FKKNIMMSIFS----------AGSSLETLVS-MPIEDHTFTNSIKSLKMY-----------------------------------
>Leipothrix_sp._S83
---------------------MYSTNHKDIGTLYFIFG-----FW--TAFYGSGLSLIIRLELSQPGSFMFHDALYYVFVTSHAFVMIFFVVM-PILMGGFGNWLIPLFMGVHDMHFPRMNN-----------FSFWLLMPAMLFLVVSTHYSLGAGTGWTVYPPLSGVLYHSDMSVDLAIFSLHLGGVSSILSSINFISTVFSMRFSGSFTDRLPLFIWSMVTTSFLLLFSLPVLAAAITMLLMDRNMNTSFFDPLGGGDPVLYQHLFWFFGHPEVYILILPGFGII-SQIISFYCGKKEPFGYLGMVYAIISIGVLGFLVWAHHMFTV---------------------------------------------------GMDVDTRAYFTAATMIIGVPTGIKIFSWIATISMSRVSWEAPLIWSVGFIFLFTLGGLTGIILSNSSLDLVLHD----------TYYVVAHFHYV---LSMGAVFAIFSGATHWFQNFFGAKFNSHMLKVHFFLSFV---------GVNMTF-FPQHFLGLNGMPRRYSDYPDSFSLWNFFSS------------------------LGSIVSIFS-------------------------LIFF----------SLTIWDML-----------SSKMYVYDFSS----------S-TSMDSFFS-APVEEHTCSWALKSVV-------------------------------------
>Leipothrix_c.f._sabinae_HEN4
--------------MYSLSRWIYSTNHKDIGTMYFFFG-----FW--TAFYGSALSLLMRLELGQPGSFLFHDHVYNVFVTSHAFVMIFFVVM-PILMGGFGNWLIPVMLGCHDMHFPRMNN-----------LSFWLLFPSMTFLVLSSYISLGAGTGWTVYPPLSSISFHTDISVDLAIFSLHLGGVSSILSSINFITTILSMRFSGMYSERIPLFIWSMLVTSFLLLFSLPVLAGAITMLLTDRNLNTSFFDPLGGGDPILYQHLFWFFGHPEVYILILPGFGII-SQIISFYCGKSEPFGYLGMVYAIISIGVLGFLVWAHHMFTV---------------------------------------------------GMDIDTRAYFTAATMIIGVPTGIKIFSWLATMALSDISWETPMLWVVGFLFLFTLGGLTGIVLSNSSLDVVLHD----------TYYVVAHFHYV---LSMGAVFAIFAGLTHWMQVFYSFKISDSSLKSHFYLSFM---------GVNMTF-FPQHFLGLNGMPRRYSDYSDSFYLWNYISS------------------------LGSFISMFS-------------------------LVYF----------ALLVWKGY-----------HNKMFMYSISS----------SSSFLENFSF-APLPDHTMEQSIKSVLMHK----------------------------------
>Keiferella_guanegouensis_QH1
--------------MKFFQRWMYSTNHKDIGTMYFIFG-----FW--TAFYGSSLSLLMRLELSQPGSFMFHDHMYNVFVTSHAFIMIFFVVM-PVLMGGFGNWLIPIMLGCHDMHFPRMNN-----------LSFWLLFPAMIFLILSSYISLGAGTGWTVYPPLSSITFHSDISVDLAIFSLHLGGVSSILSSINFITTVLTMRFAGLFTERIPLFIWSLMVTSFLLLFSLPVLAGAITMLLTDRNINTSFFDPLGGGDPVLYQHLFWFFGHPEVYILILPGFGII-SQVISFYCGKTEPFGYLGMVYAIVSIGVLGFLVWAHHMFTV---------------------------------------------------GMDIDTRAYFTAATMIIGVPTGIKIFSWLATISMSNVSWEVPMLWSVGFLFLFTLGGLTGIVLSNSSLDVVLHD----------TYYVVAHFHYV---LSMGAVFAIFAGLTHWLQVFYGFKMSDMGLKVHFFISFI---------GVNLTF-FPQHFLGLNGMPRRYSDFSDSFFLWNYVSS------------------------LGSFISLFS-------------------------LFYF----------CLLFWSAS-----------AEKMLTYSVSS----------TSNSLENFLH-YPVLEHSFDQSVKTLDSSN----------------------------------
>Ixodes_holocyclus
----------------MLPRWLFSTNHKDIGTMYLIFG-----SW--STMVGMSMSILIRTELGQPGSLIGNDQIYNVIVTAHAFIMIFFMVM-PVMIGGFGNWLVPLMLGAPDMAFPRMNN-----------LSFWLLPPSIFLLLNSSLVESGAGTGWTVYPPLSSNIAHSGASVDMAIFSLHLAGISSILGAINFITTIINMRSNALTLERMPLFVWSVLITAILLLLSLPVLAGAITMLLTDRNFNTSFFDPSGGGDPILYQHLFWFFGHPEVYILILPGFGMI-SHIICFHTGKKEPFGNLGMIYAMLAIGFLGFIVWAHHMFTV---------------------------------------------------GMDVDTRAYFTAATMIIAVPTGIKIFSWLATLHGSNIEFNSSVLWTLGFLFLFTLGGLTGIILSNSSLDIILHD----------TYYVVAHFHYV---LSMGAVFAIMGSITHWFPLFFGLNMNSMWLKIQFYTMFI---------GVNLTF-FPQHFLGLSGMPRRYSDYPDFFTKWNMISS------------------------LGSMISAIS-------------------------VIFF----------IMILWESI-----------ICKRIIMTSQF----------SNSSQEWQIN-FPPSEHTFNQN--NILIKN----------------------------------
>Humerobates_rostrolamellatus
-----------------------------MGTLYFIFG-----AW--AGLLGSALSGLIRLELGQPGSLMENDQIYNTVVTAHAFVMIFFMVM-PVMIGGFGNWLVPMMIGAQDMAFPRMNN-----------MSFWLLPPSLALLSSSAFAGMGAGTGWTVYPPLAGNLFHSGISVDLAIFSLHLAGASSILGAINFITTILNMRSSSMSLDSIPLFVWSVLITAVLLLLSLPVLAGAITMLLTDRNFNTSFFDPSGGGDPILYQHLFWFFGHPEVYILILPGFGMI-SHTISFYSGKKEPFGTLGMIYAMVSIGFLGFIVWAHHMFTV---------------------------------------------------GMDVDTRAYFTAATMIIAIPTGVKVFSWLATMNGSYLYLDASMCWSIGFVFLFTVGGLTGVILANSSIDIILHD----------TYYVVAHFHYV---LSMGAVFAVMAGATHWLPLLFNMNMNPKMLKIQFLSMFI---------GVNLTF-FPQHFLGLNGMPRRYSDYPDAFTTWNIISS------------------------LGSLISFVS-------------------------VILF----------MWIIWEGL-----------SSSRSMSNSFG----------ISSSIEWMNA-TPVSEHTYNQS--VLLNIN----------------------------------
>HK8_20200104
-----------------MSRWIYSTNHKDIGTMYFFFG-----FW--SAFYGTSLSMVMRLELSQPGSFIFHDHLYNVFVTSHAFIMIFFVVM-PVLMGGFGNWLLPLMLGCHDMHFPRMNN-----------FSFWMLLPAMTFLVASSIVSLGAGTGWTVYPPLSSISFHNDISVDLAIFSLHLGGVSSILSSINFITTIFVMRFSGLLMERLPLFVWAMMVTSFLLLFSLPVLAGAITMLLTDRNINTSFFDPLGGGDPILYQHLFWFFGHPEVYILILPGFGII-SQVISFYCGKSEPFGYLGMVYAIFSIGVLGFLVWAHHMFTV---------------------------------------------------GMDIDTRAYFTAATMIIGVPTGIKIFSWLATVSMSKVSWEVPMFWSMGFIFLFTLGGLTGIVLSNSSLDTVLHD----------TYYVVAHFHYV---LSMGAVFAIFAGLTHWLQIFYGVKMSDFKLKVQFFISFI---------GVNLTF-FPQHFLGLNGMPRRYSDYPDSFYLWNLFSS------------------------IGAWISLFS-------------------------LVYF----------CFLVWSSL-----------TSKMMLSSVYS----------SPSSVENFVN-LPLFDHTITNSVKSLSS------------------------------------
>HK3_20191031
-------------MNYYFSRWFNSINHKDIGTLYFIFG-----FW--SAFYGSSLSMVIRMELSQPGSFIFHDHAYNVFVTAHAFIMIFFVVM-PVLMGGFGNWLLPVMLGCHDMHFPRMNN-----------LSFWLLFPAMTFLILSSYLSVGAGTGWTVYPPLSSISFHNDISVDLAIFSLHLGGVSSILSSINFITTIFSMRISGFKTERLPLFVWSMLVTSFLLLFSLPVLAGAITMLLTDRNLNTSFFDPLGGGDPVLYQHLFWFFGHPEVYILILPGFGII-SQVISFYCGKSEPFGYLGMVYAIFSIGILGFLVWAHHMFTI---------------------------------------------------GMDIDTRAYFTAATMIIGVPTGIKIFSWLATISMSSVSWEAPMYWCMGFLFLFTLGGLTGIILSNSSLDIVLHD----------TYYVVAHFHYV---LSMGAVFSIFAGFTHWLNIFYGLKFSDFKLKIHFFMSFL---------GVNMTF-FPQHFLGLNGMPRRYSDYPDSFFLWNLISS------------------------LGSLLSLFS-------------------------LLYF----------SYLVWNSF-----------SNKMNVISSLS----------SSSFIENSLF-SPLEDHTFTNSIKILVK------------------------------------
>HK3_20190627N10
-------------MNYYFSRWFNSINHKDIGTLYFIFG-----FW--SAFYGSSLSMVIRMELSQPGSFIFHDHAYNVFVTAHAFIMIFFVVM-PVLMGGFGNWLLPVMLGCHDMHFPRMNN-----------LSFWLLFPAMTFLILSSYLSVGAGTGWTVYPPLSSISFHNDISVDLAIFSLHLGGVSSILSSINFITTIFSMRISGFKTERLPLFVWSMLVTSFLLLFSLPVLAGAITMLLTDRNLNTSFFDPLGGGDPVLYQHLFWFFGHPEVYILILPGFGII-SQVISFYCGKSEPFGYLGMVYAIFSIGILGFLVWAHHMFTI---------------------------------------------------GMDIDTRAYFTAATMIIGVPTGIKIFSWLATISMSSVSWEAPMYWCMGFLFLFTLGGLTGIILSNSSLDIVLHD----------TYYVVAHFHYV---LSMGAVFSIFAGFTHWLNIFYGLKFSDFKLKIHFFMSFL---------GVNMTF-FPQHFLGLNGMPRRYSDYPDSFFLWNLISS------------------------LGSLLSLFS-------------------------LLYF----------SYLVWNSF-----------SNKMSVVSSLS----------SSSFIENSLF-SPMEDHTFTNSIKILVK------------------------------------
>HK3_20190627N9
--------------MYFFLRWFCSTNHKDIGTMYFIFG-----FG--TALYGSSLSTVMRLELSQSGSLIFNDHLYNVFVTSHAFIMIFFVVM-PILMGGFGNWLIPILCGCHDMYFPRMNN-----------LSFWLLSPAMFLLIFSSHSSMGVGTGWTVYPPLSSISFHGDLSVDLAIFSLHLGGVSSILSSINFITTIILMQYNPNWYANLSLFLWCMLITSFLLLFSLPVLAGAITMLLLDRNMNTSFFDPTGGGDPVLYQHLFWFFGHPEVYILILPAFGII-SSLVSFYTSKLEPFGYLGMVYAVISIGILGFLVWAHHMFTT---------------------------------------------------GMDVDTRAYFTAATMIIGVPTGIKIFSWIATMSMSEISWEPPMFWVVGFIFLFTLGGLTGIVLSNSFLDVVLHD----------TYYVVAHFHYV---LSMGAVFAIFGGLTHWLPIIFGLKMSEFNLKLQFLISFL---------GVNLTF-FPQHFLGLNGMPRRYSDYSECFFLWNFVSS------------------------VGTGISIFS-------------------------LFYF----------LLIVIKSA-----------FEKNSLIHYGG----------TSSSLDSFNY-SPSLDHTMKNSTKLMLM------------------------------------
>HK2_20190627
------------------MKMSVSV------LMYFVMG-----FW--SAFYGTSLSMIMRLELSLTGSFLMDDHLYNVFVTSHAFIMIFFVVM-PILMGGFGNWLIPLMMGSHDMNFPRLNN-----------LSFWMLVPSMNFLILSSFYSTGAGTGWTVYPPLSSSSFHTDLSVDLVIFSLHLGGLSSILSSINFITTILTMMSVNSNLNKNSLFIWSMLTTSFLLIFSLPVLAGAITMLLFDRNLNTCFFDPLGGGDPILYQHLFWFFGHPEVYILILPGFGII-SQILSFYTGKKEPFGYTGMVYAIISIGVLGFMVWAHHMFSV---------------------------------------------------GLDVDTRAYFTAATMIIGVPTGIKIFSWMATMSLSKISWEDPMLWTVGFLTLFTMGGLTGIVLSNSSLDIVLHD----------TYYVVAHFHYV---LSMGAVFSIFAGLSHWLKIFYGLKINSIMSKSHFFLTFV---------GVNMTF-FPQHFLGLNGMPRRYSDYSDSFYFWNFISS------------------------LGSMISFSS-------------------------LILY----------GLIIFWSL-----------STKNLILQNFS----------KSNSLENIMF-SPLVSHTFDEPFKIMKF------------------------------------
>HK1_20190627
----MSFKIFSDGGSSYINRWIYSTNHKDIGSMYFIFG-----FW--TAFYGSSMSMLMRLELSQNGSLFFHDHLYNVFVTSHAFIMIFFVVM-PILMGGFGNWLIPIMMGCHDMHFPRMNN-----------LSFWLLFPAMTLLTLSSFISMGVGTGWTVYPPLSSISFHNDISVDLAIFSLHLGGVSSILSSINFITTVFTMRYSGLLIERLPLFIWSMLVTSFLLLFSLPVLAGAITMLLTDRNINTSYFDPLGGGDPILYQHLFWFFGHPEVYILILPGFGII-SQVISFYCGKSEPFGYLGMVYAIFSIGVLGFLVWAHHMFTV---------------------------------------------------GMDIDTRAYFSAATMVIAVPTGIKIFSWLATISLSNVSWETPMLWSMGFLFLFTLGGLTGIVLSNSSLDVVLHD----------TYYVVAHFHYV---LSMGAVFAIFAGVSHWFQIFYGIKMSDFKLKIHYYISFL---------GVNLTF-FPQHFLGLNGMPRRYSDYPDSFYLWNFVSS------------------------VGSFISMYS-------------------------LIYF----------CYVFWFSY-----------SSFMVLSGFNS----------VSSNSEVMLM-TPTPDHTMENPSKTLIMDS----------------------------------
>Histiostoma_blomquisti
-----------------MMRWILSTNHKDIATLYFIFG-----FW--AGMLGTSFSFLIRLELAQPGNFMMDYEYYNSIVTAHAFIMIFFMVM-PIMMGGFGNLLVPVMIGATDMSYPRLNN-----------MSFWLLPPSLSLLISSSIVGSGVGTGWTVYPPLSDYSFHEGPAVDFGILSLHIAGISSILGAINFIVTIFNMKMDGMSWPMVPLFVWSVLITSFLLAFSLPVLAAALTMLLTDRNFNTTFFDPIGGGDPILYQHLFWFFGHPEVYILILPGFGMI-SHTVSFYSNKMEPFGSLGMIYAMISIGVLGFIVWAHHMFTV---------------------------------------------------GLDVDTRAYFTAATMIIAVPTGVKVFSWLATILGGSLDFSPSFLWSLGFIFLFSVGGLTGVILSNSSLDVSLHD----------TYYVVAHFHYV---LSMGAVFAIMAGITHWFPLCYGLNMSSIMLKSQFLLMFL---------GVNLTF-FPQHFLGLNGMPRRYSDYPDFFSFWNVMSS------------------------VGSVITLIS-------------------------IVFF----------LFIVWCSI-----------ASGG-YSFNMP----------SVSSAELYLD-CPLPPHTHLES--VKLVRGLLFF------------------------------
>Heterometrus_longimanus
---------------------LFSTNHKDIGTMYLILG-----GW--ASMVGTALSMMIRVETGSPGSFIGDDQLYNVVVTAHAFVMIFFMVM-PIMIGGFGNWLVPLMLGVPDMAFPRLNN-----------MSFWLLPPAFFLLLGSAALESGAGTGWTVYPPLSSSMFHSGGSVDMTIFSLHLAGASSILGAINFITTILNMRSDGMVMERIPLFVWSVLITAVLLLLSLPVLAGAITMLLTDRNFNTSFFDPAGGGDPILYQHLFWFFGHPEVYILILPGFGMI-SHVVSRHMGSSEPFGAIGMIYAMLSIGFLGFVVWAHHMFTV---------------------------------------------------GMDVDTRAYFTAATMVIAVPTGIKVFSWIATMYGSRVNFAPPVMWAVGFIFLFTVGGLTGVVLANSSLDVVLHD----------TYYVVAHFHYV---LSMGAVFAIMAGIVEWFPLFLGVHMSDRLLKVHFFVMFI---------GVNMTF-FPQHFLGLSGMPRRYSDYPDAFFCWNVVSS------------------------FGSMLSVVA-------------------------TFLF----------LYILWEAL-----------ISARGLVFIGN----------TSSSLEWAHG-APPMDHTYSQL--SVLVK-----------------------------------
>Hermanniella_granulata
------------------TRWFYSTNHKDIGTLYLMFG-----AW--AGIMGAALSALIRLELGQPGSLLENDQIYNTVVTAHAFVMIFFMVM-PVLIGGFGNWLVPMMIGAQDMAFPRMNN-----------MSFWLLPPSLTLLSMSAFAGVGAGTGWTVYPPLAGNLFHSGFSVDLAIFSLHLAGASSILGAINFITTIMNMRSSSISLDTIPLFVWSVLITAILLLLSLPVLAGAITMLLTDRNFNTSFFDPSGGGDPILYQHLFWFFGHPEVYILILPGFGII-SHIISFYSGKKEPFGTLGMIYAMVSIGFLGFVVWAHHMFTV---------------------------------------------------GMDVDTRAYFTAATMVIAIPTGVKVFSWLATMNGAYVSLDAPMYWAIGFVFLFTVGGLTGVVLSNSSIDIVLHD----------TYYVVAHFHYV---LSMGAVFALMAGVTHWFPLLFNLNMNPKLLKIQFISMFV---------GVNMTF-FPQHFLGLNGMPRRYSDYPDAYTFWNVISS------------------------FGSLVSFLS-------------------------TILF----------LWILWESA-----------SESRLWLTSFS----------SESSSEWLNP-TPIPEHTFNQL--TLLMLKA---------------------------------
>HEN32
-------------MLEYLSRWFNSTNHKDIGSMYFFFG-----FW--SAFYGTSLSMVMRMELSNPGSFIFHDHLYNVFVTSHAFIMIFFVVM-PVLMGGFGNWLLPLMLGCHDMHFPRMNN-----------LSFWLLFPAMSFLIFSSYYSLGAGTGWTVYPPLSSITYHNDISVDMAIFSLHLGGVSSILSSINFITTIFSMRFSGLLMERMPLFVWSMLVTSFLLLFSLPVLAGAITMLLTDRNINTSFFDPLGGGDPILYQHLFWFFGHPEVYILILPGFGII-SQVISFYCGKSEPFGYLGMVYAIFSIGALGFLVWAHHMFTV---------------------------------------------------GMDIDTRAYFTAATMIIGVPTGIKIFSWLATVAFSNVSWEAPMMWAMGFIFLFTLGGLTGIVLSNSSLDTVLHD----------TYYVVAHFHYV---LSMGAVFAIFSGLTHWFQIFYSIKFSDLKLKVHFFISFL---------GVNLTF-FPQHFLGLNGMPRRYSDYPDSFYLWNLFSS------------------------VGAWISLFS-------------------------LIYF----------CYLVWDGF-----------SKKMVLTSTFS----------GSSCLEMSNN-IPVEDHTLLSPVKCIKI------------------------------------
>HEN23
------------MLTNTINRWFFSTNHKDIGSLYFFFG-----FW--SAFYGTSLSMVMRLELSQPGSFIFHDHLYNVFVTSHAFIMIFFVVM-PVLMGGFGNWLIPLLLGCHDMHFPRMNN-----------FSFWMLLPAMSFLILSSYISVGAGTGWTVYPPLSSISFHNDISVDLAIFSLHLGGVSSILSSINFITTIFVMRFSGLLMERIPLFIWAMLVTSFLLLFSLPVLAGAITMLLTDRNINTSFFDPLGGGDPILYQHLFWFFGHPEVYILILPGFGIV-SQLISFYCGKSEPFGYLGMVYAIFSIGILGFLVWAHHMFTV---------------------------------------------------GLDIDTRAYFTAATMIIGVPTGIKIFSWLSTVAFSNVSWETPMFWCMGFIFLFTLGGLTGIVLSNSSLDTVLHD----------TYYVVAHFHYV---LSMGAVFAIFAGLTHWLQIFYGLKMSEDSLKSHFFISFV---------GVNMTF-FPQHFLGLNGMPRRYSDYPDSFYFWNLVSS------------------------VGAWISLFS-------------------------LVMF----------CLIFWDSL-----------SKKMNFFNSSG----------ASSSLENLMI-SPSEDHTLIDPVKMFNS------------------------------------
>HEN13_MT2
------------MLTNMINRWFFSTNHKDIGSLYFFFG-----FW--SAFYGTSLSMVMRLELSQPGSFIFHDHLYNVFVTSHAFIMIFFVVM-PVLMGGFGNWLIPLMLGCHDMHFPRMNN-----------FSFWMLLPAMTFLILSSYISIGAGTGWTVYPPLSSISFHNDISVDLAIFSLHLGGVSSILSSINFITTIFVMRFSGLLMERIPLFIWAMLVTSFLLLFSLPVLAGAITMLLTDRNINTSFFDPLGGGDPILYQHLFWFFGHPEVYILILPGFGIV-SQLISFYCGKSEPFGYLGMVYAIFSIGILGFLVWAHHMFTV---------------------------------------------------GLDIDTRAYFTAATMIIGVPTGIKIFSWLSTVAFSNVSWETPMFWCMGFIFLFTLGGLTGIVLSNSSLDTVLHD----------TYYVVAHFHYV---LSMGAVFAIFAGLTHWLQIFYGLKMSEDNLKSHFFISFL---------GVNMTF-FPQHFLGLNGMPRRYSDYPDSFYFWNLVSS------------------------VGAWISLFS-------------------------LVMF----------CLIFWDSL-----------CKKMNFFNSSG----------ASSSLENLMI-SPSEDHTLIDPVKMFNS------------------------------------
>Hemiscolocenus_sp.nov._Z394
-------------MLNYLNRWFFSTNHKDIGTMYFLFG-----FW--TAFYGSSLSVLMRLELSQPGSFLHHDHVYNVFVTAHAFVMIFFVVM-PIMMGGFGNWLIPLMLGCHDMHFPRMNN-----------LSFWLLFPAMMFLILSSYMGTGAGTGWTVYPPLSSISFHNDLSVDLAIFSLHLGGVSSILSSINFITTIMVMRFSGQISERLPLFIWSMLVTSFLLLFSLPVLAGAITMLLTDRNINTSFFDPMGGGDPILYQHLFWFFGHPEVYILILPGFGMI-SQIISFYCGKSEPFGYLGMVYAIFSIGLLGFLVWAHHMFTV---------------------------------------------------GMDIDTRAYFTAATMIIGVPTGIKIFSWLATISMSNVSWESPMMWAMGFLFLFTVGGLTGIVLSNSTMDLVLHD----------TYYVVAHFHYV---LSMGAVFAIFAGFTHWIQIFYSVKLSDLLLKIHFFVSFL---------GVNLTF-FPQHFLGLNGMPRRYSDYPDSFYLWNFISS------------------------VGSFVSIFS-------------------------LAYF----------AFIIWNSI-----------SFKMIFTSSSS----------SSSSMENFFW-SPLPDHTLNFYPKTLTMSN----------------------------------
>HC3_20190110
-------------MKNFMNRWFYSTNHKDIGSLYFFFG-----FW--TAFYGTSLSMVMRAELSQPGSVINHDHVYNVFVTAHAFVMIFFVVM-PVLMGGFGNWLLPIFLGCHDMHYPRMNN-----------LSFWMLFPSMIFLILSCSISAGAGTGWTVYPPLSSLSFHNDISVDLAIFSLHLGGVSSILSSINFITTIFVMRSMGMTMERMSLFVWSMLVTSFLLLFSLPVLAGAITMLLADRNLNTSFFDPLGGGDPVLYQHLFWFFGHPEVYILILPGFGII-SEVISFYCGKSEPFGYLGMVYAIFSIGILGFLVWAHHMFTV---------------------------------------------------GMDIDTRAYFTAATMIIGVPTGIKIFSWVATICFSNVSWEAPMLWSVGFIFLFTLGGLTGIVLSNSSLDTVLHD----------TYYVVAHFHYV---LSMGAVFAIFAGFTHWFQVFYGLKVSDFLLKFHFFISFL---------GVNMTF-FPQHFLGLNGMPRRYSDYPDSFYTWNYISS------------------------LGSMLSLFS-------------------------LLIF----------ILIIWHSI-----------SKKNNLCSVDS----------TSSSSDFILF-YPVLSHTFEFPLKCVSGSK----------------------------------
>Haemaphysalis_bancrofti
-----------------LPRWMFSTNHKDIGTMYLIFG-----AW--AGMLGLSMSILIRMELGQPGTLIGNDQIYNVIVTAHAFIMIFFMVM-PIMIGGFGNWLVPLMLGAPDMAFPRMNN-----------MSFWLLPPSLFLLINSSLVESGAGTGWTVYPPLSSNLSHYGPSVDMAIFSLHLAGASSILGAINFITTIINMRSLGMTLERMPLFVWSVLITAILLLLSLPVLAGAITMLLTDRNFNTSFFDPSGGGDPILYQHLFWFFGHPEVYILILPGFGMI-SQIICFHTGKKEPFGNLGMIYAMLAIGLLGFIVWAHHMFTV---------------------------------------------------GMDIDTRAYFTSATMIIAVPTGIKIFSWLATLHGTKLKFNTPILWALGFVFLFTVGGLTGIMLANSSIDIILHD----------TYYVVAHFHYV---LSMGAVFAIMGAIIHWFPLFFGLNFNSILTKSQFFVTFI---------GVNMTF-FPQHFLGLSGMPRRYSDYPDFFSKWNMISS------------------------VGSVISLIG-------------------------TILM----------IFIIWSAM-----------IEKKKVVITQF----------SNSSIEWMLN-FPPSEHTFNQN--NIILK-----------------------------------
>Habronattus_oregonensis
---------------MELLRWLYSTNHKDIGTLYLIFG-----AW--AAMVGTAMSMLIRMELGQTGSFLGSDHLYNVIVTAHAFVMIFFMVM-PILIGGFGNWLVPLMLGAPDMAFPRMNN-----------LSFWLLPPSLMLLFISSMVEMGVGAGWTVYPPLASVVGHGGSSVDFAIFSLHLAGASSIMGAINFISTVINMRSSSMSMDSVPLFVWSVLITAVLLLLSLPVLAGAITMLLTDRNFNTSFFDPAGGGDPILFQHLFWFFGHPEVYILILPGFGIV-SHVISASVGKREPFGSLGMIYAMVGIGGMGFVVWAHHMFSV---------------------------------------------------GMDVDTRAYFTAATMIIAVPTGIKVFSWMATMYGAYFSMDTPLMWCVGFVFLFTLGGITGVVLSNSSLDIVLHD----------TYYVVAHFHYV---LSMGAVFAILAGITYWFPLFFGMVLSEKKTKLQFLVMFL---------GVNMTF-FLQHFLGLNGMLRRYSDYPDAFTFWNMVSS------------------------LGSLLSLVA-------------------------VFMM----------IYIVWEEM-----------VMKFSFYESYY----------VSSSLEWINN-IPPLDHTFTQL--NLITE-----------------------------------
>Grandiscapitis_camelliae_YN453
-------------MNIFLKIWLGSVNHKDIGSLYFIFG-----TW--AAMFGSSLSLLMRLELSVSGSFLFNDYFYNTIVTSHAFVMIFFVVM-PVLMGGFGNWLIPLFLGCNDMVFPRVNN-----------LSFWILNLAMVFLIYSSFFSLGCATGWTVYPPLSSIMYHNDFGVDLAIFSLHMGGISSILSSINFISTIFANKSFGIYFYRLPLFIWSILVTSFLLLFSLPVLAGALTMLLMDRNMNTSFFDPLGGGDPVLYQHLFWFFGHPEVYILILPGFGII-SHVVSFYTGKSEPFGYLGMVYAIISIGVLGFFVWAHHMFTI---------------------------------------------------GMDVDTRAYFTSATMIIGVPTGIKIFSWISTIVLSNTIFDVSMLWSLGFIFLFTLGGLTGIVLSNSSLDISLHD----------TYYVVAHFHYV---LSMGAVFSIFSGFTHWIYLFYGLKLNNFFLKLQFYLSFL---------GVNMTF-FPQHFLGLNGMPRRYSDYSSCFMLWNYVSS------------------------LGSLISVFS-------------------------LLMF----------FFILWKSF-----------WSKVMMESFFS----------DNSFSEFFFD-SPLDTHTFFQSSIILVKS-----------------------------------
>Gaeolaelaps_aculeifer
-------------MNLFISRWLFSSNHKDIGTIYLIFA-----AW--SAFLGTALSMIIRSELGAPGSLINDDQIYNTIVTSHAFIMIFFMVM-PAMIGGFGNWLTPLLLSAPDMAFPRMNN-----------MSFWLLIPSILLLISSSFIESGAGTGWTVYPPLASNISHSGGAVDVAIFSLHLAGVSSILGSINFISTILNMRPKNMLLEQLPLFIWSVFITTILLLLSLPVLAGAITMLLTDRNFNTSFFDPSGGGDPILYQHLFWFFGHPEVYILILPGFGMI-SHIVGLQSGKKQPFGNLGMIYAMLTIGILGFIVWAHHMFTI---------------------------------------------------GLDIDTRAYFTAATMIIAVPTGIKIFSWLATIHGSKIKFDPPMMWSLGFIFLFTMGGMTGVILANSSIDIILHD----------TYYVVAHFHYV---LSMGAVFAIAAGVVHWFPMFFGLSFNNKFLKTHFLSMFI---------GVNMTF-FPQHFLGLSGMPRRYSDYPDFFSKWNVVSS------------------------IGSIISTLS-------------------------LLYF----------LFILWDFF-----------ISKRLIINTHF----------ISSSIEWQLN-QPPAHHTFNNP--NLLYLIN---------------------------------
>Fujianacarus_wisterianis_Z399
--------------MSWVHKWMYSTNHKDIGTMYFFFG-----FW--SALYGSSLSLAMRLELGQPGSFFTPRSFVKRFLLLPMLLLKFFLLLCPFKWGGFGNWLIPFYLGSHDMYFPRMNN-----------LSFWLLFPAIILLVLSSHLSLGVGTGWTVYPPLASISFHSDYSVDLAIFSLHLGGVSSILSSINFITTIFCMRVHGLDNNRLPLFIWSMLVTSFLLLLSLPVLAGAITMLLTDRNFNTSFFDPLGGGDPVLYQHLFWFFGHPEVYILILPGFGIV-SQVISFYCGKTEPFGYLGMTYAIFSIGILGFFVWAHHMFTV---------------------------------------------------GMDIDTRAYFTAATMIIGVPTGIKIFSWLATIAFSKVSWQVPMYWVVGFLFLFTLGGLTGIVLSNSCLDIVLHD----------TYYVVAHFHYV---LSMGAVFAIFAGMTHWIETFYGLKLLDYKLKIHFFLSFL---------GVNLTF-FPQHFLGLNGMPRRYSDFPDCFFLWNYVSS------------------------FGSVLSIFS-------------------------LFYF----------TLLIWEAF-----------SFKMSLCNHES----------SVSSIEFLIP-SPVNEHTMGQSFKVCRMI-----------------------------------
>Fujianacarus_wisterianis_HN237
--------------MSWVHKWMYSTNHKDIGTMYFFFG-----FW--SALYGSSLSLAMRLELGQPGSFLHHDHLYNVFVTSHAFIMIFFVVM-PILMGGFGNWLIPFYLGSHDMYFPRMNN-----------LSFWLLFPAIILLVLSTHLSLGVGTGWTVYPPLASISFHSDYSVDLAIFSLHLGGVSSILSSINFITTIFCMRVHGLDNNRLPLFIWSMLVTSFLLLLSLPVLAGAITMLLTDRNFNTSFFDPLGGGDPVLYQHLFWFFGHPEVYILILPGFGIV-SQVISFYCGKTEPFGYLGMTYAIFSIGILGFFVWAHHMFTV---------------------------------------------------GMDIDTRAYFTAATMIIGVPTGIKIFSWLATIAFSKVSWQVPMYWVVGFLFLFTLGGLTGIVLSNSCLDIVLHD----------TYYVVAHFHYV---LSMGAVFAIFAGITHWIETFYGLKLLDYKLKIHFFLSFL---------GVNLTF-FPQHFLGLNGMPRRYSDFPDCFFLWNYVSS------------------------FGSVLSIFS-------------------------LFYF----------TLLIWEAF-----------SFKMSLCNHES----------SVSSIEFLIP-SPVNEHTMGQSFKVCRMI-----------------------------------
>Fujianacarus_wisterianis_CQ1
--------------MSWVHKWMYSTNHKDIGSMYFFFG-----FW--SALYGSSLSLAMRLELGQPGSFLHHDHLYNVFVTSHAFIMIFFVVM-PILMGGFGNWLIPFYLGSHDMYFPRMNN-----------LSFWLLFPAIILLVLSSHLSLGVGTGWTVYPPLASISFHSDYSVDLAIFSLHLGGVSSILSSINFITTIFCMRVHGLDNNRLPLFIWSMLVTSFLLLLSLPVLAGAITMLLTDRNFNTSFFDPLGGGDPVLYQHLFWFFGHPEVYILILPGFGIV-SQVISFYCGKTEPFGYLGMTYAIFSIGILGFFVWAHHMFTV---------------------------------------------------GMDIDTRAYFTAATMIIGVPTGIKIFSWLATIAFSKVSWQVPMYWVVGFLFLFTLGGLTGIVLSNSCLDIVLHD----------TYYVVAHFHYV---LSMGAVFAIFAGMTHWIETFYGLKLLDYKLKIHFFLSFL---------GVNLTF-FPQHFLGLNGMPRRYSDFPDCFFLWNYVSS------------------------FGSVLSIFS-------------------------LFYF----------TLLIWEAF-----------SFKMSLCNHES----------SVSSIEFLIP-SPVNEHTMGQSFKVCRMI-----------------------------------
>Fragariocoptes_setiger_CM
---------------MFVNRWLYSTNHKDIGTMYFVFG-----FW--SSFYGTSLSMLMRLELSNTGSLFFSDHSYNVFVTSHAFVMIFFVVM-PILMGGFGNWLIPIMMGCHDMAFPRLNN-----------LSFWLLFPAMFFLSSSSVFFLGAGTGWTVYPPLSSFFYHSDGSVDLLIFSLHIGGVSSILSSINFITTIFVMRSVGMNMMRLPLFIWSMLVTSFLLLFSLPVLAGAITMLLTDRNLNTSFFDPLGGGDPILYQHLFWFFGHPEVYILILPGFGII-SQVISFYCGKTEPFGYLGMVYAIFSIGLLGFVVWAHHMFTV---------------------------------------------------GMDVDTRAYFTAATMIIGVPTGIKIFSWMATIAFSDVIMDVPFYWCLGFIFLFTLGGLTGIMLSNSSLDIVLHD----------TYYVVAHFHYV---LSMGAVFAIFAGVTHWFYLFYGFNLSCNMLKVHFWMSFL---------GVNMTF-FPQHFLGLNGMPRRYSDFSDSFYLWNYVSS------------------------VGSIISFFS-------------------------LFYF----------VYVLWVAF-----------SYSSMVVSM-S----------NSTSLEFNLM-IPLEDHTFMKGCKGSLMFN----------------------------------
>Euseius_nicholsi
----------------MMNKWMSSTNHKDIGTLYFIFS-----LW--AAMLGTSLSFLIRLELAQPGSLLMEDQIYNVIVTLHAFVMIFYMVM-PAMIGGFGNWLVPLMVGAPDMAFPRMNN-----------MSFWLLPPSLSLLLIFSFVEGGAGTGWTVYPPLSSIFYHSTISVDLVIFSLHLAGISSIMGAINFISTILNMRPVYMKLEQMPLFVWSVLITAVLLLLSLPVLAGAITMLLTDRNFNTSFFDPSGGGDPVLYQHLFWFFGHPEVYILILPGFGII-SHTILSQSGKMQTFGALGMIYAMSAIGFLGFIVWAHHMFTV---------------------------------------------------GMDVDSRAYFTAATMIIAIPTGIKIFSWVSTVFGSMLKWNTVMLWNMGFIFLFSMGGFTGVILANSSVDIVLHD----------TYYVVAHFHYV---LSMGAVFAIFSGLFYWWPMFYNIYYSSTFSKSHFWIMFL---------GVNFTF-FPQHFLGLNGMPRRYSDYIDYYYFWNFFSS------------------------FGSMLSIFS-------------------------SLLL----------ILIIYKNY-----------VNMNYNYSFSN----------SGQSVDWNIQ-GYPDYHSFEES--CLIYN-----------------------------------
>Eriophyes_armandis_Z303
------------MYKFNLSRWIFSTNHKDIGTMYFFFG-----FW--TAFYGSALSLMMRLELSQPGSFSFHDHVYNVFVTSHAFIMIFFVVM-PILMGGFGNWLIPIMLGCHDMHFPRMNN-----------LSFWLLFPAMTFLVLSMYMSLGAGTGWTVYPPLSSISFHSDPAVDLAIFSLHVGGVSSILSSINFITTVITMRFSGLFSERIPLFIWSMVVTSFLLLFSLPVLAGAITMLLSDRNLNTSFFDPLGGGDPILYQHLFWFFGHPEVYILILPGFGII-SQIISFYCGKSEPFGYLGMVYAIVSIGVLGFVVWAHHMFTV---------------------------------------------------GMDIDTRAYFTAATMIIGVPTGIKIFSWLATICMSNVSWEVPMLWAAGFLFLFTLGGLTGIVLSNSSLDVVLHD----------SYYVVAHFHYV---LSMGAVFAIFAGLTHWLQVFYGFKCNTLALKFHFGISFL---------GVNLTF-FPQHFLGLNGMPRRYSDYSDSFYLWNYISS------------------------VGSVISIFS-------------------------LLMF----------AFLVWKGL-----------GGKMWFFSASG----------NSSSPENLFF-FPMPEHSFEQPVKAVMMFK----------------------------------
>Eremobates_cf._palpisetulosus
-----------------LPRWLYSTNHKDIGTLYLIFG-----AW--SAMFGTALSLLIRAELGQPSSLIGDDQIYNVIVTAHAFVMIFFMVM-PIMIGGFGNWLVPLMIGAPDMAFPRMNN-----------MSFWLLPPSIILLMSSSMVESGAGTGWTVYPPLANNISHAGSSVDLTIFSLHLAGISSILGAINFITTIINMRSPGMTFERMPLFVWSVFITAILLLLSLPVLAGAITMLLTDRNFNTSFFDPAGGGDPILYQHLFWFFGHPEVYILILPGFGMI-SHIISHYAGKKEPFGTLGMIYAMVGIGYLGFCVWAHHMFTV---------------------------------------------------GMDVDTRAYFTSATMIIAVPTGIKIFSWLATLHGSILSYETPLLWALGFVFLFTIGGMTGVVLANSSLDIVLHD----------TYYVVAHFHYV---LSMGAVFAIMSGVTHWFPMFFGLTMNSKWLKIHFALMFT---------GVNITF-FPQHFLGLSGMPRRYSDYPDAYTTWNVVSS------------------------LGSTLSFVA-------------------------IIWF----------MFILWDAA-----------ASNYPIISSEH----------LPSSIEWMHN-IPPISHTYNQL--VLLIK-----------------------------------
>Epitrimerus_sp.nov._Z338
-----------MKMFQP--RWIYSTNHKDIGTLYFFFG-----FW--TAFYGSTLSVLMRLELGGSGSFIFHDHVYNVFVTSHAFIMIFFVVM-PVLMGGFGNWLIPLMLGCQDMHFPRMNN-----------LSFWLLLPAMTFLILSSYLSLGCGTGWTVYPPLSSIYFHNDISVDLAIFSLHLGGVSSILSSINFITTISVMRFSGMVMERVPLFIWSMLVTSFLLLFSLPVLAGAITMLLTDRNINTSFFDPLGGGDPILYQHLFWFFGHPEVYILILPGFGII-SQVLSFYCGKSEPFGYLGMVYAIFSIGVLGFLVWAHHMFTV---------------------------------------------------GMDIDTRAYFTAATMIIGVPTGIKIFSWLATISMSSVTWEVPMYWCIGFLFLFTLGGLTGIVLSNSSLDTVLHD----------TYYVVAHFHYV---LSMGAVFAIFAGITHWFQIFYGAKISNWKLKSHFILTFL---------GVNLTF-FPQHFLGLNGMPRRYSDYPDSFYMWNLVSS------------------------VGSMLSIFS-------------------------LCYF----------GYIMLESI-----------IKKMKFFSILS----------S-SSLEGLWM-YPIKEHTLDSPVKCLYMFK----------------------------------
>Epitrimerus_sp.nov._SD25
-------------MFYSMNRWIYSTNHKDIGTMYFLFG-----FW--TAFYGSSLSLVMRLELGQPGSLIFHDHVYNVFVTAHAFIMIFFVVM-PILMGGFGNWLIPLLLGCHDMHFPRMNN-----------LSFWLLFPAMSFLVLSSHLSLGAGTGWTVYPPLSSVTYHSDISVDLAIFSLHLGGVSSILSSINFITSVFMMRFSGLYTERYPLFIWSMLVTSFLLLFSLPVLAGAITMLLTDRNMNTSFFDPLGGGDPILYQHLFWFFGHPEVYILILPGFGII-SQVISFYCGKPEPFGYLGMVYAIFSIGVLGFLVWAHHMFTV---------------------------------------------------GMDIDTRAYFTAATMIIGVPTGIKIFSWLATIAFSNVSWEAPMYWSGGFLFLFTLGGLTGIVLSNSSLDVVLHD----------TYYVVAHFHYV---LSMGAVFAIFAGLTHWFQSFYGIKISDSSLKLHFYLSFI---------GVNMTF-LPQHFLGLNGMPRRYSDYPDSFFLWNYVSS------------------------VGSFISMYS-------------------------LFYF----------TVLVWQCL-----------SFKNNLSNFEG----------SSSFIEISFS-LPLPEHTLDQSVKPILGSV----------------------------------
>Epitrimerus_sabinae_S83
---------------------MYSTNHKDIGSMYFFFG-----FW--TAFYGSMLSLVMRLELSQPGSFIFHDHLYNVFVTSHAFIMIFFVVM-PVLMGGFGNWLIPLMLGAHDMHFPRMNN-----------LSFWLLFPAMAFLVLSSYVSLGAGTGWTVYPPLSGVLFHTDLSVDMAIFSLHLGGVSSILSSINFITTVLVMRFSSMFMERIPLFIWSMMVTSFLLLFSLPVLAGAITMLLADRNLNTSFFDPLGGGDPILYQHLFWFFGHPEVYILILPGFGII-SQVISFYCGKTEPFGYLGMVYAIISIGVLGFLVWAHHMFTV---------------------------------------------------GMDVDTRAYFTAATMIIGVPTGIKIFSWLATISMSNVSWEVPMLWSVGFLFLFTLGGLTGIVLSNSSLDVVLHD----------TYYVVAHFHYV---LSMGAVFAIFAGLTHWLQIFYGFKISELHLKIQFYTMFV---------GVNLTF-FPQHFLGLNGMPRRYSDYTDSFYLWNYISS------------------------VGSFMSMFS-------------------------LFYF----------TFLVWQNL-----------GFKSLMTFMGS----------SSTSSEFSVA-MPLPEHSLEQPVKSLLMHK----------------------------------
>Epitrimerus_sabinae_HEN25
------------MLNLNLSRWIYSTNHKDIGSMYFFFG-----FW--TAFYGSMLSLVMRLELSQPGSFIFHDHLYNVFVTSHAFIMIFFVVM-PVLMGGFGNWLIPLMLGAHDMHFPRMNN-----------LSFWLLFPAMAFLVLSSYVSLGAGTGWTVYPPLSGVLFHTDLSVDMAIFSLHLGGVSSILSSINFITTVLVMRFSSMFMERIPLFIWSMMVTSFLLLFSLPVLAGAITMLLADRNLNTSFFDPLGGGDPILYQHLFWFFGHPEVYILILPGFGII-SQVISFYCGKTEPFGYLGMVYAIISIGVLGFLVWAHHMFTV---------------------------------------------------GMDVDTRAYFTAATMIIGVPTGIKIFSWLATISMSNVSWEVPMLWSVGFLFLFTLGGLTGIVLSNSSLDVVLHD----------TYYVVAHFHYV---LSMGAVFAIFAGLTHWLQIFYGFKISELHLKIQFYTMFV---------GVNLTF-FPQHFLGLNGMPRRYSDYTDSFYLWNYISS------------------------VGSFMSMFS-------------------------LFYF----------TFLVWQNL-----------GFKSLMTFMGS----------SSTSSEFSVA-MPLPEHSLEQPVKSLLMHK----------------------------------
>Epitrimerus_sabinae_GZ121
-----------MNMKYFFERWFYSTNHKDIGTMYLFFG-----FW--TALYGSSLSLLIRLELSQPGSFVFNDSIYNVFVTSHAFVMIFFVVM-PILMGGFGNWLIPLMLGAHDMHFPRMNN-----------LSFWMLFPAMVFLILSSYWGLGAGTGWTVYPPLSSISYHSDYSVDLAIFSLHLGGISSILSSINFISTVFSMRASGMLAERMSLFIWAMMVTSFLLLFSLPVLAGAITMLLTDRNINTSFFDPMGGGDPILYQHLFWFFGHPEVYILILPGFGII-SQIISFYCGKSEPFGYLGMVYAIISIGVLGFLVWAHHMFTV---------------------------------------------------GMDVDTRAYFTAATMIIGVPTGIKIFSWIATISLSKVSWESPMFWALGFIFLFTLGGLTGIVLSNSSLDVVLHD----------TYYVVAHFHYV---LSMGAVFAIFAGLTHWSQIFYGLKMSETNLKTQFFLSFI---------GVNMTF-FPQHFLGLNGMPRRYSDFPDSFYLWNLVSS------------------------IGSMISIFS-------------------------LLYF----------IYLVWLSF-----------SEKMKLVMAFS----------QASS-ESFAS-YPMEEHTFEWPMKTVHN------------------------------------
>Epitrimerus_pyri_AH40
--------------MHYVSRWFYSTNHKDIGSMYFFFG-----FW--TAFYGTSLSMLMRLELSQPGSFIFHDHVYNVFVTSHAFIMIFFVVM-PVLMGGFGNWLIPVFLGCHDMHFPRMNN-----------LSFWLLFPAMTLLILSGVVSLGAGTGWTVYPPLSSSSYHADFSVDLAIFSLHLGGVSSILSSINFISTIGSMRLSGAMMDRLPLFIWSMLVTSFLLLFSLPVLAGAITMLLTDRNLNTSFFDPLGGGDPVLYQHLFWFFGHPEVYILILPGFGII-SQVLSFYCGKSEPFGYLGMVYAIISIGILGFLVWAHHMFTV---------------------------------------------------GMDIDTRAYFTAATMVIGVPTGIKIFSWLATISLSNVSWEAPMLWCVGFLFLFTLGGLTGIVLSNSSLDIVLHD----------TYYVVAHFHYV---LSMGAVFAIFAGLIHWSQSFYGFKFSDLSLKVHFIISFL---------GVNLTF-FPQHFLGLNGMPRRYSDYPDSFYILNMLSS------------------------VGSVVSLFS-------------------------LIYF----------CVILWESL-----------SLKTNLLNFSG----------CSSMTESCMF-YPFEDHTFSFSVKPCSMSS----------------------------------
>Epitrimerus_cf._spirae_KK1
---------------MYFSRWFNSTNHKDIGSMYFFFG-----FW--TAVYGSSLSVIMRLELSQPGSIIFHDHLYNVFVTSHAFIMIFFVVM-PVLMGGFGNWLIPLMLGCHDMHFPRLNN-----------LSFWMLFPSMIFLVLSSYVSLGAGTGWTVYPPLSSIYFHTDFSVDLVIFSLHLGGVSSIFSSINFITTVFSMRFGKMLLDRIPLFLWSMVVTSFLLLFSLPVLAGAITMLLTDRNLNTSFFDPLGGGDPILYQHLFWFFGHPEVYILILPGFGII-SQVISFYSGKSEPFGYLGMVYAIFSIGILGFLVWAHHMFTV---------------------------------------------------GMDVDTRAYFTAATMIIGVPTGIKIFSWLATISMSDVSWEVPMYWAIGFLFLFTLGGLTGIVLSNSSLDTVLHD----------TYYVVAHFHYV---LSMGAVFAIFSGLSHWFHCFYGIKINEKSLKSHFFLSFI---------GVNLTF-FPQHFLGLNGMPRRYSDYADSFYFWNLISS------------------------VGSVVSMFS-------------------------LLFF----------LTVIWKSL-----------VNQENLIQSIS----------TPSILEYHLN-SPLEEHSMEQAVKPCLMS-----------------------------------
>Epitrimerus_c.f._sabinae_Z300
-----------MNMKYFFERWFYSTNHKDIGTMYLFFG-----FW--TALYGSSLSLLIRLELSQPGSFVFNDSIYNVFVTSHAFVMIFFVVM-PILMGGFGNWLIPLMLGAHDMHFPRMNN-----------LSFWMLFPAMVFLILSSYWGLGAGTGWTVYPPLSSISYHSDYSVDLAIFSLHLGGISSILSSINFISTVFSMRASGMLAERMSLFIWAMMVTSFLLLFSLPVLAGAITMLLTDRNINTSFFDPMGGGDPILYQHLFWFFGHPEVYILILPGFGII-SQIISFYCGKSEPFGYLGMVYAIISIGVLGFLVWAHHMFTV---------------------------------------------------GMDVDTRAYFTAATMIIGVPTGIKIFSWIATISLSKVSWESPMFWALGFIFLFTLGGLTGIVLSNSSLDVVLHD----------TYYVVAHFHYV---LSMGAVFAIFAGLTHWSQIFYGLKMSETNLKTQFFLSFI---------GVNMTF-FPQHFLGLNGMPRRYSDFPDSFYLWNLVSS------------------------IGSMISIFS-------------------------LLYF----------IYLVWLSF-----------SEKMKLVMAFS----------QASS-ESFAS-YPMEEHTFEWPMKTVHN------------------------------------
>Epilohmannia_sp2.
------------------MRWLYSTNHKDIGTMYFVFG-----IW--AGMMGSSLSFLVRLELGQVGSLMENDQIYNVIVTAHAFVMIFFMVM-PIMIGGFGNWLVPMMLGAQDMAFPRMNN-----------MSFWLLPPSVCMLSLSAFVGVGSGTGWTVYPPLSGMNFHSGGSVDLVIFSLHLAGVSSILGAINFITTILNMRSSLSSSEQMPLFVWSVLITAFLLLFSLPVLAGAITMLLTDRNFNTSFFDPVGGGDPILYQHLFWFFGHPEVYILILPGFGMI-SHIIAFYSGKKEPFGSLGMIYSMASIGVLGFLVWAHHMFTV---------------------------------------------------GMDIDTRAYFTAATMIIAIPTGVKTFSWLVTMMGSYVSFDTPMLWSMGFVFLFTVGGLTGIVLSNSSLDIVLHD----------SYYVVAHFHYV---LSMGAVFAIMAGVTHWFPLIFGISMKPKLLKIQFTSMFV---------GVNMTF-FPQHFLGLNGMPRRYSDFPDFFSSWNIVSS------------------------MGSVLSMFS-------------------------SVMM----------VLIMIEAI-----------LWPGNNLSSSF----------KNSNAEWYNG-YSTPSHTFNQS--IVTFNKIL--------------------------------
>E1
-MSKVFAMLFSSFIYLNISRWIYSTNHKDIGTMYFFFG-----FW--SAFYGTSLSMVMRLELSQPGSFIFHDHLYNVFVTSHAFIMIFFVVM-PVLMGGFGNWLLPLMLGCHDMHFPRMNN-----------FSFWMLLPAMTFLVASSIVSLGAGTGWTVYPPLSSISFHNDISVDLAIFSLHLGGVSSILSSINFITTIFVMRFSGLLMERLPLFVWAMMVTSFLLLFSLPVLAGAITMLLTDRNINTSFFDPLGGGDPIFYQHLFWFFGHPEVYILILPGFGII-SQVISFYCGKSEPFGYLGMVYAIFSIGVLGFLFWAHHMFTV---------------------------------------------------GMDIDTRAYFTAATMIIGVPTGIKIFSWLATVSMSKVSWEVPMFWSMGFIFLFTLGGLTGIVLSNSSLDTVLHD----------TYYVVAHFHYV---LSMGAVFAIFAGLTHWLQIFYGVKMSDFKLKVQFFISFI---------WVNLTF-FPQHFLGLNGMPRRYSDYPDSFYLWNLFSS------------------------IGAWISLFS-------------------------LVYF----------CFLVWSSL-----------TSKMMLSSVYS----------RCLWLEFSRV-LFRSDHTITNSVKSLSS------------------------------------
>Diptilomiopinae_sp._GZ126
---------MILIYNTYLSRWVYSTNHKDIGTMYFVFG-----FW--TAFYGSSLSVIMRLELSQPGSFIFNDHLYNVFVTSHAFIMIFFVVM-PILMGGFGNWLIPMMIGCHDMYFPRMNN-----------LSFWLIMPAMTLLILSSYISVGAGTGWTVYPPLSSINYHNDISVDLAIFSLHLGGISSILSSINFITTIFVMRMSKFSMERISLFIWSLLVTSFLLLFSLPVLAGAITMLLVDRNINTAFFDPLGGGDPILYQHLFWFFGHPEVYILILPGFGII-SQVISFYCGKSEPFGYLGMVYAIISIGILGFLVWAHHMFTV---------------------------------------------------GMDIDTRAYFTAATMIIGVPTGIKIFSWLATIAMSNVSWEPPMYWSVGFLFLFTLGGLTGIVLSNSSMDVVLHD----------TYYVVAHFHYV---LSMGAVFAIFAGITHWLPMFYGLKINDLNLKAHFFMSFL---------GVNMTF-FPQHFLGLNGMPRRYSDYADSFFYWNYVSS------------------------MGSIISMFS-------------------------LFYF----------TYLVWSSL-----------TYKMVLMFSSS----------SDSFLDSSLN-FPLENHTLEQSIKISILK-----------------------------------
>Diptacus_sp._CA46
------MKTLVFMYKFNLNRWIYSTNHKDIGTMYFLFG-----FW--TAFYGSSLSILMRLELSQPGSFIFNDHLYNVFVTSHAFIMIFFVVM-PILMGGFGNWLIPMMLGCHDMHFPRMNN-----------LSFWLLLPSMTLLILSSYISLGAGTGWTVYPPLSSISFHTDISVDLAIFSLHLGGVSSILSSINFITTIFIMRASSMNMERLPLFIWSMLVTSFLLLFSLPVLAGAITMLLTDRNANTSFFDPMGGGDPILYQHLFWFFGHPEVYILILPGFGII-SQVISFYCGKSEPFGYLGMVYAIVSIGVLGFLVWAHHMFTV---------------------------------------------------GMDIDTRAYFTAATMIIGVPTGIKIFSWLATISMSNVSWEAPMFWCLGFLFLFTLGGLTGIVLSNSSMDVVLHD----------TYYVVAHFHYV---LSMGAVFAIMAGLTHWMQIFYSFKIEDSNLKIHFYLSFF---------SVNLTF-FPQHFLGLNGMPRRYSDYSDSFFYWNFMSS------------------------IGSFISMFS-------------------------LFYF----------SYLIWKSM-----------SMKMISVFMSS----------SESASETMMM-FPSMEHSFTQPLKPLVMNN----------------------------------
>Diptacus_brevichaetus_Z365
--------------MLKNFRWVYSVNHKDIGTLYFLFG-----FW--SAFYGTILSVLMRFELSQPGSFIFNDHAYNVFVTSHAFIMIFFVVM-PILMGGFGNWLIPMMTGSPDMSFPRLNN-----------LSFWMLLPAMTFLILSSYMMIGAGTGWTVYPPLSGLSFHTDPAVDMAIFSLHIGGISSILSSINFISTILSMRMTGLSMERLPLFIWSMLITSFLLLFSLPVLAGAITMLLTDRNLNTSFFDPLGGGDPILYQHLFWFFGHPEVYILILPGFGII-SQVISFYCAKSEPFGYMGMVYAILSIGVLGFLVWAHHMFTV---------------------------------------------------GMDIDTRAYFTAATMIIGVPTGIKIFSWLATVVMSNVSWDAPMYWSMGFLFLFTLGGLTGIVLSNSSMDVVLHD----------TYYVVAHFHYV---LSMGAVFAIFAGLTHWVVLFYGYSPSEFAMKIHFFITFL---------SVNMTF-FPQHFLGLNGMPRRYSDYPDAFYIWNFISS------------------------TGSLLSLFS-------------------------LFYF----------GIMMWISV-----------FSKCGSIFISS----------TASSMELDNN-FPAKEHTFMQPIKIVLMHK----------------------------------
>Dipentamerus_litseaec_GD140
------------MFTSYLNRWVNSTNHKDIGSLYFVFG-----FW--SAFYGSSLSMVMRMELSQPGSFIFHDHVYNVFVTAHAFIMIFFVVM-PILMGGFGNWLLPVMLGCHDMHFPRMNN-----------LSFWLLFPAMGFLILSSYLSLGAGTGWTVYPPLSSISFHTDFSVDLAIFSLHLGGVSSILSSINFITTIFSMRFAGFNIERLPLFVWSMLVTSFLLLFSLPVLAGAITMLLTDRNLNTSFFDPLGGGDPILYQHLFWFFGHPEVYILILPGFGII-SQVLSFYCGKKEPFGYLGMVYAIFSIGVLGFLVWAHHMFTV---------------------------------------------------GMDIDTRAYFTAATMIIGVPTGIKIFSWLSTMSLSNISWEAPMYWCVGFIFLFTLGGLTGIVLSNSSLDTVLHD----------TYYVVAHFHYV---LSMGAVFSIFAGLTHWLQVFYSIKFSDFLLKVHFLVSFL---------GVNMTF-FPQHFLGLNGMPRRYSDYPDSFYFWNLISS------------------------MGALISIFS-------------------------LVFF----------SFIVWESF-----------TMKMNFFSSSS----------SPSSCELVLN-LPMEDHTLCNSVKTSYMISKF--------------------------------
>Dermatophagoides_farinae
-----------------MGRWLMSTNHKDIATLYFVFG-----VW--SGMLGTSFSSLIRLELSQPGDFSMDFDYYNSVVTAHAFIMIFFMVM-PIMMGGFGNLLVPLMIGATDMAYPRLNN-----------MSFWLLPPSLSLLVSSAVVGSGVGTGWTVYPPLSNGIFHSGPAVDFGILSLHIAGVSSILGAINFIVTIINMKVEGMGWSSVPLFVWSVFITSFLLAFSLPVLAAALTMLLTDRNFNSTFFDPVGGGDPILYQHLFWFFGHPEVYILILPGFGII-SHTVSFYSNKVEPFGSLGMIYAMVSIAVLGFIVWAHHMFTV---------------------------------------------------GLDIDTRAYFTSATMIIAVPTGVKVFSWLATMLGGKLDFSPSFLWSMGFVFLFTVGGLTGVILSNSSLDVSLHD----------TYYVVAHFHYV---LSMGAVFAIMAGITHWFPAIYNIPMNPYFLKGQFWVMFL---------GVNLTF-FPQHFLGLNGMPRRYCDYPDGFTYWNTVSS------------------------LGSLVTVMS-------------------------IVFF----------VFIIWEGV-----------SSGRVVNQYTS----------NLTTSEFFYD-SPSPSHTNVEA--WKVFNGVVVL------------------------------
>Dermacentor_silvarum
----------------MLPRWMYSTNHKDIGTMYLIFG-----SW--AGMMGMSMSILIRMELSQPGTLIGNDQIYNVIVTAHAFIMIFFMVM-PIMIGGFGNWLVPIMLGAPDMAFPRMNN-----------MSFWLLPPSLFLLINSSLIESGAGTGWTVYPPLSSNLSHYGPSVDLAIFSLHLAGASSILGAINFITTIINMRSIGMTLERMPLFVWSVLITAILLLLSLPVLAGAITMLLTDRNFNTSFFDPSGGGDPILYQHLFWFFGHPEVYILILPGFGMI-SQIICFSTGKKEPFGNLGMIYAMAAIGLLGFIVWAHHMFTV---------------------------------------------------GMDVDTRAYFTSATMIIAVPTGIKIFSWLATLHGSNINYNPPILWALGFVFLFTIGGLTGIMLANSSIDIILHD----------TYYVVAHFHYV---LSMGAVFAIMGAIAHWFPMFFGLNFNSILMKTQFFITFI---------GVNLTF-FPQHFLGLAGMPRRYSDYPDFFSKWNFISS------------------------LGSMISLMG-------------------------VILI----------ISIIWLSF-----------LEKKMIYSSHM----------TNCSIEWMLN-FPPSEHSFNQN--NIILK-----------------------------------
>Demodex_folliculorum
------------------MRWMFSTNHKDIGTMYFLLS-----MW--SGMMGLSLSMIIRMELSQPGKIFQSDHTYNCIVTSHAIVMIFFMVM-PMLIGGFGNWMTPIMLMTQDMAFPRMNN-----------LSFWLLPPSINLAMMASLTDKGSGTGWTFYPPLSLAPYHPGHSVDLMIFSLHVAGISSIIGSINFLATIMNMKHKSMAPDRVPLFIWAVATTTILLLLSLPVLAGGITMILTDRNFSSSFFDPAGGGDPILFQHLFWFFGHPEVYILIIPGFGII-SHILTLYTGKKETFGMLGMMYAIMAIGLLGFIVWAHHMFTV---------------------------------------------------GMDIDSRAYFSAATMIIAIPTGIKIFSWMATLTNSYMKKDTPLMWALGFMMMFTMGGFTGIILSNSSLDVTLHD----------TYYVVAHFHYV---LSMGAVFAIMAGIFHWMPLIYDIPLNNHMSKTQFFLMLL---------GVNMTF-FPQHFMGLNGLPRRYSDYPDAFSPWNFMSS------------------------LGAQISTMA-------------------------AILM----------IFIIWEGM-----------SAKRSFINFLY----------FPNNNEFNLG-APTESHTFLQTPKFFIQS-----------------------------------
>Damon_diadema
----------------MLPRWLFSTNHKDIGTMYLMLG-----IW--AAMVGTALSLLIRAELAQPGSLIGDDQIYNVIVTAHAFVMIFFMVM-PVMIGGFGNWLIPLMLGAPDMAFPRLNN-----------LSFWLLPPSFILLLSSAMTESGAGTGWTVYPPLSAAEAHSGSSVDLTIFSLHLAGVSSILGAINFITTIINMRASGMLMERIPLFIWSVKITAVLLLLSLPVLAGAITMLLTDRNFNTSFFDPAGGGDPILYQHLFWFFGHPEVYILILPGFGMI-SHIVSHYSGKKEPFGTLGMIYAMLAIGFLGFVVWAHHMFTV---------------------------------------------------GMDVDTRAYFTAATMVIAIPTGIKIFSWLATLNGSVIIFETPTLWALGFIFLFTMGGLTGVVLANSSIDITLHD----------TYYVVAHFHYV---LSMGAVFAIMAGVVHWFPLFFGVAMNPTHLKIQFFTTFV---------GVNMTF-FPQHFLGLSGMPRRYSDYPDAYTTWNIISS------------------------LGSIISSLA-------------------------ALGM----------LLIFWDAL-----------ISQHPISSAWS----------FPSSNEWLHN-IPPSDHTFTQL--NSIST-----------------------------------
>Cryptocellus_narino
----------------SFPRWLFSTNHKDIGTMYFIFG-----AW--AAMIGTSMSVLIRTELGQPGSLIGDDQIYNVIVTAHAFVMIFFMVM-PIMIGGFGNWLIPLMIGAPDMAFPRLNN-----------MSFWLLPPSILLLLSSSMVEKGAGTGWTVYPPLASNLAHSGASVDLTIFSLHLAGVSSILGSINFITTIINMRTEGMPLERTPLFIWSVFITTILLLLSLPVLAGAITMLLTDRNFNTSFFDPAGGGDPILYQHLFWFFGHPEVYILILPGFGMI-SHIISHYSGKKEPFGTLGMIYAMVAIGLLGFVVWAHHMFTV---------------------------------------------------GMDVDTRAYFTAATMIIAVPTGIKIFSWIATLHGSQMNFTPPLLWALGFVFLFTIGGLTGVVLANSSLDIILHD----------TYYVVAHFHYV---LSMGAVFAIIAGITHWFNLLFGVNLNQRWLKVHFYTMFT---------GVNLTF-FPQHFLGLNGMPRRYSDFPDAFTTWNTISS------------------------IGSTLSFMA-------------------------VMMF----------IIITWEAL-----------TSQRLMICNNH----------MPTSMEWAHN-NPPMDHTFSQL--SIAIN-----------------------------------
>Cosetacus_sp.nov._GD115
--------------MNYYNRWFYSTNHKDIGTLYFIFG-----IW--SSLFGTSLSVLMRFELSHPGSFFFNDHLYNVMVTSHAFVMIFFVVM-PILMGGFGNWLLPLSVGFHDMNFPRVNN-----------LSFWLLVPAMFFLIGSSFFGLGAGTGWTVYPPLSSIYYHSSISVDLMIFSLHLGGVSSILSSINFIVTIINLRLLGMNWDRLNLFCWSIMITSFLLLFSLPVLAGGITMLLMDRNLNCSFFDPMGGGDPVLYQHLFWFFGHPEVYVLILPGFGII-SHLLSFNCGKQEPFGYLGMVYAIMSIGLLGFVVWAHHMFTV---------------------------------------------------GLDVDTRSYFTAATMIIGVPTGIKVFSWLSTIFLSKISMESSSYWGMGFLFLFTMGGLTGIVLSNSSLDIVLHD----------TYYVVAHFHYV---LSMGAVFSIFAGFIHWSQFFWGLKMDDFYLKIHFYLTFI---------SVNMTF-FPQHFLGMGGMPRRYSDYSDCFYLWNFVSS------------------------LGSLASAFS-------------------------LMFF----------LFLLLSSL-----------SMKMVMITMCS----------PNSLLENSTF-IPSENHTFMNFPKSMI-------------------------------------
>Cosella_viburniae_GD139
--------------MYFMKRWLFSTNHKDIGTLYFFMG-----LW--GSFVGSSMSILIRLELSNPGMFMHNEHLYNVMVTSHAFIMIFFVIM-PIFMGGFGNWLIPLYLGCHDMSFPRLNN-----------LSFWLMVPSMMCLISSSLLFKGAGTGWTVYPPLSTINFHDDISVDLVIFSLHLGGISSIISSINFISTIMMMKFSGMMMMNMPLFIWAIYVTSFLLLLSLPVLAGGITMLLTDRNFNTSFFDPMGGGDPILYQHLFWFFGHPEVYILILPGFGII-SQVLAFYTGKMEPFGYVGMIYAIFSIGLLGFIVWAHHMFTV---------------------------------------------------GMDVDSRAYFTTATMIIAVPTGIKIFSWIMTIYGSKISLENPVLWAVGFMVLFTLGGLTGIVLSNSSIDIVLHD----------TYFVVAHFHYV---LSMGAVFCIFCGIIHWYQLFYGLNFSSYSLKIQFYLFFF---------SVNLTF-FPQHFLGMNGMPRRYVDYSDSFYFWNLISS------------------------FGSVISIMM-------------------------LVYF----------LIIVYKS-----------------MVYSSL--YSFSSNNFCSSDL--MFNKSSMFNHTFMTNTKSLLS------------------------------------
>Cosella_sp._GZ75
-----------------MNRWMYSTNHKDIGSMYFIFG-----LW--SSFIGTSMSMYIRLELGNPGSYFYSDHIYNVMVTSHAFVMIFFVVM-PIFMGGFGNWLIPLYLGCHDMAFPRLNN-----------LSLWMLFPSMMFLLLSSLIFKGAGTGWTVYPPLSSINFHNDLSVDFVIFSLHLGGISSIISSINFISTINGMKMSGLSFTNNTLFIWSIYVTSFLLLLSLPVLAGAITMLLTDRNFNTSFFDPLGGGDPVLYQHLFWFFGHPEVYILILPGFGIV-SQVISFYCNKYEPFGYWGMVYAIISIGLLGFVVWAHHMFTI---------------------------------------------------GMDVDSRAYFTSSTMIIAIPTGIKIFSWIMSIFSSDFSKEVPMLWIFGFIFLFTMGGLTGIILSNSTMDIVLHD----------TYFVVAHFHYV---LSMGAVFCIFVGVTHWFNLFYGIKMSNFMLKLHFYWFFV---------SVNMTF-FPQHFLGLNGMPRRYVDYMDSYYLWNMISS------------------------IGSFFSFIS-------------------------LIFI----------SIMFYLSF-----------QKKMIMSEAHMKLTNVDVSLQTPINL-----------HTFLENPK-FIFNKIN--------------------------------
>Cosella_sp._FJ16
-----------------MKRWLFSVNHKDIGTMYFIFG-----FW--SSLLGSSMSLIIRLELSSPGMFIYNEHMYNVILTSHAFVMIFFVIM-PIFMGGFGNWLIPLYLGCHDMCFPRLNN-----------FSFWLLIPSMMFLVFSSIIFKGAGTGWTIYPPLSSIIFHNDLSVDMLILSLHMGGLSSIISSINFISTITTMKFMGMNMMNLPLFIWSIYVTSFLLLISLPVLAGGITMLLTDRNFNTSFFDPMGGGDPILYQHLFWFFGHPEVYILILPGFGII-SQTISFYVGKMEPFGYWGMVYAIVSIGLLGFIVWAHHMFTV---------------------------------------------------GMDVDSRAYFTVATMIIAVPTGIKIFSWIMTFYGSKVKIDVPILWSIGFMILFTLGGLTGIILSNSSIDIVLHD----------TYFVVAHFHYV---LSMGAVFCIFCGFIHWYQLFFGLKLPMNKLKIHFYLFFI---------SVNLTF-FPQHFLGMNGMPRRYLDYNDSYYFYNVLSS------------------------FGSIMSIFG-------------------------LFYF----------MMNIFYS-----------------MIYCSINFYNLSS----SYNLENMFVESSNLSHSFMTNTKMLILNKKN--------------------------------
>Cereusacarus_sp.nov._Z361
-------------MLNILNRWFFSTNHKDIGSLYFLFG-----FW--SALYGTSLSMVMRMELSQTGSFIMNDHLYNVFVTSHAFIMIFFVVM-PVLMGGFGNWLLPLMLGCHDMHYPRMNN-----------LSFWLLFPAMTFLILSSFISMGAGTGWTVYPPLSSITFHTDVSVDLAIFALHLGGVSSILSSINFITTIFVMRFSGLLLERMTLFVWSMLVTSFLLLFSLPVLAGAITMLLTDRNLNTSFFDPLGGGDPVLYQHLFWFFGHPEVYILILPGFGII-SQVISFYCGKPEPFGYLGMVYAIFSIGILGFLVWAHHMFTI---------------------------------------------------GMDIDTRAYFTAATMIIGVPTGIKIFSWLATITFSKVSWEAPMFWCIGFLFLFTLGGLTGIVLSNSSLDTVLHD----------TYYVVAHFHYV---LSMGAVFAIFAGFTHWIQIFYGLKISNWHLNAHFLVSFL---------GVNMTF-FPQHFLGLNGMPRRYSDYPDSFYFWNFFSS------------------------IGAVISLFS-------------------------LLYF----------MCILWESI-----------NSKMSFYTSDA----------SSSSFELMYF-YPLPEHTLENSVKSVYSYQ----------------------------------
>Ceratoppia_bipilis
-----------MCMNSLFTRWIYSTNHKDIGTLYFIFG-----AW--AGLLGSALSALIRLELGQPGSLMQNDQIYNTIVTAHAFVMIFFMVM-PVMIGGFGNWLVPMMIGAQDMAFPRMNN-----------MSFWLLPPSLTLLLSSAFAGAGAGTGWTVYPPLSSNMFHSDVSVDLAIFSLHLAGASSILGAINFITTIMNMRSSFISLDSMPLFVWSVLITAVLLLLSLPVLAGAITMLLTDRNFNTTFFDPSGGGDPILYQHLFWFFGHPEVYILILPGFGMI-SHIISFYSGKKEPFGTLGMIYAMVSIGFLGFLVWAHHMFTV---------------------------------------------------GLDVDTRAYFTSATMVIAIPTGVKVFSWLATMNGSYLYMDAPLCWSIGFVFLFTVGGLTGVVLANSSIDIVLHD----------TYYVVAHFHYV---LSMGAVFALMAGVTHWMPLLFNMNMNPKMLKIQFFSMFV---------GVNLTF-FPQHFLGLNGMPRRYSDYPDAFTTWNVVSS------------------------LGSLISFMS-------------------------VILF----------IWIVWEAF-----------SSSRSLINTYN----------TSSSIEWVFP-SPIPEHTFNQT--VLLITKN---------------------------------
>Catarhinus_sp.nov._GD136
-------------MSMFFNRWFCSTNHKDIGTMYFIFG-----FG--AALYGSSLSTGMRLEISQPSSFFNHDHLYNVLVTAHAFVMIFFVVM-PILMGGFGNWLIPILCGCHDMHFPRMNN-----------FSFWLLVPSMFLLIMSSHVAGGAGTGWTVYPPLSSSSFHGDLSVDLAIFSLHLGGISSILSSINFITTIFLMQTYSSNMPRIPLFLWCMVVTSFLLLFSLPVLAGAITMLLMDRNINTSFFDPVGGGDPILYQHLFWFFGHPEVYILILPAFGIV-SSLVSFYTSKNEPFGYIGMVYAIVSIGILGFLVWAHHMFTA---------------------------------------------------GMDVDTRAYFTAATMIIGVPTGIKIFSWIATMAMSEISWEVPMLWVMGFIFLFTLGGLTGIVLSNSFLDVVLHD----------TYYVVAHFHYV---LSMGAVFAIFAGISHWLSPLYGIKLNQQKMKIQFILSFI---------GVNATF-FPQHFLGLNGMPRRYADYTDSFFMWNYISS------------------------MGTTISIFS-------------------------LFYF----------LMIIIESM-----------AETKLLINNSF----------SQSTQENMFS-TPFPEHSMNFSNKYSSMST----------------------------------
>Carcinoscorpius_rotundicauda
-----------------LPRWLYSTNHKDIGTMYLIFG-----IW--AAMVGTALSILIRAELGQPGSLIGDDQIYNVIVTAHAFVMIFFMVM-PVMIGGFGNWLTPLMLGAPDMAFPRLNN-----------MSFWLLPPSFLLLLSSAAVESGAGTGWTVYPPLASNIAHAGSSVDLTIFSLHLAGISSILGAINFITTIINMRTSGMVLERMPLFVWSVKITAILLLLSLPVLAGAITMLLTDRNFNTSFFDPAGGGDPILYQHLFWFFGHPEVYILILPGFGMI-SHIISHQTGKKEPFGTLGMIYAMLAIGILGFVVWAHHMFTV---------------------------------------------------GMDVDTRAYFTAATMIIAVPTGIKIFSWLATLHGSQISYEPPLLWALGFVFLFTIGGLTGVVLANSSIDIILHD----------TYYVVAHFHYV---LSMGAVFAILAGVTHWFPLFFGTSMNPKWLKIHFTMMFI---------GVNTTF-FPQHFLGLSGMPRRYSDYPDAFTTWNIISS------------------------LGSLLSFIA-------------------------VMGF----------IFIMWESM-----------ISKRPIIFSNH----------LPSSAEWQHN-IPPMDHTYNQL--TMLIK-----------------------------------
>Calepitrimerus_sp.nov._Z308
-----------------------------------MFG-----FW--TAFYGSSMSVLMRLELSQPGSFIFNDHLYNVLVTSHAFVMIFFVVM-PVLMGGFGNWLIPLFLGAHDMNYPRMNNSSEERRVGKECSSRW-----------SPYHKKGGGGGWTVYPPLSSISFHNDFGVDMAIFSLHIGGVSSILSSINFVTTMFMMKPAGMAWDKLPLFLWSILVTSFLLIFSLPVLAGAITMLLTDRNLNTSFFDPLGGGDPVLYQHLFWFFGHPEVYILILPGFGIV-SQVLSFYCGKSEPFGYLGMVYAIISIGVLGFLVWAHHMFTA---------------------------------------------------GMDVDTRAYFTAATMIIGVPTGIKIFSWMATMSMSNISWETPMLWTVGFLFLFTLGGLTGIVLSNSCLDIVLHD----------TYYVVAHFHYV---LSMGAVFAIFAGLTHWFQPFYGFKLSDHMLKSQFLMSFL---------GVNLTF-FPQHFLGLNGMPRRYSDYPDSFYLWNFVSS------------------------IGSFISMFS-------------------------LFYF----------SYIVLSSL-----------YVKSTPLYMAS----------ASSFGDTQTS-IPMPSHSFSNQPKTCFMKILEKMMTWNSMFFHSPNTYLMESVVSMHDLACLFL
>Calepitrimerus_flexuosus_Z342
--------------MNFISRWFYSTNHKDIGSMYFFFG-----FW--TAFYGTSLSILMRLELSQPGSFIFHDHMYNVFVTSHAFIMIFFVVM-PVLMGGFGNWLIPVFLGCHDMHFPRMNN-----------LSFWMLFPAMSLLILSSVLSLGAGTGWTVYPPLSSVSFHNDISVDLAIFSLHLGGVSSILSSINFISTVGSMRFSGLSFDRLPLFIWSMVVTSFLLLFSLPVLAGAITMLLTDRNLNTSFFDPLGGGDPVLYQHLFWFFGHPEVYILILPGFGII-SQVISFYCGKSEPFGYLGMVYAIVSIGILGFLVWAHHMFTV---------------------------------------------------GMDIDTRAYFTAATMVIGVPTGIKIFSWLATMSLSNVSWEAPMFWSVGFLFLFTLGGLTGIVLSNSSLDIVLHD----------TYYVVAHFHYV---LSMGAVFAIFAGLTHWAQSFYGLKLSDTMLKSHFFVSFI---------SVNLTF-FPQHFLGLNGMPRRYSDYPDSFYVLNMVSS------------------------LGSVMSLFS-------------------------LIYF----------SYIVWESF-----------SSKMSLVVFDS----------SSSFPESSMT-FPFLEHTFDKSVKPSFMSI----------------------------------
>Calepitrimerus_bungeanus_HLJ97
---------KKWLYSVYLKKWLYSVSHKDIGSLYFIFG-----FW--TAFYGSALSLVMRLELSQPGSFIFNDHAYNVFVTSHAFIMIFFVVM-PILMGGFGNWLIPMMLGCHDMHFPRLNN-----------LSFWLLFPAMSFLVLSSYLTLGAGTGWTVYPPLSSVSFHADSSVDLAIFSLHLGGVSSILSSINFITTIFMMRFSGLFMERLPLFIWSILVTSFLLLLSLPVLAGAITMLLTDRNINTSFFDPLGGGDPILYQHLFWFFGHPEVYILILPGFGII-SQVISFYCGKSEPFGYMGMVYAILSIGVLGFLVWAHHMFTV---------------------------------------------------GMDVDTRAYFTAATMIIGVPTGIKIFSWLATISLSNVSWEVPMLWSAGFLFLFTLGGLTGIVLSNCALDTVLHD----------TYYVVAHFHYV---LSMGAVFAIFSGFTHWAQLFYGLKLSDHFFKTHFFLTFI---------GVNLTF-FPQHFLGLNGMPRRYSDYADSFYLWNFISS------------------------VGSLLSMLA-------------------------LILF----------GVSFWRSL-----------SNKMSVFDAAS----------LSSSLETIFG-APSPEHTLSHPIKCLLTSK----------------------------------
>Calepitrimerus_anomalus_HLJ99
--------------MNYFHRWIYSTNHKDIGSLYFFFG-----FW--TAFYGTSLSILMRLELSQSGSFIFNDHLYNVMVTSHAFIMIFFVVM-PVLMGGFGNWLIPIFLGCHDMHFPRMNN-----------FSFWLLFPSMSLLILSSVISLGAGSGWTVYPPLSSIMFHNDVSIDMAIFSLHLGGVSSILSSINFISTAVSMRFGGMAFDRIPLFVWSMVTTSFLLLFSLPVLAGAITMLLCDRNLNTSFFDPMGGGDPVLYQHLFWFFGHPEVYILILPGFGII-SQVISFYCGKPEPFGYLGMVYAIVSIGILGFLVWAHHMFTV---------------------------------------------------GMDIDTRAYFTAATMIIGVPTGIKIFSWLATLCLSDVSWEAPIFWSLGFLFLFTLGGLTGIVLSNSSLDIIFHD----------TYYVVAHFHYV---LSMGAVFAIFAGLTHWMQPFYGFKFNTIKLKVHFFVSFI---------GVNMTF-FPQHFLGFNGMPRRYSDYPDSFFFLNLVSS------------------------LGSFLSLFS-------------------------LILF----------SFIFWESF-----------SFKMHFFSLGG----------SSSFLDSFDS-FPFPDHTFDKPVKSCTMSI----------------------------------
>ca39W
-------MFFLSFIVSSLKRWTYSTNHKDIGTLYFIFG-----LW--GSLVGTSLSVMMRLELSYPGSFMATDHAYNVFVTSHAFVMIFFVVM-PILMGGFGNWLLPLMLGYNDMHFPRMNN-----------LSFWILVPAMFFLLSSSFIGMGGGTGWTVYPPLSSIEFHPGFAVDLMIFSLHLGGVSSILSSINFITTISILRFGGLVFDRLNLFCWSILVTSFLLLFSLPVLAGGITMLLVDRNLNSSFFDPLGGGDPVLYQHLFWFFGHPEVYVLILPGFGIV-SHVLSFYCGKMEPFGYLGMVYAIFSIGVLGFLVWAHHMFTS---------------------------------------------------GLDIDTRAYFTAATMIIGVPTGIKVFSWGATLAFSKISWESPMLWVLGFLFLFTLGGLTGIILSNSSLDIVLHD----------TYYVVAHFHYV---LSMGAVFSIFAGFIHWSQFFWGLKMSDLKLKAQFALTFI---------GVNLTF-FPQHFLGLSGMPRRYADYADCFYLWNLVSS------------------------IGSILSLFS-------------------------LLFF----------IGILAESI-----------FKKNFFSANSG----------SCASLEISCY-NSTEDHSFLHLPKLMF-------------------------------------
>ca35
-------------MTTYINRWFYSTNHKDIGTMYFFFG-----FW--SAFYGTSLSFIMRLELGQVGSLSFHDHVYNVFVTSHAFIMIFFVVM-PVLMGGFGNWLIPLMMGCHDMHFPRMNN-----------LSFWMLLPAMTFLILSGYMTLGAGTGWTVYPPLSSISFHNDSSVDLAIFSLHLGGVSSILSSINFITTIFSMRFSGGSMERLPLFIWSMLVTSFLLLFSLPVLAGAITMLLTDRNINTSFFDPLGGGDPILYQHLFWFFGHPEVYILILPGFGII-SQVLSFYCGKSEPFGYLGMVYAIFSIGVLGFLVWAHHMFTV---------------------------------------------------GMDIDTRAYFTAATMIIGVPTGIKIFSWLATMSFSSISWEAPMLWCVGFIFLFTLGGLTGIVLSNSSLDTVLHD----------TYYVVAHFHYV---LSMGAVFAIFAGFTHWVQLFYGLKMSDFHLKSHFILSFI---------GVNMTF-FPQHFLGLNGMPRRYSDYPDSFYLWNLVSS------------------------IGSAISSFS-------------------------LFYF----------SFLLWDSF-----------SSKMSLLSVGG----------SSSSMEISFS-HPLEDHTFESSVKLSSMSL----------------------------------
>CA2
-------------MKNYFSRWFFSTNHKDIGTMYFFFG-----FW--TAFYGTSLSMLMRLELSQPGSFIFHDHVYNVFVTSHAFVMIFFVVM-PVLMGGFGNWLIPVFLGCHDMHFPRMNN-----------LSFWMLFPAMSFLVLSSVVSLGAGTGWTVYPPLSSSYFHSDISVDLAIFSLHLGGVSSILSSINFISTIFSMRSSDMRMDRLPLFIWSMLVTSFLLLFSLPVLAGAITMLLTDRNLNTSFFDPLGGGDPVLYQHLFWFFGHPEVYILILPGFGII-SQVISFYCGKSVPFGYMGMVYAIIAIGVLGFFVWAHHMFTT---------------------------------------------------GLDTDTRAYFTAATMIIGVPTGIKIFSWLATISLSNVSWEAPMFWAVGFVFLFTLGGLTGIVLSNSSLDIVLHD----------TYYVVAHFHYV---LSMGAVFAIFAGLTHWLQSFYGFKMSSKGFKIQFFVSFL---------GVNLTF-FPQHFLGLNGMPRRYSDYPDSFYLMNTVSS------------------------LGSAISFFS-------------------------LFYF----------VYLVWESF-----------SAKMSVVSIEG----------PSSFSELCLS-SPFPDHSFDSSFKASLMDF----------------------------------
>Boczekella_fabris_HLJ101
---------MILNITSWCNRWLFSTNHKDIGSMYFIFA-----FW--SALYGSSLSLLMRLELSQPGSFLGHDHVYNVFVTSHAFVMIFFVVM-PVLMGGFGNWLIPLMLGVHDMSYPRLNN-----------LSFWLLVPSMSFLMLSSLITLGAGTGWTVYPPLSSISFHSDSSVDLAIFSLHLGGISSILSSINFITTIMMTRYSGMMTSRMPLFIWSMLVTSVLLLLSLPVLAGAITMLLTDRNLNTSFFDPLGGGDPVLYQHLFWFFGHPEVYILILPGFGII-SQVVSSNCMKHEPFGYLGMVYAILSIGLLGFVVWAHHMFTV---------------------------------------------------GMDVDTRSYFTAATMIIGVPTGIKIFSWLATFCFSDVVWSASMMWSMGFIFLFTLGGLTGIVLSNSSMDIVLHD----------TYYVVAHFHYV---LSMGAVFAIFAGFTHWIYFFFGASISQNYLKIHFYLSFL---------GVNLTF-FPQHFLGLNGMPRRYSDYSDSFYLWNFLSS------------------------LGSLISIFS-------------------------LVYF----------FFCIWSYL-----------SFKSYSSSSTS----------LSSSLEVNST-YPYLDHTHHNPPVCMLSFMEMESDKNMLHMN----------------------
>Bipassalozetes_perforatus
------------------MRWIYSTNHKDIGTLYFIFG-----AW--AGLMGSALSALIRLELGQPGSLMENDQIYNTIVTAHAFVMIFFMVM-PIMIGGFGNWLVPMMIGAQDMAFPRMNN-----------MSFWLLPPSLTLLSASAFAGMGAGTGWTVYPPLSSNLFHSGFSVDLAIFSLHLAGASSILGAINFITTILNMRSSTMTLDSIPLFVWSVLITAVLLLLSLPVLAGAITMLLTDRNFNTSFFDPSGGGDPILYQHLFWFFGHPEVYILILPGFGMI-SHTISFYSGKKEPFGTLGMIYAMVSIGFLGFIVWAHHMFTV---------------------------------------------------GMDVDTRAYFTAATMIIAIPTGVKVFSWLATMNGSYLSFDAPMCWSIGFVFLFTIGGLTGVVLANSSIDVILHD----------TYYVVAHFHYV---LSMGAVFAIMAGATHWLPLLFNMNMNPKMLKIQFFSMFV---------GVNLTF-FPQHFLGLNGMPRRYSDYPDAFTTWNVVSS------------------------LGSLISFVS-------------------------IMMF----------MWIIWESL-----------ATSRGSISIFY----------PSSSLEWENT-SPVMEHTFNQT--VLLTN-----------------------------------
>Asternoseius_sp.
-----------------------------MGTMYLIFG-----AW--AGIVGTTLSMIIRTELGQPGSMIGDDQIYNVVVTAHAFIMIFFMVM-PAMIGGFGNWLVPLLLSAPDMAFPRMNN-----------MSFWLLPPSLILLLSSSLVESGAGTGWTVYPPLAANMSHSGASVDLAIFSLHLAGVSSILGSVNFISTIMNMRPYEMSLERMPLFVWSVLITTILLLLSLPVLAGAITMLLTDRNFNTSFFDPAGGGDPILYQHLFWFFGHPEVYILILPGFGMI-SHIICFQTGKKEPFGTLGMIYAMLAIGLLGFIVWAHHMFTV---------------------------------------------------GLDVDTRAYFTAATMIIAVPTGIKIFSWLATINGTKIMMDTPMLWSLGFLFLFTMGGLTGVILANSSIDIILHD----------TYYVVAHFHYV---LSMGAVFAIMAGITHWFPLFFGLNFNNNLLKIHFFSMFI---------GVNLTF-FPQHFLGLSGMPRRYSDYPDFFTKWNILSS------------------------IGSMISFVS-------------------------SILF----------VMIMWEAL-----------ASQRLIINSHY----------ISSSMEWQLN-TPPEEHTFNQI--NILIK-----------------------------------
>Argyroneta_aquatica
-----------------MLRWLYSTNHKDIGTLYLIFG-----AW--SAMVGTAMSVLIRIELGQPGSFLGDDQLYNVIVTAHAFIMIFFMVM-PILIGGFGNWLVPLMLGAPDMAFPRMNN-----------LSFWLLPPSLFLLFISSMVEMGVGAGWTIYPPLASVMGHAGSSVDFAIFSLHLAGASSIMGAINFISTVLNMRVEGMSMEKVPLFVWSVLITAVLLLLSLPVLAGAITMLLTDRNFNTSFFDPAGGGDPILFQHLFWFFGHPEVYILILPGFGIV-SHIISYSVGKREPFGSLGMIYAMVGIGGMGFVVWAHHMFSV---------------------------------------------------GMDVDTRAYFTAATMIIAVPTGIKIFSWMATLHGSYFKMETPLMWSVGFVFLFTLGGITGVVLSNSSLDIVLHD----------TYYVVAHFHYV---LSMGAVFAILGGVNYWFPLFFGVVLNEKKSKLQFLVMFL---------GVNMTF-FPQHFLGLNGMPRRYSDYPDVFISWNMISS------------------------LGSLLSLVG-------------------------VVFF----------IFIVWEAL-----------VMKYFYSFKFF----------TTSSLEWINN-IPPFDHTFNQL--NWIMNK----------------------------------
>Argas_lagenoplastis
----------------MLPRWFFSTNHKDIGTMYLILG-----AW--SMMIGMSLSILIRAELGQPGSMIGDDQIYNVIVTSHAFIMIFFMVM-PIMIGGFGNWLVPIFLGAPDMAFPRMNN-----------MSFWLLPPSLMLLISSSLVENGAGTGWTVYPPLASNISHSGMSVDLAIFSLHMAGISSILGAINFITTIMNMRPSGMNLEQIPLFLWSVMITAILLLLSLPVLAGAITMLLTDRNFNTSFFDPAGGGDPILYQHLFWFFGHPEVYILILPGFGII-SHVICFQTGKKEPFGTLGMIYAMLAIGLLGFIVWAHHMFTV---------------------------------------------------GMDVDTRAYFTAATMIIAVPTGIKIFSWLATLHGVHMQFDTPLLWSLGFVFLFTIGGLTGIILSNSSIDIILHD----------TYYVVAHFHYV---LSMGAVFAIMAGITHWFPMFFGVSFNSILLKFHFLLMFI---------GVNTTF-FPQHFLGLSGMPRRYSDYPDFFTKWNVVSS------------------------FGSIMSLIS-------------------------VLIF----------IYIMWESI-----------SSKRLVISSLF----------MNSSSEWQMN-FPPAEHTFNQN--NILIK-----------------------------------
>Ardeacarus_ardeae
-----------------MSRWLMSTNHKDIASLYFVFG-----IW--SGMLGTSFSSIIRFELSQTGDFCMDHDFYNAVITAHAFVMIFFMVM-PIMMGGFGNLLVPVMIGATDMAYPRLNN-----------MSFWLLPPSLSLLIGSAVFGSGVGTGWTVYPPLSDGIFHSGCGVDFGILSLHIAGVSSILGAINFIVTIFNMKVVGMLWSNVSLFVWSVLITSFLLAFSLPVLAAALTMLLTDRNFNSSFFDPVGGGDPILYQHLFWFFGHPEVYILILPGFGII-SHVVSFYSNKVEPFGSLGMIYAMISIATLGFIVWAHHMFTV---------------------------------------------------GLDVDTRAYFTSATMIIAVPTGVKVFSWLATMLGGKLDYSPAFLWSIGFVFLFTVGGLTGVVLSNSSLDVSLHD----------TYYVVAHFHYV---LSMGAVFAIMAGVTHWFPYCYGFSMNPYWLKGQFWIMFL---------GVNLTF-FPQHFLGLNGMPRRYCDYPDGFVFWNVVSS------------------------MGSIITIFS-------------------------VVFF----------LFIIWESL-----------SSSRLVSFYGN----------LNSMSEFYHN-VPLPAHTNIES--WKIVSGVLVV------------------------------
>Apodiptacus_toxicodendri_FJ25
--------------------------------MYFLFG-----FW--TAFYGSSLSMVMRFELSQPGSIICNDHLYNVFVTSHAFIMIFFVVM-PVLMGGFGNWLIPMMMGAHDMHFPRMNN-----------FSFWLLTPAMSLLVLSSYVSLGAGTGWTVYPPLSSISFHGDISVDLAIFSLHLGGVSSILSSINFITTILVMRINTMTMERIPLFIWSMMVTSFLLLFSLPVLAGAITMLLTDRNMNTSFFDPAGGGDPILYQHLFWFFGHPEVYILILPGFGII-SQVISFYCGKSEPFGYLGMVYAIVSIGVLGFLVWAHHMFTV---------------------------------------------------GMDIDTRAYFTAATMIIGVPTGIKIFSWMATIAMSEISWETPIYWCLGFLFLFTMGGLTGIVLSNSSMDVVLHD----------TYYVVAHFHYV---LSMGAVFAIFAGLTHWIQIFYSIKLNETYLKCHFYLSFL---------SVNMTF-FPQHFLGLNGMPRRYSDYPDSYFFWNSISS------------------------MGSLISMFS-------------------------LLFF----------SFLIWKAF-----------TSKMVTIFVNS----------SDSNLETMLC-MPVKEHTMSQSIKPILMFK----------------------------------
>Apodiptacus_sp._E11
---------------------------------------------------------------------MYNDHLYNVFVTSHAFIMIFFVVM-PILMGGFGNWLIPMMLGCHDMHFPRMNN-----------LSFWLLIPAMSLLILSSYVSLGAGTGWTVYPPLSSASFHNDMSVDLAIFSLHLGGVSSILSSINFITTIMIMRFSGLNMERVPLFIWSMLVTSFLLLFSLPVLAGAITMLLTDRNANTSFFDPMGGGDPILYQHLFWFFGHPEVYILILPGFGII-SQIISFYCGKSEPFGYLGMVYAIVSIGVLGFLVWAHHMFTV---------------------------------------------------GMDIDTRAYFTAATMIIGVPTGIKIFSWLATISMSKVSWETPMLWCVGFLFLFTLGGLTGIVLSNSSMDVVLHD----------TYYVVAHFHYV---LSMGAVFAIFSGMTHWMQIFYSFKVEDFFLKAHFYMSFL---------GVNLTF-FPQHFLGLNGMPRRYSDYPDSFFYWNLFSS------------------------LGSFISMFS-------------------------LFYF----------IYLIWKSI-----------SNKMINIFVSS----------SDSFLDTMLN-FPTEEHTMTQSAKPMLMNS----------------------------------
>Apodiptacus_castaneae_Z377
--------------MYKISRWIYSTNHKDIGTMYFFFG-----FW--TAFYGSSLSIVMRLELSNPGSFIFNDHLYNVFVTSHAFIMIFFVVM-PILMGGFGNWLIPMMLGCHDMHFPRMNN-----------LSFWLLLPAMIFLILSSYVSLGAGTGWTVYPPLSSISFHNDISVDLAIFSLHLGGVSSILSSINFITTIFVMRVSGLNMERMPLFIWSMLVTSFLLLFSLPVLAGAITMLLTDRNSNTSFFDPMGGGDPILYQHLFWFFGHPEVYILILPGFGII-SQVISFYCGKSEPFGYLGMVYAIISIGVLGFLVWAHHMFTV---------------------------------------------------GMDIDTRAYFTAATMIIGVPTGIKIFSWLATISMSNVSWEAPMYWAMGFLFLFTLGGLTGIVLSNSSMDVVLHD----------TYYVVAHFHYV---LSMGAVFAIFAGFTHWLQIFYSFKIEDYYLKIHFYMSFL---------GVNLTF-FPQHFLGLNGMPRRYSDYPDSFYYWNFMSS------------------------LGSFISMFS-------------------------LFYF----------VYLVWNSV-----------SKKMMTVFVSS----------TDSSLETFLN-YPSEEHSMTQPSKPLLMTF----------------------------------
>Amphitetranychus_viennensis
------------------MIWLMSTNHKNIGSMYFMFS-----LF--SGLMGTSFSLVIRMELFQPGSLIQNDFIYNSMVTVHAMIMIFFMVM-PAMIGGFGNWLIPLMINTTDLCFPRLNN-----------MNFWMLIPSILLMISSSIKGVLNGVGWTMYPPLTSIQYFMSSSIEMMIFSLHIAGLSSITSSINFISTILLMKNKNYYLSSMTLFSLSILITTLLLLLALPVLAGAITMILMDRNFNTSFFDPSGGGDPILYQHLFWFFGHPEVYILILPGFGMV-SHVISYNLGKKEVFGKIGMMFAMMSIGLLGFVVWAHHMFTV---------------------------------------------------GMDVDTRAYFTAATMIIAIPTGIKIFSWFTTIINSHINFNISFFWALGFLIMFSIGGFTGIVASNSCLDINLHD----------TYYIVAHFHYV---LSMGAVFAIFSGFFMWVPLMYNMYFNMNLLKIHFWSSMI---------GINLTF-FPQHFLGLMGMPRRYSDYLDSMYMWNFISS------------------------MGSMMTFFS-------------------------MVIF----------LYTLMENF-----------LLNKMILMSES----------NSNNQEFMFF-YPINSHTMENNNMVYLK------------------------------------
>Ammothea_carolinensis
-----------------LPRWLYSTNHKDIGTMYLIFG-----IW--SAMVGTALSMLIRTELGTPSSLIGDDQIYNVIVTSHAFVMIFFMVM-PMMIGGFGNWLIPIMINAPDMAFPRMNN-----------MSFWLLPPSLILLLSSSLIESGAGTGWTIYPPLSSNIAHSGSSVDLTIFSLHLAGVSSILGAINFITTIFNMRSPGMKLENMTLFVWSVLITAILLLLSLPVLAGAITMLLTDRNFNTSFFDPAGGGDPILYQHLFWFFGHPEVYILILPGFGMI-SHMLVSESGKKEIFGMLGMIYAMIAIGFLGFIVWAHHMFTV---------------------------------------------------GMDVDTRAYFTAATMIIAIPTGIKIFSWMATIHGSQMKNTVQLMWSLGFVFLFTVGGLTGVVLANSSIDIILHD----------TYYVVAHFHYV---LSMGAVFAIMGGLTNWLHLFTGLLLNPRWLKIQFMCMFM---------GVNMTF-FPQHFLGLSGMPRRYSDYPDSFSSWNMISS------------------------LGSMISTIS-------------------------IIMF----------IIIIWESM-----------ISKRIMLFNIN----------NSTSIEWYLN-NPPKNHTFNQL--NIMMKN----------------------------------
>Amblyomma_cajennense
----------------MLPRWMYSTNHKDIGTMYLIFG-----SW--AGMAGLSMSILIRMELGQPGTLIGNDQIYNVIVTAHAFIMIFFMVM-PIMIGGFGNWLVPIMLGAPDMAFPRMNN-----------MSFWLLPPSLCLLINSSLIESGAGTGWTVYPPLSSNLSHYGPSVDLAIFSLHLAGASSILGSINFITTIINMRSTGMTMERIPLFVWSVFITTILLLLSLPVLAGAITMLLTDRNFNTSFFDPSGGGDPILYQHLFWFFGHPEVYILILPGFGMI-SHIICFHTGKKEPFGNLGMIYAMLAIGLLGFIVWAHHMFTV---------------------------------------------------GMDVDTRAYFTSATMIIAVPTGIKIFSWLATLHGTKIKFNTPIMWSLGFIFLFTIGGLTGIMLANSSIDIILHD----------TYYVVAHFHYV---LSMGAVFAIMGAIIHWFPMMFGMNFNSVMTKSQFILTFI---------GVNLTF-FPQHFLGLSGMPRRYSDYPDFFSKWNFISS------------------------IGSIISLLG-------------------------VILM----------IIIFWISL-----------IEKKSIISSLS----------SSSSIEWMMN-FPPSEHTFSQN--NIIIK-----------------------------------
>Allothyrus_sp.
----------------MLLRWMFSTNHKDIGTMYLIFG-----AW--SAMVGTALSILIRAELGQPGSMISDDQIYNVIVTAHAFVMIFFMVM-PIMIGGFGNWLVPLLLGAPDMAFPRMNN-----------MSFWLLPPSLLLLLSSSLVENGAGTGWTVYPPLAANISHSGASVDLAIFSLHLAGVSSILGAINFITTIMNMRPNLMLLERIPLFVWSIMITTILLLLSLPVLAGAITMLLTDRNFNTSFFDPAGGGDPILYQHLFWFFGHPEVYILILPGFGMI-SHIICFQTGKKEPFGTLGMIYAMLAIGLLGFIVWAHHMFTV---------------------------------------------------GMDVDTRAYFTAATMIIAVPTGIKIFSWLATLHGIYLQFDTPMLWTLGFIFLFTMGGLTGVILANSSIDIILHD----------TYYVVAHFHYV---LSMGAVFAILAGITHWFPMFFGLSFNNIWLKIHFIIMFI---------GVNLTF-FPQHFLGLSGMPRRYSDYPDFFTNWNIMSS------------------------LGSILSFIS-------------------------VVMF----------VIILWDAL-----------ISKRLIMYSHF----------TNSSNEWQMN-FPPSEHTFNQM--NILIK-----------------------------------
>Aculus_sp.nov._Z388
MPRSKCKLSNKMMMTNFLNRWVYSTNHKDIGTLYFILG-----FW--TAFYGSSLSMLMRLELSNPGSLFMNDHMYNVFVTSHAFVMIFFVVM-PIFMGGFGNWLIPLFVGSHDMNFPRMNN-----------LSFWLTLPAMTLLILSSHIALGAGTGWTVYPPLSSIMFHNDLSVDLAIFSLHLSGVSSILSSINFISTILSMRFSGYTQNRLPLFIWAMLVTSFLLILSLPVLAGGITMLLTDRNLNTSFFDPMGGGDPILYQHLFWFFGHPEVYILILPGFGII-SQVLSFYCGKKEPFGYLGMVYAIISIGLLGFFVWAHHMFSV---------------------------------------------------GMDIDTRAYFTAATMIIGVPTGIKIFSWMATIIMSNTSWEPPMMWVAGFLILFTIGGLTGIVLSNSSMDIVLHD----------TYYVVAHFHYV---LSMGAVFSIFAGFTHWSQVFSSIKMDNFNLKLQFYLSFI---------GVNLTF-FPQHFLGLNGMPRRYADYSDSFYYWNFYSS------------------------LGSFISMFS-------------------------LMYL----------SILIWTSL-----------VKKSYLVFMNS----------SGSMIDSNIY-LPLPEHTLMNTLK----------------------------------------
>Aculus_sp.nov._Z316
-----------------MNRWFYSVNHKDIGTLYFIFG-----FW--SAFYGTSLSVLMRLELSQLGSLFFHDHLYNVFVTSHAFIMIFFVVM-PILMGGFGNWLIPLMLGAHDMHFPRMNN-----------LSFWLLFPAMVFLILSSIISLGAGTGWTVYPPLSSSSFHTDFSVDLAIFSLHLGGVSSILSSINFITTIFSMRFQGFSTDRMPLFIWSILVTSFLLLFSLPVLAGAITMLLTDRNLNTSFFDPLGGGDPVLYQHLFWFFGHPEVYILILPGFGII-SQVLSFYCGKSEPFGYLGMVYAIFSIGVLGFLVWAHHMFTV---------------------------------------------------GMDIDTRAYFTAATMIIGVPTGIKIFSWLATLSFSHISWEVPMYWCVGFIFLFTLGGLTGIVLSNSSLDVVLHD----------TYYVVAHFHYV---LSMGAVFAIFAGLTHWFQLFYGFKYSDFELKIHFLISFV---------GVNMTF-FPQHFLGLNGMPRRYSDYPDSFYLWNMVSS------------------------LGSIVSTFS-------------------------LFYF----------TFLTWSHL-----------ACQSPILFSEG----------SDSNFDTLYD-SPMQEHTFDFTAKMVFSTNPR--------------------------------
>Aculus_sp.nov._HEN16
-------------MMTYLSRWINSTNHKDIGSMYFFFG-----FW--SALYGTSLSMVMRLELGQPGSFIFHDHVYNVFVTSHAFIMIFFVVM-PVLMGGFGNWLLPLMLGCHDMHFPRMNN-----------LSFWMLYPAMSFLILSSFISLGAGTGWTVYPPLSSISFHNDISVDLAIFSLHLGGVSSILSSINFITTIFTMRFSGFKMDRLPLFVWSMMVTSFLLLFSLPVLAGAITMLLTDRNLNTSFFDPLGGGDPILYQHLFWFFGHPEVYILILPGFGII-SQVISFYCGKSEPFGYLGMVYAIFSIGILGFLVWAHHMFTV---------------------------------------------------GMDIDTRAYFTAATMIIGVPTGIKIFSWLATLSMSSVSWEAPMFWCIGFLFLFTLGGLTGIVLSNSSLDTVLHD----------TYYVVAHFHYV---LSMGAVFAIFAGLTHWLQTFYGVKFSEIGLKSHFFVSFL---------GVNLTF-FPQHFLGLNGMPRRYSDYPDSFYLWNLFSS------------------------VGAWISLFS-------------------------LIYF----------CFLVWEGF-----------SKKMKIYSICS----------P-SSVEFSLH-FPLPDHSISTSVKSSKMDK----------------------------------
>Aculus_sp._GZ134
------------MILSNLFRWVYSTNHKDIGTMYFFFG-----FW--SAFYGTSLSMIMRLELGQPGSFIFHDHLYNVFVTSHAFIMIFFVVM-PVLMGGFGNWLLPLMLGCHDMNFPRMNN-----------FSFWMLLPAMSFLILSSFISLGAGTGWTVYPPLSSVSFHSDVSVDLAIFSLHLGGVSSILSSINFITTIFVMRLGGLYMERMPLFVWSMLVTSFLLLFSLPVLAGAITMLLTDRNINTSFFDPLGGGDPILYQHLFWFFGHPEVYILILPGFGII-SQVISFYCGKNEPFGYLGMVYAIFSIGVLGFLVWAHHMFTV---------------------------------------------------GMDIDTRAYFTAATMIIGVPTGIKIFSWLATVAFSNVSWEAPMFWSMGFIFLFTLGGLTGIVLSNSSLDTVLHD----------TYYVVAHFHYV---LSMGAVFAIFAGLTHWFHIFYGIKMSDFYLKSHFFLSFL---------GVNLTF-FPQHFLGLNGMPRRYSDYPDSFYLWNLFSS------------------------VGAWLSLFS-------------------------LIYF----------CFIVWDSF-----------SKKMSLELVSS----------ASSSMEFSLD-TPPVDHTVSNSVKFYQI------------------------------------
>Aculus_schlechtendali_CA18
-------------MLSYFSRWLNSTNHKDIGSMYFFFG-----FW--SALYGTSLSMVMRLELGQPGSFIYHDHVYNVFVTSHAFIMIFFVVM-PVLMGGFGNWLLPLMLGCHDMHFPRMNN-----------LSFWMLYPAMSFLILSSFISLGAGTGWTVYPPLSSISFHNDISVDLAIFSLHLGGVSSILSSINFITTIFTMRFSGFKMDRLPLFVWSMMVTSFLLLFSLPVLAGAITMLLTDRNLNTSFFDPLGGGDPILYQHLFWFFGHPEVYILILPGFGII-SQVISFYCGKSEPFGYLGMVYAIFSIGILGFLVWAHHMFTV---------------------------------------------------GMDIDTRAYFTAATMIIGVPTGIKIFSWLATLSMSSVSWEAPMFWCIGFLFLFTLGGLTGIVLSNSSLDTVLHD----------TYYVVAHFHYV---LSMGAVFAIFAGLTHWLQTFYGVKFSEIGLKSHFFVSFL---------GVNLTF-FPQHFLGLNGMPRRYSDYPDSFYLWNLFSS------------------------VGAWISLFS-------------------------LIYF----------CFLVWEGF-----------SSKMKIYSIVS----------P-SSVELSLH-FPLPDHSISTSVKTSKMDK----------------------------------
>Aculus_populi_HEN13_MT1
------------MLTNTINRWFFSTNHKDIGSLYFFFG-----FW--SAFYGTSLSMVMRLELSQPGSFIFHDHLYNVFVTSHAFIMIFFVVM-PVLMGGFGNWLIPLLLGCHDMHFPRMNN-----------FSFWMLLPAMSFLILSSYISVGAGTGWTVYPPLSSISFHNDISVDLAIFSLHLGGVSSILSSINFITTIFVMRFSGLLMERIPLFIWAMLVTSFLLLFSLPVLAGAITMLLTDRNINTSFFDPLGGGDPILYQHLFWFFGHPEVYILILPGFGIV-SQLISFYCGKSEPFGYLGMVYAIFSIGILGFLVWAHHMFTV---------------------------------------------------GLDIDTRAYFTAATMIIGVPTGIKIFSWLSTVAFSNVSWETPMFWCMGFIFLFTLGGLTGIVLSNSSLDTVLHD----------TYYVVAHFHYV---LSMGAVFAIFAGLTHWLQIFYGLKMSEDSLKSHFFISFV---------GVNMTF-FPQHFLGLNGMPRRYSDYPDSFYFWNLVSS------------------------VGAWISLFS-------------------------LVMF----------CLIFWDSL-----------SKKMNFFNSSG----------ASSSLENLMI-SPSEDHTLIDPVKMFNS------------------------------------
>Aculus_ligustri_HEN33
-------------MFNYLSRWVNSTNHKDIGSMYFFFG-----FW--SALYGTSLSMVMRLELSQPGSFIFHDHVYNVFVTSHAFIMIFFVVM-PVLMGGFGNWLLPLMLGCHDMHFPRMNN-----------LSFWMLYPAMSFLILSSFISLGAGTGWTVYPPLSSISFHNDISVDLAIFSLHLGGVSSILSSINFITTIFTMRFSGFKMDRLPLFVWSMMVTSFLLLFSLPVLAGAITMLLTDRNLNTSFFDPLGGGDPILYQHLFWFFGHPEVYILILPGFGII-SQVLSFYCGKSEPFGYLGMVYAIFSIGILGFLVWAHHMFTV---------------------------------------------------GMDIDTRAYFTAATMIIGVPTGIKIFSWLATLSMSSISWETPMYWCIGFLFLFTLGGLTGIVLSNSSLDTVLHD----------TYYVVAHFHYV---LSMGAVFAIFAGLTHWLQIFYGIKLSEMGLKAHFFLSFL---------GVNMTF-FPQHFLGLNGMPRRYSDYPDSFYLWNLVSS------------------------IGAWFSLFS-------------------------LIYF----------CFLVWDAL-----------SKKMSFFSSLN----------P-SSVETSLF-FPLEDHTVTNSVKTFKMDK----------------------------------
>Aculus_ichnocarpi_GZ124
------------MILSNLFRWVYSTNHKDIGTMYFFFG-----FW--SAFYGTSLSMIMRLELGQPGSFIFHDHLYNVFVTSHAFIMIFFVVM-PVLMGGFGNWLLPLMLGCHDMNFPRMNN-----------FSFWMLLPAMSFLILSSFISLGAGTGWTVYPPLSSVSFHSDLSVDLAIFSLHLGGVSSILSSINFITTIFVMRLGGLYMERMPLFVWSMLVTSFLLLFSLPVLAGAITMLLTDRNINTSFFDPLGGGDPILYQHLFWFFGHPEVYILILPGFGII-SQVISFYCGKNEPFGYLGMVYAIFSIGVLGFLVWAHHMFTV---------------------------------------------------GMDIDTRAYFTAATMIIGVPTGIKIFSWLATVAFSNVSWEAPMFWSMGFIFLFTLGGLTGIVLSNSSLDTVLHD----------TYYVVAHFHYV---LSMGAVFAIFAGLTHWFHIFYGIKMSDFYLKSHFFLSFL---------GVNLTF-FPQHFLGLNGMPRRYSDYPDSFYLWNLFSS------------------------VGAWLSLFS-------------------------LIYF----------CFIVWDSF-----------SKKMSLELVSS----------ASSSMEFSLD-TPPVDHTVSNSVKFYQI------------------------------------
>Aculus_huzhongsalixus_HEN37
-------------MFNYLSRWIFSTNHKDIGTLYFFFG-----FW--SAVYGTSLSMIMRMELGQPGSFIFHDHLYNVFVTSHAFIMIFFVVM-PVLMGGFGNWLLPLMLGCHDMHFPRMNN-----------FSFWLLLPAMTFLILSSILTLGAGTGWTVYPPLSSLSFHNDSSVDLAIFSLHLGGVSSILSSINFITTIFTMRFFGMSVERIPLFVWAMMVTSFLLLFSLPVLAGAITMLLTDRNLNTSFFDPLGGGDPILYQHLFWFFGHPEVYILILPGFGII-SQVLSFYCGKNEPFGYLGMVYAIFSIGILGFLVWAHHMFTV---------------------------------------------------GMDIDTRAYFTAATMIIGVPTGIKIFSWLATISMSKISWESPMLWCVGFIFLFTLGGLTGIVLSNSSLDTVLHD----------TYYVVAHFHYV---LSMGAVFAIFAGLTHWLQIFYGLKISDFSLKSHFFISFI---------GVNLTF-FPQHFLGLNGMPRRYSDYPDSFYLWNFFSS------------------------IGAWISAFS-------------------------LVYF----------CLVVWDSL-----------TMKMCLQSVSS----------SSCILESSLD-SPVEDHTLLSPVGCSFMDYEKSES-----------------------------
>Aculus_bambusae_SD15
----MSFFFFSLITLNYFSRWLNSTNHKDIGTLYFIFG-----FW--SAFYGSSLSMVMRMELSQPGSFIYHDHVYNVFVTAHAFIMIFFVVM-PVLMGGFGNWLLPMMLGCHDMHFPRMNN-----------LSFWMLFPAMTFLILSSYLSIGAGTGWTVYPPLSSISFHGDFSVDLAIFSLHLGGVSSILSSINFITTIFSMRFSGFKLERLPLFVWSMMVTSFLLLFSLPVLAGAITMLLTDRNLNTSFFDPLGGGDPILYQHLFWFFGHPEVYILILPGFGII-SQVISFYCGKSEPFGYLGMVYAIFSIGILGFLVWAHHMFTV---------------------------------------------------GMDIDTRAYFTAATMIIGVPTGIKIFSWLATISLSSVSWEAPMFWCLGFLFLFTLGGLTGIVLSNSSLDIVLHD----------TYYVVAHFHYV---LSMGAVFSIFAGFTHWLQMFYGLKFSDFSLKVHFFISFL---------GVNLTF-FPQHFLGLNGMPRRYSDYPDSFFLWNLISS------------------------MGSLISIFS-------------------------LIYF----------SFLVWDSF-----------SKKMNFFSSES----------PSASLENIFG-APIEDHTLSNSVKTSFMNK----------------------------------
>Aculops_taihangensis_Z289
-------------MNNFISRWVYSTNHKDIGTMYFIFG-----FW--GAFYGSSLSMIMRLELGQPGSFIFHDHLYNVFVTSHAFIMIFFVVM-PVLMGGFGNWLIPLFLGCHDMHFPRMNN-----------LSFWLLFPAMIFLIMSSLISGGAGTGWTVYPPLSSISFHTDVSVDLAIFSLHLGGVSSILSSINFITTVFVMRFSSLTSERIPLFVWSMLVTSFLLLFSLPVLAGAITMLLTDRNINTSFFDPLGGGDPILYQHLFWFFGHPEVYILILPGFGII-SQVLSFYCGKTEPFGYLGMVYAIISIGLLGFLVWAHHMFTV---------------------------------------------------GMDIDTRAYFTAATMIIGVPTGIKIFSWLATIVFSNVSWEAPVMWCMGFIFLFTLGGLTGIVLSNSSLDTVLHD----------TYYVVAHFHYV---LSMGAVFAIFAGLSHWFQIFYGFSLHGSSLKTHFFLSFL---------GVNLTF-FPQHFLGLNGMPRRYSDYPDSFFCWNIASS------------------------LGAWISIFS-------------------------LIYF----------CIVLWSSL-----------SSGALAIDIGS----------VSSSSEVSEE-APLEDHTFCCSIKPISDNPSF--------------------------------
>Aculops_sp.nov._Z332
MTFAMSFYSLLMKMFQP--RWIYSTNHKDIGTLYFFFG-----FW--TAFYGSTLSVLMRLELGGSGSFIFHDHVYNVFVTSHAFIMIFFVVM-PVLMGGFGNWLIPLMLGCQDMHFPRMNN-----------LSFWLLLPAMTFLILSSYLSLGCGTGWTVYPPLSSIYFHNDISVDLAIFSLHLGGVSSILSSINFITTISVMRFSGMVMERVPLFIWSMLVTSFLLLFSLPVLAGAITMLLTDRNINTSFFDPLGGGDPILYQHLFWFFGHPEVYILILPGFGII-SQVLSFYCGKSEPFGYLGMVYAIFSIGVLGFLVWAHHMFTV---------------------------------------------------GMDIDTRAYFTAATMIIGVPTGIKIFSWLATISMSSVTWEVPMYWCIGFLFLFTLGGLTGIVLSNSSLDTVLHD----------TYYVVAHFHYV---LSMGAVFAIFAGITHWFQIFYGAKISNWKLKSHFILTFL---------GVNLTF-FPQHFLGLNGMPRRYSDYPDSFYMWNVVSS------------------------VGSMLSIFS-------------------------LCYF----------GYIMLESI-----------IKKMKFFSILS----------S-SSLEGLWM-YPIKEHTLDSPVKCL--------------------------------------
>Aculops_sp.nov._CA13
-------------MSSYITRWMNSTNHKDIGSMYFFFG-----FW--SALYGTSLSMIMRLELSQPGSFIFHDHMYNVFVTSHAFIMIFFVVM-PVLMGGFGNWLLPLMLGCHDMHFPRMNN-----------LSFWLLLPAMSFLILSSFISLGAGTGWTVYPPLSSISFHNDISVDLAIFSLHLGGVSSILSSINFITTIFTMRFSGFMVERLPLFVWSMLVTSFLLLFSLPVLAGAITMLLTDRNLNTSFFDPLGGGDPILYQHLFWFFGHPEVYILILPGFGII-SQVISFYCGKSEPFGYLGMVYAIFSIGILGFLVWAHHMFTV---------------------------------------------------GMDIDTRAYFTAATMIIGVPTGIKIFSWMATLSMSNVSWETPMMWCIGFLFLFTLGGLTGIVLSNSSLDTVLHD----------TYYVVAHFHYV---LSMGAVFAIFAGLTHWLQMFYGVKFSEFKLKSHFFVSFL---------GVNLTF-FPQHFLGLNGMPRRYSDYPDSFYLWNLVSS------------------------VGAWISLFS-------------------------LIYF----------CLLVWEGF-----------SKKMNFFSCSS----------P-SSIEVALG-IPYSDHTITNTIQSVKMSL----------------------------------
>Aculops_sp._CA47
-----------------MYRWFFSTNHKDIGSMYFLFG-----FW--TAFYGTSLSMVMRLELGQPGSLISHDHLYNVFVTSHAFIMIFFVVM-PVLMGGFGNWLIPLMLGCHDMHFPRMNN-----------LSFWLLFPAMVFLVLSSYSTLGAGVGWTVYPPLSSINFHNDFSVDLAIFSLHLGGVSSILSSINFLTTIFLMRFNGLFMDRMPLFIWSMMVTSFLLLFSLPVLAGAITMLLTDRNLNTSFFDPLGGGDPVLYQHLFWFFGHPEVYILILPGFGII-SQVLSFYCGKSEPFGYLGMVYAIFSIGILGFVVWAHHMFTI---------------------------------------------------GMDIDTRAYFTAATMIIGVPTGIKIFSWLATISMSNISWESPMYWCLGFLFLFTLGGLTGIILSNSTLDTVLHD----------TYYVVAHFHYV---LSMGAVFAIFAGLTHWVQIFYGLKVSDFLLKIHFYMSFL---------GVNLTF-FPQHFLGLNGMPRRYSDYPDSFYLWNYISS------------------------VGALISVFS-------------------------LFFF----------TYLIWDAF-----------SKKMTLFSISG----------PSSSVELMFM-CPTPEHTLDHPLKGCYMFK----------------------------------
>Aculops_sinensis_HEN18
-------------MFNYLSRWVNSTNHKDIGSMYFFFG-----FW--SALYGTSLSMVMRLELSQPGSFIFHDHVYNVFVTSHAFIMIFFVVM-PVLMGGFGNWLLPLMLGCHDMHFPRMNN-----------LSFWMLYPAMSFLILSSFISLGAGTGWTVYPPLSSISFHNDISVDLAIFSLHLGGVSSILSSINFITTIFTMRFSGFKMDRLPLFVWSMMVTSFLLLFSLPVLAGAITMLLTDRNFNTSFFDPLGGGDPILYQHLFWFFGHPEVYILILPGFGII-SQVLSFYCGKSEPFGYLGMVYAIFSIGILGFLVWAHHMFTV---------------------------------------------------GMDIDTRAYFTAATMIIGVPTGIKIFSWLATLSMSSISWETPMYWCIGFLFLFTLGGLTGIVLSNSSLDTVLHD----------TYYVVAHFHYV---LSMGAVFAIFAGLTHWLQIFYGIKLSEMGLKAHFFLSFL---------GVNMTF-FPQHFLGLNGMPRRYSDYPDSFYLWNLVSS------------------------IGAWFSLFS-------------------------LIYF----------CFLVWDAL-----------SKKMSFFSSLN----------P-SSVETSLF-FPLEDHTVTNSVKTFKMDK----------------------------------
>Aculops_sinensis_GZ38
--MTFSMIFHSKFLSNWISTWVYSVNHKDIGTMYFLLG-----FW--SAFYGTALSMVIRLELSTPGKFMFNDHLYNVMVTSHAFVMIFFVVM-PIMMGGFGNWLIPMMLGCHDMVFPRMNN-----------FSFWIMIPSMTLLVLSSHMASGAGTGWTVYPPLSTVPFHNDMSVDMVILSLHLGGVSSILSSINFITTVLTMRFKGFHMSTMPLFIWSLMVTSFLLILSLPVLAGAITMLLTDRNLNTSFFDPLGGGDPILYQHLFWFFGHPEVYILILPGFGII-SQIISFYSGKNEPFGYMGMVYALIAIGLLGFLVWAHHMFSV---------------------------------------------------GMDVDTRAYFTAATMIIAVPTGIKIFSWLSTMAFSKISWEAPMFWATGFLFLFTVGGLTGIVLSNSSMDIVLHD----------TYYVVAHFHYV---LSMGAVFAIFGGFNHWVKIFYGLKIKESTSIKHFFISFL---------GVNLTF-FPQHFLGLNGMPRRYSDFPDSYYLWNFVSS------------------------LGSAISMFS-------------------------LIYF----------SFMFWEAL-----------SEKEQNLSSAP----------NYNYVECFMQ-TPSKSHT----------------------------------------------
>Aculops_lobuliferus_CA42
-------------MFSKFHRWFFSTNHKDIGSLYFFFG-----FW--SAFYGTSLSMVMRLELSQPGSFIFHDHLYNVFVTSHAFIMIFFVVM-PVLMGGFGNWLLPLMLGCHDMHFPRMNN-----------LSFWMLLPAMTFLILSSFISLGAGTGWTVYPPLSGINFHNDISVDFAIFSLHLGGVSSILSSINFITTIFVMRFCGLLMERLPLFVWAMMVTSFLLLFSLPVLAGAITMLLTDRNINTSFFDPLGGGDPILYQHLFWFFGHPEVYILILPGFGII-SQLISFYCGKSEPFGYLGMVYAIFSIGILGFLVWAHHMFTV---------------------------------------------------GLDIDTRAYFTAATMIIGVPTGIKIFSWISTVALSNVSWETPMYWCMGFIFLFTLGGLTGIVLSNSSLDTVLHD----------TYYVVAHFHYV---LSMGAVFAIFAGLTHWLQLFYGLKMSEVNLKTHFFVSFI---------GVNLTF-FPQHFLGLNGMPRRYSDYPDSFYFWNLVSS------------------------IGAWISLFS-------------------------LIIF----------CLIFWDSL-----------SKKMIFFNASG----------SNSSLENMMT-FPAEDHTLVDPVKMFNS------------------------------------
>Achelia_bituberculata
-----------------------------MGTMYLIFG-----AW--AAMVGTSLSLLIRTELGTPSSLIGDDQIYNVIVTSHAFVMIFFMVM-PIMIGGFGNWLVPLMIGAPDMAFPRMNN-----------MSFWLLPPSLLLLLTSSVVEMGSGTGWTVYPPLSSNIGHSGSSVDLTIFSLHLAGISSILGAINFISTIMNMRSPGMKVESMPLFVWSVLITAVLLLLSLPVLAGAITMLLTDRNFNTSFFDPAGGGDPILYQHLFWFFGHPEVYILILPGFGMI-SHILMSESGKKEVFGNLGMIYAMVAIGFLGFIVWAHHMFTV---------------------------------------------------GMDVDTRAYFTSATMIIAIPTGIKIFSWMATIHGSQVKSSPQMMWAMGFVFLFTVGGLTGVVLANSSIDIVLHD----------SYYVVAHFHYV---LSMGAVFAIMGGLSNWFHLFLGVVLNPRWMKVQFICMFL---------GVNFTF-FPQHFLGLSGMPRRYSDYPDSFMTWNLMSS------------------------LGSIMSIIA-------------------------IMIF----------ILIIWESL-----------ISCRLLLFNNN----------QSSSIEWMLN-NPPKNHTFNQL--MLIVKNYANLKSH---------------------------
>Aceria_pseudoligustri_kadono_FJ31
-----------------MIRWINSTNHKDIGSMYFLFG-----FW--SAMYGSSLSLVMRLELAQPGSFIFHDHLYNVFVTSHAFIMIFFVVM-PVLMGGFGNWLLPLMLGCHDMHFPRLNN-----------LSFWMLFPAMTFLILSSFIT-GVGTGWTVYPPLSNIFFHTDISVDLAIFSLHLSGISSILSSINFITTIFTMRFSGFMTDRLPLFVWSILITSFLLLFSLPVLAGAITMLLTDRNLNTSFFDPLGGGDPILYQHLFWFFGHPEVYILILPGFGII-SQVISFYCGKVEPFGYLGMVYSIFSIGILGFLVWAHHMFTV---------------------------------------------------GMDIDTRAYFTAATMIIGVPTGIKIFSWLATLSLSNFTLEAPMLWCLGFLFLFTLGGLTGIVLSNSSLDMVLHD----------TYYVVAHFHYV---LSMGAVFAIFSGLSHWLQIFYGLKLSEFGLKSHFFISFM---------GVNLTF-FPQHFLGLNGMPRRYSDYPDSFYLWNMISS------------------------IGSWISLFS-------------------------LFYF----------CFLVWDGF-----------FKKMNFYSSFN----------Y-SAIDTSLN-FPLLDHTMSISIKSCKMNK----------------------------------
>Aceria_aloinis_BJ2
-------------MKNYFYRWLNSTNHKDIGTMYFIFG-----FW--SAFYGSSLSMVMRLELSQPGSFIFHDHLYNVFVTSHAFIMIFFVVM-PVLMGGFGNWLLPLMLGCHDMHFPRMNN-----------LSFWLLFPAMALLILSSYLSLGAGTGWTVYPPLSNISFHTDFSVDLAIFSLHLGGVSSILSSINFITTIFSMRFFGFNLERLPLFVWSMMVTSFLLLFSLPVLAGAITMLLTDRNLNTSFFDPLGGGDPILYQHLFWFFGHPEVYILILPGFGII-SQLISFYCGKSEPFGYLGMVYAIFSIGILGFLVWAHHMFTV---------------------------------------------------GMDIDTRAYFTAATMIIGVPTGIKIFSWLATMSMSSISWEAPMFWCVGFLFLFTLGGLTGIVLSNSSLDTVLHD----------TYYVVAHFHYV---LSMGAVFSIFAGLTHWLQIFYGLKFSDFNLKVHFFISFI---------GVNMTF-FPQHFLGLNGMPRRYSDYPDSFYIWNLISS------------------------IGSMISIFS-------------------------LIYF----------SFLVWESF-----------HKKMNFYSSIS----------PASSLELILL-PPLEDHTLSN-------------------------------------------
>Acarus_farris
----------------------MSTNHKDIATLYFIFG-----IW--SGMLGTSFSSVIRFELTQPGDFLMDFDYYNSVVTAHAFIMIFFMVM-PIMMGGFGNLLVPIMIGATDMAYPRLNN-----------MSFWLLPPSLSLLISSAIVGSGVGTGWTVYPPLSNGIFHSGPAVDFGILSLHIAGISSILGAINFIVTIFNMKTLGMSWSNVPLFVWSVLITSFLLAFSLPVLAAALTMLLTDRNFNTTFFDPVGGGDPILYQHLFWFFGHPEVYILILPGFGII-SHTVSFYSNKTEPFGSLGMIYAMVSIGVLGFIVWAHHMFTV---------------------------------------------------GLDVDTRAYFTAATMIIAVPTGVKVFSWLATMLGGKLDYSPSFYWSLGFVFLFTVGGLTGVILSNSSLDVSLHD----------TYYVVAHFHYV---LSMGAVFAIMAGITHWFPFSYGMTMNPYYLKGQFWSMFL---------GVNLTF-FPQHFLGLNGMPRRYCDYPDNFTYWNTISS------------------------VGSVITIFS-------------------------IIIF----------IYIMWDGM-----------CNNKSVSFFNS----------FNGASELMME-SPFPSHTNMEY--CKVYNSTLV-------------------------------
>Acarhis_gen.nov_Z277
----------MLIMFMKNSRWTYSVNHKDIGSMYFLFG-----FW--TAFYGSALSVLMRLELSQPGSFFFNDHVYNVFVTSHAFIMIFFVVM-PILMGGFGNWLIPIMLGCHDMNFPRMNN-----------LSFWLLLPAMSFLILSSYISLGAGTGWTVYPPLSSLSFHGDISVDLAIFSLHLGGISSILSSINFISTVMNMRMFGMNMERLPLFIWSMMVTSFLLLFSLPVLAGAITMLLTDRNLNTSFFDPLGGGDPVLYQHLFWFFGHPEVYILILPGFGII-SQVISFYCGKSEPFGYLGMVYAILSIGILGFLVWAHHMFTV---------------------------------------------------GMDIDTRAYFTAATMIIGVPTGIKIFSWLATIVLSDVSWEAPMLWSMGFLFLFTLGGLTGIVLSNSSMDVVLHD----------TYYVVAHFHYV---LSMGAVYAIFAGLTHWMQIFYGVKISDFMLKSHFIMTFV---------GVNLTF-FPQHFLGLNGMPRRYSDYADSFYYWNFVSS------------------------MGSLISMFS-------------------------LFYF----------SLIVWTSF-----------SKSSNTMFLSS----------SSSSLELNLD-YPLTNHTFSQPVMCILNYK----------------------------------
>Abacarus_sp.nov._HEN45
------------MMTKFFNRWINSTNHKDIGTMYFVFG-----FW--SAFYGSSLSMVMRMELAQPGSFIFHDHVYNVFVTSHAFIMIFFVVM-PVLMGGFGNWLLPIMLGCHDMHFPRMNN-----------LSFWFLFPAMSFLILSSYISLGAGTGWTVYPPLSSISFHTDFSVDLAIFSLHLGGVSSILSSINFITTIFSMRFSGFKTERLPLFVWSMLVTSFLLLFSLPVLAGAITMLLTDRNLNTSFFDPLGGGDPILYQHLFWFFGHPEVYILILPGFGII-SQVISFYCGKKEPFGYLGMVYAIFSIGVLGFLVWAHHMFTV---------------------------------------------------GMDIDTRAYFTAATMIIGVPTGIKIFSWLATISMSSVSWEVPMYWCVGFLFLFTLGGLTGIVLSNSSLDTVLHD----------TYYVVAHFHYV---LSMGAVFSIFAGLTHWLQLFYSFKFSDFQLKIHFFLSFL---------GVNLTF-FPQHFLGLNGMPRRYSDYPDSFYLWNFFSS------------------------VGAFVSIFS-------------------------LIYF----------SFIVWDSF-----------QKKMIFFSSSS----------ASSSFELLLS-VPMEDHTFTNSVKSSSMSAPL--------------------------------
>Abacarus_sp._HEN47
---------------------MNSTNHKDIGTMYFVFG-----FW--SAFYGSSLSMVMRMELAQPGSFIFHDHVYNVFVTSHAFIMIFFVVM-PVLMGGFGNWLLPIMLGCHDMHFPRMNN-----------LSFWFLFPAMSFLILSSYISLGAGTGWTVYPPLSSISFHTDFSVDLAIFSLHLGGVSSILSSINFITTIFSMRFSGFKTERLPLFVWSMLVTSFLLLFSLPVLAGAITMLLTDRNLNTSFFDPLGGGDPILYQHLFWFFGHPEVYILILPGFGII-SQVISFYCGKKEPFGYLGMVYAIFSIGVLGFLVWAHHMFTV---------------------------------------------------GMDIDTRAYFTAATMIIGVPTGIKIFSWLATISMSSVSWEVPMYWCVGFLFLFTLGGLTGIVLSNSSLDTVLHD----------TYYVVAHFHYV---LSMGAVFSIFAGLTHWLQLFYSFKFSDFQLKIHFFLSFL---------GVNLTF-FPQHFLGLNGMPRRYSDYPDSFYLWNFFSS------------------------VGAFVSIFS-------------------------LIYF----------SFIVWDSF-----------QKKMIFFSSSS----------ASSSFELLLS-VPMEDHTFTNSVKSSSMSAPL--------------------------------
>Abacarus_sp._GD111
------------MYFNYFNRWLNSTNHKDIGTLYFVLG-----FW--SAFYGSSLSVLMRMELAQPGSFIFHDHVYNVFVTSHAFIMIFFVVM-PVLMGGFGNWLLPIMLGCHDMHFPRMNN-----------LSFWLLFPAMIFLILSSYVSLGAGTGWTVYPPLSSVSFHTDLSVDLAIFSLHLGGISSVLSSINFITTIFSMRLSGFKLERLPLFVWSMVVTSFLLLFSLPVLAGAITMLLTDRNLNTSFFDPLGGGDPILYQHLFWFFGHPEVYILILPGFGII-SQVISFYCGKSEPFGYLGMVYAIFSIGILGFLVWAHHMFTV---------------------------------------------------GMDVDTRAYFTAATMIIGVPTGIKIFSWLATISLSSVAWEAPMYWCVGFLFLFTLGGLTGIVLSNSTLDTVLHD----------TYYVVAHFHYV---LSMGAVFSIFAGLTHWLQVFYSFKFSDLQLKIHFFLSFI---------GVNLTF-FPQHFLGLNGMPRRYSDYSDSFYLWNLFSS------------------------LGAVISVFS-------------------------LIYF----------IYLVWDSF-----------SKKMSYVGMCS----------SSSSLEFALF-SPIQEHTLSNPVKISSMAY----------------------------------
>Abacarus_sp._CA9
------------MTMTYLSRWLNSTNHKDIGTMYFVFG-----FW--SAFYGSSLSMVMRFELSQPGSFIFHDHVYNVFVTSHAFIMIFFVVM-PVLMGGFGNWLLPLMLGCHDMHFPRMNN-----------LSFWMLFPAMTFLILSSYISVGAGTGWTVYPPLSHISFHTDVSVDLAIFSLHLGGVSSILSSINFITTIFSMRFSGFNMERLPLFVWSMLVTSFLLLFSLPVLAGAITMLLTDRNLNTSFFDPLGGGDPILYQHLFWFFGHPEVYILILPGFGII-SQLISFYCGKSEPFGYLGMVYAIFSIGILGFLVWAHHMFTV---------------------------------------------------GMDIDTRAYFTAATMIIGVPTGIKIFSWLATISMSSVSWEVPMYWCLGFLFLFTLGGLTGIVLSNSSLDTVLHD----------TYYVVAHFHYV---LSMGAVFSIFAGLTHWLQIFYGLKMSDLGLKIHFFVSFL---------GVNLTF-FPQHFLGLNGMPRRYSDYPDSFYLWNLVSS------------------------MGAVISIFS-------------------------LVYF----------SFLVWDSF-----------SKKMQFFSSMS----------SSSSLELSMG-FPLEDHTLSNSIKSFLIK-----------------------------------
>Abacarus_sacchari_GD130
------------MFTSYLNRWVNSTNHKDIGSLYFVFG-----FW--SAFYGSSLSMVMRMELSQPGSFIFHDHVYNVFVTAHAFIMIFFVVM-PILMGGFGNWLLPVMLGCHDMHFPRMNN-----------LSFWLLFPAMGFLILSSYLSLGAGTGWTVYPPLSSISFHTDFSVDLAIFSLHLGGVSSILSSINFITTIFSMRFAGFNIERLPLFVWSMLVTSFLLLFSLPVLAGAITMLLTDRNLNTSFFDPLGGGDPILYQHLFWFFGHPEVYILILPGFGII-SQVLSFYCGKKEPFGYLGMVYAIFSIGVLGFLVWAHHMFTV---------------------------------------------------GIDIDTRAYFTAATMIIGVPTGIKIFSWLSTMSLSNISWEAPMYWCVGFIFLFTLGGLTGIVLSNSSLDTVLHD----------TYYVVAHFHYV---LSMGAVFSIFAGLTHWLQVFYSIKFSDFLLKVHFLVSFL---------GVNMTF-FPQHFLGLNGMPRRYSDYPDSFYFWNLISS------------------------MGALISIFS-------------------------LVFF----------SFIVWESF-----------TMKMNFFSSSS----------SPSSCELVLN-LPMEDHTLCNSVKTSYMISKF--------------------------------
>Abacarus_oplismeni_GZ33
------------MFFNFFNRWMNSTNHKDIGTMYFVFG-----FW--SAFYGSSLSMVMRMELSQPGSFIYHDHVYNVFVTSHAFIMIFFVVM-PVLMGGFGNWLLPIMLGCHDMHFPRMNN-----------LSFWFLFPAMSFLILSSYISLGAGTGWTVYPPLSSISFHTDFSVDLAIFSLHLGGISSILSSINFITTIFSMRFSGFKIERLPLFVWSMLVTSFLLLFSLPVLAGAITMLLTDRNLNTSFFDPLGGGDPILYQHLFWFFGHPEVYILILPGFGII-SQVISFYCGKKEPFGYLGMVYAIFSIGILGFLVWAHHMFTV---------------------------------------------------GMDIDTRAYFTAATMIIGVPTGIKIFSWLSTMSMSSISWEAPMFWCVGFLFLFTLGGLTGIVLSNSSLDTVLHD----------TYYVVAHFHYV---LSMGAVFSIFAGLTHWLQIFYSFKFSDFSLKVHFFISFL---------GVNLTF-FPQHFLGLNGMPRRYSDYPDSFYLWNLFSS------------------------LGALISVFS-------------------------LVYF----------SFIIWDSL-----------SKKMNFFGSIS----------NSSSCDLLLN-LPMEDHTLDNSIKSSSMMTI---------------------------------
>Abacarus_oplismeni_GD129
------------MFTSYFNRWVNSTNHKDIGSLYFVFG-----FW--SAFYGSSLSMVMRMELSQPGSFIFHDHVYNVFVTAHAFIMIFFVVM-PILMGGFGNWLLPVMLGCHDMHFPRMNN-----------LSFWLLFPAMGFLILSSYLSLGAGTGWTVYPPLSGISFHTDFSVDLAIFSLHLGGVSSILSSINFITTIFSMRFAGFNIERLPLFVWSMLVTSFLLLFSLPVLAGAITMLLTDRNLNTSFFDPLGGGDPILYQHLFWFFGHPEVYILILPGFGII-SQVLSFYCGKKEPFGYLGMVYAIFSIGVLGFLVWAHHMFTV---------------------------------------------------GMDIDTRAYFTAATMIIGVPTGIKIFSWLSTMSLSNISWEAPMYWCVGFIFLFTLGGLTGIVLSNSSLDTVLHD----------TYYVVAHFHYV---LSMGAVFSIFAGLTHWLQVFYSIKFSDFLLKVHFLVSFL---------GVNMTF-FPQHFLGLNGMPRRYSDYPDSFYFWNLISS------------------------MGALISIFS-------------------------LVFF----------SFIVWESF-----------TMKMNFFSSSS----------SPSSCELVLN-LPMEDHTLCNSVKTSYMISKF--------------------------------
>Abacarus_oplismeni_GD121
-------------MSMFFNRWFCSTNHKDIGTMYFIFG-----FG--AALYGSSLSTGMRLEISQPSSFFNHDHLYNVLVTAHAFVMIFFVVM-PILMGGFGNWLIPILCGCHDMHFPRMNN-----------FSFWLLVPSMFLLIMSSHVAGGAGTGWTVYPPLSSSSFHGDLSVDLAIFSLHLGGISSILSSINFITTIFLMQTYFSNMPRIPLFLWCMVVTSFLLLFSLPVLAGAITMLLMDRNINTSFFDPVGGGDPILYQHLFWFFGHPEVYILILPAFGIV-SSLVSFYTSKNEPFGYIGMVYAIVSIGILGFLVWAHHMFTA---------------------------------------------------GMDVDTRAYFTAATMIIGVPTGIKIFSWIATMAMSEISWEVPMLWVMGFIFLFTLGGLTGIVLSNSFLDVVLHD----------TYYVVAHFHYV---LSMGAVFAIFAGISHWLSPLYGIKLNQQKMKIQFILSFI---------GVNVTF-FPQHFLGLNGMPRRYADYTDSFFMWNYISS------------------------MGTAISIFS-------------------------LFYF----------LMIIIESM-----------AETKLLINNSF----------SQSTQENMFS-TPFPEHSMNFSNKYSSMST----------------------------------
>Abacarus_bambusae_GD118
-------------MNYYFSRWLNSINHKDIGTLYFIFG-----FW--SAFYGSSLSMVIRMELSQPGSFIFHDHAYNVFVTAHAFIMIFFVVM-PVLMGGFGNWLLPVMLGCHDMHFPRMNN-----------LSFWLLFPAMTFLILSSYLSVGAGTGWTVYPPLSSISFHNDVSVDLAIFSLHLGGVSSILSSINFITTIFSMRFSGFKSERIPLFVWSMLVTSFLLLFSLPVLAGAITMLLTDRNLNTSFFDPLGGGDPVLYQHLFWFFGHPEVYILILPGFGII-SQVISFYCGKSEPFGYLGMVYAIFSIGILGFLVWAHHMFTI---------------------------------------------------GMDIDTRAYFTAATMIIGVPTGIKIFSWLATISMSSVSWEAPMYWCMGFLFLFTLGGLTGIILSNSSLDIVLHD----------TYYVVAHFHYV---LSMGAVFSIFAGFTHWLNIFYGLKFSDFNLKVHFFMSFL---------GVNMTF-FPQHFLGLNGMPRRYSDYPDSFFLWNMISS------------------------MGSLISLFS-------------------------LLYF----------SYLVWISF-----------SNKMSLMSPLS----------SSSFVENSLF-SPMEDHTFTNSVKVLIK------------------------------------
