# Supplementary material for: Phylogenomics resolves the higher-level phylogeny of herbivorous eriophyoid mites (Acariformes: Eriophyoidea)
Source: BMC Biol. 2024 Mar 22;22:70. doi: 10.1186/s12915-024-01870-9 (PMC10960459; doi:10.1186/s12915-024-01870-9)
Supplement: Supplementary file 3 — Additional file 3. Original untrimmed alignments by Gblocks v0.91. [file 12915_2024_1870_MOESM3_ESM.zip › Additional file 3/AA/COX2aa.fasta]

>Zygoribatula_sp1.
------------MPMWSALSFQDSISPSMEHILFFHDHAMIILTLI-TILTLYLVTSL----MISKKYN-KYTMEGQEIETIWTILPAFMLIFIALPSLKTLYLMEDTKTPLVSIKTTGHQWYWSYE--YTS-LS-S-----------------NETENFMENS------NTLRLLKTSEMLHLPVGVLIRSLITSADVIHSWTIPSMGTKVDALPGRLNQIFLFSKRLGLYTGQCSEICGMNHSFMPILAQFHSPKQFI-----------NKMKEM-------------------------
>Z392
------------MMTWNSIFFQSPNSYLMEAVISMHDLVCLFLTSI-LILVLLSLFYT----VLCSFFC-LDFSENHQLESVWTIAPFVLLLFILIPSLKSLYLLDSCMFCGLTLNIIGHQWYWSYS--FKN-LE-D-----------------MEFDSYMI-----NDSNYLRLLDVDNRLVVPNEFPMRVLVTSADVIHSWTVPSLGIKMDAVPGRVSQLCFLTKRSGVYMGQCSEICGANHSFMPIVMESVPMKNFL-----------SSML---------------------------
>Z382
-------------MTWNSIFFHSPSTFLMELVISMHDYVMMFLMSI-MSTVFLALFYS----YYIKGFS-LSFFENHQLETLWTMVPFFLLIFIVLPSLNSLYMLDTCLFCGLTLSIVGHQWYWSYF--YKD-LN-L-----------------NYFDSYMMS----SPDSILRLLDVDNRLILPSFIPVRFMVTSADVIHSWTIPSFGVKMDAVPGRINQFCFSSKRSGVFFGQCSEICGANHSFMPIVLESVKFSDFM-----------EIHWLSIL-----------------------
>Z344
------------MMTWNQMFFQMPTTYMMELITCMHDYVMMFLVST-MALVFFSLVKI----FLSSEFS-YEFFEDHQLETVWTIGPFLLLTLILIPSLTSLYMLDSCNFCGFSVSVIGHQWYWNYE--YKE-LK-D-----------------LVYDSYMLD----SSTSKIRLLDVDNRLTVASFVPTRFVVGSADVIHSWTIPSFGFKMDAVPGRINQFCVTPKRTGVFFGQCSEICGANHSFMPIVMESLSLKDLI-----------KLF----------------------------
>Z343
------------MMTWNSSLFQNPNTYLMELVSCMNDYVVLFMLMV-LLIVLCSLVKT----LFFSFFD-IKFFESHQLEMVWTVLPFLLLMVVLLPSLSSLYTIDSCNFCGLTMKIIGHQWYWSYELCFGE-SK--------------------IFDSYMLD----SHNDQLRLLDVDNRTFLASSLPTRLLVGSADVIHSWTVPSFGFKMDAVPGRINQFCVSAKRTGVFFGQCSEICGANHSFMPIVLESLSLKDLL-----------KLV----------------------------
>Z318
------------MTTWNSLSFQNPTTFMMELVSVMHDYVCMFLLSI-LILVFMNLSYP----ALLKSFS-LNFYENHQLESVWTLAPFFLLIFIVVPSLASLYMLDSCLFCGVSVSIMGHQWYWSYF--YKD-FN-E-----------------FFFNSYMLP----SEDSSVRLLDVDNRLVVPSFIPIRFLLSSSDVLHSWTIPSFGVKMDAVPGRINQFCFSSKRSGVFFGQCSEICGANHSFMPIVLESVSFNEFL-----------KMN----------------------------
>Z296
------------MTTWNSIYFHSPSSFLMETVSLMHDYASLYLFSI-LILVLMNIFYT----KFILNFN-LEFFENHQIEFVWTLVPFFLLIFILLPSLFSLYMLDTCLFCGLTVSIMGHQWYWSYF--YKD-LK-D-----------------FFFDSYMVP----SESSLIRLLEVDNQLVIPTSLPIRFLVSSSDVLHSWTIPSFGVKMDAVPGRINQFCLSSKRSGVFFGQCSEICGANHSFMPIVVESVPLNKFF-----------YSF----------------------------
>Xenillus_tegeocranus
------------MPNWSYVSFQDCTSPTMEHIMMFHDHAMTILLAI-TILTLYLTTSM----VSTNKFN-KFTMESQEMETIWTILPGIMLVFIAIPSLKTLYLMEDTKNPIMTIKVNAHQWYWSYE--YSH-MK-S-----------------SSTETFMENS------KMSRLLKNNELLKIPIKTSIRTLISSSDVIHSWAIPSMGVKVDALPGRLNQTFLLSKRIGLYTGQCSEICGMNHSFMPILMKAESVKQFT-----------KTIK---------------------------
>Walchia_hayashii
------------MPMWSTISHQNSTSPLMENLSSFHDHIMIILMLV-LSITGMMGILT----TSKKIFI-RTSKESQEMEIFWSSLPTVILMMMAIPSLKLLYLTEEQTDPSMTMKITGHQWYWSYE--YSD-IK-K-----------------ISFDSFMTTK-------NPRNLMTSNHTILPTKSPIRFLITSTDVIHSWAMPSMGMKMDAMPGRMNQFSSTISRSGMYSGQCSEICGMKHSFMPITISSIPPQEFY-----------KSMKMM-------------------------
>Vittacus_cannabus_HEN44
----------MKMTTWSSVYFHSPSSFLMEVVSLMHDYVSLFLFSV-LLLVMLNIFYT----VYIKKFN-LEFYENHQLESIWTCIPFFLLVFMVIPSLSSLYMLDTCLFCGMTISIMGHQWYWSYF--YKD-MG-D-----------------MFFDSYMTP----SETSLIRLLEVDNRLILPTNLPVRFLVSSSDVLHSWTVPSFGVKMDAVPGRINQFCFSSKRSGVFFGQCSEICGANHSFMPIVMESIPFKSFF-----------SSY----------------------------
>Vitex_agnus-castus_L._S152
------------MTTWNSIYFHSPSSSLLEIVSIMHDFVSLFLLSI-LILVMMNIFYS----FLIKKFN-LEFCENHQVETIWTIIPFVLLVFMVIPSLSSLYMLDTCLFCGMTISIMGHQWYWSYF--YKD-LK-D-----------------FFFDSYMMP----SDSSSIRLLEVDNRLFIPSNLPVRFLVSSSDVLHSWTIPSFGVKMDAVPGRINQFCFSSKRSGVFFGQCSEICGANHSFMPIVMESVPFKNFF-----------SSI----------------------------
>Vasates_sp.nov._Z327
------------MTTWNSSFFQSPSSYLMEMVSCLHDYVMLFLFST-LMVVLINICFS----FYVKSFS-LDFYEGHELETVWTLVPFFLLSFIVVPSLSSLYLLDTCLFCGFTISVVGHQWYWSYF--MKD-LS-S-----------------DFFDSYMLP----EESTNIRLLDVDNRVILPTFVPVRFLVSSADVIHSWTIPSFGVKMDAVPGRINQFCFSTKRSGIFFGQCSEICGANHSFMPIVVESLPFKSLT-----------PLLSA--------------------------
>Trombiculidae_sp4.
------------MPMWSMMKMQDSNSLTMTSLTEFHEHCLTYIILI-AFVTGMMTMFN----ASKLPFI-KSSKEYESTEIFWSLIPAAILVMVAIPSMEKLYSTEEQSSNAMTIKANGHQWYWSYE--YTD-SP-Q-----------------LNTEGFVEDS-------PHRLMMTSKHLILPTSTNIQILTSSADVIHSWTIPSLGIKADAVPGRINQMITSINRPSVLVGQCSEICGANHSFMPITISSLPPKVFM-----------ESSK---------------------------
>Trisetacus_ehmanni_Z341
------------MTTWGGVIFQNGVSNMMESVVFMHDFAMMFMFSI-LMMVVYFFFYS----YISGFYS-FSFYEDHSLETAWTLVPFFILSLLIIPSLSSLYVLDSCFFCGLLVKIVGHQWYWSYY--TSVGMD-L-----------------LSLDSYM------MSDSFLRLLDVDNRLVVPVLTPIRFFSTSSDVIHSWTIPSFGMKMDAVPGRLNQFCTLANRSGVYFGQCSEICGANHSFMPIVMEVGKN----------------------------------------------
>Trimeroptes_luanchuanensis_Z322
------------MMTWNSMFFNSPSTLLMETIIIMHDYMMMLLLTI-FLMVMYNMSYN----FFTKEFN-LEFFENHQIESIWTFAPFILLMFIIVPSLKSLYILDSCMFCGMTMSIIGHQWYWSYF--MKD-VS-N-----------------YQFDSYMMS----QEQTKLRLLDVDNRLIIPNFIPIRFLVSSSDVLHSWTLPSLGVKMDAIPGRLNQFCLSMKRTGVFFGQCSEICGANHSFMPIVMESINTKDFL-----------KLI----------------------------
>Trematuridae_sp.
------------MPFWSKINMTDSNSPTMEQLMFFHDHSMIILMII-TILILYMMTNI----MLNKLSS-QLILEGQEIEMIWTILPAFMLMFIALPSLRILYLMEESFNPSLTVKIVGHQWYWSYE--YPE-F--N-----------------LNFDSFMIPM-SEMNMSNFRLLDVDNRMMLPFNMNTRLLITSADVIHAWTIPSLGIKMDAVPGRLNQSIVFSNRPGLFFGQCSEICGANHSFMPICAEIISMKNFM-----------LWIKNS-------------------------
>Tityus_serrulatus
------------------LSFQDSSSPLMEQLVFFHDHSMMILMMI-TVMVFYFISSL----IMNSFLN-RFAIEGQEIELFWTVIPVLLLVFIAFPSLRLLYLLDEVNPPDLTLKTVGHQWYWSYE--YSD-FC-D-----------------VEFDSYMSPI----SEENFRLLDVDNRTVLPWGIFTRVLIGSSDVIHSWACVSLGLKMDAVPGRLNQVCFLLTRPGLYYGQCSEVCGANHSFMPIVIEGTSVEGFI-----------SWLHKMI------------------------
>Tetra_suspensae_SD22
------------MTTWNSIFFHSPSSYMMELVSMMHDYVALFLVSI-LILVIMNLIYV----PSIKKFN-LDFYEDHQLETIWTLLPFLLLIFIVVPSLSSLYMLDTCLFCGMTLSVMGHQWYWSYF--YKD-LK-E-----------------FYFDSYMSP----SEDGLIRLLDVDNRIMVPTFMPVRFLVSSSDVIHSWTIPSFGVKMDAVPGRINQFCFSSKRSGVYFGQCSEICGANHSFMPIVLESLPFKNFI-----------FLF----------------------------
>Tetraspinus_sp._HEN26
--------MFVKMTTWNNISFQNPSSFMMELVSTMHDYVAMFLVSI-LILVFMNLMYS----FMLKSFN-LEFFEHHQLESIWTLIPFFLLLFIVIPSLSSLYMLDSCLFCGMTVSIMGHQWYWSYF--YKD-LK-E-----------------FFFDSYMEP----SISSSIRLLDVDNRLVVPTYLPIRFLVSSSDVIHSWTVPSFGVKMDAIPGRINQFCFSSKRSGVFFGQCSEICGANHSFMPIVLESVNFNNFI-----------K------------------------------
>Tetra_sp.nov._Z400
------------MTTWNSSFFHSPSSYLMEMVSCLHDYVMLFLFST-LMVVLINICFS----FYAKSFS-LDFYEGHELETVWTLVPFFLLSFIVVPSLSSLYLLDTCLFCGLTISVMGHQWYWSYF--MKD-LS-S-----------------DFFDSYMLP----EESTNIRLLDVDNRVILPTFVPVRFLVSSADVIHSWTVPSFGVKMDAVPGRINQFCFSTKRSGIFFGQCSEICGANHSFMPIVVESLPFKNLT-----------SFLSA--------------------------
>Tetra_sp.nov._Z284
------------MTTWSSIYFQTPSSFMMELVSIMHDYVCMFLVSI-LILVFMNLMYS----FMMKSFN-LLFFEHHQLESVWTVIPFFLLIFIVVPSLTSLYMLDSCLFCGMTISIMGHQWYWSYF--YKD-LN-Q-----------------YFFDSYMEP----SSSSNIRLLDVDNRLIVPSFLPIRFLVSSSDVIHSWTVPSFGVKMDAIPGRINQFCFSCKRSGVFFGQCSEICGANHSFMPIVLESVNFNNFI-----------DLY----------------------------
>Tetra_sp.nov._CA43
--------MFSTMTTWSGLYFHSPSSFMMEIVSIMHDYVSMFLFSI-LILVVLNIGYS----FISSKFN-LEFFENHQLESIWTIVPFVLLVFMVIPSLSSLYMLDTCIFCGMTVSIMGHQWYWSYF--YKD-LQ-N-----------------LFFDSYMIP----SETSEVRLLEVDNRLLVPTLLPIRFLLSSSDVLHSWTIPSFGVKMDAVPGRINQFCFSSKRSGIYFGQCSEICGANHSFMPIVLESVPFNKFF-----------SMF----------------------------
>Tetra_qingyuanensis_Z333
------------MTTWNSWFFHSPSSYLMELVSCMNDYVMLFLYSV-LLTVLMNLVSS----FFIKNFS-LNFYEGHEIETVWTVIPFFLLSFIVFPSLSSLYMLDTCLFCGLTISIMGHQWYWSYF--YKD-LG-G-----------------DFFDSYMLP----SESSEIRLLDVDNRLMVPSFIPIRFLVSSSDVIHSWTIPSFGVKMDAVPGRINQFCFSSKRSGIFFGQCSEICGANHSFMPIVMESLPFKNLV-----------SLF----------------------------
>Tetra_pyriana_HLJ98
------------MTTWNGMFFQSPSTFMLELVSTMHDYVTLFLFSI-LVMVMMNLFYL----LFIKKFN-MLFFENHQLETVWTVLPFLLLIFIVVPSLFSLYMMDSCLFCGLTLSIMGHQWYWSYF--YKD-FK-D-----------------FFFDSYMTP----SGESAIRLLDVDNRVIIPTHMPVRFLISSSDVLHSWTIPSFGVKMDAVPGRINQFCFSCKRSGVYFGQCSEICGANHSFMPIVMESVPFKNFM-----------LCI----------------------------
>Tetranychus_urticae
------------MTNMNSLWMQNFNNIMMKNMDIFNSSITNLIVFL-SIFLSILIFFS----IMNKNSM-LFSNESNELELFWTIIPSFIILIISLPSMFLLYCYEENKFSFLDVKIMGNQWYWTYE--YPS----M-----------------NLTESYI------KSSMFLRCINTSNSLIIPSNKFIRLLLSSNDVLHSWTVPSLMSKMDAVPGRLNMMFLNCNKSILLKGQCSEICGINHSFMPISVLSLNLNKI-------------------------------------------
>Tetra_lycopersici_FQ
------------MMTWNSLVYHNPSSFLMEVVMIMNDYVTMMLLSV-LIFVVLNMTYT----GLISFFN-FEFFENHALESAWTVSPFIILLFIVIPSLMSLYMLDSCLFCGLTLSIMGHQWYWSYF--YKD-FG-N-----------------AFFDSYMLP----SDSSDLRLIDVDNRVMVPSHTPVRFLVSSSDVIHSWTIPSFGVKMDAIPGRINQFCFSSTRTGVFFGQCSEICGTNHSFMPIVLESVSFSDFF-----------DNVL---------------------------
>Tetra_lucidi_HEN8
------------MTTWNSVYFHSPSSFLMELVSCMHDYVSMFLFSI-MIMVLLNLTYV----TFSKNFN-LEFFENHQLETVWTILPFLLLIFIVIPSLTSLYMLDTCLFCGMTLSIMGHQWYWSYF--YKD-LK-E-----------------FFFDSYMLH----ANESNIRLLDVDNRIIVPTFMPVRFLVSSSDVIHSWTVPSFGIKMDAVPGRINQFCFSSKRSGVFFGQCSEICGANHSFMPIVLESTPFKNFI-----------SIF----------------------------
>Tetra_louguantais_AH43
----------MLMTTWNSIYFHSPSSFMLELVSSMHDYVSLFLFSI-LILVLMNIFYS----FCMSNFN-LEFYENHQLETVWTLIPFFLLIFMVIPSLSSLYMLDTCLFCGMTISIMGHQWYWSYF--YKD-FE-E-----------------FFFDSYMTP----SETSKVRLLEVDNRVVIPSFLPIRFLVSSSDVLHSWTIPSFGVKMDAVPGRINQFCFSSKRSGIFFGQCSEICGANHSFMPIVMESVPFKNFF-----------SMV----------------------------
>Tetra_cuihuae_QH6
------------MTTWNSIYFQSPSTFLMELVSAMHDYVSIFLVSV-MIVVLMNILYT----FNFKTFN-LEFYENHQIESVWTIIPFVLLLFMVVPSLSSLYMLDTCLFCGLTISIMGHQWYWSYF--YKD-FK-E-----------------FYFDSYMTP----SEESNIRLLEVDNRVMIPESLPVRFLVSSSDVLHSWTVPSFGVKMDAVPGRINQFCFSSKRSGVFFGQCSEICGANHSFMPIVVESIPFSMFF-----------SLIC---------------------------
>Tegonotus_celtis_YN448
------------MTTWNSIFFHSPAGYMMELVSCMHDYVMLFLFSI-FILVALNLLYP----FFLKSFN-LDFMENHQLESIWTVIPFVLLVFIVIPSLNSLYMLDTCLFCGMTISIMGHQWYWSYF--YKD-LK-N-----------------LFFDSYMVS----GDTSEIRLLDVDNRLLIPNFLPIRFLVSSSDVLHSWTIPSFGMKMDAVPGRINQFCFSSKRSGIFFGQCSEICGANHSFMPIVMESVPFKEFV-----------YSI----------------------------
>Tegolophus_ulmi_CQ4
------------MTTWNSIFFHSPSGYMMELVSCMHDYVMLFLFSI-FILVGLNLVYP----FIFKNFN-LEFMENHQLESIWTVVPFILLIFIVIPSLSSLYMLDTCLFCGMTVSIMGHQWYWSYF--YKD-LK-N-----------------FFFDSYMVP----SDSSSIRLLDVDNRLLLPNFLPIRFLVSSSDVLHSWTIPSFGVKMDAVPGRINQFCFSSKRTGIFFGQCSEICGANHSFMPIVMESVPFKSFV-----------SCL----------------------------
>Tegolophus_tremae_Z368
------------MTTWNSIFFHSPSGYIMELVSCMHDYVMLFLFSI-FVLVALNLISP----FFFKNFN-LEFSENHQLESIWTVIPFVLLVFIVIPSLNSLYMLDTCLFCGMTISIMGHQWFWSYF--YKD-LK-D-----------------YFFDSYMVP----SDSSSIRLLDVDNRLVVPNFLPIRFLVSSSDVLHSWTIPSFGVKMDAVPGRINQFCFSSKRTGIFFGQCSEICGANHSFMPIVMESVPFKNFV-----------SSL----------------------------
>Tegolophus_oblatus_QH7
------------MTTWSSLYFHSPSSFMMELVSSMHDYVSMFLFSI-LVMVLMNLAYV----SMSNYFN-LEFFENHQLETVWTILPFVLLIFIVIPSLSSLYMLDTCLFCGMTLSIMGHQWYWSYF--YKD-LK-E-----------------FFFDSYMTP----SDESIIRLLDVDNRIVIPTFLPVRFLVSSSDVIHSWTIPSFGIKMDAVPGRVNQFCFSSKRSGVYFGQCSEICGANHSFMPIVLESLPFKSFI-----------NLF----------------------------
>Tegolophus_miscanthus_Z371
------------MMSWGSMFFMNASSLMMQELDSIHDYLMVIVVSI-LVLVTVNMVFA----VTSFSFN-LFFLYDEPLELIWTVLPFTIILSIMIPSFKTLYMLDSCSLCGFNLNIMGHQWYWSYF--FKE-VQ-E-----------------IYFDSYLI-----SENSHIRALEVDNCLSVLSQVPVRCVLSSADVIHSWTIPSLGVKMDAIPGRLNQFCFSCDRSGVFFGQCSEICGTNHSFMPIVLESLSM--YL-----------RSLNKA-------------------------
>Tegolophus_miscanthus_Z336
------------MTTWNSSSFQNPTSFMMELVFVMHDYVCMFLISI-LILVFMNLAYS----FFLSSFN-LSFYENHQLESVWTLLPFFLLVLIVIPSLSSLYMLDSCLFCGMTISIMGHQWYWSYF--YKD-FK-E-----------------FFFNSYMLP----SEETSVRLLDVDNRLLIPSFLPIRFLVSSSDVLHSWTVPSFGVKMDAIPGRINQFCFSSKRSGVFFGQCSEICGANHSFMPIVLESVSFNNFL-----------NILLVSSL-----------------------
>Tegolophus_lespedezae_HEN12
------------MTTWNSWFFHSPSSYLMELVSCMHDYVMLFLFSV-LLTVLINLVSS----FTLKSFS-LNFYEGHELETVWTIVPFFLLFFIVFPSLTSLYMLDTCLFCGLTISIMGHQWYWSYF--YKD-LG-G-----------------DFFDSYMLS----SDSSSIRLLDVDNRLMVPSFIPVRFLVSSSDVIHSWTIPSFGVKMDAVPGRINQFCFSSKRSGIFFGQCSEICGANHSFMPIVMESLPFKNLI-----------NLS----------------------------
>Tegolophus_hunanensis_HEN41
------------MTTWNSIYFHSPSSSLLEIVSIMHDFVSLFLLSI-LILVMMNIFYS----FLIKKFN-LEFYENHQVETIWTIIPFVLLVFMVIPSLSSLYMLDTCLFCGMTISIMGHQWYWSYF--YKD-LK-D-----------------FFFDSYMVP----SDSSSIRLLEVDNRLFIPSNLPVRFLVSSSDVLHSWTIPSFGVKMDAVPGRINQFCFSSKRSGVFFGQCSEICGANHSFMPIVMESVPFKNFF-----------SSI----------------------------
>Tegolophus_hunanensis_HEN17
------MYYNYKMTTWNSIYFHSPSSSLLEIVSVMHDFVSLFLLSI-LILVMMNIFYS----FLIKKFN-LEFYENHQVETIWTIIPFVLLVFMVIPSLSSLYMLDTCLFCGMTISIMGHQWYWSYF--YKD-LK-D-----------------FFFDSYMVP----SDSSSIRLLEVDNRLFIPSNLPVRFLVSSSDVLHSWTIPSFGVKMDAVPGRINQFCFSSKRSGVFFGQCSEICGANHSFMPIVMESVPFKNFF-----------SSI----------------------------
>Tegolophus_hunanensis_AH39
------------MTTWNSIYFHSPSSSLLEIVSIMHDFVSLFLLSI-LILVMMNIFYS----FLIKKFN-LEFYENHQVETIWTIIPFVLLVFMVIPSLSSLYMLDTCLFCGMTISIMGHQWYWSYF--YKD-LK-D-----------------FFFDSYMMP----SDSSSIRLLEVDNRLFIPSNLPVRFLVSSSDVLHSWTIPSFGVKMDAVPGRINQFCFSSKRSGVFFGQCSEICGANHSFMPIVMESVPFKNFF-----------SSI----------------------------
>Tegolophus_celtis_S136
------------MTTWNSIYFHSPSGYMMELVSCMHDYVMLFLLSI-FIVVFLNLLYS----ILLKNFN-LEFFENHQLESIWTVIPFVLLIFIVVPSLNSLFMLDTCLFCGMTISIMGHQWYWSYF--YKD-LK-D-----------------YFFDSYMMP----SESSNIRLLDVDNRLLVPDFLPIRFLVSSSDVLHSWTVPSFGVKMDAVPGRINQFCLSSKRSGVFFGQCSEICGANHSFMPIVLESVPYSHFS-----------KAI----------------------------
>Tanystylum_orbiculare
------------MPTWNHINLQNSNNPMMEQLIFFHDHTMMILIII-TLFVSYMLVLS----ILNKNTN-MELMENQMIETVWTVTPMLILIFITIPSLRILYLMEEVNNPLVSIKSMGHQWYWSYE--YSD-FF-N-----------------VNFDSFMLNY----DDSLVRLLEVDNRMIVPMNAGVRMLTSSSDVIHSWTIPSLGVKMDSIPGRVNQSIFNSSRPGIYVGQCSEICGANHSFMPIVMESVNIFTFM-----------NWVKMNS------------------------
>Tachypleus_tridentatus
------------MATWSHLLFQDSASPTMEQMIFFHDHSMIILTLI-TTLVGYMMMNI----MYNSFTN-RVLLEGQEIETFWTIIPALMLIFIALPSLRLLYLMDEINNPTLTMKTIGHQWYWSYE--YSD-FT-S-----------------IEFDSYMIPN-LMTDPSSFRLLDVDNRTILPMNTQIRIMITAADVIHAWTIPALGMKIDAIPGRLNQASTMINRPGLFFGQCSEICGANHSFMPIVIESVNTNTFI-----------KWMNSIL------------------------
>Surapoda_tianlinensis_Z302
------------MMTWMSYQFNYPSSYSMEMVYLVHDYACMILVSV-VLLVLLMMMDS----LLCSNFF-LHFYEDHSLEYLWTVVPFLILLFIAGPSLFTLYFMDSCLFCGPTVKITGNQWYWSYN--YGS-DS-A-----------------LNFDSYM------SNEDSYRLLGVDNSVVLPFGIPSRVLVTSGDVIHSWTIPSIGVKVDAVPGRLSQSCFTLFKPGKFFGQCSEICGSNHSFMPINLESVKFDDFA-----------NCVS---------------------------
>Surapoda_tianlinensis_GD126
-------------MIWNGMFFNFPSSYLMELVSLVNDYVSIFLYSI-IIFVFFSMIDS----LYFNTFD-LNLVENHKMEFIWTVSPFLILLFIIYPSLMSLYLMDSCIFCGFTCKIMAHQWYWSYH--MGE-LG-I-----------------ATFDSYLN-----QNYDCLRLLEVDNFLLIPSCVPIRAIVSSADVLHSWTIPSIGVKVDAVPGRLNQICFSVSKVGKFFGQCSEICGSNHSFMPISMEVTSPSYFF-----------NLISKYSSSL---------------------
>Stylochyrus_rarior
------------MSTWTNINLPNSNSPMMEQLEFFHDHSMISLTII-TILITYIMYNI----SINKLSN-RFLLEGQDIEIIWTILPMFILLIIALPSLRLLYLMEESFEPSMSIKIIGHQWYWSYE--YPN-F--K-----------------IEFDSFMLPM-SESNLNNFRLLDVDNRLIIPFNINTRFLVTSADVIHAWSLPSLGLKIDAVPGRLNQLTSFINRPGIFFGQCSEICGSNHSFMPISLEITSTINFM-----------NWLKTM-------------------------
>Steganacarus_magnus
------------MPIWMSLSFQNSFSPEMESINFFHDFSMTMIIFI-FLLSSYFIFSS----LMGEFFD-NFSIESHELELFWTFTPTLFLMFLAIPSMKVLYMTEDSQKPCFTFKITGHQWYWSYD--FMN-CL-------------------EEVDSFYDSS------LMSRLLKVSNVVNLPSFSNIRGLVTSSDVIHSWSIPSMGVKSDCSPGRLNQVFLMSKLNMLTVGQCSEICGANHSFMPIVLIFSIVLTIF-----------SFVNTSMS-----------------------
>Sperchon_plumifer
------------MPTWMAISFQDSNSPLMEHLYFFHDHTMIIVISM-TLMIAYLLMSS----LMSKSFS-RMDSESPEMELFWTSLPVGMLIFIAMPSLKILYMADELMNPSLTVKTMGHQWFWSYE--YSE-FK-E-----------------INFDSYMEPS------ETPRLIQTNNHIILPSKTPIRMIISSTDVIHSWTIPSLGVKADAMPGRLNQIFILMNRVGILSGQCSEICGANHSFMPITISSLPTEEFI-----------TSVKSL-------------------------
>Shevfchenkella_miscanthis_KK11
------------MTTWNSSYFQNPSSFMMELVFVMHDYVCMFLVSI-LILVFMNLAYS----FFLTSFN-LSFYENHQLESVWTLLPFFLLVLIVIPSLASLYMLDSCLFCGMTISVMGHQWYWSYF--YKD-LK-E-----------------FFFNSYMLP----SEENSVRLLDVDNRLLIPSFLPIRFLVSSSDVLHSWTVPSFGVKMDAIPGRINQFCFSSKRSGVFFGQCSEICGANHSFMPIVLESVSFNNFL-----------NIL----------------------------
>Setoptus_koraiensis_SD23
-------------MTWNGLMFHNGSTNMMEGVVFMHDYAMMFLFSI-LILIIYTFMNF----SMSGFYN-VMFYENHTLENCWTLAPFIVLFMLIMPSLSSLYVLDSCFFCGMCIKIVGHQWYWSYF--YSSINL-S-----------------DSFDSYM------SSDSCLRLLDVDNRLIVPMNTPIRFLTTSVDVIHSWTLPSFGLKMDAIPGRLNQTCTLANRPGVYFGQCSEICGANHSFMPIVLEVQDSQLFS------------------------------------------
>Setoptus_koraiensis_HEN28
------------MTTWNSWFFHSPSSYLMELVSCMHDYVMLFLFSV-LLTVLINLVSS----FILGSFS-LNFYEGHELETVWTVVPFFLLSFIVFPSLTSLYMLDTCLFCGLTISIMGHQWYWSYF--YKD-LG-G-----------------DFFDSYMLP----SDSSEIRLLDVDNRLMIPSFIPIRFLVSSSDVIHSWTIPSFGVKMDAVPGRINQFCFSSKRSGIFFGQCSEICGANHSFMPIVMESLPFKNLI-----------NLA----------------------------
>SD27
------------MTTWNSLLFQNPSTFMMELVSIMHDYVTMFLISI-LILVFMNLAYS----FFFKNFN-LNFYENHQLESVWTVAPFFLLVFIVLPSLSSLYMLDSCLFCGMSVSIMGHQWYWSYF--YKD-LK-D-----------------YFFNSYMVA----SSESSIRLLDVDNRLMIPSFLPIRFLVSSSDVLHSWTIPSFGVKMDAVPGRINQFCFSTKRSGVFFGQCSEICGANHSFMPIVLESVSFEKFI-----------NFFN---------------------------
>SD20
-----------LMTTWNNIFFQSPSTFMMELVSVMHDYVMMFLVST-LILVFMNLSYP----FFFKSFN-LEFFEHHQLESIWTVVPFFLLVFIVVPSLTSLYMLDSCLFCGMTISIMGHQWYWSYF--YKD-LK-E-----------------YFFDSYME-----GISSSIRLLDVDNRLVVPTFLPIRFLVSSSDVIHSWTIPSFGVKMDAVPGRINQFCFSSKRSGIFFGQCSEICGANHSFMPIVMESVSFSNYI-----------SLF----------------------------
>SD19
------------MTTWNSIYFHSPSSFMMELVSSMHDYVSMFLFSV-LIMVLMNLFYV----YLCKSFN-LEFFENHQLETVWTILPFILLVFIVIPSLTSLYMLDTCLFCGMTLSIMGHQWYWSYF--YKD-LK-E-----------------FFFDSYMIP----SSESQIRLLDVDNRIIVPTFMPVRFLVSSSDVIHSWTIPSFGVKMDAVPGRINQFCFSSKRSGVYFGQCSEICGANHSFMPIVMESLPFKSFV-----------SLLWV--------------------------
>Scolotosus_sp.nov._GX54
------------MTTWNSVYFHSPSSFLMELVSLMHDYVSVFLFSM-MILVMLNIFYT----IFIKKFN-LEFFENHQIESVWTIIPFFLLIFMVIPSLSSLYMLDTCIFCGMTISIMGHQWYWSYF--YKD-LK-E-----------------FFFDSYMIP----SENSSIRLLEVDNRFIIPSNLPIRFLVSSSDVLHSWTIPSFGIKMDAVPGRINQFCFSSKRSGVFFGQCSEICGANHSFMPIVMESVPFKNFF-----------SQI----------------------------
>Scolotosus_sp._GZ100
------------MTTFNSVYFQSPSSFLLEVVSLMHDYVSLFLFSI-LIMVLMNILYP----FFFNNFN-LEFYENHQLESVWTIIPFFLLIFMVVPSLASLYMLDTCLFCGMSVSIMGHQWYWSYY--YKD-LK-E-----------------FFFDSYMIP----SNISNVRLLEVDNNLIIPSNMPVRFLLSSSDVLHSWTLPSFGVKMDAVPGRINQFCFSSKRSGVFFGQCSEICGANHSFMPIVMESVPFKFFF-----------SFI----------------------------
>Sarcoptes_scabiei
------------MTSWMMMSFQDSCSFTMMELSLFHDYMLSILMGI-VVMITYILFYI----IFNKNFY-KNLSESTKIEIIWSVVPVFILIMLVMPSMKVLYLMEDIKTPSLNFKIVAHQWYWSYI--VPF-FK-SYFYKTNSKEYFF-----HEFDSIMENE--K----MPRLLNCDKSLIIPYKTNSRLLLFSTDVIHSFSMPSMGLKVDALPGRINQLFVNPSRMGMFFGQCSEICGANHSFMPISMKVVDMKTYD-----------NITKNFLLENISENFTNIKKIMLLSYSL---
>S167
------------MMTWNSIFFHSPNSLMMELVLGMHDYVMIFLFSI-MMFVLLNISYL----IFLNKTS-LEMFEHHQLESVWTILPFFILLFIAIPSVSSLYLLDSCMFCGLSVSIMGHQWYWSYI--YKD-FK-N-----------------LFFDSYMEP----SSSSNLRLVEVDNRLVVPSGLPVRFMVSSSDVIHSWTVPSFGLKMDAVPGRINQFCFSSKRSGVFFGQCSEICGANHSFMPIVLESINFESFV-----------KMFF---------------------------
>Robertsicus_elaphensis
------------MPIWSTISFPDSNSPIMEQMMFFHDHSMLIITMI-TIITFYMIINI----SINNLTS-RFMMESQEIEIIWTIIPAITLIFIAMPSLHLLYLTDELFISQISIKILGHQWYWSYE--YSE-F--N-----------------KEFDSFMIPE-EEMLMNSFRLIDTDNKIFIPFKTGIKFLISSADVIHSWTIPSLGIKMDAIPGRLNQCFSMSNRPGLFFGQCSEICGANHSFMPISMEIMSTKNFI-----------KCMNSI-------------------------
>Ricinoides_karschii
------------MPTW-NLIFQNSNSPLMEQLIFFHDHTMMILTLI-TIIVGYIMMNF----MINSFHN-RYLLQGQEIELIWTILPAIILLTIAFPSLRLLYLMDEISNSHITMKITGHQWYWSFE--YPD-FK-N-----------------EELEAYMLPP---NNIDQFRLLDVDNRMVIPINTQTRLLITSNDVIHAWTIPSLGIKVDAVPGRLNQLITMIKRPGVAFGQCSEICGANHSFMPFSLESINLKYFM-----------NWMKN--------------------------
>Rhyncaphytoptus_ulmi_HEN3
------------MMTWNSMFFHSPSCYLMELVVIMHDYVMMILFSI-MLLVLMNMFYL----FYSKTFN-LEFFEDHSLETGWTVTPFFLLLFIVIPSLSSLYMLDTCFFCGLSISIMGHQWYWSYF--YKD-LN-N-----------------FSFDSYMLP----SDSSNIRLLEVDNRLIIPNHLPVRFVVSSADVVHSWTIPSFGVKMDAVPGRLNQFCFSSKRSGIFFGQCSEICGANHSFMPIVMESIPFKDFV-----------KIFW---------------------------
>Rhyncaphytoptus_sp.nov._GZ96
------------MMTWNSLFFHSPSSFLMELVIIMHDYILMILISV-MMIVILNMGFL----TLNKTFN-LEFFENHKLESIWTLSPFFLLLFIVIPSLSSLYMLDTSFFCGMSVSVMGHQWYWSYF--YKD-LQ-K-----------------FFFDSYMVP----SSESNIRLLEVDNRLILPNHLPIRFIVSSADVVHSWTVPSFGIKMDAVPGRLNQFCFSCKRSGVYFGQCSEICGVNHSFMPIVMESIPFKDFM-----------KIFF---------------------------
>Rhyncaphytoptus_sp.nov._CA38
-------------MTWNSILFNSPASYLMELVVVMNDYLMMILVSI-LIMVMGNLGYT----FYMKDFN-SEYFENHELESVWTILPFVVLMFIIIPSLTSLYMMDTCLFCGFTVSIMGHQWYWSYF--YKD-FE-N-----------------LGFDSYMVQ----PKDGHIRLLDVDNRLIIPSFLPIRFNVSSADVIHSWTIPSFGVKMDAVPGRLNQFCFSSKRSGVFFGQCSEICGANHSFMPIVMESINFNNFM-----------KMF----------------------------
>Rhyncaphytoptus_redwayensis_CA28
------------MMTWNGLFFTSPSTFLMELVVIMHDYIMMVLIAV-MMIVLMNMFFL----FFSSTFN-LEFFEDHALESIWTITPFLLLLCIVIPSLSSLYMLDTCFFCGLTINIVGHQWYWSYF--YKD-FG-K-----------------LCFDSYMTS----STESGIRLLEVDNRLMVPNIFPVRFNVTSADVVHSWTIPSFGVKMDAVPGRLNQFCFSSKRTGIFFGQCSEICGANHSFMPIVMESIPFKEFV-----------KIFN---------------------------
>Rhyncaphytoptus_longipalpis_JX3
------------MTTWNSIFFQNPSSFMMELVSIMHDYVCMFLVSV-LILVFMNLVYT----FSFKTFN-LLFFEHHQLESVWTLVPFFLLIFIVVPSLGSLYMLDSCLFCGMTISIMGHQWYWSYF--YKD-LK-E-----------------YFFDSYMEP----SSTSVIRLLDVDNRLVIPSFLPIRFLVSSADVLHSWTVPSFGVKMDAVPGRINQFCFSSKRSGIFFGQCSEICGANHSFMPIVLESVNFNNFL-----------KMF----------------------------
>Rhyncaphytoptus_longipalpis_JX2
------------MTTWNSIFFQNPSSFMMELVSIMHDYVCMFLVSV-LILVFMNLVYT----FSFKTFN-LLFFEHHQLESVWTLVPFFLLIFIVVPSLGSLYMLDSCLFCGMTISIMGHQWYWSYF--YKD-LK-E-----------------YFFDSYMEP----SSTSVIRLLDVDNRLVIPSFLPIRFLVSSADVLHSWTVPSFGVKMDAVPGRINQFCFSSKRSGIFFGQCSEICGANHSFMPIVLESVNFNNFL-----------KMF----------------------------
>Rhyncaphytoptus_dielsianus_GZ35
------------MMTWNSLVYHNPSSFLMEVVMIMNDYVTMMLLSV-LIFVVLNMTYT----GLISFFN-FEFFENHALESAWTVSPFIILLFIVIPSLMSLYMLDSCLFCGLTLSIMGHQWYWSYF--YKD-FG-N-----------------AFFDSYMLP----SDSSDLRLIDVDNRVMVPSHTPVRFLVSSSDVIHSWTIPSFGVKMDAIPGRINQFCFSSTRTGVFFGQCSEICGTNHSFMPIVLESVSFSDFF-----------DNVL---------------------------
>Rhyncaphytoptus_boczeki_CA37
-------------MTWNSILFNSPASYLMELVVVMNDYLMMILVSI-LIMVMGNLGYT----FYMKDFN-SEYFENHELESVWTILPFVVLMFIIIPSLTSLYMMDTCLFCGFTVSIMGHQWYWSYF--YKD-FE-N-----------------LGFDSYMVQ----PKDGHIRLLDVDNRLIIPSFLPIRFNVSSADVIHSWTIPSFGVKMDAVPGRLNQFCFSSKRSGVFFGQCSEICGANHSFMPIVMESINFNNFM-----------KMF----------------------------
>Rhodacarus_sp1.
------------MMTWTNIMFQNSNSPIMEQLIFFHDHSMIILILI-TILISYMLANT----FSNKMMN-RFLLEGQEIEFIWTILPALLLIFIALPSLRLLYLMEENFSPSLSLKIIGHQWYWSYE--YPE-F--N-----------------IEFDSFLIPS-AEMTNNSFRLLDVDNRTILPMNTNLRFLITSADVIHAWTVPSLGLKIDAVPGRLNQLSSFLNRPGLYFGQCSEICGANHSFMPISIESNYIKSFL-----------SWIKLQS------------------------
>Rhizoglyphus_robini
------------MPSWLALGFQDSSSPSMGELSCLHDHVMTIMFSV-IILITYIMVYL----LVNTKYY-KFLSEGTFIETIWSMVPAFLLIILVLPSMKVLYMMEDVKSPVLTFKIVAHQWYWSYV--VPL-FK-NFSY----SFNSFESLSSYEFDSMLEEH--SLDSDFPRLLGCSSDLFVPVNTTSRLLITSTDVIHSFALPSLGLKVDALPGRINQLFSNPSRVGSFFGQCSEICGSNHSFMPISLKVCGLTDYD-----------NVSKSYLLDIVGDSLGGDFSF----------
>Rhipicephalus_geigyi
------------MMTWSQLSFSDMNSPIMEQMVFFHDYSMMIILII-TILTIYMIINI----MMNKFIS-RSMMEGQEIEIIWTIIPAITLIFIAIPSLYLLYLTDETFNSQISIKILGHQWYWSYE--YSD-F--N-----------------KEFDSFMIPN-TEMEMKSFRLLDTDNNLIIPINTNIKYLISSMDVIHSWTIPSLGMKMDAIPGRLNQTFSISNRPGMFYGQCSEICGANHSFMPISLELTSMSNFI-----------NFINS--------------------------
>Rhinotergum_shaoguanense_S88
------------MMTWNSFFFHSPSCYLMELVVVMHDYVMMILVSI-LLVVLMNMSYF----FVCKSFN-LEFFEEHGLETIWTITPFFLLLFIVIPSLSSLYMLDTCFFCGMTVSIMGHQWYWSYF--YKD-LN-N-----------------LFFDSYMLP----SDSSSIRLLEVDNRLVVPNHLPIRFLVSSADVVHSWTIPSFGVKMDAVPGRLNQFCFSSKRSGIFFGQCSEICGANHSFMPIVMESIPFKEFT-----------KIFW---------------------------
>Rhinophytoptus_c.f._sericeaomeiensis_AH42
------------MMTWNSLFFHSPSSFLMELVIIMHDYVMMILLSI-LLVVLMNMSFL----FFVKSFS-LEFFENHALESIWTISPFILLLFIVIPSLSSLYMLDTCFFCGLSVSIIGHQWYWSYF--YKD-LN-S-----------------MFFDSYMLS----SDSTKIRLLEVDNRLIIPNNMPVRFIVSSADVVHSWTIPSFGVKMDAVPGRLNQFCFSCKRSGVFFGQCSEICGANHSFMPIVMESIHFKDFI-----------KIFW---------------------------
>Rhinophytoptus_broussonetiae_Z401
------------MMTWNSLFFVSPSSYLMELVILMHDYVMMILISV-FILVMLIMYNC----FIIKFFD-LSFFDSHELENVWTVIPFILLFFVLVPSLESLYMLDSCLFCGLTVGVMGHQWYWSYF--LKD-FK-L-----------------FFFDSYMIP----SDVSFIRLLDVDNRIIIPASVPVRFIISSSDVIHSWTVPSFGVKMDAVPGRLNQFCFSAKRVGVFFGQCSEICGVNHSFMPIILESVNFKDFL-----------KIF----------------------------
>Rhinophytoptus_broussonetiae_Z292
------------MMTWNSLFFVSPASYLMELVILMHDYVMMILISV-FILVMLIMYNC----FIIKFFD-LSFFDSHELENVWTVIPFILLFFVLVPSLESLYMLDSCLFCGLTVGVMGHQWYWSYF--LKD-LK-P-----------------FFFDSYMIP----SDMSFIRLLDVDNRIIIPASVPVRFIISSSDVIHSWTVPSLGVKMDAVPGRLNQFCFSAKRMGVFFGQCSEICGVNHSFMPIILESVNFKDFL-----------KIF----------------------------
>Rhinophytoptus_broussonetiae_GZ98
-------------MTWNSLFFVSPSSYLMELVILMHDYVMMILISV-FILVMLIMYNC----FIIKFFD-LSFFDSHELENVWTVIPFILLFFVLVPSLESLYMLDSCLFCGLTVGVMGHQWYWSYF--LKD-FK-L-----------------FFFDSYMIP----SDVSFIRLLDVDNRIIIPASVPVRFIISSSDVIHSWTVPSFGVKMDAVPGRLNQFCFSAKRVGVFFGQCSEICGVNHSFMPIILESVNFKDFL-----------KIF----------------------------
>Rhinophytoptus_broussonetiae_GZ74
------------MMTWNSLFFVSPSSYLMELVILMHDYVMMILISV-FILVMLIMYNC----FIIKFFD-LSFFDSHELENVWTVIPFILLFFVLVPSLESLYMLDSCLFCGLTVGVMGHQWYWSYF--LKD-FK-L-----------------FFFDSYMIP----SDVSFIRLLDVDNRIIIPASVPVRFIISSSDVIHSWTVPSFGVKMDAVPGRLNQFCFSAKRVGVFFGQCSEICGVNHSFMPIILESVNFKDFL-----------KIF----------------------------
>Quadracus_cudraniae_AH41
------------MMTWNSLFFHSPSSFLMELVIIMHDYVMMILLSI-LLVVLMNMSFL----FFVKSFS-LEFFENHALESIWTISPFILLLFIVIPSLSSLYMLDTCFFCGLSVSIIGHQWYWSYF--YKD-LN-S-----------------MFFDSYMLS----SDSTKIRLLEVDNRLIIPNNMPVRFIVSSADVVHSWTIPSFGVKMDAVPGRLNQFCFSCKRSGVFFGQCSEICGANHSFMPIVMESIHFKDFI-----------KIFW---------------------------
>QH8
------------MTTWSSVYFHSPSSFMMELVSTMHDYVCMFLLSI-MIMVLMNLSYV----SLSKNFN-LEFFENHQLETVWTILPFVLLIFIVVPSLTSLYMLDTCLFCGMTLSIMGHQWYWSYF--YKD-LK-E-----------------FFFDSYMVA----SEESEVRLLDVDNRLIIPTFMPVRFLVSSSDVIHSWTIPSFGIKMDAVPGRINQFCFSSKRSGVYFGQCSEICGANHSFMPIVLESLPFKKFI-----------QLF----------------------------
>QH2
------------MTTWGSIYFHSPSSFMMELVSLMHDYVSMFLFSI-LIVVMLNLSYS----LMLNSFN-MEFFENHQLESIWTSIPFVLLVFMVIPSLTSLYMLDTCLFCGMSISIMGHQWYWSYF--YKD-LS-E-----------------FFFDSYMIP----SEVSNIRLLEVDNRFFIPTSLPIRFLVSSSDVLHSWTIPSFGVKMDAVPGRINQFCFSSKRSGVFFGQCSEICGANHSFMPIVMESVPFKEFF-----------SSV----------------------------
>Pseudogarypus_banksi
------------MTTFNDYSLQESESPMMIYMSQFNDHVTLIMTTI-SFTILLIMMGA----TFNKFID-KSQLINETLEIFWSSIPIIICIFIALPSITILYLMDNFQSPNITMKVIAHQWFWSYE--YSD-FI-N-----------------IEFDSYLNSMNNE-NFNQMRLLDVDNRLILPYNSLIRMIITSQDVLHSWAVPALAVKMDAIPGRLNQTLFSITKMGLNFGQCSEICGLNHSFMPICLETILPQNFI-----------VWIKSFN------------------------
>Pseudocellus_pearsei
------------MPTW-NISLQNSNSPMMEQLTFFHDHMMMFLILI-TSIVGYLIINS----TTNSLKN-RFILQSQEMEFIWTIIPAIILISIAFPSLRLLYLMEETLKPLMTMKILGHQWYWSYE--YPD-FN-N-----------------HTIDSYMIPL---TEPKQIRLLDVDNRMIIPMSTQIRLLISSNDVIHSWTIPSLGIKVDAVPGRLNQLLTTVKRPSILYGQCSEICGANHSFMPIVLESINMKSFK-----------KWISNI-------------------------
>Pseudocellus_gertschi
------------MPTW-NISLQNSNSPLMEQLTFFHDHTMMILILI-TIIVGYIMLNS----TMNSMSN-RFLLQGQEIELIWTILPAIILISIAFPSLRLLYLMDESFNPLMTIKISGHQWYWSYE--YPD-FS-P-----------------QEIESYMLPL---SDSQQFRLLDVDNRTVVPNNTQIRMLVTSSDVIHSWTIPALGVKVDAVPGRLNQLITLTKRPSIMFGQCSEICGANHSFMPIVMESVNIKNFI-----------KWIIKL-------------------------
>Prominens_photiniae_FJ26
------------MVSWNGSFFYNPSSSLLELIISVHDYVMLFISSI-LFLVVYSILGV----FFQSNFD-SYFSEDHGLEFVWTVIPFIILFFIIIPSLFSLYYLDSCVFCGFPVVIIGHQWYWSYF--MP--FS-Q-----------------ASFDSFLLP----EHHKNIHLLETDNSLVAPFFVPIRCYLSSADVIHSWTLPGLGIKMDAVPGRINNFCFSSKRSGCFFGQCSEICGINHSFMPINMEFISVDNL-------------------------------------------
>Proiectus_granularpro_Z304
-------------MTWNSIFFHSPSTYLMELVVCMHDYVMMFLFTI-FLIVIINMSFV----LLTKNFS-LSFFENHQLESVWTILPFVVLVFIVIPSLTSLYMLDTCLFCGLSLSIVGHQWYWSYF--YKD-ST-S-----------------LSFDSYMVP----SDSSSLRLIDVDNRVLIPNLLPVRFMVTSADVIHSWTIPSFGVKMDAVPGRINQFCFSTKHTGVYFGQCSEICGANHSFMPIVMESVPFKNFL-----------SLL----------------------------
>Phyllocoptruta_sp.nov._CA6
------------MTTWNKISFHSPSSFMMELVISMHDYVMMFLFSV-LLLVLLNLIYS----LIINCYS-LNFFENHQLEGLWTFLPFILLIFIVVPSLNSLYMLDTCIFCGMTISIMGHQWYWSYF--YKD-LK-E-----------------IYFDSYMVP----SDDSEIRLLDVDNRLILPSLIPIRFLVSSSDVLHSWTIPSFGLKMDAVPGRINQFCFSPSRSGIYFGQCSEICGPNHSFMPIVMESIPFKNFS-----------AMFCLGSLY----------------------
>Phyllocoptrata_platyclada_S138_12S
-------------MTWNNITFSTPSGYLSEVVVAMHDYVMMFLLSV-MFMVILLLLYT----LIFGSFA-HEFYVNHQLESVWTVGPFLVLMFIAIPSVMTLYMIDSCMFCGLGINIMGHQWYWSYF--YKD-FK-N-----------------LFFDSYMEP----SSAASLRLVDVDNRLVVPTNFPVRFLVSSADVIHSWTIPSLGVKMDAVPGRMNQFCFSTKRNGVFFGQCSEICGANHSFMPIVMESLPFSNFL-----------TLKL---------------------------
>Phyllocoptrata_platyclada_G6
------------MMTWNNITFSTPSGYLSEVVVAMHDYVMMFLLSV-MFMVILLLVYT----LIFGSFA-HEFYVNHQLESVWTVGPFLVLMFIAIPSVMTLYMIDSCTFCGLGINIMGHQWYWSYF--YKD-FK-N-----------------LFFDSYMEP----SSAASLRLVDVDNRLVVPTNFPVRFLVSSADVIHSWTIPSLGVKMDAVPGRMNQFCFSTKRNGVFFGQCSEICGANHSFMPIVMESLPFSNFL-----------TLKL---------------------------
>Phyllocoptes_taishanensis_S90
------------MMTWNSLFFHSPNSLMMELVLEMHDYVMLFLVSI-VIMVLMNLGYM----FYFKSVN-LTFFEHHQLESVWTVLPFLVLLFIVIPSISSLYLLDTCMFCGLSVSIVGHQWYWSYF--YKD-FK-N-----------------LGFDSYMLP----SSESSLRLVEVDNRLVVPSSLPIRFMVSSSDVIHSWTIPSFGVKMDAVPGRINQFCFSAKRSGVFFGQCSEICGANHSFMPIVLEAVSFKNFV-----------SLFF---------------------------
>Phyllocoptes_gaotainensus_GS9
------------MMTWNSMFFHSPSCYLMELVVIMHDYVMMILFSI-MLLVLMNMFYL----FYSKTFN-LEFFEDHSLETGWTVTPFFLLLFIVIPSLSSLYMLDTCFFCGLSISIMGHQWYWSYF--YKD-LN-N-----------------FSFDSYMLP----SDSSNIRLLEVDNRLIIPNHLPVRFVVSSADVVHSWTIPSFGVKMDAVPGRLNQFCFSSKRSGIFFGQCSEICGANHSFMPIVMESIPFKDFV-----------KIFW---------------------------
>Phrynus_sp.
------------MATWNNLSFQDSASPLMEQLIYFHDHTMIILIMI-TILISYMMINI----LFSKFTN-RFLSEGQEIETFWTLAPAILLIFIAFPSLRLLYLLDESPNPELTLKIIGHQWYWSYE--YSD-FP-E-----------------IEFDSYMI---QDLTLNSFRLLDVDNRTILPFNTPIRFLITSQDVIHAWAIPSIGIKMDAIPGRLNQTFSLINRPGLFFGQCSEICGANHSFMPIVLESINTQNFI-----------NWIKTS-------------------------
>Pholcus_phalangioides
-----------MVPVWGLLYFQESVSPVMEQLIFFHDHTMMVMAVV-MILVGYMLFNF----MVQSFYS-KGVGGGQEIETVWTVLPIMVLLVIAFPSLRLLYMMEESIDADLTVSVMGHQWYWSYE--LPD-IG-V-----------------EEYDSYLIN-------SGFRLLEVDKSLVLPVSSNIRVIVSSSDVIHSWTVPSVGVSADAVPGRLNQMNLFFNRVGWYSGQCSEICGANHSFMPIFIKVMGWSDFLG-----------WY----------------------------
>Phoebe_hunanensis_S153
------------MMTWNSLFFNSPSSYLMEIVILMHDYIMMFLVSI-LVLVMMNMIFL----FFSKFFN-FKFFEDHQLEMVWTLIPFILLIFIVVPSLYSLYSLDTCMFCGMTVTIMGHQWYWSYF--YKN-FE-N-----------------LFFDSYMLP----SESSSIRLLDVDNRLVIPSSLPVRFLVSSSDVIHSWTIPSFGVKMDAVPGRINQFCFSSKRSGVFFGQCSEICGMNHSFMPIVMESLSFNKFL-----------KIF----------------------------
>Phalangium_opilio
------------MATWNKILFPDAASPIMEQMMFFHDHTMVILTLI-TILVAYMLTNT----LFNKSFN-RYLLEGQEIETFWTIVPAFMLIFIAFPSLQILYLMDETSSPNLTIKTIGHQWYWSYE--YSD-FK-K-----------------ISFDSYMTPLDEETPMSTFRLLDVDNRTIIPTNINIRMLITAADVIHSWAMPSLGIKADAMPGRINQVPMISNRSGLFFGQCSEICGANHSFMPIIIESIPVKHFI-----------NWINNSD------------------------
>Pergamasus_crassipes
------------MTTWASIMFPNSNTPMMEQMIMFHDNTMVILTMI-TCLISYMMINN----MANKMTN-RYLLEGQTTETVWTVLPAFLLSFIALPSMRLLYLMEESFKPSMTIKIIGHQWYWSYE--YTD-F--K-----------------MKMDSFMVPH-NHLTNNMFRLLEVDNRIILPFNTNTRFIITSMDVIHAWALPSMGLKIDAVPGRLNQMNSMTNRAGLFFGQCSEICGTNHSFMPITLESTSINNFM-----------NWMKNKLLNGW--------------------
>Paratemnoides_elongatus
------------MMHWKQFSFQSSSSPYMDMLDIFNDYCMMMCSSI-MILITYMMFSN----KISQSID-YLTLGFNTLELLWALVPILILIIIAIPSLWILYLLDEDSSPIMTIKIIGSQWFWTYE--YPD-FN-N-----------------ITFDSYMKSWENKWDF---RLLDVDNRLILPTQAKIRLLITANDVIHAWTIPSLGVKVDAVPGRLNQTFLFMDKLGLYFGQCSEICGINHSFMPICVEGQSSTSFL-----------NWI--FNY-----------------------
>Paraleius_leontonychus
------------MPFWMAYSFQDNASPFMENILFFHDHSMIILSMI-TILTLYVVVSL----MVTKKFN-KYSMEGQEIETIWTVVPAFMLIFIAFPSMKTLYLMEDSKEPTVSLKIIGHQWYWSYE--YTS-LN-E-----------------TEIESFMENS------KLFRLLKTSELVSLPVLNMIRGLVTSNDVIHSWTVPVMGVKVDALPGRLNQIFLFSKRLGLFTGQCSEICGMNHSFMPITVKFCSTKEFL-----------TKI----------------------------
>Paracalacarus_podocarpi_S142
------------MMTWNNLFFSSPSTHLMELIVQMHDFVMMFLFSI-LLMISVSMMGI----FFFNSFD-SEFFENHQIENVWTILPFFILVFIIVSSIGTLYSLDICNFCGLTINIMGHQWYWSYF--YKN-LL-S-----------------DQFDSYMLP----QEIDSVRLLETDNRVLIPSNFPLRFIVSSSDVIHSWTIPSFGIKMDAIPGRLNQFCSSIKQTGLFFGQCSEICGANHSFMPIVLESIYFDDFN-----------QLSN---------------------------
>Panonychus_ulmi
------------MTNMNSFWMQNFNNIMMKNMDMFNSSITNLIIIL-SVFLMIFMMYF----IKNKNSM-NFMNESNELELFWTIIPSLIILIISFPSMYLLYCYEESKFSCMDMKIFGNQWYWTYE--YPS----K-----------------FIMESYI------KKSNFIRLINTNNSMIIPSNKNIRLIISSNDVLHSWTVPSLMLKMDAIPGRLNMSFINCKKTILMKGQCSEICGINHSFMPISVLSLKN----------------------------------------------
>Ornithodoros_brasiliensis
------------MMTWTSISFPNSNSPIMEQLIFFHDHSMTIIILI-TIITLYMIFNI----ITNSLSS-RFLMEGQEIETLWTIIPATILIYIALPSLRLLYLMEESFYPSMTTKIIGHQWYWSYE--FPD-F--N-----------------LEFDSFMIPM-NEMSSANFRLLDVDNRIIIPFNTNMRLLVTSADVIHSWTIPSLGVKMDAVPGRLNQISSLANRPGIFYGQCSEICGVNHSFMPISMEITSLSNFF-----------TWIKSF-------------------------
>Ornithoctonus_huwena
------------MPVWGSLYFQNASSPVMEQLIFFHDHVMVILIII-TVLVGYMLVKS----MLMSGFN-RWMSQGQELESVWTVLPGVFLLVIAFPSLKLLYMMEEMDDPELTLKSTGRQWYWVYE--YAD-LG-I-----------------KMYESYMIPD---SEVNMFRLVEVDNSLVVPSNTGVRMIISSGDVIHSWTIPALGVKADGIPGRLNQVLFMCKRPGIYIGQCSEICGANHSFMPIVMEVVSKKDFLK----------EWF----------------------------
>Oribatula_tibialis
------------MPSWMALSFQDNISPSMEHILFFHDHAMIILTLI-TILTMYLVASL----MVSKKFN-KFIMEGQEIETIWTILPAFLLIFIAMPSLKTLYLMEDTKTPTVTIKITGHQWYWSYE--YSS-LN-L-----------------METENFMENS------NSFRLLKTSELLRLPVNTLIRSLITSADVIHSWTIPSLGTKVDALPGRLNQIFLFSKRLGIFSGQCSEICGMNHSFMPILAQFYSPTEFI-----------KKIKSME------------------------
>Oppia_africana
------------MPTWMALSLQDNTSISMEHITFFHDHAMIILTLI-TILTLYIMVSM----VLSKSFN-KYTMEGQEIETIWTILPALMLIFIAIPSLKTLYLMEDTKSPSLTIKSTGHQWYWSYE--YSS-LN-M-----------------TETDNFMEAS------NTLRLLKTNEILYLPISTSIRNMVTSSDVIHSWTIPSMGVKVDALPGRLNQIFLFSKRLGLFTGQCSEICGTNHSFMPILAWVLTTKELI-----------KKITDL-------------------------
>Opilio_parietinus
------------MATWNKINFPDAASPIMEQMMFFHDHTMVILTLI-TILVAYMMTNS----LFNKNFN-RLLLEGQEIETFWTIIPAFMLIFIAFPSLQILYMMDETTNPNLTIKTIGHQWYWSYE--YSD-FK-Q-----------------ISFDTYMTPL-EENQINSFRLLDVDNRTIIPTNINIRMLITAADLIHSWAMPSLGIKADAMPGRINQVPLMSSRSGIFFGQCSEICGANHSFMPIVIESVPVKNFI-----------KWINSLD------------------------
>Oligonychus_shinkajii
------------MTNMNSLWMQNFNNIMMKNMDIFNSSITNLIVFL-SIFLSILIFFS----IMNKNSM-LFSNESNELELFWTIIPSFIILIISLPSMFLLYCYEENKFSFLDVKIMGNQWYWTYE--YPS----M-----------------NLTESYI------KSSMFLRCMNTSNSLIIPSNKFIRLLLSSNDVLHSWTVPSLMSKMDAVPGRLNMMFLNCNKSILLKGQCSEICGINHSFMPISVLSLNLNKI-------------------------------------------
>Oligolophus_tienmushanensis
------------MATWNKIIFPDAASPIMEQMIFFHDHTMVILTLI-TILVAYMMLNT----LFNKYFN-RFLLDGQEIETFWTIIPAFMLIFIAFPSLQILYMMDESSAPNLTIKTIGHQWYWSYE--YSD-FK-Q-----------------ISFDSYMIPS-EDLETNSFRLLDVDNRTIIPSNINIRMLISAADVIHSWAMPSLGIKADAMPGRINQVPMIASRSGLFFGQCSEICGANHSFMPIVIESTPPHNFI-----------KWINKME------------------------
>Nymphon_gracile
------------MPSWNHMSFQDSASPSMEQLIFFHDYSMIWLVVISSFIVLYMMIFL----IFNSFSNLRYVIEGQTIETIWTILPSFILIMIATPSLRILYLMEEVIDPQFTIKAVGHQWYWSYE--YSD-FNSS-----------------IEFDSYMIPV---SEVSNLRLLEVDNRLCLPMNTQIRVLTTATDVIHSFAIPSLGVKMDSVPGRLNHMFIKSNRPGVFVGQCSEICGVNHSFMPIVVEMVPMKNFVD----------DFIKNN-------------------------
>Nothopuga_sp.
------------MATWSKISFQDSASPLMEQLIFFHDHTMIIFILI-TILVSYVLLNI----MTNTLSN-RFLLEGQEIETFWTVLPAIMLIFIALPSLRILYLMDEVNSPTMTIKIMGHQWYWSYE--YSD-FK-Q-----------------IEFDSYMIP---NDTPSNFRLLDVDNRTILPINSQIRMLISAADVIHSWTVPSMGLKVDAVPGRLNQMSTTITRSGLFYGQCSEICGSNHSFMPIVIEAVPMKTFI-----------NWLKT--------------------------
>Nothoaspis_amazoniensis
------------MMTWSNISFPNSNSPIMEQLIFFHDHSMTIIILI-TIITLYMITNI----VSNKFKN-RFLMEGQEIEILWTIIPTIILIYIALPSLRLLYLMEESFFPSMTLKVIGHQWYWSYE--YSD-F--N-----------------IDFDSFMIPN-ESMNKNSFRLLDVDNRLIIPYNTNMRFLVSSMDVIHSWTIPSLGMKVDAVPGRLNQTVSTPLRPGIFFGQCSEICGANHSFMPISMEITSIKNFF-----------NWINLF-------------------------
>Neoscona_theisi
------------MPTWGSLYFQNSSSAVMEQLIFFHDHTMMIMIMI-MIMVGYVLMSS----CVNELYN-LGLFEGQEMESIWTVLPAVFLLLIAFPSIRLLYLMEEYEYPEMTIKVLGHQWYWSYE--YSD-LG-F-----------------NSFDSYMSSG---QE-NMFRLLNVDNSLVVPYNTDIRMIVSSMDVIHSWTIPSLGVKVDAIPGRLNQLSFVFNRVGLFVGQCSEICGANHSFMPIMISVIPRLKFLQDDLSVSMVADMSC----------------------------
>Neoepitrimerus_platyclad_S138
------------MMTWNKIFFNSPSSYLMELVVLMHDYVMLFLFSV-LLSVLLIMTYS----MLSNSFK-MDFFENHQLESVWTIVPFFILLFILIPSLSSLYMLDTCLFCGMSISIVGHQWYWSYF--YKD-FK-N-----------------LGFDSYMLP----QNETAIRVLDVDNRLLIPTLLPIRFMVTSADVIHSWTIPSFGVKMDAVPGRINQFCFSIKRSGVYFGQCSEICGANHSFMPIVMESVNYKDFL-----------KNF----------------------------
>Neocalepitrimerus_rosa_GX37
------------MISWSGLFFHNPSSFLMEVIILVHDYVAIFLFSI-LFLVIFSGSSL----MLQSSFD-NSFYENHQVEFIWTFVPFVILFVIIIPSIYSLYMLDSCVFCGLPLVISGHQWYWTYF--NP--NC-S-----------------ELYDSYMLP----KNSMGVYLMETDNSVVVPLGVPIRCSISSCDVIHSWTIPSLGVKMDAIPGRLNNICFSTKRPGVFFGQCSEICGINHSFMPINLESVGLDEYN-----------N------------------------------
>Nalepella_abiesis_Z275
------------MMTWNGMLFHNGSTNMMEGILFMHDYAMMFLFSI-LILIMYTSSTF----AFSGFYS-FIFYENHSLENCWTMAPFLVLFMLILPSLTSLYLLDSCFFCGICIKIVGHQWYWSYY--YNSLMD-T-----------------FSFDSYM------SSDSFLRLLDVDNRLMVPLNTPIRFLATSVDVIHSWTLPSFGLKMDSIPGRLNQSCTLVNRPGVYFGQCSEICGANHSFMPIVVEVLEHNYN-------------------------------------------
>Mesobuthus_martensii
-----------MMATWGMLSFQDSISPLMEQLTFFHDHSMAVLVLI-TVLVFYVLAMM----LSNMFLS-RFILEGQELEIFWTFIPAILLIFIAFPSLRLLYLMDEVSSPDLTLSTVGHQWYWSYE--YSD-FL-D-----------------VEFDSFMLPL----EESGFRLLDVDNRSVLPWGVFTRVLITSSDVIHSWALASSGAKMDAVPGRVNQVCFLLNRPGLYFGQCSEICGANHSFMPIVIESVSVEAFL-----------SWIKTFY------------------------
>Mastigoproctus_giganteus
------------MPTWNMLSFQNANSPIMEHMIFFHDHTMVILVLI-TILVAYTMFSM----FINNLIN-IHLLESQEIEVIWTIIPAFLLIFIALPSLRLLYIMDEMSTPDMTLKCLGHQWYWSYE--YAD-FN-N-----------------SEIESFMIPQ-EDPSINRFRLLDVDNHTILPTLSKIRLLISSTDVIHSWTIPSLGVKMDAVPGRLNQSSFFINRPSLLFGQCSEICGANHSFMPISIEAIPLNKFL-----------LWVNK--------------------------
>Mahunkania_secundademo
MRLILNQKFFKVIPMWKAVYLQDSASPLMEHMNFLHDHIMVLLILI-TFFVMFMMWSA----LSNNFMN-RYFSEDHEIEYFWTSLPAFLLLFLAFPSMKILYMSEEYSSPSLTVKSIGHQWYWSYE--YPD-LV-N-----------------LEYDSFMTES------NVIRLLDTSNHLILPINTTIRMLVSSEDVIHSWTVPSLGVKVDALPGRINQIFININRVGLFVGQCSEICGANHSFMPITISALSMNKFI-----------NSI----------------------------
>Liphistius_erawan
------------MPTWTNLSFQDSSSPLMEQLSFFHDHTMIVLIMI-TILTGYILINI----IFTPFFN-RFILEGQELESFWTLIPAFLLIFIALPSLRTLYLMDENISPELTFKATGYQWYWTYE--LSD-FK-K-----------------TEIESYMLPP----MNSKIRLLEVDNPLPLPLFTQVRAIITSNDVIHSWTIPSMGVKVDATPGRLNQTSIYTNRAGKFSGQCSEICGANHSFMPISIEVSPRSSFT-----------SWLLKS-------------------------
>Limulus_polyphemus
------------MATWSHLLFQDSASPTMEQMIFFHDHTMIILTLI-TTLVVYMMMNT----MYNSFTN-RVLLEGQEIETFWTIIPALMLIFIALPSLRLLYLMDEINNPALTVKTIGHQWYWSYE--YSD-FS-S-----------------IEFDSYMIPS-SENLPSSFRLLDVDNRTILPMNTQIRMMITAGDVIHAWTVPALGMKIDAIPGRLNQSSIMINRPGLFFGQCSEICGANHSFMPIVVESVNTSSFI-----------KWMNSMVE-----------------------
>Leptotrombidium_deliense
------------MPIWQSIFLQNSSSPSMESLNFFHDHCMGILILI-LLVSGGMAFTP----LKSDHFS-RFFEENEEMEIFWSTLPSIILIIIAIPSLKILYLLEETPNSNISLKIIGSQWYWSYQ--MNE----S-----------------TKFDSFLEKG-------DFRLLSTSNFLYLPFKENIRVLISSTDVIHSWTLPSLGVKADAVPGRMNQLFFLSQQSGTLFGQCSEICGAKHSFMPISTFFAPMKSFEGQNF--------------------------------------
>Leipothrix_sp._Z372
------------MMTWNSLFFHSPSSYLLETVILMHDYVVMILFSV-FILVILCLCFT----FFCKSFN-FEFYENHQIETVWTLIPFFFLIFVAFPSLCSLYLMDSCMFCGLTLSIVGHQWYWSYF--YKD-FN-N-----------------YFFDSYMLP----NDSNFVRLLDVDNRLVIPTSVPIRFLATSSDVIHSWTIPSFGLKMDAVPGRINQFCFTSKRSGIFFGQCSEICGTNHSFMPIVMESLSLKNFL-----------KIF----------------------------
>Leipothrix_sp._S83
------------MMTFNHWYFHNPSSSLMEFVILMHDYASMVLLSI-LLLVLLSMVKS----ALSNNFS-FVFFESHQLELVWTIVPFFLLLLILFPSLFCLYMLDSCDFCGMSLSITGHQWYWSYD--YKD-LK-D-----------------FSFDSYMLS----KDSSSIRLLDVDNRLALMTYIPIRFMVSSADVIHSWTIPSLGFKLDAVPGRINQFCSLVKTNGVFFGQCSEICGANHSFMPIVLEVLSSKDFY-----------KIF----------------------------
>Leipothrix_c.f._sabinae_HEN4
------------------MFFNSPSSYLMELVVLMHDYVMLFLFSV-LLSVLLIMTYS----MLSNSFK-MDFFENHQLESVWTIVPFFILLFILIPSLSSLYMLDTCLFCGMSISIVGHQWYWSYF--YKD-FK-N-----------------LGFDSYMLP----QNETVIRVLDVDNRLLIPTLLPIRFMVTSADVIHSWTIPSFGVKMDAVPGRINQFCFSIKRSGVYFGQCSEICGANHSFMPIVMESVNYKDFL-----------KNFLLSNLYKVP-------------------
>Keiferella_guanegouensis_QH1
------------MMTWNSVFFHSPSTYMMELVISMHDYVMMFLCSI-MFMVLMNLIYC----RSISFFN-HNFYNSHQLENIWTITPFIVLLLILVPSLTSLYMLDTCMFCGLSVSAVAHQWYWSYL--YKD-FD-A-----------------YFFDSYMIP----SEESSLRLLEVDNRICVANSLPVRFTVSSSDVIHSWTVPSLGVKMDAIPGRVNQFCFSIKRSGVFFGQCSEICGANHSFMPIVLESVPFKVFL-----------NLF----------------------------
>Ixodes_holocyclus
------------MMTWSNIMFSDSNSPIMEQMIFFHDHSMLIIMMI-TIVTFYMITNI----LLNSFTS-RFLMEGQEIETVWTIIPAITLIFIAFPSLRLLYLLDESFSSSITIKVIGHQWYWSYE--YSD-F--N-----------------IDFDSFMIPS-SDMSLNSFRLLEVDNRLVIPFNMNIKYMITSADVIHSWTVPSQGLKMDAVPGRLNQLSSLSNRPGLFFGQCSEICGANHSFMPITLEVTSINNFI-----------KWLKNF-------------------------
>Humerobates_rostrolamellatus
------------MPKWTALSFQDSISPAMEHIMFFHDHAMIILTLI-TILTIHLVLSL----MMSKKFN-KFVMEGQEIETIWTILPALLLIFIALPSLKTLYLMEDTKSPSMTLKISGHQWYWSYE--YSS-LN-S-----------------LETENFMESS------NILRLLKTSELVYLPVNMLIRGLVSSADVIHSWTIPSLGMKVDALPGRLNQIFLLSKRVGLFTGQCSEICGTNHSFMPILAMISTPKEFI-----------KKIESI-------------------------
>HK8_20200104
------------MTTWNSIYFHSPSSSLLEIVSIMHDFVSLFLLSI-LILVMMNIFYS----FLIKKFN-LEFYENHQVETIWTIIPFVLLVFMVIPSLSSLYMLDTCLFCGMTISIMGHQWYWSYF--YKD-LK-N-----------------FFFDSYMMP----SDSSSIRLLEVDNRLFIPSNLPVRFLVSSSDVLHSWTIPSFGVKMDAVPGRINQFCFSSKRSGVFFGQCSEICGANHSFMPIVMESVPFKNFF-----------SSI----------------------------
>HK3_20191031
----------MLMTTWNSIFFQAPSSFMMELVSSMHDYVCMFLLSI-LILVFLNLFYS----FFLKSFN-LNFFENHQLESVWTIAPFFLLLFIVAPSLASLYMLDSCLFCGMTVNIEGHQWYWSYF--YKD-LK-E-----------------FFFDSYMES----SETSAIRLLDVDNRLIVPTFLPIRFLLSSSDVIHSWTIPSFGVKMDAIPGRINQFCFSSKRSGVFFGQCSEICGANHSFMPIVMESLDFNHFM-----------KLI----------------------------
>HK3_20190627N10
------------MTTWNSIFFQAPSSFMMELVSSMHDYVCMFLLSI-LILVFLNLFYS----FFLKSFN-LNFFENHQLESVWTIAPFFLLLFIVAPSLASLYMLDSCLFCGMTVNIEGHQWYWSYF--YKD-LK-E-----------------IFFDSYMES----SETSAIRLLDVDNRLVVPTFLPIRFLLSSSDVIHSWTIPSFGVKMDAIPGRINQFCFSSKRSGVFFGQCSEICGANHSFMPIVMESLDFNHFM-----------KLV----------------------------
>HK3_20190627N9
------------MMTWNSLFFNSPSSYIMEKVSILHDYVFMFIFSI-LILVFFVMMKL----LYMKSFN-LFFFEDEELETVWTVLPFFILLAIMAPSLFSLFLLDSSILSGVTASVCGHQWYWSYS--YKS-ML-D-----------------LSTDSYMIPS---LEFTEARLLEVDNSLVLPFKIPSRILISSSDVLHSWTIPSMGFKVDAVPGRLNQVIITPKHTGIFFGQCSEICGANHSFMPICLEVVNSSDYM-----------KLY----------------------------
>HK2_20190627
------------MMTWMSNFMQAPSSTLAESSIILHDYASMILMSI-FISIMIKFLNL----TMLKSID-KSMSENHQLETIWTIIPFVILMFLLVPSLKVLYMLDSCSFCGLTVNVIGHQWFWEYN------IM-S-----------------NTFFSYM------DQSSATRLSDADNRLLLPSNIPIRFLCSSHDVIHSWTIPSLGFKMDAIPGRVNQFCLSIKKMGIYFGQCSEICGANHSFMPISLESAPLKFLI------------------------------------------
>HK1_20190627
------------MMTWNSIFFHSPSTFLMELVISMHDYVMMFLMSI-MSTVFLALFYS----YYIKGFS-LSFFENHQLETLWTMVPFFLLIFIVLPSLNSLYMLDTCLFCGLTLSIVGHQWYWSYF--YKD-LN-L-----------------NYFDSYMMS----SPDSILRLLDVDNRLILPSFIPVRFMVTSADVIHSWTIPSFGVKMDAVPGRINQFCFSSKRSGVFFGQCSEICGANHSFMPIVLESVKFSDFM-----------EIH----------------------------
>Histiostoma_blomquisti
------------MPSWLALGFQDSGSFSMSEIFCLHDYIMVILLLV-ILLVFYVMVLL----VSSSIFY-KYLVEGTLIETIWSIIPSFLLVVLVVPSMKALYSMEDVNSPYLTVKVVGHQWYWSYI--LSF-LH-NRVYSIGSSCLKF-----FMFDSIMNND--SVS--YPRLLSCSQSLVIPVQATTRFIISSTDVIHAFSLPALGLKVDALPGRVSQLYVTPTRVGLYFGQCSEICGSNHSFMPIEVCVSQPVDFN-----------YFCGSNFLDTIS-SFVDISTFKYSSYTLFIL
>Heterometrus_longimanus
------------MVTWGMLFMQDAGSPLMKGVIDFHDHAMVVLVLV-ISVVLYMLIYM----SCNYCFD-NYISEHQGIETVWTVGPALLLVFIAIPSLKLLYVSDEIYNAGLTLKSVGHQWYWSYE--YSD-FI-D-----------------VDFDSFMLPD----EEQIFRLLDVDNRVVLPWGVSVRVLITAGDVLHSWTVPSMGVKVDAIPGRVNQVLLCVGRPGVYFGQCSEICGANHSFMPIVLEGVSLNSFI-----------DWVSTF-------------------------
>Hermanniella_granulata
------------MPNWMALTFQDSNSPTMEHILFFHDHSLIALILI-TILTLYVTLSL----LMNKSFN-KFFTEGEEIETIWTILPAFVLIFIALPSLKTLYLMEDTKTPSLTVKVVGHQWYWSYE--HSS-FN-Q-----------------AEIESFMEPS------KSLRLLKSSHLLSLPLLASIRSLVTSTDVIHSWAVPSMGIKIDALPGRLNQTFLIPTRLGLYSGQCSEICGMNHSFMPILIQVQSLKSFI-----------GYLNHH-------------------------
>HEN32
------------MTTWSSIYFHSPSSFMLELVSSMHDYVSLFLFSI-LIMVLMNISYS----FSLKNFN-LEFFENHQLETVWTLIPFFLLVFMVIPSLSSLYMLDTCLFCGMTISIMGHQWYWSYF--YKD-LE-N-----------------FFFDSYMSP----SDSSKIRLLEVDNRVLIPSNLPIRFLVSSSDVLHSWTVPSFGVKMDAVPGRINQFCFSSKRSGIFFGQCSEICGANHSFMPIVMESVPFKNFF-----------SLV----------------------------
>HEN23
------------MTTWNSVFFQSPSSVLMELVSIMHDYVSIFLMSV-LIVVILNISYT----FSFKTFN-LEFYENHQIESVWTVVPFVLLIFMVIPSLSSLYMLDTCLFCGLTISIMGHQWYWSYF--YKD-FK-E-----------------FFFDSYMVP----SEDSPIRLLEVDNRVLIPESLPVRFLVSSSDVLHSWTVPSFGVKMDAVPGRINQFCFSSKRSGVFFGQCSEICGANHSFMPIVVESVPFKNFF-----------SLVF---------------------------
>HEN13_MT2
------------MTTWNSIFFQSPSSVLMELVSIMHDYVSIFLMSV-LIVVILNITYT----FSFKSFN-LEFYENHQIESVWTVVPFVLLIFMVIPSLSSLYMLDTCLFCGLTISIMGHQWYWSYF--YKD-FK-D-----------------FFFDSYMIP----SEESPIRLLEVDNRVLIPESLPVRFLVSSSDVLHSWTVPSFGVKMDAVPGRINQFCFSSKRSGVFFGQCSEICGANHSFMPIVVESVPFKNFF-----------SLIY---------------------------
>Hemiscolocenus_sp.nov._Z394
---------MHSMMTYNSFFFHSPSSFMMEIVVTMHDYVMLFLFSV-MILVLINLSFT----ALLNCFN-LEFFENHQLESIWTLIPFFLLTFILIPSLNSLYMLDTCLMCGVTLGITGHQWYWSYF--YKD-FL-K-----------------I-FDSYMI-----KDDSHLRLLEVDNRVLIPSLLPVRFLVSSVDVIHSWTIPSLGFKMDAVPGRINQFCLSSKRSGLFFGQCSEICGSNHSFMPIVMESLSFKDFI-----------KVMI---------------------------
>HC3_20190110
-----------MMMTWNGFFFHSPSSFILEMVQTMHDYVMLFLFSI-LILVLYNLSLT----YLSSNFN-LNFFENHQLESVWTITPFVLLVFIVIPSLGSLYMLDSCLFCGMTVSIMGHQWYWSYF--YKD-LG-D-----------------VSFDSYMVS----TETSKIRLLEADNRLIIPTNFPVRFMVSSSDVIHSWTVPSFGVKMDAIPGRINQFCFSSKRSGIFFGQCSEICGANHSFMPIVMESLPFDIFF-----------GLFND--------------------------
>Haemaphysalis_bancrofti
------------MMTWSLISFPDSNSPIMEQMSFFHDHSMMIIMMI-TIITIYMVFNI----IVNNFTS-RSMMEGQEIEIIWTIIPAITLIFIAMPSLYLLYLTDELFLSQMSIKIIGHQWYWSYE--YSD-F--N-----------------KEFDSFMIPE-KEMAMNSFRLLDTDNNLIIPFNTTIKFLITSADVIHSWSVPSLGIKMDALPGRLNQAFSFAKRPGMYFGQCSEICGANHSFMPISIEIVKMKNFI-----------KFISNN-------------------------
>Habronattus_oregonensis
----------------------------MEHLIFFHDYTMMIMIMI-MFLVGYMLIGA----YVGQSYN-LGLFEGQELEMIWTVLPAVFLVFIAFPSLRLLYMMEESESYDMTIKLLGRQWYWSYE--YSD-FD-L-----------------KAFDSYMTGD---DE-SLFRLLNVDNCLVVPHNTNVRMIVSGADVIHSWTIPSLGVKADAIPGRLNQLMLNFVRVGMFFGECSEICGANHSFMPIMMLVVPRNEFLN----------IWV----------------------------
>Grandiscapitis_camelliae_YN453
------------MMSWNMYNFCNPCSNVMETMTFIHDYIMMIIISI-LFLVLFTLLML----FLDNFFE-KSFFEEENLETVWTILPFIFLVFILFPSLSVLYMMDTCIFCGMPLFINGHQWYWSY----K--FL-D-----------------YNFDSYMI------NNSFIYSLETDNSVVLPFKTPIRCFLYSSDVIHSWTLPSMGVKMDAIPGRVNNFCFSSKRSGIFFGQCSEICGMNHSFMPISVEFLSMNDFL-----------LLL----------------------------
>Gaeolaelaps_aculeifer
------------MTFWSSTSFPNANSPIMEQLIFFHDHAMLVLIII-TILISYIIINI----SYNKIIN-LFLLENHDIEIIWTILPAIMLIFIALPSLRLLYIMEESFSPSLTIKILGHQWYWSYE--LAD-F--N-----------------IEFDSFMTPT-TEASHNTFRLLDTDNNLIIPFNTNIRLLISSSDVIHAWSMPSLGLKIDAVPGRLNQMSFFAYRSGVYFGQCSEICGANHSFMPISLEISSLKNFF-----------YWIKSQ-------------------------
>Fujianacarus_wisterianis_Z399
-----------MMMTWSSLFFSNPSSNLMESIILMNDYAMMFIFSI-LVMVMMIITLT----SVQKYIS-LNFYEHHSLESIWTVTPFIMLIFLVIPSLDTLYSLDSCLFCGLSVSIMGHQWYWSYF--YKD-FS-Q-----------------SFMDSYMVP----SSDSSVRLLEADNRLIVPVSTPVRLMISSSDVIHSWTVPSLGIKMDAIPGRINQICFSSYRTGIFFGQCSEICGANHSFMPIVMESVLMKDFL-----------SSM----------------------------
>Fujianacarus_wisterianis_HN237
-----------MMMTWSSLFFSNPSSNLMESIILMNDYAMMFIFSI-LVMAMMIITFT----SVQKYIS-LNFYEHHSLESIWTVTPFIMLIFLVIPSLDTLYSLDSCLFCGLSVSIMGHQWYWSYF--YKD-FS-Q-----------------SFMDSYMIP----SSDSSVRLLEADNRLIVPVSTPVRLMISSSDVIHSWTVPSLGIKMDAIPGRINQICFSSYRTGIFFGQCSEICGANHSFMPIVMESVLMKDFL-----------SSM----------------------------
>Fujianacarus_wisterianis_CQ1
-----------MMMTWSSLFFSNPSSNLMESIILMNDYAMMFISSI-LVMVMMIITFT----SVQKYIS-LNFYEHHSLESIWTVTPFIMLIFLVIPSLDTLYSLDSCLFCGLSVSIMGHQWYWSYF--YKD-FS-Q-----------------SFMDSYMIP----SSDSSVRLLEADNRLIVPVSTPVRLMISSSDVIHSWTVPSLGIKMDAIPGRINQICFSSYRTGIFFGQCSEICGANHSFMPIVMESVLMKDFL-----------SSM----------------------------
>Fragariocoptes_setiger_CM
------------MMTWNSVAFHNSSTVLMDYVTFMYDYVMMFLFSI-IFLVLYIMVVL----ILTFYPS-FYFMENNELEFFWTMVPFFLLIFIVVPSMFSLYVLDSCFFCGLVVKVVGHQWYWSYF--YGN-SL-M-----------------MTLDSYM------SFDSFLRLVDVDNRLVVPNNFPLRFVCTSSDVIHSWTLPSCGVKMDAVPGRLNQFCFSFNRLGLYFGQCSEICGANHSFMPIVVESVSTDFFS-----------N------------------------------
>Euseius_nicholsi
------------MAFWMDTYFMEVIAPTMDYMVMFHDFSMSILFSI-LIFLFLMMISG----VKFKILD-LNLMENQTVEIIWTVMPMFLLVFIAFSSLRLLYLMEEMFFPDLSIKVMGYQWYWSYD--YID-FE-------------------LDFDSYYSSG--VEYVDSFRLLENDLSLALPVNCTVRFLVSSADVIHSWTVPVFGVKTDAIPGRLNQVNLYSYRPGIYFGQCSEICGINHSFMPISLGVMEMEDFV-----------SWVD---------------------------
>Eriophyes_armandis_Z303
------------MMTWNGSFFHSPSSYLMELVICMHDYVMLFLFSI-AFMVLFNMAYT----FISSFFC-FTFFENHQLESVWTIIPFVILIFIVIPSLGCLYMLDTCLFCGLSISIVGHQWYWSYF--FKE-LQ-N-----------------SSFDAYMVP----SESSMLRLVDVDNRLVIPNLLPVRFLVTSADVIHSWTIPSFGVKMDAIPGRINQFCFSSKHTGVFFGQCSEICGANHSFMPIVMESIPLKSFM-----------ELI----------------------------
>Eremobates_cf._palpisetulosus
------------MATWSKISFQDSSSPLMEQLMFFHDHTMIILILI-TILVSYVILNI----MTNSLSN-RFLLEGQEIETFWTILPAIMLVFIALPSLRILYLMDEVNSPSLTLKITGHQWYWSYE--YSD-FK-H-----------------VEFDSYMIPA-SESTMNNFRLLDVDNRTVLPINSQLRLLVSAADVIHSWTIPSMGLKIDAVPGRLNQISTIITRTGLFFGQCSEICGANHSFMPIVIEAIPVKPFI-----------NWLNSY-------------------------
>Epitrimerus_sp.nov._Z338
------------MTTWNSSFFHSPSSYLMEMVSCLHDYVMLFLFST-LMVVLINICYS----FYAKSFS-LDFYEGHELETVWTLIPFFLLSFIVVPSLSSLYLLDTCLFCGLTISVMGHQWYWSYF--MKD-LS-S-----------------DFFDSYMLP----EESSNIRLLDVDNRIILPTFVPVRFLVSSSDVIHSWTVPSFGVKMDAVPGRINQFCFSTKRSGIFFGQCSEICGANHSFMPIVVESLPFKSLT-----------PFLV---------------------------
>Epitrimerus_sp.nov._SD25
---------MLVMMTWNSIFFHSPSSYLMELVVSLHDYVSLMLVSV-FIVVLLVLSYT----FFFNNFR-MNFYENHQLESVWTLVPFVVLVFIVIPSLASLYMLDTCLFCGMSVSVMGHQWYWSYF--YKD-FQ-E-----------------FFFDSYMVP----SEESNFRLVDVDNRLLIPSFMPVRFLVSSADVLHSWTLPSFGVKMDAVPGRINQFCFSSKRSGIFFGQCSEICGANHSFMPIVMEVVTFKDFI-----------SCV----------------------------
>Epitrimerus_sabinae_S83
------------MMTWNKISFSSPTSYLSEIVVAMNDYVMMFLYSV-MLMVLLLLLYS----IFYQSFN-FEFYVNHQLESVWTAVPFVVLVFIVVPSLMTLYMLDSCMFCGLSISIMGHQWYWSYF--YKD-LS-S-----------------LFFDSYMLP----PSESSLRLVEVDNRLLVPTNFPVRFMVSSADVIHSWTLPSLGVKMDAVPGRINQFCFSAKRSGVFFGQCSEICGANHSFMPIVMESIPFENFL-----------SLKI---------------------------
>Epitrimerus_sabinae_HEN25
-------------MTWNKISFSSPTSYLSEIVVAMNDYVMMFLYSV-MLMVLLLLLYS----IFYQSFN-FEFYVNHQLESVWTAVPFVVLVFIVVPSLMTLYMLDSCMFCGLSISIMGHQWYWSYF--YKD-LS-S-----------------LFFDSYMLP----PSESMLRLVEVDNRLLVPTNFPVRFMVSSADVIHSWTLPSLGVKMDAVPGRINQFCFSAKRSGVFFGQCSEICGANHSFMPIVMESIPFENFL-----------SLKI---------------------------
>Epitrimerus_sabinae_GZ121
------------MMTWNQMFFQMPTTYMMELITCMHDYVMMFLVST-MALVFFSLVKI----FLSSEFS-YEFFEDHQLETVWTIGPFLLLTLILIPSLTSLYMLDSCNFCGFSVSVIGHQWYWNYE--YKE-LK-D-----------------LIYDSYMLD----SSTSKIRLLDVDNRLTVASFVPTRFVVSSADVIHSWTIPSFGFKMDAVPGRINQFCVTPKRTGVFFGQCSEICGANHSFMPIVMESLSLKDLI-----------KLF----------------------------
>Epitrimerus_pyri_AH40
------------MMTWDSFFFHSPSSYMMEMVVSMHDYVMLFLFSI-LLLVMFNLVYT----FFCSSSS-FDFFENHQLESVWTLAPFILLVFIAVPSLNFLYMLDTCLFCGMTVSIIGHQWYWSYF--YKD-FK-D-----------------FFFDSYMCP----SDSTFLRLVDVDNRVMVPSFLPVRFLVSSADVLHSWTIPSFGVKMDAIPGRINQFCFSCKRSGVFFGQCSEICGANHSFMPIVMESISFKDFV-----------GLV----------------------------
>Epitrimerus_cf._spirae_KK1
-------------MTWNGLFFSQPNTFLMELILYMHDYVCMFLLSI-FMVVLLGIIFT----FYIKIFS-QEFFEHHELETIWTLIPFVLLSFIVFPSLYTLFFLDSCFFCGININIMAHQWYWSYF--YKN-LS-F-----------------TYMDSYMLP----SEASCIRLVDVDNRLIVPTKFPVRYLLSSSDVYHSWTLLSHGIKMDAVPGRINQFCFSTQRSGVFFGQCSEICGANHSFMPIVVESVPFSFYS-----------KIL----------------------------
>Epitrimerus_c.f._sabinae_Z300
------------MMTWNQMFFQMPATYMMELITCMHDYVMMFLVST-MALVFFSLVKI----FLSSEFS-YEFFEDHQLETVWTIGPFLLLTLILIPSLTSLYMLDSCNFCGFSVSVIGHQWYWNYE--YKE-LK-D-----------------LIYDSYMLD----SSTSKIRLLDVDNRLTVASFVPTRFVVSSADVIHSWTIPSFGFKMDAVPGRINQFCVTPKRTGVFFGQCSEICGANHSFMPIVMESLSLKDLI-----------KLF----------------------------
>Epilohmannia_sp2.
-----------MMPFWTNLSFQDSNSPSMDCLMMFNDHCMIVLVLV-TVLVGYSIIMT----ITQKTFN-KFFLEETTLEGMWTIIPTASLLFIAIPSMKALYMTEDLMNASAAMKITGHQWYWSYE--IPG-W--L-----------------EETDSFMKSS------TTMRLLISEPQIEIPAKTMMRLMVTSSDVIHSWALPSAAVKVDANPGRVSQSQMTIKRVGLIFGQCSEICGANHSFMPITIKSS------------------------------------------------
>E1
------------MTTWNSIYFHSPSSSLLEIVSIMHDFVSLFLLSI-LILVMMNIFYS----FLIKKFN-LEFYENHQVETIWTIIPFVLLVFMVIPSLSSLYMLDTCLFCGMTISIMGHQWYWSYF--YKD-LK-N-----------------FFFDSYMMP----SDSSSIRLLEVDNRLFIPSNLPVRFLVSSSDVLHSWTIPSFGVKMDAVPGRINQFCFSSKRSGVFFGQCSEICGANHSFMPIVMESVPFKNFF-----------SSI----------------------------
>Diptilomiopinae_sp._GZ126
-----------MMMTWNSTFFHSPSSFLSEMVILMHDYLMMILISI-LLIVLWNMTFN----FYSKNFN-LEFFENHQIESIWTIAPFMLLMFILIPSLKSLYMLDSCFFCGISISIIGHQWYWSYF--YKE-LN-E-----------------MILDSYMMQ----QDSTNLRLLDVDNRLIIPNFLPVRFLVTSGDVLHSWALPSFGVKMDAVPGRLNQFCLSSKRTGIFFGQCSEICGANHSFMPIVM---------------------------------------------------
>Diptacus_sp._CA46
------------MMTWNGLFFHSPATSLMEIVIIMHDYLMMLLAST-LLLVLWNMSFN----FISKKFN-LEFFENHQIESMWTLAPFILLMFIIIPSLKSLYMLDSCFFCGLSISIIGHQWYWTYY--FKE-LT-D-----------------MMFDSYMTS----PNETNLRLLDVDNRLLIPSFMPIRFIVSSSDVLHSWALPSFGVKMDAVPGRLNQFCLSTKRTGVYFGQCSEICGANHSFMPIVVESVSLKDFM-----------KLI----------------------------
>Diptacus_brevichaetus_Z365
------------MMTWSSFFFNSPSSSLMELIILMHDYVMVIISSV-LLTVLLNMIYC----FNSSYIN-MEFFEQHQLETIWTIIPFILLSFILVPSLMSLYMLDSCMFCGMTITIMGHQWYWSYF--YKE-FS-------------------EYFDSYMVS----ADSCNMRLIDTDNRLIIPTFLPIRFMVSSSDVIHSWSSPSFGVKMDAIPGRINQFCLSSKRSGIYFGQCSEICGANHSFMPIVMESIKFKDFV-----------KMI----------------------------
>Dipentamerus_litseaec_GD140
------------MTTWNSSFFQNPSSFLMEVVSIMHDYVCMFLLSI-LVLVFMNMVYS----LFFKSFS-LNFYENHQLESVWTMAPFFLLLFIVIPSLSSLYMLDSCLFCGMSISIMGHQWYWSYF--YKD-LE-S-----------------FFFNSYMLP----AEENFVRLLDVDNRLILPSFLPIRFLVSSSDVLHSWTVPSFGVKMDAVPGRINQFCFSSKRSGVFFGQCSEICGANHSFMPIVLESVSFDKFL-----------QSI----------------------------
>Dermatophagoides_farinae
------------MPSWMSLNFQDSSSPSMGELSVFHDHVVVVMSGV-ILLISYVIFYL----LLDFKYY-KNLSEGTFIETIWSIVPAFLLIILVLPSMKVLYFMEDVKSPSLTFKVIAHQWYWSYV--CPL-FK-NFSYKLSDCF-----FFSYEYDSLFEED--SKIS--PRLLGCSSDLILPVNMVSRLLISSSDVIHSFAVPSLGLKVDALPGRINQLFVFPSRLGVFYGQCSEICGSNHSFMPISLKVSSLSVYD-----------NVSKLYLLHSMEEVLSEGKINI---------
>Dermacentor_silvarum
------------MMTWSQMSFSDMNSPIMEQMAFFHDHSMMIIMMI-TIITIYMIINI----MLNNFTS-RSMMEGQEIEFIWTIIPAITLIFIAIPSLHLLYLTDEMFNSQISIKVLGHQWYWSYE--YSD-F--N-----------------KEFDSFMIPE-SEMNLNSIRLLETDNNLVIPMNTNIKFLISSTDVIHSWTIPSLGLKMDAIPGRLNQCFSSSNRPGMYFGQCSEICGANHSFMPISMEITSMKNFM-----------NFIQN--------------------------
>Demodex_folliculorum
------------MPTMFKTGFQESNSSYMQHMTMLHDHMMLIITLL-LTTVLFWILSQ-----ISKKKNWSEYLEENDVELFWTAMPSLFLTFLLTPSIVILYMIEDLNNPAFTLKATSNQWYWTYS--YPE-LK-D-----------------LSYDSFM------KQSTKLRLLEVTNNIIAPSNMWIRVITTSNDVIHSWAIPSLGLKVDSIPGRLNTTTFKAKRSGFVAGQCSEICGMNHSFMPIMMHLVNPHSIPFNT---------------------------------------
>Damon_diadema
------------MATWANLSFQDSASPLMEQLIFFHDHTMIILILI-TILITHMMGSI----LSNKLIN-RFLLEGQEIETFWTLTPGILLIFIAFPSLRLLYLLDESQEPLISLKVLAHQWYWSYE--YSD-FP-S-----------------VEFDSYMIPQ-EESPPSTFRLLDVDNRTTLPINTPIRFLITSADVIHSWAIPSLGLKMDAVPGRLNQSFTSVTRSGLLYGQCSEICGANHSFMPIVIEAIPLKPFI-----------KWINT--------------------------
>Cryptocellus_narino
------------MPTW-NISLQNSNSPLMEQLTFFHDHTMIILILI-TIIVGYIIINS----TVNMMSN-RFLLQGQEIELIWTILPAIVLISIAFPSLRLLYLMDESYQPIMTIKVLGHQWYWSYE--YSD-FN-S-----------------NEMDSYMLPL---SNSNQFRLLDVDNRTLIPTNTQTRLLISSNDVIHSWTIPALGIKVDAVPGRLNQLITMIKRPSIMFGQCSEICGANHSFMPIVLEAINTSTFI-----------KSMTKM-------------------------
>Cosetacus_sp.nov._GD115
-------MLIKLMITWNSLNFNLPSSLSMVNVFILNDLLLIILICV-MFLVLSNLMIF----FFFSSFN-LYFLENHLMEFIWTLTPFLILTYLVFSSIMTLYFSDSCMFCGIGISVIGHQWYWSYF--ING-PS-S-----------------FSFDSYLVK-------NFFRLLEVDNRVLVPYNIPIRFFFSSSDVIHSWSLPSLGIKMDCIPGRINQSCATFFRSGIFMGQCSEICGINHSFMPILLESVDVSDYF-----------KL-----------------------------
>Cosella_viburniae_GD139
------------MMMWYSFLFSFPSNYMMECIWLLMDYTLMIVLFI-MLASLIQVMSN----MFYNYID-FSILISHELEMVWSILPFIILIFIALPTLNSLFMLETCNFCGIGIKIMGHQWYWSYY--LKD-FS-K-----------------VFE-AYMD-----QSYLSMRLLDTDNSLVVPINIPIRFLISSGDVIHSWTIPTLGMKVDAIPGRINVSCSSVSKVGKFFGQCSEICGANHSFMPISLESTELTNYM------------KLAQ--------------------------
>Cosella_sp._GZ75
------------MMIWNNMSFPFPSNNLMMSIFMLMDYTMMMLMYV-VIIVSMMLLNSYTSKFYYN-----SMLENMELEMLWSLIPFLMLVFICIPTMKSLYFMESSQFGGMVFKVVGCQWYWIYS--SDI-FN-K-----------------IFFNSYMS-----SD-MNIRLLDSDNSLMIPINTPLRFLITSNDVIHSWTIPSAGVKVDAIPGRINQLNFFMNKMGKFFGQCSEICGVNHSFMPISLEVVSLNSFL-----------SKLN---------------------------
>Cosella_sp._FJ16
------------MMIWNNLIFNFPSSMLMEYLTILMDYTIMILIFI-MVMTTLMMINV----LYFSKLD-YSIMINHELEMVWSMIPFIILIYISIPTLYSLFMLDSCNFCGLTFKVMGHQWYWSYD--LPN-KE-N-----------------MMY-MYMK-----NNYI-FRLIETDNSLIVPYNIPIRLMISSSDVIHSWTLPSMGLKMDAIPGRINSICFSTMKLGKFFGQCSEICGVNHSFMPISLESVSLEDYM------------KLN---------------------------
>Cereusacarus_sp.nov._Z361
------------MMTWNGWMFHTPSSYLMELVAIMHDYVMMFLFSV-LIMVLMNIVYM----FYFNIYN-LEFFENHQLEMIWTFTPFVLLMFIVIPSLHSLYMLDTCMFCGITMSIMGHQWYWSYF--YKD-LG-V-----------------NSFDSYMVP----TESSSIRLLEVDNRLTVPSFFPLRFLVSSADVIHSWTVPSFGIKMDAIPGRINQFCFSSSRSGVFFGQCSEICGTNHSFMPIVLESVPFHSFF-----------QNLLS--------------------------
>Ceratoppia_bipilis
------------MPMWMALSFQDNASPSMEHILFFHDHAMIILILI-TILTLHLIISF----TLNKKFN-KYMTEDQGLETIWTILPAMLLIFIALPSLKTLYLMEDTKEPNILVKIMGHQWYWSYS--YSF-ND-Y-----------------FSSDNFMQKS------NMLRLLKTNNLVYLPVNMTTRALITSADVIHSWAVPSMGVKVDALPGRLNQVFITPKRIGLYSGQCSEICGTNHSFMPILIQVTNTRKWI-----------DKVSNL-------------------------
>Catarhinus_sp.nov._GD136
-------------MTWSSVFFNSPNSNNMECIIMMNDYATMFIMSI-LMLVFMSMISL----KSNKLFK-LNFMEEEQIEIIWTIIPFLILMMIMIPSLTSLFMLDSNLASGLSIMVVGHQWYWSYF--YKN-MS-M-----------------PSFDSYMNNS---SDFYEARLLEVDNSLIVPNLMPSRFMVTSADVLHSWTVPSMGFKMDAVPGRLNQMSIAPKHTGIFFGQCSEICGANHSFMPICVEVVTPSEFM-----------NMI----------------------------
>Carcinoscorpius_rotundicauda
------------MATWSHILFQDSASPTMEQMIFFHDHTMIILTLI-TTLVGYMMMNI----MYNSFTN-RVLLEGQEIETFWTIIPALMLIFIALPSLRLLYLMDEINNPTLTMKTIGHQWYWSYE--YSD-FT-S-----------------IEFDSYMIPD-QSMNSFSFRLLDVDNRTILPMNTQIRIMITAADVIHAWTIPALGMKIDAIPGRLNQASTMINRPGLFFGQCSEICGANHSFMPIVIESVNTNTFI-----------KWMNSMSQ-----------------------
>Calepitrimerus_sp.nov._Z308
---------------------------------------------M-LTFVLINMFYT----YSCKLFS-LDFSESHQLESVWTVAPFVLLLLILAPSLKSLYLLDTCLFCGLSLNVTGHQWYWSYF--YKN-ME-D-----------------LEFDSYML-----SDSKDLRLLDVDNRVTVPSEFPVRVLITSADVIHSWTVPSLGVKMDAVPGRMGQLCFLSKRAGIFMGQCSEICGANHSFMPIVIESIPMKKFL-----------GSFLLCSLWKGAHLLSGSKFYTLSKTLVNL-
>Calepitrimerus_flexuosus_Z342
------------MMTWNSFFFHSPSSFMMEMVISMHDYVMLFLFSI-LLLVLLNISFS----YICKFSS-MDFFENHQLESVWTVLPFFLLVFIAVPSLNFLYMLDTCLFCGMSVSIIGHQWYWSYF--YKD-LK-D-----------------LFFDSYMVP----SMGTSLRLIDVDNRIMIPSFLPVRFLVSSADVIHSWTVPSFGVKMDAIPGRINQFCFSSKRSGVFFGQCSEICGANHSFMPIVMESVSFKDFL-----------SIF----------------------------
>Calepitrimerus_bungeanus_HLJ97
----------------------------------MNDDLKRILVS------------------KTQYHS-NSICNRYTWSGLYVYVPLIMLSFIAVPSISTLYNMDSCVFCGVPVSIMGHQWYWSYF--YKN--S-E-----------------SLFDSYMTP----SAESNIRLLEVDNRLVLPYSLPVRLLVSSADVIHSWTVPSFGLKMDAVPGRINQFCFSLKRPGIFFGQCSEICGANHSFMPIVVESVPFSSFL-----------SLD----------------------------
>Calepitrimerus_anomalus_HLJ99
------------MMTWNSVFFQSPGTYMMELVIIMHDYVMLFLFSV-LLLVLVNIFSL----FFLSDYS-LSFFENHQLESIWTLIPFFLLSFIVIPSLSFLYMLDTCFFCGFSISILGHQWYWSYF--YKD-LN-P-----------------LSFDSYMSS----SDVSSLRLIEVDNRVIIPTFFPIRFLVSSEDVIHSWTIPSFGVKMDAIPGRINQFCFSSKRSGVFFGQCSEICGANHSFMPIVLESVSFKDFI-----------SLF----------------------------
>ca39W
------------MMTWNNFLFSFPSSDSMVSVVLLHDFLFIILFCV-LLLVFFNFYYS----YHSCYFN-LSFLENHFLEFTWTAVPFFILSFVIFSSINTLYFSDSCFFCGVSIIVMGHQWYWSYI--FKD-FS-D-----------------FYFDSYMVS-------NFLRVLDVDNRLILPFNVPVRVMVSSADVIHSWTVPSLGVKMDCIPGRINQSCFSFNRCGIFFGQCSEICGINHSFMPISVEVLSFMDFF-----------GSF----------------------------
>ca35
------------MTTWNGVFFHSPTSFMMEIVSSMHDYVMLFLLST-LLLVIMNIFYS----FFFKFFD-LSFSENHMLEAVWTIAPFVLLIFVVIPSLNSLYMVDSCLFCGFTISVMGHQWYWSYF--YKD-LM-N-----------------FLFDSYMTP----SEDSNIRLLEVDNRLIVPALFPLRFLVSSADVIHSWTIPSFGVKFDAVPGRINQFCFSSKRSGVYYGQCSEICGANHSFMPIVMECVPFNSFF-----------LMLVL--------------------------
>CA2
------------MMTWNSLFFHSPASYLMEMVALIHDYVMLFLFGT-LLLVLLNIFFT----FFCKSFS-VSFYESHQLESVWTFIPFVILFFIAAPSLSLLYDMETCHLCGMVVSIIGCQWFWSYH--FPQ-LG-D-----------------SVVNSYMLP----SDSSILRLVDVDNRLIIPSFVPLQFVVGSSDVIHSWTVPSLGVKMDAVPGRINQFCLSCKRSGVYFGQCSEICGANHSFMPIVLEAVPFKDFI-----------TLG----------------------------
>Boczekella_fabris_HLJ101
---------MFSMMTWNGFLFHNGSSNMMESVVFMHDYAMMFMLSV-LFLVFYSFVVL----ASSGFSS-TVFYENHTLENCWTLAPFFILSFLIIPSLSSLYILDSCFFCGVVVKIVGHQWYWTYF--IN--NG-S-----------------TSFDSYM------TSDSFLRLVDVDNRLIMPLYTPIRFICTSMDVIHSWTVPSLGFKMDAIPGRLNQFCTLINRSGVYFGQCSEICGANHSFMPIVMEVLD-----------------------------------------------
>Bipassalozetes_perforatus
------------MPNWMALSFQDSISPSMEHILFFHDHAMVILTLV-TVLTLYLVVSL----VITNKFN-KFVMEGQEIETIWTILPALLLVFIALPSLKTLYLMEDTKTPKMTIKISGHQWYWSYE--YTS-LN-L-----------------LETENFMENS------NVLRLLKTSELLYLPVNMLIRSLITSADVIHSWTIPTLGIKADALPGRLNQVFLFSKRVGIFTGQCSEICGTNHSFMPIMARVSGPKAFI-----------SSIETL-------------------------
>Asternoseius_sp.
------------MMTWNNISFPDSNSPLMEQLLFFHDHSMIIISMI-TILTSYFMINI----MLNNLSS-RFTLEHQEIETIWTILPAIVLMFIALPSLHLLYLMEETFNPSITLKIIGHQWYWSYE--YPE-F--N-----------------ISFDSFMIPE-STLQDNMFRLIETDNRIVLPFNINTRILITAADVLHSWTIPSLGIKIDAVPGRLNQLQSIPKRPGLFFGQCSEICGANHSFMPISLEVTSIKNFS-----------NWIKNSSLNGW--------------------
>Argyroneta_aquatica
--------MNKLLSTWGSLYFQNGVSPVMEELIFFHDHTMVVMLMI-TVVVGYLLLNA----CMNFYYN-VNLFEGQELESIWTILPCVFLLFIAFPSLRLLYVMEEMEGYEMSVKVLGHQWYWSYE--YSD-LG-F-----------------KMFDSYMLSD---DS-SMFRLLNVDNSLIIPYKTNIRMIISSMDVIHSWTIPSLGVKIDAVPGRLNQLSLMFNRMGVFVGQCSEICGANHSFMPVLVSVVPRVEFLE----------MW-----------------------------
>Argas_lagenoplastis
------------MSSWSNIMFPNSNSPIMEQLIFFHDHSMMIISMI-TMITLYMIINT----MMNKFSS-RFLMEGQEIETLWTIIPAMILIFIALPSLRLLYLMEESFYPTMTLKVLGHQWYWTYE--YPD-F--N-----------------VEFDSFMLPL-SESSKNSFRLLDVDNRMIIPLNTNIRFLISSADVIHSWTLPALGMKMDAIPGRLNQLFSTANRPGIFYGQCSEICGANHSFMPISMEITSSKNFL-----------NWIKNM-------------------------
>Ardeacarus_ardeae
------------MPSWMNLGFQDSCSPFMVELVSFYDYVMVLMTGI-IFLILYIMTYM----MTSKFYY-KSLSEGTFIEVVWSVVPVFLLVVLVLPSIKILYLMEDIKSPSMTFKVMGHQWYWSYA--VPL-FK-NFFFKLNNEIFDF-----YEFDSMLEED--S----FPRLLECNDELVIPINSTSRFLISSGDVIHSFTIPSLGVKVDAFPGRINQLFLNPMRLGIFYGQCSEICGSNHSFMPIMLKVVDLKEYD-----------SISGWYLVDLLEEEFSKSFLGF---------
>Apodiptacus_toxicodendri_FJ25
-----------MMMTWNSIFFHSPSSVLMETVILMHDYLMLILVSI-LVMVMFNMIFM----FKLKYFN-LEFFEHHQMETIWTIVPFILLVFIIVPSLKSLYVLDSCVFCGLNLNIVGHQWYWSYF--YKE-LT-D-----------------SMIDSYMVT----TEFSKIRLLEVDNSLVAPALIPMRFLVTSSDVLHSWTIPSFGIKMDAVPGRINQFCLSLKRTGVFFGQCSEICGANHSFMPIVMEVVSTKDFI-----------KLI----------------------------
>Apodiptacus_sp._E11
------------MMTWNSIFFHSPSSILLEIVILMHDYLMMLLMSI-LTMVLINMAYS----ALESDFN-LEFFESHQLESIWTIAPFILLALIIAPSLKSLYLLDSCIFCGMTVSIMGHQWYWSYF--FKE-MS-N-----------------LSFDSYMMS----TESSNLRLIDVDNRLVIPNFMPIRFMVSSSDVLHSWAIPSFGVKMDAVPGRLNQFCLSTKRTGVFFGQCSEICGANHSFMPIVLESIPLKNFI-----------NMI----------------------------
>Apodiptacus_castaneae_Z377
------------MMTWNSLFFHSPSSILMEVVILMHDYLMMILISI-LMVVLWNMFFN----LISKSFN-LEFFESHQLESVWTIAPFILLIFIITPSLKSLYMLDSCIFCGLTVSIVGHQWYWSYF--FKE-LS-D-----------------LMFDSYMMS----TGSTNLRLIDVDNRLCIPNYVPIRFLVSSSDVLHSWALPSFGVKMDAVPGRLNQFCLSMKRTGVFFGQCSEICGANHSFMPIVVESIPLKNFM-----------NLI----------------------------
>Amphitetranychus_viennensis
------------MTNMNSFWMQNFNNIMMKNMDIFNLSITNLIIVL-SIFLMILIYFF----MMNRSSM-IFMNESNELELFWTVIPAILILIISLPSMFLLYCYEENKFSFMDVKIMGNQWYWTYE--FPN----K-----------------MMIESYI------KSSNLIRCLNTNNSLILPSNKFIRLIISSNDVLHSWTIPSLMMKMDAVPGRLNMMFLNSSKSLLLKGQCSEICGINHSFMPISLFILKL----------------------------------------------
>Ammothea_carolinensis
------------MPMWNHLNFQNSNTPTMEQLILFHDHTMMILITI-TLFIIYFMIMS----ILNKNTN-KYLMENQQIETIWTMIPAFILILITIPSLRILYLMEEIFNPIITIKSIGHQWYWSYE--YSD-FN-N-----------------IEFDSFMMPQ----KESLIRLLEVDNRMIIPMNNTIRIITTSMDVIHSWTIPSLGVKMDSIPGRINQSMINPSRPGIYVGQCSEICGSNHSFMPIIMESIKLNNFI-----------NWIKSF-------------------------
>Amblyomma_cajennense
------------MMTWSQITFPDMNSPIMEQMAFFHDHSMMIIISI-TIITMYMIVNI----MMNSFTS-RSMMEGQEIEIIWTVIPAITLIFIALPSLHLLYLTDEIFNAQTSIKIIGHQWYWSYE--YSD-F--N-----------------KEFDSFLIPE-TDLDINSFRLLETDNNLIIPFNTMIKFLITSADVIHSWTIPSLGMKMDAIPGRLNQTFSIAKRPGLFFGQCSEICGTNHSFMPISLEVSSVKNFL-----------NFIKI--------------------------
>Allothyrus_sp.
------------MSTWSNIMFPNSNSPVMEQLIFFHDHTMIIIIMI-TILVFYIMINS----IFNKLLS-RFLLEGQEIETIWTILPAITLIFIALPSLRLLYLMEESFMPTLSLKVMGHQWYWSYE--YPD-F--N-----------------IKFDSFMIPQ-NELNINSFLLLDVDNRVIISYNINMRILISSYDVIHAWSISSLGMKMDAVPGRLNQISLFSNRPSIYFGQCSEICGANHSFMPISMEITSIKNFL-----------KWINTMN------------------------
>Aculus_sp.nov._Z388
-------MLKNKMMTWFSSFFQSPSSNLMETVILMHDYVMMFLTSI-LISIIYLMMIS----MKVKNFN-KEFLEHEQTEMIWTLIPFLILTFIAIPSLISLYSLDSCSFCGFSINIVAHQWYWSYE--YKN-IL-N-----------------MNFDSYMQT----SEKNYLRLTEVDNRLVLPSNIPMRFNLTSADVIHSWTVPSMGVKMDAIPGRVNQFCFAPKHSGIFFGQCSEICGANHSFMPIVVEAIPFKKFL------------------------------------------
>Aculus_sp.nov._Z316
------------MTTWNGIFFHSPSSLMMEIVTCMHDYVMLFLLSV-LIFVLLNIIYL----VVIKEFN-LNFFENHMLEYIWTIIPFFLLLFILIPSLKTVYLADSCIFCGMSINVMGHQWYWSYF--YKD-LF-C-----------------SFFDSYMVP----SNDSLIRLLEVDNRLIIPNNFPLRFLVSSADVIHSWTIPSFGVKFDAIPGRISQFCLNSKRSGVFFGQCSEICGANHSFMPISLEVSPFHKFF-----------SL-----------------------------
>Aculus_sp.nov._HEN16
-----------MMTTWSSLYFHSPSSFMMELVSSMHDYVSMFLFSI-LIVVLMNLSYV----SICKSFN-LEFFENHQLETVWTILPFVLLIFIVIPSLTSLYMLDTCLFCGMTLSIMGHQWYWSYF--YKD-LK-E-----------------FFFDSYMVS----SDESNIRLLEVDNRIIVPTFMPVRFLVSSSDVIHSWTIPSFGIKMDAVPGRINQFCFSSKRSGVYFGQCSEICGANHSFMPIVMESMPFKSFI-----------NIL----------------------------
>Aculus_sp._GZ134
------------MTTWNSLYFHSPSSFLMELVSLMHDYVSLFLFSI-LIIVMMNIYYT----FTIKKFN-LEFFENHQIESVWTFVPFFLLIFMVIPSLASLYTLDTCLFCGLTISIMGHQWYWSYF--YKD-IQ-E-----------------FFFDSYMVPS---SEGGSIRLLEVDNRVVIPSHLPVRFLVSSSDVLHSWTIPSFGVKMDAVPGRINQFCFSSKRSGVFFGQCSEICGSNHSFMPIVMESIPFKSFF-----------SLLF---------------------------
>Aculus_schlechtendali_CA18
------------MTTWNSLYFHSPSSFMMELVSSMHDYVSMFLFSI-LIVVLMNLSYV----GICKKFN-LEFFEDHQLETVWTILPFLLLIFIVIPSLTSLYMLDTCLFCGMTLSIMGHQWYWSYF--YKD-IK-E-----------------FFFESYMLP----SEDSEIRLLDVDNRIVVPTFMPVRFLVSSSDVIHSWTIPSFGIKMDAVPGRINQFCFSSKRSGVYFGQCSEICGANHSFMPIVMESLPFKSFM-----------NLL----------------------------
>Aculus_populi_HEN13_MT1
------------MTTWNSVFFQSPSSVLMELVSIMHDYVSIFLMSV-LIVVILNISYT----FSFKTFN-LEFYENHQIESVWTVVPFVLLIFMVIPSLSSLYMLDTCLFCGLTISIMGHQWYWSYF--YKD-FK-E-----------------FFFDSYMVP----SEDSPIRLLEVDNRVLIPESLPVRFLVSSSDVLHSWTVPSFGVKMDAVPGRINQFCFSSKRSGVFFGQCSEICGANHSFMPIVVESVPFKNFF-----------SLVF---------------------------
>Aculus_ligustri_HEN33
------------MTTWNSVYFHSPSSFLMELVSCMHDYVSMFLFST-MIMVLLNLTYV----TFSKNFN-LEFFENHQLETVWTILPFLLLIFIVIPSLTSLYMLDTCLFCGMTLSIMGHQWYWSYF--YKD-LK-E-----------------FFFDSYMLH----ANESNIRLLDVDNRIIVPTFMPVRFLVSSSDVIHSWTVPSFGIKMDAVPGRINQFCFSSKRSGVFFGQCSEICGANHSFMPIVLESTPFKNFI-----------SIF----------------------------
>Aculus_ichnocarpi_GZ124
------------MTTWNSLYFHSPSSFLMELVSLMHDYVSLFLFSI-LIIVMMNIYYT----FTIKKFN-LEFFENHQIESVWTFVPFFLLIFMVIPSLASLYTLDTCLFCGLTISIMGHQWYWSYF--YKD-IQ-E-----------------FFFDSYMVPS---SEGGSIRLLEVDNRVVIPSHLPVRFLVSSSDVLHSWTIPSFGVKMDAVPGRINQFCFSSKRSGVFFGQCSEICGSNHSFMPIVMESIPFKSFF-----------SLLF---------------------------
>Aculus_huzhongsalixus_HEN37
------------MTTWGSIYFHSPSSFMMELVSLMHDYVSMFLFSI-LIVVMLNLSYS----FVLNSFN-MEFFENHQLESIWTSIPFVLLVFMVIPSLTSLYMLDTCLFCGMSISIMGHQWYWSYF--YKD-LS-E-----------------FFFDSYMIP----SEVSSIRLLEVDNRFFIPTSLPIRFLVSSSDVLHSWTIPSFGVKMDAVPGRINQFCFSSKRSGVFFGQCSEICGANHSFMPIVMESVPFKEFF-----------SSV----------------------------
>Aculus_bambusae_SD15
--------MFVKMTTWNNISFQNPSSFMMELVSTMHDYVAMFLVSI-LILVFTNLMYS----FMLKSFN-LEFFEHHQLESIWTLIPFFLLLFIVIPSLSSLYMLDSCLFCGMTVSIMGHQWYWSYF--YKD-LK-E-----------------FFFDSYMEP----STSSSIRLLDVDNRLVVPTYLPIRFLVSSSDVIHSWTVPSFGVKMDAVPGRINQFCFSSKRSGVFFGQCSEICGANHSFMPIVLESVNFNNFI-----------KSF----------------------------
>Aculops_taihangensis_Z289
------------MTTWNGFYFHSPSSLLMEVVSILHDYISMFLVSV-LIVVMFNMSYV----FFSKNFN-LEFSEHHEIESVWTVVPFVLLVFLLLPSLSSLYILDTCLFCGMTVSIMGHQWYWSYF--YKE-FK-E-----------------FFFDSYMCP----SEVSSIRLLEVDNSLLVPTALPIRFLVSSSDVLHSWTVPSFGVKMDAVPGRINQFCFSSKRSGIFFGQCSEICGANHSFMPIVLESVPFKDFF-----------NSI----------------------------
>Aculops_sp.nov._Z332
-----MCSSNFVMTTWNSSFFHSPSSYLMEMVSCLHDYVMLFLFST-LMVVLINICYS----FYAKSFS-LDFYEGHELETVWTLIPFFLLSFIVVPSLSSLYLLDTCLFCGLTISVMGHQWYWSYF--MKD-LS-S-----------------DFFDSYMLP----EESSNIRLLDVDNRIILPTFVPVRFLVSSSDVIHSWTVPSFGVKMDAVPGRINQFCFSTKRSGIFFGQCSEICGANHSFMPIVVESLPFKSLT-----------PILI---------------------------
>Aculops_sp.nov._CA13
------------MTTWSSIYFQSPSSFMMELVSTMHDYVSLFLVSI-LILVLMNLSYI----FFIKKFN-LMFFENHQLETVWTFLPFVLLVFIVVPSLSSLYMLDTCLFCGMTISIMGHQWYWSYF--YKD-LK-E-----------------FFFDSYMVS----SEESSIRLLDVDNRIVVPTFMPIRFLVSSSDVLHSWTVPSFGVKMDAVPGRINQFCFSSKRSGIFFGQCSEICGANHSFMPIVMESVPFSKLI-----------NIF----------------------------
>Aculops_sp._CA47
------------MTSWNSFFFHSPSSFLMELVAVMHDYVMMFLLST-LILVLFMLFYS----SSLKFFN-LEFFENHQLESIWTIIPFFLLIFIVVPSLTSLYMLDTCFFCGLTISIMGHQWYWSYF--YKD-FK-E-----------------FLFDSYMSP----LESSNIRLLDVDNRLLIPSHLPLRFLVSSSDVIHSWTIPSFGVKMDAIPGRINQFCFSSKRSGIFFGQCSEICGANHSFMPIVLECVPFKNFI-----------SLLS---------------------------
>Aculops_sinensis_HEN18
------------MTTWNSVYFHSPSSFLMELVSCMHDYVSMFLFSI-MIMVLLNLTYV----TFSKNFN-LEFFENHQLETVWTILPFLLLIFIVIPSLTSLYMLDTCLFCGMTLSIMGHQWYWSYF--YKD-LK-E-----------------FFFDSYMLH----ANESNIRLLDVDNRIIVPTFMPVRFLVSSSDVIHSWTVPSFGIKMDAIPGRINQFCFSSKRSGVFFGQCSEICGANHSFMPIVLESTPFKNFI-----------FIF----------------------------
>Aculops_sinensis_GZ38
------------------MYFQTPSSVLSESVGFLHDFVMMFLYSV-LMVVISMFMMI----FFSKKFN-SLFFESDQLEAVWTVVPFVILVVIAIPSMKSLYMLDSCVFCGLSVLITGHQWYWTYL--NNI-VS-T-----------------LEFNSYMLLD---EEGAPLRLIDTDNRLVVPSSIPIRYLVTSSDVIHSWTIPSLGMKMDAVPGRINQFCTATKKSGIYFGQCSEICGSNHSFMPIVMESLNIKSI-------------------------------------------
>Aculops_lobuliferus_CA42
------------MTTWNSLYFHSPSSILMELVSTMHDYISVFLFSV-MIVVLLNICFT----FSFKSFN-LEFFEYHQLESVWTVVPFVLLIFMVIPSLSSLYMLDTCLFCGLTISIMGHQWYWSYF--YKD-LK-E-----------------FFFDSYMIP----HEESKIRLLEVDNRVIVPESIPVRFLVSSSDVLHSWTVPSFGIKMDAVPGRINQFCFSSKRSGIFFGQCSEICGANHSFMPIVVECVPFKNFF-----------SLIT---------------------------
>Achelia_bituberculata
---------------------------MMEQLIFFHDHTMMILLVI-TLFVIYMMIIS----SLNKNID-KLLMENQEVEIIWTMMPVLILVLITVPSLRILYLMEEVNSPLLTIKSIGHQWYWSYE--YSD-FN-N-----------------LEFDSFMLPQ----NDSLVRLLEVDNRMVVPIDTDIRILTTSMDVIHSWTIPSLGVKMDSLPGRINQSVFNVIRSGVYVGQCSEICGANHSFMPIVMESVSMNSFI-----------NWINNFSLSNLSLKV----------------
>Aceria_pseudoligustri_kadono_FJ31
------------MTTWNSIFFHSPSTYMMELVSIMHDYVSLFLLSI-LIMIVFNLTYI----LFLKNFN-LEFFENHQLETIWTILPFLLLIFILIPSLSSLYMLDTCMFCGMTLSIMGHQWYWSYF--YKD-LK-E-----------------YYFDSYMLP----LEESKIRLLDVDNRILIPTFIPIRFLISSADVIHSWTLPSFGIKMDAIPGRINQFCFSSKRSGVYFGQCSEICGANHSFMPIVLESLPFKYFI-----------SLF----------------------------
>Aceria_aloinis_BJ2
MCLYVSKSLMNMMTTWNNIFFQSPSSFSMELVSIMHDYVSMFLISI-FILVFMNLFYT----FFFSKFN-LEFYENHQLESVWTIIPFFLLIFIVLPSLTSLYMLDSCLFCGMTISIMGHQWYWSYF--YKD-LK-E-----------------YYFDSYMVP----SSESSLRLLDVDNRLIIPTFMPVRFLVSSSDVIHSWTIPSFGVKMDAVPGRINQFCFSSKRSGIFFGQCSEICGANHSFMPIVLESLPFNKFL-----------KLF----------------------------
>Acarus_farris
----------------------------MSELSSLHDHVMTIMIVV-IFFICYIMIFM----VVDSKFY-KFLSEGTFVETIWSMVPAFLLIILVLPSMKVLYMMEDIKSPVISFKIIAHQWYWTYV--SPM-FK-MLTFCKEGAMQMF-----YEYDSMMEEY--KLSSQFPRLLGCSSNLVLPVNTTSRLMITSTDVIHSFAVPTLGLKVDALPGRINQLFSNPSRVGMFFGQCSEICGSNHSFMPIMVKICTMENFD-----------NFSKSFTLEEIENMIF---------------
>Acarhis_gen.nov_Z277
-------------MTWSSMFFNSPSSSLMELVILMHDYVMIILMSI-MILVLMNMYFS----FKLKYTS-MEFFENHQLESIWTVIPFIILLFILIPSLNCLYMLDSCMFCGLTISIMGHQWYWSYF--YKD-LS-M-----------------NYFDSYMVS-----DSKNMRLIDTDNRVIIPTLMPMRFLVSSSDVIHSWSAPSFGVKMDAIPGRINQFCFSCKRSGIYFGQCSEICGANHSFMPIVVESISMKEFM-----------KMI----------------------------
>Abacarus_sp.nov._HEN45
-----------MMTTWNSLLFQHPSSFMMELVSVMHDYVCLFLLSV-LILVFMNLSYS----LYFKSFN-LSFYENHQLESVWTIAPFFLLIFILLPSLSSLYMLDSCLFCGLSVSVMGHQWYWSYF--YKD-LK-E-----------------FFFNSYMLP----SEDSGIRLLEVDNRLVVPTHIPIRFLLSSSDVLHSWTIPSFGIKMDAVPGRINQFCFSSKRSGVFFGQCSEICGANHSFMPIVLESVSFENFL-----------SMF----------------------------
>Abacarus_sp._HEN47
-----------MMTTWNSLLFQHPSSFMMELVSVMHDYVCLFLLSV-LILVFMNLSYS----LYFKSFN-LSFYENHQLESVWTIAPFFLLIFILLPSLSSLYMLDSCLFCGLSVSVMGHQWYWSYF--YKD-LK-E-----------------FFFNSYMLP----SEDSGIRLLEVDNRLVVPTHIPIRFLLSSSDVLHSWTIPSFGIKMDAVPGRINQFCFSSKRSGVFFGQCSEICGANHSFMPIVLESVSFENFL-----------SMF----------------------------
>Abacarus_sp._GD111
------------MTTWNSIFFQFPSTFLMELVSIMHDYVSMFLISM-LILVFMSLIFP----IFFKKFS-LNFFENHQLESLWTVAPFFLLLFVLIPSLSSLYMLDSCLFCGVSLSIMGHQWYWSYF--YKD-LK-D-----------------YFFNSYMLT----LNDSSIRLLDVDNRLVIPSFLPIRCLVSSSDVLHSWAVPSFGVKMDAVPGRLNQFCFSTKRSGIFFGQCSEICGANHSFMPIVVESISFNKFV-----------TLFS---------------------------
>Abacarus_sp._CA9
------------MTTWNGIFFQNPSSFMMELVSVMHDYVSMFLVSI-LILVFMNLAYS----FFFKNFN-LEFYENHQLESIWTLVPFFLLIFIVIPSLTSLYMLDSCLFCGMTISIMGHQWYWSYF--YKD-LK-D-----------------YFFDSYMVP----SSDSCVRLLDVDNRLMIPTFLPVRFLVSSSDVIHSWTVPSFGLKMDAVPGRINQFCFSSKRSGIYFGQCSEICGANHSFMPIVLESVPFNKFI-----------NFF----------------------------
>Abacarus_sacchari_GD130
------------MTTWNSSFFQNPSSFLMEVVSIMHDYVCMFLLSI-LVLVFMNMVYS----LFFKSFS-LNFYENHQLESVWTMAPFFLLLFIVMPSLSSLYMLDSCLFCGMSISIMGHQWYWSYF--YKD-LE-S-----------------FFFNSYMLP----AEENFVRLLDVDNRLILPSFLPIRFLVSSSDVLHSWTVPSFGVKMDAVPGRINQFCFSSKRSGVFFGQCSEICGANHSFMPIVLESVSFDKFL-----------QSI----------------------------
>Abacarus_oplismeni_GZ33
------------MTSWNSISFQNPCTFMMELVYILHDYVCMFLLSI-LILVFMNLSYS----FFSNSFN-LGFYENHQLESVWTAAPFFLLIFIVIPSLSSLYMLDSCLFCGMSVSIMGHQWYWSYF--YKD-LK-E-----------------FFFNSYMIP----SDETSIRLLDVDNRLVVPSFLPIRFLVSSSDVLHSWTIPSFGVKMDAVPGRINQFCFSSKRSGIFFGQCSEICGANHSFMPIVLESVSFENFI-----------SIF----------------------------
>Abacarus_oplismeni_GD129
------------MTTWNSSFFQNPSSFLMEVVSIMHDYVCMFLLSI-LVLVFMNMVYS----LFFKSFS-LNFYENHQLESVWTMAPFFLLLFIVIPSLSSLYMLDSCLFCGMSISIMGHQWYWSYF--YKD-LE-S-----------------FFFNSYMLP----AEENFVRLLDVDNRLILPSFLPIRFLVSSSDVLHSWTVPSFGVKMDAVPGRINQFCFSSKRSGVFFGQCSEICGANHSFMPIVLESVSFDKFL-----------HSI----------------------------
>Abacarus_oplismeni_GD121
------------MMTWSSVFFNSPNSNNMECIIMMNDYATMFIMSI-LMLVFMSMVSL----KSNKLFK-LNFMEEEQIEIIWTIIPFLILMMIMIPSLTSLFMLDSNLASGLSIMVVGHQWYWSYF--YKN-MS-M-----------------PSFDSYMNNS---SDFYEARLLEVDNSLIVPNLMPSRFMVTSADVLHSWTVPSMGFKMDAVPGRLNQMSIAPKHTGIFFGQCSEICGANHSFMPICVEVVTPSEFM-----------NMI----------------------------
>Abacarus_bambusae_GD118
------------MTTWNSIFFQSPSSFMMELVSTMHDYVCMFLLSI-LILVFLNLIYS----FLLKSFN-LNFFENHQLESVWTIAPFFLLLFIVVPSLASLYMLDSCLFCGMTINIEGHQWYWSYF--YKD-LK-E-----------------NFFDSYMES----AEVTSIRLLDVDNRLVIPTFLPIRFLLSSSDVIHSWTIPSFGVKMDAIPGRINQFCFSSKRSGVFFGQCSEICGANHSFMPIVMESVDFNHFM-----------KVI----------------------------
