# Supplementary material for: Phylogenomics resolves the higher-level phylogeny of herbivorous eriophyoid mites (Acariformes: Eriophyoidea)
Source: BMC Biol. 2024 Mar 22;22:70. doi: 10.1186/s12915-024-01870-9 (PMC10960459; doi:10.1186/s12915-024-01870-9)
Supplement: Supplementary file 3 — Additional file 3. Original untrimmed alignments by Gblocks v0.91. [file 12915_2024_1870_MOESM3_ESM.zip › Additional file 3/AA/COX3aa.fasta]

>Zygoribatula_sp1.
---------------------------------------------PFHLVDVSPWPILASNGALSLVLAGLLMVN-LVNKKIIMMSFIL--TILV-AYSWWRDVHRESTTQG-NH----------SDMVMNGLKTGMILFITSEIFFFVSFFWAFFHSSISPTVELGQSWPPLSIHPFNPMSIPLLNTILLLSSGVTVTWAHHEM-L-KKNFNKSSMALYLTILLGMVFSMFQAFEYI---EAP----FSISDSSFGSSFFMATGFHGLHVIIGSVF-LLISMQRFNKMIN-TSDHIIGFECAAW--YWHFV---DVVWLFL-------YSMI-----YWWGA------------
>Z392
---------------------------------------MIMKSHHYYMVNPSPWPLILSISVFNLLFSLLIFLK-SGFFFSFLLNLLF--CSLG-GIFWWSSYSGEMTLEG-FS----------SFNMDDSIKMGMVLFISSEIFFFFSFFWSYFHFYLSPCLETSLAWPPLLVEPFSFLNVPLVNTMVLMFSGTTVTLSHYFL-I-EDNMKWAKFYLMLTWVLGLIFTGLQAQEYL---SSF----FGISDSVFGTSFFMLTGFHGMHVLIGTIF-LLIVFLRLIKLSN-FKFESLSFELASW--YWHFV---DVVWIFL-------YFLL-----YYLNS------------
>Z382
---------------------------------------MITKSHYYFLLSYNPWPMISSINSFLLLFSFLLFLK-FSDALMFLLSAVN--IFIW-SMIWWLNYSGELNLTG-VD----------SFNLSGGIKISMLLFISSEAFFFFSFFWSYFHFLLSPTMETGLCWPPFSVESFDCLNVPLINTLVLMSSGVTVTLSHHYL-IKNSKFSF-NFYLFLTILLGAIFTFLQGMEYS---SSL----FSISDSTFGSSFFVLTGFHGIHVMMGAIF-LLTVFLRNFKMVS-MKMEFLSFELSSW--YWHFV---DVVWIFL-------YFII-----YYLNN------------
>Z344
------------------------------------------------MLAYSPWPLILSLSAFNLFFSGLVFLK-MNQFDCLLLNIFL--LSMG-SFFWWVFYSGEFNLEG-KD----------SFSLEKGLKYSMLLFISSEVFFFFSFFWSYFHFFLAPSLEVSMMWPPMEVSMFEYLNIPLINTLLLLSSGVTISISHYLM-I-KGTMNGSQKFLAVTIMLGLIFSLLQIEEYN---SSF----FSISDSSFGTTFFMLTGFHGIHVIVGTIF-LFTSLMRYNKMSS-NKMSCSSFELASW--YWHFV---DVVWIFL-------YFVL-----YYLND------------
>Z343
---------------------------------------MISKSHQFFLIQHSPWPVLIMLNSFNIFMSIFSFIK-LGQNNSMIFNFFC--LMMA-SFYWWNFYSSEFNLEG-KE----------SFNFTLGVKYAMILFISSEVFFFFSFFWSYFFSYLSPCLEFGSVFPPFNLSMFDCLTTPLINTFILLASGITLTISHACN-L-MANYKGFQNFLLFTVMLGMTFSFLQFIEYK---SSM----FELSDSMFGSNFFMLTGFHGFHVVIGTVY-LFSCLTSISSYNS---TECLKFELSCW--YWHFV---DVVWIFL-------YFFL-----YYLNS------------
>Z318
---------------------------------------MINSTHHYYLLSPSSWPFFISLSCYNLFLSFFYFVK-FNNTIIFLICVML--SAIF-SLFWWITYSMEFNLEG-KN----------SFSLESGVKMGMILFISSEVFFFFSFFWSYFHYLLSPSLELGLFFPPVSVEFFDYTSVPFINTLVLMGSGLTVTVSHYYF-M-ENKKKNGMFWLILTISLGILFSSFQLMEYN---SSF----FSISDGSFGSTFFVLTGFHGIHVLVGSVF-LAVASLRMMGLNS-SGPSFMSLELASW--YWHFV---DVVWIFL-------YFFL-----YYMVD------------
>Z296
---------------------------------------MIMKNNYFFLLPLSSWPILISFGSFNLMFSMLILFK-YGNFDSIILSATS--LLLL-TFFWWITYSKESNFKG-MN----------SFYLELGIKMSMIWFICSEVFFFFSFFWSYFHFFLSPSMELSLSWPPLGVTSFNYINVPLINTMILLSSGVTVTISHHFL-N-NSNIYKFCLFMMLTVLLGLSFSFFQFLEYK---SSF----FSLSDSTYGSSFFILTGFHGIHVIIGTIF-LLTSAMLGMKIYS-NWCNILSFEMSSW--YWHFV---DVVWIFL-------YFFL-----YYLTW------------
>Xenillus_tegeocranus
----------------------------------------KKKFNPFHLVEISPWPIISSSGIFLLMLSLLIMMN-KTKKVSVIPSMLL--TMLI-AFSWWRDVHREASTQG-LH----------SPVVMNGMKMGMILFISSEVLFFISFFWGFFHSSVSPNMEVGLVWPPKEIQTFNPMSIPLLNTILLLSSGVSITWSHHAM-L-MKKYKESTSSLLTTILLGMIFSLLQSFEYS---QAP----FTLSDSVYGTTFFMLTGFHGIHVLIGTSF-LIVSMVRFKMMFN-PHTHVVGFECAAW--YWHFV---DVVWLFL-------YSVI-----YWWGN------------
>Walchia_hayashii
-----------------------------------------KKLQHTHLVNPSPWPITGAMSAMMMTLSTVIMMY-KKNNTMMMMATTL--SMIT-FFSWSKDILTESSMEG-QH----------SKKTSSTLKLGMILFIVSEVFLFVSMFWAFFHSSMSPSMEVGMIWPPKNIFPFNYEEIPMTNTIILVSSGGTLTMSHHLL-L-KKSIKMSATMLMITVNLGITFTAMQLIEYM---ESK----FSINDSVFGASFFMATGLHGAHVIVGSTF-LTVVLFQMKNLKS-MTYQFLSFEMAAW--YWHFV---DVVWLFL-------LISI-----YWWGS------------
>Vittacus_cannabus_HEN44
----------------------------------------MTKTNYFFLLKNSSWPLLSSVGSFNLLMSMLIFLK-FGVFLPATLSIFS--LSIS-SFYWWMEYSREMGI-G-SS----------SSSLESGLKSSMILFISSEVFFFFSFFWSYFHFLLSPSMEVGVTWPPMEILPFEFINVPLINTLILLMSGVTVTLSHHYL-F-AGEKMKFSMFLFSTIAMGMTFSTLQYLEYK---SSF----FSLSDGNYGTSFFMLTGFHGIHVIIGSMF-LFSSFVLSSKMNS-SSHNMISFELSSW--YWHFV---DVVWIFL-------YFFL-----YYLTS------------
>Vitex_agnus-castus_L._S152
----------------------------------------MMKNNYFFLLPHSPWPMMCSIGSFNLLFSLLILFK-FGLLNSLMISVSS--IILS-SFYWWLSYSKELGFQG-TT----------STFMESGLKFSMILFISSEVFFFFSFFWGYFHYLLSPSMEIGMTWPPLEILSFDYLNVPLINTLILLTSGVTVTISHNYM-L-FENKFKFSLFLFFTIMLGFLFTSLQLLEYM---SSF----FSVSDGNFGTSFFVLTGFHGLHVIIGSVF-LLISLLISSSIQS-NSSNLLSFELSSW--YWHFV---DVVWIFL-------YFFL-----YYLNS------------
>Vasates_sp.nov._Z327
---------------------------------------MITKTQHFSLLSPSPWPLIGSISGFNLLFSMLVFFK-YADSFTFILNILN--MSFL-SFFWWIYYGKELNMSG-SS----------SFALEKGLKASMILFISSEVLFFFSFFWSYFHFYLSPSMEAGLAWPPWSVEMFNCINVPLINTLVLMSSGLTVTLSHYSL-L-EGKKSSYNFFLMVTISLGFLFSMLQLMEYK---SSF----FSISDSTFGTSFFMLTGFHGLHVLIGTIF-LAVTLVRAVTINA-SNSSSINFEMASW--YWHFV---DVVWIFL-------YFLI-----YYLNN------------
>Trombiculidae_sp4.
----------------------------------------MKKFHSNHMVEQSPWPALGAMAGFSILISFTLYWHNKISAASPLANILI--TTSI-LFSWSHDIFNESAKQG-SH----------TKETTLGLKMGMILFISSEVFLFVSFFWAFFNSSMSPVNELGNSWPPEGVKSFDPFLVPLLNTIILVSSGASLTWCHNSI-H-NKQLNLSIKTLWITILLGIVFSFFQGMEYW---NAE----FGISDSAYGSTFFMATGFHGLHVIIGTTF-LATCLNQLKFFNT-PHTQFISLDAAAW--YWHFV---DVVWLFL-------FSSI-----YWWGAYSFSM-------
>Trisetacus_ehmanni_Z341
--------------------------------------MNFLGLHYYIILHFSSWPLFSSVFSMNFFFSILIFFY-YGNFNYLLLSLVG--LLLI-CYQWWRDFSSEYCHIG-SS----------SILIDNCLKYSMILFISSEVFFFISFFWSYFHFMLSDSMELGWLWSPLSLMMFDYSNVPLMNTLILLSSGLTITISHNYY-I-SFHYMFSLFYLFLTLVLGLMFTILQYIEYR---SSF----FSLFDSSFGSVYYVLTGFHGIHVIIGSLF-IFVTIIRSTTFYV-WGDSMTSFDLCSW--YWHFV---DVVWVML-------YFFV-----YYLSL------------
>Trimeroptes_luanchuanensis_Z322
---------------------------------------MMSKTHHFLILNLSAHPFLISMSSFNVMLSLLIFFK-YKIITNMLISMII--LTIK-SMTWWLNYSNELSLTG-YY----------TQLLTMGMKIAMILFIYSEIFFFISFFWSYFHFFLSPMMEIGLTWPPKNLKFFNYSDVPLINTLILLSSGVSVTMSHYYM-M-EKKKKMSQLMLMLTVSLGIMFTILQKLEYS---NSF----FSLSDSTFGASFFMLTGFHGVHVMIGSMF-LMMCMMRFQKLIY-SKKEFVSFEMASW--YWHFV---DVVWIFL-------YVMI-----YYLNS------------
>Trematuridae_sp.
-----------------------------------------MSFHTFHMVEKSPWPLTGSISALMLTTGLINFMH-NNNMYLLSLAFII--MIMT-MIQWWRDIIREGSFQG-LH----------TLKVVEGLKWGMILFIVSEIFFFLSFFWAFFHASLSPNIELGMLWPPMGISPFNPFHIPLLNTTILLSSGATVTWSHHSI-I-NKAYSQAFTSLLLTILLGVYFTALQALEYV---EAP----FSISDSIYGTTFFVSTGFHGLHVLIGTTF-LMINLYRMFLSHL-SNTHHFSFEAAAW--YWHFV---DVVWLFL-------YTFV-----YWWAFY-----------
>Tityus_serrulatus
----------------------------------------MKNFHPFHLVDLSPWPLSGSLGGFFTVGGLAIYMH-GNSKILMEIGVLV--LILT-SFQWWRDVVRESCFKG-FH----------GFNVIMGLKFGMLLFILSEILFFISFFWAFFHSSLSPVFQLGTLWPPSMVEGFNPFCVPLLNTSILLSSGVTITWCHYSI-L-KGNYFQSVLSLGLTLFLGFYFSLLQGFEYF---EAA----FGISDSVYGSTFFVSTGFHGLHVLIGSTF-LVVCLGRLVFLHF---WHHFGFEAAAW--YWHFV---DVVWLFL-------FVTI-----YWWGK------------
>Tetra_suspensae_SD22
---------------------------------------MTIKTHYFFLLPLNPLPAMVSTSSFNFMASLLLFFK-YMDHSVLSINLML--MFCC-SFFWWNFYSSEFNLEG-KC----------SFLLESGVKFSMILFISSEVLFFFSFFWSYFHYFLSPTMEIGLSWPPVEVEMFDFSNVPLINTLVLMSSGLTITVSHYYL-I-NKNLKSCNFWLMVTVGLGIFFSFLQWLEYN---NSF----FSISDGNFGTSFFLLTGFHGIHVLIGSIF-LGKVYFSSSLILS-ADKNYLSFELSSW--YWHFV---DVVWIFL-------YFFL-----YYMSF------------
>Tetraspinus_sp._HEN26
---------------------------------------MISKTHHYFLLNLSPWPFIISISSFNLLMSFLIFTK-FNFYYCFFFSLFN--ISMC-SFFWWITYSLEFNLEG-KN----------SFSLEKGVKLSMILFISSEVFFFFSFFWSYFHYFLSPSMELGLSWPPVSVEFFDYLGVPLINTLVLMSSGLTITVSHFFL-M-QGESKKSNFWLAVTIMLGMFFTYLQYTEYS---NSF----FSISDGSFGTSFFVLTGFHGIHVLIGSLF-LLTTLVRSMVISS-SLSNFLSFELSSW--YWHFV---DVVWIFL-------YCFL-----YYLAD------------
>Tetra_sp.nov._Z400
---------------------------------------MITKTQHFFLLSPSPWPLIGSVCGFNLLFSMLVFFK-YADSFIFILNILN--VIFL-SFFWWIYYGKELNMGG-TS----------SFALEKGLKVSMILFISSEVLFFFSFFWSYFHFYLSPSMEAGLAWPPWSVEMFNCINVPLINTLVLMSSGLTVTLSHYFL-L-EGKKSSFNFFLMVTISLGFLFSILQLMEYK---SSF----FSISDSTFGTSFFMLTGFHGLHVLIGTIF-LAVTLVRAVSINA-SNSSSINFEMASW--YWHFV---DVVWIFL-------YFLI-----YYLNN------------
>Tetra_sp.nov._Z284
---------------------------------------MITKAHYYFTLPVSPWPFVVSLSSFNFLFSLLIFMK-FNVFTCLTFSLMS--TSIL-SFFWWVSYSLEFNLEG-KN----------SFNLEKGLKLSMILFISSEIFFFFSFFWSYFHFFLSPSIELGLMWPPINLEFFDYLSVPLINTLILMGSGLTVTISHYYL-M-SNSIKKSNFWLFVTIFMGGFFSYLQYLEYS---NSF----FSISDGTFGTSFFMLTGFHGMHVLIGSIF-LLTTLIRSMYVSS-STMNFVSFELSSW--YWHFV---DVVWIFL-------YCFL-----YYMVN------------
>Tetra_sp.nov._CA43
----------------------------------------MTKNHHFFLLKASPWPLILSVLSFNFMFSLLLMFK-YSEVIPVSTNLLL--LSVC-SFFWWINYSMEMNLGG-LF----------SLNLEKGVKFGMILFISSEVFFFFSFFWSYFHFFLAPSIELGLSWPPVSLEAFDYTSVPLINTLVLLSSGVTVTISHMFL-L-SNSKKFHMLFLLLTVLLGMLFSFLQMLEYN---NSF----FSISDGAFGTTFFVLTGFHGIHVLIGTVF-LGVSLTGSSYLNT-SSSSSLSFELSSW--YWHFV---DVVWIFL-------YFFL-----YYMTY------------
>Tetra_qingyuanensis_Z333
---------------------------------------MTNKTHHFFLLAPSPWPLLSSFCSFNLMFSFLIFVK-FLSFLSFLMGLIN--VSFC-CFFWWIFYGAEFNSEG-TN----------SFILEKGLKVSMILFISSEVLFFFSFFWSYFHFFLSPSMETGLCWPPMAVEMFDFLNVPLINTLVLMSSGLTVTMSHFFL-I-QGEKTMFNLFLILTVFLGGFFTILQVMEYN---SSF----FSISDSSFGTSFFMLTGFHGIHVIIGTIF-LIVSLIRSLAVSA-SNCGFINFEMASW--YWHFV---DVIWIFL-------YFLI-----YYLNN------------
>Tetra_pyriana_HLJ98
---------------------------------------MMTKYHYFFMLNLNPWPLVISLSSFNFMLSLLLFLK-YNNIAIFFFNFVL--TANC-AMFWWNSYSGEFNLEG-KS----------SLLLESGVKLSMILFISSEVFFFFSFFWSYFHYFLSPTLEVGMEWPPVELSVFDFSNVPLINTLILMGSGLTVTISHYFL-T-KGNLKLSNFWLLFTVMLGVQFSYFQWVEYS---NSF----FSISDGNYGTSFFMLTGFHGFHVLIGTLF-LFKTLMSFKFFSG-SQKSFLMFELASW--YWHFV---DVVWIFL-------YFFL-----YYMSF------------
>Tetranychus_urticae
-----------------------------------------MTLNNLTMIKLSYGPFFFTLKVFFMFNSMNNFFWNLMSWVFFFLSSLL--FMYFLLMKFFFLLKNENFFFG-SF----------MKKKMNILTNGFTLFIVSELMVFISLFWGYIHNAYSPNMFMGNFWPPKGISPANPTSMIIFGTSILLSSSLIIMISHNSF-LNKNFKHKTLMYLFYCMIMGILFIDMQILEMS---SYFMKLNFNFNDSIFSSSFLFTTSLHASHVVLGLIG-LVMTFFFLIFNNN-SLYFFLNYEFSVW--YWHFV---DYIWIGV-------FTLF-----Y----------------
>Tetra_lycopersici_FQ
---------------------------------------MVTKAHHYFLLSPSPWPLLVSILSFNSFFSFLMFMK-YSSYLVFLVNILG--TSLG-AMYWWFSYSSEFNLEG-KQ----------STQLDVGVKNAMVLFISSEIFFFFSFFWSYFHFSLSPAMEMGMSWPPVLTEMFDFSNVPMINTIVLLLSGVTVTVSHHMM-D-QGRLKASQSFLFLTCILGLIFTALQLMEYN---SSF----FSISDSAFGTSFFILTGFHGIHVLIGTIY-LLISLTRGLGLSM-AKDSYTSFELSSW--YWHFV---DVVWIFL-------FFFL-----YYLNC------------
>Tetra_lucidi_HEN8
---------------------------------------MMSKTHYYFLLNLSPWPLISSLCSFNLLFSLLLFFK-YGDTMCFLTNLLV--IASG-SFFWWNSYSGEFNLEG-KS----------SLLLESGIKFSMILFISSEVFFFFSFFWSYFHYFLSPSLEVGMSWPPINVEMFDFSNVPLINTLVLMGSGLTVTISHYFL-I-NNYMKISNFWLMSTVVLGGLFSFLQWEEYC---SSF----FSISDGNFGTSFFVLTGFHGIHVLIGSVF-LLLTLFRSEFLSS-ATKNFLSFELASW--YWHFV---DVVWIFL-------YFFL-----YYLNY------------
>Tetra_louguantais_AH43
---------------------------------------MTMKTHYFFFLPLSSWPLICSIASFNFMASLLFFLK-MSILSSFFFSIVT--MAIV-SFLWWMKYSDELNFEG-YS----------SSFLISGLKVSMILFISSEIFFFFSFFWSYFHYLLSPSLELGLNWPPYDILAFDFINVPLINTLILLSSGVTVTLSHFFL-V-DYKFNSSLFMLAVTIILGIFFTCLQAIEYS---SSF----FSLSDGTFGTSFFLLTGFHGIHVIIGSIF-LLVCLIRSTSMVS-SASSLTSFEMASW--YWHFV---DVVWIFL-------YFFL-----YYINS------------
>Tetra_cuihuae_QH6
---------------------------------------MIMKSNYQFLISVSPWPLLASGASFNLLLSMLIFFK-FSVWCSFITSLLI--TSLF-AFFWWIYYSTEMSEQG-TY----------SFVLESGLKTSMILFICSEIFFFFSFFWAYFHFYLSPGLEVGGQWPPQFIQSFDFLNVPLINTLVLLTSGVTVTISHFFL-T-EMNLRLYSTFLFFTFLLGVIFTSLQALEYS---SSF----FSISDGNFGTSFFMLTGFHGTHVVIGAIF-LMTALHRSTLAVT-SSKNVLSFEMASW--YWHFV---DVVWIFL-------YFFL-----YYLNS------------
>Tegonotus_celtis_YN448
MGTYVLFLFNFKFGWNFCGNNSILYLCHYVGSLLFWVGVMISKTHHFFLLPLSSWPLISSISSFNLMFSLLLFLK-FSFSSMFLLNILN--ISLI-SFLWWINYSSEFYMKG-DS----------SFLLESGLKISMILFISSEIFFFFSFFWSYFHFFLSPTAETGELWPPP--------------TCIYIRCFEYSFNKHFSL---AKVWSNCN-----SFSLLYYFSEIQDIKIK----------FDYH-SVFSSFLYMFT--------ISWMF-------------------EIFFENKWWNIWYHFFYAYSFPWDSCSCGNCISF--------YYTNSFH----------
>Tegolophus_ulmi_CQ4
---------------------------------------MISKTHHFFLLPLSAWALVASLSSFNLLFSLLLFFK-FSLDFLFLMNIFN--VSFV-SFLWWLNYSGEFYLKG-DS----------SFLLESGLKTSMILFISSEVFFFFSFFWSYFHFFLSPTTEISEIWPPQLISMFDALNVPLINTLVLLSSGMTVTLSHYFL-I-EGKSLNFKLNLALTVILGLFFTYLQSAEYI---SSF----FSINDGTFGTTFFMLTGFHGIHVLIGTIF-LFSTLIRSLLASV-SNNCYLSFEMASW--YWHFV---DVVWIFL-------YFFL-----YYMNN------------
>Tegolophus_tremae_Z368
---------------------------------------MITKTHHFFLLPLSAWALISSLSSFNLLFSLLIFFK-FSLNYMLMMNILN--ISFI-SFLWWLNYSGEFFLKG-DS----------SFLLESGLKTSMILFISSEVFFFFSFFWSYFHFFLSPTTEISESWPPQLISMFDALNVPLINTLILLSSGLTVTLSHYFL-I-ESKSLSFKFNLILTVILGLFFTYLQSAEYT---SSF----FSINDGTFGTTFFMLTGFHGIHVLIGTVF-LFCTLIRSLASSV-SSNCYLSFEMASW--YWHFV---DVVWIFL-------YFFL-----YYMNN------------
>Tegolophus_oblatus_QH7
---------------------------------------MMNKTHYYFLLDLSPWPLISSICSFNLLFSLLTFFK-HGDYLCFLINLSI--ISSG-CIFWWCAYSGEFNLEG-KS----------SFLLESGVKLSMILFISSEVLFFFSFFWSYFHYFLSPTLEVGLMWPPVNVEMFDFSNVPLINTLVLMSSGLTVTVSHYYL-I-NNNMKLSNLWLSCTVLLGGGFTFLQWEEYC---SSF----FSISDGNFGTSFFILTGFHGIHVLIGSVF-LYCALFRSEFLSS-SSKNFLSFELASW--YWHFV---DVVWIFL-------YFLI-----YYLNY------------
>Tegolophus_miscanthus_Z371
---------------------------------------MMSKFHSFFVLEQNSWPILNMWASFNLLFSLTMFFK-TSTSVALLCCMGT--LINC-MMMWWLSYSEEYGLAG-SN----------TSGLEAGLKVSMLLFISSEVWFFFSFFWSYFHFFLNPNFELGSIFPAPQLLPFDPFNVPMVNTIVLLLSGVTVTLSHHFL-L-SKQKNLQKSSLLVTVALGLLFSVLQLEEYN---SSF----FSISDSVFGTTFFILTGFHGLHVLVGTIF-MLVTTTRITKMVS-NFTEVSSFDLAAW--YWHFV---DVVWIFL-------YFSL-----YYLNN------------
>Tegolophus_miscanthus_Z336
-------------------------------------MLMISSTHHYYLLSPSIWPLLISVGSYNLFLSFFFFMK-FMNFTSFMLSLLL--ISSI-SMFWWLSYGSEYNLEG-KN----------SISLEDGVKMSMILFISSEIFFFFSFFWSYFHFFLSPNMELGLGFPPVSVEFFDYSSVPFINTLLLMSSGVTVTASHFFF-I-GNKKKMALFWLTATIFLGVLFTFFQWMEYQ---NSF----FSLSDGSFGSSFFILTGFHGIHVLVGSLF-LLISLIRMCNL-S-SSQSFLSFELASW--YWHFV---DVVWIFL-------YCFL-----YYMMD------------
>Tegolophus_lespedezae_HEN12
---------------------------------------MITKTHHFFLLTPSPWPLLASFCAFNLMLSFLIFLK-FSFVSSLLLSLTN--VSFC-CFFWWIFYGAELNTEG-TN----------SFILEKGLKVSMILFISSEVLFFFSFFWSYFHFFLSPTMEIGLCWPPAAVEMFDFLNVPLINTLVLMTSGLTVTVSHFFL-V-QGNKKMFNLFLILTVLLGGFFTILQVMEYN---SSF----FSISDSTFGTSFFMLTGFHGIHVLIGTIF-LTVSLIWSLGLNT-SNCSSINFEMASW--YWHFV---DVVWIFL-------YFLI-----YYLNN------------
>Tegolophus_hunanensis_HEN41
---------------------------------------MMMKNNYFFLLPHSPWPMMCSIGSFNLLFSLLILFK-FGLLNSLMISVSS--IIFS-SFYWWLSYSKELGFQG-TT----------STFMESGLKFSMILFISSEVFFFFSFFWGYFHYLLSPSMEIGMTWPPLEILSFDYLNVPLINTLILLTSGVTVTISHNYM-L-FENKFKFSLFLFFTIMLGFLFTSLQLLEYM---SSF----FSVSDGNFGTSFFVLTGFHGLHVIIGSVF-LLISLLISSSIQS-NSSNLLSFELSSW--YWHFV---DVVWIFL-------YFFL-----YYLNS------------
>Tegolophus_hunanensis_HEN17
---------------------------------------MMMKNNYFFLLPHSPWPMMCSIGSFNLLFSLLILFK-FGLLNSLMISVSS--IIFS-SFYWWLSYSKELGFQG-TT----------STFMESGLKFSMILFISSEVFFFFSFFWGYFHYLLSPSMEIGMTWPPLEILSFDYLNVPLINTLILLTSGVTVTISHNYM-L-FENKFKFSLFLFFTIMLGFLFTSLQLLEYM---SSF----FSVSDGNFGTSFFVLTGFHGLHVIIGSVF-LLISLLISSSIQS-NSSNLLSFELSSW--YWHFV---DVVWIFL-------YFFL-----YYLNS------------
>Tegolophus_hunanensis_AH39
----------------------------------------MMKNNYFFLLPYSPWPMMCSIGSFNLLFSLLILFK-FGLLNSLMISVSS--IILS-SFYWWLSYSKELGFQG-TT----------STFMESGLKFSMILFISSEVFFFFSFFWGYFHYLLSPSMEIGMTWPPLEILSFDYLNVPLINTLMLLTSGVTVTISHNYM-L-FENKFKFSLFLFFTIMLGFLFTSLQLLEYM---SSF----FSVSDGNFGTSFFVLTGFHGLHVIIGSVF-LLISLLISSSIQS-NSSNLLSFELSSW--YWHFV---DVVWIFL-------YFFL-----YYLNS------------
>Tegolophus_celtis_S136
---------------------------------------MMSKTHHFFLLPGSPWPLISSVSSFNLLFSLLLFLK-FASSDNFLINTLM--ISLI-SFLWWLSYGVEFTFKG-DS----------SFVLENGLKFAMILFISSEVFFFFSFFWSYFHFCLAPCTETGMSWPPHMVEMFDCLNVPMINTLVLLGSGLTVTLSHSNL-L-MGNIMSFKYYLLLTVLLGVSFTYLQAAEYQ---SSF----FSINDGSFGTVFFMLTGFHGIHVLVGTMF-LGTTLKRALDMVN-PIDNYLGFEMASW--YWHFV---DVVWIFL-------YFFL-----YYLNN------------
>Tanystylum_orbiculare
---------------------------------------MTKKYHPFHIVDQSPWPLTGALGAMLMMVGLLELIY-LKSMKMIIIGLLI--LMMT-MYQWWRDIVRESTYQG-HH----------TFMVINGLKLGMILFITSEVLFFLSFFWAFFHSSLAPNIELGMIWPPKGIQAFNPMSIPLLNTLILLSSGVTVTWCHHSI-L-VNNMNLSKISLTLTVLLGLYFTILQGWEYW---SSS----FSFSDSSYGSTFFMATGFHGIHVIVGSTF-LLLCLYRLMISQF-SMIHNFGLEAAIW--YWHFV---DVVWLFL-------YTSI-----YWWGY------------
>Tachypleus_tridentatus
---------------------------------------MMNHTHPFHMVDQSPWPLTGALSALTLTTGLIKWFH-MMNPTLLILGFTI--MLMT-MIQWWRDIIREATYQG-NH----------TSKVILGLRWGMILFIISEILFFVSFFWAFFHSSLSPSIELGSSWPPTGIYPFNPFQIPLLNTAILLSSGVTITWAHHSI-M-ENNYMQSVQALFLTVILGIYFTSLQAWEYW---EAP----FSISDSAYGTTFFVATGFHGLHVIIGTSF-LFICLFRLLSFHF-SPNHHFGFEAAAW--YWHFV---DVVWLFL-------FISI-----YWWGS------------
>Surapoda_tianlinensis_Z302
---------------------------------------MMKNLNYFGLLSYGYWPILVSAGVMNFFLGFLILFK-FSNLTPIFLGMLI--LISG-SMMWFYEFGSEIFKKG-LF----------SSTFFDTMKTGMVGFIISEVMLFFSFFWAYFDFFLSPEMELGGSYPPYLVFSLTYYLMPLLNTMVLILSSATITYSHH-L-ASEGKSGPSFLMLLCTLLLGAFFSFLQFLEYS---SSF----FSISDSSFGSLFFILTGLHGSHVLLGCLI-ILNCFSEGPHLL--SSKCPVSVELCSW--YWHFV---DLVWLYV-------FFFI-----YYLNG------------
>Surapoda_tianlinensis_GD126
----------------------------------------MNKFSYFVLLLNGYWPFIMSFCVFNFLFSFLFMMK-FGSFFFLF-NLMT--LVIC-SFLWFAEFGLEGHASG-ML----------SSNMFFLMKISMILFILSELMLFFSFFWSYFHFSLAPCMELGMLWPPVMLSTFDSYKIPLLNTLLLVGSSVILTHSHYCF-YSTKLFDSTFIMIFITIMMGSIFSYFQVLEYF---SSY----FTLADSSFGSSFFSLTGLHGFHVLLGSVF-LLNCL-KGDKFM--VNHGGISLDLAIW--YWHFV---DLVWLYL-------FFFL-----YYLNF------------
>Stylochyrus_rarior
-----------------------------------------MNWHSFHLVERSPWPLISSLNTLNLVFILIIFMH-FMNTLFLLVSILI--ISLT-SMQWWRDITREATLQG-FH----------TMIVKIGLNWGMMLFIMSEILFFFCIFWSYFHASLAPDLETGMHWPPTGIYMFNPYDVPLLNTTILLASGITITWSHHTL-L-NNMYKETFISLALTISLGVYFSMLQMMEYK---QAM----FNISDSIFGTTFFVATGFHGLHVLIGTSF-LFINFLRLMMSHL-TAQHHFSFEAAAW--YWHFV---DVVWLFL-------FTFM-----YWWAY------------
>Steganacarus_magnus
---------------------------------------MMFKLNTFHFVFMSPWPLFVSFSSFNFFLSIIIWMN-YGNFIFLIMAMFN--IMFC-SYVWWRDVDRESSFLG-SH----------SLKVKYGLKFGMILFIVSEVMFFFSFFWSFIHGSSSSDVTMGASWPPEQVFPFDPMSVPLVNTIVLLSSGASVTWSHHSI-L-KNKMMVSSISLFFTIMLGVFFTILQYLEYL---GSP----FSISDSDMGSTFFMATGFHGIHVIIGSTF-LMIEFIKNVFYVN-TNSQIVGFECSAW--YWHFV---DVIWLFL-------YSLI-----YWWGS------------
>Sperchon_plumifer
----------------------------------------MKKAHPFHLVTESPWPFTASMSAMGMMHSTVIFSQ-FKTYTPLMMCLTT--TVLS-SVQWWRDVFRESTMEG-SH----------SNRAMTGLKTGVILFIVSEILFFFSFFWAFFQSSIAPTSELGMMWPPVGIQLFDPMNIPLLNTVILLSSGISVTWAHHNL-M-MSNFKKSSTGLYLTITLGVYFTTLQGMEYW---QAP----FSMWDSVCGSTFFMATGFHGIHVIIGSIF-LLVSASQLSTYKL-TDTHMVSFEAAAW--YWHFV---DVVWMFL-------YLSI-----YWWGN------------
>Shevfchenkella_miscanthis_KK11
---------------------------------------MISSTHHYYLLSPSIWPLLISVGSYNLFLSFFFFMK-FLNFMSFMVSMFL--IASI-SVFWWLSYGSEYNLEG-KS----------SISLEDGVKMSMILFISSEIFFFFSFFWSYFHFFLSPNMELGLGFPPVSVEFFDYSSVPFINTLLLMSSGVTVTASHFFF-I-GNKKKMALFWLAVTISLGLLFTFFQWMEYQ---NSF----FSLSDGSFGSSFFILTGFHGIHVLVGSLF-LFISLIRMCNL-S-TSQSFLSFELASW--YWHFV---DVVWIFL-------YCFL-----YYMMD------------
>Setoptus_koraiensis_SD23
-------------------------------------MYNFEKNHYYFFLSSSPWPLVSSFSSFCFFLSIYILFK-SGMFLPLLVSFMV--LLFI-SYQWWRDLSVEYLFDG-LN----------SISLDSCFKNSMILFISSEILFFVSFFWSYFHFMFSDCMELGWHWSSYGIMMFDYSNVPLVNTLILLTSGMTVTMSHYFH-L-VSKFNYSTLYLFLTLFLGGLFTFLQYLEYK---SSF----FSMFDSSFGSVFYLLTGFHGIHVLVGSIF-ILIVSLRSMNLKL-TYDSMLSFELCSW--YWHFV---DVVWLLL-------YFFL-----YYLSY------------
>Setoptus_koraiensis_HEN28
---------------------------------------MITKTHHFFLLTPSPWPLLASFCSFNLMFSFLIFVK-FFSSSSFFLGLTN--VSFC-CFFWWIFYGVELNTEG-TN----------SFILEKGLKVSMILFISSEVLFFFSFFWSYFHFFLSPTMETGLCWPPAAVEMFDFLNVPLINTLVLMSSGLTVTVSHFFL-M-QGNKKMFNLFLILTVLLGGFFTILQIMEYN---SSF----FSISDSTFGTSFFMLTGFHGIHVLIGTIF-LTVGLIRSLGMNT-SNCGSINFEMASW--YWHFV---DVVWIFL-------YFLI-----YYLNN------------
>SD27
---------------------------------------MTTSTHHYFLLSNSPWPLISSISSFNLMLTFFFFVK-YMNLMSFVFSLAL--ISMF-SFFWWINYSFEFNLEG-KN----------STTMENGVKMSMILFISSEIFFFFSFFWAYFHYFLSPTIELGLTWPPILLESFDFLGVPLINTLILMGSGLTITVSHFYL-M-EGKKNKSMFWLLFTILLGVFFSYFQLKEYN---SSF----FSISDGSFGSSFFVLTGFHGIHVLIGSIF-LLTTLIRSSYLNS-STKNFLSFELSSW--YWHFV---DVVWIFL-------YCFL-----YYMID------------
>SD20
---------------------------------------MISKTHHFFLLSLSPWPLILSISSFNLLFSFMIFLK-FNGIYCFFFSLMN--LMFS-SFFWWVSYSSEFNLEG-KN----------SLMLEKGLKLSMVLFISSEIFFFFSFFWSYFHFFLSPNIELGLSWPPVYIEFFDFLGVPLINTMVLMGSGLTITLSHFYL-M-EGSSKKNNFWLMVTISMGILFSWLQFIEYN---NSF----FSISDGSFGTSFFMLTGFHGIHVLIGSIF-LLTTLIRSMFATS-SVSNFLSFELSSW--YWHFV---DVVWIFL-------YCFL-----YYMVD------------
>SD19
---------------------------------------MTSKTHYYFLLSLSPWPLVSSVCSFNLLFSLLLFFK-FGDVTCFSANLLV--ISIS-AFFWWTSYSGEFNLEG-KS----------SLSLESGVKFSMILFISSEVFFFFSFFWSYFHYFLSPTLEVGMSWPPINVEMFDFSNVPLINTLVLMGSGLTVTMSHYFL-I-NNKMTMCNFWLISTIMLGGLFSFLQWEEYQ---SSF----FSISDGNFGTSFFVLTGFHGVHVLIGTIF-LLSTLLRSSLSSS-ATKNFLSFELASW--YWHFV---DVVWIFL-------YFFL-----YYLNY------------
>Scolotosus_sp.nov._GX54
---------------------------------------MIMKSNYFFLLPLSPWPLISSLGSFNLLFSLLIFFK-FSSYLGFLISLVS--ISLF-SFFWWVNYSKEFGEEG-KS----------SMFLESGLKLSMILFISSEIFFFFSFFWSYFHFLLSPSMEIGLSWPPNFVLSFDYINVPLINTLVLLSSGVTVTISHLYL-I-KSEKMKFSSFLMVTIFLGMLFTSLQALEYV---SSF----FSVSDSSFGTSFFILTGFHGLHVIIGSIF-LLTSLILSSKVSS-NNSNMLSFELSSW--YWHFV---DVVWIFL-------YFFL-----YYMTS------------
>Scolotosus_sp._GZ100
----------------------------------------MMKSNYFFFLSISPWPLICSLSSFNFLFSILIMFK-FSFFMTLIFSIIT--ILLP-TFFWWINYSKEMGLEG-KS----------SIYLETGLKVSMILFISSEIFFFFSFFWGYFHYLLSPSMEIGLNWPPNEIMSFDYMNVPLINTLILLSSGVTVTISHNYL-L-NKNMHKFSLFLLLTIFLGLFFTYLQALEYS---TSF----FSVSDGSFGTSFFMLTGFHGVHVIIGSIF-LLTSLIINLSSNS-SENNMLSFELSSW--YWHFV---DVVWIFL-------YFFL-----YYITT------------
>Sarcoptes_scabiei
----------------------------------------MKKFNQFHLVEPSPWPLTTSLCFFNMMMSMMIMFS-KMNSMYFLISTML--LIYS-AYLWSQDIHRESCLEG-SH----------QDIVVKGFKFGMVIFILSECFFFFAMFWSYLHLAQTPAMEIGGMWPPKGIMTFDPKGIPFFNTIILVSSGVSVTWSHHSF-S-KKNYKESVVMMLITIFLGITFTALQAMEYY---VSS----FTIACSSYSSIYYLGTGFHGTHVIIGSML-LMICFLRMMYFHT-SVNHTAMMECSIW--YWHFV---DVVWFFL-------YLIF-----YWWGV------------
>S167
---------------------------------------MIWKSHQFSVLPVSPWPMIISFCSFNFIFSTILMLK-FTNMMLIVLNILA--LFMI-SLFWFFSFSSESNSQG-SF----------SFTLETGVKTSVIFFIFSEVFFFFSFFWSYFHFYLSPSLETGLIWPPYLVESFDPLNVPFLNTLILMGSGVSITVSHYFL-N-KGSMKFSMFFLFLTILMGYFFTNFQVEEYN---SSF----FSMSDSTFGSSFFMLTGFHGIHVLIGTMF-LIFTFFRMIKFNS-TKVNSLSFELASW--YWHFV---DVIWIFL-------YFLI-----YYLND------------
>Robertsicus_elaphensis
-----------------------------------------MMYHPFHMVEKSPWPLTSSMSAFCMIMGILSYLN-NKGNNLLMMSVIC--LIMS-AYQWWRDISREASFQG-YH----------TKLVLIGLKIGMLLFILSEIFFFL-FFELFFHMSLSPSIEIGSIWPPKNIMPFNPFEIPLFNSMILISSGISVTWSHYSI-M-NKNYYMVLFSLKITIFLGLMFTIFQLWEYF---QAL----FSISDSIFGSTFFLTTGFHGIHVIIGTMF-LFISDFRINNNLI-SSEHFFGFEASIW--YWHFV---DVIWLFL-------FTFM-----YWWIY------------
>Ricinoides_karschii
---------------------------------------MQQNRHPYHMVEQSPWPLTASFSAILLTTSLIMWFH-SLNMKPMLIAWLI--TVMT-MIQWWRDVTRESTLQG-HH----------SLKVIKSLKLGMILFIISEVMFFLSFFWSYFHMSLAPSMEIGMIWPPSGITTFNPFSIPLLNTAILISSGVSVTWCHHAI-L-TSNLPQAKTSLFLTILLGFYFTCLQLFEYK---EAS----FSISDSCYGSTFFVATGFHGLHVIIGTTF-LTISFIRLFILHW-SHSHHFGFEASAW--YWHFV---DVVWLFL-------FVSI-----YWWGGC-----------
>Rhyncaphytoptus_ulmi_HEN3
---------------------------------------MISKSHHYFLLPFSPWPLIVSIGSFNILFSFMMFVK-FSNLELFNLNILN--LIIV-SFFWWITYSGEFNLEG-LD----------SFNLDSGLKFSMLLFISSEIFFFFSFFWSYFHFYLSPTMEVGMIWPASLIVAFDCFNVPLINTLILLSSGLSVTMSHHYL-I-SSKFTYSNFYLGVTIFLGVIFTLLQLMEYS---SSF----FSISDCTFGTSFFLLTGFHGIHVLIGTIF-LFTTFWRNFKIVS-AKNEWLSFELASW--YWHFV---DVVWIFL-------YFLL-----YYVNS------------
>Rhyncaphytoptus_sp.nov._GZ96
---------------------------------------MMTNFHCYFLLNLSPWPLISSIMSFNFMFSFIFFFK-FGDFLFFMLNLLI--LSIS-SFLWWSMYSLEFNLEG-FD----------SSNLIMGLKFSMLLFISSEIFFFFSFFWSYFHFFLSPTMEIGLSWPSVLTESFDCFNVPLINTLLLLSSGVSITISHNYL-I-NGNYNYSNNYLLMTIFLGFFFTIFQMMEYF---SSF----FTISDSTFGSSFFMLTGFHGIHVLAGTIF-LIFSLRRNFKVSS-VKIDSLSFELASW--YWHFV---DVVWIFL-------YFLL-----YYLNN------------
>Rhyncaphytoptus_sp.nov._CA38
----------------------------------------MTKPNYYFLLPHSSWPLTVSLSSFNMMFSLLLTLK-YGCHFLLLINILH--LTFC-SLLWWSCYSKELNSKG-MN----------SNNLESGIKFSVILFIMSEVFFFFSMFWSYFHFSLSPILEVGQEWPPLLVSSFEYFNVPLVNTLILLSSGVAVTISHNYN-I-EAESMKSFFFLTLTVLLGILFTYFQYVEYS---NSF----FSINDATFGTTFFMLTGFHGLHVLIGTIY-LFYSLFNMLKVVA-TKASFTMFEMASW--YWHFV---DVVWIFL-------YFFL-----YYLNSF-----------
>Rhyncaphytoptus_redwayensis_CA28
--------------------------------------MMMSSLHHYFLLNFSPWPLIVSMNSFNVLFSFLMFMK-FSSSFMFTLNLVN--VMIS-SFLWWVLYSKELNLEG-SY----------SFNLENGLKFSMLLFISSEVFFFFSFFWSYFHYFLSPNMEIGMYWPTNMIEVFDFSNVPMINTLVLLSSGAAITVSHNFL-I-SGNLKLSKVFMIFTIILGVIFSTLQIMEYS---SSF----FSICDSTFGSSFFILTGFHGIHVLIGTVF-LLTSFIMSLGLSS-MKSEWLSFELASW--YWHFV---DVVWIFL-------FFML-----YYLNS------------
>Rhyncaphytoptus_longipalpis_JX3
---------------------------------------MISKNHHYFLLSLSPWPFIISICSFNLLFSFMILVK-FSDWVCFSFCLFN--TSIA-SFFWWITYSAEFNLEG-KN----------SFNLEKGMKLSMILFISSEVFFFFSFFWSYFHYFLSPTVELGLSWPPVNLEFFDYMSVPLINTLVLMSSGLTVTISHFYL-M-SGDSKSSNFWLFSTISLGVMFSYLQFLEYK---NSF----FSISDGSFGTSFFVLTGFHGIHVLIGSVF-LLTTLTRSSFISS-ATSNFLSFELSSW--YWHFV---DVVWIFL-------YCFL-----YYLSN------------
>Rhyncaphytoptus_longipalpis_JX2
---------------------------------------MISKNHHYFLLSLSPWPFIISICSFNLLFSFMILVK-FSDWVCFSFCLFN--TSIA-SFFWWITYSAEFNLEG-KN----------SFNLEKGMKLSMILFISSEIFFFFSFFWSYFHYFLSPTVELGLSWPPVNLEFFDYMSVPLINTLVLMSSGLTVTISHFYL-M-SGDSKSSNFWLFSTISLGVMFSYLQFLEYK---NSF----FSISDGSFGTSFFVLTGFHGIHVLIGSVF-LLTTLTRSSFISS-ATSNFLSFELSSW--YWHFV---DVVWIFL-------YCFL-----YYLSN------------
>Rhyncaphytoptus_dielsianus_GZ35
---------------------------------------MVTKAHHYFLLSPSPWPLLVSILSFNSFFSFLMFMK-YSSYLVFLVNILG--TSLG-AMYWWFSYSSEFNLEG-KQ----------STQLDVGVKNAMVLFISSEIFFFFSFFWSYFHFSLSPAMEMGMSWPPVLTEMFDFSNVPMINTIVLLLSGVTVTVSHHMM-D-QGRLKASQSFLFLTCILGLIFTALQLMEYN---SSF----FSISDSAFGTSFFILTGFHGIHVLIGTIY-LLISLTRGLGLSM-AKDSYTSFELSSW--YWHFV---DVVWIFL-------FFFL-----YYLNC------------
>Rhyncaphytoptus_boczeki_CA37
----------------------------------------MTKPNYYFLLPHSSWPLTVSLSSFNMMFSLLLTLK-YGCHFLLLINILH--LTFC-SLLWWSCYSKELNSKG-MN----------SNNLESGIKFSVILFIMSEVFFFFSMFWSYFHFSLSPILEVGQEWPPLLVSSFEYFNVPLVNTLILLSSGVAVTISHNYN-I-EAESMKSFFFLTLTVLLGILFTYFQYVEYS---NSF----FSINDATFGTTFFMLTGFHGLHVLIGTIY-LFYSLFNMLKVVA-TKASFTMFEMASW--YWHFV---DVVWIFL-------YFFL-----YYLNSF-----------
>Rhodacarus_sp1.
-----------------------------------------MSFHQFHLVERSPWPLTGALSAFLMTSGLISLMHLNNNYYLLAAGFLF--TILT-MIQWWRDITREATFQG-HH----------TLKVKLGLKWGMILFILSEVLFFFSFFWAFFHASLAPDMEIGMMWPPMGITPFNPFHIPLLNTTILLSSGVTITWAHHSI-I-NKSYSSSSLALSLTILLGVYFTILQGFEYI---EAP----FCISDCIFGTCFFVATGFHGLHVLIGSLF-LLITLLRMINGHF-SVNHHFGFEAAAW--YWHFV---DVVWLFL-------YTFV-----YWWAF------------
>Rhizoglyphus_robini
----------------------------------------MKKFNPFHLVELSPWPILTSFSFLSFALGVIIMVR-SFDCIPFLFSLFL--LLFS-SFLWGRDVHREGCYEG-WH----------NLEVTVGFKVGMILFILSECFFFLGMFWGYLHLAEAPAVELGGVWPPVGITPFDPKGIPFLNTILLVSSGVSVTWTHHAM-E-VGDFKASLVSLLLTVLLGATFTSFQLLEYY---VAS----FTFSCSSYSSVYFMGTGFHGLHVLIGSVL-LLICLFRFSYLTI-SPNHSVGFECSVW--YWHFV---DIVWFCL-------YLVF-----YWWGV------------
>Rhipicephalus_geigyi
-----------------------------------------MMFHPFHLVEKSPWPLTSSISALSLTMGFVSYFQ-NLNFFLLMLAILM--IMIS-SFQWWRDISREGSFQG-FH----------THWVLNGLKMGMILFILSEVFFFISFFWAFFHSSLSPNIEIGSQWPPCNIFPFNPFEIPLLNSTILISSGITITWSHHSI-M-NENYNSALNSLLITIMLGLLFTMFQGFEYF---QAQ----FSISDGIFGSTFFMTTGFHGFHVLIGSIF-LLVSYFRIKNQLI-SSNHFFGFEASAW--YWHFV---DVVWLFL-------FTFM-----YWWIY------------
>Rhinotergum_shaoguanense_S88
---------------------------------------MISNSHHYFILSFSPWPLISSMNSFNLLLSLLIFLK-FNSFICFSLNILN--IIVS-SFIWWMIYSDEFNLEG-KN----------SFNLDLGLKFSMILFISSEIFFFFSFFWSYFHFFLSPNMEIGLNWPSNMVEAFDCLNVPLINTLVLLSSGMTVTMSHHFL-I-NGKFKLSSFYLMITIFLGVIFTILQLMEYF---SSF----FSISDSTFGTSFFMLTGFHGIHVLIGTIF-LFTTFMKMFSIIS-SKNDWLSFELASW--YWHFV---DVVWIFL-------YFLL-----YYLNS------------
>Rhinophytoptus_c.f._sericeaomeiensis_AH42
---------------------------------------MITSSHHYFMLNYSPWPLISSFCSFNILLSFLIFMK-FGNFLIFNLNIVN--LCFI-CFYWWVIYSSEFNLEG-KN----------SFNLDTGLKFSMILFISSEVFFFFSFFWSYFHFFLSPNMEIGMMWPAMMVEAFDCLNVPLINTLILLSSGVTVTLSHNFL-F-TGNFKLSNLFLMMTVLLGLFFTVFQVMEYF---SSF----FGISDSTFGTSFFMLTGFHGIHVLIGTIF-LCTSLFRNFKMIS-CKNDWLSFELASW--YWHFV---DVVWIFL-------YFLL-----YYLNN------------
>Rhinophytoptus_broussonetiae_Z401
---------------------------------------MMSKFHYFFMLTYNPWPLICSVVSFNFLFSTLMFFK-TGLFYWLLFNLVV--MFFC-SMNWWIFYSMEFIMKG-WD----------SLNFNLGLKFSMILFICSEIFFFFSFFWCYFHFFLSPNLELGLIWPPLDLNFFNCLNVPLINTLVLLSSGAAVTVSHNML-I-KGNMKKSSMFLMLTVLLGVIFTFLQLTEYN---SSF----FSLSDGAFGTSFFVLTGFHGIHVLIGTIF-LMITLIRFFSNTG-IKSDYLSFELASW--YWHFV---DVVWIFL-------YFLL-----YYLNN------------
>Rhinophytoptus_broussonetiae_Z292
---------------------------------------MMSKFHYFFMLTYNPWPLICSVVSFNFLFSTLMFFK-TGLFYWLLFNLVV--MFFC-SMNWWIFYSMEFIMKG-WD----------SLNFNLGLKVSMILFICSEIFFFFSFFWCYFHFFLSPNLELGLIWPPLDLDFFNCLNVPLINTLVLLSSGVTVTVSHNML-I-KGDMKKSSMFLMLTVLLGMIFTFLQLMEYN---SSF----FSLSDGAFGTSFFVLTGFHGIHVLIGTIF-LMITLIRFFSNTG-IKSNYLSFELASW--YWHFV---DVIWIFL-------YFLL-----YYLNN------------
>Rhinophytoptus_broussonetiae_GZ98
---------------------------------------MMSKFHYFFMLTYNPWPLICSVVSFNFLFSTLMFFK-TGLFYWLLFNLVV--MFFC-SMNWWIFYSMEFIMKG-WD----------SLNFNLGLKFSMILFICSEIFFFFSFFWCYFHFFLSPNLELGLIWPPLDLNFFNCLNVPLINTLVLLSSGAAVTVSHNML-I-KGNMKKSSMFLMLTVLLGVIFTFLQLTEYN---SSF----FSLSDGAFGTSFFVLTGFHGIHVLIGTIF-LMITLIRFFSNTG-IKSDYLSFELASW--YWHFV---DVVWIFL-------YFLL-----YYLNN------------
>Rhinophytoptus_broussonetiae_GZ74
---------------------------------------MMSKFHYFFMLTYNPWPLICSVVSFNFLFSTLMFFK-TGLFYWLLFNLVV--MFFC-SMNWWIFYSMEFIMKG-WD----------SLNFNLGLKFSMILFICSEIFFFFSFFWCYFHFFLSPNLELGLIWPPLDLNFFNCLNVPLINTLVLLSSGAAVTVSHNML-I-KGNMKKSSMFLMLTVLLGVIFTFLQLTEYN---SSF----FSLSDGAFGTSFFVLTGFHGIHVLIGTIF-LMITLIRFFSNTG-IKSDYLSFELASW--YWHFV---DVVWIFL-------YFLL-----YYLNN------------
>Quadracus_cudraniae_AH41
---------------------------------------MITSSHHYFMLNYSPWPLISSFCSFNILLSFLIFMK-FGNFLIFNLNIVN--LCFI-CFYWWVIYSSEFNLEG-KN----------SFNLDTGLKFSMILFISSEVFFFFSFFWSYFHFFLSPNMEIGMMWPAMMVEAFDCLNVPLINTLILLSSGVTVTLSHNFL-F-TGNFKLSNLFLMMTVLLGLFFTVFQVMEYF---SSF----FGISDSTFGTSFFMLTGFHGIHVLIGTIF-LCTSLFRNFKMIS-CKNDWLSFELASW--YWHFV---DVVWIFL-------YFLL-----YYLNN------------
>QH8
---------------------------------------MMKSTHYYFLLNLSPWPMISSVSSFNLLFSLLIFFK-FGDVSCFCVNLLI--ISLG-CFCWWCLYSGEFNLEG-KS----------SFLLESGIKFSMILFISSEVFFFFSFFWSYFHYFLSPTLEVGLSWPPINVEMFDFSNVPLINTLTLMGSGLTVTVSHYYL-I-NNEMRASNFWLCSTILLGGLFSFLQWEEYC---SSF----FSISDGNFGTSFFILTGFHGIHVLIGTLF-LLSALLRSEFFSS-SSKNFLSFELASW--YWHFV---DVVWIFL-------YFFL-----YYLNY------------
>QH2
---------------------------------------MMTKNHYYFLIPLSPWPLLISFLSFNLLFSLLLLFK-MSEMSAFIFSLIS--VSFS-SMFWWVSYSGEMNLEG-LS----------SMNLESGVKFSMILFISSEVFFFFSFFWAYFHFFLGPSLELGVSWPPEGVLGFDCLNVPLINTLVLMGSGVTVTLSHNFI-I-SNNNLRFNFFLFLTISLGILFTVLQAIEYG---SSF----FSISDGSFGTVFFMLTGFHGIHVLIGSIF-LFVSFYRSFMFSG-SLGSFTSFELASW--YWHFV---DVVWIFL-------YFFL-----YYMNQ------------
>Pseudogarypus_banksi
---------------------------------------MTKFYHPFHMVSNSPWPLIISMETPLLLLGILLYFH-MKYPLILLMSLIL--IISS-SYQWWRDVSLEASYIG-EY----------SSFSIYNLKIGVLMFIISEVMFFLSFFWGLFHMKLAPPFMGGALWPPFMVIPFNPVDIPLLNTLILLTSGLTATLAHFFL---KMNKKKFMTFIFLSIILGLYFTTLQSWEYF---NAK----FTITDSVYGSIFFTATGFHGLHVILGSSF-LMIILYRSYIFHT-NKIYHIGFEASLW--YWHFV---DVVWLFL-------FTFL-----YI---------------
>Pseudocellus_pearsei
----------------------------------------MKTFHPFHMVEQSPWPIMGMLSAFLLTSSMILWFH-NNSILPTILAISI--TLST-MFQWWRDVTRESTFQG-HH----------LLKVMISMKLGMLLFIVSEVMFFISFFWAFFHFSLSPSSEIGMTWPPSGVSPFNAFSIPLLNTAILVSSGVSITWTHYSI-M-NNKHYQAETSLILTILLGLYFTALQMFEYY---QAS----FSICDSCYGTSFFVTTGFHGLHVIIGTSF-LMCSAYRLHHLHF-SKSHHFGFEASVW--YWHFV---DVVWLFL-------FLLI-----YLMK-------------
>Pseudocellus_gertschi
----------------------------------------MKHHHPYHMVEQSPWPLMSMFTALMMTSSMIMWFH-NTKPLMIMLTLMM--MIMT-MFQWWRDITREATIQG-HH----------PTKVIKNLKWGMILFIVSEVMFFLSFFWAFFHMSLAPSMEIGSVWPPSGISSFNPLGIPLLNTAILVSSGVMITWTHHSI-L-NNKIKQAKTSLLLTIILGVYFTTLQAFEYL---EAS----FSMADSCYGSTFFVATGFHGLHVIIGTTF-LTTCFLRLMNLHF-SNKHHFGFEASAW--YWHFV---DVVWLFL-------FISI-----YWWGKF-----------
>Prominens_photiniae_FJ26
---------------------------------------MMSKSHYYMFLGPNSFPLLSSFTFFNILFSGFSFLK-FGSSYCFIFSLLG--GFCT-GLLWWASYSNELSLSG-FF----------SDTLDKGIKFSVILFISSEVLFFFSFFWAYFFYLFSPSLENCFFWPPHLVNMFECDKLPFVNTLILLSSGSSVTMAHQCL-L-SDNKIFMDFFLLMTVVLGLLFSYFQILEFS---SSF----FSINDGSFGSIFFLLTGFHGLHVLVGAMF-LLYCFVKSLNNFN-SSQSMVMFELASW--YWHFV---DVVWLFL-------FYFL-----YYYNF------------
>Proiectus_granularpro_Z304
---------------------------------------MISKSHHYFLIPLSPWPLLISLNVFSLLVSALLFLK-GFNFLCLGLNLLN--NILG-AFIWWVFYSSEFNLEG-KE----------SLTLENGMKYAMILFISSEIFFFFSFFWSYFHFFMSPTMETGLVWPPYSVQSFDCMNVPLINTLLLLSSGLTVTVSHASL-I-KGTLNSSSSYLLITIILGVIFTFFQWAEYN---SSF----FSISDSTFGTSFFMLTGFHGIHVIIGTMF-LFTTLYRMSLAGP-SKGEYLSFELASW--YWHFV---DVVWIFL-------FFIV-----YYMNS------------
>Phyllocoptruta_sp.nov._CA6
---------------------------------------MNSNTHYFSMVSESPWPLLSTVSSFNLMFSLTIFFK-FSLLFPFTLSILF--LTLV-SFYWWMNYSGEFNLSG-MS----------SFTLDSGLKFSMILFISSEIFFFFSFFWSYFHFFLAPTLETGLLWPPYLVHSFSCINVPLINTLVLLSSGVTVTLSHNYL-N-KNEMKLFNFFLMLTIILGAIFSILQLSEYF---SSF----FSISDSTFGSSFFMLTGFHGIHVLIGTIF-LGVSLNRGFFHSP-SSTSFLSFELSSW--YWHFV---DVVWIFL-------YFFI-----YYLNH------------
>Phyllocoptrata_platyclada_S138_12S
---------------------------------------MINKTHYLSHVLLSPWPLLASFGSFNLLFSLLLLLK-FGSLSPLMVGLSA--IFHS-CFIWWFFYSGESICEG-AF----------SLTILQGLKLSMLMFISSEVFFFFSFFWSYFHFSLAPTMETGLVWPPYYLQMFDCLNVPLINTLLLLSSGITVTLAHGHL-L-ASKMGRAKLYLGVTIFLGVLFTICQVAEYF---SSF----FSISDSTFGTSFFMLTGFHGIHVIIGTLF-LGVVLARFYKFTS-SKAEMLSFELASW--YWHFV---DVVWIFL-------YYLI-----YYCNN------------
>Phyllocoptrata_platyclada_G6
---------------------------------------MINKTHYLSHVLLSPWPLLASFGSFNLLFSLLLLLK-FGSLSPLMIGLSA--IFHS-CFIWWFFYSGESICEG-AF----------SLTILQGLKLSMLMFISSEVFFFFSFFWSYFHFSLAPTMETGLVWPPYYLQMFDCLNVPLINTLLLLSSGITVTLAHGHL-L-ANKMGRAKLYLGVTIFLGVLFTICQVAEYF---SSF----FSISDSTFGTSFFMLTGFHGIHVIIGTLF-LGVVLARFYKFTS-CKVEMLSFELASW--YWHFV---DVVWIFL-------YYLI-----YYCNN------------
>Phyllocoptes_taishanensis_S90
---------------------------------------MISKAHCFFLLAPSPWPLVVSVGAFNLLFSSLLLLK-FGTAYMIYFNILN--ISVV-SYLWWVGYGGEFNLQG-MN----------SSTLETGVKTAMIFFISSEIFFFFSFFWSYFHFFLSPTLETGMLWPPFSVEMFDCLNVPLTNTLILMSSGVTVTMSHHFL-L-EGEFKLSSFFLALTIFLGVMFTYFQYEEYQ---SSF----FTLSDSSFGTSFFMLTGFHGIHVIIGSLF-LVTTLVRFNKFCS-SKSECLSFELASW--YWHFV---DVVWIFL-------YFII-----YYLNN------------
>Phyllocoptes_gaotainensus_GS9
---------------------------------------MISKSHHYFLLPFSPWPLIVSIGSFNILFSFMMFLK-FSNLELFNLNILN--LIIV-SFFWWITYSGEFNLEG-LD----------SFNLDSGLKFSMLLFISSEIFFFFSFFWSYFHFYLSPTMEVGMIWPASLIVAFDCFNVPLINTLILLSSGLSVTMSHHYL-I-SSKFTYSNFYLGVTIFLGVIFTLLQLMEYS---SSF----FSISDCTFGTSFFLLTGFHGIHVLIGTIF-LFTTFWRNFKIVS-AKNEWLSFELASW--YWHFV---DVVWIFL-------YFLL-----YYVNS------------
>Phrynus_sp.
---------------------------------------MMNQYHPFHMVNMSPWPITSAMGALSLTVGLTKWLH-LHNPNLLMMGTLI--IIIS-AIQWWRDIIREATFQG-HH----------TLPVIQGLKWGMILFIVSEIFFFISFFWAFFHSSLSPNIELGSTWPPNSIIPFNPTHIPLLNTSILLASGVTITWSHHNI-I-SKNYAQANLAMGLTLFLGVYFTILQAWEYY---QSP----FSITDSIYGTTFFVATGFHGLHVIIGSSF-LLITFIRMMKYHL-SPNHHFGFEAAAW--YWHFV---DVVWLFL-------YISI-----YWWGS------------
>Pholcus_phalangioides
---------------------------------------MHMVFHPFHLVSLSPWPILAGLNGFMVVSGMVNMFY-CNKISLLFIALLL--MIVV-ASLWWRDVVREGTFLG-DH----------GDEVVQGLMAGMLLFIVSEVFFFLSFFWAFFHSSLSAAVGLGSVWPPTGIISFDPFQIPLLNTIILLSSGVSVTWAHQAI-L-FGKWSSVKYSLMVTWMLGVYFLCLQGFEYF---TCM----FDISDSVFGSVFFMATGFHGFHVVVGTLF-LIIMWSRSLGEHF-STNHHFGFEAAAW--YWHFV---DVVWLFL-------FVVV-----YWWGGL-----------
>Phoebe_hunanensis_S153
----------------------------------------MTKNHYYFLLHFNPWPVLASISSFNMMISLLYFFK-FFNYFLLLSSIAN--MFLI-SFMWWIFYSNEYNTEG-FS----------SFVLELGLKCSMILFISSEIFFFFSFFWSYFHFFLSPMVELGACWPPLSLVTFNASNIPLINTLILLMSGVTVTISHLFL-M-KGEMKKNLFFLIITIFLGFIFTIFQIQEYN---NSF----FSLSDSNFGSTFFILTGFHGIHVLVGSIF-LMVVFTRFFKLIS-SKEDSLSFDLASW--YWHFV---DVVWIFL-------YFFL-----YYLNN------------
>Phalangium_opilio
----------------------------------------MKNFHPFHIVDQSPWPLTAALGALFMTSGTISWIH-IKSPLLMTLGLFL--IIIT-SFQWWRDIHREATLQG-NH----------TSKVIIGLQWGMILFIISEVFFFVSFFWAFLHSSLSPNVEIGMMWPPKGIEPFNPLQIPLLNTTILLSSGISITWTHHSI-L-NNNLSQAKKSLLVTILLGGYFTILQAWEYI---EAP----FTIADSIYGTTFFVATGFHGLHVLIGTTF-LLITMIRLANLHL-SKTHHFGFEAAAW--YWHFV---DVVWLLL-------YSLI-----YWWGG------------
>Pergamasus_crassipes
-----------------------------------------MTYHPFHMVERSPWPLMSAMSIFMVTTSLIEMMH-MKNGLMWVPSVSM--AALC-MYQWWRDITREATMQG-SH----------TQLVKLGMKWGISLFILSEIMFFASFFWAFFHVSLAPDYVLGSVWPPTGETPFNPYHTPLLNTTILLSSGATMTWSHHSL-I-KKNYEKAFKSLCMTIILGCYFTMLQTLEYW---EAP----FTISDSAYGSTFFVTTGFHGLHVLIGSIF-LFTNLIRMHLGHL-SKTHHFSFEAAAW--YWHFV---DVIWLML-------YTLM-----YWWPF------------
>Paratemnoides_elongatus
---------------------------------------MMKTYHPFHLVSPSPWPLIGGLSAFYMTFSFTHYIY-NKSIWFLITAIML--TMMT-MYQWWRDICIEATYSG-FH----------TLKVKLNMKWGMVLFIISEVMLFFSFFWAFFYSSMVPTIQIGLKWPPTPIIPFNPFEVPLLNTMILLSSGVTATWCHHLIKM--KLKLPAMISLSLTIFLGLYFTMLQLWEYS---QAS----FSIYDSIYGSLFFMATGFHGFHVIVGSTF-LLVNLVRLSLNHY-SNTHHFGLEASLW--YWHFV---DVVWLFL-------YTFV-----YFYSI------------
>Paraleius_leontonychus
---------------------------------------MTHKFNPFHLVDVSPWPILASNSALAMVLSGLILLN-SNMKTPALISFLM--TATV-AFMWWKDVHREASIQG-HH----------SYLVMNGLKTGMILFIISEVFFFVSFFWAFLHSSISPTIELGQAWPPNGISPFNPMSIPLLNTILLLSSGVTVTWSHHAL-L-KGNFKTAVISLNTTILLGAIFSGFQAFEYI---SAP----FTISDTSFGSSFFMATGFHGLHVIIGSIF-LFFSMKRLKKMIN-SMTHMVGFECAAW--YWHFV---DIVWLFL-------YSMI-----YWWGA------------
>Paracalacarus_podocarpi_S142
---------------------------------------MMKNFHSFFPLSYNPWPVMASLGVFNFGLAMVMFFK-SFDSFPLIMAILL--LVLS-SMNWWNSYSNEYNTEG-YT----------SFKMEEGLKFSFILFISSEILFFFSFFWGFFHFLLNPQMELGHMWPPVDLMNFDYIMVPLLNTLLLLSSATALTMAHNDL-I-QGLKPGCVKKMVYTILLGLVFSFFQGMEYS---SSF----FSLSDGTYGSSFFILTGFHGLHVIIGFSF-LLVVAWRISKLYAGSKCESSSFEMSSW--YWHFV---DVVWMFL-------YFFL-----YYLN-------------
>Panonychus_ulmi
-----------------------------------------MLNMNYFLINLSPSPIMYTVMLFFFLNCLNNFFWKIQNYLMLMILIFT--FFFFLFYKNFSMMINENNFMG-LF----------TWKKKKIVSNGFIMFIISEMMVFVSLFWSYIHNAFSPNIFMGNYWPPKGIIPSNPTSMIIFGTSILLSSSFIIMISHNYL-VNKNFKSKILMNFFICLIMGLMFIDLQILEMS---NFYMKLNFNFNDSIFSSSFIMTTSLHASHVVLGLMA-LIYSFIMLMMNNI-NIYNYLSMEFSIW--YWHFV---DYIWIVV-------FSLF-----Y----------------
>Ornithodoros_brasiliensis
-----------------------------------------MMIQPFHIVDKSPWPLTGSIAALTFMVGLINMMH-YKIMSTITLAIMI--TLLT-MIQWWRDICRESTLQG-FH----------TQIVTFNMKWGMSLFIISEVFFFVSFFWAYFHSSLSPNTDIGSQWPPLGIMPFNPFSIPLLNTTILLSSGITVTWTHHSI-L-NKKYSSAFYSLLMTIILGCMFSTLQSWEYI---QAP----FSISDSIYGSTFFMSTGFHGLHVLIGTMF-LTIMLIRIHLGQI-SNNHHFGFEAAAW--YWHFV---DVVWLFL-------YTFV-----YWWTF------------
>Ornithoctonus_huwena
---------------------------------------MTKFYHPFHLVTMSPWPLYVGIGVMGMVMGLAEMMF-FSKYNLVMLSFIL--FIAI-MFVWWRDVVREGTFEG-WH----------TGYVIKGLVVGMILFIVSEVLFFFSFFWTFFHSSLVPTLELGGHWPPEGVEPFNPFQVPLLNTVILLSSGVSVTWAHHCF-L-SGEMNKAMDSLMITWGLGLYFLLLQCFEYF---TAS----FSMSDSVFGSIFFMATGFHGFHVIVGSLF-LVVVWVRVIFGHF-SSKHHFGFEAAAW--YWHFV---DVVWLFL-------FSVV-----YWWGG------------
>Oribatula_tibialis
---------------------------------------------PFHLVDVSPWPILASNGALSLVLSGLMLVN-SLTKKMVLSSFFI--MLII-AFSWWRDVHREASTQG-NH----------SDVVMNGLKTGMVLFIVSEVFFFVSFFWAFFHSSISPTVELGQSWPPLSINSFNPMSIPLLNTILLLSSGVTVTWAHHEM-L-KTNFKKSSAALTLTILLGLIFSIFQGFEYL---EAP----FSIADSAFGSSFFMATGFHGLHVIIGSLF-LFVSLKRFNKMIN-TSNHIIGFECAAW--YWHFV---DVVWLFL-------YSMI-----YWWGA------------
>Oppia_africana
---------------------------------------MTEKFNPFHLVDKSPWPLLASNSTLALVLSTLILIN-KKVYLLSAVSLLT--TILI-SYMWWRDVHREASNQG-SH----------SNLVVKGLKTGMVLFISSEVFFFISFFWAFFHSSISPTVELGQLWPPLSINSFNPMSIPLLNTILLLSSGVTVTWCHHAL-L-KGSFKTAQISLISTVLLGMVFTSFQAMEYA---EAP----FSMSDAAFGSTFFMATGFHGLHVIIGSIF-LSISLIRLNSMIN-SSSHILGFECAAW--YWHFV---DIVWLFL-------YSMI-----YWWGAY-----------
>Opilio_parietinus
----------------------------------------MKNFHPFHIVDQSPWPLTAALGALFLTSGMTSWIH-IKAPLLSVIGLAL--LVLT-SYQWWRDIHREATLQG-HH----------SAKVMLGLQWGMILFIVSEIFFFVSFFWAFLHSSLSPNIELGMMWPPKGINPFNPLQIPLLNTTILLSSGISITWAHHSI-L-ENKFNQAKKALNITILLGAYFTLLQAWEYM---EAP----FSIADSIYGATFFVATGFHGLHVLVGTTF-LLVTFLRLKNLNL-SKTHHFGFEAAAW--YWHFV---DVVWLLL-------YSLI-----YWWGG------------
>Oligonychus_shinkajii
------------------------------------------------MIKLSYGPFFFTLMVFFMFNSMNNFFWNLMSWVFFFLSFLL--FIYFLLMKFFFLLKNENFFFG-SF----------MKKKMNILTNGFTLFIVSELMVFISLFWGYIHNAYSPNMFMGNFWPPSGISPANPTSMIIFGTSILLSSSLIIMISHNSF-LNKNFKHKTLMYLFYCMIMGILFIDMQILEMS---SYFMKLNFNFNDSIFSSSFLFTTSLHASHVVLGLIG-LVMTFFFLIFNNN-SLYFFLNYEFSVW--YWHFV---DYIWIGV-------FTLF-----YYFNN------------
>Oligolophus_tienmushanensis
----------------------------------------MKNFHPFHIVDQSPWPLTAALGSLFLTSGMASWIH-IKSPLLIMLGLMI--LIIT-SYQWWRDISRESTLQG-NH----------TKKVMMGLQWGMILFIVSEVLFFVSFFWAFLHSSLSPNIEIGMMWPPKGIEPFNPMQIPLLNTTILISSGISITWTHHSI-L-NNNLTQAKKSLMMTILLGVYFTMLQGWEYM---EAP----FSVADSIYGSTFFISTGFHGLHVIVGTTF-LFITMMRLNKLHF-SMSHHFGFEAAAW--YWHFV---DVVWLLL-------YSLI-----YWWGG------------
>Nymphon_gracile
-------------------------------------MFITKRMHPFHMVDQSPWPLLAASCALGLAAGLINWFH-HKNMMLLNMSLMT--MSLI-MFQWWRDTIREATFQG-KH----------TMKVVSGIKFGMILFIFSEVMFFFSFFWTYFHSSLSPTMEIGMVWPPTGIKMFNPMMIPLLNTLVLITSGISVTWAHHSL---MVDYKDVFKALMCTIFLGLFFTILQMMEYW---EAT----FTITDSVFGSIFYATTGMHGMHVIIGTMF-MIVCTLRVKMNHF-TKSHHTGMELMIW--YWHFV---DVVWLFL-------YLTY-----YWWPS------------
>Nothopuga_sp.
----------------------------------------MTHSHPYHMVDMSPWPLTGAMGAYTTTSSLAYWFH-MNNSSIMTMGTII--TIMT-MILWWRDVVREATFQG-HH----------TNKVTMNMRWGMIMFITSEVFFFVSFFWAFFHSSLSPAIDIGASWPPTGIIPFNPFQIPLLNTIILLSSGVSITWTHHSI-M-EKNYSSSIKSLAVTIFLGLYFIMIQAMEYH---EAP----FSIADSVYGSTFFMATGFHGLHVIIGTLF-LIITFSRLMKMHF-SSHHHFGFEAAAW--YWHFV---DVVWLFL-------YISI-----YWWGN------------
>Nothoaspis_amazoniensis
-----------------------------------------MKFQPFHIVDKSPWPITGSIAAFTFMTGMIDLMH-FNNLKILFIATII--TFMT-MIQWWRDICREASFQG-NH----------TSIVLKSMKWGMSLFIISEIFFFISFFWAFFHSSLSPNIEIGIQWPPMAILPFNPFSIPLLNTTILLSSGISITWSHHSI-L-MSNLNEAKNSLSSTILLGMLFTALQAWEYY---QAP----FSISDSIYGSTFFMATGFHGLHVIIGSTF-LLISLIRLILMHF-SNSHHFGFEAAAW--YWHFV---DVVWLFL-------YTFV-----YWWVY------------
>Neoscona_theisi
---------------------------------------MEKTFHPFHIVTISPWPLLMGFGVMSGVIGMIKMFM-FMKFDLLSMSFLI--VVMV-AFGWWRDVVRESTFQG-YH----------SSNVLSGLMLGMILFIVSEVFFFLSFFWAFFHSSLNPTVELGVIWPPQGIKAFSPFQIPLLNTIILLASGVSVTWAHQSI-L-NENWKMANYSLMLTWMLGVYFLGLQGFEYY---MAE----FSISDSVFGSVFFMATGFHGFHVIVGSLF-LFVMWMRLTKSHF-SSSHHFGFESAAW--YWHFV---DVVWLFL-------FSVV-----YWWGT------------
>Neoepitrimerus_platyclad_S138
---------------------------------------MMTKFHHYFLLDYSPWPLISSLNSFNLLFSILLFFK-FGNSSVFVLSLAM--LTMT-SFYWWLSYSGEFTLEG-KN----------SNSLEKGIKFSMILFISSEVLFFFSFFWSYFHFFLSPVMETSLVWPPMGVEAFNPLSVPLINTLVLMSSGVSITVSHHYL-I-NGKKKNSLINLGVTIMLGALFTYFQIMEYN---SSF----FSISDSTFGTTFFMLTGFHGIHVLIGSIF-LGTVLYRQSKMVS-NKSDCLSFELSSW--YWHFV---DVVWIFL-------YFTL-----YYLNY------------
>Neocalepitrimerus_rosa_GX37
---------------------------------------MMIKSHYFFVPSYSPFPVFSSLSFFNLLFSALVFMK-SSQSLMLCFSILT--LVSW-GFIWWVTYSSELSFNG-VF----------NLILDSGIKFSFLLFIFSEVFFFFSFFWSYFVFLLCPYMESKFLWPPFLISSFDFDKVPLVNTFILLSSGVTITASHQYL-I-ESKKFMSEIYLSLTVVLGIFFSLFQLSEYS---SSF----FSINDGPYGSVFFILTGFHGLHIIVGALF-LLYVMLNSLFFKS-SAEGVCSFELASW--YWHFV---DVVWIFL-------FYFI-----YYLNF------------
>Nalepella_abiesis_Z275
-------------------------------------MMNFSKNHYYIYLSCSPWPVLCSVSCMTTFTSIYLLLK-TTSFYPLFISMMF--LCLV-SYQWWRDLSFEYLYDG-FS----------SVTLESCLKNSMLLFISSEVLFFFSFFWSYFHYMFSDCMELGWHWSSLGITMFDYSNVPLLNTLILLSSGMTITLSHHYY-L-NSFHSLSLFYLFLTLFMGMVFTFFQYMEYK---SSF----FCMNDSSFGSVFYLLTGFHGVHVFLGSMF-IFMVSLRGTKFNL-SQDSMLSFDLCSW--YWHFV---DVVWLLL-------YFFV-----YYLSF------------
>Mesobuthus_martensii
---------------------------------------MMEKFHPYHLVTLSPWPLTGALGGMFLLSGMVSTFY-KAGGELVLLGLII--LVIT-SIQWWRDVIREGGFLG-DH----------VCTVVLGLSIGMLLFIVSEVFFFVSFFWAFFHSSLSPTLELGLVWPPYMIEGFNPFHVPLLNTSILLASGVSVTWCHHSL-L-NGDYGQGVLSLGVTLFLGIYFTVLQAFEYY---EAA----FSISDCVYGSTFFMATGFHGLHVLVGSTF-LSVCLFRMISLQF-SNLHHFGFEAAAW--YWHFV---DVVWLFL-------FVSI-----YWWGKY-----------
>Mastigoproctus_giganteus
---------------------------------------MTKISHPFHMVEMSPWPLTSAMGALCLTSGCAYWFH-SNSMQLFLFGLSL--ILVS-SLFWWRDVSREASFQG-LH----------TSVVMKGLQIGMILFIISEVFFFISFFWSFFHASLTPNVELGSTWPPNGIIPFNPMHVPLLNTAVLLASGVSVTWAHHSI-L-HNNWSSAKNALLITIFLGAYFTILQSWEYS---QAS----FSIADSSYGSVFFMATGFHGFHVIIGSTF-LLICFFRLLALHF-SPWHHFGFEAAAW--YWHFV---DVVWLFL-------FSVV-----YWWGF------------
>Mahunkania_secundademo
--------------------------------------MMQKISNPFHIIPASPWPIFLSVSLLGISMTIISVMTMNKISILFIVFIMF--VTFVWSFLWWRDLKSESTLQG-NH----------SNKIVNMLKFSMIMFIASEVMFFISFFWAFFNSSVSPNIEIGSSWPPKGIEIFQPMEMPLLNSIILLSSGASITWSHHAF-L-NKDLDKSVLGLIITISLGLIFSFCQAMEYL---ESK----FTFSDSVYGSTFFITTGFHGIHVLVGSLF-LSVSLFSNLMMEN-SKDHFICMDLSAW--YWHFV---DIVWLFL-------FISI-----YWWGS------------
>Liphistius_erawan
---------------------------------------MLNHYHPFHMVDQSPWPLTGATSAFMMTLGMVKWFH-LSTMMLFLLGVLF--MMLT-MILWWRDIIRESTFQG-SH----------SKTVMTGLQWGMILFITSEILFFISFFWAFFHSSLSPTPFIGSSWPPIGISPFNPFQIPLLNTAILLASGITVTWCHQSI-Q-EMNNKKALYSLFITCFLGVYFTMLQAWEYT---EAS----FSMADSVYGSTFFLATGFHGLHVIVGSTF-LFVCLWRIQKTHF-SSKHHFGFEAAAW--YWHFV---DVVWLFL-------FTSI-----YWWGS------------
>Limulus_polyphemus
---------------------------------------MAKHTHPFHMVDQSPWPLTGALSALTLTMGLIKWFH-KMNPNLLMLAMFI--TLVT-MIQWWRDIIRESTFQG-NH----------TSIVMSGLRWGMILFIVSEILFFASFFWAFFHSSLSPSIELGSSWPPSGISPFNPFQIPLLNTAILLSSGVTITWAHHSI-M-ENNHPQSLQALFLTIILGLYFTSLQAWEYW---EAP----FSIADSAYGTTFFVATGFHGLHVIIGTSF-LSICFIRLMFFHF-SPNHHFGFEAAAW--YWHFV---DVVWLFL-------FISI-----YWWGS------------
>Leptotrombidium_deliense
----------------------------------------MKKLQMLHLVTPSPWPIVGSFSALYLVGSTLLLMH--GFSMALIFAGLI--VLIL-MFNWWSDVFAESSLEG-EH----------SKKAVNLLKAGMLLFITSEVFLFISLFWAFFHSSSSPNVEMGSIWPPQKVIPFPVEEIPLLNTIILLSSGGTLTAAHHFI-L-KSNKEMSSIFMKMTISLGILFTLLQAFEYL---EAK----FTMSDSSFGSAFFLATGFHGAHVIVGSIF-LSVCLYQMDLSKV-SFSQFISFEASAW--YWHFV---DVVWLFL-------FISI-----YWWGG------------
>Leipothrix_sp._Z372
---------------------------------------MITKTHGFYILHYMPHPFLSSLISFNLLMSFLLFMK-FNYSLNFMFNFFL--IFLS-CMIWWVSYQDEFNSKG-FN----------SNSIELGLKFSMILFISSEIFFFFSFFWSYFHYFLSPSMEIGGDWPLNYFLFFDCFSVPLVNTMLLLTSGVTVTLSHMQF-I-KGNIKGYNIFLAMTILLGLIFTLFQGLEYF---NSF----FSISDSIFGTSFFLLTGFHGIHVIVGFLF-LFIVLLSCFKNNM-PLISSISTDLSSW--YWHFV---DVVWIFL-------YFFL-----YYLNN------------
>Leipothrix_sp._S83
---------------------------------------MMTKSHNFFLDNPNPYPLLISSNSFVFFISLLIFMK-YGDWGILMFSISS--VSLI-ALFWWANFSGEFNLEG-KD----------SFNMEKGVKNGMIFFISSEVFFFFTFFWSYFHYNLSPSMEISMEWPPVMVSMFDFSNVPFLNTLILLTSGLTVTISHFYL-T-CSQTRKAKIFLSVTVGLGLLFTYFQLVEYS---SGL----FTISDSSFGSIFFILTGFHGLHVLIGTLF-LLAILWRFFKNCA-GNLESLSFEICSW--YWHFV---DVVWIFL-------FYTL-----YYINA------------
>Leipothrix_c.f._sabinae_HEN4
---------------------------------------MMTKFHHYFLLDYSPWPLISSLNSFNLLFSILLFFK-FGNPSVFVLSLAM--LTLT-SFYWWLSYSGEFTLEG-KN----------SNSLEKGIKFSMILFISSEVFFFFSFFWSYFHFFLSPVMETSLVWPPMGVEAFNPLSVPLINTLVLMSSGVSITVSHHYL-I-NGKKKNSLINLGVTIMLGALFTYFQIMEYN---SSF----FSISDSTFGTTFFMLTGFHGIHVLIGSIF-LGTVLYRQSKMVS-NKSDCLSFELSSW--YWHFV---DVVWIFL-------YFTL-----YYLNY------------
>Keiferella_guanegouensis_QH1
---------------------------------------MMTKNHNYFLLMNSPWPLVSSLNSFNLLMSLLMFFK-FNQFDCLSLNICG--ISYC-SFIWWMFYSGEFNLEG-MT----------TNTLAEGLKYSMILFISSEVFFFFSFFWSYFHFYLSPTMETGLMWPPSLVPTFDCLNVPLINTLVLMSSGVTITISHHYL-I-EGKTSLSGFFLMVTLIMGVIFTFLQAMEYN---SSF----FSISDSTFGTSFFMLTGFHGLHVIIGSIF-LAVVLTRFFKLVL-SKEESLSFEMASW--YWHFV---DVVWIFL-------YYSL-----YYLNN------------
>Ixodes_holocyclus
-----------------------------------------MMFHPFHMVDKSPWPLTSAITTLTMMISIIQMLH-YKFSIMTLFFLIL--LLLS-MLQWWRDVSREASLQG-NH----------TSNVIWGLKLGMILFIVSEIFFFISFFWAFFHSMLSPNIELGSIWPPHNIIPFNPFEIPLLNTTILISSGISVSWAHHSL-M-NNNFNETYKSLLITILLGILFTMLQMWEYS---QAQ----FSISDSIFGTTFFVTTGFHGLHVIIGTTF-LFVTLMRINKNLL-SSTHHFGFEAAAW--YWHFV---DVVWLFL-------FTFM-----YWWIY------------
>Humerobates_rostrolamellatus
----------------------------------------MKKFNPFHLVDVSPWPLLASNGALAVVLSGLLTMN-SVNFLTLSTSMAI--MFLV-AYMWWRDVHRESANQG-NH----------SFLVMNGLKTGMILFIASEVLFFSSFFWAFFHSSISPTIELGQSWPPQSITAFNPMSIPLLNTILLLSSGVTITWSHHEM-L-KKNFKKAKKALILTIVLGAIFTTFQGFEYA---EAP----FSMSDSTFGSTFFMATGFHGLHVIIGSIF-LYISMIRFKNLIN-SSEHMIGFECAAW--YWHFV---DVVWLFL-------YSSL-----YWWGA------------
>HK8_20200104
----------------------------------------MMKNNYFFLLPHSPWPMMCSIGSFNLLFSLLILFK-FGLLDSLMISVSS--IILS-SFYWWLSYSKELGFQG-AT----------STFMESGLKFSMILFISSEVFFFFSFFWGYFHYLLSPSMEIGMTWPPLEILSFDYLNVPLINTLILLTSGVTVTISHNYM-L-FENKFKFSLFLFFTIMLGFLFTSLQLLEYM---SSF----FSVSDGNFGTSFFVLTGFHGLHVIIGSVF-LLISLLISSSIQS-NSSNLLSFELSSW--YWHFV---DVVWIFL-------YFFL-----YYLNS------------
>HK3_20191031
---------------------------------------MISKTHYYFGLNTSPWPVIISVSSFNLFLSFLIFMK-FSLTSYFFLSLII--TSLF-SFFWWVNYSSEFNLEG-KN----------SFSLEIGIKISMILFISSEVFFFFSFFWTYFHFFLNPSLELGLSWPPMNVEFFDFLGVPLINTLVLMSSGFTVTVSHSYL-L-DGKMKKASFWLMSSVMLGLLFSILQYSEYK---NSF----FSISDSSFGTSFFMLTGFHGIHVIIGSIF-LLVSLIRFMILSS-STMNSLSFELSSW--YWHFV---DVVWIFL-------YCFL-----YYLSN------------
>HK3_20190627N10
---------------------------------------MISKTHYYFGLDSSPWPVIISISSFNLFISFLIFMK-FSLSSYFLFSLIL--TSLF-SFFWWINYSSEFNLEG-KN----------SFSLETGIKISMILFISSEMFFFFSFFWTYFHFFLNPSLELGLSWPPMNVEFFDFLGVPLINTLVLMSSGFTVTISHSYL-L-DGKMKKSSFWLMSSVVLGLLFSILQYSEYK---NSF----FSISDSSFGTSFFMLTGFHGIHVIIGSIL-LLASLIRFMIMSS-AKMNSLSFELASW--YWHFV---DVVWIFL-------YCFL-----YYLSN------------
>HK3_20190627N9
---------------------------------------MITKFHGFMELNYSVYPLVLSMSSFNLLFSGLIFMK-FEDGLMFYTCLAQ--IFLL-SMIWWIFFGLEINIKG-CY----------TFTMSSGVKMSMILFISSEVFFFFSFFWAYFNSSLSPFFDFSMFWPPMELKFFDFEKLPLVNTCLLLISGVTVTCSHAYF-T-TRDFPKAQMFLSFTFMLGFIFTFFQFMEYS---NSF----FSLNDSVFGTTFFMLTGFHGIHVIIGSTY-LLYTNLYSYSLMM-NSEDPISFELSSW--YWHFV---DVVWLYL-------YFFL-----YYLNS------------
>HK2_20190627
----------------------------------------MTKSFQYYTLSASPWPLITSIMAFNMILSALIMIK-FYIYLNFFLNIIS--LCMI-SLMWWESMTDELNLQG-QE----------TSNMTKSYKFSLITFISSEILMFFSIFWSYFHASLTPLMEISMMWPPVLITTFKWTDIPLTNTIILITSSITVTMAHKML-W-VKKKKMFNILMISTLIMGTVFTVLQFKEYM---NSY----FSLADSTFGNNFFTLTGLHGIHVIIGSLF-LLRTMTKISKKTM-TTKESTSFEMSTW--YWHFV---DVVWLLV-------FYTL-----YFMNS------------
>HK1_20190627
---------------------------------------MITKSHYYFLLSYNPWPMISSINSFLLLFSFLLFLK-FSDALMFLLSAVN--IFIW-SMIWWLNYSGELNLTG-VD----------SFNLSGGIKISMLLFISSEAFFFFSFFWSYFHFLLSPTMETGLCWPPFSVESFDCLNVPLINTLVLMSSGVTVTLSHHYL-IKNSKFSF-NFYLFLTILLGAIFTFLQGMEYS---SSL----FSISDSTFGSSFFVLTGFHGIHVMMGAIF-LLTVFLRNFKMVS-MKMEFLSFELSSW--YWHFV---DVVWIFL-------YFII-----YYLNN------------
>Histiostoma_blomquisti
----------------------------------------MKKFSPFHLVNLSPWPFFTSLSFLSFAMGTIIMVR-LFYCVPFIISLLF--LLVS-SFIWGRDIHREGCYEG-SH----------NVEVLDGFKIGMIFFILSECFFFLGMFWCYIHLAESPDFSVGGVWPPLGVTPFDPSGIPFLNTILLVSSGVSVTWAHHAL-E-EGLFKMSLVGLIFTIFLGFIFTLFQLTEYF---VAS----FTFSCSAYSSIYFMGTGFHGLHVIIGTVL-LFICLVRFSFLVV-SPLHATGFECSVW--YWHFV---DIVWFFL-------YLVF-----YWWGV------------
>Heterometrus_longimanus
----------------------------------------MSMFHFYHLVELSPWPFSGAVGGLLLTSGMVKVFY-GGSYELVLFGVLM--VLLT-MFQWWRDVIRESMGQG-HH----------TEIVVSGLKVGMVLFILSEVLFFVSFFWAFFHSSLAPNIELGILWPPTGVAPFNVFGVPLLNTSILLSSGITVTWCHYSI-L-NGDYKQGVLSLFFTVLLGLYFTLLQGLEYH---EAS----FCVSDSVYGTTFFVATGFHGLHVIIGSSF-LIVCLYRIVNFHF-SLYHHFGFEAAAW--YWHFV---DVVWLFL-------FISI-----YWWGSY-----------
>Hermanniella_granulata
---------------------------------------MTSKFNPFHLVEQSPWPLIASGGALCATTSGLVYFNTSFLPIPISSTLII--LVLA-SFLWWRDIFRESSSQG-HH----------TKVVTNGLKTGMILFITSEVFFFVSFFWAFLHSSISPTLELGQSWPPYSIHSFNPMSIPLLNTIILLSSGVTVTWAHHEM-L-KKKFAKAKDALLLTITLGAIFSMLQGFEYL---EAP----FSMSDSSFGSTFFMATGFHGLHVLIGSTF-LLISLLKFKNFNT-SPTHMVGFECAAW--YWHFV---DVVWLFL-------YSML-----YWWGA------------
>HEN32
---------------------------------------MMTKSNYYFLLNFSPWPILASFCSFNFLFALLIFLK-SGNTSELIYSIVI--LSVF-SFFWWISYSNEITQEG-ST----------SFFLENGIKTAMILFICSEIFFFFSFFWSYFHYLLSPTMELSLFWPPLDVLPFDFINVPLINTLILLSSGVTVTISHFFL-M-KMDYDKFLKFLMVTVFLGMFFSFLQGLEYS---SSF----FSLSDGSFGTSFFLLTGFHGIHVIIGSVF-LMVCFIRGIIMTT-SSNSMTSFELASW--YWHFV---DVVWIFL-------YFFL-----YYMTS------------
>HEN23
---------------------------------------MTIKTNYMFLVTPSPWPLISSVSAFNLLFSLLIFLK-FGSFESFLCSVMM--ISLA-SFCWWMNYSSEMGFKG-GF----------ALSLERGLKVSMILFISSEVFFFFSFFWAYFHFFLSPTLEISGIWPPLQVLSFDFLNVPLINTLILLTSGVTVTIAHFFL-M-SNRVSLFSSSLALTIFLGLIFSLLQGLEYG---SSF----FSISDGNFGTSFFMLTGFHGIHVMIGALY-LLTSLVRSYLFAS-SNENLLSFELASW--YWHFV---DVVWIFL-------YFFL-----YYLNS------------
>HEN13_MT2
---------------------------------------MTIKTNYMFLLSASPWPLISSMSAFNLLFSLLIFLK-FGSLNSFLLSVLL--VSLT-SFCWWMNYSSEMGFKG-GF----------ALSLERGLKVSMILFISSEVFFFFSFFWAYFHFFLSPTLEISGVWPPMQVLSFDFLNVPLINTLILLTSGVTVTISHFFL-M-ANRISLFSSSLALTIFLGLIFSALQGLEYG---SSF----FSISDGNFGTSFFMLTGFHGIHVMIGALY-LLTSLIRSYLFAS-SNENLLSFELASW--YWHFV---DVVWIFL-------YFFL-----YYLNS------------
>Hemiscolocenus_sp.nov._Z394
--------------------------------------MMMTKCHYYFLLNPSPWPLICTFNSFNSFFSFMLFMK-YNDWFSFTTNIIL--LSIS-MFFWWISYSSEFNMEG-LN----------SFTLESGIKNAMVLFISSEVFFFFSFFWSYFHFYLSPCMELGLTWPPYSLEMFDFLNVPLINTLILMSSGVTVTASHYYL-M-EGNFSHSNFFLFLTVLLGVLFTIMQIMEYN---SSF----FSLSDGTFGSSFFMLTGFHGLHVLIGTTF-LLVVLINFMMLTS-SENSSISFELASW--YWHFV---DVVWIFL-------YFLI-----YYLNN------------
>HC3_20190110
---------------------------------------MMTKTHNFFMLNPSPFPLLISMNAFNILFSFLLMLK-LKMILPFSFSLIL--ISYS-SFFWWKSYCSEFTGLG-FN----------SLSLEEGLKFSMILFISSEIFFFFSFFWSYFHYLLSPCMEIGMMWPSEGLKMFEFQNVPLFNTVVLLSSGVSLTVSHDYL-I-KSFKNLSLVFLALTFTLGVIFTALQGLEYS---SSF----FSINDGSFGTSFFVLTGFHGIHVIIGSTY-LLYVFLSMSSQPS-STCSNIKFEMASW--YWHFV---DVVWIFL-------YFFL-----YYVNG------------
>Haemaphysalis_bancrofti
-----------------------------------------MMFHPFHLVEKSPWPLTSSISALCLTLGFINYFN-NYNHMLYLTALVI--LILS-SFQWWRDVSREASYQG-YH----------TILVLKGLKMGMLLFILSEVFFFISFFWAFFHSSLSPNIEIGSMWPPKNIFPFNPFEVPLLNSTILISSGVSVTWSHHSI-M-MGNANNSLISLKITIGLGMLFTMFQLFEYY---QAQ----FSISDGIFGSTFFLTTGFHGIHVIIGTVF-LMVSLGRIKNNLI-SCEHFFGFEAAAW--YWHFV---DVVWLFL-------FTFM-----YWWIY------------
>Habronattus_oregonensis
------------------------------------MKLLEKFFHPYHMVNMSPWPLMIGFGVLGIVIGMIKMFS-FIEMDLFFFSFYL--VLLI-ALLWWRDVIRESTFQG-LH----------SSHVLSGLMVGMILFIVSEVFFFISFFWAFFHSSLSPTIELGSVWPPCGIFPFNPFQVPLLNTVILLASGVTVTWCHQFM-L-NNKWEGAKMALMMTWMLGLYFLMLQGFEYY---MAS----FSISDSVYGSTFFMATGFHGFHVIVGTLF-LFFMWIRLLKNQF-NNSHHFGFEAAAW--YWHFV---DVVWLFL-------FSVV-----YWWGT------------
>Grandiscapitis_camelliae_YN453
--------------------------------------MMMNKNFYGSVLSESFFAILGSIFMMNFFFFLSFFFK-LKFSLEFFLLFYF--LFSF-LYLWWFSFVNEIEFNG-MI----------WMGLMYLIKISMVLFIMSEIFVFFSFFWSFFNTFLSPLPDF-FSFPPKYLKMFETDLIPMFNTFILLFSSLIVTMSHNFY-F-KKNKKMFEVMMFFTILLAFLFIFMQFKEYS---YSF----FSINDSSFGTNFFSITGLHGSHVMIGLFF-LLVVLKNSIFLKT-RPNNSTMVEMGIW--YWHFV---DLIWLFV-------MSTV-----YFYN-------------
>Gaeolaelaps_aculeifer
-----------------------------------------MTFHSYHMVEQSPWPILSSFNALMLMCGMVLFFH-LKEMNLFFSSILL--IILN-MIQWWRDVLREATFQG-HH----------TIIVKKGIKLGMILFIISEIFFFLSFFWAFFHSSLAPDIEIGLIWPPLGVSPFNPFHIPLLNTIILLSSGFSVTWSHHSI-I-NKSKSSASFSLLMTIFLGIYFSFLQMLEYN---QAP----FSMADSIFGSTFFLTTGFHGLHVLIGTIF-LFINFLRLKTFQL-NSTHHFSFEAAAW--YWHFV---DVVWIFL-------FTFM-----YWWIF------------
>Fujianacarus_wisterianis_Z399
---------------------------------------MLTKFNSFFILMPSPWPLINSLAVMNFVFSLLMFLK-GASHMNFFISLLV--VTIA-SFGWWMDFSGELTAKG-YS----------NYKFEVGVKTSMILFIVSEILFFFSFFWSYFHFFSSPVVEVSMMWPPVDLVMFDFSSVPLINTIILLSSGLTLTISHYLM-N-KKNKSLSLIMLLVTVMLGLIFSLLQYSEYC---NSF----FSVADSVFGTTFFILTGFHGIHVLIGTTF-LIVSTILMKKSKS-TAANNLSFELASW--YWHFV---DVVWIFL-------YFLI-----YYMSN------------
>Fujianacarus_wisterianis_HN237
---------------------------------------MLTKFNSFFILMPSPWPLINSLAVMNFVFSLLMFLK-GASHVNFFISLLV--VTIA-SFGWWMDFSGELTAKG-YT----------NYKFEVGVKTSMILFIVSEILFFFSFFWSYFHFFSNPVVEVSMMWPPVDLVMFDFSSVPLINTIILLSSGLTLTISHYLM-N-KKNKSLSLIMLLITVMLGLIFSLLQYSEYC---NSF----FSVADSVFGTTFFILTGFHGIHVLIGTTF-LIVSTILMKKSKS-TAANNLSFELASW--YWHFV---DVVWIFL-------YFLI-----YYMSN------------
>Fujianacarus_wisterianis_CQ1
---------------------------------------MLTKFNSFFILMPSPWPLINSLSVMNFVFSLLMFMK-GVSHMNFFISLLV--VTIA-SFGWWMDFSGELTAKG-YS----------NYKFEVGVKTSMILFIVSEILFFFSFFWSYFHFFSNPVVEVSMMWPPVDLVMFDFSSVPLINTIILLSSGLTLTISHYLM-N-KKNKSLSLIMLLVTVMLGLIFSLLQYSEYC---NSF----FSVADSVFGTTFFILTGFHGIHVLIGTTF-LIVSTILMKKSKS-TAANNLSFELASW--YWHFV---DVVWIFL-------YFLI-----YYMSN------------
>Fragariocoptes_setiger_CM
---------------------------------------MSGKFHYYVGLINSPWPIFSSLSSFNLFFSLFLFLK-YGYLDLFCCSMIL--IMLT-SYMWWRDYTREYVSDG-GY----------SDSIDFCMKFSMVFFIGSEIFFFFSFFWSYFHFFMSPVFEEGFFWPPYCLLTFSSFNVPLLNTILLLSSGVTITVCHMMI-I-NGDYKKSLVYLVLTVLLGFTFSFFQCLEYM---SSF----FCISDSNYGSIFFLLTGFHGMHVLIGTVF-LLISMGRLVLFML-SSDHMLSFELCSW--YWHFV---DVVWIFL-------YFFV-----YYLVN------------
>Euseius_nicholsi
----------------------------------------MNNKHPFHIVDLSPWPLMNSLNLFNTVFLYLKFFKTPNDINMCMFMLTI--LIFT-SFLWWRDICREGCYQG-HH----------TFKVYLGMKISMIMFISSEIMFFFSFFWAYFHFSLSPEFEISNTWPPTGISVVNPYQIPMLNSIILISSGASVTWCHFSI-L-HKKYYSSIFSLALTIFMGALFSGIQMMEYK---MKD----FVLNDNVYGSVFYKLTGFHGAHVTIGTIF-LIINQIRLMNSQI-NNKHHFSLEAAAW--YWHFV---DVVWIYL-------YIFL-----YWWYSI-----------
>Eriophyes_armandis_Z303
---------------------------------------MITKTHYFFAVPLSPWPILVSMNTFSLLFSLLIFFK-MSEFLPFALSLAN--STLG-AFMWWISYSAEFNLEG-KD----------SMTLETGMKYSMILFISSEVFFFFSFFWAYFHFCMSPTMETGLVWPPFAVQSFDFLNVPLINTLLLLTSGVTVTVSHLAL-V-KGKFSQCALFLLITVLLGVVFTLFQVTEYN---TSF----FSISDSTFGTSFFMLTGFHGIHVIIGSIF-LFTTLFRMFKAGP-SKGEYLSFELSSW--YWHFV---DVVWIFL-------YFVI-----YYLNA------------
>Eremobates_cf._palpisetulosus
----------------------------------------MSHYHPYHIVDISPWPLTGAIGAFTIMIGMINWFH-MNSMTILTIGYII--TLMT-MFLWWRDVIREATFQG-HH----------TNKVTMNMRWGMIMFITSEVFFFVSFFWAFFHSSLSPAIEIGASWPPTGITPFNPFQIPLLNTIILLSSGVSITWTHHSI-M-EKNYSQSVKSLLITILLGLYFISIQGLEYY---EAP----FSIADSVYGSTFFMATGFHGLHVIIGTLF-LSVTLIRLIKFHF-SSHHHFGFEAAAW--YWHFV---DVVWLFL-------YISI-----YWWGN------------
>Epitrimerus_sp.nov._Z338
---------------------------------------MITKTQHFFLLSPSPWPLIGSVCGFNLLFSMLMFFK-YADSFIFVLNIFH--VFFL-SFFWWVYYGKELNVKG-FS----------SYSLEKGLKVSMILFISSEVLFFFSFFWSYFHFFLSPSMEAGLSWPPVSVEMFNCINVPLINTLVLMSSGLTVTLSHYFL-L-EGKKSSFNLFLMVTISLGFLFSILQLMEYK---SSF----FSISDSTFGTSFFMLTGFHGLHVLIGTVF-LAVALARAVSINV-SNSSSINFEMASW--YWHFV---DVVWIFL-------YFLI-----YYLNN------------
>Epitrimerus_sp.nov._SD25
---------------------------------------MMTKFHYYFLLEWSPWPLVVSLNSFSLLFSFSLFLK-YSESAMFLFSFLN--LTYC-CFFWWIFYSKEYIMEG-YD----------SVSLEQGLKLSILLFICSEVFFFFSFFWSYFHFFLAPTLEIGMIWPPYSVEMFDCLNVPLINTLVLVSSGVTVTSSHHFL-I-KGNFKMFNFYLFLTIFLGACFSILQAMEYM---SSF----FSISDSSFGTSFFVLTGFHGIHVLVGTLF-LLVSLFSSLNLSP-SKKDSTMFELSSW--YWHFV---DVVWIFL-------YFSL-----YYLNN------------
>Epitrimerus_sabinae_S83
---------------------------------------MISKVHYFFYTCNSPWPLLATLNSFNLLFSLLTFLK-TGIHHSFFVSILV--VAGT-SMIWWFFYSGENVFQG-LF----------SLSLMSGLKIGMLMFISSEVFFFFSFFWSYFHFSLSPTMEVGLMWPPYYIEMFDCLDVPLVNTLILLSSGMTVTVAHESL-W-QTQIKKAKIYLGVTIILGLMFTMCQLAEYN---SSF----FSIGDSTFGTTFFMLTGFHGIHVLVGTIF-LFIVLMRFFKFTS-NKNEMLSFELASW--YWHFV---DVVWIFL-------YYLI-----YY---------------
>Epitrimerus_sabinae_HEN25
---------------------------------------MISKVHYFFYTCNSPWPLLATLNSFNLLFSLLTFLK-TGIHHSFFVSILV--VAGT-SMIWWFLYSGENVFQG-LF----------SLSLMSGLKIGMLMFISSEVFFFFSFFWSYFHFSLSPTMEVGLMWPPYYIEMFDCLDVPLVNTLILLSSGMTVTVAHESL-W-QTQIKKAKIYLGVTIILGLMFTMCQLAEYN---SSF----FSIGDSTFGTTFFMLTGFHGIHVLVGTIF-LFIVLMRFFKFTS-NKNEMLSFELASW--YWHFV---DVVWIFL-------YYLI-----YYCNNWQ----------
>Epitrimerus_sabinae_GZ121
----------------------------------------MTKNHQFFMLAYSPWPLILSLSAFNLFFSGLVFFK-MNQFDCLLLNIFL--LTMG-SFFWWVFYSGEFNLEG-KD----------SFSLETGLKYSMLLFISSEVFFFFSFFWSYFHFFLAPSLEVSMMWPPMEVSMFEYLNIPLINTLLLLSSGVTISISHYLM-I-KGTMNGSQKFLAITIMLGLIFSLLQIEEYN---SSF----FSISDSSFGTTFFMLTGFHGIHVIIGTIF-LLTSLMRYNKMSS-NKMSCSSFELASW--YWHFV---DVVWIFL-------YFVL-----YYLND------------
>Epitrimerus_pyri_AH40
---------------------------------------MMTKSHNYSFLSQSSWALYVSLVSFNLALSLLTFFK-FMYFQSFFFSLIL--ALLA-SFVWWTNFSKEFFLEG-KD----------SMNMEEGLKFSMILFISSEIFFFFSFFWSYFHFFFSPLLEVGMQWPPLMVESFDYSAVPLINTLVLVSSGAVVTLSHHYL-C-DGKSKSCLFFLSATILLGFIFTYLQWLEYN---NSF----FTVSDSTFGTSFFVLTGFHGIHVIIGSLF-LLTVLIRSAFFSS-VKNGSVSFELSSW--YWHFV---DVVWLFL-------YFCL-----YYMND------------
>Epitrimerus_cf._spirae_KK1
----------------------------------------MTKFHYYFLLPFNPFAFLASLSSFNLMFSFLLFLK-YNEFSCFFYNFSM--ASLF-CFIWWICYSNEMNYMG-WS----------SFILESGLKLSMILFICSEILFFFSFFWSYFHFSMSPSMESGLSWPPVYLEMFDFSNVPLINTLVLLTSGFFITLAHHFM-M-ESKFQSCIIFMILTFLLGLFFSVLQKMEYE---SSF----FGVSDSTFGTCFFILTGFHGLHVIIGSIF-IAYSVMGMMSKTC-GKNYCVSMELASW--YWHFV---DVIWIFL-------YFLV-----YYMNF------------
>Epitrimerus_c.f._sabinae_Z300
---------------------------------------MMTKNHQFFMLAYSPWPLILSLSAFNLFFSGLVFFK-MNQFDCLLLNIFL--LSMG-SFFWWVFYSGEFNLEG-KN----------SFSLETGLKYSMLLFISSEVFFFFSFFWSYFHFFLAPSLEVSMMWPPMEVSMFEYLNIPLINTLLLLSSGVTISISHYLM-I-KGTMNESQKFLAITIMLGLIFSLLQIEEYN---SSF----FSISDSSFGTTFFMLTGFHGIHVIIGTIF-LLTSLMRYNKMSS-NKMSCSSFELASW--YWHFV---DVVWIFL-------YFVL-----YYLND------------
>Epilohmannia_sp2.
----------------------------------------MNNNNTFHLVNPSPWPTISSILALNMVASLGLWMH-KSVTYTMTLTTTL--LLIT-SWNWWQDIHRESTSMG-DH----------PKKVKEGLKMGMILFILSEVFFFLAFFWSFFHSSLSTTPELGFQWPPKEVHGFNPTGVPLLNTMVLLFSGASITWCHLEI---ENTRLKGIYSLFTTILLGAAFTFLQWLEYK---EAH----FSMSDSVYGSSFFMATGFHGLHVIIGSTF-LTISLLRLIYVGM-NNNFMVGFECSAW--YWHFV---DVVWLFL-------YTFL-----YWWSFYHLST-------
>E1
---------------------------------------MMMKNNYFFLLPHSPWPMMCSIGSFNLLFSLLILFK-FGLLDSLMISVSS--IILS-SFYWWLSYSKELGFQG-AT----------STFMESGLKFSMILFISSEVFFFFSFFWGYFHYLLSPSMEIGMTWPPLEILSFDYLNVPLINTLILLTSGVTVTISHNYM-L-FENKFKFSLFLFFTIMLGFLFTSLQLLEYM---SSF----FSVSDGNFGTSFFVLTGFHGLHVIIGSVF-LLISLLISSSIQS-NSSNLLSFELSSW--YWHFV---DVVWIFL-------YFFL-----YYLNS------------
>Diptilomiopinae_sp._GZ126
----------------------------------------MTKTHNFYMLNENSFPLLSSLSVFNLMISLSLYLK-YNNIMVMTLMIMN--ISLV-SFMWWISYSSEYNKEG-KS----------SFILEKGLKMAMILFIYSEVFFFISFFWSYFHFFLSPMMDLGMEWPPLKVKSFDFLNVPLINTMLLLMSGITITSSHHYL-I-KGKKKLTMMTLALTIFMGLTFTYLQKIEYE---SSF----FSISDSTFGTTFFMLTGFHGIHVIIGSIF-LLTTVMRLYKIIS-SKNNCSSMEMASW--YWHFV---DVVWIML-------YFII-----YFLNS------------
>Diptacus_sp._CA46
---------------------------------------MISKFHNFFLLSLSSLPLVGSMSSFNFLISILIFLK-FQITTNLFLSLVI--LISS-SFTWWILYSNEMNIQG-LN----------SEILESGLKLSMIMFICSEIFFFFSFFWSYFHFSLTPVMELGLFWPPLKIEFFNFLDVPLINTLLLLTSGVTITMSHHFL-S-KGQLKKSKMNLTLTIILGIMFTMMQKLEYS---NSF----FSISDSTFGTSFFMLTGFHGIHVLIGTVF-LTITLSRAYKMIS-SKNNCVSFEMSSW--YWHFV---DVVWIFL-------YFLL-----YYLNN------------
>Diptacus_brevichaetus_Z365
---------------------------------------MMTTFHHYSDSSLSPWPVLISINIFNTLMALMLFMK-FQNFEVMMLSLLL--TLNC-SFKWWMYYSLELNEKG-MY----------SFNLENCLKSSMLLFISSEIMFFLSFFWAYYHYMSSPPMEMGSMWPPEKILSFDYNKVPLINTFILLMSGITVTISHSYI-L-KKEMKLSETYLVATILLGASFTILQGMEYN---SSF----FTISDGTFGSTFYMLTGFHGIHVIIGVTF-LIFVSINTNTLRA-NTKNILSFELSSW--YWHFV---DVVWLKV-------FFLL-----YYLNS------------
>Dipentamerus_litseaec_GD140
---------------------------------------MIKSTHHYYLLNPSSWPFSVSLASYNLFLSFFFFVK-FGNSFIFSTSVLL--TFIL-AMFWWMSFSMEFNLEG-KN----------SFSLETGVKMGMLLFISSEIFFFFSFFWSYFHFFLSPTVELGMNFPPVGLEFFDCTSVPFINTLLLMGSGLTVTVSHFFL-L-SNRKKSGFFWLFFTIILGILFTYFQLMEYK---SSF----FGLSDGSFGSAFFILTGFHGLHVLIGTFF-LMVTLFRMWHLNS-SVTSLLSFELAAW--YWHFV---DVVWIFL-------YFFL-----YYMV-------------
>Dermatophagoides_farinae
----------------------------------------MKKFNPFHLVELSPWPILTSFSFLSFALGVVVMVR-CFDVYPFLISLLV--LLYS-SFLWGRDIHREGCYSG-NH----------NFEVTVGFKVGMVLFILSECFFFLGMFWGYFHLAELPAVEVGGVWPSLGVAPFDPKGVPFLNTILLVSSGVSVTWCHHSM-E-EGEYKISVVSLVFTLLLGLFFTCLQGLEYY---VAS----FTFSCSCYSSVYFMGTGFHGLHVIIGSAL-LMICLFRFYFLHI-SPNHSVGFECSVW--YWHFG---DVVWFCL-------YLTF-----YWWGV------------
>Dermacentor_silvarum
-----------------------------------------MMFHPFHLVEKSPWPLTSSISAFSLTLGFVSYFH-NLNSTLILMAIFM--IFIS-SFQWWRDISREASFQG-FH----------TKWVLNGLKLGMLFFILSEVFFFISFFWAFFHSSLSPNIEIGSLWPPKNIIPFNPFEIPLLNSTILISSGITVTWSHHAI-L-NKNYISALTSLKITIFLGVMFTAFQIFEYS---QAQ----FSISDSIFGSTFFMTTGFHGFHVLIGSIF-LIVSFIRIKNQLI-SSDHFFGFEASAW--YWHFV---DVVWLFL-------FTFM-----YWWVY------------
>Demodex_folliculorum
-----------------------------------------MKKNKFHLVELSPWPIISSINTNMFFMSMIKFMK-YKTNTLLIFSLST--LALS-SLLWWSSVNRESSIQG-LH----------NKKTHTLFKAGMALFITSEVLLFTSMFWNFFHLSFEASVAIYGNWPPNSLSFTNPYLLPIYGTILLISSSFMASKAHQATTTSTVNYCPINKNLLKSVMLGFLFLDMQLMEYSQSNSAM----ITFNQNPFSSIFFMTTGLHGSHVFVGLLF-LSYTLYFSEKNYL-SMKKHSSLIMAVW--YWHFV---DIMWLFV-------YYSL-----YFITAY-----------
>Damon_diadema
---------------------------------------MSNQSHPFHMVNMSPWPLTAAIGSLTLTMGMIKWFH-LNSMSLFTLGLLI--LLST-AIQWWRDIIREATFQG-HH----------TTPVISGLKWGMILFIISEVLFFVSFFWAFFHSSLSPNIELGSLWPPQGINPFNPTHIPLLNTSILLASGVTITWTHHNILL-SKNKKASN-ALTITLLLGVYFTLLQAWEYF---QAP----FSISDSVYGTTFFVATGFHGLHVIIGSTF-LLITLMRMINLHF-SASHHFGFEAAAW--YWHFV---DVVWLFL-------YISI-----YWWGS------------
>Cryptocellus_narino
----------------------------------------MKSFHPYHMVEQSPWPLMGMLTALLMTSSLILWFH-NKMFSPMMLSIII--MFLT-MIQWWRDVTREATFQG-QH----------PLKTVTNLKWGMILFIVSEVMFFLSFFWAFFHNSLAPTMELGSTWPPMGINTFNPISIPLLNTAILVSSGVIITWTHHSL-I-NKKLTQAKKSLTITIMLGIYFTMLQMLEYY---EAS----FSMADSCYGSSFFVATGFHGLHVIIGTTF-LLTCSLRLFNLHF-SNKHHFGFEASAW--YWHFV---DVVWLFL-------FSTI-----YWWGN------------
>Cosetacus_sp.nov._GD115
---------------------------------------MMTNFNYLFLLNSNPFPLLCCFSFLNSILGVFFLLK-FS-FYFFLSSVIL--SFLA-GLCWWMNFSSEMNENG-FD----------SFTMNQSVKMFFSFFIGSEIFFFISFFWSYFHFLLSSNMEFFFSWPPFSLLMFNYMDVPLLNTFILLSSGFTVTSCHFFA-L-TDKMTKFMFYLFLTVTLGFMFTYYQYVEYN---FSF----FSINDSTFGSSFYLITGFHGIHVVVGTLF-LLFNFFRYF-FFSFFPDSITSFELSSW--YWHFV---DVIWIFV-------YFFI-----YVNI-------------
>Cosella_viburniae_GD139
---------------------------------------MMNKFNYFMLLSANPWPSIFSFSLMNFILGVFILLK-KKDSSFIMLSLSI--LILM-GLMWFDDLNKEANLLG-ME----------SLNLIITMKFFFILFVLSEVMVFISMFWSNYWFFLVPESY-PSIYSCTSIKFFSWDLMPMVNTLILLISSITITISHNLY-N-LGKKNYMLTFLFMTVALGISFTACQMMEYY---ESY----FSINDSFFGSVFFLLTGLHGIHVILGTFI-LMFSYMKVSNSEG-LKMKMESFEMSSW--YWHFV---DLVWLFV-------IYSM-----YYLNS------------
>Cosella_sp._GZ75
---------------------------------------MMMKMNYFMLLMGSMWPLLMSINLMNFMLSVGLMLS-NHNSHNLMMSLSFTNMMMA-SYLWSSSMSAEYLKTG-SS----------SMNLELTMKNFFLMFILSEIMIFISLFWSYYSFFLVSDYY-TNMWPCTLLKPFDWKMMPMINTLILVSSSIMVTMSHHYM-N-KNKVIKAKINLTMTILMGLLFSWLQFKEYN---NCY----FSINDSSFGTSFFMITGLHGIHVMIGATM-LMICNIKILLMNQ-HKAKFESFEMSSW--YWHFV---DLVWIFV-------MYSL-----YYMNY------------
>Cosella_sp._FJ16
---------------------------------------MMVKFNYYMILKNSPWPLLMSFSLMNFMMSIILLIK-FNSYNMILMNFIM--IFMI-LNMWFMEYSTEMNMFG-LE----------SMNLEKSIKLFFLMFILSEMMVFISMFWSNYWFFLVPDFN-PIIFNFKFMKFFEFNLVPFINTMILIFSSITITISHFYF-N-MSNMKKMNNYMILTIFMGMLFSLFQLMEYM---NSY----FNINDSFYGSIFFMTTGLHGTHVLIGTMI-LMFCLLKNLMMDS-MKKNFKTFEMGSW--YWHFV---DLIWLFV-------IYSL-----YYLNN------------
>Cereusacarus_sp.nov._Z361
---------------------------------------MMTKNHHFFLLIPSSLPLISSILSFNLFSSFLMFVK-YSELNLFAANLSV--LSFC-CLFWWFFYSGEFNLEG-SS----------STKLESGLKFSMLLFISSEVFFFFSFFWSYFHFFLCPTMETSLEWPPLYLKMFDASLVPFLNTLILLSSGVTVTLSHYYL-V-EGSKNKSNIFLAITIALGMVFTLFQVMEYN---SSF----FSICDSSFGTSFFVLTGFHGIHVIIGTLF-LMLVLFRFYKFSV-SKSNMISFEMASW--YWHFV---DVVWMFL-------FFFI-----YYLNN------------
>Ceratoppia_bipilis
----------------------------------------MKKFNPFHLVDRSPWPILASTGAFCLVLSTLSYIN-KINSVLLPISLIF--IILV-CYAWWRDVHREASYQG-TH----------TSAVMTGLKTGMVLFILSEVFFFLSFFWAFFHITLSPTVELGQLCPPPNVMPFNPMSIPLLNTILLLSSGVSVTWSHHEM-L-KSNFSKAKTSLMLTILLGLAFSCFQGFEYK---EAP----FSISDSAYSSVFFMMTGFHGLHVIIGTVF-LVICLVRFSMLLT-TSKHMVGFECAAW--YWHFV---DVVWLFL-------YSML-----YWWGSQ-----------
>Catarhinus_sp.nov._GD136
---------------------------------------MMTKLHMYMLMEQSIFPLISSMSALSFTLSACMFLK-FKAVSMFIFSITS--MLFC-GLLWWSSYTSEINFQG-KF----------SKGMVNCLKMSMLLFISSEIFLFFSFFWSYFNFSLTPSMEMDFSWPPKGIMFFNPIEIPLANTLILLMSGVTITYSHHCL-M-MGLMVTSMSFLTSTYLLGLIFSIFQGLEYI---SSF----FSLNDSVFGSTFFVLTGFHGMHVLVGTFY-LILVSFYMNQMKS-TMNEFTSFEMASW--YWHFV---DLVWIFL-------YFFI-----YYCSM------------
>Carcinoscorpius_rotundicauda
---------------------------------------MMNHTHPFHMVDQSPWPLTGALSALTMTTGLIKWFH-MMDPKLLILGLII--MLMT-MIQWWRDIIREATYQG-NH----------TSKVILSLRWGMILFIISEILFFISFFWAFFHSSLSPSIELGSSWPPTGIYPFNPFQIPLLNTAILLSSGVTITWTHHSI-M-ENKYNQSIQALFLTVILGIYFTTLQAWEYW---EAP----FSISDSAYGTTFFVATGFHGLHVIIGTSF-LFICLFRLINFHF-SPNHHFGFEAAAW--YWHFV---DVVWLFL-------FISI-----YWWGS------------
>Calepitrimerus_sp.nov._Z308
---------------------------------------MITKTHHYYGLSSSPWPLILSICVFNLLISILILLK-FNNTFPLFINFVL--SSVG-SFFWWSAYSGELNLEG-ST----------SSNMEESVKVAMILFISSEVFFFFSFFWSYFHFYLSPCMEISLMWPPLLIEPFSFLNVPLVNTMILMMSGVTVTLSHNFL-I-KDNFKSGKMFLSITWILGIIFTIFQAQEYM---SSF----FGICDSTFGTSFFMLTGFHGIHVLIGTLF-LITVFARFSKLMS-FKFESLMFELASW--YWHFV---DVVWIFL-------YFII-----YYLNN------------
>Calepitrimerus_flexuosus_Z342
---------------------------------------MMTKNHHHFLLFSNPWAVLSSFSAFNLVFSILLFFK-FKELDCFLVSFSL--IFVS-SMVWWISYSKEFSLEG-KE----------SSNLEEGVKFSMILFISSEVFFFFSFFWSYFHFFLSPMMEASLQWPPLCVEMFDFSEVPLINTLALMMSGVTVTLSHHFL-I-EGKKKLCCLFLLATIFLGIFFSFLQWAEYT---NSF----FTISDSSFGTSFFMLTGFHGIHVLIGTFF-LLVVLIRISSSSN-SNSDSESFEMASW--YWHFV---DVVWLFL-------YFCL-----YYVNC------------
>Calepitrimerus_bungeanus_HLJ97
---------------------------------------MMSLTNYYFFLSLSPWPILISCSVFNLASSFLFFLK-FADVHIFLLSMLL--VSTV-AMMWWSDYSKEFSESG-KE----------SFSLEGGVKMSMILFITSEILFFVSFFWSYFHFSITPLMDASFYWPPMGLKMFDHASVPLINTLILLTSGGTVTLSHMFM-I-KGSFKNCYNLLLATVLLGISFSYLQYDEYV---SAF----FTMSDSVFGTCFFILTGFHGIHVMVGTLY-LAWVLSMSSK-KM-SKQNSLSFELASW--YWHFV---DVVWMFL-------YFFL-----YYLSN------------
>Calepitrimerus_anomalus_HLJ99
---------------------------------------MVTKNHHYFLLSFNSWPVFISFCLLNLVFSILIFLK-FHYFFPVILNLIS--IFFF-SFLWWLFYMEEFNLEG-KD----------SSTLEDGVKFSLLLFISSEIFFFFSFFWSYFHFFLSPVMEVGLIWVPAYISMFDYMSVPLLNTLILLSSGVTITISHYFL-G-KSNIKVCLMFLVVTIFLGFIFSFIQWMEYH---SSF----FSISDCTFGTSFFILTGFHGIHVLVGSVF-LVTVFFKASSLNM-SKFSFTSFDLASW--YWHFV---DVVWLFL-------FFCV-----YYMVN------------
>ca39W
---------------------------------------MMSHSNYLFVLPLSSFPFLSSLSFFSIVMGIFMSLK-FE-FLVLLVSLIS--SLFI-SLMWWFCYSAEFSEEG-GF----------NLNLSEGLKYSFLLFISSEVFFFFSFFWSFFHFFLSPLMELNFNWPPYSILMFDYLEIPFLNTLLLLSSGISVTASHFFF-F-KGRFTEYSFYLFITFFLGLVFSFFQYLEYN---NSF----FSYNDSCFGSCFFTLTGFHGLHVIIGSFF-LIFVFFRSFNFLSFFGLTPLSFELASW--YWHFV---DVVWIFL-------YFFV-----YVFSCI-----------
>ca35
---------------------------------------MISKNHHYFLLSSNPWPLLVSAGCFNLMFSLLLFMK-FSDSIAFSMSIFL--LSFC-AFVWWMNYSKEFKFFG-MN----------SLDLESGVKMGMMLFICSEVFFFFSFFWSYFHFFLSPGLENGFVWPPQGVYPFEAQNVPFLNTLILLGSGVLVTMSHSSL-N-WGTKKNSNMFLMGTIFLGITFTFCQGLEYV---SSL----FSVSDGNYGSSFFLLTGFHGLHVIIGSVF-LFVVLLSSINSSG-SDGGFTSFDLSCW--YWHFV---DVVWVFL-------FFFL-----YYLN-------------
>CA2
---------------------------------------MLTKSHHHFYTEVSSWPLLISFCSFNLMLSLGLFFK-YTYMHSFVLSLIP--VTFS-SFFWWLSYNKEFTDEG-KD----------SCSLENGLKISMILFISSEVFFFFSFFWSYFYFYLAPFLEAGQEWPPAFLSMFDFTQVPLINTFALLTSGVTVTISHHFL-S-QGKSNFCLLFLFFTFMLGLLFTYLQWLEYE---NSF----FSISDSSFGTCFFMLTGFHGLHVGVGTLF-LMTVFVRMIVVGC-SKQDSCMFDLCCW--YWHFV---DVVWLFL-------FFFL-----YYMNF------------
>Boczekella_fabris_HLJ101
--------------------------------------MMMMKSHYYMSLLSSPWPLLSSIFSMNLFFSFFLFFS-ISSLIPLFMSLFF--LVLV-SYQWWRDLDFEYIYEG-MS----------SELLDSCLKYSMILFISSEIFFFISFFWGYFHFFFSDLLEMGWMWHPAGLLMFDYSNVPLINTIILLSSGMTITMAHNYY-L-KNSYSFSLFYMFFTLSLGAFFTFLQYLEYC---SSF----FSITDSSFGSVFFMLTGFHGIHVLVGSIF-IFFVLIRSMKMFL-STDSMISLDLCSW--YWHFV---DVVWMFL-------YYFV-----YYLSF------------
>Bipassalozetes_perforatus
---------------------------------------MTNKFNPFHLVDVSPWPLLASNGALCLVLSGLIMIN-KVNPLFSLVSFLA--VLLV-AFSWWRDVHRESTNQG-SH----------PEMVMNGLKTGMILFIASEVFFFVSFFWAFFHSSISPNVELGQMWPPVSIISFNPMSIPLLNTILLLSSGVSVTWSHHEM-I-KENFVKSKYSLLLTILLGGVFTVFQGLEYA---EAP----FCMSDSSFGSTFFMATGFHGLHVIIGSIF-LVISLVRFNKMIN-SSYHLVGFECAAW--YWHFV---DVVWLFL-------YSML-----YWWGA------------
>Asternoseius_sp.
-----------------------------------------MTFHPYHMVEKSPWPLTASLSALCFTLSMANMMHL-KTMILLLPAFLI--MLLT-MYQWWRDITREATFQG-LH----------TSIVNMNMKWGMILFITSEVFFFLSFFWAFFHASLSPDIEMGLNWPPTGIIPFNPFHIPLLNTIILVSSGATVTWSHHSI-I-NKNYKTAFLSLLFTIILGIYFSILQGWEYH---EAS----FSISDSIYGTTFFVATGFHGLHVIIGTTF-LFINLIRMIMGHF-SQFHHFSFEAAAW--YWHFV---DVVWLFL-------YIFI-----YWWSFYLISMKSTLNFQ
>Argyroneta_aquatica
------------------------------------MKLL-KNFHPFHMVNMSPWPLLVGLSVLGGVMGLVKLFI-FMEIDLFMMSFFL--SGVL-VILWWRDVVRESTFSS-FH----------SSEVMSGLMVGMILFIVSEIFFFFSFFWAFFHTSLSPVVELGMMWPPMGIIPFNVFQVPLLNTVILLSSGVSVTWCHQSI-L-NGDWSSAEVSLMVTWMLGVYFLFLQGLEYW---VAS----FSIGDSVFGSVFFMSTGFHGFHVIVGSLF-LFVMWLRVKKGHF-SEIHHFGFEAGAW--YWHFV---DVVWLFL-------FSVV-----YWWGT------------
>Argas_lagenoplastis
-----------------------------------------MTLHPFHLVNKSPWPLTGSLAMLSLMVSMINIMH-FSKYNMMILAILI--AFLT-MYQWWRDICREATFQG-LH----------TLIVVSNMKWGMLLFIISEVFFFISFFWAFFHSSLSPNIEIGSMWPPKSIQPFNPMSIPLLNTTILLSSGVTITWSHHSM-L-NKNFKESFNGLILTISLGLIFTILQAWEYF---QAS----FSISDSIFGSTFFMSTGFHGLHVMIGSSF-LLMIFIRLNLNHF-SKSHHFGFEAAAW--YWHFV---DVVWLFL-------YTFI-----YWWSF------------
>Ardeacarus_ardeae
----------------------------------------MKKFNPFHLVDLSPWPIFTSFSFLSFGLGVVIMVR-CFYIYPFILSLLF--LLMS-SYFWGVDIHREGCYEG-SH----------NYEVVTGFKIGMVIFILSECFFFLGMFWAYFHLAELPSLEFGGVWPPVGINAFDPKGIPFLNTILLVSSGVSVTWSHHSM-E-NGHYKSSVFSLGMTVFLGILFTSLQILEYK---VAM----FTFSCSSYSSVYYMGTGFHGLHVIIGSFL-LLLCLFRFFHMFI-SCYSSVGFECSVW--YWHFV---DVVWFFL-------YLVF-----YWWGV------------
>Apodiptacus_toxicodendri_FJ25
---------------------------------------MMSKSHNLFLLKPNSYPLTISIAIMNFMMSATLFLK-FKIHMNMIVSSMF--LITM-SFMWWMNYSKEMSMKG-DY----------SMMLMKGLKMSMILFIYSEVLFFFSFFWSYLHFFLSPIMELGMDWPPKKIIFFSYEDVPLINTLVLLASGATITAAHNLI-M-KNNKGTSKMLLIITILLGLMFTVLQKLEYD---SSF----FSISDSTFGTSFFMLTGFHGLHVILGTLF-LSTSLTRYLSLNM-SSKDHLMFEMASW--YWHFV---DVVWIFL-------YFLL-----YYLNS------------
>Apodiptacus_sp._E11
----------------------------------------MSKFHNFFSTNLSASPLMASISSFNFMISMILFLK-FNLMVSLLYGILS--ITST-SFLWWISYSNEFNIKG-LN----------SGTLEKGLKLSMILFICSEILFFFSFFWSYFHFFLSPLMELGMKWPPLKIQFFDYLNVPLINTLILLTSGVTVTTSHYFL-M-NNLKKSSKIMLFSTITLGIMFTILQKMEYE---ESF----FSMSDSTFGTSFFMLTGFHGIHVLIGTIL-LKITYFRFYKLTS-SKNSALSFDMASW--YWHFV---DVVWIFL-------YFII-----YYLNK------------
>Apodiptacus_castaneae_Z377
---------------------------------------MMSKFHNFFLLNLSSAPLVSSVASFNILFSILLYLK-FSMTENLMISIFM--VTSS-AFLWWISYSNEFNLSG-MN----------SEILEKGLKMSMILFICSEILFFFSFFWSYFHFFLSPLMELGLSWPPKTIQFFDYLNVPLINTLILLSSGVSITASHYFL-S-KGEKKSSKLLLLLTMILGLIFTILQKMEYE---ESF----FSISDSTFGTAFFMLTGFHGIHVIIGTIF-LTITYSRFYKMIS-AKDSALSFEMSSW--YWHFV---DVVWIFL-------YFII-----YYLNN------------
>Amphitetranychus_viennensis
------------------------------------------------LVNLSPSPLMICLILFLFINSVNNFSWMIFSYINLICVFFI--FMFYLLFFYFFIMLNENFFFG-KY----------SKKKKNILVNGFFLFIISELMIFISLFWSFIHNAYSPNMFMGNFWPPKGVLVANPTSMIIFGTCILLSSSLIIMVSHNMM-I-KNYKYKSLFYLFICLTMGMIFIDMQILEMS---NYFLKLNFNFNDSIFSSSFLFTTSLHASHVILGLIG-LIFSFYLFKSNNN-NFIFYLNFEFSIW--YWHFV---DYIWIGV-------FTLF-----Y----------------
>Ammothea_carolinensis
---------------------------------------MTKQFHPYHIVDQSPWPLSGAIGLMMFLTGMMEFIY-LKSINMLTLGLIL--IFLT-MYQWWRDITRESTFQG-FH----------TNKVVTGLKFGMILFIISEILFFFSFFWAFFHSSLSPTIEMGMMWPPMGIKSFNPLSIPLLNTLILLSSGVTITWSHHSI-I-MNNFYYSKLALILTIMLGVYFSILQAWEYW---SAS----FTMADSSYGSTFFMATGFHGAHVLIGSMF-LLMCYIRMKFKHL-SNNHHFGFEAAIW--YWHFV---DVVWLFL-------YSSI-----YWWGN------------
>Amblyomma_cajennense
-----------------------------------------MMFHPFHLVEKSPWPLTSSISAFSLTLGFVNYFN-NNNILLVLIAMMV--LFLS-SFQWWRDVSREASFQG-FH----------TKYVLEGLKLGMLLFILSEVFFFISFFWAFFHSSLSPNIEIGSQWPPQNIIPFNPFEIPLLNSTILISSGISVTWAHHAI-M-NGDYFSSLMSLKITIMLGAMFTMFQVFEYY---QAQ----FSITDSVFGSTFFLTTGFHGIHVIIGSLF-LLVSYFRIKNSLI-SKSHFFGFEASAW--YWHFV---DVVWLFL-------FTFM-----YWWVF------------
>Allothyrus_sp.
-----------------------------------------MTFHPFHMVNKSPWPLSSSLSALMLTSGLIMYMH-QNSSYLFLMAIFL--MFLN-MFQWWRDMIREATFMG-NH----------TMIVIKGLKWGMILFIVSEIFFFISFFWSFFHSSLSPNIELGAMWPPMSIIPFNPFHIPLLNTTILLASGITVTWAHHNL-L-NKNFYKTQMALFMTVFLGIYFTCLQAWEYL---EAS----FTISDSVFGSTFFVATGFHGLHVIIGTMF-LFTCLMRLMKNHL-SNNHHFGFEAAAW--YWHFV---DVVWLFL-------YMFV-----YWWNF------------
>Aculus_sp.nov._Z388
---------------------------------------MMTKFHYFYELKPSTWPIISSFTAMNLVVSFLILFK-TSSMENIVISMII--ITTT-TFTWWMEMPKESSLKG-YM----------TSLMEKSFKVSMILFIVSEILFFFSMFWSYFHFFLSPTLEIGMTWPPNMVHTFKFQNIPLLNTMILLTSGITITITHQKI-F-QTKIKEAKAYLILTMMLGGAFTMLQAMEYK---SSF----FSINDANYGSNFFMLTGFHGIHIIIGSTY-LLTTYLGLKKKMS-QKEN-LMFEMSSW--YWHFV---DVVWLFL-------FYNL-----YYLNN------------
>Aculus_sp.nov._Z316
---------------------------------------MITKNHHFYLLNLSPWPLICMFSSLNLFFSLGLFFK-FYSVANFIAALLI--SIFG-SFMWWWNYLIEFSFKG-MN----------SLDLESGIKMGMILFISSEIFFFFSFFWSYFHFFLSPGEENGFNWPPSGLVSFEALNFPFLNTLILLSSGLTATLSHWFL-I-NSKYQKSQNFLMITIFLGLTFTLFQVVEYS---NSF----FSINDGNFGSTFFMLTGFHGLHVVLGTIFLLFSLYLCMKLTSP-VKVNFLSFELACW--YWHFV---DVVWIFL-------FFFL-----YYLNN------------
>Aculus_sp.nov._HEN16
---------------------------------------MMSKTHYYFLLNLSPWPLLCSVSSFNLLFSLLLLFK-FGDALCFSFNLLI--ISLS-SFFWWGSYSGEFNLEG-KS----------SLTLEGGVKFSMILFISSEVLFFFSFFWSYFHYFLSPTLEVGMSWPPINIEMFDFSNVPLINTLVLMGSGLTVTISHYFL-I-HNDMKSCNFWLFSTVLLGGLFSFLQWEEYC---SSF----FSISDGNFGTSFFVLTGFHGIHVLIGSVF-LCVTLLRSEFSSS-ASKNFLSFELASW--YWHFV---DVVWIFL-------YFFL-----YYLNY------------
>Aculus_sp._GZ134
----------------------------------------MMKSHQFFFINISPWPLMASIGSFNILFSLITFFK-YGETHTLLLSFFF--LSLV-SFYWWVSYSGEFNLEG-KS----------SFNLDESLKSAMILFISSEVFFFFSFFWAYFQSFLSPTLELGGIWPPYDVMSFDFLNVPLINTLVLLSSGVTVTMAHHYA-L-LGSFSKFVFSLSVTVMLGLIFSILQGLEYA---SSF----FSVSDGSFGTSFFILTGFHGIHVIIGSIF-LATSLG------------PLSLSQRD---FMEFM---KLLVLFFKPPLKLDTFFLILEIPIQLDSS-----------
>Aculus_schlechtendali_CA18
---------------------------------------MMMKTHYYFLLSLSPWPLISSVSSFNMLFSMLLLFK-FGEVTCLALNFFI--ITLG-SLGWWCAYSGEFNLEG-KS----------SLLLETGVKFSMILFISSEVFFFFSFFWTYFHYFLSPTLEVGLHWPPVNVEMFDFSNVPLINTLVLMSSGLTVTISHYFL-I-NNSMKSCNFWLFLTVVLGGLFSFLQWEEYC---SSF----FSISDGNFGTSFFVLTGFHGLHVLIGSIF-LCTTLLRSGFSSS-ASKNYLSFELASW--YWHFV---DVVWIFL-------YFFL-----YYLNY------------
>Aculus_populi_HEN13_MT1
---------------------------------------MTIKTNYMFLVTPSPWPLISSVSAFNLLFSLLIFLK-FGSFESFLCSVMM--ISLA-SFCWWMNYSSEMGFKG-GF----------ALSLERGLKVSMILFISSEVFFFFSFFWAYFHFFLSPTLEISGIWPPLQVLSFDFLNVPLINTLILLTSGVTVTIAHFFL-M-SNRVSLFSSSLALTIFLGLIFSLLQGLEYG---SSF----FSISDGNFGTSFFMLTGFHGIHVMIGALY-LLTSLVRSYLFAS-SNENLLSFELASW--YWHFV---DVVWIFL-------YFFL-----YYLNS------------
>Aculus_ligustri_HEN33
----------------------------------------MSKTHYYFLLNLSPWPLISSLCSFNLLFSLLLFFK-YGDTMCFLTNLLV--IASG-SFFWWNSYSGEFNLEG-KS----------SLLLESGVKFSMILFISSEVFFFFSFFWSYFHYFLSPTLEVGMSWPPINVEMFDFSNVPLINTLVLMGSGLTVTISHYFL-I-NNYMKISNFWLMSTVVLGGLFSFLQWEEYC---SSF----FSISDGNFGTSFFVLTGFHGIHVLIGSVF-LLLTLFRSEFLSS-ATKNFLSFELASW--YWHFV---DVVWIFL-------YFFL-----YYLNY------------
>Aculus_ichnocarpi_GZ124
---------------------------------------MMMKSHQFFFINISPWPLMASIGSFNILFSLITFFK-YGETHTLLLSFFF--LSLV-SFYWWVSYSGEFNLEG-KS----------SFNLDESLKSAMILFISSEVFFFFSFFWAYFQSFLSPTLELGGIWPPYDVMSFDFLNVPLINTLVLLSSGVTVTMAHHYA-L-LGSFSKFVFSLSVTVMLGLIFSILQGLEYA---SSF----FSVSDGSFGTSFFILTGFHGIHVIIGSIF-LATSLARYLFFNS-SNSNPISFELASW--YWHFV---DVVWIFL-------YFFL-----YYLNG------------
>Aculus_huzhongsalixus_HEN37
---------------------------------------MMTKNHHYFLIPLSPWPLLISFLSFNLLFSLLLLFK-MSEISAFIFSLIS--ISFS-SMFWWVSYSGEMNLEG-LS----------SMNLESGVKFSMILFISSEVFFFFSFFWAYFHFFLGPALELGVSWPPEGVLGFDCLNVPLINTLVLMGSGVTVTLSHNFV-I-SNNNLRFNFFLFLTIFLGILFTVLQGIEYS---SSF----FSISDGSFGTVFFMLTGFHGIHVLIGSMF-LFVSFYRSFMFSG-SLGSFTSFELASW--YWHFV---DVVWIFL-------YFFL-----YYMNQ------------
>Aculus_bambusae_SD15
---------------------------------------MISKTHHYFLLNLSPWPFIISISSFNLLMSFLIFIK-FNFYYCFFFSLFN--MTMC-SFFWWITYSLEFNLEG-KN----------SFSLEKGIKLSMILFISSEVFFFFSFFWSYFHYFLSPSMELGLSWPPVSVEFFDYLGVPLINTLVLMSSGLTITVSHFFL-M-QGESKKSNFWLAVTIMLGMFFTYLQYAEYS---NSF----FSISDGSFGTAFFVLTGFHGIHVLIGSLF-LLTTLVRSMVISS-SLSNFLSFELSSW--YWHFV---DVVWIFL-------YCFL-----YYLAD------------
>Aculops_taihangensis_Z289
---------------------------------------MISKNHHFFLLSPSPLPLAGSFLSFNLLFSVFMILK-YGEFVPFLLGFLI--LSCF-SFFWWVSYSTEMNSLG-NS----------TEILEGGVKSAMILFISSEVFFFFSFFWSYFHYFLSPSFESGMSWPPLGVLSFDCLNVPLINTLILLSSGVTVTMSHSFV-I-NNKKWSSSFWLILTVLLGTIFTSLQGLEYV---NSF----FSISDSNFGTSFFMLTGFHGLHVIIGSIF-LLTVFLRFYGFTS-CKDSMLSFEMAAW--YWHFV---DVVWIFL-------YFFL-----YYMNV------------
>Aculops_sp.nov._Z332
---------------------------------------MMTKTQHFFLLPPSPWPLIGSVCGFNLLFSMLMFFK-FADSFIFVLNIFD--VTFL-SFFWWVYYGKELNVSG-FS----------SFSLEKGLKVSMILFISSEVLFFFSFFWSYFHFFLSPSMEAGLSWPPLSVEMFNCINVPLINTLVLMSSGLTVTLSHYFL-L-EGKKSSFNLFLMVTISLGFLFSILQLMEYK---SSF----FSISDSTFGTSFFMLTGFHGLHVLIGTVF-LAVALARAVSINV-SNSSSINFEMASW--YWHFV---DVVWIFL-------YFLI-----YYLNN------------
>Aculops_sp.nov._CA13
---------------------------------------MMTKTHYLFLLNPSPWPLLSSFCSFNLMFSLLMLFK-FSSWSLFSANMII--ISLS-CFLWWFSYSGEFNLQG-MN----------SFLLESGLKFSMILFISSEVFFFFSFFWSYFHYFLSPTMEVGLSWPPVNIESFDFSNVPLINTLVLMGSGLTVTLSHFYL-I-NYRLKLSSFWLLTTVLMGVFFTYLQWMEYN---SSF----FSISDGNFGTSFFVLTGFHGIHVIIGSIF-LMSIFIRSSFLST-SSKSFLGFELASW--YWHFV---DVVWIFL-------YFFL-----YYMTY------------
>Aculops_sp._CA47
---------------------------------------MFTKSHHHFLLAFSPWPLICSLTGFNLLLSLLLFMK-LGLYNLLFVNSVL--VSIT-GFFWWLMYSGETYLEG-KF----------SFNLENGLKLSMILFISSEIFFFFSFFWSYFHFFLAPALDLGLCWPPVMVVSFDCLNVPLINTLILMLSGVTVTLSHNYL-F-KGGMKIFNFFLVGTIFLGLMFTFFQGQEYL---NSF----FSLSDSTFGSTFFVLTGFHGLHVIIGTLF-LFTVFYRNFNLVP-SMMNFLSFELASW--YWHFV---DVVWLFL-------YFSL-----YYLNS------------
>Aculops_sinensis_HEN18
---------------------------------------MMSKTHYYFLLNLSPWPLISSLCSFNLLFSLLLFFK-YGDTMCFLTNLLV--IASG-SFFWWNSYSGEFNLEG-KS----------SLLLESGIKFSMILFISSEVFFFFSFFWSYFHYFLSPSLEVGMSWPPINVEMFDFSNVPLINTLVLMGSGLTVTISHYFL-I-NNYMKISNFWLMSTVVLGGLFSFLQWEEYC---SSF----FSISDGNFGTSFFVLTGFHGIHVLIGSVF-LLLTLFRSEFLSS-ATKNFLSFELASW--YWHFV---DVVWILL-------YFFL-----YYLNY------------
>Aculops_sinensis_GZ38
---------------------------------------MLTKNHSYSTMNNSPWPMVSSMSVFNLALSLILFMK-FYEIGNILWSVTM--LFST-SMIWWLTVKSEMNKEG-ST----------TEELDISYKMSMLWFISSEILFFLSMFWAYVSFKLVPEMALGSQWPPLTLKTFDAYGIPLLNTFLLATSGATLTVAHKML-T-LKKKNKFILWKIFTIILGVTFSFLQYKEYE---SAF----FSMSDSVFGSTFFMLTGFHGLHVLIGTFY-LFSNLAGNLFLN--SSKSTLSFEMSAW--YWHFV---DAVWMIV-------YILL-----YISNN------------
>Aculops_lobuliferus_CA42
---------------------------------------MTNKTNYFFLLSPSPWPLVSSMGAFNLLFSGLIFLK-FGVSTPLVLSMVA--ITLA-SFFWWLSYSNEMGLQG-NF----------SLLLDKGLKTSMILFISSEVFFFFSFFWSYFHFFLSPMMEISGVWPPSQIQCFDFLNVPLINTLILLFSGVTVTLSHYFL-M-HKNMNMFYIFLSATFVMGIAFSTLQWMEYQ---TSF----FSMSDGNFGTSFFMLTGFHGLHVLIGSIY-LVVSFLLCLKMYS-SHQSLVSFELSSW--YWHFV---DVVWIFL-------YFFL-----YYMNS------------
>Achelia_bituberculata
---------------------------------------MTKQFHPYHIVNQSPWPLTGAIGAMTMMVGLLELIY-LKSFFMMLMGMMI--IIMT-MVQWWRDIIRESSFQG-YH----------TFKVVNGLRWGMILFITSEVLFFLSFFWAFFHSSLAPSMEIGMMWPPMGINAFNPMKIPLLNTLILLSSGVSVTWSHNSI-MGGEKLNVTKNSLLITIILGVYFTFLQGWEYW---SSS----FTMSDSCYGSTFYMATGFHGLHVLVGSVF-LMVCLMRLHNNQF-SSSHHFGFEAAIW--YWHFV---DVVWLFL-------YISI-----YWWGY------------
>Aceria_pseudoligustri_kadono_FJ31
---------------------------------------MISKTHYYFHLNPNPWAFLISISSLNFLVSLLMFFK-YSNYLIFLLNMIF--LIFC-SFYWWNFYSGEFNLEG-KN----------SLSLYKGVKVSMIMFILSEVFFFFSFFWSYFHFFLSPSLEVGLIWPPKNIEMFNFTNIPLINTLVLISSGMTITISHYYL-M-KKNLSIFNFFLMLTITLGALFSFLQWLEYN---HSF----FSISDGNFGTTFFILTGFHGMHVMIGSIF-LIKVFLHSNFVSS-T--NFLMFELASW--YWHFV---DLIWIFL-------YFFI-----YYLSF------------
>Aceria_aloinis_BJ2
---------------------------------------MIMKTHYFFVLNLSPWPFIISMASFNLMMSFMFFLK-YNNVYLFMFSLFN--MALA-SFSWWISYSGEFNLEG-KN----------SFTLDKGMKFSMILFISSEVFFFFSFFWSYFHYFLAPPVELGMEWPPIFIESFDYTGVPLINTLVLLSSGVTVTISHYFL-I-QKSNKNSNLWLMFTIFLGVLFSFLQLIEYK---NSF----FCISDGSFGTSFFMLTGFHGIHVLIGSMF-LLTSLIRSMFLSN-SLMNSLSFELASW--YWHFV---DVVWIFL-------YCFL-----YYMID------------
>Acarus_farris
----------------------------------------MKKFNPFHLVNLSPWPIMTSFSFLSFGLGVIIMVR-SFYCLPFIFSLLL--LLIS-SFLWGRDIHREGCYEG-WH----------NLEVVKGFKIGMVLFIISELFFFLGMFWAYLHLAEAPAIELGGIWPPVGINSFDPKGIPFLNTILLVSSGISVTWTHHAM-E-LGHFKSSVVSLFITILLGMTFTSFQLLEYY---VAS----FTFSCSSYSSVYFMGTGFHGTHVLIGTVL-LMICLVRFNFYTI-SPNHSVGFECSVW--YWHFV---DIVWFCL-------YLIF-----YWWGV------------
>Acarhis_gen.nov_Z277
---------------------------------------MMTKMHHYPETKISPWPMLASINSFNAFMSLLMFMK-FNQNETLVMSLIL--MGMS-SMMWWLNYSKEFNHSGEAG----------SFNMENCIKNSMILFISSEILFFASFFWAYYHFMSGPLMETGVVWPPVGLTTFDYLNVPMINTMILFTSGVTVTISHMMI-L-EENLKVASMNLLTTFMLGLTFTYLQFMEYK---SSF----FSISDSTFGSTFFMLTGFHGIHVILGFLF-LLTVLKSMTNLYG-SKKSFLSFELASW--YWHFV---DVVWIKV-------YFLL-----YYMNS------------
>Abacarus_sp.nov._HEN45
---------------------------------------MITNTHHYFLLSPSTWPFFISLGSYNLFLSFFYFVK-FSNSIPFFICLGL--MSML-SLSWWINYSSEFNLEG-KS----------TLSLETGVKMGMILFISSEVFFFFSFFWSYFHFFLSPSIELGLSYPPVNVEFFDYTSVPFINTLILMSSGVTVTISHSYF-L-ENKKKLSLLWLLITILLGATFTYFQFMEYK---NSF----FSMSDGSFGSVFFVLTGFHGIHVLIGSIF-LLICLMRSFNLNA-ASNSLLSFELSSW--YWHFV---DVVWIFL-------YCFL-----YYMVE------------
>Abacarus_sp._HEN47
---------------------------------------MITNTHHYFLLSPSTWPFFISLGSYNLFLSFFYFVK-FSNSIPFFICLGL--MSML-SLSWWINYSSEFNLEG-KS----------TLSLETGVKMGMILFISSEVFFFFSFFWSYFHFFLSPSIELGLSYPPVNVEFFDYTSVPFINTLILMSSGVTVTISHSYF-L-ENKKKLSLLWLLITILLGATFTYFQFMEYK---NSF----FSMSDGSFGSVFFVLTGFHGIHVLIGSIF-LLICLMRSFNLNA-ASNSLLSFELSSW--YWHFV---DVVWIFL-------YCFL-----YYMVE------------
>Abacarus_sp._GD111
---------------------------------------MMNSTHHYFTLSHSPWPLIISLGSFNLMLSFLFFFK-YNNSFCFCLSLVL--TIFY-SFSWWTNYGSEFNLEG-KL----------TLSLEGGVKLSMILFIASEIFFFFSFFWSYFHFFLAPSIDLGLSWPPAMIESFDFLGVPLVNTLILMGSGLTVTISHYYL-I-KGCFNKSNLWLFLTILLGSSFTYFQLMEYN---SSF----FSMSDGNFGCSFFMLTGFHGIHVLIGSFF-LFASLIRSFNLSS-ATMNYLGFELASW--YWHFV---DVVWIFL-------YCFL-----YYMIG------------
>Abacarus_sp._CA9
-----------------------------------------MKTHYFFLLNLSPWPFIISLSSFNLLLSLLLLMK-FSNITCFLLSLLN--VMIF-TFFWWVTYSA-IQFSG-EKPPPPSYNPTPPTEIQVWLEFSRVLFRS-----FFSFFWSYFHYFLSPVVELGISWPPVNVECFDFLGVPLINTLVLMGSGLTVTVSHYFL-M-EGNMKLSNFWLTLTIFLGVFFTYLQLVEYN---NSF----FSISDGSFGTSFFMLTGFHGLHVLIGSIF-LLASLIRSMFLSN-SMSNYLSFELSAW--YWHFV---DVVWIFL-------YFFL-----YYMIS------------
>Abacarus_sacchari_GD130
---------------------------------------MIKSTHHYYLLNPSSWPFSVSLASYNLFLSFFFFVK-FGNSFIFSTSVLL--IFIL-AMFWWMSFSMEFNLEG-KN----------SFSLETGVKMGMLLFISSEIFFFFSFFWSYFHFFLSPTVELGMNFPPVGLEFFDCTSVPFINTLLLMGSGLTVTVSHFFL-L-SNRKKSGFFWLFFTIILGILFTYFQLMEYK---SSF----FGLSDGSFGSAFFILTGFHGFHVLIGTFF-LMVTLFRMWHLNS-SVTSLLSFELAAW--YWHFV---DVVWIFL-------YFFL-----YYMV-------------
>Abacarus_oplismeni_GZ33
---------------------------------------MINNTHHYYLLSPSLWPVSLSLSSYNLFLSFFFFVK-FSNFFPFFLSIML--TFFL-SLFWWVSYSSEFNLEG-KS----------SLPLEMGVKMGMILFISSEVFFFFSFFWAYFHFLLSPSVEMGLSYPPVSVEFFDYTSVPFINTLILMSSGLTVTLSHFFF-I-ENKKKLGLFFLFLTIFLGMLFTFFQLMEYS---SSF----FTISDGSFGSSFFVLTGFHGIHVLLGSLF-LLISLFRMCNLNS-NITSLLSFELASW--YWHFV---DVVWIFL-------YCFL-----YYLID------------
>Abacarus_oplismeni_GD129
---------------------------------------MINNTHHYYLLSPSLWPVSLSLSSYNLFLSFFFFVK-FSNFFPFFLSIML--TFFL-SLFWWVSYSSEFNLEG-KS----------SLPLEMGVKMGMILFISSEVFFFFSFFWAYFHFLLSPSVEMGLSYPPVSVEFFDYTSVPFINTLILMSSGLTVTLSHFFF-I-ENKKKLGLFFLFLTIFLGMLFTFFQLMEYS---SSF----FTISDGSFGSSFFVLTGFHGIHVLLGSLF-LLISLFRMCNLNS-NITSLLSFELASW--YWHFV---DVVWIFL-------YCFL-----YYLID------------
>Abacarus_oplismeni_GD121
---------------------------------------MMTKLHMYMLMEQSIFPLISSMSALSFTLSACTFLK-FKEVSMFIFSITS--MLFC-GLLWWSSYTSEINFQG-KF----------SKGMVNCLKMSMLLFISSEIFLFFSFFWSYFNFSLTPSMEMDFSWPPKGIMFFNPIEIPLANTLILLMSGVTITYSHHCL-M-MGLMVTSMSFLTSTYLLGLIFSIFQGLEYI---SSF----FSLNDSVFGSTFFVLTGFHGMHVLVGTFY-LILVSFYMNQMKS-TMNEFTSFEMASW--YWHFV---DLVWIFL-------YFFI-----YYCSM------------
>Abacarus_bambusae_GD118
---------------------------------------MINKTHYYFLMQSSPWPLIISISSFNLFLSFLIFVK-YSLSMYFLFSLII--SSLF-SFFWWVNYSLEFNLEG-KN----------SFSLETGIKISMILFISSEVFFFFSFFWTYFHFFLNPSLELGLSWPPLNVEFFDFLGVPLINTLVLMSSGFTVTVSHSYL-L-SGKMKSASFWLICSVFLGLLFSILQYSEYK---NSF----FSISDSSFGTSFFMLTGFHGIHVIIGSIF-LLTSLIRFLLLSS-SSMNSLSFELSSW--YWHFV---DVVWIFL-------YCFL-----YYLSN------------
