# Supplementary material for: Phylogenomics resolves the higher-level phylogeny of herbivorous eriophyoid mites (Acariformes: Eriophyoidea)
Source: BMC Biol. 2024 Mar 22;22:70. doi: 10.1186/s12915-024-01870-9 (PMC10960459; doi:10.1186/s12915-024-01870-9)
Supplement: Supplementary file 3 — Additional file 3. Original untrimmed alignments by Gblocks v0.91. [file 12915_2024_1870_MOESM3_ESM.zip › Additional file 3/AA/NAD1aa.fasta]

>Zygoribatula_sp1.
-----------------MFLGFFWEPTPKTVLYVFDF----LL--FLVGVLLSVAFFTLVERKVLGYVHFRKGPTKVFYFGLFQPIADAVKL----FSKS-VFKGHKFSFYYFLVGPSI-GLFLMFILW-GSYGH-----YFGLYGSYF-SFLYIFCFMSLGVYFLLLCSWGGNSKYAWLG---------------GYRSVSQTVSYEVSL-IFFV--------------------LAIVYLLCS---Y---DISI----F-----------------------YFYQ-SGFWFVY----------------L--SFLFFLGWVFI----ILAESNRTPFDFSEGESELVSGFNVE-----YGGGVFSLIFICEYGMILFLCLLTVVLFLGVNSF-----FFKFLFL---GFSFVWV----RCCF-------------PR---YRYDML----MYSA---WKVVLPVSLFYLVLFLVCFF---------------------------
>Z392
----------------------------MSVFFLIKN----LL--LLIPVLVSVAFLTLLERKILSLVGSRLGPNKVSFYGLLQPIGDAVKL----ANKQ-SNNLSSFFNFFYYFSCVG-TFFLSLFIW-YCSLF-----NPSSFYYKF-SFMIFFFVLALNSLMLMLSGWSIFGKYSLIG---------------MLRSVSQLISYEAVL-YLCI--------------------FFLLSYYNY---F---DCGS----IKD---------------------NF--------LW----------------GVLLPFTFMVWLPS----FLAELNRSPYDFSEGESELVSGFNVD-----FGSFGFTLIFLSEYGNICFFCLFSSYIFFCS--NIYI----FFFFF---FFFVIWI----RSVL-------------PR---YRFDKL----MSLC---WKFYIPFLT-LYFIYFLIFLY--------------------------
>Z382
-------------------------------MFFFKY----LA--AIIGSLLSVAFITLVERKVLGLIGLRLGPNKVSVYGLLQPIFDAGKL----ANKQ-VNLISNFSFFFYYLSSFL-MLCGSLVLW-SFFPS-----EPSIFSSKF-TILLILIILGLNCLNSIVSGWSTFSKYSLIG---------------SVRTLAQLISYEGVL-CLCF--------------------FFIVWNFVS---F---NTYG----F-----------------------NF-FYIP---FF----------------FLFVPYCFYIWIPS----VLAELNRTPYDFSEGESELVSGFNTE-----FGSSSFTLIFLSEYSNIIFFSSLSSFLFFLP--TFFY----FFIFF---FFFIIWI----RSVL-------------PR---YRFDKL----MMLA---WKFFIPFLT-VAFIFFLFMT---------------------------
>Z344
-------------------------------MSLFNF----LV--LLVPVLICVAILTLLERKLLGLVGLRLGPFKVSMGGILQPVSDAFKL----ASKS-LNSLFNYSFSFYYLSGFV-MLLCSLFLW-FLVFS-----EPSPSALNF-SLLFLMVVLGLNSFNIIFSGWSTLSKYTLIG---------------SMRSVAQLVSYEASL-YFCL--------------------FFPILCYMC---F---SLSS----M-----------------------SI-YPIQ---FL----------------GMYLPLCVYMWLPS----MLMELNRTPYDFSEGESELVSGFNTD-----FGSSLFTLIFLGEYSSILFFSVITYFFFFFF---SST----FVFFF---LGFTIWI----RSVL-------------PR---FRFDLL----MMLC---WKLFIPLLT-ILFIFLVMWII--------------------------
>Z343
-----------------------------MMHSVVNF----LA--VVLPILISVAFVTLMERKVLGLMGFRVGPGKVSLMGLLQPIGDALKL----SNKS-SNSLFNVSFYYYYLAGFF-TIFFSVLLW-FTLFS-----EPSPISLKT-SLLIMFCLLSLNSFISVFLGWSTTSKYTLIG---------------SMRTVSQLISYEASL-YFCL--------------------LFFVVMFCS---L---DMFS----F-----------------------SF-KSVS---YG----------------FLLLPSIFLIWGPS----MLAELNRSPYDFSEGESELVSGFNTE-----LGSVVFTLAFLGEYANILYFCVLTCFIFFSH----FF----SVVFF---FVFVLWI----RAVC-------------PR---LRFDKL----MSVC---WKFYIPVLT-VIFLLYVIYI---------------------------
>Z318
--------------------------------MLFKF----LI--FLIPPLICVAFFTLLERKVLSLVGLRVGPNKVSMLGLLQPLGDALKL----SNKS-VNSLSSFSLFFYYFSALM-MISMSIILF-SCVNS-----APSYLSLNY-PLLIILLVLGFNSLNSILSGWSAFSKFSLVG---------------SIRTVAQLISYEAVL-YLCV--------------------FFIFCLSNS---F---DLDS----F-----------------------NF-LSLD---FI----------------FILIFPCFLIWIPT----ILAELNRTPYDFSEGESELVSGFNTE-----FSSSCFTLIFLAEYGSILFFSIFSSVLFFSP---IFL----ILFLF---FFYFIWI----RSVL-------------PR---FRFDKL----MSIS---WKVFIPLLT-IVFILFFSYFN--------------------------
>Z296
------------------------------MFFLLKY----IL--LVGPALVSVAFLTLLERKVLSIVGLRFGPNKVSFFGILQPITDALKL----SNKS-VNVMTNFCSFFYYFSCFI-MLMMSLMLF-SFFFC-----FPLPFSFKY-SILLFFLVLGVNSLQSIMVGWSAFSKFSLIG---------------SIRTVSQLVSYEGVL-YLCV--------------------FFFVMILCS---F---EFDS----L-----------------------PF-LGVN---FF----------------FLFCLPCFYIWIPT----FLAELNRTPFDFSEGESELVSGFNTE-----FGSSSFTLIFLSEYSNIIFFSILTSFLFFYP---IYF----FILLS---VYFVIWI----RSVL-------------PR---YRFDKL----MYLS---WKFFIPFLT-IFYVFLFVYII--------------------------
>Xenillus_tegeocranus
-----------------MWINSKNDQMTQMHKMSMDY----VG--ILVGVLLSVAFFTLNERKIMAYIHYRKGPAKLYFWGLLQPMSDAVKL----FSKE-SFKGYQFNYFIFILAPFL-GLSLMLILW-STYPS-----MSGLHGSYF-SMIYVFCFMSMMVFFLLFCGWGPSSKYSLMG---------------TYRSVSQTISYEISL-IFFA--------------------LTLVYISLN---F---DFLL----T-----------------------ATFQ-QNFWFCF----------------I--SLIMLLGWSYV----CLAETNRTPFDFSEGESELVSGFNIE-----YSGGIFSLIFICEYGMIVFICLMSNMLLMGAADF-----IMKGLVM---CMTFIWI----RCCF-------------PR---HRYDLL----MKNS---WKIILPLIMLSLTLAASLFYM--------------------------
>Walchia_hayashii
--------------------------------MFIPF----FL--MVLFVMISIAFFTLMEVRFLGVIHQRMGPMKVGIIGIFQPFGDFVSL----FGKM-MWFPKKMESVLFFFSPLF-SIFVGVVVW-AFFGT-----YYPVNSVSW-SVLSFFLLSGILVYFLLMMGWSSGSYYSLLG---------------SFRSVSQAISYDVVL-FFIL--------------------LPFLSFFFC---F---KMGE----I-----------------------F--LFSFFSCFL----------------S--FP-FFLIWLFS----CLAESNRSPFDFSEGESELVSGFNTE-----ILGGFFTFIFITEYGFMMFLGFMTVLFFLGFSFF----WLSHLIVI---SF-FLLV----RGVY-------------PR---MRFDVL----MMMV---WKKFLLFVIFVMVF--LFSYGY-------------------------
>Vittacus_cannabus_HEN44
-----------------------------MILSSLKF----GF--LIIPSLISVAFLTLLERKVLSIVGFRVGPNKVSFMGLLQPVSDAVKL----ANKS-INYLTNFSFFFYYLSSSL-MIFMSLVLF-YTLFS-----FPSPISMKY-SILLFFLALGINSMNSIFSGWSAFSKFSLIG---------------SIRTVSQLISYEGVL-YLCI--------------------FFFLICSCS---F---EFDS----F-----------------------YF-LPIS---IF----------------MLFSLPCFYIWIPT----FLAELNRTPYDFSEGESELVSGFNTE-----FGSSSFTMIFLAEYSNIMFFCILSFFLFFFS---IPL----SIFFF---LYMVIWI----RSVL-------------PR---YRFDKL----MSLS---WTFFIPYLT-LFYIFFFL-----------------------------
>Vitex_agnus-castus_L._S152
-----------------------------MSVLPIKY----FS--LVIPCLIAVAFLTLLERKVLSIIGVRLGPNKVSMLGLLQPIADAVKL----ANKS-TNIMSNFSFLFYYISSIF-MFFMAILLF-CTLFS-----FPTPVSLKY-SVLIFFLVLGFNSLNSISAGWSAFSKFTLIG---------------SIRTVSQLISYEAVL-YLCL--------------------FFFTILICS---F---DFDS----Y-----------------------NF-NLLF---LF----------------LLCCLPCFYVWVPT----FLAELNRTPYDFSEGESELVSGYNTE-----YGSLGFTLIFLAEYSNIIFFCLLSSFLFMFP---IFL----GFFIM---VYSVIWF----RSVL-------------PR---YRFDKL----MYLS---WKFFIPFLT-FFYVSVIIFM---------------------------
>Vasates_sp.nov._Z327
-------------------------------MSIYNS----LI--LAIPLLVSVAFLTLLERKLLSLVGSRVGPNKVSFFGILQPLGDAVKL----ANKE-INFLTNFSSFSYYLSSIF-MMFSSIVLF-SMMFL-----DPSFVSFKF-SVVMILLVLGFNSLNSIISGWSTFGKFSLIG---------------SLRTVSQLISYEASL-YLCF--------------------FIFVFMYVS---F---DMSD----F-----------------------FS-LHIS---LL----------------FIFAPVFGYIWFPT----FLAELNRSPYDFSEGESELVSGFNTE-----YGSGGFTLIFLAEYGNIIFFCVLSGIFFFSN----LL----GIFYF---FFFVIWI----RSVL-------------PR---FRFDKL----MSLA---WKFSIPFCT-CCFLFYFVLSL--------------------------
>Trombiculidae_sp4.
-------------------------------MLGLLY----LL--LVISILISVAFFTLLEVRLLGLIHQRFGPNKVGFAGYFQPFSDFLKL----FNSG-FWFPSFSDTFFYFFSPCL-ALLVGFSLW-VVYIG-----SFSLFFVCW-GSIYFFCLSSLIVFFLLFSGWSSGSSYSSLG---------------SFRSSAQAVSYEVVM-IFVV--------------------FCLAFFGGA---F---DFYF----F-----------------------TVCLGGISVWFY----------------S--FP-LFMCWIIS----CLAESSRAPFDFSEGESELVSGFNTE-----YLGSFFAFIFIAEYGFMLFLACFTSLLFWGGVLI----WLVSLSLL---MF-FILV----RGAY-------------PR---FRFDWL----MYFM---WKILLPLIMGLFIFSLSFSFF--------------------------
>Trisetacus_ehmanni_Z341
------------------------------------------M--VLLSVLLSVAFCTLMERKILGLIGLRVGPMKVLVLGMLQPFSDAFKL----AGKQ-DNLISNVYNFLFMIIGLL-FLISSLILWCSSTIF-----TSN-FSISM-DYLIILLVLSFNTIFILLMGWVSFSKFPIIG---------------SIRASTQAVSYEPLI-IIMF--------------------LMSCFVNGS---F---SLSS----------------------------S--FNCS---LL----------------FIFHPLCLMFWLVA----VLAEMGRTPYDFSEGESELVSGFNTE-----FGSKNFSFIFLSEYSNIIFVSTITMVIFFF---YSIY----LFSFL---LFWFVWI----RSVL-------------PR---SRFDFL----MSLS---WKFLIPFFT-FYLVVSIIFS---------------------------
>Trimeroptes_luanchuanensis_Z322
------------------------------MLVSFKY----FF--ILLMVLISVAFMTLLERKVLSIIGFRVGPNKVSFGGFLQPLGDAVKL----SNKE-VNNLTNYSFLFYYLSSFS-LLFSSLLIW-SCSFF-----EPLVLSYKF-SFIFFFILLGFNSLNSILSGWSTFSKFSIIG---------------SLRTVSQLISYEAVL-YLCL--------------------FFIFFLYNS---F---LIYN----I-----------------------NF-YSVF---FL----------------FFFLPFCFYIWVPS----FLAELNRTPYDFSEGESELVSGFNTE-----FGSGFFTFIFLSEYSNIIFFCYLTSFIFFKI--NFFF----FFFFF----FFVIWI----RSVL-------------PR---FRFDKL----MFLC---WKFYIPFLT-IFFFLFLNFFF--------------------------
>Trematuridae_sp.
------------------------------MLSFLMY----FI--LMVMVLVCVAFVTLLERKILGYIQFRKGPNKVGFMGLFQPFADAIKL----FSSE-KNDLLMYNVILFYMAPLV-GLGLMLMLW-LIYPWNKEFVFN------Y-DIIFIMCVSSMSVYVVLISGWSSNSKYSLVG---------------AYRGVAQTISYEVSL-SFIL--------------------LSLMIFIGS---Y---SIFY----L-----------------------IDMQ-EYLSYFM----------------G--FFILMVVWLIS----FMAETNRTPFDFSEGESELVSGFNVE-----YGSGGFALLFMAEYGNIIFMGFLTAILFMGSGGY---IMF-VMLIF---VMFCLLI----RGTL-------------CR---FRYDNL----MMVA---WKNMLPYSLYYFLFIFLVMMMFN------------------------
>Tityus_serrulatus
-----------------------------MIKNFISY----LI--ILILVLISVAFFTLLERKVLSYMQIRKGPNKVGLMGLLQPISDALKL----FTKE-ILTLENWNLIPFLLSPLI-GMMIALLLW-ILYPQ-----LFHFMDMKW-GLLFFLCCSSISVYPIIIAGWSSNSKYALLG---------------AYRGVAQTISYEVSF-SLIL--------------------FSILLITST---F---NLKN----I-----------------------LLFQ-HYSLLFL----------------P--LFPLILMWLVS----CLAETNRTPFDFTEGESELVSGFNVE-----YMSTSFALIFMAEYANILFISLLTSILFLGPYLL---FF--KTTLI---AFFFLWV----RSTF-------------PR---YRYDKL----MNLA---WKSFLPFTLNFLFFSFILKSML-HIY---------------------
>Tetra_suspensae_SD22
--------------------MGYLPSLISSFIF---F----VL--LSIPCLVCVAFFTLLERKLLGLVGLRLGPFKVSFLGILQPIGDAIKL----SNKS-INSLMSVSFTFYYFSSFM-MIFMSLSLF-LFLNL-----SPCPVSFKF-SILLFLLFLSFNSLNSILAGWSAFSKFSLIG---------------SIRTVSQLISYEAVL-YLSL--------------------FFIVSCLSC---F---DLSL----L-----------------------SF-YPLN---FC----------------SLLFPPCFFIWVPT----MVAELNRTPFDFSEGESELVSGFNTE-----FGSGCFTLIFLGEYGSMVFFCILTSVLFFLN---FMT----FFFFF---FFFLIWL----RSVL-------------PR---SRFDKL----MSLA---WKFLIPFLT-LYYLISFFFLF--------------------------
>Tetraspinus_sp._HEN26
----------------------------MVLIYVLKF----LL--ILLPPLICVAFFTLLERKVLSIVGFRLGPNKVSFMGILQPIGDALKL----SNKS-VNCLSSFSNFFYYSSSFV-MLLMSLLLF-LCLNM-----SPNFFLLKF-SLLVFLLILGFNSLNSIFSGWSSYSKYSLIG---------------SIRTVAQLVSYEAVL-YLCI--------------------FFLVILYSS---F---DVSV----M-----------------------SF-YSMN---LV----------------FIFILPCFFLWVPT----VLAELNRTPYDFSEGESELVSGFNTE-----FGSGCFTLIFLAEYGSIVFFSLLTSFFFFYP---LFL----TFFFF---FFFIIWI----RSVL-------------PR---FRFDKL----MNLS---WKFFIPFLT-FVYLLLVMFVV--------------------------
>Tetra_sp.nov._Z400
-------------------------------MSIYNS----LI--LAIPLLVSVAFLTLLERKLLSLVGSRVGPNKVSFFGILQPLGDAAKL----ANKE-INLLTNFSSFFYYLSSSF-MMFSSIVLF-SSMFL-----DPSFVSFKF-SVVMILLVLGFNSLNSIISGWSTFSKFSLIG---------------SLRTVSQLVSYEASL-YLCF--------------------FIFIFMYLS---F---DMSD----F-----------------------FS-LHVS---LL----------------FIFVPVLGYIWLPT----FLAELNRTPYDFSEGESELVSGFNTE-----YGSGGFTLIFLAEYGNIIFFCVLSGIFFFSN----LL----GIFYF---FFFVIWI----RSVL-------------PR---FRFDKL----MSLA---WKFFIPFCT-CCFLFYFVLSL--------------------------
>Tetra_sp.nov._Z284
----------------------------MINFILVNF----LL--VSIPPLICVAFFTLLERKVLSLVGIRMGPNKVSLMGILQPLGDALKL----ANKS-VNCLSSFSFFFYYLSSFM-MMLMMLLLY-LCLNI-----VPNYLLLKF-SFLIFLLILGFNSLNSIFSGWSSYSKYSLIG---------------SIRTVAQLVSYEAVL-YLCL--------------------FFLVLLYSS---Y---DISS----L-----------------------SF-FNPF---FI----------------FSLFLPCFYLWVPT----MLAELNRTPYDFSEGESELVSGFNTE-----FSSGCFTLIFLAEYGNIVFFCLLTTFFFFFP---LFL----FFFFF---FFFF-WF----GFVL-------------SF---LDFD-L----MN----------------------------------------------------
>Tetra_sp.nov._CA43
---------------------------------MFKY----IL--LVFPCLISVAFLTLLERKVLSLVGIRLGPTKVSLFGILQPIGDAVKL----SNKS-IVLLGSFSTFFYYLSSFF-MLLMSLTVF-SLLSV-----TPSGVYWKY-SILCFFLVLGFSSLNGILTGWSAFSKFSLMG---------------SIRTVSQLISYEAVL-YLCL--------------------FLLVLCLSS---F---DLLS----L-----------------------PF-YHFW---SF----------------FLVSLPCFYIWIPT----FLAELNRTPYDFSEGESELVSGFNTE-----FGSGCFTLIFLSEYGNILFFCVLSSVLFFFP---LFY----IPFLF---LFFVLWI----RSVL-------------PR---FRFDKL----MGLA---WKFFIPFLT-FFYLLLLLFIL--------------------------
>Tetra_qingyuanensis_Z333
----------------------------MFLFFVLKP----LI--LCLPILISVAFLTLLERKLLSLSGVRVGPNKVSFLGVLQPIGDAVKL----SSKE-INMLSSSSFFFYFTSSSL-MIFSSLVLF-SSLMF-----DPCLISFKF-SVIMVFLILSLNSLNSIISGWSTFSKFSLLG---------------SLRTVSQLISYEASL-YLCL--------------------FFIIIIYCS---F---DFSE----M-----------------------MY-IHLP---LV----------------FFFFPIIGYIWFPV----FLAELNRTPYDFSEGESELVSGFNTE-----FGSSSFTLIFLAEYGNIVFFCLLSGILFFSS----FL----GGFFL---MFFVIWI----RSVL-------------PR---FRFDKL----MLLA---WKFFIPFLT-CLFLFYF-LTIL-------------------------
>Tetra_pyriana_HLJ98
--------------------------MIFSIYT---F----LL--LCLPGLVSVAFFTLLERKLLGVMGFRLGPFKVSFLGVLQPLGDAFKL----SNKS-VNSLSSFSLFFYYFSSFL-MILMSLLIF-LCLNL-----TPCPTHFKL-SVLIFLLILGVNSLNSILAGWSAYSKFSLIG---------------SVRTVSQLISYEAVL-YLCI--------------------FFIVSCFGS---F---EFLS----F-----------------------SF-YPIF---FS----------------AIVFLPCFFMWIPT----MLAELNRTPFDFSEGESELVSGFNTE-----FGSSCFTLIFLGEYGMMIFFCLITSFIFFSP---LLF----SSLFF---FFFLIWV----RSVL-------------PR---FRFDKL----MLLA---WKFMIPFLT-LFYLIFLFFMF--------------------------
>Tetranychus_urticae
-------------------------------MFIFEF----LL--M-LFLLMSIMFITLMERKVLGVLNNRKSPNFFFMNSFFQSLMDFIKL----LTKK-VLKLNFILKNFWVLMIFF-GLMMFFLIS-LNYPF-----SNSMSYFYM-NFFFFFMIYSLMAFFFLLLSYSSNSFFSILS---------------MFRVLIQIISYEVGL-MFLF--------------------FFPLILMNI---F---NF--------------------------------YFYFFSSNLI----------------IFFSLIYIYLLVLV----SLSEMNRLPFDFLESETELVSGFNIE-----YMSSLFSFIFLIEYGFFLYMMMLINFFF---FLNDF-----FTLML---IFFVIWT----RSFF-------------PR---FRYDKM----LYFF---WKEVVLLIMYLYI----------------------------------
>Tetra_lycopersici_FQ
-------------------------------MLGSKF----LL--VSVFSLLSVAFLTLLERKILGIVGSRFGPNKVSLLGVLQPISDAAKL----SNKQ-TSQLSNFSSFFFYSSALF-MLSSSLFLW-SCSFS-----EPSPISFKY-PVLVLMLVLAIASLNSITSGWGSFSKYPLLG---------------SMRTVSQLISYESCL-YMCL--------------------FFVIIITLG---F---GFGS----L-----------------------KT-FS-----AL----------------GLLIPFCMAIWWPS----FLAELNRTPYDFSEGESELVSGFNTE-----YGSNSFTLIFLAEYSSMVFFSLLTCIIFFSS--SPLI----FSFVV---ILLILWV----RSVL-------------PR---YRFDKL----MMLA---WKFFIPFLT-CSFL-CFCLFL--------------------------
>Tetra_lucidi_HEN8
----------------MLLWYNLSSMFSSNLSF---F----FI--SIVPVLLSVAFFTLLERKLLSVVGFRLGPYKVSFLGLLQPVGDAVKL----ANKS-VNYLSSFSLFFYYTSSLF-MITMNLCLF-SCLNI-----NPSPVSFKL-TLLFFLMILAFNSLNSILAGWSAYSKFSMIG---------------CIRTVSQLVSYEAVL-YLCL--------------------FFLVICFSC---F---EMGV----V-----------------------SM-YPLF---FS----------------GLLFLPCLYVWLPV----MLAELNRTPYDFSEGESELVSGFNTE-----FGSGCFTLIFLAEYGGMVFFCLLTSILFFYP---IFL----FFFFF---FFFLSLS----SVSP-------------SS---ISFW------------------------------------------------------------
>Tetra_louguantais_AH43
--------------------------MIMLVSSSIKF----LI--VAVPALISVAFITLLERKVLSLVGTRVGPTKVSFYGILQPIGDAVKL----ASKS-INSLTNYSSIFYYISSGL-MFLMSLLLY-SLLFF-----YPNPSSLKF-SLIFFFLILGLNSLNSILSGWSCFSKYSLVG---------------SIRTVSQLISYEGVL-YICV--------------------FFLILEYCS---F---DLSS----A-----------------------NF-FSFS---LC----------------WSVMIPCFYVWIPT----FLAELNRTPFDFSEGESELVSGFNTE-----FGSDCFTLIFLAEYANILFFCVLSSFIFFFG---NFL----FPLIF---VLGVIWF----RSVL-------------PR---FRFDKL----MMLA---WKFLIPFLT-VYFLIFFFCLF--------------------------
>Tetra_cuihuae_QH6
-------------------------------MVSLKF----LF--LVVPSLVSVAFLTLLERKVLSLIGVRQGPNKVSLGGFLQPIGDAVKL----ANKS-INLLANFSLSTYYICSFS-IILMSLTLY-STVIC-----FPSPVYLKF-SFMVLLLVLGVNSLNSILSGWSTYSKFSLLG---------------SLRTVSQLISYEGSL-YLCV--------------------FFFALILCS---F---DLSS----L-----------------------SF-FSPG---VM----------------GVALLPCAYIWFPS----FLAELNRTPYDFSEGESELVSGFNTE-----FGSSGFTLIFLAEYASIFFFCLLGSALFFGS---MAL----FLLIL---VFSIIWF----RSVL-------------PR---FRFDKL----MALS---WKFFIPFLT-FFYLVCFLSVF--------------------------
>Tegonotus_celtis_YN448
-----------------------MYLLEIYLTVSLKF----LM--LVVPLLISVAFVTLLERKLLSIVGSRLGPNKVSFLGILQPIGDAAKL----MNKQ-VNSLSNFSILFYYVSSFF-LLFSSFILF-SCYFS-----DPSFVSYKF-TILVFLLILSLNSFNSVLTGWSTFSKFSLIG---------------SIRTVTQLISYEAVL-FLCF--------------------FFFFFFIFY---FWFFFFSK----------------------------FWNFFSFFGSLL----------------FLYLSANLFSWAQSYSLWFLWSSKSVGYSFQHWIWFFLLYFNF------LVGMWYYCVFYDSYGSNFY-------LFF------------FVYFF---LYFFCHLDSFCSSSF-------------PF--------------------WYAYVSFLKVFSTLSYIFFPFFFN-----------------------
>Tegolophus_ulmi_CQ4
---------------------------MFSLLL--KF----LF--VVIPLLICVAFVTLLERKLLSIVGSRLGPNKVSYGGILQPIADAAKL----MNKQ-INSLSNFSILFYYISSFF-LLFSSFVLF-SCFFC-----EPSVVSYKY-SMIVFLLILSLNSLNSVFTGWSTFSKFSLVG---------------SIRTVTQLISYEAVL-FLCF--------------------FFFFFLYLN---F---DLSS----Y-----------------------QS-FKTF---F-----------------FVLVPCCFYIWIPT----FLAELNRTPYDFSEGESELVSGFNTE-----FGSSCFTLIFLSEYSNIVFFSILSGLMFT-S--LPLS----VFFF----VFFVIWI----RSVL-------------PR---FRFDKL----MYLS---WKFFLPFLT-FFFLFFVISHF--------------------------
>Tegolophus_tremae_Z368
---------------------------MLSLLL--KF----VL--VVVPLLICVAFVTLLERKLLSIVGFRVGPNKVSYIGILQPMADAAKL----MNKQ-VNSLSNFSILFYYVSSFF-LLFSSFVLF-SCFFC-----DPSVVSYKY-SMIIFLLILSLNSLNSVFTGWSTFSKFSLVG---------------SIRTVTQLISMKQFS-FFVF--------------------FFFFFIYYN---F---YMNY----F-----------------------NY-FKNF---F-----------------FIVFPCCFYIWIPT----FLAELNRTPYDFSEGESELVSGFNTE-----FGSSCFTLIFLSEYGNIVFFSILSGLMFT-S--FIPS----IFFF----VFFVIWI----RSVL-------------PR---FRFDKL----MYLS---WKFFLPFLT-FFFLYFVGSNF--------------------------
>Tegolophus_oblatus_QH7
-------------------------MFFTQSSY---F----LA--SALPVLISVAFFTLLERKLLSVIGFRLGPFKVSFLGLLQPIGDALKL----SNKS-INKLSSVSLFFYYFSALS-MITMSLCLI-FCLNI-----NPSPVSIKF-SFLFFLLILGFNSLNAVLAGWSAYSKFSLIG---------------CIRTVSQLISYEAVL-YLCL--------------------FFLVICFMS---F---DLSA----Y-----------------------SS-FPLF---LS----------------GVMLTPCLMVWLPV----MLAELNRTPYDFSEGESELVSGFNTE-----FGSGCFTLIFLAEYGSMFFFSLLTSIIFFYP---VFL----FFFFF---FFFLIWV----RSVL-------------PR---FRFDKL----MTLA---WKFLIPYLT-FFYCVFMVFLS--------------------------
>Tegolophus_miscanthus_Z371
------------------------------MVLIFCF----LL--FFLPVVLSVAFLTLMERKVLGLVGLRLGPYKVSLGGLLQPVTDAMKL----MNKQ-KNFLSNSSFIFFFASSSL-SLLVCLCVW-HLFST-----EPQLLSVSY-TAFILMLALSINSLYSILSGWSSFSKYSLVG---------------SLRTVSQLISYESIL-YLSF--------------------FFFFFYESA---F-----------------------------------NFYLHSYFYFFY----------------FFLFTPLFYVWTPS----ILSELSRTPFDFSEGESELVSGFNTE-----YGSKLFTMLFLAEYGSVVFFMLISSFFFFPF--FLTL----FFFVF---IFFVLWI----RSVL-------------PR---FRFDKL----MSLC---WKVYLPFLT-FFFCVCIIF----------------------------
>Tegolophus_miscanthus_Z336
-------------------------------MLFIKF----VL--FIAPPLVCVAFFTLLERKILSLVGLRVGPNKVSLIGLLQPLGDALKL----SNKG-VNSLSSFSLFFYYFSSLM-MLVMGLTLF-CCLDV-----YPNYCYYKY-SFIIILLVLGFNSLNSILSGWSAFSKFSLVG---------------SIRTVAQLISYEAVL-YLCI--------------------FFFVLMFNS---F---SLEG----N-----------------------NL-FPLD---FL----------------FTILLPCFVIWLPT----ILAELNRTPYDFSEGESELVSGFNTE-----FSSGCFTLIFLAEYSSIVFFSLLSSFLFFKP---FLQ----SFFFL---FFYFIWI----RSVL-------------PR---FRFDKL----MNLS---WKFFIPFLT-FLFLYFFLFIS--------------------------
>Tegolophus_lespedezae_HEN12
---------------------------MNILFNFIKP----LI--LVAPLLISVAFLTLLERKLLSLAGVRVGPNKVSFLGILQPLGDAVKL----GGKS-VNMLSSSSFFFYFISASL-MIFSSVILF-SSMIF-----DPSFISFKF-SVLMILLILGLNSLNSIISGWSTFSKFSLLG---------------SLRTVSQLISYEASL-YLCV--------------------FFLIIVYCS---F---DLSE----M-----------------------VY-VHFP---LI----------------FLFFPVVGYFWVPV----FLAELNRTPYDFSEGESELVSGFNTE-----FGSSSFTLIFLAEYGNIVFFCLLSGVLIFSS----LL----GFFFL---LFFVVWI----RSVL-------------PR---FRFDKL----MSLA---WKFFIPFLS-CLFLFYF-LSIC-------------------------
>Tegolophus_hunanensis_HEN41
----------------------------------MKY----FS--LVIPCLIAVAFLTLLERKVLSIIGVRLGPNKVSMLGLLQPIADAVKL----ANKS-TNIMSNFSFLFYYISSIF-MFFMAILLF-CTLFS-----FPTPVSLKY-SVLIFFLVLGFNSLNSISAGWSAFSKFTLIG---------------SIRTVSQLISYEAVL-YLCL--------------------FFFTILICS---F---DFDS----Y-----------------------NF-NLLF---LF----------------LLCCLPCFYVWVPT----FLAELNRTPYDFSEGESELVSGYNTE-----YGSLGFTLIFLAEYSNIIFFCLLSSFLFMFP---IFL----GFFIM---VYSVIWF----RSVL-------------PR---YRFDKL----MYLS---WKFFIPFLT-FFYVSVIIFM---------------------------
>Tegolophus_hunanensis_HEN17
-----------------------------MSVLPIKY----FS--LVIPCLIAVAFLTLLERKVLSIIGVRLGPNKVSMLGLLQPIADAVKL----ANKC-TNIMSNFSFLFYYISSIF-MFFMAILLF-CTLFS-----FPTPVSLKY-SVLIFFLVLGFNSLNSISAGWSAFSKFTLIG---------------SIRTVSQLISYEAVL-YLCL--------------------FFFTILICS---F---DFDS----Y-----------------------NF-NLLF---LF----------------LLCCLPCFYVWVPT----FLAELNRTPYDFSEGESELVSGYNTE-----YGSLGFTLIFLAEYSNIIFFCLLSSFLFMFP---IFL----GFFIM---VYSVIWF----RSVL-------------PR---YRFDKL----MYLS---WKFFIPFLT-FFYVSVIIFM---------------------------
>Tegolophus_hunanensis_AH39
----------------------------MISVLPIKY----FS--LVIPCLIAVAFLTLLERKVLSIIGVRLGPNKVSVLGLLQPIADAVKL----SNKS-TNIMSNFSFLFYYISSIF-MFFMAILLF-CTLFS-----FPTPVSLKY-SVLIFFLVLGFNSLNSISAGWSSFSKFTLIG---------------SIRTVSQLISYEAVL-YLCL--------------------FFFTILICS---F---DFDS----Y-----------------------NF-NLLF---LF----------------LLCCLPCFYVWVPT----FLAELNRTPYDFSEGESELVSGYNTE-----YGSLGFTLIFLAEYSNIIFFCLLSSFLFMFP---IFL----GFFIM---VYSVIWF----RSVL-------------PR---YRFDKL----MYLS---WKFFIPFLT-FFYVSVIIFM---------------------------
>Tegolophus_celtis_S136
---------------------------MYVFLLFSKF----FL--LILPLLICVAFITLLERKILSIVGSRLGPNKVSFLGILQPIGDAVKL----MNKQ-INSLSNFSFLFYYLSSFF-LLFSSFILF-SCYFS-----EPSVLTFKF-SILVFLLVLSFNSFNSVLSGWSTFSKFSLIG---------------SIRTVTQLISYEAVL-FLCF--------------------FFVFFLFSK---F---NFSL----I-----------------------QD-FPSF---FL----------------FLLIPSCFYIWIPT----FLAELNRTPYDFSEGESELVSGFNTE-----FGSACFTLIFLSEYGNIVFFSVLSGLVFF-S--GFYS----IFFF----FFFVIWI----RSVL-------------PR---FRFDKL----MYLS---WKFFLPFLT-FFFMLFLLFFM--------------------------
>Tanystylum_orbiculare
-----------------------------MIDSIISY----LM--ILIMVLISVGFFTLLERKILSYINNRKGPNKVGLIGLAQPISDGIKL----ILKE-YYFPYLSVNFLFLLSPMF-IFILSMLMW-VLIPI-----KSKMLDFNY-GFYFFLCLTGLSVYALIFCGWSSNSKYAIYG---------------AYRGVAQTISYEVSL-ALLM--------------------LSIVFINDS---Y---NFMN----M-----------------------SINQSYCWLMIF----------------M--MP-MCMIWLVS----MLAGTNRTPFDFSEGESELVSGFNIE-----YGSYFFALIFIGEYSSIIFMSVIFVMLFMGGWSK---IYMIKVMLL---IFIFILI----RGTL-------------PR---FRYDNL----MYLA---WKIFLPMTINFLMFFYLFKVLIILL----------------------
>Tachypleus_tridentatus
---------------------------MLMISFMIGY----LI--ILICVLVSVAFLTLLERKILGYIQIRKGPNKVGMIGILQPFSDAIKL----FSKE-QSLPYLSNFLMYFFSPVF-SLGLALCFW-MVFPI-----FFNLIDFEL-GLLFFLCVSSLSVYTLMGAGWSSNSKYAMLG---------------AYRAVAQTISYEVSL-ALIL--------------------LTCVVMVES---Y---DLVS----L-----------------------SENQ-ENWWLVW----------------G--FFPLFLVWFSS----CLAETNRSPFDFAEGESELVSGFNVE-----YSSGGFALIFMAEYGNIMFMSLISVFLFFGGMMS---GLVVKIMCL---SMLFLWI----RGTF-------------PR---FRYDKL----MSLA---WSIYLPLALNYLLFSFGVCYGFVIMCM--------------------
>Surapoda_tianlinensis_Z302
--------------------MWFSFHSLMFLFLLI-------------FPLLSLAFYTLMERKLLGYVGTRPGPAKVSMVGLLQPMADALKI----FNKQ-SNFLINFNFLTYYGSVLS-FISVSFMLW-LVAPL-----EPTPFYTSN-SILFMFFFLSFNSITLMIMGWSSYGKYSVIA---------------SLRMVSQMISYEAVI-YMVF--------------------FFFVFLYIS---F---DLYC----------------------------ILNMSF----YL----------------F---PLLTMVWTVG----ILAEMSRSPADFSESESELVSGVNLD-----YCSNSFSMIFMSEYSSMVFFSVLTSMMFF-S--YPLF----IFFLF---FF--IWI----RGVL-------------PR---YRYDYF----MYLC---WKFLIPVVT-AYFLLYMVFLI--------------------------
>Surapoda_tianlinensis_GD126
----------------------------MFILMLIKI----LI--IILMPLLSLAFYTLLERKILGVVGLRLGPYKISFLGLLQPISDALKI----FNKQ-TNILINFNFFFYYVTILV-LISSSFILW-GVFPL-----DPVPMVWKN-SVLLVFLVLSVNSLNSVFSSWSTYGKYSILA---------------SLRMISQMVSYEGVI-FMVF--------------------FFFFLTFMS---F---SFY-----------------------------YFESSFK---YM----------------I-MSPMLIIFWILG----ILAEMSRTPSDFSESESELVSGFNVD-----YGSSFFSIIFMTEYSNMLFFSLLSSYLFCDS--MLCF----FFFFF---FF--IWV----RACL-------------PR---YRYDSY----MSIC---WKFILPFIS-YYFIVFYVLVL--------------------------
>Stylochyrus_rarior
-------------------------------MNLILF----LV--LVVCVLLSVAFITLLERKILGYIQVRKGPNKVGPLGLLQPISDAVKL----FTKE-ESMLMMYNFMGFMVAPLV-SLVLMLGFW-GLFYW------DESGSIMY-PVFYVLLISSFGVYPFYGS--ASNLKYALLS---------------AYRGVAYTISYEVGF-SFIF--------------------LSVLIMSGG---Y---LLET----L-----------------------EVSQ-VSLNFMA----------------G--MAVLFILWLVV----ILAETNRTPFDFAEGESELVSGFNVE-----YGSVQFAVLFMAEYGNIIFMGFLSSLMWFGGTGL---FFF-NSMIL---VSFYLWV----RGTF-------------PR---YRYDNL----MYLA---WKVILPYSIFFLTLMYLMYSMILM-----------------------
>Steganacarus_magnus
-------------------------------MYLIDL----MM--EVIGVFVSVAFFTLLERKIMSYAQFRKGPYKVFILGLFQPFSDALKL----LNKE-AGVYMYMNMYMYLFAPMY-GMMLMVFLW-IFFPS-----WFVLYGGGM-EMVLFFSVLSFSPYFLFFCGYGSFSSYSMVG---------------FVRSISQSISYEVSL-LLFL--------------------LMFVFLFME---L---SFAN----F-----------------------QVWE-EGNIMIF----------------F--FLPLFLLWIFL----KMAESNRSPFDFSEGESELVSGFNVE-----YGGGLFSVIFIVEYGMIILMSFLGSLIFLGSFYL-----LFFMFFF---IFIYIWV----RSGF-------------PR---FRYDFM----MMFS---WGAILPIVLFYLIFLIEFC----------------------------
>Sperchon_plumifer
--------------------------------MVLIF----FL--TMILMLLSVAFFTLFEVKSLGLMHLRPGPNKVSLLGILQPIGDFVKL----FTKG-SFYVSLSFFVYYFFSPFL-GVFLSFVLW-SMYFS-----YFSFFSFFW-GVLLFFCLSSFSVYFLLFSGWSSGSFYSLLG---------------SFRSSAQAVSYEVSM-IFIF--------------------LSYIFIFYT---F---SFFD----L-----------------------FNKMGGVYFSLI----------------S--FP-LFFCWFLS----CLAESGRSPFDFSEGESELVSGFNTE-----YFGGMFALIFVCEYSFIVFLCLLTSFIF--GFYF----YFVSVFLF---CFLFVLV----RACY-------------PR---LRFDLL----MLFC---WKIMLPLVIGIFFFFISFSIF--------------------------
>Shevfchenkella_miscanthis_KK11
----------------------------------MKF----VL--FIVPPLVCVAFFTLLERKVLSLVGLRVGPNKVSLIGLLQPLSDALKL----SNKS-VNSLSSFSLFFYYFSSLM-MLVMGLTLF-CCLNA-----FPNYCFYKY-SFIVILLVLGFNSLNSILSGWSAFSKFSLVG---------------SIRTVAQLISYEAVL-YLCI--------------------FFFVLLFNS---F---GLEG----N-----------------------NF-FPLD---FL----------------FMILLPCFFIWLPT----VLAELSRTPYDFSEGESELVSGFNTE-----FSSGCFTLIFLAEYSSIVFFSLLSSFLFFKP---FFQ----SFFLL---FFYFIWI----RSVL-------------PR---FRFDKL----MNLS---WKFFIPFLT-FLFLYFFLFIS--------------------------
>Setoptus_koraiensis_SD23
--------------------------MNFASYT--KF----IL--VMLGVLISVAFLTLMERKVLGMVGIRLSPLKVSMVGTLQPVGDALKL----AFKN-DLFLSYSFNYIYVFVGSL-FLSLSLSTWMFTSLF-----MTEVVSTKL-SLFMILFIMTFSTLSILLIGWLSLSKYPLIG---------------SIRSATQAISYESII-TLVF--------------------LFVVLVGGS---Y---KLNL----------------------------E-FLTCN---FI----------------YVM-PLIFLFWLFA----ALAEMGRTPYDFSEGESELVSGFNTE-----FGSTPFSLIFLSEYSNILFLGSLTSLIFFSI--SGIM----VFSLL---VFWFIWI----RSVL-------------PR---SRFDYL----MDLA---WKFFIPLVT-LYFLYMVLLTSF-------------------------
>Setoptus_koraiensis_HEN28
----------------------------------MKP----LI--LVVPLLISVAFLTLLERKLLSLAGVRVGPNKVSLLGIFQPLGDAVKL----GGKG-VNMLSSSSFFFYFISASL-MIFSSLILF-SSMIF-----DPSFISFKF-SVLMILLILGLNSLNSIISGWSTFSKFSLLG---------------SLRTVSQLISYEASL-YLCI--------------------FFLIIVYCC---F---DLLE----M-----------------------FY-MHFP---LV----------------FLFFPIVGYFWVPV----FLAELNRTPYDFSEGESELVSGFNTE-----FGSSSFTLIFLAEYGNIVFFCLLSGVLIFSS----PL----GSFFL---LFFVIWI----RSVL-------------PR---FRFDKL----MSLA---WKFFIPFLS-CLFLFYF-LSIS-------------------------
>SD27
--------------------------------MMMKF----IF--FLLPPLICVAFFTLLERKVLSLVGFRVGPNKVSMIGFLQPIGDALKL----ANKS-VNSLTSFSLAFYYASSIF-MFLMSLFLF-SCLGV-----LPSFLSLKY-SFLFLFLVLAFNSLNSIFSGWSAFSKFSLIG---------------SIRTVAQLISYEAVL-YLCI--------------------FFFTILFSS---F---DLGS----S-----------------------TF-FKFF---SC----------------FILMLPCFYLWVPT----MLAELNRTPYDFSEGESELVSGFNTE-----FSSGCFTLIFLAEYGSIVFFSLLSSFIFFYN---FFF----FFFFF---FFFFIWL----RSVL-------------PR---FRFDKL----MNLS---WKFFIPFLT-LVYIYFLC-----------------------------
>SD20
---------------------------------------------------MSVAFFTLLERKVLSIVGFRLGPNKVSMVGILQPMGDALKL----AGKS-VNYLSSFSVFFYYISSFF-MIFMSLLLF-FCLNV-----VPNFVLLKF-SFLIFLLILGLNSLNSILSGWSTYSKYSLIG---------------SIRTVSQLISYEAVL-YLCL--------------------FFFVVLYSS---F---DISS----L-----------------------SF-FNLF---LT----------------FIFLIPCFFIWVPT----MLAELNRTPYDFSEGESELVSGFNTE-----FSSGCFTLIFLAEYGNIIFFSLLSSFFFFYP---IYL----FFFFF---FFFFFFF----FFFF-------------LA---ISYGNIIFFTLLMS---FFFFYPIYL-FFFFFFFFYYLNSFCSSSISFW---------------
>SD19
-------------------------MYVMSALF---F----LL--ASVPVLVSVAFFTLLERKLLSIVGFRLGPYKVSFLGLLQPIADAVKL----SNKS-VNYLSSVSLFFYYFSSIS-MIVMSLCLI-LCLNV-----NPSPVSFKF-TLLFFLLILGYNSLNSILAGWSAYSKFSLIG---------------CIRTVSQLISYEAVL-YLCL--------------------FFLVICYSS---F---DMGG----F-----------------------NN-YPLS---LS----------------GFVFLPCFYIWVPV----MLAELNRTPYDFSEGESELVSGFNTE-----FGSGCFTLVFLAEYGSMVFFSLLSSSLFFYP---LS-----FFFFF---FFFFNLG----SIGS-------------TP---VSIWYA----HVSS---LKIHNSLLN-SRLLFISLFF---------------------------
>Scolotosus_sp.nov._GX54
-----------------------------MILFVWKF----FL--LTIPSLLAVAFLTLLERKILSLVGVRVGPTKVSFYGILQPIADAVKL----ANKS-VNTMVNFSFVFYYMSSFL-MITFSILLF-VILFT-----FPTPLSVKY-SVLLFFLVLGFNSLNSIILGWSAFSKFSLIG---------------SIRTVSQLISYEGVL-YLCI--------------------FFFVITFCS---F---EFDS----F-----------------------SF-LGSF---VF----------------SLWAIPCFYIWVPT----FLAELNRTPYDFSEGESELVSGFNTE-----FGSSSFTLIFLSEYSNIFFFCILTSFLFFFP---VIM----LFFLA---LYSVIWF----RSVL-------------PR---YRFDKL----MYLS---WKFFIPFLT-FVFLCSLIFSF--------------------------
>Scolotosus_sp._GZ100
------------------------------MLILLKS----FF--LVIPSLISIAFVTLLERKILSIVGVRLGPNKVFLMGILQPISDALKL----SNKS-VNMMINFSSLFYYMSSFF-MILMSMLLF-TCIFS-----FPIPLSLKY-SVLLFFLVLGFSSMNSILVGWSAFSKFSLIGSIRSVSQLISYEGIGSIRSVSQLISYEGVL-YMCM--------------------FFFIIIFCS---F---ELDS----F-----------------------NF-SNIY---LS----------------FLLNLPCFYIWFPM----FLAELNRTPYDFSEGESELVSGFNTE-----FGSSSFTLIFLSEYSNIIFFCILTSFLFLFP---FYM----GVFVL---IYSVIWF----RSLL-------------PR---YRFDKL----MYLC---WKFFIPFLT-MFYLMFFFFII--------------------------
>Sarcoptes_scabiei
----------------------MVFTKDFFIILNFSF----LL--SFLGVLLSVAFFTLVERKFMGLMHYRKGPNKVLLYGILQPISDSMKL----FTKD-SLKIQSLKIFIFFMGPLL-GFFIMLSMW-SIYYY-----YYNYFFLKL-KIFIVFVLMSLSVYSFIFTSWGSNSKYSLLG---------------GYRIISQVISYEICF-IFFF--------------------MSFFFFLKS---F---DFFF----L-----------------------VKLQ-DFLPLVF----------------F--NLIFFFSWMLM----IMAESNRTPFDLAEGESEIVSGFNIE-----YSGGFFALIFITEYGLIMFMSFLTGLFFFGSDFM-----FLKIFLF---CFLFIWI----RCSF-------------PR---IRYDLL----MYTN---WKICLPFSIMFLCFVFSLKL---------------------------
>S167
--------------------------------------------------------MTLLERKLLSIIGFRLGPNKVSIFGILQPISDAVKL----SNKS-INFLSSFSSSFYYLSSVL-MIISSLMVW-CCSSF-----SS---DFKF-SFLFIAFFLGLNSIGSVICGWCSFSKYSLLG---------------SLRTVSQLISYEAVL-FICF--------------------FFFFISFFS---F---NLLS----------------------------FFDYGSM---FF----------------FLISPFCFIFWVPT----VLAELNRTPYDFSEGESELVSGFNTE-----FGSGSFTLIFLSEYSNIIFFSIITSFLFFFF---PMA----LFFFF---FFFFCYL----DSFC-----SSTFSLWPPD------SSL-----------LKILYPFLN-YFYNFISCFFILGLSFSFNLLVFSKHFFKA-------
>Robertsicus_elaphensis
------------------------------MLNFMIF----FL--ILISILISIAFFTLLERKILGYIHIRKGPNKVGFMGMFQPMSDAIKL----FTKE-MNYMYYMNMIIYIISPIM-SIMMMMLLW-MMFYL-----KSKMIFLEM-SFIFFLCISSMSAYSILLSGWSSNSKYSLIG---------------SYRGFAQIISYEVSM-AMLM--------------------MSLCFFPQS---F---NIKM----L-----------------------LMFQ-ENFMIIY----------------G--FFFTLLIWMFI----CLAETNRTPFDLAESESELVSGFNIE-----YGSWLFAIIFIAEYGSIMFLSLFSNYLFMGFSKI---MTM--TLIL---MLLFIIV----RGTF-------------MR---FRYDKL----MIMA---WKMILPSSIITFFLIFLLTSLYTNLFCINFWNYLNI-----------
>Ricinoides_karschii
-------------------------MLWLVVDGLLCC----FV--IVLVVLLGVAFFTLLERKILGYGQVRKGPNKVGFVGLLQPISDAMKL----FTKE-YSMPYISNWVFFLASPVM-ALSFSLLLW-MIYPL-----KWYWFDFEY-GLLFFFCVSSFGVYFVVGSGWFSNSKYAVLG---------------SYRAVAQMISYEVGM-ILII--------------------LCLVIYESV---Y---VVNV----N-----------------------VG---ELFWYGC----------------G--YFFLLIMWLVC----CLAETNRSPLDFAEAESELVSGFNVE-----YGAGGFALIFMSEYGVIMAMSMITMIYFFGGYYV-------MYFFL---IVYFLWV----RVSL-------------PR---LLYDKL----MMLV---WKVYLPCSLNVLIFVMSFSFMNY------------------------
>Rhyncaphytoptus_ulmi_HEN3
----------------------------MFLITLLKI----LV--LTVCVLISVAFLTLLERKVLSLVGLRLGPNKVSFIGFLQPITDAVKL----ANKQ-FNILSNFSFFYYYFGSSL-VILSSILIW-FCSKM-----DPMTISIKY-SIIFFMIILGFNSFNSIMCGWSTFSKYPLIG---------------SIRTVSQLVSYEASL-YLCI--------------------FFMIYMFCS---FGFLNFSS----------------------------HY-MPVL---CM----------------YI--PLAFLIWFPS----FLADLNRTPYDFSEGESELVSGFNTE-----FGSNSFTMIFLAEYSNIIFFCLISASMFF-YEYNFFF----FFFFSSSYFGFALFY----HAIG-------------LMNYCYLLEKF----MSLF---W----PAFL-CLY----------------------------------
>Rhyncaphytoptus_sp.nov._GZ96
MIFICTF---------------------------LKV----IL--IFICIMISVAFLTLLERKLLSLIGIRLGPSKVSFCGFLQPISDALKL----SNKQ-INYLSNFSFFFYYISSIF-MLFSGLMIW-LCSFS-----EPVPLSLKY-SVILFWVILGFNSLNSILCGWSTFSKYSLIG---------------SIRSVSQLVSYESCL-YLCM--------------------FFFMFLFFG---F---NFYN----F-----------------------NF-YPFH---FV----------------FMFIPFVFLIWVPS----FLAELNRVPYDFSEGESELVSGFNTE-----FGSGSFTMIFLAEYSYILFFCIFSSFLFFFFYMWFFF----FFFFF---FFFFFFF----FFFF------------------FFF--------------FFFFFFFLY-FFFFFIFFFLYMIL-----------------------
>Rhyncaphytoptus_sp.nov._CA38
---------------------------------MIKF----LF--AIIMVMISVAFVTLLERKILSLIGLRMGPFKVSFLGFLQPIADAVKL----ANKQ-VNVLTNFSINFYYLSSLL-TLFSSLTLW-SILHS-----DPSPIHFKF-SLLTFMFILSFNSLNSIMAGWSTYGKYSLIG---------------TLRTVAQLISYELCL-YMCL--------------------FFFLLLYFN---Y---DLYH----L-----------------------SF-FMPS---CV----------------LIFMLFCFYIWIPS----FLAELNRTPYDFSEGESELVSGFNTE-----FGSSSFTMIFLAEYSNIIFFSLLTSFLFINI--FSFL----FFITI---VFFVIWI----RSVL-------------PR---YRYDKL----MSLA---WKFFIPFLT-VMFIYFIVIMG--------------------------
>Rhyncaphytoptus_redwayensis_CA28
-----------------------------MILMTLKV----LI--LLIGVLVSVAFITLMERKILSLIGLRLGPNKVSLFGFLQPIGDAVKL----SNKQ-VNILSNFSFFFYYFSASI-MFIMSTFIW-LCYFH-----EPAVVSFKL-SFLIFFLVLGLNSLNSILCGWSTFSKFSLLG---------------SLRTVAQLISYEAVL-YLCI--------------------FFIVFSFMS---L---SIPF----L-----------------------FF-FPSF---FI----------------FFSLPFIGLCWFPS----FLAELNRTPYDFSEGESELVSGFNTE-----FGSSSFTLIFLAEYSNIIFFCIFSSFLFFYVEKFLFF----FFFLF---LFFVIWI----RSVL-------------PR---YRFDKL----MMLC---WKFFVPFLT-CYFLLYLSFCL--------------------------
>Rhyncaphytoptus_longipalpis_JX3
----------------------MFLLMIIF-----KI----IL--VLLPPLICVAFFTLLERKVLSIVGLRLGPYKVSFLGILQPIADAVKL----SNKS-VNYLTSFSLFFYYMSSFS-MILMSLILF-LCLNA-----VPSFLSLKF-SFLIFLLILGFNSLNSIFSGWCSYSKYSLIG---------------SLRTVAQLVSYEAVL-YLCL--------------------FFFVVLYNF---F---DVSL----I-----------------------SF-FFLP---VS----------------FIFLIPCFFIWVPT----MLAELNRTPYDFSEGESELVSGFNTE-----FSSGCFTLIFLAEYGSIVFFCLLSSFFFFFP---LLF----FFFFF---FFF------------------------------HYLDPI----SPPSIPVWKINKALLK-VFYSIFNINLCLSRY----------------------
>Rhyncaphytoptus_longipalpis_JX2
----------------------MFLLMIIF-----KI----IL--VLLPPLICVAFFTLLERKVLSIVGLRLGPYKVSFLGILQPIADAVKL----SNKS-VNYLTSFSLFFYYMSSFS-MILMSLILF-LCLNA-----VPSFLSLKF-SFLIFLLILGFNSLNSIFSGWCSYSKYSLIG---------------SLRTVAQLVSYEAVL-YLCL--------------------FFFVVLYNF---F---DVSL----I-----------------------SF-FFLP---VS----------------FIFLIPCFFIWVPT----MLAELNRTPYDFSEGESELVSGFNTE-----FSSGCFTLIFLAEYGSIVFFCLLSSFFFFFP---LLF----FFFFF---FFFIIWI----RSVL-------------PR---FRFDKL----MSLS---WKFFIPFLT-LIYVSLVIWIV--------------------------
>Rhyncaphytoptus_dielsianus_GZ35
-------------------------------MLGSKF----LL--VSVFSLLSVAFLTLLERKILGIVGSRFGPNKVSLLGVLQPISDAAKL----SNKQ-TSQLSNFSSFFFYSSALF-MLSSSLFLW-SCSFS-----EPSPISFKY-PVLVLMLVLAIASLNSITSGWGSFSKYPLLG---------------SMRTVSQLISYESCL-YMCL--------------------FFVIIITLG---F---GFGS----L-----------------------KT-FS-----AL----------------GLLIPFCMAIWWPS----FLAELNRTPYDFSEGESELVSGFNTE-----YGSNSFTLIFLAEYSSMVFFSLLTCIIFFSS--SPLI----FSFVV---ILLILWV----RSVL-------------PR---YRFDKL----MMLA---WKFFIPFLT-CSFL-CFCLFL--------------------------
>Rhyncaphytoptus_boczeki_CA37
---------------------------------MIKF----LF--SIIMVMISVAFVTLLERKILSLIGLRMGPFKVSFLGFLQPIADAVKL----ANKQ-VNVLTNFSINFYYLSSLL-TLFSSLTLW-SILHS-----DPSPIHFKF-SLLTFMFILSFNSLNSIMAGWSTYGKYSLIG---------------TLRTVAQLISYELCL-YMCL--------------------FFFLLLYFN---Y---DLYH----L-----------------------SF-FMPS---CV----------------LIFMLFCFYIWIPS----FLAELNRTPYDFSEGESELVSGFNTE-----FGSSSFTMIFLAEYSNIIFFSLLTSFLFINI--FSFL----FFITI---VFFVIWI----RSVL-------------PR---YRYDKL----MSLA---WKFFIPFLT-VMFIYFIVIMG--------------------------
>Rhodacarus_sp1.
-----------------------------MILNIIMF----FV--LMVLILISVAFITLLERKILGYSQIRKGPNKVGPLGLFQPFSDAVKL----FSKE-SSFLIWYNKILFYFFPFL-SLILMLLFW-LVY-------PNLGMEGEF-SMIYIFVISSLSVYVILGSGWSSNSKYALLG---------------AYRGVAQTISYEVCL-SFVF--------------------IIILLMVSS---Y---KVTF----L-----------------------CSGQ-IYLMFFI----------------G--GWYLFLISIVT----VLAETNRTPFDFSEGESELVSGFNVE-----YGGGAFALLFMAEYGNIIFMSSLISCMFFSKLGF---MGE-FVLLV---MCSLLWF----RAVY-------------AR---FRYDNL----MMLA---WKQILPFSVNLFLIMVLIYILI-------------------------
>Rhizoglyphus_robini
------------MNTIFSMVQGWSHHSMNTIVYHLDF----LF--SVVGVLLGVAFFTLMERKIMGLMHYRKGPNKVLIWGLSQPIADALKL----LTKE-FPKFSPVKMFMFYLGPCV-SILLMLLCW-GWYDF-----SFSSLGG-M-KIMVILSIMSLSAYGFLLTSWGSNSKYALLG---------------GHRAVAQIISYEVCL-VLYL--------------------LALVYLTKS---Y---NMSS----L-----------------------ETNQ-EGYWFML----------------F--SAPLFLSWLML----CMAEANRTPFDLAEGESEIVSGFNIE-----YGGGLFAFIFISEYGMIMFLSFITSIFFLGASSV-----LLKTFLM---CALFVWV----RCAF-------------PR---VRYDLL----MMMA---WKLALPYSLGMILISTCMY----------------------------
>Rhipicephalus_geigyi
------------------------------MLNLIYF----LM--LILMVLLSIAFFTLMERKFLGYCHLRKGPNKTGILGLFQPFSDAVKL----FSKE-MNKMFYMNKQLQIISPIF-MILMMILLW-MIFYF-----PNNAMNLMM-SIVFFLCISSMSSYTILFSGWASNSKYSLIG---------------SYRGFAQVISYEVSM-ALIL--------------------ISMSILPQS---F---NLFY----F-----------------------LKIQ-NYYPLIF----------------S--FYPVFIIWFIS----ILAELNRVPFDLAEGESELVSGFNIE-----YGSWLFAIIFMSEYGNIMIISYLTNYLFLGFSMM---SQI-FTLML---MLMIIMM----RGTY-------------TR---FRYDQL----MMMA---WKTILPQSIIFLFLIYFIFFLFFNFICIIFCN---------------
>Rhinotergum_shaoguanense_S88
------------------------------MLILLKI----IL--LLVCVLLSVAFLTLLERKVLSIVGYRFGPNKVSFVGFLQPITDAVKL----ANKQ-INYLSNFSFFFYYLSSFF-LISSSLLIW-FTLGY-----QSSSLSLKY-EIMIFMILLGFNSLNSILAGWSTFSKYSLIG---------------SVRTVSQLVSYEASL-YFCI--------------------FFFLYTMFS---F---NFSS----L-----------------------TF-LPVT---LI----------------FLLYPFLFYVWIPS----FLADLNRTPYDFSEGESELVSGFNTE-----FGSNAFTMIFLAEYGNIIFFCLISSFLFMNYMVWFFF----FFFFFFFFFFFVIWI----RSVL-------------PR---FRFDKL----MMLA---WKTYIPFLT-CYFLLLTALV---------------------------
>Rhinophytoptus_c.f._sericeaomeiensis_AH42
--------------------MDWPSKICLIFVTIMKS----VA--YLVCVLISVAFITLLERKLLSLVGLRVGPNKVSFIGFLQPITDAVKL----SNKQ-INFLSNFSMFFYYCSASF-MLLSGMLIW-FCLGG-----EPSSVSFKY-TVLMFMIILGFNSLNSIISGWSTFSKYPLIG---------------SIRTVAQLVSYEASL-YLCL--------------------FFLILILSS---F---NFYS----V-----------------------FF-NPVM---FM----------------GILIPAVLYVWIPS----FLAELNRTPYDFSEGESELVSGFNTE-----FGSSSFTMIFLAEYSNIIFFCLVSSLFFFFPSIWLIF----FFF-----FFFVIWI----RSVL-------------P-----------------------LVIVLTS-WYIWLEKF-----------------------------
>Rhinophytoptus_broussonetiae_Z401
--------------------------------MFLKF----LF--LVMPVLLSVAFFTLLERKILSIIGLRLGPFKVSFLGIFQPIVDALKL----SNKQ-LNLLSNFSIFFYYMSCGF-MFIVSFFFW-FLLFS-----NPSVFSFKY-SIIFFFIFLGFSSFSSIIAGWSTFSKYSLLG---------------SIRTVCQLISYEVSL-YLII--------------------FFFFIFFKS---F---NFFN----F-----------------------IM-YPVF---FS----------------FLLIFPCFMIWVPS----FLAELNRVPYDFSEGESELVSGFNTE-----FGSSSFTLIFLSEYSNIVFFSLLSSFIFMFF--NFGY----FSFIF---FFFVIWI----RSVL-------------PR---FRFDKL----MFLA---WKFFIPFLT-FFFIFILLFVF--------------------------
>Rhinophytoptus_broussonetiae_Z292
--------------------------------MFFKF----LF--LVMPVLLSVAFFTLLERKILSIIGLRLGPFKVSFLGIFQPIVDALKL----SNKQ-LNLLSNFSIFFYYMSCGF-MFIVSVFFW-FLLFS-----NPSVFSFKY-SIIFFFIFLGFSSFSSIIAGWSTFSKYSLLG---------------SIRTVCQLISYEASL-YLII--------------------FFFFIFFKS---F---NFFN----F-----------------------IM-YPVF---FS----------------FLLIFPCFMIWVPS----FLAELNRVPYDFSEGESELVSGFNTE-----FGSSSFTLIFLSEYSNIVFFSLLSSFIFMFF--NFGY----FSFIF---FFFVIWI----RSVL-------------PR---FRFDKL----MFLA---WKFFIPFLT-FFFIFILLFVF--------------------------
>Rhinophytoptus_broussonetiae_GZ98
--------------------------------MFLKF----LF--LVMPVLLSVAFFTLLERKILSIIGLRLGPFKVSFLGIFQPIVDALKL----SNKQ-LNLLSNFSIFFYYMSCGF-MFIVSFFFW-FLLFS-----NPSVFSFKY-SIIFFFIFLGFSSFSSIIAGWSTFSKYSLLG---------------SIRTVCQLISYEVSL-YLII--------------------FFFFIFFKS---F---NFFN----F-----------------------IM-YPVF---FS----------------FLLIFPCFMIWVPS----FLAELNRVPYDFSEGESELVSGFNTE-----FGSSSFTLIFLSEYSNIVFFSLLSSFIFMFF--NFGY----FSFIF---FFFVIWI----RSVL-------------PR---FRFDKL----MFLA---WKFFIPFLT-FFFIFILLFVF--------------------------
>Rhinophytoptus_broussonetiae_GZ74
--------------------------------MFLKF----LF--LVMPVLLSVAFFTLLERKILSIIGLRLGPFKVSFLGIFQPIVDALKL----SNKQ-LNLLSNFSIFFYYMSCGF-MFIVSFFFW-FLLFS-----NPSVFSFKY-SIIFFFIFLGFSSFSSIIAGWSTFSKYSLLG---------------SIRTVCQLISYEVSL-YLII--------------------FFFFIFFKS---F---NFFN----F-----------------------IM-YPVF---FS----------------FLLIFPCFMIWVPS----FLAELNRVPYDFSEGESELVSGFNTE-----FGSSSFTLIFLSEYSNIVFFSLLSSFIFMFF--NFGY----FSFIF---FFFVIWI----RSVL-------------PR---FRFDKL----MFLA---WKFFIPFLT-FFFIFILLFVF--------------------------
>Quadracus_cudraniae_AH41
--------------------MDWPSKICLIFVTIMKS----VA--YLVCVLISVAFITLLERKLLSLVGLRVGPNKVSFIGFLQPITDAVKL----SNKQ-INFLSNFSMFFYYCSASF-MLLSGMLIW-FCLGG-----EPSSVSFKY-TVLMFMIILGFNSLNSIISGWSTFSKYPLIG---------------SIRTVAQLVSYEASL-YLCL--------------------FFLILILSS---F---NFYS----V-----------------------FF-NPVM---FM----------------GILIPAVLYVWIPS----FLAELNRTPYDFSEGESELVSGFNTE-----FGSSSFTMIFLAEYSNIIFFCLVSSLFFFFPSIWLIF----FFF-----FFFVIWI----RSVL-------------PR---YRFDKL----MYLA---WKILIPFLT-FYFLLFLFTCF--------------------------
>QH8
----------------MLLWASLLSMMTSSLIL---F----LI--SALPILISVAFFTLLERKLLSIVGFRVGPNKVSFMGLFQPIGDAVKL----SNKS-INNLSSFSLFFYYMSSLF-MISMSLCLI-LCLNI-----SPSPVSIKF-TLLLFLLVLGFNSLNSILAGWSAYSKFSLIG---------------CIRTVSQLISYEAVL-YLCL--------------------FFLVISYST---F---DLSS----F-----------------------SF-YPIL---LS----------------GVLFLPCFFIWLPV----MLAELNRTPYDFSEGESELVSGFNTE-----FGSGCFTLIFLAEYGNMVFFCLLSSVLFFYP---TY-----FFFFF---FFFLVWI----RSVL-------------PR---FRFDKL----MSLA---WKFLIPYLT-FVYCSFIFFFF--------------------------
>QH2
---------------------------------MLKY----LL--LLIPLLISVAFLTLAERKLLSLVGLRVGPNKVSLLGLLQPLGDAAKL----MNKS-SNVLSNFNPLLYYLSTFF-MLSLSLGIV-SCLFL-----YPYTVSIKF-SVLLFFLVLGFNSFNSMISGWSTFGKYPLVG---------------SLRTVSQLISYEAVL-YVCL--------------------FTLILYNLS---F---DFSS----F-----------------------VY-LPFE---LS----------------FLMLLPCVYIWFPS----FLAELNRTPFDFSEGESELVSGFNTD-----FGSVGFTLIFLSEYFNIIFFCILTSFLFFDH---LIL----YFFLL---IFFVIWI----RSVL-------------PR---LRFDKL----MGLA---WKSYIPVMT-LYLLYLGFCIF--------------------------
>Pseudogarypus_banksi
----------------------------------MIF----LMVELMLGVLISVAFISLLERKILSLGQSRKGPNKALFNGIGQPFSDILKL----FSKE-YFKFSVVSMKFYYFPPLF-MIILSFLSC-LIFPV-----VGGFLNMLDELIIYYLCLISVSSYIVIYMGWLSFSKYSLLG---------------SYRGASMIISYEVFLFLLIL--------------------LMLIYLLSKGQLF---NFLT----F-----------------------QS--VSGLVLLI----------------Y--FFYLMFMGVMG----LVSELNRSPIDLLEGESELVSGFNTE-----YLGFMFSLIFMSEYL-MVIM----GVLFLSGVLV---WFSLLGYFV---CSLIIVMVVFFRAVY-------------PR---IRYDML----MVIF---WEIILPFALMFFF----------------------------------
>Pseudocellus_pearsei
-----------------------------MIDCLVVY----VC--LILMVMLGVAYFTLLERKVLGYVQLRKGPNKVGVWGLLQPFSDALKL----FTSE-FNFPVYSNWLLFVMSPLV-GFLFSLVLW-MVFPI-----GVGWFDFLY-GLLFFFCVSSFGVYFVVGSGWFSNSKYALLG---------------GYRAVAQMISYEVGM-ILVI--------------------LPVVFYESC---Y---LLWV----E-----------------------VG---YSWFYGL----------------G--FIFSFLMWMVC----CLAETNRSPYDFAEAESELVSGFNVE-----YSGGGFALIFLSEYSSIMLISMVSCIYFFSGVYL-------FYCVL---IVFFLWV----RGSL-------------PR---VRYDKL----MMMV---WSVFLPCSLNLLLYVVGNI----------------------------
>Pseudocellus_gertschi
----------------------------MVFDCVFIC----VV--LLIVVLVGVAFFTLLERKILGYVQLRKGPNSVGPMGLLQPFSDALKL----FIKE-FVFPIGSNWLMFLFSPVI-GFLFSLILW-LVFSF-----DWYWYDFLY-ALLFFFCVSSFGVYFVVGAGWFSNSKYALLG---------------SYRAVAQMISYEVSM-ILVI--------------------MSLVMFESG---Y---LMFM----C-----------------------VG---WMYVYGV----------------G--FFFLLVMWLVC----CLAETNRSPFDFAEAESELVSGFNIE-----YGSGGFALIFMSEYGNIMLMSMVSCVFFFGGFFF-------WFFFL---IVFFLWV----RGTL-------------PR---LRYDKL----MMMV---WSVYLPCSLNFLLFVVGLL----------------------------
>Prominens_photiniae_FJ26
-----------------------------MFSSNLVL----IF--FYVPFLVGVAFLTLLERKLLSLSGNRLGPNKVAFWGILQPIFDALKL----MMKQ-INSLMNMSFMFYYGSSVL-ILFLALALW-AFSNP-----I-SFCASKS-SLLFLMLILGLNSLGVMMAGWSTFSKFCLMG---------------SLRSVSLLISYESAL-YLVL--------------------MLFIIGFLT---F---DTQE----F-----------------------FFLFLFL---CL----------------TIL-PLIFFLWALS----ALADLNRTPFDFSEGESELVSGFNTE-----LSSSAFTLVFLSEYSNILFFSLFSSLLWTIQ--LLLE----GCLLF---FFLIIWV----RCVL-------------PR---FRFDKL----MNVA---WKFLIPGLT-VVFLFFSLDLF--------------------------
>Proiectus_granularpro_Z304
-------------------------------MPIFKF----ML--LIVPILIGVAFLTLLERKVLSLMGFRVGPNKVSFLGFLQPMTDAVKL----SNKQ-INSLSNFSFFFYHLSSLT-LLSGSLFLW-YCYYI-----IPMSLSLKF-VIIFFMIVLSVNSLASITAGWSTFSKYSLIG---------------SMRTVSQLISYEAAL-YLCL--------------------FFLFGLYFC---F---SYSD----F-----------------------SF-LPLS---CC----------------AFSLPYVVYIWFPS----FLAELNRTPYDFSEGESELVSGFNTE-----FGSKCFTFIFLAEYSNMVFFCVLSSFLFFMD--YSLL----MFFFF---FFFILWI----RSVL-------------PR---YRFDKL----MMLS---WKFFIPGLT-LWLLLFCWFM---------------------------
>Phyllocoptruta_sp.nov._CA6
-------------------------------MSFFKS----LV--LMVPLLVSVAFLTLLERKVLSFTGNRVGPNKVSFIGFIQPIGDAVKL----ANKS-SNLLSSFSFFFYLGSSFF-MILSMLFVF-SCFFL-----EPESFSLKH-SIFLLFLVLGFNSLNSIICGWSVVSKFSLIG---------------SLRTVSQLISYEAVL-YLCI-------------------FFFFFFFFFS---F---NLSS----F-----------------------SN-FSFT---FF----------------FMIFPFCFYIWVPT----MLAELNRTPYDFSEGESELVSGFNTE-----FGSLCFTLIFLAEYGSILFLCFFSGVLWSSS---IYL----SLFL----LFFVLWI----RSVL-------------PR---FRFDKL----MDLA---WKFFIPFLT-FILLIFFLNHF--------------------------
>Phyllocoptrata_platyclada_S138_12S
-------------------------------MFFFNF----LV--FLLPLLIGVAFLTLMERKLLSIVGFRLGPNKVSFLGLLQPISDAVKL----SNKE-TNTLSNFSFFFYYVSSAG-MLCMALLVW-NCSL--------EVVNLNL-SVLIFMLILGFNSMCSIFCGWSTFSKYPLLG---------------SVRSVAQLISYEAVL-YLCL--------------------FFFLMCFFS---F---SLNV----L-----------------------SE-EGLS---FF----------------SLISPICFYVWLPS----ALAELNRTPYDFSEGESELVSGFNTE-----FGSKSFTLIFLAEYSNIMFFCSLTSFLFFNL--LTLL----FFFFF---FFFFIWI----RSVL-------------PR---YRFDKL----MNLA---WKVYVPFLT-ALFILFSFDVF--------------------------
>Phyllocoptrata_platyclada_G6
-------------------------------MFFANF----LI--FLLPLLIGVAFLTLMERKLLSIVGFRLGPNKVSFLGLLQPISDAVKL----SNKE-TNTLSNFSFFFYYISSAG-MLCMALLVW-NCSL--------EVVNLNL-SVLIFMLILGFNSMCSIFCGWSTFSKYPLLG---------------SVRSVAQLISYEAVL-YLCL--------------------FFFLMCFFS---F---SLNV----L-----------------------SE-EGLS---FF----------------SLISPICFYIWLPS----ALAELNRTPYDFSEGESELVSGFNTE-----FGSKSFTLIFLAEYSNIMFFCSLTSFLFFNF--FTLL----FFFFF---FFFFIWV----RSVL-------------PR---YRFDKL----MKLA---WKVYVPFLT-SLFILFSFDVF--------------------------
>Phyllocoptes_taishanensis_S90
------------------------------MTVSLNY----LI--LIVPALLGVAFITLLERKVLSIVGARLGPNKTSIYGLFQPISDAVKL----ASKQ-VNSLSGFSATFYYMSSLL-MLFSALMLW-TIFF--------SVVDVKF-GFLVIMISLGVNSLNSIIAGWSTFSKYPLLG---------------SIRTVAQLISYEAVL-YLCL--------------------FFIFLYCYT---F---NFFS----------------------------SLGASTF---FL----------------SICSPICFYIWVPS----VLAELNRTPYDFSEGESELVSGFNTD-----FGSSAFTLIFLAEYSNIIFFSLVTSLLFFTK---FYP----LFFFF---FFFVIWI----RSVL-------------PR---YRFDLL----MSLA---WKFFIPFLT-LVFLSSVYFLSF-------------------------
>Phyllocoptes_gaotainensus_GS9
----------------------------MFLITLLKI----LV--LTVCVLISVAFLTLLERKVLSLVGLRLGPNKVSFIGFLQPITDAVKL----ANKQ-FNILSNFSFFYYYFGSSL-VILSSILIW-FCSKM-----DPMTISIKY-SIIFFMIILGLNSFNSIMCGWSTFSKYPLIG---------------SIRTVSQLVSYEASL-YLCI--------------------FFMIYMFCS---FGFLNFSS----------------------------HY-MPVL---CM----------------YI--PLAFLIWFPS----FLADLNRTPYDFSEGESELVSGFNTE-----FGSNSFTMIFLAEYSNIIFFCLISASMFF-YEYNFFF----FFFF----FFFVIWI----RSVL-------------PR---YRFDKL----MLLA---WKVYIPFLT-CIFMLVLVYCT--------------------------
>Phrynus_sp.
---------------------------MSSLFGLI----------LVISVLVGVAFLTLFERKVLGYIQIRKGPGIVGVGGLLQPFADAVSL----FIKV-GVSGYLFNEVLYMMSPIL-GLFLGLMMW-LLYP-------MGSWDFEL-GLLFFFVCLSFGVYSVMLAGWSGNSSYGMLG---------------AYRAVAQTISYEVSL-IMIL--------------------LVVVLVMGE---F---DLEG----S-----------------------GNEIESI-YIIG----------------G--WAVLMIMWLVS----CLAELNRTPFDFAEGESELVSGFNVE-----YGGGLFAVIFLTEYSNILLLSMITVLVFMGSEFL-----VMKLVVV---MGMILWI----RGVL-------------VR---YRYDKL----MMLI---WKAYLPMVMGMLMCCSGVLSLFWL-----------------------
>Pholcus_phalangioides
-------------------------------MMLLSI----LL--VAVSMLIAVAFFTILERKFLSYSQIRKGPNKVSMLGVLQPIADAMKL----LTKS-QQNMESSNMDLSFYTPML-ALLTSLIIF-PIIPLS----MYPLLDNNF-NMILFLVVSSMMVYVLLSIGWSSNSKYSHMG---------------AIRTVAQMISYEISF-FLLT--------------------LNIMLMAHS---F---NTTL----M-----------------------KHHQ-SMLWFIM----------------G--MIPLFIVWIIS----CSAEVNRTPFDFAEGESELVSGFNVE-----YSGGHFALIFLAEYASIILMSLLTSILFC-------PLFIMPPIM----ALIFLWL----RATL-------------PR---FRYDML----MNLN---WKMFLPFTLLV--ITPMFTAAML------------------------
>Phoebe_hunanensis_S153
----------------------------------MKF----IF--FVIFIMLGVAFFTLLERKLLSLVGLRLGPYKTSLLGILQPIFDAAKL----ANKQ-LNALSNFSMFFYYFNSFF-LIYFCIYIW-SCILI-----EPMSFSLTN-NFLIFFIYLGLNSFNSIICGWSIFGKYSLIG---------------SLRTVSQLISYEPVL-YLCM--------------------FFFFFFYSS---F---NFYF----F-----------------------FL-YPLN---FF----------------SLVLPACFYIWLPS----ILAELNRTPFDFSEGESELVSGFNTE-----FGSSCFTLIFLSEYSMIIFFSIFSSLFFFFS--LSIF----FSIFF---FFFIIWV----RSVL-------------PR---FRFDKL----MMIS---WKFFVPFLT-MIFVLYCYCLFM-------------------------
>Phalangium_opilio
------------------------------MMVLLSY----VF--LLVCMLIGVAFYTLLERKILGYIQIRKGPNKVGFMGLLQPFADGLKL----MVKE-QVWPSLSNKGLFYLSPIL-GLFLAFIYY-SLFLF-----IWEGFNLVW-GVVLFLVISSLGVYPLLGCGWSSNSAYAMLG---------------CYRAVAQTVSYEVSL-ALIL--------------------LSLVILPGD---Y---NLFT----F-----------------------DSFGSSKFVL---------------------YFLLLFIWVIS----CLAETNRSPFDFAEGESELVSGFNIE-----YGAGGFALIFIAEYSNIIFMCIFTLYLFFVLNLS---FSL-LVLLL---MFVFLWV----RGSF-------------PR---FRYDKL----MMLA---WKSFLPLVLGFFLFVFGVVLV--------------------------
>Pergamasus_crassipes
-------------------------------MSYLLY----ML--LIVMVLLSVAFVTLLERKILGYIQVRKGPSKVGLFGVFQPFADAMKL----FSSE-NNFMVLHNLIIYYLCPLV-SLILMFMFW-VIFPW-----FSTDMGSIY-DFLFILVVSSLSVYTVLGGGWSSNSKYALLG---------------AYRGVAQTISYEVSF-SFIL--------------------LCVLVVSGG---Y---KLSY----L-----------------------TLLQ-EGWSLFW----------------G--MWLLFTFWLLT----ILAETNRTPFDFAEGESELVSGFNVE-----YGASGFAFLFMAEYGNIIFMSAVTTVLFMGGFGYGGCYLF-VIL-F---LFF--WI----RGTL-------------VR---FRYDSL----MMMA---WKVILPISIFMLYLLICVMLVMGC-----------------------
>Paratemnoides_elongatus
---------------------------------MVVY----LM--LVLSALLGVVFFSMLERKILSLIQIRKGPNSVMLMGLLQSVVDAVKL----FMKE-QMKLYSVSIFIYLVSPAC-MAILSIFIW-AFYPL-----SSDIF-MFEYSMLLFVMVTSLEAYFLLFMGWFSSNKFSMMG---------------SLRGVSQIISFEINI-MLII--------------------LMMIYIWETASFL---SVLK----L-----------------------QSEMVSGLWYLL----------------Y--LAVLMFLLV-------VVELNRSPVDMVEGESELVSGFNIE-----YMSYGLSVVFISEFSGMIIMCFIVGSLFLCSFL-------LLALML---CFVLLII----RSVF-------------PR---VRYDLL----MMFM---WKSVLPLIMGLYYLYMLM-----------------------------
>Paraleius_leontonychus
-------------------------------MFFFDY----LF--SLVGVLLGVAFFTLLERKVLGYVHFRKGPTKVFYFGLLQPISDAVKL----FSKG-FLKGEKFQFYMFFLGPFI-GLFLMLILW-GVYAS-----FFGGFGSFF-SFVYVFSFMSLGVYFFLLCCWGSNSKYSLLG---------------GYRSVSQTVSYEVSL-VFFV--------------------LCFVCFLGF---Y---DISV----F-----------------------FFYQ-VGHSFFF----------------F--SFLFFFSWIFI----ILAESNRTPFDFSEAESELVSGFNIE-----YGGGIFSLIFICEYGMILFLSFLTVCLFFGLSGF-----LFKLFLL---GVLFVWV----RCCY-------------PR---YRYDLL----MYGA---WKVVLPFVLGLLLLVCVLFL---------------------------
>Paracalacarus_podocarpi_S142
-------------------------------MFFFKF----LS--LFIFVLVSVAFLTLMERKIISIVGFRLGPTKVSFYGLLQPIGDAVKL----ANKS-CPILMSFSSFIYFLSSFL-ILFFSLYIW-SCMSI-----SPSMISFKF-SLIMVMIVLGFNTLNSILCGWSSHNKYALLG---------------SLRSVSQLISYEAAL-YLCF--------------------FFFTLLLFS---F---ELDF----L-----------------------SF-YNID---WI----------------FFFLGLVFYVWLPS----ILAELNRTPYDFSEGESELVSGFNTE-----FGSFAFTLIFLAEYSMIIFFSLLSSFLYFYS--YSLF----VFFSF---YFFVIWV----RCVL-------------PR---YRFDKL----MMLA---WKFFIPFLT-FLFCWFIITVL--------------------------
>Panonychus_ulmi
-------------------------------MFLMQT----FI--L-FMSLITVMFITLTERKFLGILNNRKAPNFLLFMSIFQSLNDFLKL----ISKK-ILKMNFIMKIYWVMMIFF-GMTMFLLIM-LIFPL-----NNSLMYLYI-SFYMFFLIYSFMAFFFLILSYSSNSVYSIMA---------------MTRVLIQIISYEVGM-IFLF--------------------MLPLFVMNE---F---NF--------------------------------FFYYINNNML----------------LFFSMMYMIMLVMI----VLSEMNRTPFDFLESETELVSGFNVE-----YFSSLFSFIFLVEYGFFLFMMFMISFFL---KLDMF-----MNLLM---IMMFIWT----RAFM-------------PR---YRYDKM----LNLF---WKDLVLMVMVFFL----------------------------------
>Ornithodoros_brasiliensis
-------------------------------MLLLSY----FL--LLLMVLVSVAFFTLMERKVLGYIHLRKGPNKVGYLGLLQPFSDAIKL----FSKE-MNFMSFMNMWLYLIIPGF-SLFLMMMFW-VVFFW-----KESQIEMEY-SLIYFLCVSSLGVYVILGGGWASNSKYGLLG---------------SFRGLAQVISYEVSL-AMIL--------------------MSIVVFGGG---Y---SLKI----S-----------------------SDFQ-TNYWLIW----------------G--MLSLFVVWLIS----CLAETNRAPFDLAESESELVSGFNIE-----YGSYGFAMLFMSEYGNIIFMSMLSSILFFGDLGT---LCL-WMLIM---MYFYLLI----RGTL-------------VR---FRYDLL----MMMA---WKVILPFSIFVFYLFFLLKYVFYYFV---------------------
>Ornithoctonus_huwena
---------------------------------MINL----LL--ILISSLISVAFYTVLERKILGYIQIRKGPNKVGFLGIFQPFSDAIKL----FSKA-LIVTETANKFLMAISPAI-SFIFALSIW-PFIPFA----KQGLLDSNF-SILAFFIISSASVYSIILIGWASNSKYCYLG---------------SIRSVAQMISYEVSL-FLII--------------------ISITVFLKS---Y---NLTK----F-----------------------LEFQ-STFPIIF----------------L--SLLAFTIWMIT----CIAETNRAPFDFAEGESELVSGFNVE-----YASGLFAMIFLAEYLSMISLSIITAIMFMGNSNK--ILSIFLILMS---AFFFLWI----RGTF-------------PR---FRYDLL----MILN---WKIFLPMS-----ISYVLIAFFSSFLGL-------------------
>Oribatula_tibialis
-------------------------------MVIFDY----LI--FVVGVLLSVAFFTLVERKVLGYSHFRKGPTKVFYFGLFQPIADALKL----FSKS-FMKGYKFSFYLYLIGPFL-GLFLMLVLW-GIYGG-----FFGSFGSFY-SFLYLFCFMSLGVYFLLFCCWGGSSKYSMLG---------------GYRSVSQTVSYEVSL-IFFV--------------------LVFVYLLCS---Y---DLVC----F-----------------------YFFQ-VGYSFLF----------------F--SFLFVVGWVFV----ILAESNRTPFDFSEGESELVSGFNTE-----YGGGIFSLIFICEYGMILFLSFVSICLFGGLSFF-----LLKILLV---GFLFVWV----RCCF-------------PR---YRYDLL----MYSA---WKVVLPFSLFILVFVLVLYF---------------------------
>Oppia_africana
------------------------------MLFLLDY----IL--LLVGVLLGLAFFTLVERKVMGYAHYRKGPSKIFYFGLLQPIGDALKL----FSKE-FLKGYKMNYMCFFFGPVM-GLFLMFVLW-AVYAN-----SWGVYGSIF-SLVYVFGFLSLGIYFLLFCGWGSDSKYSLMG---------------GYRSVSQTVSYEVTM-IFFV--------------------LSLVYFFCF---Y---DFLV----L-----------------------FFFQ-VGYWFVF----------------F--SFLFFFGWMYV----CLAELNRTPFDFSEGESELVSGFNID-----YSGGLFSLIFICEYGMILFLGYFSVSLFFGSVDY-----LWKIFIF---CFFTVAI----RCCF-------------PR---YRYDYL----MHSA---WKVLLPFSLGVLVL-FVVFMSFLEKVLS-------------------
>Opilio_parietinus
-------------------------------MMVLSY----IF--LLLCILVSVAFYTLLERKVLGYIQIRKGPNKVGVLGLLQPFADGLKL----MTKE-QIWPVFSNKCLYYLSPIL-GLLLSFLYL-MLFLF-----PWENSFLGF-GLILFLTLSSLGVYPLLGCGWSSNSVYGLLG---------------CYRAVAQTISYEVSL-ALVL--------------------LCLVMISGN---Y---TLMD----L-----------------------STLGANKLFL---------------------FLILFFIWLIS----CLAETNRSPFDFAEGESELVSGFNIE-----YGGGGFALIFIAEYSNIIFMSILTLYLFLSSNIF---FPL-LVLVL---MIFFLWV----RGSF-------------PR---YRYDML----MFLA---WKSFLPLTLGYFLFMFGLNFIL-------------------------
>Oligonychus_shinkajii
-------------------------------MFIFEF----LL--M-LFLLMSIMFITLMERKVLGVLNNRKSPNFFFMNSFLQSLMDFIKL----LTKK-VLKLNFILKNFWVLMIFF-GLMMFFLIS-LNYPF-----SNSMSYFYM-NFFFFFMIYSLMAFFFLLLSYSSNSFFSILS---------------MFRVLIQIISYEVGL-MFLF--------------------FFPLILMNI---F---NF--------------------------------YFYFFSSSSI----------------IFFSLIYIYLLVLV----ALSEMNRLPFDFLESETELVSGFNIE-----YMSSLFSFIFLIEYGFFLYMMMLINFFF---FLNDF-----FTLML---IFFVIWT----RSFF-------------PR---FRYDKM----LYFF---WKEVVLLIMYLYIFILLF-----------------------------
>Oligolophus_tienmushanensis
------------------------------MSFLMSY----IF--LLICILISVAFYTLLERKILGYIQIRKGPNSVGYFGLLQPFADGLKL----MVKE-QVWPLLINKILFYFSPIL-GLFLSFFYL-SLFLF-----LSESFNMEY-GLILFLVISSLGVYPLLGCGWSSNSIYGMLG---------------SYRAVAQTVSYEVSL-ALII--------------------LCLVLLTGS---Y---NIFY----L-----------------------GCYSVLKIFL---------------------FFIIFFVWIFS----CLAETNRSPFDFAEGESELVSGFNIE-----YGGGGFALIFIAEYFNIIFMCIFSIYLFIYINMF---FPL-LVVVL---MMFFLWV----RGAF-------------PR---FRYDKL----MMLA---WKSFLPVVLGYFLFIFGIMFML-------------------------
>Nymphon_gracile
------------------------------MDFILVS----VV--LFVSVLLGVGFFTLFERKILGYLNNRKGPNKVGLFGLMQPFADGAKL----FLKE-NVVPLMSVRLTFFISPMV-ILFISLFLW-SVMPN-----FWYSVDHGL-GLLFFLCLTGLSVYGLIFSGWSSNSKYSILG---------------AYRGVAQAISYEVSL-SLIL--------------------LCFVEMSMS---Y---DLEF----Y-----------------------N------YFFIV----------------I--MPFIGVVWFVT----SLAETNRSPFDFAESESELVSGFNIE-----YSSFLFAFIFIGEYSSIMFMSYLFSLIFLGG-NI---LIGVKTLFL---MFLFILI----RGTL-------------PR---FRYDHL----MYLA---WKVYLPFTLNFLVYYVCVYSYITSYLMFW------------------
>Nothopuga_sp.
-------------------------------MELLNV----LV--LVLMVLVSVAFFTLLERKVLGYMQIRKGPNKVGVVGILQPFADALKL----FSKE-QLILEVSNLLIYYFCPIL-GLILSLCMW-LVYPI-----EGLMVDFDY-SVLLFLIVSGLGVYSVMGSGWSSNSKYALLG---------------SYRSVAQTISYEVSM-ALLI--------------------IVLILIVGN---Y---DFYG----F-----------------------LIYQFDSTLLFF----------------G--LIPLGLVWIGI----CLAECNRAPFDFAEGESELVSGFNVE-----YSGGGFSLIFLAEYASILGMSMITNVMFFGGKL----MGV-GIFLI---SFLYLWV----RASF-------------PR---YRYDKL----MNLA---WSIYLPLTLFYFLIVFGIMLFLFEMG---------------------
>Nothoaspis_amazoniensis
-------------------------------MVIFSY----VM--LLVMVLMSVAFFTLMERKILGYIHIRKGPNKVGFVGLLQPFSDVIKL----FFKE-MNLMMFMNLVFYHFIPGF-SLILMLMFW-LLFSW-----ESGQVEMEY-GMVYFLCVSSLGVYVILGGGWFSNSKYGLLG---------------SFRGLAQVISYEVSL-AMIM--------------------MSVVFLSSS---Y---ELSK----I-----------------------GEFQ-DSMWMLW----------------G--MIGLFFIWMVS----CLAETNRSPFDLSEGESELVSGFNIE-----YGSYGFAILFMSEYGNIIFMSVISSILFFGGVGI---MGI-FMLIN---MYIFLVV----RGTL-------------VR---YRYDVL----MMMA---WKMVLPVSINLFYFIFFIKMIFNCSS---------------------
>Neoscona_theisi
----------------------------------MNI----LI--SIICLLVAVAFYTILERKILGYIQIRKGPNKVGFIGILQPFADAILL----FNKS-LSSSDPSNYSISYSTPSL-SLFLALILI-PLIPFS----NYQIIDNKH-NILAFFIISSLGVYTMLMIGWSSNSKYSHIG---------------AIRSVAQMISYEVSF-FLII--------------------LFISILSNS---F---NFKQ----I-----------------------MESQ-NLLWFFF----------------G--NIILFNMWFTS----CLAEVNRSPFDFAEGESELVSGFNVE-----YMGGWFALIFLAEYSNMIILSIFSTILFFSSVKN----AIMILFII---TILMLWV----RGSY-------------PR---FRYDLL----MMLN---WKIFLPLILFI--LPLALISFSWCY----------------------
>Neoepitrimerus_platyclad_S138
------------------------------MLFFFKV----LL--MLVPILIGVAFLTLMERKVLSLVGTRLGPNKVSLGGFLQPIGDAVKL----SNKQ-VNFLSNYSFFFYYFSSLL-MFIMGVISW-TTLPS-----VPFLISLKF-GVLLIFLILGFNSLNSILSGWSTFGKYPLIG---------------SLRTVSQLISYEAVL-YLCL--------------------FFFVVFYFS---F-------------------------------APIYWLTSPLE---NF----------------YLISPFLFMVWLVS----VLAELNRTPYDFSEGESELVSGFNTD-----FGSLSFTLIFLAEYSMILFFCLFSTVIFFKS---SDF----IFFFF---FFFLIWI----RSVL-------------PR---FRFDKL----MMLA---WKFLVPFST-LFFVYTLSIFFF-------------------------
>Neocalepitrimerus_rosa_GX37
-----------------------------MFI--FMG----VF--SYLFIFLSVAFVTLTERKILSLIGSRMGPNKVIIGGLGQPIMDALKL----MMKQ-INFLSNWNYYFYYLSSIL-MLTLSLLLW-STLYP-----Y-FFFSSKL-STLLCFLILSINSLSIMLAGWSTFSKYSMIG---------------SIRTVALLISYESVL-YFAM--------------------IFFLFFFFS---Y---NYQD----L-----------------------NY-YPLL---CV----------------FLLCPILFMIWVPS----MLADLNRTPFDFSEGESELVSGFNTE-----FGSGSFTLLFLAEYSNLLFFAVLSSLLFCCL--LLLL----FSFLG---FFTIIWL----RAVL-------------PR---FRFDKL----MIVC---WKMFIPIVT-LIFLVEILELT--------------------------
>Nalepella_abiesis_Z275
--------------------------MMFFSVTLFKL----VI--LVLGVLISVAFITLMERKILGLVGIRLSPMKVSLFGTLQPITDALKL----ALKI-DVSLSMSLNMIYMVMGPA-FLSFSLSVWIFSGIF-----FTNIILTKL-SLLVVLFLMTFSTLSVLLLGWVSLSKYPIIG---------------SIRSATQAISYESII-IMVF--------------------LMFCYLLGS---F---KFNQ----------------------------DVVFSNN---MI----------------LMA-PVLFIFWLFT----SLAELGRTPYDFSEGESELVSGFNTE-----FGSSPFSLIFLSEYSNILFFSSLTSIIFFFS--FNVS----VMMSL---LFWFIWI----RSVL-------------PR---SRFDHL----MDLA---WKFFIPIVT-CYLILFLVSLSF-------------------------
>Mesobuthus_martensii
------------------------------MYCFLSY----FF--VILMVLISVAFITLLERKILGYVHIRKGPNKVGVIGLFQPFSDAIKL----FLKE-ISFLESYNIYPFLFSPIF-GMFLALFLW-TLFPS-----NFVFIDMNY-GVLFFLCLSSMGVYSILMAGWASNSKYALLG---------------AYRGVAQTISYEVSF-ALVV--------------------LSLLFFISS---F---CFDK----I-----------------------FTFQ-KNMWFIV----------------M--FFPLFLIWFSS----CLAETNRTPFDLTEGESELVSGFNVE-----YMSSGFAMIFMAEYANIILMSMITSLLFIGKEIL---VF--WILFF---SVVFIWV----RGTF-------------PR---FRYDKL----MYMA---WKCYLPLALNFLFVSVSLKSLL--LFF--------------------
>Mastigoproctus_giganteus
-------------------------------MEMLGF----LI--LVVGVLVGVAFLTLIERKILGYIQIRKGPNKVGLIGLFQPISDGMKL----FLKE-QTFVKMSNFLVYYYSPVV-GMGLALMMW-VMYPM-----S-EWVDLEF-SVLLFLCLSSFCVFPIMLAGWSSNSKYSLLG---------------SYRSVAQTISYEVSM-ILLV--------------------VGMIFSLGG---M---ELVN----W-----------------------EVYS------VF----------------Y--VFPLFLVWGVI----CLAETNRAPFDFAEGESELVSGFNVE-----YSGGGFAMIFLAEYANIMFLSAVSGMLFLGGGEL---IFM-SILLL---SLIFIWV----RGSF-------------PR---YRYDKL----MMVA---WLSLLPVVLNFIYFCLYTYYF--------------------------
>Mahunkania_secundademo
------------------------------MMKIISF----IL--VMLFSLMSVAFYTLMERRILGNFHIRVGPFMVGPMGYFQPFSDAIKL----FVKS-NSMIRFNLSFIWSIWATY-SLMLYIFLL-MVYPL-----GGSYFFLST-IFILFVCLISTSVYFVMIGGYFSGSKYSALG---------------SYRSVVQMISYEVMI-MFMF--------------------VVFFYLFYS---W---NF------S-----------------------SKIFMYE--NFS----------------FMFCLPFVFIWIIV----MLSESNRLPYDFMEGESELVSGFNTE-----YWGGYFSFFFIYEYGCMMLFSVITSYLLFSSLYSML-----FFLFM---IFMFLWV----RATY-------------PR---FRFDFM----MKML---WKKLLPLVISIMIFMLNI-----------------------------
>Liphistius_erawan
------------------------------MVQVLNF----LM--VMLMVLVSVAFFTLAERKVLGYIHCRKGPNKVGLVGLFQPFSDVVKL----FSKE-FYFLETSNLIYFYSGPVL-GILLSLLMW-LVVPF-----NFGVVDVKY-GVLLLLLCSGLGVYSLMLVGWGSNSKYALLG---------------AYRGVSQMVSYEVSL-MFIL--------------------LGLVVFVES---Y---CVME----V-----------------------YSLQ-EIMWFLV----------------G--NTPLLLAWMIT----CLAELNRTPFDFAEGESELVSGFNVE-----FMGGGFAIIFMSEYSSIMLFMVFTVIMFLGGFSI---FKVFLSVIL---MGFVLWV----RGSF-------------PR---FRYDKL----MMLA---WKFLLSGSLSILLMNCILGWMMMLNS---------------------
>Limulus_polyphemus
----------------------------MLMSFIVCY----VV--ILICVLVGVAFLTLLERSILGYIQIRKGPNKVGVMGVLQPFSDAISL----FCSE-QSYPFLSNFLFYFVSPVF-SLCLALCLW-LIFPI-----FFNMVDFEL-GLLFFLCVSSFGVYAMMGAGWSSNSKYAMLG---------------AYRAVAQTISYEVSL-ALII--------------------LSCVVLVGG---Y---DLLS----F-----------------------GGAQ-NEWWMVW----------------G--FFPLAIVWFSS----CLAETNRSPFDFAEGESELVSGFNVE-----YSSGGFALIFMAEYGNILFMSLISVVIFLGGLGG---MFIGKVVIL---SILFLWV----RGTF-------------PR---FRYDSL----MGLA---WSIYLPLALNYLLFSFGACLFFVVVCM--------------------
>Leptotrombidium_deliense
--------------------------------MPILG----LL--NIFPILLAVMFFTLLEVQMLGKVHLRIGPYRVGLIGIFQPLSDFLKL----FNKN-LWLPNKSNLSIYLFTPLL-CIFVGLIVW-LSYGT-------PITNTKW-TILSFFCLSSLLVFYLLLTGWSSSSFYSMLG---------------SYRSAAQTISYEVCL-IFII----------------------FSSIFFT-------KSFS----I-----------------------W--MASEDAPIL----------------STIHPILFLVWIFS----CLAEANRTPFDLTEGESELVSGFNTE-----YLGGLLSFFFITEYAFMIFLSFLTALFFMGENEF----WLKQMLMI---SF-FIFT----RSAF-------------PR---MRFDWL----MKMM---WKNILPIVLVSLVFSVLL-----------------------------
>Leipothrix_sp._Z372
------------------------------MLCS--F----VL--LLVPILVSVAFITLLERKLLSLIGLRLGPSKVSFLGILQPMSDAVKL----SNKQ-INILSNFYPFLYYFSSSFMMFSLLIIWG-MAMF------EPVVYSLKF-SLLFFLLVLGFNSLNSVICGWSTFGKYSMIG---------------SMRTVSQLISYEAVL-YLCF--------------------FFLLCCFSL---F---NLYS----F-----------------------NF-FFVS---LL----------------IFLTPPLFYIWMPS----VLAELNRTPYDFSEGESELVSGFNTE-----FGSGAFTLIFLAEYGMILFFSFLSYFFFTNFVSYSFF----FFFFF---F--IIWI----RAVL-------------PR---FRFDKL----MYLS---WKFFIPFLT-IYFCFF---LFLI------------------------
>Leipothrix_sp._S83
-----------------------------------------MM--VSLPVLISVAFLTLLERKILGLVGLRLGPSKVSFGGFFQPVADAVKL----ANKS-SNVLLNYSFFFYYLSGSS-LIWMSLSLW-AIFFS-----TPSPFQVKL-SVLFFTVILSLNTLILAFSGWSTLSKYTLIG---------------SIRTICQLVSYEACL-YLCI--------------------FFFLSFFSI---Y---SFGE----M-----------------------TE-VGMH---YM----------------IVGFPSLIYFWVPT----VLAELNRSPFDFSEGESELVSGFNTD-----FSGFLFTLIFLSEYSMILFFCFLSCFLFFWN---NLF----LLFLC---FFFIIWI----RSVL-------------PR---YRFDKL----MSVC---WKFFIPFLT-LLFLLQYVSML--------------------------
>Leipothrix_c.f._sabinae_HEN4
---------------------------------------------MLLPILIGVAFLTLMERKVLSLVGTRLGPNKVSLGGFLQPIGDAVKL----SNKQ-VNFLSNYSFFFYYFSSLL-MFIMGVISW-TTLPS-----VPFLISLKF-GVLLIFLILGFNSLNSILSGWSTFGKYPLIG---------------SLRTVSQLISYEAVL-YLCL--------------------FFFVVFYFS---F-------------------------------APIYWLTSPLE---NF----------------YLISPFLFMVWLVS----VLAELNRTPYDFSEGESELVSGFNTD-----FGSLSFTLIFLAEYSMILFFCFFSTVIFFKS---SDF----IFFFF---FFFLIWI----RSVL-------------PR---FRFDKL----MMLA---WKFLVPFST-LFFVYTLSIFFF-------------------------
>Keiferella_guanegouensis_QH1
-----------------------------MTLYLFKL----LM--IIVPVFIGVAFFTLLERKLLSLVGIRMGPNKVSLMGFLQPLGDAFKL----FNKE-INNLSNYSYMFHYSSAFL-MIMSSIFLW-NLGFC-----DPSPLAFKF-SMLCLMLLLGLNSMTSILAGWSTFSKYSLIG---------------SLRTVAQLISYEASL-YMCL--------------------FFLIFIHSS---F---SIYH----Y-----------------------QF-DMFF---FM----------------FLFIPFCFYIWIPS----FLAELNRTPYDFSEGESELVSGFNTE-----FGSGGFTILFLSEYANIMFFCMLTSYFFFSS--GLLY----FFLLS---SFFVVWI----RSVL-------------PR---YRYDKL----MSLS---WKFFIPFLT-VMFIFFIP-----------------------------
>Ixodes_holocyclus
------------------------------MLWYLSY----IF--LVVCVLVSVAFFTLMERKILGYIHVRKGPNKVGVMGLFQPFSDAIKL----FSKE-MNFMLYMNVLMYMFSPML-ALILMMMLW-FLYNW-----NYNQISYEY-GLVIMLCISSLSVYVILWGGWSSNSKYSLLG---------------AYRGVAQVISYEVSM-AMIL--------------------ISMIFFCES---F---NIGK----M-----------------------LEFQ-DKFYLLF----------------G--YVSLFIIWVVT----CFAETNRSPFDLSEGESELVSGFNIE-----YSSWGFAVLFMAEYGNMIFFSLVSSYLFMGGEGI---LFI-KVMVM---MMLFVVV----RGTL-------------VR---YRYDKL----MMMA---WKVILPFSILMVMMNFFLKILFSWMVCINFSKKDY------------
>Humerobates_rostrolamellatus
-------------MSQPFFLSYGWE------MFLIDY----LL--MLVGVLLGVAFFTLMERKVLGYIHFRKGPTKLFFFGLLQPISDAVKL----FSKE-TFKGYKFSFFLFFVSPFF-GLFLMLVLW-VVYGS-----FFGVFGSFY-SLIYMFCFLSLGVYFLLFCGWGSNSKYSLIG---------------GYRSVSQTVSYEVSM-IFFA--------------------LFFVFLMSS---Y---DLSF----F-----------------------FVFQ-LGYWNVF----------------F--SFLFFLGWLYI----ILSESNRTPFDFSEGESELVSGFNVE-----YGGGVFSLIFICEYGMIIFLCLLSVYFFVGGSSY-----LLKFIFL---CFFFVWV----RCCF-------------PR---YRYDFL----MDSA---WKIVLPFSLFFLIFSSVLFF---------------------------
>HK8_20200104
-----------------------------MSVLPIKY----FS--LVIPCLIAVAFLTLLERKVLSIIGVRLGPNKVSMLGLLQPIADAVKL----ANKS-TNIMSNFSFLFYYISSIF-MFFMAILLF-CTLFS-----FPTPVSLKY-SVLIFFLVLGFNSLNSISAGWSAFSKFTLIG---------------SIRTVSQLISYEAVL-YLCL--------------------FFFTILICS---F---DFDS----Y-----------------------NF-NLLF---LF----------------LLCCLPCFYVWVPT----FLAELNRTPYDFSEGESELVSGYNTE-----YGSLGFTLIFLAEYSNIIFFCLLSSFLFMFP---IFL----GFFIM---VYSVIWF----RSVL-------------PR---YRFDKL----MYMS---WKFFIPFLT-FFYVSVIIFM---------------------------
>HK3_20191031
---------------------------MSFLLFFFKF----LF--VLLPVLICVAFFTLLERKLLSIVGFRLGPNKVSFLGILQPVGDALKL----SNKS-VNSLTGFSTFFYYSSPFF-MLMLTLVLF-LCLEV-----CPSIFMYKY-SFLIFLCVLALNSLNSIFCGWSSYSKFSLVG---------------SIRTVAQLVSYEAVL-YLCL--------------------FFFFFFYSS---F---DLGS----L-----------------------KF-YTIF---LF----------------MMFVIPCFFSWLPT----MLAELNRTPFDFSEGESELVSGFNTE-----FGSGAFTLIFLAEYGSMVFFCLLSSFFFFFP---LFF----FFFLF---FFFLIWI----RSVL-------------PR---FRFDKL----MMMS---WKFFVPFLT-VFYLCLILYIF--------------------------
>HK3_20190627N10
---------------------------MSFFLFLFKF----LL--VLLPILICVAFFTLLERKLLSIVGFRLGPNKVSFMGILQPVGDALKL----SNKS-INSLTGFSTFFYYTSPFF-MLMLTLVLF-LCLEI-----CPSIFMYKY-SFLIFLCVLALNSLNSIFCGWSSYSKFSLVG---------------SIRTVAQLVSYEAVL-YLCL--------------------FFFFFFYSS---F---DLGS----L-----------------------KF-YTIF---FF----------------LIFVIPCFFSWLPT----MLAELNRTPFDFSEGESELVSGFNTE-----FGSGAFTLIFLAEYGSMVFFCLLSSFFFFFP---LFF----FFFFF---FFFLIWI----RSVL-------------PR---FRFDKL----MMMS---WKFFVPFLT-VFYLCLILYVF--------------------------
>HK3_20190627N9
-------------------------------MEVSSFIMSLIL--TLLPILISVAFFTLLERKILSLMGLRMGPEKVSFLGVLQPFGDAMKL----MSKS-FISLSNLTFFFFYTTSII-FFLCALLVW-CLIYV-----NPPVFSNKY-VVMMVMIILGVNSFLNILMGWSTFSKFSLLG---------------SMRTVSQLISYEPGL-YLTL--------------------FFPILLLLS---FSGFFLLE----------------------------NWTHNI----------------------FFIFPICLYSWLPC----ILAELNRSPFDFSEGESELVSGFNTE-----YGSLSFTFIFLGEYASILFFSFF-SFIFFSS---TII----SFFFF---FFFFLWC----RATL-------------PR---FRFDKL----MMFS---WKLIIPLMT-SFFIMFLCWV---------------------------
>HK2_20190627
-------------------------------MFFLKF----II--FVVPIMLSVAFLTLLERNLLGLLGLRVGPCKVSFFGVLQPVSDAIKL----SNKE-LNILSNFSFFFYHFSSMV-IFFVSIFVW-FTLMT-----EPVFFSFKL-TFMLLFICLSMLSITSVVLGWSTFSKFSIMG---------------SMRSVAQLISYESVL-YLCL--------------------FFFIYIYNV---Y---NLYS----F-----------------------NF-YSLS---FF----------------SLCCPIVFYFWLPS----MLADLNRSPFDFSEGESELVSGFNTE-----FGSLSFTLIFLSEYSNIVFFCLLSMFIFFKL----PF----FFFFF---FFFCIWI----RSVV-------------PR---FRFDKM----MDLS---WKFFIPFLT-LFFLFFVLNFF--------------------------
>HK1_20190627
-----------------------------MFIFFFKY----LA--AIIGSLLSVAFITLVERKVLGLIGLRLGPNKVSVYGLLQPIFDAGKL----ANKQ-VNLISNFSFFFYYLSSFL-MLCGSLVLW-SFFPS-----EPSIFSSKF-TILLILIILGLNCLNSIVSGWSTFSKYSLIG---------------SVRTLAQLISYEGVL-CLCF--------------------FFIVWNFVS---F---NTYG----F-----------------------NF-FYIP---FF----------------FLFVPYCFYIWIPS----VLAELNRTPYDFSEGESELVSGFNTE-----FGSSSFTLIFLSEYSNIIFFSSLSSFLFFLP--TFFY----FFIFF---FFFIIWI----RSVL-------------PR---YRFDKL----MMLA---WKFFIPFLT-VAFIFFLFMT---------------------------
>Histiostoma_blomquisti
-------------------------------MFLLDY----MI--SLVAVLMSVAFFTLMERKMMGAMHYRKGPSKIAVSGLSQPMADAAKL----MTKE-MTKMSMVKLYMFYTGPLI-STMVMFLTW-TLFEF-----SFTITPMSM-KIILIFTSMSLTIYGMLLMSWGSNSKYSMLG---------------GHRAAAQVMSYEVGM-FITI--------------------LVVSFNWKS---Y---SMQM----A-----------------------STIQ-QGLWMGL----------------M--LTPVAMTWILM----CLAESNRTPFDTAEGESEIVSGFNIE-----YGGGLFALIFISEYGMMMVLSFMTSMFFMGGSVI-----LMKTLLI---MFMFIWT----RCSF-------------PR---VRYDKL----MMMA---WKMVLPFILTMLATTTVM-----------------------------
>Heterometrus_longimanus
-----------------------------MLSGVICY----VV--TMISVLVGVAFLTLLERKLLGYIQARKGPNKVGILGILQPFSDAIKL----FVKE-YSILEFYNFIPFFVAPVF-GLMIALLFW-FIFPS-----KFLMMDMKW-GVIFFLCCSSFSVYTILGSGWSSNSKYASLG---------------AYRGVAQTISYEVSF-ALIL--------------------LSLILLTFS---F---NFMK----F-----------------------LEFQ-LIMLFAI----------------S--LAPLFLVWFVS----CLAETNRSPFDFSEGESELVSGFNIE-----YMGSSFALIFLAEYANILLMSLVTSILFLGYYLI---IF--SVILF---SMIFIWV----RGSF-------------PR---FRYDKL----MMLA---WKSYLPMTLNFIIITMTMKVLFNNIF---------------------
>Hermanniella_granulata
---------------------------------------------------MGVAFFTLVERKVLGYVHFRKGPTKVFVVGLLQPISDALKL----FSKA-FLKGYKNFFYLYWMGPMM-GLFLMFILW-CIYSS-----YFGG-SSYF-SLVYVFCVLSMGVYFLLFCGWGSGGKYSLLG---------------GYRSLSQTISYEVSL-IFFV--------------------LVFVYLVSY---Y---DLML----F-----------------------YSFQ-MSYWFSF----------------V--SVIFLGGWFFV----CLAESNRTPFDFSEGESELVSGFNVE-----YGGGVFSLIFICEYGVVIFLGFVTVSLFMGGGGF-----GVKLLFV---CFLFLWV----RGCF-------------PR---FRYDLL----MDGA---WKVLLPFSLFFLLLVLVCFF---------------------------
>HEN32
---------------------MFLINLSFFLLSLFKF----LI--LAVPALISVAFITLLERKILSFSGYRVGPNKVSLMGILQPFSDAMKL----MNKS-INSLSSFSSFHYYACSLF-MFVMSLMLF-TLLFF-----FPPSFIYKF-GFLFFFLILSFNSLNSMATGWSTFSKYSLFG---------------SIRTVAQLISYEGVL-YTCC--------------------FFLFLIFLS---Y---DILS----F-----------------------ST-FTIS---FQ----------------WLLMIPCLYVWIPT----FLAELNRTPYDFSEGESELVSGFNTE-----FGSESFTLIFLAEYGNIFFFSYLTCAFFISS---EVS----LVLLI---CCMVIWF----RVFL-------------PR---YRFDKL----MMLA---WKFLIPFIT--------------------------------------
>HEN23
-----------------------------MLIFLLKF----LI--LIIPVLVSVAFLTLMERKLLSLTGLRQGPNKVSVGGFLQPIGDAFKL----SNKS-INSVSNFCWIIYYFSSFS-MILMSLSLF-SSVIC-----FPSPLHVKF-SFMLLLLVLGLNSLNSVLSGWSTYSKFSLLG---------------SIRTVSQLISYEGAL-YLCF--------------------FFLCLVLCS---F---DLST----L-----------------------MF-FDPN---IL----------------GFLFVPTLYIWFPS----FLAELNRTPYDFSEGESELVSGFNTE-----FGSSSFTLIFLAEYGSIFFFCLLGGFLFFSG---YFI----FFCIL---IFMVIWF----RSVL-------------PR---FRFDKL----MYLS---WKFFIPFLT-FFYLICFFFII--------------------------
>HEN13_MT2
-------------------------------MFLLKF----LI--LVVPVLVSVAFLTLMERKLLSLTGVRQGPNKVSFGGFLQPIGDAVKL----SNKS-INTISNFCWIIYYFSSFC-MILMSLSLF-SSFIC-----FPSPLHVKF-SFMLLLLVLGLNSLNSVLSGWSTYSKFSLLG---------------SIRTVSQLISYEGAL-YLCF--------------------FFLCLVLCS---F---DLSS----F-----------------------LF-FDPN---IL----------------GFMFLPTLYVWFPS----FLAELNRTPYDFSEGESELVSGFNTE-----FGCSSFTLIFLAEYGSIFFFCLLGGFLFFSG---YFL----SFCLF---IFMVIWF----RSVL-------------PR---FRFDKL----MNLS---WKFFIPFLT-FFYLICFFYIV--------------------------
>Hemiscolocenus_sp.nov._Z394
------------------------------LAL--KF----FL--LMVPVLVSVAFITLMERKLLGLIGFRLGPNKVSFLGILQPISDALKL----SNKQ-MNSLSNFSFFFYYLSSFF-MLMSMIVLW-SCSFS-----EPSAVSYKF-SVLILLMVLGFNSLNSILAGWSTYSKYSLLG---------------SIRTVSQLISYEAVL-YMIL--------------------FFFIFSYMS---F---NFFS----M-----------------------SF-FLLS---FS----------------SLITPLLFYIWLPT----ILAELNRTPYDFSEGESELVSGFNTE-----FGSSCFTLIFLAEYGNIIFLSMLTSFIFFYS--NLFS----FFFLS---FFFIIWI----RSVL-------------PR---FRYDKL----MMLA---WKFYIPFTT-LMFIFYLVYMF--------------------------
>HC3_20190110
------------------------------MSMLVSM----LV--CIIPVLVSIAFVTLMERKLLSLVGVRLGPNKVSLLGLFQPINDAIKL----SNKG-VNLLSNFTMFFYYLSSLS-TLVVSISAY-SLFFS-----SPSPGSFKH-SLILLLILLGLNSLNTIISGWSVFSKYCILG---------------SIRSVSQLVSYESVL-YFCL--------------------FFFLFIFSS---F---SFMM----F-----------------------SFNSLPL----V----------------FLWLVPCYYIWIPT----FLAELNRTPYDFSEGESELVSGYNTE-----FSSSCFTLIFVSEYGSILFFCVLGS-FIFSE-FFHYS----FLFFF---LFLVIWT----RSIL-------------PR---FRFDKL----MFLA---WKFFIPFIT-LYFLLLLVY----------------------------
>Haemaphysalis_bancrofti
------------------------------MLNSLVF----LI--LLMMILLSVAFFTLLERKILGYCHLRKGPNKAGILGIFQPFSDAFKL----FSKE-MNFMFYMNILIHMISPIL-SMALMMMIW-MIFSF-----NSNAMYMEM-TIIYFLCISSMSGYTILWSGWSSNSKFSLIG---------------SYRGFAQVISYEVSM-AMMI--------------------ISIFLMTQS---Y---GMGP----L-----------------------LNFQ-ENFSFIF----------------S--LSFLFLLWMLI----CLAETNRSPFDLAEGESELVSGFNIE-----YGSWLFALIFMSEYGMIMAISLLTNYMFFGYKNM---SNL-ITLMI---MILFIII----RGTY-------------VR---YRYDKL----MMMA---WKVILPQTIFTFFVMFFLF-FMFNSFCINFWNYLSY-----------
>Habronattus_oregonensis
------------------------------MKFIINY----IL--ILVSILISVAFYTILERKILGYIQIRKGPNKVGMMGILQPFSDALKL----FNKN-LLSSENTNFMISYITPAL-SFLISMLII-PIILFN----NSSLYDNKH-NILLFFILSSISAYSILLIGWSSNSKYSNLG---------------AIRSVAQMISYEISL-FLII--------------------LFISILSYS---Y---SFYE----I-----------------------SNSQ-NIMSFFW----------------G--NMILFFMWITS----CLAETNRSPFDFAEGESELVSGFNVE-----YMGGWFAFIFLAEYMSMLILSMISILMFFSSLSY--PLHWFTLIMI---TILLLWI----RGSY-------------PR---FRYDML----MKLS---WKIFLPISILI--IPFSM-NMMYMYL---------------------
>Grandiscapitis_camelliae_YN453
-----------------------------MIFNLIFS----II--YAFFVLLSTAFLTLLERKILSLTGMRVGPNKVYFYGFLQPISDALKL----ASKQ-ANDLMNGSFFLLYLSSFL-LLVISLILW-SMNNL-----I-FLMSLKT-TLIFIMMLLGFNSVILVCLGWSTFSKFSFLG---------------SIRTIVLLISYEPVI-YFIL--------------------LILMLFLSS---F---SISS----F-----------------------F--YSSF---SI----------------FFFFFFFFFLWIFS----LLVELNRTPYDFSEGESELVSGFNTE-----LGSSCFTLVFLSEYMNIIFFCLFTSLIFFFS--MSLF----ISFFF---LLMILWS----RCLL-------------PR---YRYDKL----IFLS---WKFLIPMVT-LIF---SISLIF-------------------------
>Gaeolaelaps_aculeifer
-----------------------------MMSIFILK----LL--VLICVLISVAFVTLIERKFLSYIQYRKGPNKLGLMGLMQPFADAIKL----FSKE-KMLQMNFNKMLFYFSPLL-SLILMMAYW-GVMSMNS---KMVGVEVGF-EVLAILVISSLSVYVILYAGWASNSKYALLG---------------AYRGVAQTISYEVTF-SFII--------------------LSMIMFAGG---F---SLKG----V-----------------------ENLQTKYYWGVL----------------G--FLVLFFLWLVV----ILAETNRSPFDLSEGESELVSGFNVE-----YGGVSFAILFMAEYGNILFLSWVTSYLFMSGSGV---MMV-NMMMI---VFFFLII----RGTL-------------VR---YRYDKL----MMMV---WKVILPYSILSLIWVMMLVIY--------------------------
>Fujianacarus_wisterianis_Z399
-------------------------------MVLLKL----LF--CFIPPLISVAFLTLLERKVLSLVGVRQGPNKVSFVGFLQPFGDALKL----GNKS-VNSLSSFSFFLYYYSCIF-LFIFSLSFW-AVYLI-----TPYSFCFKH-VGLVLFCLLSLNCLNSIVSGWSTFGKFSLLG---------------SLRTVAQLVSYEASL-YLVF--------------------FFFFFFFFF---F-----------------------------------FFRHFHFLWLFLCLLSMLVYLLVSLCTCWAYSYSLWFFW------------------SSEGAGEWL-----------YHWFWFKLFY-------VSFSFRVYKYFVFF--FLEI----FYFFL---WFL---L----SVLFFFLFLGGLDSYGGTS---ISFRYA----NSFL---LEVYDPLLDTSVFIFLLLLF---------------------------
>Fujianacarus_wisterianis_HN237
-------------------------------MVLLKL----LF--CFIPPLISVAFLTLLERKVLSLVGVRQGPNKVSFVGFLQPFGDALKL----GNKS-VNSLSSFSFFLYYYSCIF-LFIFSLSFW-AVYLI-----APYSFCFKH-VGLVLFCLLSLNCLNSIVSGWSTFGKFSLLG---------------SLRTVAQLVSYEASL-YLVF--------------------FFFFFFFFF---F-----------------------------------FFFFFFFFFFFF----------------FFFFFFFFFFF-------------------------FF-----------FFFFFFFFFF-------FFFCFFFFFFFFFF--FFFF----FFFFF---FFFLVSL----STLSFFMAL--------SL---FTFHSC----LSFG---FSLY--LLS---LIVLLMIFLKESASWWVVLTLILVQAVLR------
>Fujianacarus_wisterianis_CQ1
-------------------------------MVLLKL----LF--CFIPPLISVAFLTLLERKVLSLVGVRQGPNKVSFVGFLQPLGDALKL----GNKS-VNSLSSFSFFLYYYSCIF-LFIFSLSFW-AVYLI-----TPYSFCFKH-VGLVLFCLLSLNCLNSIVSGWSTFGKFSLLG---------------SLRTVAQLVSYEASL-YLVF--------------------FFFFFFFSS---F-----------------------------------SFDTFIFYGSF-----------------FFYFPCLFIFWFLS----VLAELNRTPYDFSEGESELVSGFNTD-----FGSSCFTLVFLSEYSNILFFSFLSSFIFFYD--FSYL----FFFFF---FFLVVWI----RSVV-------------PR---FRFDKL----MVFC---WKFMIPCLT---LLFLFFYFFCF------------------------
>Fragariocoptes_setiger_CM
-------------------MTKNSLSMMILTVKTF-------L--NLLPILLSVAFITLMERKILGLTMMRLSPQKISMAGILQPMSDAVKL----SNKE-SNIMTNSSMILFSMISTM-FLTSSLIIW-NTNMT-----NPQVLSIKN-NILFIITVLSLNSSMIIYMGWSSYSKYSLMG---------------AIRCAAQTISYEAVL-MMIL--------------------VTFIWSMKS---F---SSQM----------------------------SQTCKTN---IM----------------LIL-PLGLMMWLPT----SLAEMNRTPYDFSESESELVSGFNTE-----FGSKEFSMIFIAEYSNIIFMMMISSYIFTSM--NS------MFLFM---MTWVLWI----RSTL-------------PR---LRFDKL----MMMA---WKSLIPLST-MFLILTIIMI---------------------------
>Euseius_nicholsi
--------------------------------MLLLY----LL--LLLMLFLSIAFFTLFERKLLGYIQMRKGPNKVIMFGVLQPVLDGMKL----FMKE-SSSNFNLIKLLYFIFPFL-SLFVMLVIW-KFYVF-------AIMDFFLNSFLFFILFSSLSVYFTMGSGWVSNSKYSVLG---------------SYRSVAQVISYEVGF-VFLI--------------------LVLIVFLLK---Y---SFSS----I-----------------------MSKYDGVIYYFM----------------G--FMFIFIIWFVV----ILAELNRAPFDFAESESELVSGFNME-----YGGLKFAFLFLAEYGYMILMAYVTMLMFFNEWFI-------WMIFI---MIYMVWV----RGTF-------------PR---FRYDML----MYLN---WKIYLPIILMMFVILYSIMFMYM------------------------
>Eriophyes_armandis_Z303
----------------------------------MNF----FV--VVVPILLGVAFLTLLERKLLSLVGLRLGPNKVSFVGFLQPITDAVKL----SSKQ-LNSLSNFSFFFYYLSCSL-LLIGSLFLW-YCYFT-----DPVVYSFKF-SFLFFMLILGLNSISAIFCGWSTFGKYSLIG---------------SLRTVAQLISYEAAL-YICV--------------------FFVFGLYFC---F---NYSS----A-----------------------AL-FYCS---ML----------------GLFVPYAFMIWIPS----VLAELNRTPYDFSEGESELVSGFNTE-----FGSKSFTLIFLAEYSNMIFFCTMTGLLFFSF--FSLF----FFLLS---FFFLVWI----RAVL-------------PR---YRFDKL----MMLS---WKFFIPYLT-FWFLLYSLTL---------------------------
>Eremobates_cf._palpisetulosus
------------------------------MVELVNV----LI--LAVCVLVGVAFFTLLERKVLGYMQIRKGPNSVGVVGILQPFADALKL----FSKE-QLLLETSNLLIYYGCPVF-GLMLSLCMW-MVYPI-----EGLVVDFEF-GILFFLVISGLGVYSIMGSGWSSNSKYALLG---------------AYRSVAQTISSEVSM-ALVM--------------------IVIVVIVGV---Y---ELFE----S-----------------------EVYQVSSGWFIL----------------G--LLPLGLVWVSI----CLAECNRAPFDFAEGESELVSGFNVE-----YGGGGFAMIFLAEYGSILGMSMISAILYFGGGLF---IGL-KLFGF---SFMYLWV----RGSF-------------PR---YRYDKL----MNLA---WKIYLPLCLNYLMFIVGLVLIWVEL----------------------
>Epitrimerus_sp.nov._Z338
-------------------------------MSIYNS----LM--LAIPLLVSVAFLTLLERKLLSLVGSRVGPNKVSFIGILQPLGDAAKL----ANKE-INFLTNFSSFFYYLSSGF-MMFSSIVLF-SSIFL-----DPSFVSYKF-SVVMILLVLGFNSLNSIVSGWSTFSKFSLIG---------------SLRTVSQLVSYEASL-YLCF--------------------FIFILMYLS---F---DMFD----F-----------------------FS-LHIS---LL----------------FIFVPVLGYIWFPT----FLAELNRTPYDFSEGESELVSGFNTE-----YGSGGFTLIFLAEYGNIIFFCVLSGVFFFSN----LL----GIFYF---FFFVIWI----RSVL-------------PR---FRFDKL----MSLA---WKFFIPFCT-CCFLFYFVLSL--------------------------
>Epitrimerus_sp.nov._SD25
----------------------------MIMLIFFKV----LS--LFLPVLVGLAFLTLLERKLLSLVGLRLGPNKVSLGGFLQPVGDAVKL----SNKS-LNVLTNYSFYFYYLSALF-MLSSSLVLW-LFFFS-----ETRPISFKF-SIVFVMLVLSLNSLNSILSGWSVFCKYSLIG---------------SLRTVAQLVSYEASL-YMCL--------------------FFFIFFYCS---Y---SFLS----L-----------------------SF-TYLS---FF----------------FLLSPLVFFIWVPS----FLAELNRTPYDFSEGESELVSGFNTE-----FGSKSFTLIFMSEYMNILFFCLLTSVLFFSS--FFSF----FFFF----CFFVVWI----RSVL-------------PR---FRFDKL----MMLA---WKFFIPLLT-VFFILFVSSVW--------------------------
>Epitrimerus_sabinae_S83
-------------------------------MFFTNF----LL--FLIPLLISVAFLTLMERKLLSIVGFRLGPNKVSIYGFLQPISDAFKL----MNKE-ANLLSNFSFFFYYMGAFG-MLTMALLVW-GSVV--------DLVSFKH-SILIFMLILGLNSMLCIFCGWSTFSKYPLLG---------------SLRTVAQLISYESLL-YLCL--------------------FFFLCFFYT---F---NVYS----I-----------------------KL-DSLF---LF----------------SFLAPICFYVWLPS----MLAELNRTPYDFSEGESELVSGFNTE-----FGSESFTFIFLAEYGNIIFFCSLSSYLFFNP--LN-F----FFFFF---FFFTIWI----RSVL-------------PR---YRFDKL----MNLV---WKFLLPLLT-LIFIYYSLELF--------------------------
>Epitrimerus_sabinae_HEN25
----------------MGFKTPPRSYPLEVFMFFTNF----LL--FLIPLLISVAFLTLMERKLLSIVGFRLGPNKVSIYGFLQPISDAFKL----MDKE-ANLLSNFSFFFYYMGAFG-MLTMALLVW-GSVV--------DLVSFKH-SILIFMLILGLNSMLCIFCGWSTFSKYPLLG---------------SLRTVAQLISYESLL-YLCL--------------------FFFLCFFYT---F---NVYS----I-----------------------KL-DSLF---LF----------------SFLAPICFYVWLPS----MLAELNRTPYDFSEGESELVSGFNTE-----FGSESFTFIFLAEYGNIIFFCSLSSYLFFNP--LN-F----FFFFF---FFF-----------------------------------L----M--------FFFFFAA-WVVISF-------------------------------
>Epitrimerus_sabinae_GZ121
-------------------------------MSLFNF----LV--LLVPVLICVAILTLLERKLLGLVGLRLGPFKVSMGGILQPVSDAFKL----ASKS-LNSLFNYSFSFYYLSGFM-MLLCSLFLW-FLMFS-----EPSPSALNF-SLLFLMVVLGLNSFNIIFSGWSTLSKYTLIG---------------SMRSVAQLVSYEASL-YFCL--------------------FFPILCYMC---F---SLSS----M-----------------------SI-YPIQ---FL----------------GMYLPLCFYMWLPS----MLMELNRTPYDFSEGESELVSGFNTD-----FGSSLFTLIFLGEYSSILFFSVITYFFFFFF---SST----FVFFF---LGFIIWI----RSVL-------------PR---FRFDLL----MMLC---WKLFIPLLT-ILFIFLVMWII--------------------------
>Epitrimerus_pyri_AH40
----------------------MGFLLSLSTPLILKF----LL--VSAPVLLAVAFVTLLERKILSLVGTRIGPNKVSFTGFLQPLGDAAKL----ANKQ-SNSLSNFNFLFYYLSSII-LMTSTIVAW-SSFSW-----DSSSISYKF-FFLILFMVLSVNSLCSILAGWSTFSKFSLVG---------------SVRTVSQLISYEASL-YICL--------------------FFLVFIFSS---F---SIHF----L-----------------------SF-DPVW---LI----------------VLFSFPFFFTWVPC----FLAELNRTPYDFSEGESELVSGFNTE-----FGSSGFTLLFLSEYSNIVFFSFLTSYFFFLS--LEIL----FFFLI---FFFIIWI----RSVL-------------PR---FRFDKL----MSLA---WKVFIPFLTFFFFITIIFFSS--------------------------
>Epitrimerus_cf._spirae_KK1
-----------------------------MNFMMILF----LV--IPVF--ISVAFMTLLERKVLSIVGVRLGPNKVSFSGILQPLMDAVKL----ANKQ-MVFLSNFSFFFFFLSSCF-VLVSSMFLW-SCFFC-----FPSVIHWMA-PILLVMLILSVGSLNVVVCGWSSMSKFSLIG---------------SIRTVSQMISYEAVL-FLCL--------------------FLFICSGSS---F---DFSGGYPLL-----------------------MF-FH--------------------------FPFVFMIWIPT----ILAEMNRTPYDFSEGESELVSGFNTE-----FGSNSFTLIFLSEYSNILFISSLSVFLYFFG--SSFF----FFFFF---VFLVLWV----RCVL-------------PR---YRFDKL----MNLA---WKFYIPFMT-IYFLFIFLLML--------------------------
>Epitrimerus_c.f._sabinae_Z300
-------------------------------MSLFNF----LV--LLVPVLICVAILTLLERKLLGLVGLRLGPFKVSMGGILQPVSDAFKL----ASKS-LNSLFNYSFSFYYLSGFM-MLLCSLFLW-FLMFS-----EPSPSALNF-SLLFLMVVLGLNSFNIIFSGWSTLSKYTLIG---------------SMRSVAQLVSYEASL-YFCL--------------------FFPILCYMC---F---SLSS----M-----------------------SI-YPIQ---FL----------------GMYLPLCVYMWLPS----MLMELNRTPYDFSEGESELVSGFNTD-----FGSSLFTLIFLGEYSSILFFSVITYFFFFFF---SST----FVFFF---LGFIIWI----RSVL-------------PR---FRFDLL----MMLC---WKLFIPLLT-ILFIFLVMWII--------------------------
>Epilohmannia_sp2.
-------------------------------MWAMDY----FI--VLLGVLLSVAFFTLVERKVLGYIHFRKGPSKILVHGLFQPLGDAAKL----FTKELFLVGSGMQPYLLF--PFI-GLALMLLLW-GVFGN--------VWRSDF-SFLMVFCLISLGVYFVLLCGWGSGSKYALWG---------------GYRGVAQVMSYEVTM-IIFA--------------------LVVGYLFSS---Y---GIFY----Y-----------------------CFFQ-GGLWFVF----------------F--SFHLFYSWVVV----CLAETSRPPFDFSEGESELVSGFNVE-----FAGAPFSVIFICEYGSVLFFSALSVLFFFGYG-------IFKAFVV---SVIFLWV----RGSL-------------PR---TRYDLL----MVFS---WKSLLPLSLFFLSF--SVFLS--------------------------
>E1
----------------------------------MKY----FS--LVIPCLIAVAFLTLLERKVLSIIGVRLGPNKVSMLGLLQPIADAVKL----ANKS-TNIMSNFSFLFYYISSIF-MFFMAILLF-CTLFS-----FPTPVSLKY-SVLIFFLVLGFNSLNSISEGWSAFSKFTLIG---------------SIRTVSQLISYEAVL-YLCL--------------------FFFTILICS---F---DFDS----Y-----------------------NF-NLLF---LF----------------LLCCLPCFYVWVPT----FLAELNRTPYDFSEGESELVSGYNTE-----YGSLGFTLIFLAEYSNIIFFCLLSSFLFMFP---IFL----GFFIM---VYSVIWF----RSVL-------------PR---YRFDKL----MYMS---WKFFIPFLT-FFYVSVIIFM---------------------------
>Diptilomiopinae_sp._GZ126
---------------------------------MFKY----LF--LLIFLLISVAFLTLLERKLLSIVGSRLGPNKVFFIGILQPFSDALKL----SNKQ-VNSLSSFSFTFYYLSCFI-LFFSSLMIW-NVSFS-----EPSILSLKF-SFLFFFLFLSLNSLNSIFSGWSTYGKYSIIG---------------SLRTVSQLVSYEASL-FLCM--------------------FFLFLLYNS---F---LLYN----F-----------------------NF-FPIF---FF----------------NILMPFCFYIWIPS----FLAELNRTPYDFSEGESELVSGFNTE-----FGSSSFTFIFLSEYSNIIFFSAITSFIFYSY--FFFF----FFFLI---FFFVIWI----RSVL-------------PR---YRFDKL----MYLS---WKFFVPFLT-NFFIFYLLFIY--------------------------
>Diptacus_sp._CA46
MEFTILFFLQYLKWQIYAQNLEFWDVLPLSLISLLKY----FF--LLIMILISVAFLTLLERKILSIVGYRLGPNKVSLGGLLQPITDAVKL----SNKE-INSLINYSSFFYYFSSFV-LLFSSLMLW-SCTFS-----EPLVVSYKF-SFLMLFILLGLSSLNSVFGGWSTFSKFSLIG---------------SLRTVSQLVSYEASL-YLCL--------------------FFIFYLYNS---F---LFYQ----V-----------------------NF-YSTF---FL----------------CVIVPFSFYIWVPS----FLAELNRTPYDFSEGESELVSGFNTE-----FGSSCFTLIFLAEYSNIIFFSSLSSFLFFKPN-----------------------------FIL------------------FFF--------------FFFFCDLNS-FCFTSISFW----------------------------
>Diptacus_brevichaetus_Z365
-----------------------------------------------LFVAVAVGFLTLFERKILSLVGIRLGPNKVSLMGFLQPITDAGKL----SNKQ-ANLLSNYYFFFYYFSASS-MIFFSFILW-SCGFS-----EPCVLLIKM-SGLLMMLVLGLNSLSSIISGWSTFSKILLLE--------------------------GFVL-WFCLYLVCGTAFFFFFFFFFFFFFFFFFFFFFS---F---SFYY----L-----------------------SF-FPVF---FS----------------FVSLPLVFFVWLPA----MLADLNRTPYDFSEGESELVSGFNTE-----FGSSCFTLLFLSEYSNILFFCLLSSFFFFWG--YSYL----YFFFF---LFFVVWI----RSVL-------------PR---YRFDKL----MLLS---WKFFIPFST-LLFFFYLFSLL--------------------------
>Dipentamerus_litseaec_GD140
----------------------------MFWMIFFKF----LI--FLLPPLVCVAFFTLLERKVLSLVGIRLGPNKVSLYGFLQPLGDALKL----SNKS-VNSLSSFSLFFYYFTSLG-MFTMGLLVF-SSVSS-----SPCYYEFSY-PILVVLLVLGVNSLSSILCGWSAFSKFSLLG---------------SVRTVAQLVSYEAVL-YICL--------------------FFFITLFNS---F---DLES----I-----------------------NF-FSLD---FM----------------FMVLFPCFLVWIPT----ILAELNRTPYDFSEGESELVSGFNTE-----FSSSCFTLIFLAEYSMIVFFSLFSSVLFLST---VPF----SFFFF---FFYFVWI----RAVL-------------PR---FRFDKL----MGLS---WKFFIPILT-IFYIYYFLLMC--------------------------
>Dermatophagoides_farinae
-------------------------------MFYLSS----IF--STIGVLLGIAFFTLVERKIMSLMHYRKGPNKVLIMGLLQPITDATKL----FTKE-NSKLQPLKIFMFVGAPLL-GMFLMMMCW-LWYES-----VFSSMNNKL-KIFSILAIMSLSVFVFLMTSWGSNSKYSIIG---------------GYRAISQIISYEVCF-MIFL--------------------FILFYLMNS---Y---SIMK----L-----------------------KLMQ-ENMWFCF----------------L--SIPLFFCWMMM----CMAESNRTPFDLAEGESEIVSGFNIE-----YGGGLFALIFIMEYGMIMFLSFVSNLFFLGLSLS-----LLKTFLV---CFMFIWV----RCCF-------------PR---LRYDKL----MHLC---WKTYLPCSLSVLMLSSTMFFL--------------------------
>Dermacentor_silvarum
------------------------------MLNFIQF----TI--LILVVLLSVAFFTLMERKILGYCHIRKGPNKAGIEGLLQPFSDALKL----FSKE-MNFMFYMNMMIQFISPLV-MISMMMMMW-MIFLY-----KNNTMNLNL-SIVFMVCISSISSYTILFSGWASNSKYSLIG---------------AYRGFAQVISYEVSM-ALIL--------------------VSLCLVAES---Y---NMKN----F-----------------------MMSQ-SKFPLIF----------------G--FFFIFVVWMFT----ILAEMNRVPFDLSESESELVSGFNIE-----YGSWLFAIIFMSEYGMIMIISYITNYLFMGNMAF---AEI-SMLML---MMTFIII----RSTY-------------VR---MRYDQL----MMMA---WKIILPQSIIFLFVIFNLKLNLFNFICIIFWNLNSIFLILFASFFGI
>Demodex_folliculorum
-------------------------------MFICCY----LL--MFLFSLLGVAFLTLGERKILGLGGKRMGPYVVGLVGLLQPFTDLFKL----FFKN-FFLLGFVDLFFWFMFPLW-GLLIYFLVF-FFTNW-----GGSFFFFFL-VLFFYFCLYSLLVYMFMMGSWTSKSKYSLLA---------------SMRVVIQMISYEVGF-VFMF--------------------LVYLFFVVG---F---DYVYSGILG-----------------------VGFF-----ESL----------------VFFFFIWF----LV----CLAEMSRSPFDFLEGESELVSGFNLE-----YGSGYFSFIFLVEYGFLMVMSVIMSEVF---LGVEF-----LFFVF---VFFFVVI----RGVL-------------PR---WRYDKM----LFLF---WKDILVFFGSVYLCGFLC-----------------------------
>Damon_diadema
---------------------------MLVLGGLVEG----FL--LIVCVLIGVAFLTLFERKVLGYVQCRRGPGVVGAGGFLQPFADAVSLMISGYVGV-GNSNYF----MFMLVPIC-GLFLAVVMW-LVAPF-----KFGFIDFSY-GIIFFLVCSSLGVYIIMLAGWVSNSKYGLLG---------------SYRAVAQTISYEVSM-ALIL--------------------LLVVM-LGEGYMF---SL---------------------------------YEFILWPIV----------------G--WGFLVFMWVVT----CVAELNRTPFDFAEGESELVSGFNVE-----FSGGEFALIFIAEYSNILLLSAVSVWVFMG-ENQ-----VFKVMMM---MMVVVWL----RGVL-------------VR---YRYDKI----MMLV---WKGLLPVVMGILVYGVCLMFMVWVL----------------------
>Cryptocellus_narino
------------------------------MDYFLIY----FI--LLLMVLLCVAFFTLLERSVLGYVQIRSGPNKVGFMGLLQPFSDALSL----FTSE-HNFPISSNWVMFMVSPVI-GFLFSLLLW-LVYPV-----MHYWFDFLY-GLLFFFWVSSLGVYFIVGAGWFSNSSYALLG---------------KYRAVAQMISYEVKM-ILVI--------------------LSLVMLESG---Y---MLVM----N-----------------------VG---SFFFFGF----------------G--YIYLLYMWLVC----CLAETYRSPFDFAEAESELVSGFNVE-----YGSGGFALIFMFEYGSIMLVSLVSCIYFFGGLSF-------FFFAF---MCLFLWV----RGSL-------------PR---LRYDKL----MMMA---WKVYLPCSLSILLFIVVCVTC--------------------------
>Cosetacus_sp.nov._GD115
--------------------------MSILLLKTLKY----LA--LLIPVLISVAFLTLMERKILGLIGLRKGPNKISMGGIMQPMADALKL----SNKN-SNNSKNMNYFSYYLNTTM-MISLSLMTW-SVLSV-----ETNYFYIKF-SIMAIMVMLSLTSIKSIMAAWSIKSKYPLLG---------------SMRSMAQVISYEAVI-YMCI--------------------MAFILMFKT---Y---NTKY----M----------------------------QNMSEKM----------------ILVAPFLLYVWLVS----ILAELGRIPYDFSEAESELVSGFNTE-----FGSKSFTMLFLSEYSNILAMMFLTCIFFLSYGSKILMLMTISFM-----LLWVCWV----RSAF-------------PR---YRYDKF----MQKA---WKFYIPVST-LIILMMISELW--------------------------
>Cosella_viburniae_GD139
------------------------------MSIFFKI----LI--MVLIPMVSLAFLTLLERKVLSFIGIRLGPNKVFFLGFFQPIFDAIKI----ANKQ-TNILSNFSFNFYYFSPYF-LMLFSMLFW-FTIFF-----EPKIVNIKL-SILYFFVLMSFHTIFTMFVAWSSSSKYSVVA---------------SLRIASQLISYVGVL-YILF--------------------IFFFFFYQS---Y---TFS-----------------------------SY---YL---SV----------------FPLFPMLLLFWVLS----ILAELGRSPFDFGESESELVSGFNLE-----YGSVFFSFIFMSEYSSMVYFSLVTSCIFFNF--VMWW----FFFFF---FFFFIWV----RSVF-------------PR---VRFDFF----LYLC---WKFILPFLT-LYFLFF--FFFSW------------------------
>Cosella_sp._GZ75
------------------------------MMIFLKS----MI--TFLLIFISLAFLTLLERKILSLVGLRVGPWKVSFLGIMQPMLDALKI----SNKQ-TNLLMNSSFLFYYFSSLF-LILLSLIIW-YSLFS-----EPKLLNIKF-SVLFFLFILSMSTLMCMFSAWSSYSKYSIMA---------------SLRTISQLISYEGVM-FLVF--------------------MQIIFFYLS---L---DFY-----------------------------FFNLNFL---FS----------------F--FPIIFLFWLVS----ILAELSRSPFDFNESESELVSGFNVE-----FGSSFFSFIFMAEYSNMVLFSMFTSFLFFNG--FFNF----FFFFF---FFFLIWI----RSVV-------------PR---FRFDFF----MMLC---WKFMIPFLT-FFICLFLVMVV--------------------------
>Cosella_sp._FJ16
--------------------------------MIYKV----IL--MLVLCIISLSFLTLLERKVLSFVGMRVGPNKVLFLGIFQPIFDAIKI----FNKG-TNFMSNLSYSFYYFSPFL-LITFSFFFW-YTLFY-----EPKIVNIKM-NVIFMLVLLTFYTIFSMLIAWSSFNKFSIVS---------------SLRILSQLISYEGVI-YMIL--------------------FFFFFIYFS---F---SFY-----------------------------SYDMKFL---MI----------------F--YPILMFYWLVS----ILAELMRSPFDFGESESELVSGFNLE-----YGSVFFSFIFMSEYMMICYFSLLTSFIFTYE--FFFF----FFFFF---FFFIIWI----RSVI-------------PR---FRFDFF----LYIC---WKFIIPILT-YYFILFSCFMF--------------------------
>Cereusacarus_sp.nov._Z361
---------------------------------LFKF----FI--LTLPFLVSIAFLTLLERKLLSLVGVRLGPNKVSFGGFLQPIGDAVKL----SNKQ-INFLMNLSLLFYYFSSSS-MLFMSLFLL-FCLNC-----NPSPLSFKY-SVLIFMVVLGFNSFNSIICGWSVYSKFSLLG---------------SLRTVSQLVSYESVL-YLCL--------------------FFFFFLYSS---F---NFFE----F-----------------------SFFFYSY---SI----------------FIFLIP-FFIWIPS----FLAELNRTPYGSSDLESELVSGFNTE-----FGSSCFTLIFLSEYGNIVFFSFLGAFFFFSS-LSFFS----F-FLF---IFLVLWV----RSLL-------------PR---YRFDKL----MMLA---WKMFIPFLT-LFFCFIFIFS---------------------------
>Ceratoppia_bipilis
-----------------------------MGVVFFWL----PF--NTSGCITFGGFFTLVERKVLGYVHFRKGPTKLLYFGMLQPISDAVKL----FSKE-VLKGYKISYYFFLLGPFI-GLFLMMFLW-AVYGN-----FFGVFGGIF-SILYIFCFLSLGVYFLLFCGWGAGSKYSLLG---------------AYRAISQTISYEVSM-VFFV--------------------IFIVYIVSF---Y---DLVF----Y-----------------------WYFQ-IGYWFLF----------------F--CLIFFYGWLFI----CLAESNRTPFDFSEGESELVSGFNVE-----YGGGSFSFVFICEYGMIIFLCFFSVFLFLGGNFL-----ILKIFFF---CILYIWI----RCCF-------------PR---YRYDLL----MDSA---WKKVLPMSLFFLMGCLTMFLVF-------------------------
>Catarhinus_sp.nov._GD136
------------------------------MLLISKF----LL--LFLPVILSVAFFTLMERKILSIMGSRMGPFKVSLVGLLQPFSDALKL----MNKS-LNLLSDYSTFIYYFSAFS-GFMGSLFCW-SLIFK-----NPDFYSIKF-SLLLIMLFLGFNSFLSMLMGWSTFTKFSILG---------------SMRSVSQLISYEPVL-YIVL--------------------FFPLLTYNS---FN-LSLFS----------------------------FWEISF----------------------FFLIPLTFYSWFPC----VLAELNRSPFDFSEGESELVSGFNTE-----FGSLSFTFIFLMEYSMMMFFSILTSMIMVKN---FFF----SFIIM---LIFIVWA----RASL-------------PR---LRFDKL----MMFS---WKNLIPICT-SFVLMFICWVD--------------------------
>Carcinoscorpius_rotundicauda
---------------------------MLVISFVIGY----LI--ILICVLVSVAFLTLLERKILGYIQVRKGPNKVGMVGMLQPFSDAIKL----FSKE-QSLPYLSNFLMYFFSPVF-SLGLALCFW-MIFPI-----FFNLIDFEL-GLLFFLCVSSLSVYTLMGAGWSSNSKYAMLG---------------AYRAVAQTISYEVSL-ALIM--------------------LSCVVMVES---Y---DLVK----L-----------------------SNYQ-DCWWLVW----------------G--FFPLFLVWFSS----CLAETNRSPFDFAEGESELVSGFNVE-----YSSGGFALIFMAEYANIMFVSLISVFLFFGGMIE---MLVISIVIL---SMLFLWV----RGTF-------------PR---FRYDKL----MGLA---WKIYLPLALNYLLFSFSVCYGFFVVCM--------------------
>Calepitrimerus_sp.nov._Z308
-----------------------------MTLVMTQFLVTSVI--LVVPVLLSVAFMTLMERKVLSLVGLRLGPNKVSYAGLLQPVGDAVKL----ASKQ-RNDLSSSFTLFYYISSAL-TFLSSLTVW-YVAFY-----NPGASNFKF-PLLILFLILGLNTLSLIVCGWSTFGKYSLIG---------------SLRSVSQLISYEASL-YLCL--------------------LFFVLLSDS---Y---DLKEGMSAS-----------------------SW--------------------------ACFFPLVLLMWLPS----FMAELNRTPYDFSEGESELVSGFNVD-----FGSFGFTLIFLSEYANICFFCILTSCLFFSPLTTPSF----FFFFF----------------LL------------------FEYAQYCPGIASMS--------------------------------------------------
>Calepitrimerus_flexuosus_Z342
----------------------------MFSPILLKL----LV--FSLPSLVSVAFITLLERKVLSLVGLRVGPNKVSFVGFLQPIGDAVKL----SNKQ-INFLSNFNSFFYYVSSSI-MFSMSLVLW-SSFFF-----DPSSVSFKF-SCLILFMALSINSFSSILAGWSTFSKYSLIG---------------SIRTVAQLISYESAL-FFCV--------------------FSIIFLFLS---F---SLES----F-----------------------FF-LKVN---IS----------------LLFLFPFFYVWIPS----FLAELNRTPYDFSEGESELVSGFNTE-----FGSSSFTLLFLSEYSNIIFFSFLSSILFFLG--LEAL----SSFLI---FFFVIWI----RSVL-------------PR---FRFDKL----MSLA---WKFFIPFLT-FSFLCLILNS---------------------------
>Calepitrimerus_bungeanus_HLJ97
-------------------------------MMFLKT----VI--MLALVLVSVPFITLLERKVLGLVGLRLGPFKVSFLGIAQPFSDALKL----SGKQ-SNSLSNSSILFYYIGSSF-MILSAMCLW-SCSYN-----TPSGSGIVY-PLLMIMILLGFNSLNSIVSGWSTYSKYSLMG---------------SVRTVSQLISYEAVL-YLCL--------------------FFVSLVAFG---F---SGLL----------------------------SVCSPFP---DF----------------SLFLPVLFYIWVPS----VLADLNRTPYDFSEGESELVSGFNTE-----HSSLAFTLIFISEYSNIIFFSALTGYFMFSS--LFFF----FFFFF---FFFVIWI----RSVL-------------PR---YRYDKL----MVLA---WKSFIPVLT-SFFLFYLLFLGF-------------------------
>Calepitrimerus_anomalus_HLJ99
----------------------------MEFFLLFKL----LL--FFFPILISVAFLTLLERKVLSIVGLRLAPNKASFFGILQPLGDAFKL----FNKQ-FNSLNNFNFFFYYFSSFL-LFLGSLVLW-SSSPV-----DPFFLNFKF-PLLAFFVLLSFNSFFMVVAGWSTFSKYSLMG---------------SIRSVSQIISYESGL-YLVM--------------------FSFIFVFCS---F---SLNS----F-----------------------FF-LSMK---FS----------------FIFLFPFFYIWIPS----FLAELNRSPFDFSEGESELVSGFNTE-----FGSLGFTLLFLSEYSSIIFFSYLSSFLFFFK---SNF----FFFFF---FFFVVWI----RSVL-------------PR---YRFDKL----MILA---WKFFIPFLT-VCFLCLVAVS---------------------------
>ca39W
--------------------------MKTLTLSVIKI----LA--VILPIMISVAFITLAERKVLSLIGQRQGPNKVSIQGMLQPVADAVKL----ANKS-VNTTSNFSMVLYYLSVSM-MFFMTLMIW-SCFPP-----FSPPVSWKF-SFLLMMMLLGVMAMKSILSGWSTYGKYSLIG---------------SMRSVSQMISYESVI-YLCI--------------------LFLVWVVKS---F---DMKE----I--------------------------LWQDMT-FM----------------AIIAPLIIYFWIPS----ILAELSRTPYDFSEGESELVSGFNTE-----FGSKSFTLIFLSEYSNIIFFMALSVSIFISQTAMLPFFMATIFM-----NFWVVWI----RSTL-------------PR---MRFDKF----MSKA---WKFYIPFLT-MALLTIMTEM---------------------------
>ca35
---------------------------------MSKF----IL--VLVPCLLCVAFFTLLERKVLGLIGLRLGPFKVSLGGILQPIGDAGKL----MNKE-TNSLTNFSFIFYYGSSLL-MFTSSLILL-LLLCL-----EPIGLAFKM-GIFLLFIILSFNSLNSILSGWSIFSKFSLLG---------------SLRTVSQLVSYELLL-YTCL--------------------FFIFSINFT---Y---DFNR----M-----------------------GY-YPLS---FS----------------SILIPSVFLCWFLS----VLAELNRTPYDFSEGESELVSGFNTD-----FGSSCFTMIFLAEYGNIFFFMVLSSYLFFSQ---ILLISLSVSLFF---FILVLWV----RAVL-------------PR---YRFDKL----MGLS---WKILLPNLA-FLFIFFFSLLS--------------------------
>CA2
----------------------------ME---VIKS----IS--LFVPVLLSVAFVTLLERKVLSLVGLRVGPNKVSFIGFLQPISDAVKL----ANKQ-TNQLSNFNFLFYLLSSVV-LLLGSILLW-VGYLF-----DPCCVSLKF-SLIFVLMILSLNSFNSILAGWSTFSKYSLIG---------------SIRTVSQLISYESTL-YFCF--------------------FSLILVYFS---F---SYQG----T-----------------------FF-FPLV---FS----------------WMVLIPFFYIWIPS----VLAELNRTPYDFSEGESELVSGFNTE-----FGSMCFTLLFLSEYANILFFCLISSILFFSG--ASFL----FLPIS---VFFIIWI----RSVL-------------PR---YRFDKL----MLLA---WKFFIPFLT-LCFICLIFCW---------------------------
>Boczekella_fabris_HLJ101
--------------------------MSFLSNI---------I--VVLGVLISVAFMTLLERKVLGLVGLRFGPSKISFSGTLQPVSDAAKL----AGKQ-FNSLTNSSLILFTMVGSS-FLFTSLLLW-FSGVY-----FTYSFNVKM-DYMFILFILSLNTVSILYMGWVSYSKYSLIG---------------CIRAATQTFSYEALI-IIIV--------------------LCYVIYNMS---F---KSMF----------------------------T-PLNYS---ML----------------MLL-PMFFILWLPT----VLAEMGRTPYDFSEGESELVSGFNTE-----FGSKNFALIFLSEYANTIFLSLLTVLLFFSS--NSIL----LLLFA---IYFFIWI----RSVL-------------PR---SRFDFL----MSLA---WKVTIPFGT-VLLIILMELIMM-------------------------
>Bipassalozetes_perforatus
-------------------------------MFMLDY----LI--MFVGVLLGVAFFTLMERKVLGYVHFRKGPTKVFYFGVFQPISDAVKL----FSKE-LMKGFKLSFYLFYSAPLL-GFFLMSVLW-AIYGG-----FFGVFGSVF-SILYIFSFLSLSVYFLLFSGWGSNSKYSLLG---------------AYRAVSQTVSYEVSL-IFCI--------------------LCFVFFTFI---Y---DMEE----F-----------------------LIYQ-SGFWFLF----------------F--CVSLFTCWLYI----ILSESNRTPFDFSEGESELVSGFNVE-----YGGGPFSLIFICEYGMIIFLCFLTTAFFMGFSSY-----LMKLMFL---CFVFVWV----RCCF-------------PR---YRYDLL----MSSA---WKVLLPYILFFLTMMMSVFF---------------------------
>Asternoseius_sp.
------------------------MKYPLKIIMNIMM----LV--MLIMVLVSVAFITLLERKILGYIQVRKGPNSVSIMGLMQPMADAVKL----FSKE-LIYLMNFNMLIFYFMPIM-SLMLMLMFW-MTYYL------WSSFTVNY-SMVYIMLMSSLGVYVILLSGWSSCSKYSMLG---------------AYRGMVQMISYEVAF-SFLL--------------------MSVFMLSSD---Y---NFTM----I-----------------------KLMQ-ENLWFMV----------------G--LMIMFFMWMVV----ILAETNRTPFDFSEGESELVSGFNVE-----YGGGGFAVLFMAEYGNIIFMSMITSFMFMGGSGF---VYE-NVMMV---MIMFLWF----RGTF-------------IR---FRLDHM----MMMA---WSVILPLSIIVLMIMFMEKVMFQSMFCI-------------------
>Argyroneta_aquatica
------------------------------MSFSFNF----LA--ITISILISVAFYTILERKILGYIQIRKGPNKVGILGILQPFSDAIKL----FNKT-LIHTEFMNFIIVYTSPCM-SLVISILTL-SLLPFN----KFPLFDNKH-SILMFFILSSLSVYFILMIGWSANSKYSFLG---------------AIRSVAQMISYEVAF-FLII--------------------LFISTLSSS---Y---SFYS----M-----------------------SETQ-NIMNFFW----------------G--NSILFAMWMIS----CLAETNRSPFDFAEGESELVSGFNVE-----YMGGWFALIFLAEYMSMLILSMISITLFFNSLTN--PFSILTLIII---SIMLIWV----RGTM-------------PR---FRYDML----MQLS---WKIFLPISLLICFISFPL-SFFFY-----------------------
>Argas_lagenoplastis
------------------------------MISLMSY----LL--LLVMVLISVAFFTLLERKVLGYIHLRKGPNKVGLLGIFQPFSDVIKL----FSKE-VNFSHFMNFFMFLLVPLF-SLWLMLVFW-LNFLW-----TYNQLCVEY-SMIFFLCVSSLGVYVILWGGWSSNSKYALLG---------------AFRGLAQVISYEVSL-AIIL--------------------ISMVFFSGS---Y---GIFD----I-----------------------IDFQ-SEFWLMW----------------G--CVNLMGVWLVS----AMAETNRSPFDLSEGESELVSGFNIE-----YGSYGFALLFMAEYGNIIFMSMISSLMFLGGLGV---FCL-NLLAL---MYLFLLV----RGTL-------------VR---YRYDKL----MSLA---WSSILPFSILVLLLFLLLKLFFLLII---------------------
>Ardeacarus_ardeae
----------------------------MMLFYTMTM----LL--SLIGVLLSVAFFTLMERKIMGLMHFRKGPNKISVLGILQPMSDAMKL----FTKE-STKLQQSKMFLFYFGPSF-SLLIMMVYW-LNYES-----INSMFFNKM-KIFLILSILSLSTFSFTFSSWGSNSKYSILG---------------GYRAISQTISYEICL-SIFL--------------------LTLFYTNKS---F---SVQK----L-----------------------FMMK-ESWSMLM----------------V--SLPLFLTWILL----CLAELNRAPFDMSEGESEIVSGFNIE-----YGGSLFAFIFIAEYGMILFLSFFTSLMFLNKQFM-----LLKILLV---GFIFILS----RCSF-------------PR---MRYDAL----MFLC---WKILLPYSLILLMFFLMLFF---------------------------
>Apodiptacus_toxicodendri_FJ25
-----------------------------------------MI--LLIAVLVSVAFSTLLERKILSLVGLRLGPNKTSFHGLLQPLSDAVKL----SNKE-INLLSNYSFLFYYSSSFI-LFFSSMLIW-SCNFS-----EPLLVSYKF-SFIFFFLLLGFNSLSSVLSGWSTFSKFSIIG---------------SLRTVSQLISYEAVL-YLCL--------------------FFFFLLYNK---F---SLSC----L-----------------------NF-YSLC---FM----------------LILLPFCFYIWVPS----FLAELNRTPYDFSEGESELVSGFNTE-----FGSSSFTLIFLAEYGNIVFFSLLTSFLFFDL--SFPF----F-FLI---LFFVIWI----RSVL-------------PR---FRFDKL----MMLC---WKFYIPLLT-VLFLIFMQFFC--------------------------
>Apodiptacus_sp._E11
------------------------------MFSFLKF----FF--IILMVLLSVAFLTLLERKILSIVGNRLGPNKVSFLGVLQPLGDAVKL----SNKE-VNFLTNYSFFFYYFSSFF-LFFSSLMLW-SCSFM-----EPVEISYKF-SFIFLFIFLAFNSLNSIFSGWSTFSKYSIIG---------------SLRSVSQLISYEAVL-YLCL--------------------FFFFLLFNS---F---TMYN----L-----------------------SF-FPIF---FF----------------FFFLVFCFYIWVPS----FLAELNRTPYDFSEGESELVSGFNTE-----FGSGSFTLIFLAEYANIIFLCSVSSFIFFYL--FYLV----FLFLL---IFFVIWI----RSVL-------------PR---FRFDKL----MFLA---WKFFIPFLT-IMFIFFFISNF--------------------------
>Apodiptacus_castaneae_Z377
---------------------------------LFKY----LF--ILLMVLVSVAFLTLLERKILSIVGSRFGPYKVSFGGLLQPIGDAVKL----SNKE-LNLLSNYSFIFYYFSAIF-LFFSSCMLW-SCSFM-----EPVVLSLKF-SFIFLFIFLAFNSLNSIFSGWSTFSKYSIIG---------------SLRTVSQLVSYEAVL-YLCL--------------------FYVFFLINS---F---SLYK----Y-----------------------SF-FSIS---FF----------------FIVLPFCFYIWIPS----FLAELNRTPYDFSEGESELVSGFNTE-----FGSGSFTLIFLAEYSNIIFFCSLTSFVFFSF--SYLF----GLFFL---LFYVIWI----RSVL-------------PR---FRFDKL----MFLA---WKFFIPFLT-VMFIFYLIFCF--------------------------
>Amphitetranychus_viennensis
-------------------------------MILFEL----LI--I-LTMLISVMFITLFERKFLGILNYRKGPNFFILNSFLHSLIDFLKL----ITKK-TLKMNFLIKSFWITMIFF-GIMMYFFIS-LNFPF-----INSFMYMYM-NFFFFFFIYSIMAFFFLMLSYSSNSIFSMIS---------------LYRVLIQIISYEVGL-MFLF--------------------LLPNLMLNS---F---NF--------------------------------YFYWNYNNKL----------------FLFSFMMIFSLVLV----SLSEMNRIPFEFLESETELVSGFNVE-----YMSSLFSFIFLIEYGFFLSMMIMINFFF---LFHYL-----NILFL---FILIIWS----RSFM-------------PR---YRYDKM----LYYF---WKDIIMMIFFLYIFT--------------------------------
>Ammothea_carolinensis
---------------------------MKFFDLMLVY----IL--MILLVLVGVGFFTLLERKVLGYVGNRKGPNKVMLLGLGQPLVDGVKL----LSKE-FIIPFSSVYLVFMLCPLF-IILLSLLMW-LCLPL-----INHFIDFNF-GLLFFLCIIGVSVYALIFSGWSSNSKYSIFG---------------SYRGVAQTISYEVSL-MLVM--------------------MSFIMITGS---Y---NLEL----F-----------------------SVYQHNIWMIVI----------------M--MP-LGMIWMVS----MLAETNRTPFDFTEGESELVSGFNVE-----YSGIMFVFIFIGEYSSIMFMSSLFVILFLGGLNY---IYMFKVLLI---IMLFIVI----RGTL-------------PR---FRYDNL----MYLA---WKIYLPLSINFLFFFLGYKIFLYMYLL--------------------
>Amblyomma_cajennense
------------------------------MLNLLIF----VI--TLLMALLSIAFFTLLERKIMGYCQIRKGPNKSGFQGLLQPFSDAIKL----FSNE-MNFMFYLNVILYLVSPIL-SIFMMLMLW-TIFYF-----KSNLLNMNL-SLIFFLCISSMSSYSILFGGWSSNSKYSLIG---------------AYRGFAQIISYEVSM-AMIL--------------------ISFSLLVES---Y---SFNK----F-----------------------LLIQ-ENFSVFI----------------S--FPIIGMIWLIV----LMAETNRTPFDLAEGESELVSGFNIE-----YGSWLFAIIFMSEYGMIILVSLITNYMLFGFYYT---NNL-ITLFL---MIMFILI----RSTF-------------VR---YRYDNL----MMMA---WKTILPVVIFFFFSMMFLMVFILNSFCINF-----------------
>Allothyrus_sp.
-------------------------------MLYLSF----IM--ILVCVLVSVAFYTLLERKVLGYIQLRKGPNKVGIIGILQPFSDAVKL----FMKE-QNFLFIYNMLIYLMVPVL-ALFLMLLFW-LIFPW-----SFFQMEMDY-GLVMMLCISSLGVYVILGGGWASNSKYSLLG---------------AYRGVAQVISYEVSM-SMIL--------------------IGIVMFISS---Y---NLNL----I-----------------------INFQ-KSLWMLF----------------G--FIFSFSIWIVT----GLAETNRTPFDFAEGESELVSGFNVE-----YSGGGFAMLFMAEYGNMIFMSMVTAIMFFGGKGF---FMM-KIMLI---MFLFLWV----RGTF-------------AR---YRYDNL----MMLA---WKIILPYSIFVLFFMVLFKMYLLM-----------------------
>Aculus_sp.nov._Z388
---------------------------------MLKF----LF--LVVPFLISVAFFTLLERKVLSIVGFRLGPTKCSFFGLLQPISDAGKL----CNKS-INFLFNYSFFFYYLSSSL-FMLSAVLIW-FCVFS-----EPCPVSLKL-SFIFFMLVLGFNSLSSILCGWSVFSKFSLIG---------------SLRSVSQLISYESVL-YVCF--------------------FFFVFFFFN---F---NIYS----I-----------------------NF-YPLL---FF----------------LLLCPFLFYCWVPS----VIADLNRSPFDFSEGESELVSGFNTE-----FGSIGFTLIFLSEYSNILFFCSFTSFLFFSG--GFLL----FFVLT---SFFIIWI----RSVL-------------PR---FRFDKL----MMIC---WKFFIPFST-FLFCLQMMFFL--------------------------
>Aculus_sp.nov._Z316
------------------------------MVYLMKF----LL--ILLPSLISVAFFTLLERKVLGLVGYRLGPFKVSYGGVLQPISDAGKL----MNKE-INSLGNFSIFFYYFSSFF-LFFCSMIFF-FLLSP-----FSISFTFKV-NLLLLFLVLGFNSLSSIFSGWSTLNKFSLLG---------------SLRTVSQLISYEVVI-YVCF--------------------FFFLFVYYS---F---DF-F----V-----------------------FF-YSLS---LF----------------FFFFPFLFFFWFLS----VLAELNRTPYDFSEGESELVSGFNVE-----FGSSCFTLIFLAEYGNIFSFMILTSFIFFST---MII----YFIFF---FFFIIWI----RSVL-------------PR---YRFDKL----MGLC---WKILLPQLG-LVLIFFCLFLF--------------------------
>Aculus_sp.nov._HEN16
----------------MLMWFYLSSMIFLSLCY---F----LL--AALPVLISVAFFTLLERKLLSVVGFRLGPYKVSFLGILQPIGDAVKL----ASKS-INSLSSFSLFFYYFSSIF-MITMSLCLV-LCLNV-----NPSPFSIKL-TLLLFLLILGFNSLNSILAGWSAYSKFSLIG---------------CVRTVSQLISYEAVL-YLCL--------------------FFLVICYST---F---DLNM----F-----------------------SY-YPLL---IS----------------GFLFLPCFFIWIPV----MLAELNRTPYDFSEGESELVSGFNTE-----FGSGCFTLIFLAEYGSMVFFCLLSSVLFFYP---VFI----LFFFF---FFFFNLG----SFSS-------------SS---LSVW------------------------------------------------------------
>Aculus_sp._GZ134
------------------------------MVSVSKF----LL--LVIPALIAVAFVTLLERKILSLVGIRLGPNKVSMSGILQPVADAVKL----SNKS-VNILTNFSFLFYYVSSIF-MIFMTLILF-SCLFS-----FPSPLSLKY-TILFFFLVLGFNSFNSIYSGWSSFSKFSLIG---------------SIRTVSQLISYEGVL-YFCL--------------------FVVVLIFCT---Y---DFGS----F-----------------------IY-LPVK---AF----------------FLILIPCFYIWVPT----FLAELNRTPYDFSEGESELVSGFNTE-----FGSSCFTLIFLAEYGNIIFFCLLSSFLFFCL---NFF----FFFFL---VFSVIWF----RSVL-------------PR---FRFDKL----MTLA---WKFFIPFLT-FFYLSLFFFIC--------------------------
>Aculus_schlechtendali_CA18
----------------------------MNLFFGTCF----LL--SVLPLLISVAFFTLLERKLLSIVGSRLGPFKVSMLGILQPIGDAVKL----ANKS-VNYLSSFSLFFYYLSSIS-MIVMSLTLI-LCLNV-----SPSPVSTKF-PLLLFLLVLGFNSLNSILAGWSAYSKFSLIG---------------CVRTVSQLISYEAVL-YLCL--------------------FFLVISYST---F---DLSG----F-----------------------MS-FPLF---LS----------------GATFFPCLFIWIPV----MLAELNRTPYDFSEGESELVSGFNTE-----FGSGCFTLIFLAEYGSMVFFCILSSILFFYP---AFF----FFFFF---FFFFNLN----SICL-------------TS---LSIRQV----NGPS---LKVYSPLFN-FCMCYFYYFFSVS------------------------
>Aculus_populi_HEN13_MT1
-------------------------------MFLLKF----LI--LIIPVLVSVAFLTLMERKLLSLTGLRQGPNKVSVGGFLQPIGDAFKL----SNKS-INSVSNFCWIIYYFSSFS-MILMSLSLF-SSVIC-----FPSPLHVKF-SFMLLLLVLGLNSLNSVLSGWSTYSKFSLLG---------------SIRTVSQLISYEGAL-YLCF--------------------FFLCLVLCS---F---DLST----L-----------------------MF-FDPN---IL----------------GFLFVPTLYIWFPS----FLAELNRTPYDFSEGESELVSGFNTE-----FGSSSFTLIFLAEYGSIFFFCLLGGFLFFSG---YFI----FFCIL---IFMVIWF----RSVL-------------PR---FRFDKL----MYLS---WKFFIPFLT-FFYLICFFFII--------------------------
>Aculus_ligustri_HEN33
-------------------------MFSSNLSF---F----FI--SIVPVLLSVAFFTLLERKLLSVVGFRLGPYKVSFLGLLQPVGDAVKL----ANKS-VNYLSSFSLFFYYTSSLF-MITMNLCLF-SCLNI-----NPSPVSLKL-TLLFFLMILAFNSLNSILAGWSAYSKFSMIG---------------CIRTVSQLVSYEAVL-YLCL--------------------FFLVICFSC---F---EMGV----V-----------------------SM-YPLF---FS----------------GLLFLPCLYVWLPV----MLAELNRTPYDFSEGESELVSGFNTE-----FGSGCFTLIFLAEYGGMVFFCLLTSILFFYP---IFL----FFFFF---FFFLVWA----RSVL-------------PR---FRFDKL----MSLA---WKFLIPYLT-FVYCSFLFF----------------------------
>Aculus_ichnocarpi_GZ124
------------------------------MVSVSKF----LL--LVIPALIAVAFVTLLERKILSLVGIRLGPNKVSMSGILQPVADAVKL----SNKS-VNILTNFSFLFYYVSSIF-MIFMTLILF-SCLFS-----FPSPLSLKY-TILFFFLVLGFNSFNSIYSGWSSFSKFSLIG---------------SIRTVSQLISYEGVL-YFCL--------------------FVVVLIFCT---Y---DFGS----F-----------------------IY-LPVK---AF----------------FLILIPCFYIWVPT----FLAELNRTPYDFSEGESELVSGFNTE-----FGSSCFTLIFLAEYGNIIFFCLLSSFLFFCL---NFF----FFFFL---VFSVIWF----RSVL-------------PR---FRFDKL----MTLA---WKFFIPFLT-FFYLSLFFFIC--------------------------
>Aculus_huzhongsalixus_HEN37
---------------------------------MLKY----LL--LLIPLLISVAFLTLAERKLLSLVGLRVGPNKVSFSGLLQPLGDAAKL----MNKS-ANVLSNFNPLLYYLSTFF-MLSLSLGIV-SCLFL-----YPYSVSIKF-SVLLFFLVLGFNSFNSMISGWSTFGKYPLVG---------------SLRTVSQLISYEAVL-YVCL--------------------FTLILYNLS---F---DFSS----F-----------------------VF-LPFE---YS----------------FLMLLPCVYIWFPS----FLAELNRTPFDFSEGESELVSGFNTD-----FGSVGFTLIFLSEYFNIIFFCILTSFLFFDH---LIF----YFFLL---IFFVIWI----RSVL-------------PR---LRFDKL----MGLA---WKSYIPVMT-LYLLYLGFCIF--------------------------
>Aculus_bambusae_SD15
-------------------MLESLDPLILVLIYVLKF----LL--ILLPPLICVAFFTLLERKVLSIVGFRLGPNKVSFMGILQPIGDALKL----SNKS-VNCLSSFSNFFYYSSSFV-MLLMSLLLF-LCLNM-----SPNFFLLKF-SLLVFLLILGFNSLNSIFSGWSSYSKYSLIG---------------SIRTVAQLVSYEAVL-YLCI--------------------FFLVILYSS---F---DVSI----MPPPPPPPPPPPPPPPPPPPPPPPP--------------------------------PPPFLWY--------------------GDHRDLHSFPTRRSSDLFGSGCFTLIFLAEYGSIVFFSLLTSFFFFYP---LFF----TFFFF---FFFIIWI----RSVL-------------PR---FRFDKL----MNLS---WKFFIPFLT-LVYLLLVMFVV--------------------------
>Aculops_taihangensis_Z289
-----------------------------MFLCSIKF----LL--VVVPGLVSVAFLTLLERKVLSIVGFRLGPNKVSFLGLLQPVSDALKL----SNKS-LNHLSNFSFFFYYISSCF-MFSMSVFVY-SSLFS-----SPSPSFLKY-SLIFFFIFLAFNSLNSILTGWSTFSKFSLMG---------------SIRTVSQLISYEVSL-YLCF--------------------FFLV---SF---F---GSFD----S-----------------------GL-FLKSEKVLF----------------AILILPCLYIWVPS----ILAELNRTPFDFSEGESELVSGFNTE-----FGSSCFTLIFLAEYGMIVFFCLLSSFFF----SSGLF----FFAFF---VLSVLWF----RSVL-------------PR---FRFDKL----MYLA---WKFFLPFLT-LFFVYFYVTLFF-------------------------
>Aculops_sp.nov._Z332
----------------------MGFLLSVFLISIYNS----LI--LAVPLLVSVAFLTLLERKLLSLVGSRVGPNKVSFIGILQPLGDAAKL----ANKE-INFLTNFSLFFYYLSSGF-MMFSSIVLF-SSIFL-----DPSFVSFKF-SVVMILLVLGFNSLNSIVSGWSTFSKFSLIG---------------SLRTVSQLVSYEASL-YLCF--------------------FIFILMYLS---F---DMFD----F-----------------------FS-LHIS---LL----------------FIFVPVLGYIWFPT----FLAELNRTPYDFSEGESELVSGFNTE-----YGSGGFTLIFLAEYGNIIFFCVLSGVFFFSN----LL----GIFYF---FFFVIWI----RSVL-------------PR---FRFDKL----MSLA---WKFFIPFCT-CCFLFYFVLSL--------------------------
>Aculops_sp.nov._CA13
---------------------------MLNFSS---F----LL--VCLPALICVAFFTLLERKLLSVVGTRLGPYKVSFLGILQPIGDAVKL----SNKS-VNCLSSFSYIFYYISSIF-MILMSVLLF-TCLNF-----SPSPISFKF-SILLFLLILGFNSLNSILAGWSAYSKFSLIG---------------SIRTVSQLISYEAVL-YLCL--------------------FFLVLFFSS---F---DLNM----F-----------------------FC-FPLY---MS----------------GVFLIPCLYIWLPT----MLAELNRTPYDFSEGESELVSGFNTE-----FGSGCFTLIFLGEYASMIFFCLLSSFLFFFP---FSF----LIFFF---FFFLIWL----RSVL-------------PR---FRFDKL----MSLA---WKFFIPFLT-FFYLLVLLFSF--------------------------
>Aculops_sp._CA47
-------------------------------MTLLKF----IF--LLIPCLISVAFITLIERKILSLVGVRVGPNKVSFLGILQPIGDAVKL----SNKQ-SNSLVNSSSFFYYFSSGM-MIFSALMVY-FCIFS-----DPCPVSFKF-SVLIFLVFLSLNSLNSILSGWSVFSKYSLIG---------------SVRTVCQLISYEAPL-YLCF--------------------FFLVLFYSS---Y---DFSQ----Y-----------------------LY-YKTF---LF----------------FFIAPICLYIWVPC----MLAELNRTPFDFSEGESELVSGFNTD-----FGSASFTLIFLAEYANIIFFSLLSGFLFFFS----AF----SAFLF---FFFIIWI----RGVL-------------PR---FRFDKL----MSVS---WKVFIPFLT-FFFLLFLVFFC--------------------------
>Aculops_sinensis_HEN18
-------------------------MFSSNLSF---F----FI--SIVPVLLSVAFFTLLERKLLSVVGFRLGPYKVSFLGLLQPVGDAVKL----ANKS-VNYLSSFSLFFYYTSSLF-MITMNLCLF-SCLNI-----NPSPVSFKL-TLLFFLMILAFNSLNSILAGWSAYSKFSMIG---------------CIRTVSQLVSYEAVL-YLCL--------------------FFLVICFSC---F---EMGV----V-----------------------SM-YPLF---FS----------------GLLFLPCLYVWLPV----MLAELNRTPYDFSEGESELVSGFNTE-----FGSGCFTLIFLAEYGGMVFFLFANYYSLFLP---NFS----FFFFF---FFFLSLS----SVSP-------------SS---ISFWYI----DKPS---LKIFNSLPN-FCVLFFLIF----------------------------
>Aculops_sinensis_GZ38
------------------------------MFIFFKF----LI--FFLPILISVAFITLLERKVLSLVGVRLGPNKVSVSGFLQPIMDAVKL----ANKQ-SNFLYNYSYFFYYISSVL-MFFFSMGLW-TTIMS-----EPIFICYKV-GLLVLFLILGFNSLNSIILGWSTYSKYSLLG---------------SIRTVSQLVSYEGVL-YLCV--------------------FFFIFNYCL---F---NLYS----F-----------------------NFQFMSF---F-----------------SLLVPVCFYIWIPT----FLAELNRTPYDFSEGESELVSGFNVD-----FGSFCFTLIFLAEYSSIIFFCFLGSFLFFSQ--SLLL----FFFFF---FFFVIWC----RSVI-------------PR---YRFDKL----MSVC---WKFYIPFLT-CVLILYLVFLF--------------------------
>Aculops_lobuliferus_CA42
-----------------------MNFPLKLSLIFFKY----VI--IIIPALISVAFVTLLERKILSLVGLRVGPNKVSLGGFLQPLGDAFKL----GNKS-INTLSNFSFLIYYFSSFS-MILLSINLF-SILFC-----FPSPVSIKY-SFILLLLILGLNSLNSILSGWSTYSKYSLLG---------------SVRTVSQLVSYEGSL-YLCL--------------------FFFCLILCS---F---DLGS----L-----------------------KF-SDFS---FF----------------GLMLIPVAYIWIPS----FLAELNRTPYDFSEGESELVSGFNTE-----FGSSAFTLIFLAEYGSIIFFCILTSLFFIYG---IFP----SFLAM---LYLVIWF----RSVL-------------PR---FRFDKL----MMLS---WKFFIPFLT-FFFSLLLFFMA--------------------------
>Achelia_bituberculata
----------------------------MLIDLLLIY----LF--MLIFVLVGVGFFTLLERKMLGYINNRKGPNKVGIIGLGQPISDGLKL----FTKE-YLFPYLSIYGLFFISPLL-IFLLTLVMW-LCMPL-----LNHFLDFKF-GLLYFLCLTSLSVYALIFSGWSSNSKYSIYG---------------AYRGVAQTISYEVSL-ALIM--------------------LSFVYLLGS---Y---DLED----F-----------------------SINQCYSWMFFF----------------M--IP-LSLMWFVS----MLAETNRTPFDFTEGESELVSGFNIE-----YSSFFFAVIFIGEYASILFMSNLFSILFLGGWSN---FYMVKVMLM---VLIFILV----RGTL-------------PR---FRYDNL----MYLA---WKVYLPMVINFLVFYILLKLFIMTFIL--------------------
>Aceria_pseudoligustri_kadono_FJ31
--------------------------MIFSLVS---F----FL--VCLPTLVCVAFFTLLERKLLGIIGFRLGPFKASFLGILQPIGDAVKL----SNKK-LNLLNSFSLFFYYFSSFF-MILMSLCLF-LCLNL-----IPLPISLKF-SLLFFLLILSFNSLNSILVGWSAFSKFSLIG---------------SIRTVSQLISYEAVL-YICV--------------------FFVVVCYSL---F---DFTG----F-----------------------SF-FMMP---MS----------------FFFFFPCFVIWIPV----MLAELNRSPYDFSESESELVSGFNTE-----FGSSCFTLIFLGEYGMMVFFCLLTMFIFFSP---LFF----SFFFF---FFFLVWI----RSAL-------------PR---FRFDKL----MNLS---WKFFIPFLT-FLYCVYLIMFF--------------------------
>Aceria_aloinis_BJ2
-------------------MLKSLILLVLFLFFFLKF----LI--LILPPLVCVSFFTLLERKVLSIVGFRLGPNKVSFLGILQPIADALKL----SNKS-VNSLSSFSLFFYYLSSFF-MISMSLMLF-CLLNV-----VPNFSSFKF-SFLFFFLILAFNSLNSIFSGWSSYGKYSLIG---------------SIRSVAQLISYEAVL-YLCL--------------------FFFVILFNS---F---DISS----I-----------------------SF-FFFY---FP----------------FFFLIPCFFLWIPT----MLAELNRTPFDFSEGESELVSGFNTE-----FGSGCFTLIFLAEYSSIVFFCLLTSFFFFFP---MIF----FFFFF---FFFIIWI----RSVL-------------PR---FRFDKL----MSLS---WKFFIPFLT-FIFSFFILFFY--------------------------
>Acarus_farris
---------------------------------MLDF----IF--SVLGVLLSVAFFTLMERKVMGNMHYRKGPNKIIIWGLLQPISDALKL----LTKE-FPKFYFLKMIMFFIGPTI-MIIIMTMCW-IWYDF-----CFLILPNFM-KLLIILSLMSLSSYGFMLMSWGSNSKYSIVG---------------GYRVVAQVISYEVCL-MFFV--------------------MTIIYVAKS---Y---NLES----L-----------------------KLMQ-DNAWFLF----------------Y--SMPLFFTWILL----CMAESNRTPFDLAEGESEIVSGFNIE-----YGGGLFAFIFISEYGMIIFLSFLTTLLFMGKNFY-----LMKIFIM---CFIYIWI----RCCF-------------PR---VRYDML----MFMS---WKLLLPFSICMVILSMCL-----------------------------
>Acarhis_gen.nov_Z277
-----------------------------MIMQIFKS----IL--IILPVLLCVGFMTLLERKVLSLVGFRLGPNKVSINGILQPITDAGKL----SNKQ-YNLLTNFFFFFYYVSSLF-SIIFSLLLW-SCLFS-----EPSLFVMKL-NIIFLMLILGLNSFSSILAGWSTFSKFSLIG---------------SIRTVAQLVSYEAVL-YFCF-------------------FFFFFFFFLT---F-----------------------------------MILMSYF---QT----------------FYSFPLVFYIWLPS----MLADLNRTPYDFSEGESELVSGFNTE-----FGSSSFVLLFLSEYSNIIFFFLFRCYLFFFY--FSFF----WFMIF---LFFILWI----RAVL-------------PR---YRFDKL----MMLS---WKFLIPFSS-VVFFFYFFF----------------------------
>Abacarus_sp.nov._HEN45
----------------------------MFILSFVKF----LL--FLLPPLIGVAFFTLLERKVLSLVGLRVGPNKVSFVGLLQPIGDALKL----SNKE-VNSLSMFSLFFYYVSSVC-MLSISIFLY-SCLEM-----APNFYNFTY-PTLILLLCLGLNSLNSIVLGWSAFSKFSLLG---------------SVRTLAQLISYEGVL-FICV--------------------FFPICMINS---F---DMST----S-----------------------HF-YDMS---LG----------------LFIYLPCFLIWFPT----ILAELNRTPYDFSEGESELVSGFNTE-----FSSGCFTLIFLAEYGSILFFSLFTFFLFFFP---VLP----FIFYM---FFFFIWI----RSVL-------------PR---YRFDKL----MELS---WKFFIPFLT-MIFVLFYLYLF--------------------------
>Abacarus_sp._HEN47
----------------------------MFILSFVKF----LL--FLLPPLIGVAFFTLLERKVLSLVGLRVGPNKVSFVGLLQPIGDALKL----SNKE-VNSLSMFSLFFYYVSSVC-MLSISIFLY-SCLEM-----APNFYNFTY-PTLILLLCLGLNSLNSIVLGWSAFSKFSLLG---------------SVRTLAQLISYEGVL-FICV--------------------FFPICMINS---F---DMST----S-----------------------HF-YDMS---LG----------------LFIYLPCFLIWFPT----ILAELNRTPYDFSEGESELVSGFNTE-----FSSGCFTLIFLAEYGSILFFSLFTFFLFFFP---VLP----FIFYM---FFFFIWI----RSVL-------------PR---YRFDKL----MELS---WKFFIPFLT-MIFVLFYLYLF--------------------------
>Abacarus_sp._GD111
----------------------------MGIFIFIKF----LF--FLLPPLICVAFFTLLERKILSLVGLRLGPNKVSFYGILQPLSDALKL----SNKS-VNSLSSLSLFFYYSSTFF-MLLMSLLLF-STLGV-----IPSYVSFKY-SLLLILLILAFNSLNSVFSGWSSFSKFSLIG---------------SVRTVAQLISYEAVL-YLCL--------------------FFFVIVYGS---F---DLAS----M-----------------------SF-SVLF---FY----------------SLLVIPCFYLWVPT----VLAELNRAPYDFSEGESELVSGYNTE-----FSSGCFTLIFLAEYGSILFFSLLSTYVFFSF---QIF----FLFFF---FFFFVWV----RSVL-------------PR---FRFDKL----MALS---WKFFIPFLT-SVYVYLISFFF--------------------------
>Abacarus_sp._CA9
---------------------------------------------------MCVAFFTLLERKILSIVGFRLGPNKVSFLGILQPMGDALKL----ANKS-ANCLSSFSFFFYYLSSFF-MLSMSVLLF-CCLNV-----VPNISSLKF-SFLFFFLILAFNSLNSIFCGWSSYSKYSLIG---------------SVRTVAQLVSYEAVL-YLCL--------------------LFFILVYNS---F---DISI----I-----------------------SF-FSFF---LP----------------FSVFIPCLYLWIPT----MLAELNRTPYDFSEGESELVSGFNTE-----FSSGCFTLIFLAEYGMIIFFCLVSSFFFFHP----LF----FFFFF---FFFI--------SVLDWKCYPPLPPPPPPPPPPF---------LMMRRPPSSTLFPYTTLFRSLLECLFLAFTYEFPPY------------------
>Abacarus_sacchari_GD130
----------------------------MFWMIFFKF----LI--FLLPPLVCVAFFTLLERKVLSLVGIRLGPNKVSLYGFLQPLGDALKL----SNKS-VNSLSSFSLFFYYFTSLG-MFTMGLLVF-SSVSS-----SPCYYEFSY-PILVVLLVLGVNSLSSILCGWSAFSKFSLLG---------------SVRTVAQLVSYEAVL-YICL--------------------FFFITLFNS---F---DLES----I-----------------------NF-FSLD---FM----------------FMVLFPCFLVWIPT----IFAELNRTPYDFSEGESELVSGFNTE-----FSSSCFTLIFLAEYSMIVFFSLFSSVLFLST---VPF----SFFFF---FFYFVWI----RAVL-------------PR---FRFDKL----MGLS---WKFFIPILT-IFYIYYFLLMC--------------------------
>Abacarus_oplismeni_GZ33
------------------------------MTFLVKF----IF--FLVPPLLCVAFFTLLERKVLSIIGFRLGPNKVSFLGLLQPIGDALKL----SNKS-VNSLSSFSLFFYYISSLM-MLLMSIFLF-VCLMS-----SPGYFTFSY-PILILLLVLGFNSLNSIFCGWSAFSKFSLIG---------------SVRTVAQLISYEAVL-YLCI--------------------FFLICLVSS---F---DLDS----F-----------------------NF-YSLD---LI----------------FLLVFPCFLIWVPT----VLAELNRTPYDFSEGESELVSGFNTE-----FSSGCFTLIFLAEYGSIVFFSVLSSFLFFSP---VFF----FFFFF---FFFFIWI----RSVL-------------PR---FRFDKL----MSLS---WKFFIPFLT-IVFVFFFCFFF--------------------------
>Abacarus_oplismeni_GD129
-------------------------------MIFFKF----LI--FLLPPLVCVAFFTLLERKVLSLVGIRLGPNKVSFYGFLQPLGDALKL----SNKS-VNSLSSFSLFFYYFTSLG-MFTMGLLVF-SSVSS-----APCYYEFSY-PILVVLLVLGVNSLSSILCGWSAFSKFSLLG---------------SVRTVAQLVSYEAVL-YICL--------------------FFFITLFNS---F---DLES----I-----------------------NF-FSLD---FM----------------FMVLFPCFLVWIPT----ILAELNRTPYDFSEGESELVSGFNTE-----FSSSCFTLIFLAEYSMIVFFSLFSSVLFFST---VPF----SFFFF---FFYFVWI----RAVL-------------PR---FRFDKL----MGLS---WKFFIPILT-VFYIYYFLLMC--------------------------
>Abacarus_oplismeni_GD121
---------------------------------MSKF----LL--LFLPVILSVAFFTLMERKILSIMGSRMGPFKVSLVGLLQPFSDALKL----MNKS-LNLLSDYSTFIYYFSAFS-GFMGSLFCW-SLIFK-----NPDFYSIKF-SLLLIMLFLGFNSFLSMLMGWSTFTKFSILG---------------SMRSVSQLISYEPVL-YIVL--------------------FFPLLTYNS---FN-LSLFS----------------------------FWEISF----------------------FFLIPLTFYSWFPC----VLAELNRSPFDFSEGESELVKGFNTE-----FGSLSFTFIFLMEYSMMMFFSILTSMIMVKN---FFF----SFIIM---LIFIVWA----RASL-------------PR---LRFDKL----MMFS---WKNLIPICT-SFVLMFICWVD--------------------------
>Abacarus_bambusae_GD118
---------------------------MTTFLFLFKF----FL--VLLPPLVCVAFFTLLERKLLSIVGFRLGPNKVSFLGILQPIGDALKL----SNKS-VNSLTGFSTFFYYSSSFF-MLLLTLVLF-LCLEV-----CPSIFLYKY-SFLIFLCVLALNSLNSIFCGWSSYSKFSLVG---------------SIRTVAQLISYEAVL-YLCL--------------------FFFFFFYAT---F---DVGN----L-----------------------KF-FTVF---LF----------------ILFVIPCFFSWMPT----ILAELNRTPFDFSEGESELVSGFNTE-----FGSGAFTLIFLSEYGSMVFFCILTSFFFFYP---LFF----FFFFF---FLF---------SYL---------------------DSL----SFAS-------VPFW---------------------------------------
