# Supplementary material for: Phylogenomics resolves the higher-level phylogeny of herbivorous eriophyoid mites (Acariformes: Eriophyoidea)
Source: BMC Biol. 2024 Mar 22;22:70. doi: 10.1186/s12915-024-01870-9 (PMC10960459; doi:10.1186/s12915-024-01870-9)
Supplement: Supplementary file 3 — Additional file 3. Original untrimmed alignments by Gblocks v0.91. [file 12915_2024_1870_MOESM3_ESM.zip › Additional file 3/AA/NAD2aa.fasta]

>Zygoribatula_sp1.
------------------------MSTSLIMSLLLLFSSLFCL-------------I-----------SNSWLMI-------------------------------WVMLELNTLSFCSLMKNNL-KQENQKM---NEMA--MKYLMIQIIASSILL----VSTSWSNYLIQSISMI----------------FFIAVVSLMIKAASAPFHQWFI------------------------------------------------------------------------NVSKNSKWS--VNS------VLFTWQKMAP--------LYLIIFQMKILL----LF-FI----------AA---STLMGSIS------LMNK---KSMKEVMAYSSVFN-------------LSW--------M-ILAIMISTKLFI-LFSL-IYW----TSVLMALNPITKSKIAS----L---EDMSKKTE----KWVML-MLM---ANLAGIPPLMGFMGKW----MV---FT-NGL---------------GLI---TL-ML-ISFMLIASTVNFYIYLR----------MAS----------SNIVK--ASPGYQKEV-----IIFKQYLY--ITFIFLNMLVILSISL-------------------------
>Z392
--------------MSNIFKSFHTKIFFIG----YILSVLICM-------------C-----------MLSMFEF-------------------------------WMSLEINTIFFILVMHKLA-----HIDKK-SSSKILFYFFMIQGLSSLLML----------F----SFSFISME---VLNSSVF---YYFFLLSMVFKMGIIPFHYWVL------------------------------------------------------------------------KFSSISS-N--FIL---G--LLITVQK-IP-PL------TLLLM-SD---FNFFFICVL---------------NCFLGVIM------MYFS---QNLKHLIIFSSMYS-------------LIW--------L-SLLFNLNFTYFA-LFYV-FYS----VFILLALSYKNA--------------F----------NSFFYIFVF---LFILGLPPLPFFFFKIMSM-------ETYWL--------------LEQN------FYLSFIIWLSVFLSVICYLN-----------FFNQ--VLFSEEKIFY--YD---YSNKNFLFV---------SLILISIFFLFLT------------------------------
>Z382
--------------------MMISMFMMALINLKYLLILYIMM-------------G-----------LPNLYTL-------------------------------WVTMEVQTMLFILMMSYSS-NKMMEVKEKSGEM---LLYFLIQGIASMIFL----------MTIMSQSVEMYSL---S---------KILMTVSIMIKLGVYPFHSWIF------------------------------------------------------------------------EMSKYIE-D--YPL---A--LLLTVQK-IP--L-----LMALVI-IK---DQTSN-MFF----------LL---SMALGCKM------IDCS---TTKKEVLVSSSVYS-------------TGW--------M-YLLGLYSLNCMI-WVYM-MYG----MFLFAILNEKES---------KMKLP-------------VMMAMLF---LL--GLPPISMFMLKL----MS---VE-LVI--------------SYLS------GLFLVVVMLSTFLALIGYLK----------FFLK---VVNNSAALKSIV-------TKKKKFL----------------TMILIWSTILMMLAI---------------------
>Z344
-----------------------MLTAPFLVEVAYLYCLFLFL-------------S-----------SSSILLF-------------------------------WLFMEVNLCIILVLLCKKNLSDPSMFKYNLG-----IYYFIVQSLGSMIFL----------L----SSLLMDLF---PSNIIQF-----LIALSLTFKAGLWPFHLWFY------------------------------------------------------------------------NFTLMVS-P--FIF---L--LMLTLQK-FP--L-----LLMVFI-LG---SQISS-ILL----------FF---NMIVGVFY------LFHSK--SDLSYALISSSIYS-------------VLW--------I-YLFYTNHFMMYL-YFFF-CYS----VSILFFCGLKVY-----SS--YDLNSN----------FKLSLMCGI---LFLLSLPPFGMFFLKLSWMCYI------NIF----------------VS------EVLMTIIWLVSFSSLISYMS----------IFY----SFY-LMQANTHNSTVKFMSAKMNKIY---------IFLMFTSLFFFL-------------------------------
>Z343
----------------------MLNWTFYLFFMTYFMSIFFMF-------------S-----------FFSLIIF-------------------------------WIIIELNLAIFL-VLCK---HCSKF-NYASYNSI--IFYFIVQSLGSVLML----------T----AFCSSSFI---NDMGMHYFSGFLLLS-SLCFKLGMWPFYHWFF------------------------------------------------------------------------NFTLYSS-P--LVF---F--LILTFQK-LP--V-----FLFFLHIMD---SSSVS-IVL----------FS---SFIFGTYI------LWFS---KDFVKAMVGSSLYT-------------MFW--------F-YMGHFSSLSDFL-VVFL-LY-----SVSCGVMSLLKTNFF---S--FWSKK------------SFILSCSF---IFLLGLPPFSFFFLKL----NL---IL-INL--------------ASLS------FFLIGFIWLLTFVAFMGYFK----------NFF-----FL-QIKEFLMYNFSAVNLYSASYF--------------FLPFLFFF-------------------------------
>Z318
----------------------------LYVVSLYLSSLLLFI-------------N-----------FSSPLIF-------------------------------WVTSEFNLILFIFLMI-FT-GDP-KDKQEMNEIP--LFYFIVQSVSSSFLL----------F----NFFFLYES---N----NFDY-DLFFISSMLIKLGIFPFFFWVY------------------------------------------------------------------------KVQNFVS-L--AIF---S--ILLSIQK-IP--F-----FLALFS-NF---SSFLL-IVL----------AS---SFLVGSIM------ALYC---TDLKSLIVSSSISY-------------SFW--------V-IYLYLYSAPLFF-FFYS-LYG----LFLFIMLQSFFT---------PGNFPS----------SILVLF-SF---MFFLGLSPFSMFFFKF----LG---VG-FMS--------------VFFG------SAEFLVFWFFSFMLLIGYLK----------FFYRF--SFLTL-DLYDYIKF---LKKKMFLLS---------LTVFT--FLVFLL------------------------------
>Z296
-------------------------MSVIYVTFFYAMSISLFF-------------L-----------GINSLMV-------------------------------WVVMEINLLLFLFLSFVID-SWK-KVMFQE-ESL--FYYFIIQSMGSMIFL----------T----SIYFKMEI---L-----IFS-DFFFIMALSLKLAIFPFYFWIL------------------------------------------------------------------------TLSGSLS-F--YMF---I--LILTFQK-IP--M-----FLILFK-MD---YSKIC-LFL----------FI---SFFFGSLS------IFFS---SNFFMLLVFSSVSS-------------SLI--------I-YLIYIQDFFMFF-VFYI-FYF----FFL----MLISESSL--VLSNKSFYK----------------LSLF---FFLGGLPPFSLFFFKF----FI---CF-DLF--------------FFGT------NFLFLLFWLLSFLSLLGYLK----------FFYIN--FFM-KNFLFLNSTF---CFKKSSFL---------LGCFIF--FFPMIM------------------------------
>Xenillus_tegeocranus
------------------------MSLLLASAVLLVITPVSCL-------------L-----------TNSWVLV-------------------------------WLMLELNTLSFCSLL---I-TNKTKKI---MEMS--LKYFIIQTIGSIFLM----LSACSLKNLLNMKPSV----------------LLLG-MSIMLKMAAAPLHQWFV------------------------------------------------------------------------SMNKSLNEK--SAA------LLMTWQKSAP--------LSICIYLPNKLI----LP-FI----------IF---SSLLGATS------QMNK---NKIMEIMSLSSVFN-------------LSW--------M-LVAVSLSMKSTI-SYCT-LYW----TTVLVSMLMIYSHKIKT----NLDE--KESKTK----SFMEM-MIM---ASLGGIPPLMGFMPKW----IV---FS-QMM---------------KNQ---MK-SI-ATAMLTMSTLNMYIYTR----------VIM----------TKATKYMKTKQMKNLNPQKKFTYSIVMLVSATPTLFMNLLGPALKMSVIMM---------------------
>Walchia_hayashii
-------------------------MQSLISLTMMISAPMMMM-------------Y-----------TESWMTN-------------------------------WMMLEISSISFISLMK-------SNSM---NEGM--MIYFLTQSFGSMMIL----MSMM--ETNSSNTESTQN--------------KMMITLGITIKLGMIPFHQWFI------------------------------------------------------------------------KMGEMTTMK--ELM------MLFTIQKAAP--------LIVLSWNPQNYM----MMIII----------MM---SMMMSLFL------QMSQ---TSMKMLLTYSSIFQ-------------TSW--------I-SMISMINIKILM-MYYM-IYS----ITLMMVMKEMKKTKTFF----LTKQ----TKSF----NINLS-INM---VSMSGIPPLLGFIPKW----MT---LK-MLI---------------KEK---SMMTL-AMSMIIMSVVSFFIYFQ----------IFF----------TMWMK-K--KS----KF-KPMKKMKPTSIMQILIPILTIVAL------------------------------
>Vittacus_cannabus_HEN44
--------MYLDLTKPLGTLPPPEMISMVYPWFIYMFSLTVFM-------------M-----------SVHPMMV-------------------------------WVLMEINLLSFVILGYYKD-L-N-GNFFSK-ESM--FFYFIIQSLGSLIYL----------S----SSSLSEEL---S-----LLN-EFLFIVSISFKLGIFPFYFWTL------------------------------------------------------------------------VLGSSLS-N--LMF---T--LILTLQK-VP--M-----FIILFG-LS---CWNVF-LLT----------LV---SFIFGSFM------LNFC---TSICSLLVYSSFSS-------------SFW--------I-FILFCESFYMFV-LFFL-IYF----IFI----WSLNCNFK--GWETRSIEG----------------LMFF---MFLMGLPPLSLFFFKF----YI---SL-QMN--------------MMYS------NLFSILFWVGSFICLMGYLK----------FFQSL--IMF-NDRLY--SKF---FFNNISILG--------FFSFMF--FFYFF-------------------------------
>Vitex_agnus-castus_L._S152
---------------MITMTYLFTP---------YILSIISFF-------------F-----------SLEPFLF-------------------------------WIIMEFNLLTLVFVCF-FF-----DLWKMMFHEEYILFYFLIQSFFSFIFL----------F----SIYVSDTYKIVS---------HIMFISSMIGKLGIFPFHFWIL------------------------------------------------------------------------KIADSFNFF--VLL---M--V-LSIQK-IP--M-----FIIFFN-MS---FSEAFTILL--------------FSSVFGSIM------VNFT---DKLKNVLIFSSISS-------------SFW--------V-LIIYSYSNFFYF-IFFF-IYT----LFIFSLVFSGKATT---------LESL----------LFF---------MFICGLPPFSLFYFKI----YI---SSIIPI--------------LSVN------SIFLVF-WVMSLISLFGYTK----------YFY---SSFFHLNY-PYLKDEF--LFKKMFNLT---------ISFFFLIFLMF--------------------------------
>Vasates_sp.nov._Z327
-----------------------MNSSLNTYLVGYLVSIVLLF-------------N-----------SNSTLML-------------------------------WCLLEINMVLVITIFL--S-LSS-SDMMLNSEMG--LYYFLIQTMGSFGVL----------A----SVSLNGLF---L---QA-MN-EYFLLVSICIKIGIFPFYFWMY------------------------------------------------------------------------RLGELMN-K--NQF---F--ILLGIQK-VP--L-----IFFVFL-FY---TTLMD-FFL----------LV---SLIGGSIL------MFYS---FGLWSILISSSIYS-------------LYW--------L-GFLVSSSYIFLV-MFFL-FYL----FSLFNLLAYLE----------TKDY-------------SYLSYLSF---LFFLGLPPFSLFFFKV----CL---MD-YIS--------------NSCS------FFEFLFFWIFSFLALFGYMK----------IFLEQ--FFQ-KFFMYLNNEI---LSLKMFIIY---------FTVPL--FLLFLG------------------------------
>Trombiculidae_sp4.
-------------------------MKSLTSMVLIFLSLVMVS-------------S-----------SSNWMII-------------------------------WMFIEINSMGFILLAL-------EASG---KESM--LIYFSVQVIASMLILILISMDKSIPSQNSWINTAISN--------------LLIS-VSMMMKLGAPPFHHWML------------------------------------------------------------------------KVSLGMNWS--TLF------TFLTVQKVAP--------LMVLSLTSEKTI----IPMLA----------MI---SAIVGVLA------QLAT---GKVKTILIFSSMAH-------------SGW--------M-MALSKLNICNMM-WYLS-LYT----MVNAMLMWTCKKLKVSS----LSDQ---ENNKS----IILMS-LHL---MSLSGMPPFVGFMMKW----VL---IS-TVW---------------VMN---GAIVI-TAVIVCLTTINSYAYIR----------MII----------SASLK----SPHKTASKKKYSFPPSALATHMVPTVSLISLIKS-----------------------------
>Trisetacus_ehmanni_Z341
----------------------------MFIYVAFM---IPFF-------------G-----------LNSMFFT-------------------------------WILMEINTLMFIFLSFMCT-NLSN-SLLFVCESS--FLYYKIQCFSSFLFL----------SSSVFSDLFIDTFNY----------SCILCFFSVIIKMGGYPFHSWIF------------------------------------------------------------------------SFIDKSTKF--PIL---A--VL-TIQK-IP--L-----FGVFLG------ISV--SLSM----------FYSWFSILSGSAL------MYFQ---RSVLEMLVASSVFN-------------IFW--------L-LIHSSLVFFFFF-FFFL-VYF----SSVIYIFNLSIGLNFNSYIFFTSNVVF------------FLCTFL----VY--GMPPFSLFLFKF----SL---IS-MIS--------------YTYG------YLEFILLMIFSFFSFCSYLK----------FFFP---IYVGESSFY---KTFLCS------YS--------FYLFSFIFISFFVFF-----------------------------
>Trimeroptes_luanchuanensis_Z322
-----------------------MLFQKFYFIFFYFISIFLFI-------------N-----------SNSTLIF-------------------------------WLFLEMNMAAYILMITFYN--KF-YFNFDFNNKS--FNYLVIQSLGSLIFL----------I----SNKTNFFM---D---SKFNM--IMLAFSLSLKMGTVPFHSWVY------------------------------------------------------------------------DISKFLD-K--TNF---T--LLITLQK-LP--I-----MILMFN-LN---NKVLL-LLI----------LI---NLILGSMM------MIIS---KDLTKLLISSSLYS-------------MIW--------F-MMIFYMNLMNFI-FMFF-NYM----IFIFILSELFKTSMN--F---MNNTKI----------NNNLMIMSF---LMLSGLPPFNLFFFKI----FS---IN-YSI--------------MNLD------NMIFLFIWIFSFLAMLSYFL----------FMYKM--FFN-MKLNYQYFNK-----NKNYIII--------FFTYMM--MFMIF-------------------------------
>Trematuridae_sp.
--------------------------MNKMCLLLILFTVFMFS-------------M-----------TSSWLQM-------------------------------WALLEINMMLFIPLM--------YNNNSTSINAM--LKYFFIQAVSSSLFL----MSYMLFMYSYSM-----N-------------YNIIMAFSMLTKLGMFPMFMWFP------------------------------------------------------------------------QVASQISWF--SNL------ILMTVQKSLP--------MFILSFLN-SYI---I-YISL----------IM---SAAISVLG------LWNQ---NNLKFIMAYSSINH-------------MSW--------M-LISIYMKNMTWI-LYLN-IYI----MMMISIIMLLNNYNIKA----ISQMNLFNTNFS----SFMMI-INF---WSLGGLPPFVGFLPKW----IM---IL-NIS---------------NEY---Y--FM-FFIMMMTSLLSILIYTR----------LIYSNLLS-----PILTKSLEYPK------------MY---FMQLMTLMLFPLMVLMM---------------------------
>Tityus_serrulatus
---------------------MLFS-YYFFFLLGVILGSLITI-------------S-----------SSSWLTA-------------------------------WVGFELNLISFIPLIF-------SSKLSSSSESG--IKYFFVQSIGSMFIL----LGGI-------FPLFIGM-----------ITTYYFVYFSLLIKLGVVPFHLWFP------------------------------------------------------------------------SVMEGLSWE--MAF------ILLTWQKLAP--------LILLASFE-------GLSLII----------LL---TVMVGCLG------GFNQ---TSLKKLMAYSSIMH-------------MGW--------M-LSVIPTSLEVGM-KYYF-VYF----FFGLVLCMIFFFWNLKR----LEQFLCCSMFL-----TMSIL-LIF---LSMGGFPPMLGFFPKW----VV---IN-ILL---------------WKS---M--IL-AVFLIFASLVNLYFYSR----------LFYSSLFL-----S---SYVMSLHSFSSKNE--WSLLLCVSVSLMGGIF-YPFFMI-----------------------------
>Tetra_suspensae_SD22
---------MVSIKPLWHPPPPGMMINWLYGFISYFLSLFFFF-------------N-----------YSNCIFF-------------------------------WIMMEFNLLCFILLMFML---SN-LSSKDCMNHV--LYYFLIQSSASILFL----------S----NFLFEGWG---N----IFNS-DYMFIFSLLMKIGLFPLFFWIF------------------------------------------------------------------------ILSESLG-L--ISL---F--FLLSFQK-FPIMM-----FFFSGL-HE---LSF---YFL----------VL---SFVSGSIM------IFFS---SSLIFLLISSSISY-------------ALM--------M-FFLYNFSISFFS-SFYL-VYS----FFLLMVLYEKVSI--------LKGTSP----------FLFLF---F---IFFLGLPPVGGFFYKF----IF---CS-NIL--------------FHMG------LLEMIVFWIFTFFSLIGYTK----------MFFFS--FYS-NKVLYLKNEF---WFKKMSMMV---------YTLAF--FVCFLV------------------------------
>Tetraspinus_sp._HEN26
-------------------------MSKLYLVSFYLLSLVFFL-------------N-----------YNSPFIF-------------------------------WVLMEINLVIFIMMIL-SF-MEI-KYKQEMFDLV--MFYFFIQSMASIFLL----------S----DFFFSEDF---Y----FFNS-DIMFFSSLLIKVGIFPFFYWVY------------------------------------------------------------------------KVSNFLS-V--LIF---W--ILMTFQK-IP--F-----FSFLFM-SQ---NSNLI-YIL----------LA---SFISGSFL------ILFS---ENFVSLLVSSSVIS-------------SFW--------L-FYLFSISFYFFL-MFFF-FYT----FVLYSLLTLYKKD--------SYFNLN----------MMTGLF-FF---MFFIGLSPLSLFFFKF----NL---VS-FFF--------------FNLG------TLEFFVFWLFSFLGLFGYMK----------YGYKM--FFS-GENLYYYSIN---YEMKKIFFF---------LSMIF--F-----------------------------------
>Tetra_sp.nov._Z400
-----------------------MNSSLNTYFVGYLISIVLLF-------------N-----------SNSMLML-------------------------------WCLLEINMILVITIFL--S-LSN-SDMMLNSEMS--LYYFLIQTMGSFGIL----------A----SVSMNGLL---L---QSVMN-EYLLLISICIKIGIFPFYFWMY------------------------------------------------------------------------RLGELMN-K--NQF---F--ILLSIQK-VP--L-----VFFVFF-FY---TTLMD-FFL----------LI---SLIGGSVL------MLYS---FGLWSILISSSIYS-------------LYW--------L-GFLVSNSYIFLA-MFFL-FYF----FSLFNLLDYLE----------TKDY-------------SYLSYLSF---LFFLGLPPFSLFFFKV----CL---MD-YIL--------------NSCS------SLEFSFFWIFSFLALFGYMK----------IFLEQ--FFQ-KFFMYLNNEI---LSLKMFIIY---------FTAPL--FLLFLG------------------------------
>Tetra_sp.nov._Z284
----------------------MMTLTSLYTLFFYLFSLVLFF-------------N-----------YNSSFIF-------------------------------WVFTEINLILFISIIF-SF-MET-KYKQEMFDVV--MFYFFIQSLSSVFFL----------M----NFFLLDSI---F----FYNS-DIFVIASMLLKLGIFPFFYWVF------------------------------------------------------------------------KISEFLS-W--VSF---W--LLLTLQK-IP--F-----FFFLFS-IY---TTNIN-FYV----------LL---SFIIGSIL------ILNS---SSVVFMLVSSSILS-------------SLW--------V-YYLYLISLNYFF-LFFF-FYS----LFLFSFISNYYKM----------GSFN----------SLIFIP-FF---MFLLGLSPVSLFFFKF----EM---MS-FIY--------------MQLE------SWEVLIFWIFSFLSLFGYLK----------YSFKM--FFF-YEEFYVYSMK---YEKKMVFFF---------LSMIF--FYVYLA------------------------------
>Tetra_sp.nov._CA43
-------------------------MSNSYSLYLYISSLLLFF-------------N-----------SSQMFLF-------------------------------WLMMEINLIVFLILMLNFN-RVD-WSRSDEYSMM--FFYFLIQSLGTVMFL----------F----CISFKNLI---Y-----E-E-SVFFFASLSMKLGIFPFIFWVY------------------------------------------------------------------------KISDSFS-M--FLL---F--TFLTLQK-IV--L-----INFLFS-NP---FDSMM-IMI----------LG---SLVSGSLI------LLYS---KSLVFILLSSSISS-------------TYW--------V-WIMFESNLSFFL-LFYA-IYT----LTL----FFLLSPSE--KESSVSFYSE----------SLFYKVSGF---LFLCGLPPFSLFFLKF----YISSFIS-SYY--------------IL---------LEFSFFWIFSFLGLFGYLK----------FFYSS--FFF-NEFLYTKVKF---FHKKMSF----------FYVLLI--SFLFFMTY----------------------------
>Tetra_qingyuanensis_Z333
---------------------------LFWVVLGYMNSIFLFF-------------N-----------QSSMLMF-------------------------------WCLLEINMIMLIGTFF--F-IDE-LDKMMNSEQC--LYYFLIQSLGSFLVL----------L----SFKFSNLL---L---VSSLS-SFLFSLAILLKMGLWPASSWIF------------------------------------------------------------------------NLGSSIS-Q--LKM---F--FILSIQK-IP--L-----FYLIFG-FP---SLFLY-FLM----------VV---SFLAGAML------IFSS---MSMMDMLISSSIYS-------------TVW--------V-SYLFNNSPFIFF-IYIF-LYF----FFLYFLLLNAS----------SSSLDK----------IFMMS--SF---IFFLGLPPFSLFFFKI----TI---SN-WIM--------------GDLG------SLDFLLFWFVSFLGLLGYSK----------MFFQC--LFT-KFLMYLNDEF---FSQKMFIFM---------MPSSL--LFLFLI------------------------------
>Tetra_pyriana_HLJ98
-------------------------MSWFYIFLFYMMSLFLFI-------------N-----------QSNPLLF-------------------------------WVMMEINLICFILILLTCE-SST-FMKSSSSNYL--LYYFLIQSSASILFL----------S----NFSLGDWG---S----IFNK-DYMFLVSMVGKMGLFPIFFWVY------------------------------------------------------------------------NISWSLG-M--LGM---F--FLLTLQK-VP--L-----FFMAFL-SD---VWFLS-SLL----------VL---SMFLGSTL------LLFS---KDFLMMVISSSISY-------------SFL--------I-FYFYTYSYILFI-GFFL-FYS----MFLFLLLFCNFLC--------SRHSLG----------SVSFF--IS---AFFLGLPPLSLFFFKF----LF---SL-QFM--------------TFLG------YSELFLFWLFSFLSLVGYLK----------FFFSF--FFW-PHPLYYYYEF---WFEKMSLLY---------FTISF--FLIFLV------------------------------
>Tetranychus_urticae
--------------------------MLNLLLMYYFMFIFMVF-------------M-----------YSNMIMI-------------------------------WFYMEMSSMMFYIM---LN----KLNNNK----EINIIYFIIQEMSSI-MM----------------IYM-YM-----------INNLFLLNFFILLKMGVPPMHNWLL------------------------------------------------------------------------KISIFLNWK--ILY------MVMNFQKIIP--------LNFIYMYMC---NSWSM-MII-----------L---NLFMTTFF------LFNA---FNNKYLYSIISLNS-------------LSW--------I-ILLMFFNKMFML-MYLL-MYF----YFNFFFLKSLMNNNSKNFFNML---NF----------KMLFFFVL----LNMISFPPTIMFLLKIKIIFLL------KMY--------------NLTK------FILIFMIFIML---VFS-MV----------FFMF---FLN-HFFVMEWLKEKINIKFNMILYF---------------NLMFMFL------------------------------
>Tetra_lycopersici_FQ
-------------------------------MLAYLTLEITIFDLKYKQETKKKNYKSNPKSGKDVNIKQKMMVMSSSTQTKKSLNMTNCPSESKKPDNHNKGGNSWCNV-YNNQMFKEKWVKSSEPDQKNNTQSQSSGSSKANWIPAQKYWKTKKM---------------------------------------------TKTKMKSQEGWTWTEEVKPNGRVNSRSNQESDYSSSGNNKKATHSYVNEKEQEKKGSLTKSKKEYESELLKSKEHTKQQPIKKRPKLKYPMENSKKTYF------QYKSTQKGDS--------------------------------------------STL------------------KSHKSPLKANGQHN-----------QSTKW--------L--------------NQKV-VYP-------------------------------------------------------------------KSSQPIVIKGGVT-LML-------------------------------------------------------------------------------------------------------------------------------------------
>Tetra_lucidi_HEN8
-----------------------MMISNFYVMLIYLTSLLLFF-------------N-----------YNNPIFF-------------------------------WMLMEINLVSFIMIMY-LN-KGL-LVKQDSMNYI--LFYFLIQSAASILFL----------S----NFSFLEWI---S----IFNY-DTMFIISLILKIGLFPLFFWIF------------------------------------------------------------------------NFSQVLN-I--LPL---I--FLLSFQK-VP--L-----LCGLYF-SD---SNMML-ILL----------FF---SFIFGSIL------LFYS---FNILHMFLSSSISY-------------SFL--------M-YFLYTSNIFLFL-TFFL-MYS----IFLYFCLSFMKES--------ANGGKD----------LFILIS-SY---SFFLGLPPFGLFFYKF----IF---AG-IMY--------------MSLG------YMEIFFFWLFGILALFGYLK----------FFFSS--FFS-FTYLYHKPHQ---TLLMNILFF--------SLSLCS--YFFFIF------------------------------
>Tetra_louguantais_AH43
------------------------MISTSVVFFMYFSSLVMFI-------------S-----------SCNPFMF-------------------------------WIFMEVNLISLLILMYIFG-LNK-VSDTIK-ENC--FYYFLIQSFGSVMFL----------V----AIATKVDM---E-----LFS-SFIFILSISMKVGIFPLFFWIL------------------------------------------------------------------------KLSGSLS-S--SIL---I--LFLVFQK-VG--M-----LMVLFK-FS---CYGIM-EVL----------LM---SLILGSFL------IFFS---KDLNYLLVSSSINS-------------TFW--------V-FSMLSSSAFLYF-GFFF-FYT----LNLVLLFFYSLEN----RSSLSTISA-------------------F---LFFCGLPPFSLFFFKF----FISSIFF-NLT--------------FI---------GFSF-FWIFSFLCLIGYSK----------FFFLG--LFN-QFFCYLKQEF---RFKKMYIL---------LYSAIF--SFPFVIC-----------------------------
>Tetra_cuihuae_QH6
------------------------MTSLLYGFSAYALSILFFF-------------S-----------NSDFLFF-------------------------------WILMEVNLVSFLFLLGNNS-LGS-GGYKISMESV--FFYFLVQSLGSMLYL----------I----SVILDNYF---G-----LFS-NLMFWLSVSLKVGVFPLFFWIF------------------------------------------------------------------------YLGSSLG-C--LAL---S--LVLTFQK-VP--M-----FLSLFN-FS---LIYNI-FLV----------SL---SLLSGTLL------IFYS---HSLSFLLISSSVSS-------------TFW--------A-FFLYLMDMKLYL-FYFF-LYS----VVVFL--VVFSNNEE--GSSLNILNC----------------IC-F---IFLSGLPPLSFFFFKY----FI---FG-EAY--------------LLGS------GLIFFILWGCSFFCLVGYYK----------FFYHS--FFL-SNSCYYKQKF---WKKKTYLIV--------MGGSFF--PLFCIC------------------------------
>Tegonotus_celtis_YN448
----------------------MNSNTLGYWSSAYALSLILLM-------------N-----------LNSMIML-------------------------------WVCMEINMLIFISFML-SE-SKQ-GMLQEVSLNC--FFYFIIQSLGSFFFV----------F----SFMLGSGN---S-----LVS-GLIFVLSITLKLGIFPFYFWVY------------------------------------------------------------------------KFSKFLS-D--FIF---S--VFITIQK-VP--F-----IFLLFY-FF---SSLSL-ILV----------LF---SSFYGCFL------IFFS---YSFFDVMISSSIYS-------------TFW--------I-ILLLQSDLSIFF-FFFL-LYF----VVLFLGIKSVNVKSY--GVFSKKF---------------FYLVSVT---IFFFGLPPASLFFYKI----FV---SF-ILL--------------NSFS------LMEMLFFWIPTFFSLVGYFK----------LFYLY--FFLAEVHCLNYENF---FFFKSLFY----------FTLGF--FLIFLV------------------------------
>Tegolophus_ulmi_CQ4
----------------------MNSHTLKYWMLAYAMSLVFLF-------------N-----------LNSLIMI-------------------------------WVCMEMNMLIFISMVI-SE-SKQ-DMLQEVSLNC--FFYFLIQSLGSFAFV----------F----SFILGVEN---N-----IFS-SLIFVLSIVLKLGIFPLYFWVY------------------------------------------------------------------------KFSKLLS-D--SMF---S--IFITIQK-IP--F-----IFLIFS-FI---FSFSL-MLI----------FM---SSFVGSLL------IYFS---FSFFDVMVSSSIYS-------------TFW--------V-ILLLQNNIVSFI-LFFM-IYY----FILCLG---NGFNSN--GSFSLKF---------------FYFFLFI---MFFLGLPPLSLFFYKI----FI---SF-VVF--------------NSFS------LMEMLIFWFPTFFSLVSYFK----------IFYLY--FFSFDVHCLNNQKF---FFFKPVFY----------ITLLL--FSLFLVF-----------------------------
>Tegolophus_tremae_Z368
----------------------MNSHTFKYWVMGYLLSLVLLL-------------N-----------LNSLVML-------------------------------WVCMEINMLTFISMII-SE-SKQ-GMLQEVSLNC--FFYFLIQSLGSFAFI----------F----SFLLGIEN---T-----VFS-FILFSMSLILKLGIFPLYFWVY------------------------------------------------------------------------KFSKLLS-E--SIF---S--IFITIQK-IP--F-----IFLLFT-FF---FSFSL-LLV----------FL---SSVIGSFL------VYFS---FSFYDIMISSSIYS-------------TFW--------L-IVLLQNNFLSFF-LFFL-VYF----FILFLG---CGINNN--GAFSLKF---------------FYFFLFV---MFFLGLPPLSLFFYKI----LI---SL-SIL--------------YSFS------LMEMLIFWFPTFFSLVGYLK----------MFYLY--FFSLDVHCLNNQKF---FFFKSFFY----------TTLLF--FLIFLVF-----------------------------
>Tegolophus_oblatus_QH7
-------------------------MSNFYIMMNYMFSLILFV-------------N-----------YNNPIFF-------------------------------WVLMEFNLVSFVLILY-FN-KDL-NTKQDSLNYL--IFYFLIQSSASILFL----------S----NFSLVDWS---S----IFNC-DVMFICSLVFKIGLFPVFFWVF------------------------------------------------------------------------SMSEALI-I--LPL---I--LLLTTQK-IP--L-----FLGLFS-CD---SSFLL-TLL----------LS---SFISGSLM------LFFS---FNFMFLLICSSISY-------------SFM--------F-FLLYTTNSVVFF-SLFF-FYS----LFLSLLLFYYSTN--------LLEENS----------CSWTLSLSY---IFMLGLPPLGLFFYKF----VF---SS-ILV--------------MLMG------SMELLVFWSFSFIALMGYVK----------FFHSS--FFN-STCLFQKKSH---SYNSMTLFF---------LTLAF--FFLFTF------------------------------
>Tegolophus_miscanthus_Z371
---------------------MHVLVKSFYLLLCYIVSLIFMV-------------S-----------SSSLFVC-------------------------------WIFLELNMVIFLMMFVWLPNSEYGSGYSEG------LYYLLLQSLGTFIFL---------MSGFTSSFSVYSFS-------------SLAVLFSLCLKMGCPPFHFWVV------------------------------------------------------------------------KICAYMS-S--FQF---F--ILVTLNK-MPSIV-----FLMYCT------HDFML-PLF----------LI---SLFSCFLM------YFYS---SSLSFFIVYSSYAS-------------IFW--------L-YYMLQYSLLYFS-LYYV-LYC----FSVFLVTSFAFNS--------------------------LALLIYG---LQSLSLPPFMYFFLKY----HV---MDLFNF--------------LTNS------IISIGLIWVLTTFFMLGYLK-YIVTNICINFFVKFEYLFT---------------------------------------LFFFFNLVIMSSVVL---------------------
>Tegolophus_miscanthus_Z336
-------------------------MSSSYVSSVYLFSMFMFV-------------N-----------FCSSIVF-------------------------------WILIEFNLVIFIFIMI-YS-SGW-KYKQEMTDIF--LFYFVIQSFSSLLFL----------M----DSFFSHEI---A---FLFHY-DFFLLLSLLLKLGIFPFFYWVF------------------------------------------------------------------------KIRDLIS-L--FFF---T--ILMSLQK-VP--F-----FLILYS-SL---NFNIL-LIL----------FF---SFLSGCVL------ILFS---KDLKHMVICSSVSY-------------SFW--------V-AYLFMYSLFFFF-FFYF-IYG----VTLFALLYLFFY---------NKSSLD----------YFFLLT-CF---SFFLGLSPFSLFFFKF----MS---VS-III--------------ELFG------PLELILFWIFSFLSLFGYMK----------FIFKS---FFNFSFLYTFSKI----SNKSLFFF---------LSLSTFPFLSFVV------------------------------
>Tegolophus_lespedezae_HEN12
-----------------------MKSPLVWVMVGYLNSIFLFF-------------N-----------QSSVLMF-------------------------------WCFLEVNMILLISVFY--F-MDN-QDKMMNSEQC--LYYFMVQSLGSFMIL----------L----SFKFSNML---P---LSGLS-YILFSMAVVIKMGLWPFSSWMF------------------------------------------------------------------------NLGSSIS-Q--LKM---F--FILSIQK-IP--L-----FYLIFS-FS---SFYTY-VIL----------LS---SFLVGSIL------MFSS---MSITEILVSSSIYS-------------TVW--------V-GYLFNNSFLIFF-MYIF-MYS----FFLYIFLQTKT----------ESPFDK----------NLLLG--SF---IFFLGLPPLSLFFFKL----SI---VN-LIS--------------SSFS------SVDFLFFWSVSFLGLFGYSK----------MFFQY--FFM-KFCVYLNDEF---FSQKMSFYL---------IPSSL--FFLFLI------------------------------
>Tegolophus_hunanensis_HEN41
---------MPPQGGMITMTYLFTP---------YILSIISFF-------------F-----------SLEPFLF-------------------------------WIIMEFNLLTLVFVCF-FF-----DLWKMMFHEEYILFYFLIQSFFSFIFL----------F----SIYISDTYKIVS---------HIMFITSMIGKLGIFPFHFWIL------------------------------------------------------------------------KIADSFNFF--ILL---M--V-LSIQK-IP--M-----FIIFFN-MS---FSEAFTILL--------------FSSVFGSIM------VNFT---DKLKNVLIFSSISS-------------SFW--------V-LIIYSYSNFFYF-IFFF-IYT----LFIFSLVFSGKSIT---------LESL----------LFF---------MFICGLPPFSLFYFKI----YI---SSIIPI--------------LSVN------SIFLVF-WVMSLVSLFGYTK----------YFY---SSFFHLNY-PYLKDEF--LFKKMFNLT---------ISFFFLIFLMF--------------------------------
>Tegolophus_hunanensis_HEN17
---------------MITMTYLFTP---------YILSIISFF-------------F-----------SLEPFLF-------------------------------WIIMEFNLLTLVFVCF-FF-----DLWKMMFHEEYILFYFLIQSFFSFIFL----------F----SIYISDTYKIVS---------HVMFISSMIGKLGIFPFHFWIL------------------------------------------------------------------------KIADSFNFF--ILL---M--V-LSIQK-IP--M-----FIIFFN-MS---FSEAFTILL--------------FSSVFGSIM------VNFT---DKLKNVLIFSSISS-------------SFW--------V-LIIYSYSNFFYF-IFFF-IYT----LFIFSLVFSGKSIT---------LESL----------LFF---------MFICGLPPFSLFYFKI----YI---SSIIPI--------------VSVN------SIFLVF-WVMSLVSLFGYTK----------YFY---SSFFHLNY-PYLKDEF--LFKKMFNLI---------ISFFFLIFLMF--------------------------------
>Tegolophus_hunanensis_AH39
---------------MITMTYLFTP---------YILSIISFF-------------F-----------SLEPFLF-------------------------------WIIMEFNLLTLVFVCF-FF-----DLWKMMFHEEYILFYFLIQSFFSFIFL----------F----SIYVSDTYKIVS---------HIMFISSMIGKLGIFPFHFWIL------------------------------------------------------------------------KIADSFNFF--ILL---M--V-LSIQK-IP--M-----FIIFFN-MS---FSEAFTILL--------------FSSIFGSIM------VNFT---DKLKNVLIFSSISS-------------SFW--------V-LIIYSYSNFFYF-IFFF-IYT----LFIFSLVFSGSAIT---------LESL----------LFF---------MFICGLPPFSLFYFKI----YI---SSIIPI--------------LSVN------SIFLVF-WVMSLVSLFGYTK----------YFY---SSFFHLNY-PYLKDEF--LFKKMFNLT---------ISFFFLIFLMF--------------------------------
>Tegolophus_celtis_S136
------MLKEIKLKHSDTPPLPMNSFSIASWSITYFVSLMLLI-------------N-----------FNSIFMM-------------------------------WVGMELNMIMFIFFLY-SC-NKD-GSHQEILSNC--FFYFLIQSFGSFLFI----------F----SFLLGSSF---N-----WFS-NFLFVSSMLLKLGLFPLYFWVF------------------------------------------------------------------------KFCKLLS-P--LTF---S--LFITVQK-MP--Y-----LMIFFN-LF---LNLSF-IFV----------LL---SGLMGSVL------IFFS---YTSFDLIISSSIYS-------------TLW--------V-FFLYHDNLYTFF-LFFF-IYS----LILYLLMPSI--------SFSMKTTPM----------NSLHSLIFF---MVLIGLPPLSFFFFKL----CL---TF-LIS--------------ESFG------VFEFTLFWFSAFFSLFGYFK----------ILFSY--FFLLEFRCLNDEKF---YTFKSLFF----------ISLLS--GM----------------------------------
>Tanystylum_orbiculare
-----------------------MNLMKSIFVLMIMLFIFWGV-------------S-----------SFSWFML-------------------------------WMSLEMSMLMMIPLMT-------MLNSQHHIESA--MKYFLIQGISSSSFI----LIS------LW-NIMNFL-----------FIPSLMIIVVIMMKIGMFPFMFWYK------------------------------------------------------------------------EVIMKSSFL--SNK------LIMTLQKILP--------MTVIYYLMKVNMNY-FIYILI----------FM---NSLFSSIM------AYNE---TMIKKIMALSSINN-------------MSW--------M-VLSVSLNFSLFL-IFLL-VYS----NIIIYILNMMNLKNLVS----LTQMFKFN--------NLLLN-INI---LSMAGLPPFSGFMLKW----LM---LS-MML---------------NMN---L--VLFSVIMVITSLLSLYFYLR----------MVLMSSVM-----MVFSMKWLSLLSSKKEMMYFMN------LKSMLNLFFIPFMMVIYSF-------------------------
>Tachypleus_tridentatus
---------------------MMISYTNNLFFLVMLLGSFITM-------------S-----------SSSWFMA-------------------------------WIGMEINLMGFIPLIS-------SHSNKRCSEAS--MKYFFIQSIASSIFL----FS---------FLLSSSFFSIIQSISMTPWMISSIMLLSLSVKLGASPFHMWLP------------------------------------------------------------------------TVSEGLSWF--NCF------ILMTWQKIAP--------LSMISLINQKSF---MILMII----------YM---SAISGSIG------GLNQ---TSLRKIMAFSSISH-------------MAW--------I-LASMLFSKTLWI-LYLL-IYS----ILIFSIIYNFLFLNMFH----INQIFTNQNKNF----NMFII-TNF---LSLGGLPPFFGFLPKW----LI---IT-QLI---------------QNN---M--MFMISILILSTLINLYFYTR----------ISYSSILM-------YNNNNKWMKMKKSVPL--THSI-MSMISLFGLILMSISFSML----------------------------
>Surapoda_tianlinensis_Z302
-------------------------------MSGYFIMLLFFL-------------D-----------FHASMFF-------------------------------WLLLEVNVFFFILLSLSAP------KKNSSTEGS--FIYMVIQEISSMLLF----------------------LSLCSSGLSSNNWWGGLFCASLAMKMGLFPISYWVF------------------------------------------------------------------------QVGRCFKHG--PTF---F--AFLVAQKAPP--------FAILSMCSN---------WMF----------PVFAASMVVGSLI------LYDC---SNLLDLLISSSLVS-------------SFP--------L-FVSYSISPSLFL-FNFF-YYSVGLALPLFFTPSIISNPLLSP--------------------SSTPLIFTL---LFTLSLSPSGMFLFKLLTAGAS---LSVELL-----------------S------WGALLLFSFFFFFFTFCYFK----------FFYLL------------------MIPSPSTPFHSAWTGFGGPFMIMFLFMYFFFF------------------------------
>Surapoda_tianlinensis_GD126
--------------------------MYLSSLTLYFFFFFFFF-------------D-----------CFSLIYF-------------------------------WILMEVQVYIFSFVCLKM------SESYYCNDSI--FFYMILQSFFSLLLI---------IGLFSNNFYLFNNL---D--------LSFMFYGGLFSKMGLYPFSFWVY------------------------------------------------------------------------NISSMLGLN--LSF---F--FLVYLQK-IP--P-----MILMSS-FF---SESVM-YFL----------LI---NLCFGSVF------IFLS---GSTNDILVSSSLYN-------------MFM--------F-LFMLNIDMLAFF-FNYF-IYL----LIFYFFILFFSEGHI----------FF----------SSPLIWIMF---TSLVTFSPSSLFFFKVLFMNYF------LFN--------------LSVG------ISFYLLFSFFFIISVLGYLY----------FFFGS--LFS-NSILFYSHSY-----HLSFIYI--------FFSFSF--FYFLFL------------------------------
>Stylochyrus_rarior
-----------------------MNTMSLLFYSMLIFSTLLAF-------------S-----------SNNWFQL-------------------------------WAALEVNMMVFIPIM--------FNKNNLSIMSM--IKYFIFQSSASIIFL----LSNLSSFSN----LSNVW-------------INLFIMMSMSIKLGMAPIYFWLP------------------------------------------------------------------------QMIEGLNWL--NMT------ILLTWQKLIP--------LFIISCMTFNTK---LNSVII----------II---SAMLGSLM------MIKQ---TSLRKLLAYSSITH-------------MAW--------I-LFLITNQSMYWT-FYFI-CYS----ILSVLIYFFMKTHNLSSLFEGLYTLNFNN--------KILLM-TIF---MSISGLPPFLGFYPKW----MA---LN-MAY---------------NSA---L--FV-IVFLILSSLINIFIYLR----------ISY----------PLIMSKTMMNKSSKIKNYNL---FM---MNLMSLIIFIPLMKL-----------------------------
>Steganacarus_magnus
------------------------MSTFTIMFTFIFISSIVSF-------------M-----------SNSWILV-------------------------------WSMLEVNTVCFVSIK---I-IKKKENWKIKTKSD--LKYFLIQSISSAMIL----MSVLILEDNMTL-SLM----------------SNLLIVSIMIKIGSPPLHQWFI------------------------------------------------------------------------EIIQLLSKI--QVL------LLMTWQKSIP--------IFLLIMVSNSFK----MF-FV----------FS---SIMISSMM------IPFV---KNIFLVLGWSSIFN-------------NSW--------M-IMSSSISILITV-TFMI-LYW----SAVMFMMKEVFYF----------FQLNENTSKK----KIFTF-SLI---SNLGSLPPTSGFLAKW----LV---SM-KLI---------------KIG---EI-MN-LLIIIMLSMWNSYSYMR----------WIS----------INALM----IKESKMIFHNNLKLTLFLTLFLTPFLFLFFLTLW-----------------------------
>Sperchon_plumifer
----------------------------MTKWMILIVSPVGIL-------------S-----------SNNWIMI-------------------------------WILLEMSSFSFIIISK-------KKSS---SESI--MKYFLIQTISSILILASISLKMMATSYLSSFTFMLSS--------------SLLV-TSLAVKSGLAPLHFWMP------------------------------------------------------------------------SVSKGLSWL--SMK------AFLTIQSVAP--------MTLLVNLLKMNQ----MMIMI----------LL---CSIIGTLS------QMAT---LNFKLLLTYSSVSH-------------SGW--------M-LLGSMVKMEVYI-LYML-VYT----MISLQIMSMMEKSKMTF----MTSM----NM------NTTFI-ILL---LSLGGVPPMTGFFPKW----MT---IS-MVM---------------EDN---FMKLS-CIILTLMACLNIYVYTR----------IMS----------KAILK-SMEKSMLKMNMNKKMMMILSSNLLAAPFAMMHSI--------------------------------
>Shevfchenkella_miscanthis_KK11
------------------------------MWSIYLFSMFLFV-------------N-----------FCSSIVF-------------------------------WILIEFNLVIFIFIMI-YS-SGW-KYKQEMTDVF--LFYFVVQSLSSLLFL----------L----DSFFSNEI---T---FLFHY-DFFLLLSLLLKLGIFPFIYWVF------------------------------------------------------------------------KIRDSIS-L--FFF---T--ILMSLQK-VP--F-----FLILYS-SL---NFNIL-IIL----------FF---SFLSGCVL------ILFS---KDLKHMVICSSVSY-------------SFW--------V-FYLFLYSLFFFF-SFYL-IYG----VTLFVLLHLFFY---------NKSSLD----------YFVLLT-CF---SFFLGLSPFSLFFFKF----MS---AS-VII--------------ELFG------VFELIFFWMFSFLSLFGYMK----------FIFKS---FCNFFSLYAFLKT----SNKSLFFF---------LSLSTLPFLSFVV------------------------------
>Setoptus_koraiensis_SD23
-----------------------------MILYFFSL--VPFF-------------S----NI-------SPFFI-------------------------------WLLMEVNVLLFLFLNYFSF-ELKSL-DFYMHDNY--FTYFKIQSTSSFLFL----------GLSMFM-IFMANFNYYSSFNSFLLFS--LC-LSLIIKLGLPPFHSWVY------------------------------------------------------------------------KFTSLQFSK--LGL---T--LFFTFQK-IY--L-----YGILIS------LSLYFSLAF----------MS--LSLFSGSFF------LMSN---IYLMDLLVSSSIFN-------------SFW--------F-FSFFMFSYETLA-LFFS-VYM----ISVA-YFVFSV-KNMDMKNMKENDIKL------------FFVSFS----ML--ALPPFSTFFLKT----LV---IF-LFS--------------NFMN------TIFLVFTFFFMFLGLCGYLK----------FFYS---FYISYKELYNK-KSNSLS------M----------YLIPFFLLMFFFF------------------------------
>Setoptus_koraiensis_HEN28
-----------------MYSPPVMKSPLVWVMMGYLNSIFLFF-------------N-----------QSSVLMF-------------------------------WCLLEVNMILLISVFY--F-MEN-QDKMMNSEQC--LYYFMIQSLGSFMIL----------L----SFKFSDML---P---LSGLS-YILFSMAVVIKMGLWPFSAWVF------------------------------------------------------------------------NLGSSIS-Q--LKM---F--FLLSIQK-IP--L-----FYLIFS-FP---TLYTY-VIF----------LS---SFLVGSIL------IFSS---MSIVEIFVSSSIYS-------------TVW--------V-GYLFNNSFLIFS-MYVI-MYF----FFLYILLQSKT----------ESSTDK----------NFLLG--SF---IFFIGLPPLSLFFFKL----FI---VN-WIS--------------GSLS------SLDFLFFWLVSFLGLFGYAK----------MFFQY--FFM-KFHMYLNDEF---FSQKMSFYL---------IPSSL--FFLFLI------------------------------
>SD27
------------------------------MFMLYLLSVFFFI-------------N-----------FSSSFIF-------------------------------WMVTEINLLAFICLLI-SI-MGT-GYKKECYDTV--LFYFIIQSIASIFFL----------S----DFFFCMSF---E----MFNS-DVMFLLALMMKLAMFPFFFWIF------------------------------------------------------------------------KISMFLN-Y--LSL---S--LVLSIQK-IP--F-----FLALFS-SS---SLILM-FLI----------LS---SLIMGSLM------ILFS---DNLINMLICSSITY-------------SFW--------T-FYIHSISVYLFM-FFFL-FYG----LSIFLLMNSYYY---------SSTSFE----------SSFSVI-LF---MFLLGLSPLSIFFFKF----LV---VS-FIS--------------LGFG------ILELSIFWFLSFITLLGYSK----------FSFNT--FFF-KSSYYNTI--GVFKNMQILFYG---------ISSIF--FFLFFV------------------------------
>SD20
-----------------------MITNQLHMFLLYLFSLIIFV-------------N-----------YTSPFIF-------------------------------WVMTELNLLMFIIVIF-IF-KSI-MFKQEMFDLV--MFYFLIQSLASIFLL----------S----DFFFSEDF---F----IFNS-DLMFIISIFIKLGIFPFFYWVF------------------------------------------------------------------------KLSEFLN-F--FSL---S--LLLTFQK-IP--F-----FSILYF-SY---NLDML-FFL----------SF---SFVVGSIL------VIFS---SNLIFLLVASSISS-------------SYW--------I-FYLFGFSIFFFF-MFYI-LYF----SFLFIFLYMHYSI--------FKSSSM----------LFYSFL-IF---SFLLGLAPLSLFFFKF----YT---II-VIF--------------LGFG------IFEILFFWFFGVLLLFGYFK----------YFFKS--FFF-SLDMYLFFFS---DKIKMIFFV---------MSTML--MFMFLL------------------------------
>SD19
------------------------------MLMNYFFSLALFF-------------N-----------YNSPILF-------------------------------WVLMEYNLISFVLLLY-FM-KSL-DTKMDSLNQV--IFYFMIQSSASILFL----------C----NFSMGEWL---S----IFNH-DIMFICSMIVKIGLFPLFFWIF------------------------------------------------------------------------KMIESLS-L--LPL---I--FLLTTQK-IP--L-----LFGLYS-SN---SSFLM-LVL----------FS---SFILGSIL------LFFS---PNLVIMFLCSSISY-------------SFL--------L-FFLLMSSIFSFL-SFFF-MYS----VMISFCLFIYTSS--------SQDKDS----------LIFSIG-CY---MFFLGLPPLGLFFYKF----IF---AG-VAF--------------YLLG------PMELLLFWFFSFISLMGYIK----------FFHFS--FFY-SPSLYSSNSL---WLKNIPFLF---------FTFVA--LLPLLL------------------------------
>Scolotosus_sp.nov._GX54
------------------------MMSVIYSFSLYFLGIFLFL-------------F-----------SMQPVLF-------------------------------WIVMEINLISFIFLIFIME-T-K-KKMFQE-ESM--FLYFIIQSLGSFLFL----------L----SIYLKEEI---Y-----MFY-DLFFLVSLTLKLGIFPLFFWIV------------------------------------------------------------------------DIGSSLG-C--MIF---I--LILSVQK-IP--M-----FLIFFN-MI---SSFTL-LFL----------FS---SLAFGGLM------IFFS---SNIYDVLIYSSIYS-------------SFW--------V-YLIYLQDLYFYL-SFFF-IYF----ISM----FFLVS-NS--VFSKENIFS----------------VSFF---IFICGLPPFSIFFFKF----FI---VY-NAF--------------QINL------NSFFLLFWTFSFISLMGYFK----------FFYSM--FFL-DKFLYLKDKF---CFKKMSFL---------ISVVML--SGVFLAY-----------------------------
>Scolotosus_sp._GZ100
-------------------------MS--YFLFLYLLSIIIFF-------------F-----------SMQPLVL-------------------------------WLVMEINLILFIFLMFFFN-S-K-KGLFWE-ESS--FLYFIIQSLGSFMYL----------F----SMYFKEDY---A-----FIY-DFFFLISMSLKLGIFPFYFWVL------------------------------------------------------------------------MLSSCIE-P--FIF---C--LILGIQK-IP--M-----FMIFFN-CN---FNMIL-MFL----------SF---SFFFGSIM------IFFS---NILTQLILFSSISS-------------SFW--------I-YLIYCQDLLLYF-LFFI-FYS----LFL----LFIFNFNS--NLSKENLDK----------------IMFF---MFLCGLPPFSLFFFKI----FI---CF-NLI--------------ILGS------TFLFFMFWVTSFATLLGYTK----------FFYYN--FFL-FKPLYLKNKF---CFKMMSFI---------MGSILF--SLGFLLY-----------------------------
>Sarcoptes_scabiei
--------------MMDLKSIMF----------FLFLSSLFCI-------------S-----------SSSFIMM-------------------------------WFLMEINTMFFLSLLTKNN-----KNKKMSIKNS--FNYFIIQIISSVFFL----------I----SFFILDNF--LS---------ILIFNFSMTMKMGVWPFHFWYL------------------------------------------------------------------------KMLYFIDIS--YIM---F--LFMTWQKIIP--L-----FMMFYN-L------KNFFLLL----------MMSFFSFLVSGFM------LNKY---NNFKSTIIFSSLNN-------------NGW--------F-LLSIFCSLKIFL-FYFF-MYSYSLMIFFYVLKFENLKMK---NFIFKENENM----------FVY---------FNLLGTPFSPMFFSKM----LI---IMGIME--------------FMNS------KEIMIFFIIMSFFFVFFYTL----------SSY---KYVINIFL----KNQYFFFNTKDFFLF---------FLSYFLFFMMFF-------------------------------
>S167
-------------------MLVFSSLEYKVMVSIYFLLFLMFF-------------N-----------FNSFTLL-------------------------------WMFLEINMLIYLCMMKIDS----SVNSFNVKNVI--IFYFVIQSFGSLVLM----------M----CFLYFT-----NFPIFCSI----TIMISLFIKIGVPPFHFWVY------------------------------------------------------------------------MISPSLS-N--FLF---W--CMMTLQK-IP--L-----LCVLYSILEMNWSMYLIFFI-----------------SLVGVFM------MFFS---FNILDLLISSSIYL-------------TFW--------G-ALFNLNSFFFFI-AFYI-FYS----SFIYI-LIGFDNH--------FIMDS-------------YKVLIPF---MFLMGFPPFSFFFFKL----YS---IS--IL--------------SSFP------LFFLSFLFLVTFISIFSYFK----------VFFKF-------------------LVNSSKMFYD--TNKSMNLFFITSFYFFIFSLF---FWGKLM-------------------
>Robertsicus_elaphensis
------------------------MFFKLFMLWMLMITIIISM-------------S-----------SKFWFLY-------------------------------WLMMEMNLMMFIPIL--------NNKKIYSCNSM--MSYFIIQSISSSIFF----FGSIMWFCQNLF-----F-------------FKNLIIISILIKLAMFPFHSWLL------------------------------------------------------------------------MISETLNFF--SLS------LMLTMQKMIP--------LLFLSKIS-EKL---L-IIMA----------IM---SSTFGSIL------MINL---KLTRKILISSSISH-------------LGW--------I-SILISFKSKFWF-IYMI-MYS----YIIIKLFHNFNKNKIYS----MNNILNKNYSNNE---MINYF-CMM---LSLGGIPPFLGFFMKL----FS---MI-IIL---------------KYS---F--YI-MIILIMSSLLNIFIYIR----------MIM----------P-FLIFKK-----NLMKKMISPKNFWKIIFNLNLFFLIFVLNFSMY--------------------------
>Ricinoides_karschii
---------------------MNI----LPLNLSLMVSITMII-------------S-----------STSWFHM-------------------------------WLSLEINLVCFIGTVL-------YSNMFH--EAM--IKYFLTQAMGSSLFI----MGYMTSPIFMD--------------------LHMITAAALMIKLGLVPFHFWYP------------------------------------------------------------------------EVMNMLSWH--HCL------ILSTLQKFGP--------LTLLFNLN-MNL-----IMFG----------IL---STIVSSLM------SINQ---SSLRKLLSFSSISH-------------NGW--------M-LVAISYQSTLWW-VYFF-IYS----IINILIMIALMNLNWYH----INQIEFTNTPF-----MITWL-IGI---LALGGLPPTVGFVPKW----LI---LS-ITS---------------FHS---Y--LI-TMILIFSSLIILFAYLM----------MLY----------KPLIMMHNQQKLNFNNSKDNSSNWSWILLLTLPTIPLSFS--------------------------------
>Rhyncaphytoptus_ulmi_HEN3
----------------------------MSYLFFYLLSLSLMF-------------N-----------FNSVILF-------------------------------WVMLELNLIFFIMILNVLS-TSP-SSLSGNMEAS--FYYLVVQCIGSLIFL----------M----SFVYNSFF---D---YLFMDADLLVAISMLLKLGIFPLQGWMF------------------------------------------------------------------------SISKFIP-M--LPL---F--LLLTIQK-LP--T-----MIFLFS-FS---SLFLL-GIL----------FL---NLFMGSFF------LFYS---HSLKDLLISSSIYS-------------MVW--------F-FLFFIISPIFLF-IFFL-NYL----IFSFQLLKLDFNYYL--S---PFNTF-----------ELIFIVMGS---MFFLGLPPMGMFFFKF----FS---IF-KLI--------------FILD------WFPLLFLWIITFVSTVGYFK----------FFYSY--FID-LCSIFIQGMN-----TKKTLFF--------IFFINF--FLFVI-------------------------------
>Rhyncaphytoptus_sp.nov._GZ96
---------------------MFYKIDLSFFLVVYTFFIFMFF-------------N-----------SSSFLVL-------------------------------WILMEINLVLFIMLFSNLF-F---IYLDFKMGQT--FVYLIVQSIGSFFFL----------F----GFIYSDYF---K---LFNLEFNYLIFFAFLIKMGLYPLHYWIY------------------------------------------------------------------------KLAPYCS-V--FIM---F--LLLSIQK-IP--L-----MFIFFS-TH---MDYVM-ELM----------FM---NLFYGSLF------ILKN---FFIKDLLISSSLYS-------------MVW--------F-LMFYIMSPYFFF-MFMI-NYI----IFLYYLMNLNSFMVL--K---FVSSF-----------YFLLVFLCT---MFFVGLPPLGMFFFKF----FS---MG-LIL--------------NILN------FFTFLILWTFTFISTLGYFN----------FFFYL--LFI-SENLYQYSAD-----NFKMIMSF-------IFFF-C--FILFI-------------------------------
>Rhyncaphytoptus_sp.nov._CA38
--------------------MQMSNYFT--IFFSYAFTLFMMM-------------Y-----------TGSFFLF-------------------------------WIMMEMNLLLFIMLMLSST-ESGYKV--NTTNM---FLYFCVQTLGSFIYL----------MASINTGFKDDTL---T---------HMLFILSLLVKMGLYPFHFWVY------------------------------------------------------------------------KMCLTME-S--TMM---I--ILLSLQK-LP--Y-----LMVLSN-IK---SDYTL-HAC----------LL---SMVLGVFM------LWVS---KNMKKMVIASSIYG-------------TTW--------L-LISAYYSSSVLI-LFML-LYT----MALL-VMQELKY---------NLSNPF----------FTMIVAVFF---LFSAGLPPFGMFYLKL----LA---GGILQI--------------KILT------TSLMVALSILSALSFMLYLL----------FFYKM--MVYNRPIFHSCVGTLSLRGTIVSSLL----------------LSIMFVA-----------------------------
>Rhyncaphytoptus_redwayensis_CA28
---------------------MLFKVDMYLIILVYFIFMFLFL-------------N-----------FQSMFMF-------------------------------WIFMELNLVFFLVIVNDMF-L---EDMSKLMEKG--FFYLIIQSLGSMIFL----------F----GFLFDSYF---S---VLGMSNEIFIMASLILKMGLLPMHQWMY------------------------------------------------------------------------YLTPHLS-D--LSF---I--LILVIQK-LP--M-----MMILFS-LN---LSFLT-ELL----------VL---NLFFGSFF------IFFS---KSLKNLLVSSSLYS-------------MMW--------M-FFFFILSPIFLL-VFFM-NYF----IFVYSIIKYESLIY--------FSSF-----------EFINFLLSA---IYFLGLPPMGLFLFKF----FS---LG-VLF--------------HSFN------YLILMLIWLFTFISTLGYFK----------FFMNY--F-----TVSYASMY-----KSLSLFVAKSSLVLPILFFSF--FILI--------------------------------
>Rhyncaphytoptus_longipalpis_JX3
-------------MWMLPPSLELMTINKSYLLTFYSLIMLFFF-------------N-----------YSSPFIF-------------------------------WVMTELNLLIFVIMLL-SF-NSN-SYKQEMYDLT--MFYFFVQSLASIFLL----------S----DFFFSMDL---F----IFNC-DVMFLISMLLKLGIFPFFYWVF------------------------------------------------------------------------KISEFLS-I--QGL---W--FLLTFQK-IP--F-----FSFLFM-SC---NNIYVPFIL----------FF---SFVTGTFL------IFFS---SSFVNMMICSSILS-------------SFW--------L-LYLNLISFFFFI-SFFL-VYS----SFFYFILTLYSHHVK--SLGFSIFSLS----------L-------F---MFLLGLSPMSLFFFKL----EL---VN-YFY--------------NSMN------SIEFFFFWALSFFSLFGYMK----------FSFKN--FFL-IEDFYFYTFS---YEKKKVFFF---------ACLI---------------------------------------
>Rhyncaphytoptus_longipalpis_JX2
-----------------------MTINKSYLLTFYSLIMLFFF-------------N-----------YSSPFIF-------------------------------WVMTELNLLIFVIMLL-SF-NPN-SYKQEMYDLT--MFYFFVQSLASIFLL----------S----DFFFSMDL---F----IFNC-DVMFLISMLLKLGIFPFFYWVF------------------------------------------------------------------------KISEFLS-I--QSL---W--FLLTFQK-IP--F-----FSFLFM-SC---NNIYVPFIL----------FF---SFVTGTFL------IFFS---SSFVNMMICSSILS-------------SFW--------L-LYLNLISFFFFI-SFFL-VYS----SFFYFILTLYSHHVK--SLGFSIFSLS----------L-------F---MFLLGLSPMSLFFFKL----EL---VN-YFY--------------HSMN------SIEFFFFWALSFFSLFGYMK----------FSFKN--FFL-IEDFYFYTFS---YEKKKVFFF---------ACLIF--FYVYLA------------------------------
>Rhyncaphytoptus_dielsianus_GZ35
--------------MYKPQSLINANQAWMLAV--YVLSIIFMM-------------S-----------FSCLSSF-------------------------------WVAIELNMLIFILVVLFHE-VNDNSLSSFSMN------YFLIQSFGSLIML---------------AVSLESSL---V----SFECWSIAFLGALMLKMGLFPVFYWVF------------------------------------------------------------------------QLGSLLN-W--LLL---G--MLLSFQK-LP--L-----VLFLGF-CE---SPFFF-LLL----------LV---NMGVGCFL------IVTS---TSMVSLLISSSIYS-------------TIW--------F-YLFCSGSTLLGF-------YF----CFCYFLCLSMLLSRD--SISLSS--------------SW-TLPLGI---IFLIGLPPLNPFFLKY----LV---IM-DIA--------------SPIS-------PLIMIVWLFTFGSTVGYIK----------SLL----------CLRSSS-----YYYYFLLNVNVLSTLSISLVVLFLGLLFML-------------------------------
>Rhyncaphytoptus_boczeki_CA37
--------------------MQMSNYFT--IFFSYAFTLFMMM-------------Y-----------TGSFFLF-------------------------------WIMMEMNLLLFIMLMLSFT-ESGYKV--NTTNM---FLYFCVQTLGSFIYL----------MASINTGFKDDTL---T---------HMLFILSLLVKMGLYPFHFWVY------------------------------------------------------------------------KMCLTME-S--TMM---I--ILLSLQK-LP--Y-----LMVLSN-IK---SDYTL-HAC----------LL---SMVLGVFM------LWVS---KNMKKMVIASSIYG-------------TTW--------L-LISAYYSSSVLI-LFML-LYT----MALL-VMQELKY---------NLSNPF----------FTMIVAVFF---LFSAGLPPFGMFYLKL----LA---GGILQI--------------KILT------TSLMVALSILSALSFMLYLL----------FFYKM--MVYNRPIFHSCVGTLSLQGTIVSSLL----------------LSIMFVA-----------------------------
>Rhodacarus_sp1.
---------------------MLISNFKWILYLLLSMSILLSL-------------T-----------SKNWFQL-------------------------------WVSLELNMILFLMVM--------YSKNNISTNSC--LIYFLIQAFASNFFL----VLIQTFNSNFTYGVHELA-----------------ITLAMSIKMGMWPIYFWYP------------------------------------------------------------------------KLSEGLSWN--NFF------ILSTIQKIIP--------LLILLIFL-SSF---L-FIIM----------SM---SAIIGSIS------MFNL---TSMKKIIAFSSMAN-------------MSW--------VGLLLLTPQNNSWV-LFLM-VYF----IILFTFLNCVNNFLNSS----LQMKQINKNK------QINIL-VCL---LSLGGMPPFIGFFPKW----LS---LF-SIQ---------------TTS---FFYMLILILLILSSILSIYIYLK----------ISY----------PSVMKKNFYKIGFD------NSSYLPFWVNSTPLFMIYPLI-------------------------------
>Rhizoglyphus_robini
------------------------------MVSMLILSTMMGL-------------S-----------SSSWITV-------------------------------WVCLEINTLAMCWVISKN-----SKESKHQESPI--FLYYIIQVMASVVLL----TMAISQE-SAI--------------------SQTLLMFCLLMKMGVWPIHLWYM------------------------------------------------------------------------KLIDNMEMKQSSML------LVMTWQKILP--------IILILSILEKEEMKLLILALA----------LL---TLATPVTN------LIKS---LSVKSILASSSLNN-------------NGW--------L-MVASVCCMNTFF-LFLF-IYS----ITLWVTLKSMVAMTLKS----MKTGM-----------PFWSATLVV---SNMGGLPPLTMFWAKV----LI---IK-SAI---------------ESE---MPSEV-LLSLVLIACYFLYHYLW----------MML----------NEMAWSPTKSQN---TYKSNKEVKTTKMVTLTSMLSFVLLLTLGLTSKGFILMG------------------
>Rhipicephalus_geigyi
------------------------MFFNKAMIWIIIITIFISF-------------S-----------SNSWFIY-------------------------------WLMMEMNMMAFIPIM--------NKYKQKNLNAM--ITYFVIQAFSSSLFF----ISAFQYNLLQND-----F-------------FIFLINISILIKLGMIPFHFWMI------------------------------------------------------------------------SISEMMNFN--SIL------ILLTIQKIIP--------LLIFEKFM-NNF---M-IPLF----------SM---SSLFASIL------AMKF---KMIKKILIFSSISH-------------QGW--------I-LCLIAKNFNFWM-TYML-LYF----MIIFNIINFCKKNKFNF----LIDFLKKKIKPEI---KIKMS-MMM---MSLGGMPPFLGFFMKI----IS---IY-LLM---------------KMN---L--IC-IIILITSSLINLFFYMR----------MII----------PIFFINMKFFTWNN-LVIKNN---F---FMNMNYIILITLMYMYM---------------------------
>Rhinotergum_shaoguanense_S88
---------------------MFFKLESFYFFLIYMFLITLFF-------------S-----------LNSLFMF-------------------------------WLLLEINLIIFVLFVSSMF-D---MNSYKTTEQG--FYYLIIQALGSLILL----------Y----SILMSDSS---K---MFYLEESFLFMISLSLKIGLVPLHFWIF------------------------------------------------------------------------KLSNYLK-D--APM---F--FILTFQK-IP--T-----LFILFS-SN---CAFLL-ELT----------LV---NLLFGSLM------LFYS---KEIKNLMVSSSIYS-------------TVW--------F-FLFFLVSPLFFL-IFLM-NYF----IFVFLMLKLNKAFFV--S---CYGSF-----------EKLLLILSF---LFFVGLPPMGLFFFKF----FS---LP-LLL--------------DILN------EFSVFMVWIFTFVSTFAYFS----------FFYFW--FFS-NENLFFPSTT-----QYSFIFTF-------FLLMEC--FLLLI-------------------------------
>Rhinophytoptus_c.f._sericeaomeiensis_AH42
----------------MWYKFILLKLESFYFILIYLMVMSFFF-------------S-----------FNSFFIY-------------------------------WILLELNLILFLCFIMNLC-D---YNFKMMIHQS--FYYLIIQALGSSVIL----------F----SLVGKGYM---S---LSFMSLNFLIIFSILMKMGIFPMHYWIF------------------------------------------------------------------------KLSKQMN-K--FSL---F--LILTLQK-LP--L-----IFLMFS-IN---SAFMF-ELL----------LM---NLIFGTFM------IFDS---KVLSSFLISSSIYM-------------MIW--------L-FIFFSMFLFMFV-IFFF-NYM----CFLYWILKLKLTEL-------SLSGF-----------EKFIIVSSF---LFLIGLPPFGLFFLKF----YS---LS-FMM--------------NYFD------FFSITIIWGFTFVSSLGYFK----------FFYNS--FLT-DSSLYKMRSS-----LNNFFYF--------IFLLFF--FYMT--------------------------------
>Rhinophytoptus_broussonetiae_Z401
---------------------MFFSLNTFFYFLFYLISLFLFF-------------N-----------CSSLFLM-------------------------------WMFLEINMIMFIFLINNIF-M---IQSKELLNQS--FFYFSIQFLGSIIFL----------I----SFIFN--M---V---SLDLLTSLFFILSLSLKMGIFPFQFWII------------------------------------------------------------------------KVMYFLD-G--YVL---Y--FIMFIQK-IP--S-----MFMLFN-FF---SNFTL-YLF----------IL---NLIFGSIM------IFNS---KDLKFLLVSSSIYN-------------FFW--------M-FIFFIFSPFLFF-IFFL-NYS----LFSFPLFNV------------LYFKS-----------SLILIFFSF---IFILGLPPFSLFSFKF----LF---FV-LFS--------------SKIS------NFFIFFLIIFSFLSFMGYFN----------FFYKT--FLN-FSQLYFFSNK-----NFLFFIF--------FLLFSF--FLFFFF------------------------------
>Rhinophytoptus_broussonetiae_Z292
---------------------MFFSLNTFFYFLFYLISLFLFF-------------N-----------CSSLFLM-------------------------------WMFLEINMIIFIFLINNIF-M---IQSKELLNQS--FFYFSIQFLGSIIFL----------I----SFIFN--M---V---SLDSLTSLFFILSLSLKMGIFPFQFWII------------------------------------------------------------------------KVMYFLD-G--YVL---Y--IIMFIQK-IP--S-----MFLLFN-FF---SNFTL-YLF----------IL---NLIFGSIM------IFNS---KDLKFLLMSSSIYN-------------FFW--------M-FIFFTFSPFLFF-IFFF-NYS----LFSFPLFNV------------MYFKS-----------SLILIFFSF---IFILGLPPFSLFSFKF----LF---FV-LFS--------------FKIS------NFFIFFLIVFSFLSFMGYFN----------FFYKT--FLN-FSQLYFFSNS-----NFLFFIF--------FLFFSF--FLFFFF------------------------------
>Rhinophytoptus_broussonetiae_GZ98
---------------------MFFSLNTFFYFLFYLISLFLFF-------------N-----------CSSLFLM-------------------------------WMFLEINMIMFIFLINNIF-M---IQSKELLNQS--FFYFSIQFLGSIIFL----------I----SFIFN--M---V---SLDLLTSLFFILSLSLKMGIFPFQFWII------------------------------------------------------------------------KVMYFLD-G--YVL---Y--FIMFIQK-IP--S-----MFMLFN-FF---SNFTL-YLF----------IL---NLIFGSIM------IFNS---KDLKFLLVSSSIYN-------------FFW--------M-FIFFIFSPFLFF-IFFL-NYS----LFSFPLFNV------------LYFKS-----------SLILIFFSF---IFILGLPPFSLFSFKF----LF---FV-LFS--------------SKIS------NFFIFFLIIFSFLSFMGYFN----------FFYKT--FLN-FSQLYFFSNK-----NFLFFIF--------FLLFSF--FLFFFF------------------------------
>Rhinophytoptus_broussonetiae_GZ74
---------------------MFFSLNTFFYFLFYLISLFLFF-------------N-----------CSSLFLM-------------------------------WMFLEINMIMFIFLINNIF-M---IQSKELLNQS--FFYFSIQFLGSIIFL----------I----SFIFN--M---V---SLDLLTSLFFILSLSLKMGIFPFQFWII------------------------------------------------------------------------KVMYFLD-G--YVL---Y--FIMFIQK-IP--S-----MFMLFN-FF---SNFTL-YLF----------IL---NLIFGSIM------IFNS---KDLKFLLVSSSIYN-------------FFW--------M-FIFFIFSPFLFF-IFFL-NYS----LFSFPLFNV------------LYFKS-----------SLILIFFSF---IFILGLPPFSLFSFKF----LF---FV-LFS--------------SKIS------NFFIFFLIIFSFLSFMGYFN----------FFYKT--FLN-FSQLYFFSNK-----NFLFFIF--------FLLFSF--FLFFFF------------------------------
>Quadracus_cudraniae_AH41
----------------MWYKFILLKLESFYFILIYLMVMSFFF-------------S-----------FNSFFIY-------------------------------WILLELNLILFLCFIMNLC-D---YNFKMMIHQS--FYYLIIQALGSSVIL----------F----SLVGKGYM---S---LSFMSLNFLIIFSILMKMGIFPMHYWIF------------------------------------------------------------------------KLSKQMN-K--FSL---F--LILTLQK-LP--L-----IFLMFS-IN---SAFMF-ELL----------LM---NLIFGTFM------IFDS---KVLSSFLISSSIYM-------------MIW--------L-FIFFSMFLFMFV-IFFF-NYM----CFLYWILKLKLTEL-------SLSGF-----------EKFIIVSSF---LFLIGLPPFGLFFLKF----YS---LS-FMM--------------NYFD------FFSITIIWGFTFVSSLGYFK----------FFYNS--FLT-DSSLYKMRSS-----LNNFFYF--------IFLLFF--FYMT--------------------------------
>QH8
------------------------------MFLNYVLSLVMFF-------------N-----------FNNPIFF-------------------------------WVLMEYNLISFILILY-LN-KSY-EIKQDSLNYV--IFYFLIQSSASILFL----------S----NFSLTDWG---S----IFNY-DAMFLICMIFKIGLFPLFFWVF------------------------------------------------------------------------SLSEVLN-I--LSL---I--FLLSLQK-VP--L-----LLGLFS-CN---SSLLL-YFL----------FS---SFIFGSLF------LIYA---NNLLMMFVCSSIAY-------------SFM--------L-FFIYLMNISSFL-LFFF-LYS----VFLFFSLSFRFMG--------NKDSLT----------NFILIF-SY---MFFLGLPPLGLFFFKL----TF---TG-LLG--------------SLMS------SFELFIFWGFSLISLLGYLK----------LFHQS--FYS-CSQLFLACAD---SAKMYMLFF---------LIVLS--FSFFMF------------------------------
>QH2
----------------------MTSLVIILAFIGYSTGLIFFL-------------G-----------CDQLIIV-------------------------------WVLMELNLL-FFLILLFFS-E---GKGQESFSML--LSYFLIQSFGSVLFL---------MF----FILSTG-Y---I-----YLYPVLLILSML-IKIGLFPVAFWVY------------------------------------------------------------------------QITASIN-S--ISL---Y--LLLIVQK-IP--M-----FLI---------------FFMLNPMGISGVCLT---SLIFGSFM------IVIS---KSMKEILVSSSIAS-------------AYW--------L-FFLFQQSQLNYF-FFFF-CYG----LVMAVFLLGNPYY----GSKMDSIDLV----------SKMISLMIF---LFLMGLPPLILFFLKLD--VSM------FSF--------------TFSK------TTDFFIFFIFNFMGLLGYFK----------SMFKS-------------------LTFKMILYGASKSNFNKIFLTMGCIVILIIMYM----------------------------
>Pseudogarypus_banksi
----------------------------MISSMIMVMGSLITL-------------S-----------SKSWMVA-------------------------------WVGLEINTLGFILILI-------KYSNYY--DSP--LKYFIVQTFTSNLLL----MSILYFSNLNNMMLNLFP------------NPNTLMTAIISMKLGMIPFHYWML------------------------------------------------------------------------EILKKINWI--TYF------IMITWQKLAP--------MMLLFSTT-TLI---TVYFLS----------LL---NSMGGAIL------GTIQ---KNIMKVILYSSISH-------------MGW--------M-MSPMLMKSEFWL-IYLA-IYS----LLTFVVIKNFVYTKFSNETFILANKFL----------LIIILMMSI---LSLSGFPPFSGFISKW----VV---IS-ILA---------------PSE---M--FL-MLILVSSSTISIYFYIK----------LFS----------PSLFIYIKTYKSPLLTSFHNLTSTKIYYFTFMSSMLGTMIIMLY----------------------------
>Pseudocellus_pearsei
---------------------MSLSIYSLILFNMMVMSVMMII-------------S-----------SSSWFLT-------------------------------WLSLEVNQMMFIGWSL--------KNKSH--QPM--MNYFLIQSIGSSLFI----MSNSMSLMIPLNLNYTQF-------------TYTMTSIAILIKIGSVPFHFWYP------------------------------------------------------------------------EVMNMMNWQ--QCM------VLTTLQKLGP--------LYILFQIK-SNI-----TFFA----------LS---STLIGSLS------SINQ---TSLRKLLAFSSISH-------------NGW--------M-LLCISFYSSMWL-LYFS-IYS----FINIITMNMMKKQNWTI----LNQLTTLNTTN-----KSLII-LIF---MSMSGLPPTLGFLPKW----II---LH-LSI---------------NTS---T--FS-SIILITSSLLMMFAYFN----------MLY----------ITMFSTYNNQ---FMNKTKNYSILPLFMLLTLPTMPLMMI--------------------------------
>Pseudocellus_gertschi
---------------------MNM----FFLLTSLMLSVAMIF-------------S-----------STSWFFT-------------------------------WMSLEINLLTFVGWVL--------QHKFH--EAM--TKYFLIQSMGSSLFI----MS---SSILSLSLTQYQL-------PQS---LMILPTIAILIKMGSVPFHLWYP------------------------------------------------------------------------EVMNHINWE--QCM------ILTTIQKFGL--------LFIIYQMK-SNV-----ILFA----------LM---STIFGAMS------SINQ---TSLRKLLAFSSISH-------------NGW--------M-LMCVSLLMTTWM-SYFL-IYS----TINIIVMNLMKQMKWYH----LNQIKPMNITT-----KMNLL-LSI---MALGGLPPTLGFAPKW----IL---LL-IIM---------------NYS---S--LI-GLILILSSLMILFAYMS----------MTF----------TPLFNIHQMK---YASQRNIQQATPTILFMTLPTTPTLLL--------------------------------
>Prominens_photiniae_FJ26
--------------MMKTKSQFLTVILFVT-------SLIMAT-------------A-----------FSSMFIL-------------------------------WLSLEVNMIAFIIAMSVFK-----DDKDYQNIHRNQIYYFCLQTIGSAVMV----------F----FLATNFGD---TAHALRF------ILLAMLLKMGAFPFHFWTF------------------------------------------------------------------------KLSSTLS-L--INL---L--IFLTIQK-IP-LM-----FLMIIA-MG---AGVWKFFLI---------------SSIGGLIM------LFYS---NSIKHLMISSSIYS-------------LMW--------L-SLIYFQSVSLLF-TLYA-NYM----FFLSVLLSSEKE------------PLL----------SKSLGV------LFFGGLPPMSLFFMKVMFLSSTVIIDSDLA----------------------------AFVIWGAAFLSFVAYMN-----------FFIS--TYFWLPPYYQSKIS---NAKTTFLII---------SMMSM---WLFV-------------------------------
>Proiectus_granularpro_Z304
-----------------MMVLMNSSLMSFFSWFLYLISIMLFF-------------N-----------SNASILM-------------------------------WMLLEVNSLSFLLM--CHK----SKDQSNVM-----LFYFMVQSLGSFLFL----------I----SIFYETYFFNYSYSIF---------VISLFIKLGAFPFHLWFF------------------------------------------------------------------------NIAINLK-M--LSL---Y--LLLIFQK-IP--P-----FAILFMNFG---TECFVFSIL---------------NLVMGSFY------VYNS---GSFTHLLVASSVYM-------------VYW--------N-SLIFFSCINYFF-LFYF-FYG----LSTMLGMWGFFNP--------SVCKSS----------SFLNVIVFL---SFLMGLPPFIIFFLKF----H----ITFLLL--------------DSFS------LSHLVAITSGTFMCLVGYLS----------FFIDK-------------------FSRTSELWSISLDNMLAPLL----CFFFLF------FSGLIMITF----------------
>Phyllocoptruta_sp.nov._CA6
----------------------MKSVGSNGMISMYFLSFIIFF-------------S-----------MNSTFLM-------------------------------WVAMEFNMMSFILILILFG-S---NYNSDFSAES--IYYLILQSLMSFIFI----------L----S-ISSLWL---T---NYGYCWSIFMVMAMVSKLGLFPVHFWVY------------------------------------------------------------------------KLSKSLK-D--FSF---L--ILLTFQK-IP--L-----FYFMFS-LP---LTNVL-FLM----------GL---SGMAGCFF------LLYS---STLIQILVSSSIYT-------------SFW--------I-FFLFESSLFNFM-SYFL-FYL----ISLYFLLKFKNFLS---------NSY-----------IQLFSIISF---IFFMGLPPLSLFFFKI----SF---CS-LIL--------------SGWS------NVIFFLVWIFIFISLFGYLK----------VLYFY--FFS-GSHLFKDSYS-----YFFYLFM--------FLFLNS--FFFFLF------------------------------
>Phyllocoptrata_platyclada_S138_12S
--------------------MLGKVSYGWILGVCYLLSIASFL-------------N-----------CNSMFMF-------------------------------WVLLELNLLVFVLIMVMSQNQLSYRNSSLT------LLYFIVQSLGSFIFL----------V----SFILSDNL---V-----LFSCSHLLQLSLGIKLALFPFSAWLY------------------------------------------------------------------------SMGEVVD-K--FCL---F--LLLTTQK-LF--V-----LVCFFS-FS---SGLAL-F-L----------IF---NFFIGNLF------LFQS---TNLTQVLISSSIFF-------------VYW--------L-YIFYSLDSFFFS-NCYL-LYT----VITFLLCMSCLDSTS------IFNISS----------DSLTLYIPI---LFLLGVPPMPLFFFKF----WS---FV-TLF--------------GVWG------MLMIFILIFFTFMGMMWYFK----------FFFFT--FMK-LKSFYSVKFKKPSFRFSFILST----------------FFAFFFGSLL--------------------------
>Phyllocoptrata_platyclada_G6
--------------------MLGKVSYGWILSVCYLLSIASFL-------------N-----------CNSMFMF-------------------------------WVLLELNLLVFILVMVMSQNQLSHQNSSMT------LLYFIVQSLGSFIFL----------I----SFNLSDNF---A-----LLSSSHLLQFSLGIKLALFPFSAWLY------------------------------------------------------------------------SMGEVVD-K--FCL---F--LLLTTQK-LF--V-----IVCFFS-FS---SGLAL-F-L----------VL---NFFIGNLF------LYQS---VNLAQVLISSSIFF-------------VYW--------L-YIFYSLGFFFFS-NCYL-LYS----VITFLLCMSCLDSTS------IFNISS----------DSLTLYIPI---LFLLGVPPMPLFFYKF----WS---FV-TLF--------------GVWG------MLVLFILIFFTFMGMMWYFK----------FFFFT--FMK-LKSFYSLKFKKPSLRFSFILAT----------------FFAFFVGSLLF-------------------------
>Phyllocoptes_taishanensis_S90
--------------------MSNLFTEKIMFVMSYMLMLSLFM-------------G-----------ANSFIVF-------------------------------WIFMEVNMM--LFLCVINF-AGLSSNLSSDKESG--LYYFLMQSLGSIGFL----------T----SFLFLSYD---DVSTQIFSVLSLML------KLGLPPFHFWMF------------------------------------------------------------------------KLSVHIN-K--FSL---A--VLLTLQK-AP--L-----VVFLFF-FY---SG-----------------MM---TGLSSVFLVLGSLMMIGS---RSLIFLLVSSSIYL-------------TGW--------L-LVIFSKFFWGFM-IFYF-LYF----LMVVLLFQGSESCYW--------MYNL----------NSKLFISFL----FFLGLPPMPMFFFKF----YA---FD-AIM--------------ANFT------LGLLVALVFSSFVALMGYFK----------FFFSS--FTN-KNFLYHSVSK-----PSSMYVFMSLSVMSAIVFLS---------------------------------------
>Phyllocoptes_gaotainensus_GS9
---------------------MLLNIELISYLFFYLLSLSLMF-------------N-----------FNSVILF-------------------------------WVMLELNLIFFIMILNVLS-TSP-SSLSGNMEAS--FYYLVVQCIGSLIFL----------M----SFVYNSFF---D---YLFMNADLLVAISMLLKLGIFPLQGWMF------------------------------------------------------------------------SISKFIP-M--LPL---F--LLLTIQK-LP--T-----MIFLFS-FS---SLFLL-GIL----------FL---NLFMGSFF------LFYS---HSLKDLLISSSIYS-------------MVW--------F-FLFFIISPIFLF-IFFL-NYL----IFSFQLLNLDFNYYL--S---PFNTF-----------ELIFIVMGS---MFFLGLPPMGMFFFKF----FS---IF-KLI--------------FILD------WFPLLFLWIITFVSTVGYFK----------FFYSY--FID-LCSIFIQGMN-----TKKTLFF--------IFFINF--FLFVI-------------------------------
>Phrynus_sp.
----------------------MPSPLYILMSINLLISILILF-------------S-----------SNSMFSM-------------------------------WLALEILTISFITLMF-------TKNNQEIAEGC--MIYFLPQALSSSMFI----FLLA---FPSILIYTKMF-------------FSIMI-ISMAIKLGMAPFHQWFP------------------------------------------------------------------------IVAKKCPLN--INI------ILMTIMKLPP--------FIILSSSFLATP---LSIILI----------LS---SAIIGSLG------GFNQ---NNLKALMAFSSISH-------------MAW--------I-YISLSNEKNIWL-IYLI-LYS----MIITSIFFILMPNTFL-----LNQMFSKNFVY-----KNLVVF-LL---LSLSGLPPLTGFFQKW----LV---IS-LNI---------------NSP---M---I--LILIGSSIINIMFYLR----------LTY----------PFLLSFSLK-SYWLSDSKLSPMKF----ILALKSVFLLPFALLLYTLFV-----------------------
>Pholcus_phalangioides
-----------------------------MYIFVYLSGFIMFF-------------H-----------FNEWFIL-------------------------------WVSMELVMYGFLVLSF-------NPNNLEVEESC--YKYFFVQSLGSGALL----GLMYLG--VHDVV------------------MEIILFY----KIGLGPFYYWYL------------------------------------------------------------------------SVMGGLGWV--SCF------VLMTIQKLIP--------MVMLREMDFFVG-----WIFI----------VV---SLVIGLLG------SLGQ---VILKDLLVYSSLHY-------------MGW--------I-LLMEMMEGEFWM-IYFF-MYS----FMLGYVVVSFSRSGCFM----VGEVGN-KH-------MIPVV-FSL---FVLGGVPPFLGFVLKW----VG---FV-YLL---------------SLD---M--MM-VVMLVVFSVIMCYVYFR----------VRINMVLV-SGGLGSI----------------------GVVDGASYYVFSSVVSGWILYLWGSV---------------------
>Phoebe_hunanensis_S153
------------------MFLFTKE----LLLLVYFTSFFLFY-------------N-----------FNSLMMY-------------------------------WVMLEFNIVFFSLL-YTSTFFLD-YFSHDSSNNL--IFYFLIQSLGSFLFM----------F----SFLFNPSI---MLVELSH-N--LFIYCAIIMKLGVFPFHFWMF------------------------------------------------------------------------QLSEFCF-S--FLF---F--LLVTFQK-IP--M-----YLLMSS-FF---NSIVL-LIL----------ML---NMFIGCFF------MMNS---FYFRSLIVSSSIYS-------------FYW--------Y-IFFFLMSPFLFF-IFFL-NYC----FF------IYYLIIS--FK----VSNY----------SFIWVL-SL---LFIFGLPPFSFFFFKI----YN---VS-FLL--------------MNFS------MVTFILVWLFSFTSLIGYFK----------FFYKELLLFFSFYKSFSLDMN---FILLFYFFF----------------SFVFMLF-----------------------------
>Phalangium_opilio
---------------------MLMKPSSLSFIMMMLLGTLISI-------------S-----------ATSWFPI-------------------------------WLGMEMNIIGFIPLII-------NKKNILTSESA--LSYFTIQSVSSSALL----LFSI---QNNFFMLSTDI-----------------ITIALLTKLGAAPFHFWVP------------------------------------------------------------------------SITENISWN--MMT------LLLTWQKFAP--------LMILNIHNKMSN---LIMLTL----------IS---SAIWGSLG------GLFQ---TSTSKMLAFSSIAH-------------MGW--------L-ISATMCSTNMVM-MYFL-IYS----LSLIFASMTMKSLKMNS----INSTLFTTKKN-----KILIY-TLM---LNMGGMPPLLGFFPKL----MV---LS-MLL---------------KLD---W--MILSMILIMSAMMNLFFYIR----------LSYVALML-----NSFSKKNIFQIS--------SSYSPYFIIILLSGPVINMFY-------------------------------
>Pergamasus_crassipes
-----------------------MYTMNLIFFMMLTQTSIMAA-------------S-----------THTWFQL-------------------------------WISLEMNMMMFIPLM--------HNNNNLSINSM--LKYFLVQTISSSFMV----MF--MVFSQNLMLDM--M-------------YNSLTTLTMTMKLGLFPIFLWYP------------------------------------------------------------------------QVSEGLSWA--SFT------LLTTWQKFIP--------LYIVSLS--NKL---LFYIII----------IM---TAFLSCLG------ALHQ---TSLRKMFAYSSMMH-------------LSW--------M-MASMLNKNSSYL-LYFL-MYT----LLMLTIFLVMKKYESAS----LSTIKFMNN-------LMGFV-ITS---LSLGGMPPLLGFLPKL----LI---LN-NYT---------------NS----L--MV-LIMLISASLLMMFIYLR----------MTW----------PLLFMRKMNKQTMHMKTANS--PIL---LNTLMLVPMIPLVFF-----------------------------
>Paratemnoides_elongatus
-------------------------MILNLCLIIYTISLSIVL-------------F-----------SESWAIL-------------------------------WLGLELNLLSFLMLL---------GLSKVTGETI--MNYFLVQSMTSLGFM----TGLIINNLMDNKI------------------HLGLLLGFIFMKLAMAPFHMWMH------------------------------------------------------------------------KIIMPLNKV--CLF------TMISIQKLPP--------LAGLSFIKTNGG---MMMILG----------FM----ALLGSII------GFTF---TNLKLILFYSSVSH-------------TPW--------M-LTFLLMGSQLWL-EYLI-IYS----INLMIVMLNINFSSWVS----YSM-------------NKSIL-ISF---LGLGGMPPLLGFYPK------V---IL-VYL---------------SES---M--IL-TMMLVMSSLLNMYFYIR----------TCMKKTSN-----SKLTLESNS-------------------MFSIWPTLMTPIMIFL----------------------------
>Paraleius_leontonychus
-------------------------------MSALALTTSTCF-------------F-----------ANSWLIV-------------------------------WVLLEINTLCFCS-LS--F-KKMEMSSDLMKESL--MKYLVVQSIASAILI----LTMILKETNKNLSPLL----------------LSAMVMALMIKMAAAPFHTWFI------------------------------------------------------------------------QVSKKSSWL--SNQ------ILFTWQKMIP--------TYLVVFQPKKMI----MP-FI----------IA---SAVLGSLF------LMNK---KSFKEIMALSSVFN-------------ISW--------M-LAAVSVSLKMML-TFSL-IYW----TSLIFFIKEITRSKMES----FN-E--KDSSSN----KVLLF-SKT---INLAGIPPLMLFTAKW----MT---FY-HLV---------------KIK---MM-VL-PSLILILSSVNIYIYLR----------MAS----------TMLLK--NTTKEQKNKKGGYN--YKGSIFLLTNIITLQMLT-------------------------------
>Paracalacarus_podocarpi_S142
-----MTNHWGIPPPPLHFKRWKMHLMYHMILGCYVSTLLGLF-------------F-----------FGSSFLY-------------------------------WVMLELNMTLFILLISDLN-------LNTSKNMC--LFYFLIQSLGSFLFL----------Y----GVLLDDVF---K---------MIYATTGLTLKLGLFPLYFWVY------------------------------------------------------------------------KISISLT-S--FNF---T--ILITYQK-LFGLY-----YLFMF--FY---SYVIMDYLM----------VS---NAIVGCYL------MYIS---KSLKEILISSSIYN-------------SLF--------F-ILLYHMNFEILV-MFVI-CYF----SFLFLLVSMKLCD------------------------SLYYYITFI---VFLCSFPPLSPFFIKI----FL---LS-NWF--------------TLMS------FSCGVIFWFSTFLSSCFYLK----------FCYS---YLNLGPSLYDGFSRSNFTFLIISVFF----------------FFFLFF------------------------------
>Panonychus_ulmi
--------------------------MFFLNMYMYMFMIFVSL-------------F-----------YSNFIMM-------------------------------WFFMEMSNIFFFFM---LN----FMNKYK----ESNIIYFIIQEMSSI-YL----------------IFF-FI-----------FNNIHIVTFFLLLKLGMFPFHNWIL------------------------------------------------------------------------KICKNFSWN--LSF------ILLNFQKIIP--------FMMLYLVFS---FNLTL-IIV-----------M---NMLTFIFN------LINC---YNMKYFFFLNSMMS-------------MSW--------F-LMLIMINKMFFF-MYML-MYM----LLNFFSFKYF---NNKNMISFLFKNNY----------NFYMFFII----LNLISFPPSLMFLYKMKILNFL-------FL--------------MKMN------FLFMIMLMILV---IYMYMS----------FFFF---FLS-FFMSFKMEK---NNFLKLMFFF-------------LINFFFFFL------------------------------
>Ornithodoros_brasiliensis
-----------------------MKTSNVILLWTLMMSIIMAL-------------S-----------SSSLFLL-------------------------------WMSLEINMMSFIPMM--------NSKNMMSINSM--IMYFIIQAMASSLFI----FVFSWILINHKLILN--M-------------TSLFISCSMLIKIGAAPFHIWFP------------------------------------------------------------------------QISEGVSMF--SFL------LLSTIQKMIP--------LYIISMFP-SMM---T-FLSI----------FM---SASIGSLG------GLNQ---FSLRKILAFSSITH-------------MSW--------M-LSLTLLTCGMWI-IYLL-IYS----IIMLLIIQIMNQFSLSI----MNSMK-NMYKTD----LLYFI-LIF---LSLGGLPPMMGFFMKW----MA---LK-IIL---------------MDS---I--IL-TIPLILSSLVNLYFYIR----------VSY----------PIFLKNYNLNIWNTKYMNKFNLFMI---LNFMTIFLIVPFL-------------------------------
>Ornithoctonus_huwena
---------------------------MFVFAIVYLISFIVVF-------------S-----------FDEWFLV-------------------------------WVGMEMNMFSFISMVF-------SKDSWSSLESL--FKYFFIQGLSSGTFL----VMMYMG---------------------------LGLEYPLMMKMAAGPFFFWFP------------------------------------------------------------------------SVMMGIGWM--ECF------LLMTFQKLIP--------LFLMSGMVSVLF-----MFWG----------VV---GMMIGVAG------SYGQ---QMVSCLMAYSSVNH-------------IGW--------M-MTCFVMKENLWM-FYYV-LYM----LVVGMLILYLYDSKIEN----LSGMKWIDM-------MIFFV-L-V---MSMGGIPPMLGFVMKW----VV---LE-SMI---------------EVS---V--VI-SFIMVFSSLVMIYIYMR----------MIYEEMMD-----GGIWMSWE---------SMNLYKLGGLSWMSLIGTFFVPFIVWSFM--------------------------
>Oribatula_tibialis
-----------------------------MMLLSLGISASLCF-------------F-----------MNSWLAI-------------------------------WVLLEINTLGFCSLLQ--L-KSNEKKT---KEMT--MKYLIIQSIASALLI----MSGLSLKENENFSSLL----------------LLLTLVSLMVKIGSAPIHQWFI------------------------------------------------------------------------NVSKKMSWF--HNT------ILFTWQKLAP--------TYLILYQSKTKM----IP-FL----------VT---SAILGATL------MINK---TILKEILAYSSIFN-------------LSW--------M-LLAISVGLKIFL-FFTT-IYW----SSLIFIMKIFLTKKMLS----MN-EISKSPLSK----KIFML--ML---MNLAGLPPLMGFLAKW----FS---FS-SVM---------------MTN---SK-LL-PTFLLILSTINLYAYLR----------MIN----------PAVLL--NSNPQQNLYSTPQN--KTIMLFSMANFMILPTLLL------------------------------
>Oppia_africana
------------------------MSSKSLCYLSLMISSLAAL-------------V-----------SPSWLIL-------------------------------WIMLEINTLAFCFLTK-----SQNRSS---SWMA--VKYLMVQTISSTAFL----LF-----LHLHCFQAS----------------LIIPSVALAIKMASAPFQEWFI------------------------------------------------------------------------DMAKKLSFF--NGA------LLMTWQKLVP--------VFVMSLVVLHWS----IL-AS----------LT---CLIMGGLL------QLNK---TVIKEIMGYSSVFN-------------LSF--------M-LFAVMLSMKSFM-AFLV-IYW----SGVLFSMMYFSSQKFNS----LSES---NMNKE----KYPIL-FIM---SNLGGIPPTPGFLGKW----LV---LK-EMV---------------NVN---LI-SL-TIGALSLSALNLFIYLK----------TIS----------KWMTK--ITPNSQLNSLWNTNISLFMSFLLMLPFFLLLGYA-------------------------------
>Opilio_parietinus
---------------------MKLKPSSISFILMMMLGSIISL-------------S-----------ANSWFPI-------------------------------WLGMEMNIIGFIPLMI-------DKKNIFSTEAA--LKYFIIQSISSSLLL----LMSI---QNNFYMLSSQF-----------------INLALITKLGAAPFHFWVP------------------------------------------------------------------------SVAKNLSWL--NMG------VLLTWQKLAP--------LVIINMNTTISL---DMLLVI----------LL---SLMMGSLG------GLYQ---TNMKMMMAFSSISH-------------MGW--------I-MGAMMGGMNLML-LYFL-IYS----FSLMMTLIMLATFGIYN----INKSFLTSKKS-----KLLIY-MNM---LNLGGMPPLLGFFPKM----FT---LM-MLI---------------KMN---F--VLISFTMIISAIINLFFYLK----------LTYSALNM-----NHFTKKN--SIS--------IKYPPMMTYLVLGGVLTLMMY-------------------------------
>Oligonychus_shinkajii
--------------------------MLNLLLMYYFMFIFMVF-------------M-----------YSNMIMI-------------------------------WFYMEMSSMMFYIM---LN----KLNNNK----EINIIYFIIQEMSSI-MM----------------IYM-YM-----------INNLFLLNFFILLKMGVPPMHNWLL------------------------------------------------------------------------KISIFLNWK--ILY------MVMNFQKIIP--------LNFIYMYMC---NSWSM-MII-----------L---NLFMTTFF------LFNA---FNNKYLYSIISLNS-------------LSW--------I-ILLMFFNKMFML-MYLL-MYF----YFNFFFLKSLMNNNSKNFFNML---NF----------KMLFFFVL----LNMISFPPTIMFLLKIKIIFLL------KIY--------------NLTK------FILIFMIFIML---VFS-MV----------FFMF---FLN-HFFVMEWLKEKINIKFNMILYF---------------NLMFMFLFSSKL-------------------------
>Oligolophus_tienmushanensis
---------------------MLMKPTNLPFITMMVLGSMISI-------------S-----------ANSWFPI-------------------------------WLGLEMNIMGFIPLIV-------NKSNIFSIEAS--LKYFLVQAISSSILL----LSSI---QNNFFLFPTEL-----------------INMSLLIKLGAAPFHFWVP------------------------------------------------------------------------SIAGSISWS--NLG------LFLTWQKLAP--------MMILTINMTTSI---MMMTSL----------IL---SLMFGPIG------GLSQ---TNMKKMLAFSSIAH-------------MGW--------V-ITTIMMSFNLVA-LYFV-IYS----TNLLMVISMMKNFQISS----LNNSTMLSKKS-----KIMLY-SMM---LNMGGMPPLLGFFPKL----MT---LT-LLI---------------KMN---M--ILLCLPLLTSAIINLFFYLR----------LTYLALVL------MIKKKNVFMYNYNTYKIKKTNYKPSSIY---------SNYI------------------------------
>Nymphon_gracile
----------------------MSWMKIFVLFLITLLSISMGA-------------S-----------VNTPLPL-------------------------------WYSMELNTSAIIPIL--------ALTNKIDKGMA--MNMSVINSFCALVFV----FISLSLDLFFFKGSTVEI-------------LCVIMMSSMLMKLGVFPFCFWFI------------------------------------------------------------------------SVMKSVSWF--SFF------MLSSIQKMLP--------MVVLIWMF-MKINNFLLVMLL----------SL---NSILAAMG------TLKT---NSVKLIFAFSSISY-------------TSW--------F-ILVSFNSSVVWL-MSML-IYI----LNMMFIIKIISLKKLKM----IKDSFKES--------SLVLI-FLI---LNVGGLPPMSGFAMKL----FM---MK-TLI--------------FSGS---NMILMGSFILMFSAILILFSYIK----------III----------SSIMIVSVKMSWKIINNLKMMK------FFVFLNLFLPLLVL------------------------------
>Nothopuga_sp.
----------------------MFYSVNLLFLTLLTFSTIITV-------------S-----------SPSWFCM-------------------------------WMGIEMNTMAFIPLMY-------NLYNKLPTESA--LKYFLTQTFASMIMF----LAIILMMTKDFYYLNSSS---------------NMLLLSTGIKSGAAPFHMWYP------------------------------------------------------------------------SVVEGLSWS--QII------MLMTWQKIAP--------LTMMSMTQP-SI---VNMIMV----------VS---SLTIGPIS------AFNQ---TSIRKIMAYSSITH-------------MSW--------M-IIMMYNSSSLWI-TYML-IYF----LTTIIMIIFLQLLKIYH----TMQINMINNKQY----YMLL--TNF---LSMGGFPPLLGFIAKW----LI---LN-ELI---------------NNS---M--VLVSILLVVSSCMNLYIYLR----------IIHPSMHM-----KMMNTKLTIMMPSTTMFF-------LTTISILSFL----IILL-----------------------------
>Nothoaspis_amazoniensis
-----------------------MMIPNLIYIWFLISSVIMSF-------------S-----------SSSMFFL-------------------------------WMCLEINMMSFIPMM--------HSKNTMSMNSI--VTYFLIQSTASSIFL----LT-SLILTTNLMTMK--F-------------LSNMIMISMLIKLGMSPFHSWLP------------------------------------------------------------------------QISEGLSYS--SLS------ILLTIQKMIP--------LYILSIFT-SNL---I-SIFI----------IL---SATIGSLG------GFNQ---FSIRKILAFSSISH-------------LSW--------V-STLLMINSNFWL-TYLL-IYS----FIILLTINFINYFSMNF----LNFKK-ENSNMI----NLFIT-LML---LSLGGMPPMIGFMMKW----TA---LS-IIM---------------NQF---M--TI-SIFLIMSSLINLFFYLR----------LSY----------TMILKFTTSSKWSASASHNLIYMLM---FQAVSIFLLISMI-------------------------------
>Neoscona_theisi
----------------------MMAQSVMMFSLFYIMSIMMTL-------------S-----------SNDWVLI-------------------------------WVGLEINMMSFIALMF-------IRSSKG-VEAC--MKYFFIQSLGSGILM----MMFYSEFFWFDYV------------------VLAVLSY----KIGGGPFFFWFP------------------------------------------------------------------------SLCESLEWG--SCF------LLMTIQKILP--------LLLISFLVSMFL-----WIII----------LI---SIVVGALG------SMNQ---KSMKRLMAYSSIHH-------------IGW--------I-LMSNFIGNMMWL-VYLI-MYI----MLISGVMLILMKDNVLD----VGSLYKISS-------KWSFV-LGM---LSMGGMPPLLGFYLKW----WM---FY-YLM---------------MWD---F--SL-LFFMVVMSVLMFYVYFR----------IVYGLVMG-----GTSMMSWEVKNNNENILGLDMMYLMGLNLGIILWVFLV----------------------------------
>Neoepitrimerus_platyclad_S138
---------------------MLWSLEKALIMWCYFTIFLMFL-------------S-----------FNSMFLY-------------------------------WLFLELNMVLFILIMWLYS-----SYN-----YYHLLFYFMIQSSSSILIL----------LLTFSSFNYLEYL---D-------SFLFSIL--LLLKMGVFPFYEWVI------------------------------------------------------------------------STSAFLN-D--KLM---C--LLLSLQK-FP--L-----FILFFN-FF---DSSLF-IFL----------LV---NMIFGSIM------VFMS---SSMAHMIIFSSVYS-------------TFW--------F-FCSVSLSYTVLI-LFLF--------QYMFVVWSLFQI---------TSLSQE----------KNMICVFCG---FFLIGMPPFFFFFMKF----SS---LM-LLM--------------SELG------FLALVLIWFSTFASFMGYIK----------FFMKG--MLY-----DYS-----FYKNNYSFLI--------KMILSF--FLFSTLFVF---------------------------
>Neocalepitrimerus_rosa_GX37
---------------------MGSSLSSCVVMMGYLTSILTGL-------------N-----------FCSPFLF-------------------------------WIILEVNMVSLI-----CLMSSQKTTHVSSMKEHQM-FYFCVQSFGSLLFL----------I----SSF---LL---SSSFISS-CL---TSVSLSLKIGMFPFVSWVY------------------------------------------------------------------------KISSAMKNS---TF---L--ILMTIQK-VV--L-----LSFYFSFIS---VIKFFVILT---------------NLTVGVFL------MMQS---KSLKNIIIASSLYS-------------LIW--------V-NTFFLASIALFL-IFFF-FYF----LSLKL----MLEL--Y-----SNNRSG----------SNFNLMNVL---LFSMGLPPFNLFFFKL----S----VL-QEM--------------TSMT------TLLGSLIWIFSFLALVGYFI----------YFYSL--FFW-LKLDKKLVK-----LSGS---L--------LFVLSSCILIFT--------------------------------
>Nalepella_abiesis_Z275
---------------MWDWNFSLNMSN--LMLIWFSL--I-YF-------------S----TFLTIYLDSTFFYT-------------------------------WFFMEVNSLIFIYMLYLSS-PYSSFSDMYSHDGY--FTYFKYQGMASGIYF----------VSSLCF-----NFNWGVTDMGINVLSILMA-ISLLMKMGMPPFHGWVY------------------------------------------------------------------------KFLSSLSSW--YCV---F--LLFTFQK-LY--L-----YGV---------LSFFPQLAF----------LVALYSLMVGSLM------LLNS---KSLMDLLISSSIFN-------------TFW--------F-VFFSVYSNFLLY-LFFF-LYS----FTIY-YF-----SRASSKKFIPSSSKL------------IMSSF-----IL--SLPPFTIFFMKL----TI---IN-IFM--------------EILS------TFSLVFISLFMFIGLSGYLK----------YFHH---M---YSLLYNKEKSNLME------MF--------TYVFPILILLFFYF------------------------------
>Mesobuthus_martensii
---------------------MFLSPLVILFLFFMVLGTGLAV-------------S-----------ASSWFMA-------------------------------WVGLELNLLSFLPVVF-------SEGGTGSNESG--VKYFFVQALASLLIL----VGSI-------LPFFVEG-----------FGSLYVVNFSLFVKLGAAPFHFWFV------------------------------------------------------------------------SVMEGLGWI--VCL------LLMTWQKLAP--------LFLLLGFE-------VLSVIC----------LC---SVLVGLLG------GFNQ---VSLSKILAYSSILH-------------VGW--------M-LAGMGISLKMGG-IYYL-VYF----FLNVFVILLLGKLKVLK----LNQFLLKGGGE-----KFGVF-LLM---LSLGGFPPLLGFFPKW----GV---IL-SLL---------------SSN---F--FL-MVFMLFSSLVNLFYYFR----------LMYGSFFL-----K---LSMKEGLVFLSSNI--F-IFFGVLFSTFGGVF-YPFLML-----------------------------
>Mastigoproctus_giganteus
-----------------------MFLNYFLFLFMLLFSIIIAI-------------S-----------STSWFIL-------------------------------WLALEINTLSFCGMIF-------SWKSKNSSESS--MKYFLAQSFSSAIFI----FSAMWNFSNFFQINSTLN-----------TLFINLMLMMLVFKLGMIPFHIWFT------------------------------------------------------------------------TLLPKLSWE--NSF------MILSLQKIIP--------LWAINSISDKTI---L-ILCV----------IF---SAILSPIL------GFGI---LIIKSMLAYSSISH-------------LAW--------M-TASMMYNSNIWL-TYLI-IYS----FTTLAFLYPAYFMKMTQ----LNQSSFQNLTLFM---KFSIL-FSL---LSMGGLPPFLGFFPKW----LI---IN-ILW---------------NSH---F----ITLILIVSSLINLFFYTR----------VSYASIFI-----SSNPNKTMFLSSSISS------------LFLLISTLMSPFIFLFV---------------------------
>Mahunkania_secundademo
----------------------MLYLYYWIFITILLLINLMAL-------------S-----------STSFIMI-------------------------------WMFAELSTYVFIAFSLM------SKIGMNKMEFA--VIYLTVSFVSSSILL------------LSYTIHTVDFFPNFIVKNDYFSLEMLLVNLSFLIKMGMIPFHSWMF------------------------------------------------------------------------SVAPKMSWI--SIL------LMSTIQKIIP--------LWGVIVIMNTFF----NVFIV----------TV---TSILVMFL------PLKS---KNMFNFLMNSSILN-------------TIW--------I-IMSMCFSILSTL-FYCS-IYF----LLTMSLVFLVKSFQLKS----FSSIF-----------NNNFL-VLM---MSLIGIPPLIGFFSKM----NS---IM-AVM--------------SLGPEFSLNVNVLLVSLVVSTTLISYMYMK----------LVI----------PSVMR-MDKLNYSLKFGKNDYMETMIFHFTSLSILVLAEMFF------------------------------
>Liphistius_erawan
----------------------MPFPN--FFFFLLMFSIIFAV-------------S-----------STSWFLV-------------------------------WVSLEINTISFLALIF-------NENNKFSSDSC--FKYFFVQSISSSVLI----FSSQ---Y----IFNFNM-------------FPILMTLAIILKLGAAPFHFWFI------------------------------------------------------------------------SMMQNSSWI--PCL------ILSTLQKFIP--------LSLL---LMSNF--KFMNLFI----------FS---SAIMGSIG------GLNQ---TNLKSLLAFSSISH-------------IGW--------M-LSTLNTSSLLPL-IYLS-LYS----FLILPIIFIFNKYSLI-----SSKMINSLPKR-----EQTFTFTLL---LSLGGVPPLLGFFPKW----MM---IY-HLI---------------HTS---F--MI-PIILILSSILNLYFYIR----------ITY----------GVILMNSTSPSPNLLPSFPTPLPI----ALSL-SLLTLPIFPFIY---------------------------
>Limulus_polyphemus
---------------------MLTLPIINLFSLPLILGTMITM-------------S-----------SSSWLMA-------------------------------WMGLEMNLMGFIPLIS-------THSNKRASEAS--LKYFLIQTIASSTFL----FS---------FLLSSSF-SIIQFTMMTPWMIPFMVILTLSVKLGAAPFHMWLP------------------------------------------------------------------------TVAEGLSWT--NCL------ILMSWQKMAP--------LSIISMIFPKNP---LIIIIA----------TL---SAISGSMG------GLNQ---TSLRKILAFSSISH-------------MAW--------M-LSSMLISKMLWL-FYIF-IYS----IIISSIILCFAPFNMLH----INQVSTNQNKKL----NSLIT-INL---LSLGGLPPFLGFLPKW----LI---MF-YLL---------------QMN---M--FLMVSILIISTLINLYYYTR----------ISYSSLLL-------INSNNKWMKTKTP-PL--TKQLPLSMISLFGLITSMLTFTLL----------------------------
>Leptotrombidium_deliense
----------------------------MFAATLILGTPVLAL-------------S-----------IENWVFL-------------------------------WMLLELSSVGFIIFMK-------SLEM---S-----MIYFLTQTFGSIMIL----FHLVFWKENMFVLFSISP--------------YFLI-IGLILKLGVVPMHQWFL------------------------------------------------------------------------NVGSKIKKW--ALF------MLMTMQKVIP--------LLLFKVLLKMGV----IPGVA----------LL---SAIFGVFF------QLGV---YNLKKLILYSSVVN-------------MGW--------L-ILLSSFQMTFLL-IFFL-LYS----LMLSLIVP--------F----ISTH----SA--------EMV-LGF---MSLAGIPPLLGFFSKL----IA---LK-PFT---------------IWS---E--TW-GFLLLILSVINTFIYFR----------VFM----------SFGLK-A--PTLSLHTFRKPLWKI--ILFIQIGFSMIFMII-------------------------------
>Leipothrix_sp._Z372
-------------------------MSFNIVLVIYFLSLFLFL-------------N-----------FFSSLMF-------------------------------WILLEINMIMFVMVMNLAN-SNYWFYTSQEINQS--FYYFIVQTFGSFLMI----------F----SLLLSSQL---H---SNFIC--ILISLSIIIKVSMFPFHSWMY------------------------------------------------------------------------QLASYVN-K--LIF---F--LLLTVQK-IP--L-----LIFSYS-IS---IDNIF-FLF----------IV---SAIVGSLF------LMSS---SSMVYLLVSSSLYS-------------SLW--------N-FIFFFLNSLTFL-FFFF-NYT----FSILFLINSKSNFLI--L---EITSFM----------DKFKITLMF---LMLSGLPPLSMFFFKY----FH---MV-SLF--------------PYMN------KFLFIALWLVTFFSFVSYFL----------FFYKSVLFTS-LKSFYYLEVN-----FLMEIFL--------VLFCCY--CFFFL-------------------------------
>Leipothrix_sp._S83
-----------------------MVILFAQAYCLVLSSVLILL-------------S-----------SDCLYMY-------------------------------WLLMEVNLCCMCFLIFKKC------YHEGTVNLNLGLYYFIIQSLASAVFL----------V----STSRQGYT---A---------HLFLAISMGIKLGIWPFYFWYF------------------------------------------------------------------------NFGMQVD-S--TTL---F--IALTYQK-LP--F-----LLLMFYMVH---QAILI-LFF----------LV---NMGIGVVN------LLKS---EGIVFALLSSSIYM-------------VMW--------M-FLFYCSWDIFLL-GFFL-MYG----VCVYLLCRFKTLEFW----------ST----------FELLLTCSA---VFLLSLPPFSLFFLKY----KV---LE-TLC--------------YFFT------LSLMSFVMFFTFLSLVGYSK---------MFFF----FFLENFKNYQENNYLPHYSGLVTMVG-------------VVSVFVFII------------------------------
>Leipothrix_c.f._sabinae_HEN4
MKLSAFKALNFDLDSLSSFNSVLWSLEKALIMWCYFTIFLMFL-------------S-----------FNSMFLY-------------------------------WLFLELNMVLFILIMWLYS-----SYN-----YYHLLFYFMIQSSSSILIL----------LLTFSSFNYLEYL---D-------SFLFSIL--LLLKMGVFPFYEWVI------------------------------------------------------------------------STSAFLN-D--KLM---C--LLLSLQK-FP--L-----FILFFN-FF---DSSLF-IFL----------LV---NMIFGSIM------VFVS---SSMAHMIIFSSVYS-------------TFW--------F-FCSVSLSYTALI-LFLF--------QYMFVVWSLFQI---------TSLSQE----------KNMICVFCG---FFLIGMPPFFFFFMKF----SS---LM-LLM--------------SELG------FLALVLIWFSTFASFMGYIK----------FFMKG--MLY-----DYS-----FYKNNYSFLI--------KTIL----------------------------------------
>Keiferella_guanegouensis_QH1
-------------------MRRVYSLKFLTIGVVYLSSILFLF-------------N-----------SQSFFLF-------------------------------WLFLELNLLSFLWLTLYFS-----ESDTGEISSQQALLYFAIQSLGSFLLL----------MG-ASGGQSTSYD---H-------SFCFLMSMGIVLKLGLFPLHGWIF------------------------------------------------------------------------KISEGMK-I--FPF---T--MLLTFQK-LP--L-----FLILFG-AE---VGMAC-TIC----------IL---NLVVGSIY------AFFS---KNIEHLLVSSSIYT-------------TLW--------F-YLVFQKGCMGFL--FMFGSYA----AFMGLLLHSSSV---------FKSS-Y----------NSGLRIAGT---SFLLGMPPYSLFFLKF----QS---LS-IMH--------------AMMS------PFFVTICWLIGFFTILAYLK----------FFWMS--CLSSKNSINYF-----SPKFLHSFSL--------LIMFSL--LLFYL-------------------------------
>Ixodes_holocyclus
-----------------------MNMLNLILYWILGMSIIMSF-------------S-----------TNSWFSF-------------------------------WISMEINMMVFIPLM--------NSKNFLTCNSM--INYFIIQSLASSMFL----ISSILYFI---FLNS--I-------------FFYIIIFSILIKMASAPFHMWFP------------------------------------------------------------------------QISENITMK--SFF------LLSTLQKMIP--------LQILTNFN-NQK---I-IIFI----------IL---SAVIGTLG------GFNQ---TSIRKILAFSSISH-------------LGW--------M-MTLIMINQYFWI-VYFI-LYT----MIIFKIII---HMKINF----INSINNIHTKMMTKQNKFQLF-STF---LSLAGLPPFMGFFMKM----FS---IL-III---------------NKI---P--WI-LLILIPSSLGNMYFYTR----------IMF----------PMIMSYNSFFKNYNNFSMKSLTFFF---LNTLTFIMIFPFVQML----------------------------
>Humerobates_rostrolamellatus
--------------------------------MLLFMSSILCV-------------T-----------TNSWIMI-------------------------------WVLLEMNTLAFCTLMK-TF-SKEKKSM---SEMS--MKYFIIQSVSSGLLL----FSSISMKMQHKTFKLM----------------TMFALIALLIKMAASPFQQWFV------------------------------------------------------------------------NIVKKSKSK--NGT------ILMTWQKLAP--------VYLVLYQAKIFV----WP-FL----------IL---SSFVGALS------QMNK---KELKEIMAFSSVFN-------------LSW--------M-LLAITFNTKIFL-LFSL-IYW----VSVIMTMYIIKKSKMKQ----INLSHNMTMK------KWIIL-TVI---LNLAGIPPLAGFLAKW----VV---FT-EGL---------------AQM---SI-LV-VSVLLVASSVNLYIYMR----------MIN----------KDVMN--NTSYEQKNYSKTHKVMTKVILA--TNFAPMLMLAI------------------------------
>HK8_20200104
---------------MITMTYLFTP---------YILSIISFF-------------F-----------SLEPFLF-------------------------------WIIMEFNLLTLVFVCF-FF-----DLWKMMFHEEYILFYFLVQSFFSFIFL----------F----SIYISDTYKIVS---------HIMFISSMIGKLGIFPFHFWIL------------------------------------------------------------------------KIADSFNFF--ILL---M--V-LSIQK-IP--M-----FIIFFN-MS---FSEAFTILL--------------FSSIFGSIM------VNFT---YKLKNVLIFSSISS-------------SFW--------V-LIIYSYSNFFYF-VFFF-IYT----LFIFSMVFSGSAIT---------LESL----------LFF---------MFICGLPPFSLFYFKI----YI---SSIIPI--------------LSVN------SIFLVF-WVMSLVSLFGYTK----------YFY---SSFFHLNY-PYLKDEF--LFKKMFNLT---------ISFFFLIFLMF--------------------------------
>HK3_20191031
---------------------------------MYSFSLLFFL-------------N-----------YNSTFMF-------------------------------WLMTEMNLILFIMMMV-SF-MEM-TYKQEFYDLV--IFYFFIQSISSILLL----------S----DFFFSGDF---Y----IFNC-NSMFLLALCLKLGVFPFFFWVF------------------------------------------------------------------------KLSDYLS-L--FIF---W--LILTLQK-IP--F-----FLVFFS-NF---NSWMI-LVL----------IF---SFVTGSIL------ILFS---KSFYFMMVCSSVMS-------------SFM--------I-FYIFNLDFFFFL-LFFL-FYS----LSLYLLLKAYSKD--------FNFSLN----------MLISLF-LF---SFFLGLSPLSLFFFKL----NI---TG-FIS--------------LYFS------NLELLIFWFFSFLALFGYMK----------FCYNL--FYS-GGNFYFYSIG---YEKKIIFFF---------LTMIF--FYVYLGY-----------------------------
>HK3_20190627N10
---------------------------------MYSFSLLFFL-------------N-----------YNSTFMF-------------------------------WLLTEMNLIIFIMMMV-SF-MEM-TYKQEFYDLA--IFYFFIQSISSILLL----------S----DFFFSGDL---Y----IFNC-NSMFLLALCLKLGVFPFFFWVF------------------------------------------------------------------------KLSDYLS-L--FIF---W--LILTLQK-IP--F-----FLVFFS-NF---DFWLV-LVL----------IF---SFITGSIL------ILFS---KSFYFMMVCSSVMS-------------SFM--------I-FYIFNLDFFFFL-LFFL-FYS----LSVYLLLSLYRKD--------FNSSFN----------MLISLF-LF---SFFLGLSPLSLFFFKF----SI---TG-FFP--------------LYFS------SLELLIFWFFSFLALFGYMK----------FCYNL--FCS-GGNFYFYSIG---YEKKNIFFF---------LTMIF--FYAYLGY-----------------------------
>HK3_20190627N9
------------------MSKNNEGLNMIVVMILYAFNLLLLT-------------S-----------SSEITLI-------------------------------WIMLEMNMLLVCLMYIWSFSSVKVNTSFNFV----F-FYFFFQSLGSLTLL----------Y----YFFYSNLN---SYPLVNS-GL---IFLALTLKMGLFPFHFWLK------------------------------------------------------------------------RL---VKET--SYF---LTSILLSVQK-IP--L-----IVLSWSVLP---TQTGMMVTL---------------NLVAGCIM------LLAS---KTLEEMMISSSVYT-------------IFW--------L-LSSVVLGMDFFL-VFIL-FYF----FSFFI----LSSLSNK-----NNNNGE----------SLILKILIL---SFFLGLPPMFFFFSKI----STIFLIV-CEL--------------NFY-----------LLLWTFTGLSTLAYLN----------F------------LLKKLLEYNPKIISSKKMYY--------PYILPILFLFFFFF------------------------------
>HK2_20190627
-------------------------MEQQFFMSFYFIFMFMFL-------------N-----------SNTMIFF-------------------------------WILMELNMILFLSFCQKDY-LC--KMNLKFFNKN--FYYFVVQSLGSVMFL----------V----SVLLSPMD---N---MKEVM-EILICVTLSLKLGIFPFSFWSF------------------------------------------------------------------------NFGVGLD-S--LSF---F--LFLSFQK-LP--L-----LMISLN-LT---FNSIF-LIF----------VL---NTLLGGFK------LIFS---KSLKDLLISSSLYN-------------IFW--------M-YFFLVSNLMTFS-LFFF-NYT----FFIFLISKKNLKQNL------NESVMI----------NNLVPMITL---LFLLSLPPLSTFFMKF----YS---IN-YFN--------------NYLN------LNIFLLIFLSVLLSLVGYFN----------YFFNT--IFF-FKNFYYSLSS-----YKMSLIL----------------MMFFLGLIIVMF------------------------
>HK1_20190627
--------------------MMISMFMMALINLKYLLILYIMM-------------G-----------LPNLYTL-------------------------------WVTMEVQTMLFILMMSYSS-NKMMEVKEKSGEM---LLYFLIQGIASMIFL----------MTIMSQSVEMYSL---S---------KILMTVSIMIKLGVYPFHSWIF------------------------------------------------------------------------EMSKYIE-D--YPL---A--LLLTVQK-IP--L-----LMALVI-IK---DQTSN-MFF----------LL---SMALGCKM------IDCS---TTKKEVLVSSSVYS-------------TGW--------M-YLLGLYSLNCMI-WVYM-MYG----MFLFAILNEKES---------KMKLP-------------VMMAMLF---LL--GLPPISMFMLKL----MS---VE-LVI--------------SYLS------GLFLVVVMLSTFLALIGYLK----------FFLK---VVNNSAALKSIV-------TKKKKFL----------------TMILI-------------------------------
>Histiostoma_blomquisti
------------------------------MMTTLACTTVMGM-------------M-----------SATWTTV-------------------------------WLMMEVNTMAMCYMLSVD-----SNNKKMKNMNS--MKYFLVQMLASSFIA----IMVSQQMTNNS--------------------TELLLVMSLLIKMGAWPFHYWLM------------------------------------------------------------------------SMMSTIKLENKSTL------LLMTWQKILP--------SSILSVMTLDTKTKMMVLTLS----------LM---SLMLPLVK------MKH----MKNSMMMALSSLHN-------------NSW--------I-LISAIISFKTLI-IMLI-LYS----SAMMMTMNTLSKKSNSM----MNSIP-----------MMLSSLAMM---ANLSGMPPMSMFWMKI----MV---IM-ESI---------------QKS---MSASV-MALLLTMSCVMLTIYLM----------MMI----------PMFMKYNNKTQNNKGMEMNNSMKAMLQVSLLSTLVMMMVKVS------------------------------
>Heterometrus_longimanus
---------------------MF--PLHLLFLITLVLGSLVAI-------------N-----------ASSWLVA-------------------------------WVGLEVNLLSILPVMA-------VESTSGAAESC--LKYFLVQSMASLIIL----ISSV-------FVFTSVL-----------FMSVSFIFIGLSIKLGVAPFHYWFP------------------------------------------------------------------------MVLEGLGWW--SCL------LLMTWQKLAP--------LFLLSFVK-------MLFVLV----------ML---TSLVGALG------GFGQ---TSIRKILAFSSVNH-------------VGW--------M-MAGLLCGVWVGM-VYFG-IYF----FLSVLIVISLYSFKMFH----LSHVGESSFFL-----KMVLL-VNF---LSLGGMPPLLGFFPKW----FV---ME-SLL---------------WEF---L--ML-SVVLIFSSLVSLYFYLR----------LMYPSLLL-----KYIGSEAETGVGWYMIGV--VSLFFLSS----GGFFCYPLLSNL----------------------------
>Hermanniella_granulata
------------------------------MYSTLLLAPLLCI-------------I-----------SNSWISM-------------------------------WILLEMSTLAFASTLKHST-KSPKEKN---TESS--LKYFIIQSIASSLLI----MCAIKTKMLEWATPFL----------------L---VTALTIKMAAVPFHDWFV------------------------------------------------------------------------KLMLGSSWS--NMI------ILSTWQKLAP--------IFLSSFQKMKLL----VP-FI----------LL---SAWVGAVT------QMNK---KMTSEIMAFSSIFN-------------LSW--------I-LTATMINFTLLF-LFLM-LYW----ASTLTAMWLLKSLNMTT----LTSTWGIALS------KLTLI-MIF---ANLAGVPPLAGFIGKW----LV---VR-ESL---------------LYS---LS-LL-TTYLLVTSAVNFFVYLR----------MIT----------PLLL----SSPFTSNTWAVSQSSSWVPLFFTLPSLTLIF---------------------------------
>HEN32
-------------MKPLYLLPPTGMISNIYLWFIYFFSLMFFL-------------T-----------SSSPITF-------------------------------WLFMEINMISLIYL--FFT-LSN-NEDFIQ-VG---FYYFLVQSFGSLLYL----------A----GVLVKDIL---V-----VYL-DLILIMSLCLKIGIFPLLFWIL------------------------------------------------------------------------KLSSSLS-S--NMV---F--ILLVYQK-VP--M-----FLLLYN-FF---SSEII-FLL----------FL---SFLTGCLF------IFFS---DNLKTLLVSSSISS-------------SFW--------V-MFLLLESPSSYF-LFFF-FYG----CNI----FFLLQNLD--KTPLSSVSK----------------SVYF---MFVCGLPPASLFFFKF----YISSFLM-MTS--------------SL---------FLSFIFWFFSFLCLIGYTK----------FLFSG--LFS-DSFCYLKKEI---RFQKMSLG---------LYAGLF--SLFF--------------------------------
>HEN23
------------------------MTSFLYGLILYMVSFFVFF-------------S-----------NLDPLMF-------------------------------WILMELNLVSFVFLLSMEV-LDS-KGFLKSLELG--LFYFLVQSLGSMVFL----------F----SICLSDSA---F-----LFS-SFLFWISISLKIGIFPLFFWIF------------------------------------------------------------------------YLGSSLG-S--LSF---S--LILTFQK-VP--M-----FLVLFN-FN---SLFNF-VFI----------SL---SLVSGSFL------IFNS---FSLVPLLISSSISS-------------SIW--------V-FLLFSIDLNLYF-FYFS-AYS----LVAFL--LVYSLKLN--PCSLGIIEI----------------LS-F---AFLGGLPPMSFFFFKF----MI---F--NTL--------------SLSN------FWIFLFIWFFSIFCLLGYTK----------FFFKS--FFY-KISPYYTQKI---CKKKSFMVV--------MGSGFL--PLFYVY------------------------------
>HEN13_MT2
--------------------MMVLMTSSLYGLILYGLSFLVFF-------------S-----------NLDPLMF-------------------------------WILMEVNLVSFVCLISMEV-LDS-KGFIKALELG--LFYFLIQSMGSMIFL----------F----SICLSDSV---F-----FFS-SFLFWISISLKIGISPLFFWIF------------------------------------------------------------------------YLGGSLG-S--LSF---S--LILTLQK-VP--M-----FLVLFN-FN---SLFNI-LFI----------SL---SLVSGSFL------IFNS---LNLVPLLVSSSVAS-------------SIW--------V-YLLFSIDLSFYF-IYFL-VYS----LVVFL--LVYSLKSH--SCSLSIIEI----------------MS-F---AFLGGLPPMSFFFFKF----MI---F--NTF--------------PFSQ------FTVFSLIWLFSIFCLLGYTK----------FFFKS--FFH-KISPYYSQKI---CKKKSFLAV--------MGSSFL--PLFFVY------------------------------
>Hemiscolocenus_sp.nov._Z394
---------------------MTSNITGNLALWGYVLSLYFFV-------------C-----------FNSTLIF-------------------------------WLLMELNLVLFILM------MAKDSTSNIFINC---LFYFMIQSIGSLIFL---------------SSMIEENF--------GGSMTDMLLIFSLAIKMGMFPFHTWLF------------------------------------------------------------------------KIFPMMG-L--KTL---S--IMLVAQK-AP--Y-----LYLLNV-LS---PKNLI-LFM----------AF---NALAGSMM------VVKS---KNMKEMILSSSVYM-------------NLW--------V-WLTIEISMLLFF-VTLI-TYL----TFTYKI-LSMESKSS--NYSESALPTM----------KWVTM---V---LFIVGLPPMSLFFFKF----FS---MK-FIV--------------ENCS------TPVCIMLWVSVFLSTMGYLK----------IFLKS--ANLIKSSLKKSKESIKFSTYFFLLTWGTL-------------ILVMA-------------------------------
>HC3_20190110
------------------------------MLSIFSL--FCFM-------------N-----------YLSF----------------------------------WFFMEINMLMFIVYMFCFD----RVSGEEIYSATGYLYYYMLNTFVSIFFM----------V----GFI--T-----SPDLFWSDHLDGIVSICLMFKLGMFPMHLWVI------------------------------------------------------------------------KVS-HLG-N--WFF---F--LVLTLQK-FY--V-----YSICFSFMD---SYIFIFLLL---------------SSFFSTFY------LFLS---RDFLELLVYSSIYT-------------SFWFFMIYLSSG-ELFSL----YYI-TFYM-LFT----LIIFV----NKNS--------SGLSM-------------LSINLLT---LFLLGLPPFGFFFSKV----YA---VSEFLM--------------NGLS------FSNFTLVWLMVFISVLGYCK----------FLFWN-------------------IRGSYPVYFSNATSDSSTLVF---FFIFLFSTFLFLFQGKLY-------------------
>Haemaphysalis_bancrofti
------------------------MFFKNLMKWMIMLTIIISI-------------S-----------SNNWFIF-------------------------------WIMMEMNMLVFIPIL--------KMNKMESSNSM--ISYFIIQSFSSILFF----MSSSMMLMNSFM-----I-------------NETLINISLMIKLAMIPFHSWLI------------------------------------------------------------------------LISETLDYN--SFM------IIITIQKVIP--------LFILDKMK-SGI---T-LLMS----------IL---SIICSSIM------IFNL---KLLKKILIFSSISH-------------LSW--------M-IIVMFSSSNFWM-FYMI-IYF----YMIFMLVKILKKMNISS----INSLM--KIKGND---KISMI-VLL---LSLGGMPPFIGFIIKF----LA---IL-III---------------KYS---V--IS-MIILILSSLINIFIYMR----------MIT----------PSLMMFNKLNINFNFLKIM---KNF---IFSMTVIFTFFMIN-TIF--------------------------
>Habronattus_oregonensis
----------------------MFIPSVYCFLFLYLISFAVVM-------------S-----------GEDWFLI-------------------------------WLGLEINMMSFLILIY-------RRYSLGVVESC--MSYFFIQSLGSAMLI----SLFYLGWDYLGGA------------------VGLILSY----KIGAGPFFYWFP------------------------------------------------------------------------SVCGGLEWF--SCF------VLMLFQKILP--------ILLICMFIHWVL-----WLVI----------II---SLIVGVFG------SFNQ---NNIKQLLAYSSIHH-------------LGW--------I-LMIVMKENYVWF-FYLM-LYG----VILYMVVALLIDDEIVS----LSMVYSCNK-------KVWFI-VSM---LSMAGMPPLLGFYLKW----MA---LL-NIV---------------NYS---M--VF-LMLLVFSSVIMLYIYVR----------MIYSVIMS-----GGLEMSWMWDMNMLYNYKIDLLGMMGVLGGLLVFMMLIG---------------------------------
>Grandiscapitis_camelliae_YN453
--------------MTFLIELKKLKMKKFLMMMSYLTTILMML-------------N-----------FSSFFLF-------------------------------WMSMELNMIMLTFMINNSMMSIKKKT----FKTESF-YYFCIQTVSSMM-L----------M----MLF---LN---KNNLYSS-SL---VLCIILFKLGLYPFSSWYL------------------------------------------------------------------------KLCNNLYNN--YSL---V--IILTVQK-LS--I-----FLILFNFFN---YLMLIFVLL---------------NLIYGTIM------MTKE---SSMMMFMTFSSIYS-------------CLW--------M-LMSYMISTKFYM-IFMI-IYS----MHISM----FFEMIFY-----MKKMEM----------KIMNILSTM---IFFVGVPPMSFFFVKL----T----IM-SN---------------NFMN------LLLNILMMMVMFIASASYFM----------KFFHM--TIMNMKMMKKSIK-----MNFKNFLK--------MMMLSTFMLIMMF-------------------------------
>Gaeolaelaps_aculeifer
---------------------MFFHWVWLLCFTLLIISPSISI-------------C-----------SSNWFNL-------------------------------WFSLEINLISFIFLMF-------NPKNNFSINGT--MKYFIIQSSSSTILF---------------------FVILLSKPFPLNDLFWIFMPLSMSFKLGLSPFHFWLT------------------------------------------------------------------------DVGESLSWL--NFF------IFSTWQKFIP--------LLILSFCPFILL-----NFFI----------IL---SSICGCIL------MFNQ---TSLRKILVFSSLIH-------------MSW--------I-IIILPSNNLNWI-FYFI-IYS----LTLLGFLIQNKNLEINSTFQLLNQNKFN---------KMLWL-FML---LNLSGLPPFLGFLPKW----TI---LI-------------------NTN---FNFITTISILILTSFISCFLYLR----------LFF----------PSLCYSYNFKKKIIIMTHTTYLTLIILLLFYFWIFF------------------------------------
>Fujianacarus_wisterianis_Z399
--------------------------MSVLLWLPYLISIVFSL-------------N-----------FCSHLVY-------------------------------WILIEINLILFLLMLLVSD------SFLKFRPLV--FFYVSLQILGSLLFL---------IGSSEGSSSFSMMI---R---------EFLLSISFCLKLGLFPFHTWVF------------------------------------------------------------------------MLLDSLD-Q--FFI---F--MVLTFQK-IV--F-----FFLIFE-MF---MEFIN-ILF----------FL---SFMVGTFF------ILFS---QSPLDLIVSSSLYS-------------FYW--------I-WLFMSQSFLGFL-VLYM-FYS----AAVYMFISGFFKNIF------------------------MLFSISL---IFFLGLPPFGYFFFKF----FV---LM-SLS--------------EGLG------LFFVFLLTFLTFISSVGFLM----------YLKNVLSFFF-NSKDFSYISF------KPNFLD---------FLFPFSLFFFFLVF-----------------------------
>Fujianacarus_wisterianis_HN237
------------------------MHISVLLWLPYLISIVFSL-------------N-----------FCSHLVY-------------------------------WILIEINLILFLLMLLVSD------SFLKFRPLV--FFYVSLQILGSLLFL---------IGSSEGSSSFSMLI---R---------EFLLSISFCLKLGLFPFHTWVF------------------------------------------------------------------------MLLDSLD-Q--FFI---F--MVLTFQK-IV--F-----FFLIIE-IF---MEFIN-ILF----------FL---SFMVGTFF------ILFS---QSPLDLIVSSSLYS-------------FYW--------I-WLFMSQSFLGFL-VLYM-FYS----AAVYMFISGFFKNIF------------------------MLFFISL---IFFLGLPPFGYFFFKF----FV---LM-SLS--------------EGLG------LFFVLLLTFLTFISSVGFLM----------YLKNVLSFFF-NSKDFSYISF------KPNFLD---------FLFPFSLFFFFPGFLAL--------------------------
>Fujianacarus_wisterianis_CQ1
------------------------MHISVLLWLPYLISIVFSL-------------N-----------FCSHLVY-------------------------------WILIEINLILFLLMLLVSD------SFLKFRPLV--FFYVSLQILGSLLFL---------IGSSEGSSSFSMMI---R---------EFLLSISFCLKLGLFPFHTWVF------------------------------------------------------------------------MLLDSLD-Q--FFI---F--MVLTFQK-IV--F-----FFLIFE-MF---MEFIN-ILF----------FL---SFMVGTFF------ILFS---QSPLDLIVSSSLYS-------------FYW--------I-WLFMSQSFLGFL-VLYM-FYS----AAVYMFISGFFKNIF------------------------MLFFISL---IFFLGLPPFGYFFFKF----FV---LM-SLS--------------EGLG------LFFVLLLTFLTFISSVGFLM----------YLKNVLSFFF-NSKDFSYISF------KPNFLD---------FLFPFSLFFFFLVF-----------------------------
>Fragariocoptes_setiger_CM
-----------------------MLGLYLWGLFLYGFQMFVFI-------------G-----------MISWYFY-------------------------------WVMIELNLILFLVLVSSITINSFYYLGEVS------FSYFMVQVLGSLIFV----------SSYLLSVGVGDSF---SFDDSLFMN---LVIFSLFLKMGLFPSHSWNY------------------------------------------------------------------------FFSSKIS-F--NVL---L--IFITFQK-IP--I-----FLLINW-VN---GLMVF-FLF----------LL---SLFFGSFF------IVFS---FDLIYMLVSSSLMA-------------SFY--------F-YFASIMMFNVFL-FLNL-FYF----FTMVVVFSLFYSYYS------SFYHKH----------GSYMMLMVF---MIFSGLPPFYMFFLKF----GL---FH-FMS--------------LDMP------LMVVFVFSFSSLVSLMGYLS----------FFYCS--FFV------------------------PSNYNKNLYFNKFFGLLYFMVPSLVCV------------------------
>Euseius_nicholsi
------------------------------------MNIIKKT-------------------------NLSFIME-------------------------------MLILMLGCVLMMLI----------------------FIVFLTKGKNSVKEM-----------------------------------ILMMMLFNVNIKIMKMELLVWMS------------------------------------------------------------------------SNLGKNPKKGGSPS------MLEMFNENKN--------FYFQFLKLNVLSSEFVLKFLS----------IVNTHNDIMSYMM------SYNS---QLFEEEFILISIQLNWFKEEQFNNHRILLWVVISKELYT-LLIITAKDEGCIWMKFVKITQIGKIFCIMFNMSHIFH-------------------------SMFSVIWKY---HVLNGNKPN-----------FIHMEINNIMFKGMLITFMELLFIYNNHK------NILLLTLWISKYFIIE--------------FVSVNSMFWCSGMKIIMFSSMKIQINNMLFLEMQNIKDMKYSQMMMYL-------------------------------------
>Eriophyes_armandis_Z303
--------------MMVLLVFKFNSHNSLLAIIFYLLTILSFF-------------G-----------SYPPLMI-------------------------------WVLFEVNTLSFIYLCHQLK-----EPFKMK------MYYFLVQSSASFLYL----------L----SVFIDAKY---S---------FYLSTTAMVVKLGVFPFHSWFY------------------------------------------------------------------------KLSNCLRPQ--LFM---Y--L-LTFQK-LP--P-----LTVLFS-SY---TDYNLTLTI--------------LIMVVGSVS------IFYS---TNLKELLASSSIYM-------------TYW--------N-MMSLYTSLIF----FFW-LYA----TYTVMLAYFTMHITHNDPLDYKRLSGW----------GLI---------AFLSGMPPFSIFFTKY----YL---LHVIN---------------SSMS------HWFIVLIWATSFMCMMGYFM----------YFVKNKSKVVNVFYVPVKQHKFGVLLWLIWIFS---------IGIYHSIF-----------------------------------
>Eremobates_cf._palpisetulosus
----------------------MIFSNTIMFASMLIISTIIII-------------S-----------SPSWICM-------------------------------WMGLEINMMAFIPILH-------QSKNKLATESS--IKYFLTQAFASVIML----FAIIMTTQQDFNLIMSNS---------------SIILMASGIKLGAAPFHMWFP------------------------------------------------------------------------PVAEGLPWL--QNF------ILMTWQKIAP--------LYIMSLMMQ-HP---LMFIMV----------LA---SAIIGSVN------ALNQ---SSMRKIMAYSSITH-------------MSW--------M-IAPMIINSSMWM-IYML-IYF----ITTMIMLISFSTFNIYH----TSQMMMLSTSML----IISLFTINF---LSMGGFPPLFGFMGKW----LI---LN-LLI---------------EAN---M--TLIPMVMVMSSWMNMYIYLR----------IIHPLIMI-----KSSQLKINFVNQSHLM-I-------LSMLTLLSTMGMTSIILM-----------------------------
>Epitrimerus_sp.nov._Z338
---------------------------MNTYLVGYLVSIVMLF-------------N-----------SNSTLML-------------------------------WCLLEINMILVITIFL--S-LSN-SDMMLNSEMS--LYYFFIQTMGSFGIL----------A----SVSLNGLT---L---QSVFN-EYLLVVSVCVKLGMFPFYFWVY------------------------------------------------------------------------RLGELMN-K--NQF---F--ILLGIQK-VP--L-----IYFVFL-FY---STLMD-FFL----------FI---SLIGGSVL------MLYS---FGLWSILVSSSIYS-------------IYW--------L-GFLVSNSYVLLV-MFFL-FYF----LTLHNLLDYLE----------TKDY-------------FYLSYLSF---LFFLGLPPFSLFFFKV----CL---MD-FIM--------------NSCS------LLEFLFFWIFSFLALFGYMK----------IFLEQ--FFQ-KFFVYLNNEI---LSLKMLIIY---------FTIPL--FLLFLA------------------------------
>Epitrimerus_sp.nov._SD25
--------------------------MNLFIWLSYLLSMLMFL-------------N-----------VSNIVSF-------------------------------WLILEINLVLFIIVSLESS-HSI-FNTQDSYQAG--IFYFIVQTMSSVFIL---------FF----SIYMSLSL---S-----EMC-SVLILFCFMIKSGLVPFHYWIF------------------------------------------------------------------------KIGSFLT-S--VSF---F--VLLTFQK-IP--F-----FLFVCN-LD---YFVSI-PFM----------VL---NLVFGAFI------IFFS---DNLMQLILGSSIYS-------------TFW--------F-FLSYMMNVDFFF-FFFF-FYS----ATIIFICIDSKVY--------CNVMYS----------KSFMINCTL---FFLMGLPPFSFFFFKL----YM---LS-FLY--------------THYT------YLMMFFLWIFSFVSLMGYFF----------FLSKS--LFL-QEEIYFK------TCSSQDFFF--------LASISL--FMFFFV------------------------------
>Epitrimerus_sabinae_S83
--------------------------MNWVLSGSYLINILGFI-------------N-----------CNSMFLF-------------------------------WIMLELNLLLFVLILTCAENEGLDKFKMES------LNYFIIQSFGSILFL----------V----SFSMGDSI---L-----FSINEGILVTSLLIKLALYPTSFWVY------------------------------------------------------------------------LMSNKLN-Y--FCF---W--LLLSIQK-LP--L-----MIYLFS-LD---SNMVL-FVL----------SL---NVVMGCAY------LIVS---LDFRQVLISSSIYF-------------TFW--------F-FLSYGVSFSFYL-LFYF-IYT----IMFSLFLFSYKDPNR------ILNISS----------DSIMVFLFI---LFLLGLPPMPLFFMKL----WS---CD-LFL--------------LAWG------VPFFLFIFFFTFLSLIGYFK----------FFFWA--FLK-FKDLNSESLEKK--KISFILTV----------------MSFLFLASFL--------------------------
>Epitrimerus_sabinae_HEN25
--------------------------MNWVLSGSYLINILGFI-------------N-----------CNSMFLF-------------------------------WIMLELNLLLFVLILTCAENEGLDKFKMES------LNYFIIQSFGSILFL----------V----SFSMGDSI---L-----FLINEGILVTSLLIKLALYPTSFWVY------------------------------------------------------------------------LMSNKLN-Y--FCF---W--LLLSIQK-LP--L-----MIYLFS-LD---SNMVL-FVL----------SL---NVVMGCAY------LIVS---LDFRQVLISSSIYF-------------TFW--------F-FLSYGVSFSFYL-LFYF-IYT----IMFSLFLFSYKDPNR------ILNISS----------DSIMVFLFI---LFLLGLPPMPLFFMKL----WS---CD-LFF--------------LAWG------VPFFLFIFFFTFLSLIGYFK----------FFFWA--FLK-FKDLNSESLEKK--KISFILTV----------------MSFLFLASFL--------------------------
>Epitrimerus_sabinae_GZ121
-----------------------MLTAPFLVEVAYLYCLFLFL-------------S-----------SSSILLF-------------------------------WLFMEVNLCIILVLLCKKNLSDPSMFKYNLG-----IYYFIVQSLGTMIFL----------L----SSLLMDLF---PSNIIQF-----LIALSLTLKAGLWPFHLWFY------------------------------------------------------------------------NFTLLVP-P--FMF---L--LMLTLQK-FP--L-----LLMVFI-LG---SQISS-ILL----------VL---NMIMGVFY------LFHSK--SDLSYALISSSIYS-------------VLW--------I-YLFYTNNFMMYL-YFFF-SYS----VSILFFCGLKAY-----SS--YDLNSN----------FKLSLMCGI---LFLLSLPPFGMFFLKLSWMCYI------NIF----------------MS------EVLMTIIWLVSFFSLISYMS----------IFY----SFY-LSQANTHNSTVKFMSAKMNKTY---------ILLMFTSLFFFF-------------------------------
>Epitrimerus_pyri_AH40
--------------------MLDL-VNSILCFSGYLVSLVLMV-------------N-----------FYHPLLF-------------------------------WFFMEINLMVFLFFCSKTF---LEYKSLSVIHIL--FFYFLLQCLASF------------------MFIFFSLL---EVSSGLVGSFSFTLGLLAFIKLGLYPFHFWVF------------------------------------------------------------------------EFCSVMG-S--LEC---F--LVLTLQK-IP--F-----FFMLFG-FN---WEILP-PLL----------MV---SSMAAVFL------LWKS---KSLIFLLVSSGMYV-------------SFW--------L-FSMFEE-----S-VFLL-LVM----LLVYTAFTG-LGCFMKPLSSFSIVSSM----------DSFILLSLL---MFFVGVPPMILFFLKF----FS---LY-SVI--------------NSFS------PLFVVSFWVLVFGAMMGYFS----------FFYS-----------YLNISL-----KS----FKSFSSEILITFLFF--FFFFFF------------------------------
>Epitrimerus_cf._spirae_KK1
-----------------------MKLDYSFCLVGLFVSIILLF-------------N-----------FSSFILF-------------------------------WVCMELNICMFILFSLYFS-KIYG-TLLDLASI---LHYLFIQCLSSIFFI----------FSVLMSLVLLDS--------LMELLS----ILSIFLKLGLTPFHSWFL------------------------------------------------------------------------KFSS-QVSW--PVL---F--MALTIQK-IP--FIFFCTFFLYFN--------FFFSLSI--------------LSLIVGSLF------MFNS---LYLFELLVFSSLYS-------------FFW--------V-SVFFLESSFMGW-VNFI-FYS----YMLLTFFEYCSYFEIGCSSY------F----------SSFLMFFI----LLFFSLPPFNMFFFKM----FS---LS-FMS--------------EIFS------IPFLFIVWIFSFFTLLGYFR----------FFYN---KICYS----TSLKSNFVYSYNIKTFM--------IF--CLMGSVLFFF------------------------------
>Epitrimerus_c.f._sabinae_Z300
--------------------MSFILTAPFLVEVAYLYCLFLFL-------------S-----------SSSILLF-------------------------------WLFMEVNLCIILVLLCKKNLSDPSMFKYNLG-----IYYFIVQSVGTMIFL----------L----SSLLMELF---PSNIIQF-----LIALSLTLKAGLWPFHLWFY------------------------------------------------------------------------NFTLLVP-P--FMF---L--LMLTLQK-FP--L-----LLMVFI-LG---SQISS-ILL----------VL---NMIMGVFY------LFHSK--SDLSYALISSSIYS-------------VLW--------I-YLFYTNNFMMYL-YFFF-SYS----VSILFFCGLKAY-----SS--YDLNSN----------FKLSLMCGI---LFLLSLPPFGMFFLKLSWMCYI------NIF----------------MS------EVLMTIIWLVSFFSLISYMS----------IFY----SFY-LSQTNTHNSTVKFMSAKMNKIY---------ILLMFTSLFFFF-------------------------------
>Epilohmannia_sp2.
--------MEKAPPPNLQLKKQKKIHKKPLMMSSILLSTCLCL-------------S-----------SSSWPML-------------------------------WAMLEMNSLSFISWI--------TSKKKLTTENN--MKYLIIQLAGSAVIL----MTAVT---TEKMSTQGKL-------------GSMVIMTASMMKMGVPPLHSWYM------------------------------------------------------------------------NMSMEMAWK--EFL------MLATVQKIPP--------LIIMTTIKMKAA----EMFVI----------AS---ALIPIGAQ------AKSK---NSK-EIIVNSSMYN-------------STW--------L-MASTVMSNK--T-LLIM-SST----YFSSLMPMT--KMMEKS----TS--TKKHSKHNLQSEDS----LVV---MNAAGIPPSPNFMGKL----WM---IK-TMT--------------MMKN---LP--M-AVSLIMGSIMNLMMYMK-----------SI----------SSSMSKLKPTTKSKKTSHK-------KPIMMAMAVSAI----------------------------------
>E1
---------------MITMTYLFTP---------YILSIISFF-------------F-----------SLEPFLF-------------------------------WIIMEFNLLTLVFVCF-FF-----DLWKMMFHEEYILFYFLVQSFFSFILL----------F----SIYISDTYKIVS---------HIMFISSMIGKLGIFPFHFWIL------------------------------------------------------------------------KIADSFNFF--ILL---M--V-LSIQK-IP--M-----FIIFFN-MS---FSEAFTILL--------------FSSIFGSIM------VNFT---YKLKNVLIFSSISS-------------SFW--------V-LIIYSYSNFFYF-VFFF-IYT----LFIFSMVFSGSAIT---------LESL----------LFF---------MFICGLPPFSLFYFKI----YI---SSIIPI--------------LSVN------SIFLVF-WVMSLVSLFGYTK----------YFY---SSFFHLNY-PYLKDEF--LFKKMFNLT---------ISFFFLIFLMF--------------------------------
>Diptilomiopinae_sp._GZ126
-----------------------MFTQNKLIIFSYILSMFMFF-------------N-----------MNSSLIY-------------------------------WLLLEFNMCLFILVMIFFN-SNN-SLNNEFLNMS--FYYLVIQSLGSYIFL----------I----SNLNIFNL---S---SNFQM--MGLMVSMMMKGGMIPFHYWIY------------------------------------------------------------------------KISKFMN-K--ESF---F--FLLTIQK-LP--V-----FYILFN-IN---SDYNM-FIL----------LI---NLILGSIF------MFIS---KDLISLMISSSIYI-------------TMW--------M-MMFYQMNMIFFT-MIFS-SYM----FFLYYLILNSEFKFN--Y---MNYYNK----------NENNLIPSF---MFLLGVPPFSMFFFKI----YL---IE-FLI--------------KFMN------MFSFLLIWSFSFLATISYFF----------FFYKL--FFN-LNNIYNFNMK-----TKSLSII--------MMLYFT--LMLFM-------------------------------
>Diptacus_sp._CA46
-----------------------MSKEKFLFYFFYFFTILMFL-------------N-----------SQSMFMY-------------------------------WIFLELNLISFTIMITFLN--KF-YFNFSIYSKN--FNYFIIQSLGSIIFL----------V----SVKFSFFL---S---NMFSL--SLMILSLSLKMGIIPFQTWVF------------------------------------------------------------------------DLIKYLD-K--NNF---C--LLITLQK-LP--L-----FILFFN-LE---HKIVF-FLI----------MI---NMIFSSIS------MLFQ---KNLNLILILSSMYS-------------MVW--------M-FMFFNDSIMLFF-FFFF-MYT----VFIFFSTKMSKMNVN--F---LNLDSN----------NKNFLIMGF---LFLLGLPPFSLFFFKI----YI---IH-FSY--------------LNLG------EWNFLLIWICSFLATLSYFL----------YFYKS--IFN-MKKFYNLNFK---VNMKLFFLL--------MYLFST--LMFF--------------------------------
>Diptacus_brevichaetus_Z365
----------------------------LVIYLLYYFSILLIF-------------N-----------FTTLFTF-------------------------------WIALEINMVIFLLVMMN---TSEKLMKVELMSQV--FFYFLVQSLGSILLV----------L----S----NFF---TSPNLNFFNSMTLFVLSVSMKAGLYPFHYWVF------------------------------------------------------------------------KLSQYLP-S--FSM---L--MILSIQK-LP--M-----MFIIFS-FN---NHMII-MLV----------LI---NMISGSFM------LSNSMKVKDL---LISSSIYG-------------MIW--------F-YFIFNLSTFTFF-LIFL-IYT----LNIEIILSFSKYPFI--SN--FDENS-----------LK-NLMTSF---MFILGLPPFNIFFMKL----YV---LQ-NIF--------------TEVS------YSTVILIWLFSFIPLYYYFK----------FFFLK--SFY-NENLYILYTTPKYM------FY---------LLSIFTSLLLFFF------------------------------
>Dipentamerus_litseaec_GD140
------------------------MTSNMYLISFYLISLFLFL-------------N-----------FSSSFTF-------------------------------WILIEFNLIMFISFCL-YM-GKH-KDSQEMNDVF--LFYFIIQSLASSFFL----------F----DFFFLSEI---S----IFHF-NYFFFVSILIKLGVFPFFFWIF------------------------------------------------------------------------KIRDFVD-S--FIF---S--ILLSLQK-LP--F-----FLVLFS-SN---DFLLL-ITL----------VS---SFIVGSIL------ILFS---KDFKFMLICSSISY-------------SFW--------T-VYLYLISSSLFI-FFYM-LYG----LFLWLLLHSVEV---------GVGISS--------------IF-SF---MFFLGLSPLSLFFLKF----LA---VG-FIL--------------FSFG------QMEILIFLIFSFMLLFGYMK----------FFHTS--MYL-LSDLYKYIKI---FGNKMLLIS---------LTTSI--FCGFLL------------------------------
>Dermatophagoides_farinae
------------------------------MVSLVLISSLIAM-------------S-----------SSSWVIL-------------------------------WIFLEMNSLTLCGMMAKE-----LKKQTQMNQPV--LLYLVAQISSSIILL----ISCTSMEKSMT--------------------TSTLCVLCLMMKSGSFPFHLWYL------------------------------------------------------------------------KAMEKLKMKMNSMK------MAMTWQKILP--------FF----ILPYFNIKLVIITMA----------LA---SMTIPIYK------MKKN---SSMKSILILSSLNN-------------NSW--------L-MISTIMSYMSFS-IYFL-LYS----VTLLITMNFMKDMKMKK----FNLKK-----------KMHESVMVI---FNLGGIPPSMMFMGKF----LI---MM-ILI---------------QSN---IPKEL-LLVMMMMMCYFMYHYLW----------CTH----------SLMMNSPQKTQV---INMQTHPWISSVIWIMSTM---ALLMTM-----------------------------
>Dermacentor_silvarum
------------------------MFFKKSMMWMIMMTILISI-------------S-----------SNSWFIY-------------------------------WLSMEMNLMSFIPIM--------NNYKIKNCNSM--IIYFIIQSFSSSLFF----ISSFQFNLSNSL-----I-------------FLMIMNMTILIKLAIIPFHFWIM------------------------------------------------------------------------SISESLNFD--ALF------LILSIQKIIP--------LFILSNFF-FNK---I-IILI----------MM---STLTSSIL------ALNL---KLFKKLLILSSISH-------------QGW--------M-ISLIFFKINFWM-TYIM-IYS----IIIFSIMKSCKKHKIYS----MFTIFNNKINYNE---KMNFI-MHF---MSLGGMPPFLGFFMKM----MT---IF-ILM---------------KFS---T--FI-IMILITSSLINLFFYFK----------ILT----------PIFFLNLK--TLKN-LKINFNNKTL---FINMNLMFLIFFMNLWIY--------------------------
>Demodex_folliculorum
---------------------------------MLILSSLLGL-------------S-----------SNSWIIL-------------------------------WFMLEVNSPMF-SML--------MIYNKENPSNP--LNYFIFQTLPSMVLL----MLILNMFFKTPINSKNSI-------------PSSLLSLVSFMKMGMAPLHNWML------------------------------------------------------------------------AIMKSLKKK--SIM------TILTIQKILP--------LKVLCLSSLNPL----ALILI----------LL---NLITSNIM------ILNY---NKLFNILMSSSLFN-------------MSW--------M-SLSINSSPKLCS-IYFL-TYS----YLTTFLIIYSFKMNLKS----MNIPNQKFSPNFLCS---------I---LSLSGIPPLWGFMNKL----IL---IN-LM---------------ITNN---TPKLM-ILILLASSVLMLAGYLK----------LTF----------SMLMKNIKNSMNMKKENLTFLIFNLVSPFSITML--------------------------------------
>Damon_diadema
----------------------MPNPTNLLMFTLIIMSLMLMA-------------S-----------SSSPFMM-------------------------------WISLEINTISFIALMF-------LPSNQESSESC--MIYFLPQSVGSSLFL----MSSS---TPA--VFSTPF-------------LPLIITLSMALKLGMAPFHYWFI------------------------------------------------------------------------KTAKNISWK--MNS------ILMTIQKIPP--------FMVI---IMNTPHPQTKMILI----------LL---SAMVGPFG------GINQ---TNIKSLLAFSSVSH-------------MAW--------M-MAALYIDNLSWL-IYLT-VYS----TIFMAISLTLNKKISS-----INQMISVNPNM-----KLTFFL-LI---LSLGGMPPLTGFFQKW----MV---IT-L-L---------------SSP---L--VI--FTLMLSAVLNLYFYIR----------LSL----------PILLTNNSS-NPWM---KKNFHMN----ILTIPSLFLLPFLLLFFPIL------------------------
>Cryptocellus_narino
--------------------MSNL------IMSTMILSIIMII-------------S-----------SNSWFQT-------------------------------WISFEINMLTFIGWTL--------HEKHH--EAM--IKYFLVQAMGSSLFI----AS---SLLISPSI---DL-------PEGSHIIYVLPAMAILIKIGSAPFHLWYP------------------------------------------------------------------------EVMSMINWS--QCM------MLTTGQKLGP--------LFIVYQLN-TNV-----TLFA----------LA---SSIMGSVS------SLNQ---TSLRKLMAFSSISH-------------NGW--------M-LMCISLQIHMWV-WYFL-IYS----IINISIMNILNKMKLSF----INQIKTKSTTS-----KLSLI-ISI---LALSGLPPTIGFMPKW----SI---IC-KIT---------------LIS---T--MA-SFILIFSSLIIMFAYMN----------MIY----------NSLFNTHQDE---TMLKINNKLPLSWYFLTTLPLIPLILV--------------------------------
>Cosetacus_sp.nov._GD115
---------------------MKFIMDSSIL-FIYLFSIYSVM-------------N-----------FLPGFLF-------------------------------LFLLELNMASFILLMVK---DKFWFNKTDLYNQC--FFYFSLMSMSSLIWF---------------FFLVWDSI---------FFLSSNFILIILIFKLGLIPFHFWVY------------------------------------------------------------------------KICNFLS-P--FNL---F--LVLNLQK-IP--S-----TLYILS-FN---SKNLM-IFI----------FL---SMFVSSIF------LYKS---TLMSDLLVSSSMCS-------------FLI--------S-LLFMIFNLMGFV-IYYL-YYL----FFSLVMIKMKDFCSIYCCSKNSFIL---------------FFFTM----MFMMGLPPMFYFYFKI----YLLNLIFIFMS--------------YT-S------FIFFI---LFSLLCLFSLFN----------FFLF---FMMNSNKFYSSSSSY-NIEMKILSLM-------------ILSFLFFF-------------------------------
>Cosella_viburniae_GD139
-----------------------------MKFIMIPKKFNFWLMMSFYIMVSMMAIN-----------SSSLINI-------------------------------FLILEVNMLTYFLVCMNYS-DVILNKEK-----L--FIYLLVQTSLSIYMM---------VF----FSIFDNNL---L-----NFNLDYLISSIIFMKMGLYPFSFWIY------------------------------------------------------------------------KMK-TID-N--MSF---F--NLIIVQK-IP--F-----FFLMES-IS---VNVSF-FFM----------LL---NMMIGSLM------MLSS---SSLKNMLIGSSMSS-------------IIW--------F-YLMLMESCTLFV-LSYL-TYA----ILIWFILMSV--------SSMSNMNLF---------------VLML---MFNISSPPMGSFLMKFNLLLNM------LEFSVLIKVIISMSIVASLTA------YMKFLFLFLFN----------------------KS-------------------NKYKVIV---SKSLSYKLLLIFLSSIVMI--------------------------------
>Cosella_sp._GZ75
-----------------------------MAVMLYFMMIYTFM-------------T-----------LKTGMMC-------------------------------FLMIEVLTCLFITIMQSMM----WEVKMKFLKLEILFFYFLLQSMFSMIFI----------------LGLSYLN---MDYLMMIETSTMFMTMGILMKMGIYPFSFWMF------------------------------------------------------------------------KMCDNLNIS--SLI------LLTLLQK-IP--------LVSIIPELN---WKLMI-FMG----------VI---NSIMGSYF------MMKS---NTINQFLTASSMNS-------------MMW--------I-LLASKLNQNVMM-IYLV-VYL----LMC-MTLSMIMQSNNDKFTEIL-MYNF----------NMFNLGV-----------PPSVSFMIKYYTL----------KD--------------QQLT------MLMSVLVILTIVVSILPTMK----------FLFK---SVSPKKFKYKIMNNKFEMKL-MMLMM-------------SINIIMFL-------------------------------
>Cosella_sp._FJ16
---------------------MTNKYFMNMNMMMYFLLMFIMF-------------N-----------ASSFLSF-------------------------------YIVMEFMMMFFMFMSFILL----KKSKFKI--SEKMFFYLILQTLISLSLL----------------MFF-YLT---EIKSLYSINMKKIMSIILLFKMGLYPFSFWIY------------------------------------------------------------------------KM-KNMENI--VFF------TMLMLMK-IP--------LVVIMEMFP---SKFMM-MIM----------TI---NMFMGSLF------MVMS---NNIKSMLISSSIYS-------------MMW--------I-YLLIMNNHMEFF-IYYS-MYL----MISYMIM----------MMKML--TNM----------KKMFLLFL----LISISNPPMGTFFVKFMMLM---------EM--------------YSMN------FMTKFMIWLMATISIFSYMK----------FVFK---YIF-KSKNFYLIKLNYNNYL-LLLSL---------------NLLMFL-------------------------------
>Cereusacarus_sp.nov._Z361
----------------------MLSIVNFFILFFNMASIFMLI-------------N-----------FNSLFCF-------------------------------WMFMEINMLTFIVLTFFFT-----NLDMSVEMYNQCLFYFMVQSIMSFIFL----------FSLAMNNIMNSY------------VLLYLLLASLIFKMGIFPFHYWVF------------------------------------------------------------------------KISDYLP-S--FSF---F--VLMSFQK-LF--L-----YLLFFS-FT---ENSII-YFI----------LF---STVFGLFY------LFFS---KNVKELIISSSMYS-------------IFW--------M-FLIFCVGTMLFL-KFYIVNYC----IFLFILISTFCS---------FSSSKL----------MNALFVLCL---VFLMGLPPLSFFVFKI----NF---VS-SLH--------------TFFN------FSAFNLFWVSSFLSSIAYFS----------FFYPF--MFK-----DYFYTVELGHKILF-FYF--------FLFFSF--FLYFY-------------------------------
>Ceratoppia_bipilis
------------------------MGIGVMMGMALVISSLFCL-------------V-----------SNSWLWI-------------------------------WVCLELNTMSFCCLMKKDV-SSENTST---IEMS--MKYFIIQSVASVFLV----FSMIFTKEMSFS-KSF----------------FLLAVTMLMLKMAASPFHGWFI------------------------------------------------------------------------EVSKNSYWK--NSL------LLMTWQKLAP--------LYLILFQMKSLI----FP-FI----------SM---SIVMGSVL------QFNK---KMFLEIMAFSSVFN-------------LGW--------M-MTAIILNMKVFI-LYCL-IYW----NSVILMMVMFFLMNHKT----IGKEFSFLKKST----S---L-MVS---ANLAGVPPTAGFVAKF----MV---FE-KGL---------------GTC---LI-LL-MTVSLILSAINFYIYLR----------LMN----------TAWMA--TNGSTQKLT-----VMKKNMFFFTVSFCVLPFVAIHA----------------------------
>Catarhinus_sp.nov._GD136
-------------MKKKKKKKKKKISNKSSILMMHMLTLILMT-------------N-----------SFSIIML-------------------------------WVVLELNMLSMCML----MKSEYMKSMNSYMAKNSMFLYFLYQTMGSVMII----------L----SAK---ME---SMYFFQELSQEFLIFLGISLKMGIFPMQFWLY------------------------------------------------------------------------SL---VKEN--SSF---ISAMVLVTQK-FP--M-----IMLMSYLPF---NSIIMLCKI---------------NLTFGLFM------MVIS---KDLTELIVFSSLFG-------------LTW--------M-LSAFYMGMMFFL-NFMM-GYL----LVMMCLVNKDLKKIES-----KEKVQY----------TLC-----F---MFLAGLPPMSMFFSKM----A----IF-YTI--------------MNKE------MMIMMFVWIMAFMSLVVYSK----------FIMKF--MVN---SSKNFFKKNNNSMLMSNLS----------MILSSLMITLFVF------------------------------
>Carcinoscorpius_rotundicauda
---------------------MMISFTNNLFFLMMLLGSLITM-------------S-----------SSSWFMA-------------------------------WIGMEINLMGFIPLIS-------SHSNKRYSEAS--MKYFFIQSIASSIFL----FS---------FLLSFSFLSIIQSISMNPWMISSIMILSLTVKLGASPFHMWLP------------------------------------------------------------------------TVSEGLSWM--NCF------ILMTWQKIAP--------LSMFSLINQKSF---TMLMII----------FL---SAISGSIG------GLNQ---TSLRKIMAFSSISH-------------MAW--------I-LASMYLSKTLWI-LYLL-IYS----ILIFSIIYNFLFLNIFH----INQIFTNQNNNF----NMFIF-INF---FSLGGLPPFFGFLPKW----LI---II-QLI---------------QNN---M--TFLTFILISSALINLYFYTR----------ISYSSILM-------YNNNNKWMKTKKFIPL--SHSI-LLMISSFGLILTSMLFSYI----------------------------
>Calepitrimerus_sp.nov._Z308
----------------------------LGFPSLYSMSVYICL-------------T-----------SLDLFQI-------------------------------WIPLEINMVFFLLFMSLFF-----PVPKSFSLSSPVLYYFMIQSLSSMIML----------I----LFSVSSSY---SMSIFIF---SYGMFLLISLKSGLFPFYFWVF------------------------------------------------------------------------NLSSMLS-F--WTL---G--LLLTLQK-LA-PI------LIAFN-MS---SSIFLLILL---------------NFFGGIFL------MFTS---KNMWGLIISSSLYS-------------LVW--------M-YLIYMKGENFFF-LFYF-MYT----VFMMLILKMSEST--------NFLSLF----------KKMVLVLCL---LFLMGMPPLPFFFYKILSLTPAMVAASTLW----------------------------ETLFWFGVFLSLICYVN----------IFWNS--LFFISNKNLYKLND---HS-PLFLVS---------SIGAICFLFIFVSC-----------------------------
>Calepitrimerus_flexuosus_Z342
------------------MLGFLSEQKSFFLCFLYSLSVFLLL-------------N-----------FCHPILF-------------------------------WLLMELNLMVFILL---SQLYLL-SY--NNVQNI--FFYFLIQCAASFLFV----------F----CCCMEECS---YFSGLSFFS--LILLASILVKLGLWPFHFWVF------------------------------------------------------------------------K---FTL-A--SSWVNSF--IVLTIQK-IP--F-----ILFIFS-IN---WNNII-MVF----------LL---SSAAGTLF------IWKS---VNLMSLIVSSSIYS-------------TFW--------L-FPIVSHSLCLFV-LFYF-LYS----IFVLLGCFFYHKSVS--EKS---LNS-----------GLFFLF--F---LFTVGLPPLAFFFFKF----FS---LN-IFF--------------SDFS------YFFLLLSWFFTFGSMMGYFK----------FFYKYFGIFSMSSKIFFSKIF---YVSSSILFF----------------FFFF--------------------------------
>Calepitrimerus_bungeanus_HLJ97
-------------------MPPSVGLRSYCYYISIVMSLSLFI-------------T-----------SSGFMGY-------------------------------WIAMEVNMLTFILMSNVYEYGKGFSLHS--------FFYMLVQSFGSMIFL----------ASCFASHVFQMMG----------------LMVSLSAKAGIFPFHGWMY------------------------------------------------------------------------KISGWMD-K--YSF---S--LLVGAQK-FA--P-----LMVMFSTLT---NYSMIVSLF---------------NGLFGSLI------LAFSL--LGLRHMLISSSIYT-------------TLW--------F-YLSYTCSFHLFF-LYFV-FYS----FLVSFFFCFESD---------------------------YVYSVLF---YFLCGIPPMFLFFIKF----YI------MYL--------------SSLS------TLIFIGNCNLHSISLDSLPQ----------VF-----LWFDRSNLCVSMHL----------------------------------------------------------------
>Calepitrimerus_anomalus_HLJ99
-----------------------------MPISLYLISVYLMF-------------N-----------FSHPFVF-------------------------------WFLMELNLFLFVYFCSSNKLFSS-FF--NCFSIL--FFYFVVQSLASFFFL----------F----FIFMDSWF---FISWSSYF----IFLLVVFLKLGLFPFHSWVY------------------------------------------------------------------------N---FCL-K--TDWLESF--LVLFIQK-IP--F-----LFLLFF-SN---WSNSF-IFI----------FF---SSLAGIFF------IWVS---NSIIFVIISSSIYM-------------FFW--------F-YVFSLSSFTLLL-LFYI-FYC----LVGAIGCKF--KSFS--LKETYFFNSF----------NLIYIL--F---LFILGLPPFSFFFFKF----FS---LF-SVF--------------SYFS------YLFMVMLWFFVFSSIMGYFK----------FFFKFFFIVSNNSKIFNSDFF---F----FFFF----------------FFFFLLFYF---------------------------
>ca39W
-------------------------MDKVFLFFIYFISLFFFF-------------N-----------FMSSFIF-------------------------------WFWMEFNMIVFLIILAS---DKSLINESDIFSQS--FYYFLLQSIAS-IFF---------------LFLVSSET---------FFFKDYVLVFIVLFKLGIAPFYFWVF------------------------------------------------------------------------KLCEYMG-V--LSI---F--LVLNFQK-VP--L-----FIILFS-FD---PSFYL-VFL----------VF---NMAVGSLL------LFKS---KSLIEFMVSSSICF-------------FNW--------L-IFILVWSFLGFF-LFFF-KYL----ILNYIFLSLK---------KISFIIEQ----------NLSFFFKMFFLSLFLVGFPPMFFFYFKF----Y----VIYFLA--------------FNCS------FFFLIIAWIFSFFCLISYFN----------FFFF---YFFKNSQLYMAFSFFKKSEFLISSFF-------------IFNFFMFC-------------------------------
>ca35
-----------------------MTTLSETTLVLYSFSVFLLI-------------N-----------SNSTFLF-------------------------------WILLECNMVLFICLSFYNQ-DFFKKM--ECYDLA--LFYFIIQSISSIFFL----------T----FSIFSSFF---N-----ILWSSALLLCSLTTKGGLYPFSLWVY------------------------------------------------------------------------DSVSSFS-S--FSF---W--LLISVQK-VP--L-----YLFLFT-VC---G----SLLL----------LFLIGSMFSGSLN------LLRS---TLWSELLLSSSIYS-------------ALW--------I-LTLYLLGIHFFL-YFFA-FYG----FITFLFCSIYSSK--------LMQGSL----------DLLFLYLFF---LFFLGLPPLSIFFFKL----NF---VQ-VVM--------------DLAG------TASLFSVWVTIFISLFGYFK----------FIYSG--FVLGVSKLHSSSPV---LNSKGLVIL----------------GFLGILP-----------------------LSLGLA
>CA2
-------------------------MVLPFLGLCYMASVILLL-------------S-----------FSHPFFF-------------------------------WFSMELNLLMFL-----CFACIGLKNFFNFMSFETFLLYFLVQCLASFLFF----------S----CFL---TL---SAPIFSY-SVAFPVLASLFLKLGLFPFHFWFF------------------------------------------------------------------------SFCSGSCWE--SSF---L---VLTIQK-FP--L-----LMFLFSLDL---GVTIFFLAV---------------SSLAGVVF------LWKS---DTLITVFAASSIYV-------------TTW--------F-MVSYFCGVNFFLSLFFC-YTL----FSFYVCKIKFSSLMEQ-----ANCASF----------ALVFLL--F---LFLVGLPPLSFFFFKF----FS---FL-FGY--------------SALS------LPLLVALWVLVFGSIMGYFK----------FFFKF--FFF-----SKSNSKNPRPAS---------------LVLPTFFFFFFFIF-----------------------------
>Boczekella_fabris_HLJ101
---------------MFFFNIFLKFSNGEIVLLAFSLSDILIF-------------SVYLLTISLFFSVNNFFFI-------------------------------WICMEINLLMFIFMGLIMS---SELTKMAMSEAS--FNYFKIQSVASFFFL----------SSFLVS-----SFSTWSSLMVIFYCS-----ISLIIKLGMFPFHSWVY------------------------------------------------------------------------EYCFLSSTF--MNL---V--LL-TTQK-FP--L-----FGLLME------QSL--SLGV----------LISLLSLVAGSLF------LFFS---SSLITLVISSSIMN-------------SFW--------L-VYSLSESFFLFF-MYFT-IYS----LMIAMMFVFFY-IFYSSFGSQMNGIIY------------VFLLFM----AL--GMPPFSLFFLKV----GI---LE-VFL--------------MHMP------KIYLIFILFFSFVSYCGYIK----------FFYN---YLTYAPTLYSFYSSFNIS------IM--------VLILVLSPLYLF--------------------------------
>Bipassalozetes_perforatus
------------------------MLINVFMIFSIVFSSILCL-------------M-----------VNSWVFV-------------------------------WVMLEINTLSFCSASK-SF-SSLKKGL---SEWS--IKYFIIQSIASSMLI----LSCMYLSLSPILWAMV----------------L-LSTLSIMLKSGASPLHQWFI------------------------------------------------------------------------DMLKKSDWK--VAT------MLMTWQKLAP--------VYLLIFQFKKMV----IM-FI----------LY---SLFLGALL------QLNK---SKLLEILGLSSVFN-------------LSW--------V-MLSLLMSTKLFF-VFLM-FYW----VSVLIVVYIFVVFNLKG----LGGE--AFANNI----KWMAF-VSI---INLGGIPPLSNFLVKM----FI---AY-EST---------------KLY---LI-LL-FTVMIIMSSINLYIYMR----------MVN----------GILTK--SGFSFKKNKEPSKFSISLITIFTLIPLMFFAF---------------------------------
>Asternoseius_sp.
-----------------MNFPLLVNIINISIYSTLMLSILLCF-------------S-----------SKSYFQI-------------------------------WLALEMNMMAFIPLM--------KFNNMSSI-AM--MKYFIVQSLGSSLFF----LFLSLNFMDNLFFY---Y-------------NSMILTLAMSLKLGMAPLHFWFP------------------------------------------------------------------------TISEMLNWI--PLL------ILLTWQKLIP--------MFIL--FTKTNI---YFIIII----------IM---SSITSSLG------MFMQ---ISLRKLLAFSSISH-------------MSW--------M-MFSMF-SSMSWL-IYLS-IYS----IMNIFIVMIIKTYNNSITLHNMFIMNSDN--------KLSLF-LNL---MSLAGIPPLLGFFPKW----MI---IM-EMS---------------SSM---Y--NI-LSILILSSLFNIFSYSQ----------IIF----T-----NIMLNMYDFSKFISYMSIS---------FIMFPLLIMIPNLS------------------------------
>Argyroneta_aquatica
----------------------MISPSFCLFVLLYIFSFYLCF-------------N-----------MDDWFLV-------------------------------WMGLELNMISFVLLIY-------SREDMKTVESC--LKYFFVQSLGSSIFM----MVFYLNGSGFEFL------------------SSLVLSY----KMGGGPFFFWFP------------------------------------------------------------------------SMCDGISWY--SCF------MLMSFQKLIP--------LMLMVELIGVGL-----WAVV----------FL---SILSGAIG------SFNQ---VRMKVLMAFSSINQ-------------MGW--------L-LMCMILNKTIWV-SYYL-TYI----VVLFVVLYKMKDGEVNN----YLGVMSLES-------KWWVL-LML---MNLGGIPPFLGFFLSW----VG---FY-NML---------------LGG---L--FM-FMFMIVMSVVMLYVYMR----------ICYGILMGMKGEMGYVKMSVEGDNWFIIKFIVDLFMMMGLLTGGLFMVFFV----------------------------------
>Argas_lagenoplastis
-------------------------MTHLILLWTLIITIVMSF-------------S-----------TSSFFSL-------------------------------WICLEMNMMMFIPIM--------NSKTLLSSNSI--TFYFITQSLASTIFI----FFFLLSLINPTLLIN-----------------NTFMVSAILMKLGAAPFHIWFP------------------------------------------------------------------------EVSEGLKFS--SLL------VLMTLQKLIP--------LLILNFMN-NFI---M-LMSL----------LM---STTVGSLG------GWNQ---NSIRKILAFSSITH-------------IGW--------M-ISLIMNAKTWWL-MYFF-IYS----FIITTFIFFVSKMNISF----ISQISFLNEPLM----KISFI-MTL---LSLGGMPPMLGFLVKL----LT---IK-III---------------LSM---P--MI-LLVIIPSSLLNLFFYMR----------IMY----------PFLMKMFHYNQMNFK-KKKMLLPIL---AHCLSLFVLIPLL-------------------------------
>Ardeacarus_ardeae
------------------------------MMILMMFSTMMTI-------------S-----------SSSWLLM-------------------------------WLWMEINTMSMCCMISTQ-----LKMNNENIQST--FLYLVVQLISSIILI----ISIYMMKDSMM--------------------SSVLPMFMLMMKMGNWPFHLWYA------------------------------------------------------------------------KMLKNLNISENSTF------MIMSWQKLIP--------IML---ITFFTSVKMMIMVMG----------MM---TMIIPLTK------MKHN---SSTKSIIILSSINN-------------NGW--------L-MISSMFSIITSW-MILI-IYS----TSLLMTIKLIKNMKKKY----SLSNT-----------NSWKSMITL---MNLSGVPPSPLFLMKV----LV---IV-NIV---------------SNQWYFFP-----MLMMVSAVLYIYNYSW----------MIM----------NFMMSKSMNSQM---MKKDLNKKSMMFMLILTSTVFIVALNNM-----------------------------
>Apodiptacus_toxicodendri_FJ25
---------------------MFMSEQKFLMYFAYTLSILFFF-------------N-----------MHSTLMM-------------------------------WLFLELNMCIFIMMTTFLE--KF-SHYFQYTNKN--FLYLVIQSLGSFMFL----------L----ANKMNFIL---E---FNIFD--FFMCLGLVLKMGLIPLSFWIF------------------------------------------------------------------------KYSKFLD-K--INF---S--FLITSQK-LP--I-----LPLFFN-FM---LEPVM-CVV----------ML---NMIVGSIL------MLFS---KTLVNILISSSIYS-------------IIW--------L-MLAYYSGLVNFL-FLYS-NYI----FFILLSTLIFKVGLL--F---FDPKQT----------FSIFMIYTF---LFLMGLPPFNMFFFKI----FT---IK-ISL--------------MNLN------YMNFVMIWLSSFVASLAYFF----------FLSKM--ILY-LCKSYKS--------QENFKIL--------LAVLSG--TWGFLSLL----------------------------
>Apodiptacus_sp._E11
-----------------------MDKEKNMLFMIYIMIITLFF-------------N-----------MNSMFLY-------------------------------WMFLEFNMVIYIMMMTFLD--KY-FFNFQYNNKN--FNYLIVQSLGSMVFL----------V----SNKLNFFM---E---QDMSL--NFILVSLILKMGSIPLHSWIF------------------------------------------------------------------------ELSKYLS-K--MNF---V--ILISLQK-LP--I-----YILFFN-LN---TKLMM-NLI----------LI---NLILGSIM------MFMK---KNIIEILLCSSMYS-------------MIW--------F-MMIFNTNLNNFV-FLFF-NYS----MHIYLILSSSSLMVN--Y---INFFTM----------KKNFLISSF---LFLAGLPPFSLFFFKI----YV---MD-FMM--------------HNFS------MSIFFLVWIFSFLSTLAYFF----------FFYKM--LFS-IKSFYSINLK-----FKSFFLL--------IISYSF--FIMFF-------------------------------
>Apodiptacus_castaneae_Z377
-----------------------MYMEKKNFLLLYFFSMMLFF-------------N-----------MNSMFMY-------------------------------WILLEFNMVIFIVLMTFWD--KY-YFNFQYNNKN--FNYFIIQSLGSMLFL----------T----SNKLNYMG---E---SNFME--VMILSALILKMGVVPLHSWIF------------------------------------------------------------------------EFSKFLS-K--FNF---F--LLITLQK-LP--L-----FMLMFN-LN---SKMMY-ILI----------FI---NMILSSLM------MILT---KNLINIILFSSMYS-------------MLW--------M-LMIFSSSVNNFF-FLFM-NYS----IHIFLMLNSSNYLSN--F---VNLSSD----------KSKFLISSF---IFMLGLPPYGLFFFKI----YI---MD-FMV--------------SNLN------NWIIMNIWIFSFVATMGYFF----------FMYKL--IFS-LKSFYSLKIE-----MKSIMMY--------MIFYST--LILFF-------------------------------
>Amphitetranychus_viennensis
--------------------------MINMYMWIYMLSMMLTF-------------M-----------YKNFMMI-------------------------------WFFMEINSMMFFYM---LN----SINKNK----EMNIIYFIIQEMSSI-MI----------------IYM-YL-----------LNNFFFLMIFFLIKMGVPPMHSWLL------------------------------------------------------------------------KISSQMNWI--ILF------IVMNLQKIIP--------LNLIYLNLT---KIFVL-FVL-----------F---SMLMSIYL------VMNI---NNYKYLYSVTSINS-------------VSW--------M-FLLGLMSKTYLF-FYLS-LYM----MVNYYFIMYMYMNNNNNLFNML---NM----------DMFFLLII----LNLISYPPSIMFMLKMKILFFL------SNL--------------MKIK------YIMLFMLLMMV---IFS-LI----------FFVF---FLN-HFFTLIWKKILINMYMYLIIYL---------------NMLMFFI------------------------------
>Ammothea_carolinensis
-----------------------MN--KFLLMTLILLTLSWGL-------------S-----------SSSWFSL-------------------------------WMALEINNMMIMPLML-------LKTYQQYSEST--IKYFLIQSISSLTFI----MSSLMINNPLW-MFMNLN-----------LIFN-MIMLSMMMKIGMFPFMMWYI------------------------------------------------------------------------EIITKTSFL--TMK------LIMTIQKIMP--------MIIINMTIK---NYNMLFLMI----------MI---NMMFSSLT------TLNQ---TNMKKILSLSSINH-------------MGW--------M-LMSLIFNYSIFI-IYFI-IYS----LILFMIISFMKIFSIKY----IMQMLIMN--------NIYFT-LNI---MSMAGLPPFSGFMMKW----MI---IN-LMM---------------NFS---M--IFLSMIMILSSMISLYFYLR----------LIMLSFMM-----SFIKLKWNVKINYKLTKNY-LN------MMSLLNLMSIPFLNFIMILL------------------------
>Amblyomma_cajennense
------------------------MLFKNVMKWLIVMTILISL-------------S-----------SNSWFIL-------------------------------WLMMEMNLLIFISIL--------NKKKMNNSNLM--VSYFVIQSFSSTIFF----WGSLNFLIFQMF-----L-------------FKMIMNISMLIKLAVVPFHFWLT------------------------------------------------------------------------SLSEMIDFS--SLW------VILTMQKMIP--------LIVLYTYN-VEI---I-IMFA----------AI---SSIIGSIL------ALNS---KTIKKILIFSSISH-------------QGW--------M-ISLILMKSNFWL-TYLL-IYS----TLIFKISSSLTKVNFIN----MTSLFFINNKYPG---KISII-SMM---LSLGGMPPFLGFFIKL----MS---II-ILI---------------NNF---N--II-IIILIMSSMINIYFYLR----------IFT----------PLLFLN--YFSFKNYFKSNYSVKNF---ILTMNVIFSIFLLNVIMF--------------------------
>Allothyrus_sp.
-------------------------MIFYLYLWILIMSSFLAL-------------C-----------SFNWFLL-------------------------------WLMLEVNMMTFIPIM--------NYKLMLNSNSM--IKYYIIQVFASSLFL----IA---MMTNNFMEFSQMI-------------ISIIIMIAMLIKLGSAPFHIWFP------------------------------------------------------------------------QITEGLMWF--SIM------MLLTWQKIIP--------MYILSFNNMSNF---L-IIII----------LM---SLMIGPLG------GFTQ---ISLRKILVYSSITH-------------MGW--------M-LSIILMMKNFWI-YYLL-LYS----MMTIIIIIQLMKYNINF----INQINLMNSSFLT---KFSLL-ISL---LSLGGLPPLLGFFPKL----MV---I--YYM---------------NMY---P--TM-LFPLILSSLINLYFYLR----------ILY----------PIFLKNMINKKNNKINNFISMISIS---INSTIIFFLIPYMIFL----------------------------
>Aculus_sp.nov._Z388
----------------------MNKMESMIYLFPYFLFLFFFF-------------N-----------CNSVLLF-------------------------------WIIMELNIIMFICLMKTEE-HFY-SYKSNFL-----LYYLMIQLMGSLIFL------------------SSNVC---N---LISNYNQFLFTVSLFMKAGFFPFQNWMY------------------------------------------------------------------------DLAKFMG-M--FSF---F--LIMTFQK-LP--I-----FWLIFY-SP---IQMVM-ILI----------LM---NMIYGCFY------LMKN---KCIKDLLISSSLYS-------------LIW--------I-FMFFFFSNYIFL-FYIL-NYF----ILFYMFYMDNKNF--------YSNDLS----------NLMNLAIFF---MFLLGLPPLSLFFTKL----YV---II-LST--------------ELLN------SYFLSLVWILTFMSFFFYLI----------FFYKL--IFD-CNNLYKFNLL----KMKHFIYF--------VILHLISLLILF--------------------------------
>Aculus_sp.nov._Z316
-------------------------------------MLFLFF-------------N-----------FSSFFFF-------------------------------WIMLECNMLIFIILLVY---DFYLTMNFEIFGFS--LFYFIIQSIGSISFL----------F----FFLNSSNF---F-----FFDFNLFLIFSILLKSGLFPFFFWIF------------------------------------------------------------------------LSCNSFS-P--LVM---S--FLLSFQK-LP--L-----YSLLF--LC---GFFISSIIL----------FF---SLVFGSFS------LLFG---SYWGFLLISSSIYS-------------SFW--------I-FLIFSLSIMMFF-HFFL-IYS----LMIFNFSFFNVFS--------FFVVVM----------DSVTYSIFF---LFFLGLPPMSIFFFKF----YA---FN-FFF--------------NFFS------IFTIFFLSSMVFLSLLGYMKFFLKMFFPSFFFYKD--FNLSF--------------LKSILLI----------------FSISLFPQIIFSESKLSCKSCWVHTSNKENFSLS--
>Aculus_sp.nov._HEN16
-----------------------MMISNFYLFMNYFLSLFLFF-------------N-----------YNSPIFF-------------------------------WVLMEYNLISFILLLC-FD-KSL-NFKTDSLNQI--IFYFLIQSSASILFL----------S----NFSLGDWF---G----IFNY-DIMFIISLVTKIGLFPIFFWIF------------------------------------------------------------------------MMAETLS-V--YPL---I--FLLSFQK-IP--L-----LSGLYS-SN---SLFMI-LLL----------FF---SFVLGSVL------LYFS---SNLIMMFICSSLSY-------------SFM--------L-FFLFTLSIPSFL-IFFL-IYS----GFLFFCLSMYLKD--------FQGNNS----------SFFPIC-CY---MFFLGLPPLGLFFYKF----IF---SG-LIS--------------SLLG------PMELFLFWGFSFVSLMGYVK----------FFFNS--FFL-TPTLYLVKLT---DFKILGVAF---------FIFTT--F-SLLLS-----------------------------
>Aculus_sp._GZ134
------------------MPPLLSMISGLYGTFIYLFSIVFFF-------------N-----------ALNFLNF-------------------------------WIFMEINLISFVFLIFAFN-HID-SGEAGK-ELT--FYYFLVQSISSFLFL----------F----SIFLKNYS---Y-----SFS-DFFFVVAMSMKMAIFPLFFWIF------------------------------------------------------------------------KLSSSLG-S--IIF---I--LILTLQK-VP--M-----FLIFFK-FD---SNLIF-FFL----------IS---SFVSGTFL------IFFC---DNIKNMLICSSISS-------------SFW--------L-YLFYLQDFFLFL-LFFF-FYS----LLI----WVAFS-NS--PISLDSSSG----------------L-LF---CFLCGLPPFSLFFFKY----YLSSYVY-DL------------------S------GGLFFSFWVLSFFCLLGYTK----------FFFFN--FFF-DKFLYLKQEF---CSKKTLFL---------GISVLC--CFPFVV------------------------------
>Aculus_schlechtendali_CA18
------------------------MISSFYIFFNYFSSLVLFF-------------N-----------FNSPIFF-------------------------------WVLMEYNLLSFILLLY-FM-KSS-SNKMDSLNQV--IFYFIIQSSSSILFL----------S----NFSLEDWF---S----IFNC-DVMFIGSLIIKIGLFPVFFWIF------------------------------------------------------------------------TMVEMLH-L--IPL---T--ILLSLQK-IP--L-----LCGLYS-SN---SSYFL-IFL----------FS---SFILGSLM------LFFS---SNLIFMFLSSSISY-------------SFM--------M-FFLYTLSVKTFL-VFFS-IYS----IFLFLCLSLLFNY--------TQDKNS----------LFFSVS-CY---MFFLGLPPLGLFFYKF----IF---SG-LIY--------------TSLG------LLELFLFWSFSFLSLVGYVK----------FFYNS--FFH-LLPLYPTRLV---PSKNLTSLF---------FSFFL--FLSLVL------------------------------
>Aculus_populi_HEN13_MT1
------------------------MTSFLYGLILYMVSFFVFF-------------S-----------NLDPLMF-------------------------------WILMELNLVSFVFLLSMEV-LDS-KGFLKSLELG--LFYFLVQSLGSMVFL----------F----SICLSDSA---F-----LFS-SFLFWISISLKIGIFPLFFWIF------------------------------------------------------------------------YLGSSLG-S--LSF---S--LILTFQK-VP--M-----FLVLFN-FN---SLFNF-VFI----------SL---SLVSGSFL------IFNS---FSLVPLLISSSISS-------------SIW--------V-FLLFSIDLNLYF-FYFS-AYS----LVAFL--LVYSLKLN--PCSLGIIEI----------------LS-F---AFLGGLPPMSFFFFKF----MI---F--NTL--------------SLSN------FWIFLFIWFFSIFCLLGYTK----------FFFKS--FFY-KISPYYTQKI---CKKKSFMVV--------MGSGFL--PLFYVY------------------------------
>Aculus_ligustri_HEN33
-------------------------------MLIYLTSLLLFF-------------N-----------YNNPIFF-------------------------------WMLMEINLVSFIMIMY-LN-KGL-LVKQDSMNYI--LFYFLIQSAASILFL----------S----NFSFLEWI---S----IFNY-DTMFIISLILKIGLFPLFFWIF------------------------------------------------------------------------NFSQVLN-I--LPL---I--FLLSFQK-VP--L-----LCGLYF-SD---SNMML-ILL----------FF---SFIFGSIL------LFYS---FNILHMFLSSSISY-------------SFL--------M-YFLYTSNIFLFL-TFFL-MYS----IFLYFCLSFMKES--------ANGGKD----------LFILIS-SY---SFFLGLPPFGLFFYKF----IF---AG-IMY--------------MSLG------YMEIFFFWLFGILALFGYLK----------FFFSS--FFS-FTYLYHKPHQ---TLLMNILFF--------SLSLCS--YFFFIF------------------------------
>Aculus_ichnocarpi_GZ124
------------------------MISGLYGTFIYLFSIVFFF-------------N-----------ALNFLNF-------------------------------WIFMEINLISFVFLIFAFN-HID-SGEAGK-ELT--FYYFLVQSISSFLFL----------F----SIFLKNYS---Y-----SFS-DFFFVVAMSMKMAIFPLFFWIF------------------------------------------------------------------------KLSSSLG-S--IIF---I--LILTLQK-VP--M-----FLIFFK-FD---SNLIF-FFL----------IS---SFVSGTFL------IFFC---DNIKNMLICSSISS-------------SFW--------L-YLFYLQDFFLFL-LFFF-FYS----LLI----WVAFS-NS--PISLDSSSG----------------L-LF---CFLCGLPPFSLFFFKY----YLSSYVY-DL------------------S------GGLFFSFWVLSFFCLLGYTK----------FFFFN--FFF-DKFLYLKQEF---CSKKTLFL---------GISVLC--CFPFVV------------------------------
>Aculus_huzhongsalixus_HEN37
---------------------------MIMAFIGYSTGLIFFL-------------G-----------CDQLIVI-------------------------------WILMELNLL-FFLLLLFFS-E---GKTQESFSML--LSYFLIQSFGSALFL---------MF----YILSTGNY---V-----NLYPVMLVFAML-IKIGLFPVAFWVY------------------------------------------------------------------------QISASIN-S--ISL---Y--LLLIVQK-IP--M-----FLI---------------FFMLNPEGIAGVCLA---SLIFGSFM------IVIS---KSMKEILVSSSIAS-------------AYW--------L-FFLFHQSQMNYF-FFFF-CYG----LVMAVFLLGNPYY----GSKIDSTDLT----------MKIISLMIF---LFLMGLPPLILFFLKLD--VSM------FSF--------------TFGK------TTDFFMFFIFNFMGLLGYFK----------SMFKS-------------------LTFKSTLYGASKSNSNKILLTMGCIVILIIMYM----------------------------
>Aculus_bambusae_SD15
-----------------------MMMSKLYLASFYLLSLVFFL-------------N-----------YNSPFMF-------------------------------WVLMEINLVIFIMMIL-SF-MEI-KYKQEMFDLV--MFYFFIQSMASIFLL----------S----DFFFSEDF---Y----FFNS-DIMFLSSLLIKVGIFPFFYWVY------------------------------------------------------------------------KVSNFLS-V--LIF---W--ILMTFQK-IP--F-----FSFLFM-SQ---NSNLI-YIL----------LA---SFISGSFL------ILFS---ENFFSLLVSSSVIS-------------SFW--------L-FYLFSISFYFFL-MFFF-CYT----FVLYSLLTLYKKD--------SYFNLN----------MMMGLF-FF---MFLIGLSPLSLFFFKF----NL---VS-FFF--------------FNLG------TFEFFVFWLFSFLGLFGYMK----------YGYKM--FFS-GENLYYYSIN---YEMKKIFFF---------LSMIF--FYAFLLYQSKLFKLSSSYLE----------------
>Aculops_taihangensis_Z289
-----------------LPPPPRGMTSMVLCFFFYLVSIWMFL-------------S-----------SSSCFMF-------------------------------WLFMEVNLIMMVFLSYKMD-C-E-FSLSCKMASM--FSYFIIQSIGSIMFL----------S----SLIFFEFP---L-----FLN-DIFFVLGLCLKIGLFPVFFWIF------------------------------------------------------------------------SLSGSLS-I--FVF---S--LILTFQK-IP--L-----FLLLFF-NG---SFLID-LFL----------IC---SLVFGSFL------IVSN---SSLIGVLVSSSIAS-------------SYL--------S-YILFSKSLILFF-SFFL-FYF----FFL----YFSLKSGS--DSVF---------------------ILFF---VFLSGLPPFSMFFFKL----FS---LE-FFF--------------LDCS------YFEICIFWVSSFLSLLGYTK----------FFFPL--FV-------LRSGS---NSGKSLLIL--------IFTSFF--SLVVLF------------------------------
>Aculops_sp.nov._Z332
-----------------------MNSSMNTYLVGYLVSIIMLF-------------N-----------SNSTLML-------------------------------WCLLEINMILVITIFL--S-LSN-SDMMLSSEMS--LYYFFIQTMGSFGIL----------A----SVSLNGLT---L---QSVFN-EYLLVISVCMKLGIFPFYFWMY------------------------------------------------------------------------RLGELMN-K--NQF---F--ILLGIQK-VP--L-----IYFVFL-FY---STLMD-FFL----------LI---SLIGGSVL------MFYS---FGLWSILISSSIYS-------------IYW--------L-GFLVSNSYVLLV-MFFL-FYF----LTLHNLLDYLE----------TKDY-------------FYLSYLSF---LFFLGLPPFSLFFFKV----CL---MD-FVI--------------NSCS------LLEFLFFLNFQVLSL---------------VWLHK--NF------FWSNSF---SNFSCI-------------------------------------------------------
>Aculops_sp.nov._CA13
-----------------------MMMKEISLLQVYLITIFFFF-------------N-----------YSNFLFF-------------------------------WMFMELNLLSFILFMG-FF-KEV-WLKQDTLNYM--MYYFIIQSSSSIIFL----------S----NFLFGEWS---S----IFNY-DVMFLISLSFKIGLFPLFFWVF------------------------------------------------------------------------NISKSLS-P--LIL---S--ILLTIQK-VP--L-----FSAMFS-SF---SLLLL-VIL----------FF---SLISGTFL------LFFS---SDLIMAIVSSSISH-------------SYI--------I-YFLYSMSFYVFL-SFFI-FYV----VCLYIILSMKKMF--------SFSYVN----------FIPLLG-SF---LFLLGLPPLNLFFYKF----FL---CS-EIF--------------FFMG------SIEMFFYWFMSFLALMGYLK----------IFFFT--YFF-PMEIYSFLKG---LMFNSFYLF---------FVMLS--FFLFLF------------------------------
>Aculops_sp._CA47
----------------------------MLAFTAYLYSILMFF-------------N-----------MQDNLLI-------------------------------WVCMEINLLLTLLIIFLDS-LESG-DWKDTMNMC--LYYLMLQSFGSFVFL----------YG---SFFYLGE--------GMELLGSFFVVSSIAFKLGLIPFHSWAF------------------------------------------------------------------------KMVN-ILGP--LGF---F--IFLSIQK-VP--LLFLS---LHLN------DPMLCTLGL--------------LNFLGGCMI------LFYS---MSMEAILTSSSMYL-------------TLW--------V-FLAFLYSPL----VFFL-FFF----NYFIFLFVFCFPLSKGKALFRPLDKVF----------LAVLMLFC----L---GLPPLSFFFFKL----GL---IY-MIL--------------SYFN------SFFMVLIWLLAFFSLLGYIR----------FMYP---FFLFKEPDFSHLKSDF--------FC--------VFMSSLVGFSWFWFLFA---------------------------
>Aculops_sinensis_HEN18
-------------------------------MLIYLTSLLLFF-------------N-----------YNNPIFF-------------------------------WMLMEINLVSFIMIMY-LN-KGL-LVKQDSMNYI--LFYFLIQSAASILFL----------S----NFSFLEWI---S----IFNY-DTMFIISLILKIGLFPLFFWIF------------------------------------------------------------------------NFSQVLN-I--LPL---I--FLLSFQK-VP--L-----LCGLYF-SD---SNMML-ILL----------FF---SFIFGSIL------LFYS---FNILHMFLSSSISY-------------SFL--------M-YFLYTSNIFLFL-TFFL-MYS----IFLYFCLSFMKES--------ANGGKD----------LFILIS-SY---SFFLGLPPFGLFFYKF----IF---AG-IMY--------------MSLG------YMEIFFFWLFGILALFGYLK----------FFFSS--FFS-FTYLYHKPHQ---TLLMNILFF--------SLSLCS--YFFFIF------------------------------
>Aculops_sinensis_GZ38
--------------MIYFYCLIFSNSLNFYLILMYLFFIYMIF-------------N-----------CSSLIYF-------------------------------WVLLEINMVIFVFMISHFL-----SYGEGLMNSSNGFIYLVVQTLGSLIFI----------S----CFIHSSSL---T---FFNFD--FLFLLSAMIKLAGFPFHFWIF------------------------------------------------------------------------IISKSVN-S--TLF---L--LLVTFQK-LP--S-----FIIFFN-MN---LELVF-VFL----------TL---NMLSGSLM------LFYS---ENMVYMIISSSIYN-------------FIW--------M-YLFFISNFFIFS-YFFF-NF-----FFLVFLISKNKMKFN--L---HYSMSD----------SNIFLVVVI---LFLIGLPPLSIFFFKI----YM---MD-LML--------------SNMP------LTLIVVMSVSVMVAVYSYFK----------FFFIQ--MSS-FKINYNMKSI---KIKNSLIYG--------MFILSG--LLII--------------------------------
>Aculops_lobuliferus_CA42
------------------------MTSVLYISFFYVLSVSLFL-------------Q-----------SCSFITF-------------------------------WFLMEFNLICFIMVLFYEN-KLS-SSWGKTMDVS--VLYFLVQSLGSILFL----------L----SVYFSDSL---E-----SIS-NLSFFLSLSMKMAIFPLFFWSL------------------------------------------------------------------------DLAGSFS-P--LVL---I--LLLTFQK-IP--L-----FLLSFT-FN---PSLNI-LFF----------SL---SLITGSVM------IYFS---MFSNFLFISSSISS-------------SLW--------I-FFLYMESMSLY--FYFF-LFY----FLCLL--LYFSNSSF--NSSVGSFDS----------------ISAF---MFLGGLPPASFFFFKF----YV---FN-WIS--------------ANMS------FISFFFFWVFSFLCLVGYFK----------FFHTS--FYF-TNFLYLTQKF---WKKKSSISV--------NGLIFF--LFFFL-------------------------------
>Achelia_bituberculata
-----------------------MKFSKLSLMVMFIMTIVWGS-------------S-----------SLSWFSM-------------------------------WMALEMNTMMFMPLMW-------MGSFQQHSESV--MKYFLIQGISSMMFI----GLALSLNMPIYFQLSNYI-----------YV---IMFITIMLKIGMFPFMFWYV------------------------------------------------------------------------EVIVKCTFL--SMK------MILTIQKFLP--------MMMMSYIFY-ELKLTWLYIFI----------IV---NAILGAIS------ALNQ---TGLKKIISFSSITQ-------------MSW--------M-VMSIYMGFSLYL-IYFF-VYS----LIVIYLCSFISNNMIYL----FLDLLMIK--------NMFFS-LNI---LSLAGLPPFSGFVIKW----LV---FD-FMI---------------ING---Y--YLLGFFLIMSSLITLYFYLR----------LMFVVPIM-----SMVNLKFFNYIYS----NIFLK------IMGIMNLVVIPFMLIIYL--------------------------
>Aceria_pseudoligustri_kadono_FJ31
-----------------------MMISQVYVFIVYFMSLFFFF-------------N-----------YSNPFLF-------------------------------WLLMEFNLLAFILILV-LN-KQD-FFKQDKLNMM--VYYFIIQSSASLIYL----------S----NFSFEDLE---G----IFNN-DLMFLISMVLKIGLFPLFFWVF------------------------------------------------------------------------NMSYSLN-F--LGF---Y--MMLTIQK-IP--L-----FYFSFL-SN---FNVLF-YIL----------IL---SFFSGVIL------LFFS---DNFLHFLVSSSLSY-------------SFF--------M-FLLYSYSNFLFL-SFFL-FYS----LFLFFLLYLYFDL--------NLSFKG----------FTFIL--VF---SFFLGLPPLGLFFYKF----IF---TK-ELL--------------LLMG------YMEMAMFWFFSFLSLVGYMK----------FFYLF--FYR-SFFLYLKNEF---WFSKMSFLI---------CMSSI--FLIFLI------------------------------
>Aceria_aloinis_BJ2
------------------------------MMTFYLLSIFFFF-------------N-----------YTSPFIF-------------------------------WVMTELNLLLFIIIML-SF-MET-SYKQEMSDLI--LFYFIVQSLASIFLL----------S----DFFFSEDF---F----IFNS-DIMFIISMLIKLGIFPFFYWVF------------------------------------------------------------------------KISDYLN-F--VTL---S--FLLTFQK-VP--F-----FSIFFF-SN---NVIIP-MIL----------FF---SFLSGSLL------IVFS---FNFVSMLVASSISS-------------SFW--------I-FYLYVYSFFFFI-MYFF-LYF----IFIYFIFNLYFFC--------KNKGSN----------FFFSIM-LF---MFLIGLPPMSLFFFKL----NL---IY-FFW--------------LGFG------TSEVVLFFLFSFISLFGYLK----------YSFKS--FFE-SFLLYNSFKN---EKNKMLFF-----------SFML--TFFFFFII----------------------------
>Acarus_farris
------------------------------MTYILFFSSLVSI-------------C-----------CSNWIML-------------------------------WFMLELNTLSMCYLFSKD-----AKMNNGVMTTS--FLYYLVQMVLSILIF----FLGKTLF-LIF--------------------DNFLIAWLLMAKMGIWPAHFWYM------------------------------------------------------------------------KMIDSMMMKNNSLL------LLMTWQKISP--------LMVLSMLNIDKNIFFFIIMLT----------II---NMFSPLSK------ISMN---SSTKSILALSSFNN-------------NSW--------L-VTVLIFSPMGFF-LFLM-LYF----TTMLSTLDMFKKLWNKN----KILNK-----------KIIDFLMVS---SNLAGLPPFTMFWGKL----MV---LK-NML---------------MIS--FLPYEF-SLILMASSCYMMYHYLW----------MTM----------SEISFSPYKIQN---LSNKIN-YTTMKIVLMTSMAGFMLFMILSITQKSGLFW-------------------
>Acarhis_gen.nov_Z277
-----------------------MNFNNLFMFLFYFFSIIFLF-------------N-----------FSSMFLY-------------------------------WMCLEINMISFLFMMLK---MKLKFTKMESMNQL--FFYFIVQTLGSIMLI----------LSISFSFLNSSYL---N---MEFF----MIS-GLILKMGMFPFHYWIY------------------------------------------------------------------------NLVNYMP-E--FLF---C--VILTFQK-IP--M-----FLILFS-LE---SKLLW-ITL----------LF---NMFMGCFF------LEKS---DSIKMILLSSSVYS-------------SVW--------Y-YMMFSMSLYIFM-MFLT-FYF----SLIWFLMFSLKNPFM--DD--FTKNK------------KELFMIAF---IFILGLPPFSMFFLKI----YI---IK-NIF--------------DYLS------LFNVMIIWICTFVSMFSYFK----------FFYNK--VFI-SESLYLINGKNNINL---SLFM---------IMSSFILFMF---------------------------------
>Abacarus_sp.nov._HEN45
------------------------MTSKINLLGFYLLSIFLFL-------------N-----------LSSPFII-------------------------------WLFIEFNLLCFISLMV-IS-GT--DMKQEMNDMF--LFYFVIQSSSSFMYL----------L----NFYFFPEV---S----MFNS-DCFFILSMIVKLGLFPFFFWVF------------------------------------------------------------------------KMSEYLN-V--DSF---C--LLLSLQK-IP--F-----FLMLYS-SS---NIFMI-SLL----------FL---SFLSGSLM------LFFS---DSLKKAFVCSSISY-------------GFW--------T-LYLYIYSDFLFL-TFYI-IYG----VFLFSLFHS--S---------NVLQSN----------SLFFLG-SF---MFFIGLPPFSLFFFKF----LV---IN-VIG--------------SSLG------FMEILFFWFFSFLMLFGYFK----------FFYKG--LNF-FPNVYTSNNI---TSLKLFLPI---------FASSF--LLIFIT------------------------------
>Abacarus_sp._HEN47
------------------------MTSKINLLGFYLLSIFLFL-------------N-----------LSSPFII-------------------------------WLFIEFNLLCFISLMV-IS-GT--DMKQEMNDMF--LFYFVIQSSSSFMYL----------L----NFYFFPEV---S----MFNS-DCFFILSMIVKLGLFPFFFWVF------------------------------------------------------------------------KMSEYLN-V--DSF---C--LLLSLQK-IP--F-----FLMLYS-SS---NIFMI-SLL----------FL---SFLSGSLM------LFFS---DSLKKAFVCSSISY-------------GFW--------T-LYLYIYSDFLFL-TFYI-IYG----VFLFSLFHS--S---------NVLQSN----------SLFFLG-SF---MFFIGLPPFSLFFFKF----LV---IN-VIG--------------SSLG------FMEILFFWFFSFLMLFGYFK----------FFYKG--LNF-FPNVYTSNNI---TSLKLFLPI---------FASSF--LLIFIT------------------------------
>Abacarus_sp._GD111
------------------------MMSHNLVAFFYLLSLSFFL-------------N-----------SSSSFFF-------------------------------WIITEVNLLLFIMILM-ML-GNF-WSKQEYHDLL--LFYFLIQSLSSIFIL----------S----DFFFSLDF---Y----IFNS-DYMFLLAMLIKLGMFPFFYWMF------------------------------------------------------------------------KISSFLN-S--LSL---V--LILGLQK-IP--F-----LVVLFS-MQ---SSVFM-VLI----------LL---SFFSGSLM------ILFS---ASLIDMLICSSISY-------------SFW--------V-FYLYTFNFYVFL-LFFF-FYT----ILVFFLLDCYVF-----------FNFS----------NVYLIF-LF---MFFFGLSPASLFFFKF----LV---VS-YLF--------------LNLG------VVEMLIFWILSFMSLVGYLK----------FFYKS--VFN-QVNFYIFFLSKIFIKKIFFFF------------SVF--FFLFFFYC----------------------------
>Abacarus_sp._CA9
-----------------------MITSKSYLTFLYLFSIILFF-------------N-----------YSNPFIF-------------------------------WVMTELNLILFILFIL-IS-DLG-KYKQEMHDLV--MFYFIVQSLASILIL----------S----DFFFSSEF---Y----IFNS-DSMFICALLIKLGAFPFFIWVF------------------------------------------------------------------------KVAQFFN-F--KIM---S--YMLTFQK-IP--F-----FLVLFN-ST---NMFIS-FIL----------MI---SFVSGAFL------VMYG---TDLMFMIISSSVSS-------------IYW--------I-YYIYTYSLFFFV-LYFT-LYG----SFIFLFLRLSTHG--------SNSSSN----------CITILL-LF---CFLLGLSPLSLFFFKL----YT---ML-FLF--------------LNYK------ILEVVVFWLFSFMCLFGYLK----------FSYKF--FFF-KFEVYNIFSS---SFLSINFFL---------FSITF--FILFMVY-----------------------------
>Abacarus_sacchari_GD130
------------------------MTSNMYLISFYLISLFLFL-------------N-----------FSSSFTF-------------------------------WILIEFNFIMFISFCL-YM-GKH-KDSQEMNDVF--LFYFIIQSLASSFFL----------F----DFFFLSEI---S----IFHF-NYFFFVSILIKLGVFPFFFWIF------------------------------------------------------------------------KIRDFVD-S--FIF---S--ILLSLQK-LP--F-----FLVLFS-SN---DFLLL-ITL----------VS---SFIVGSIL------ILFS---KDFKFMLICSSISY-------------SFW--------T-VYLYLISSALFI-FFYM-LYG----LFLWLLLHSLEV---------GVGISS--------------IF-SF---MFFLGLSPLSLFFLKF----LA---VG-FIL--------------FSFG------QMEILIFLIFSFMLLFGYMK----------FFHTS--MYL-LSDLYKYIKI---FGNKMLLIS---------LTTSI--FCGFLL------------------------------
>Abacarus_oplismeni_GZ33
-------------------------------MSFYLISIFLFV-------------N-----------FSNPLIL-------------------------------WVLTEFNLIVFISVIL-FL-SEF-KFSQEMNDVF--LFYFVIQSISSSLFL----------I----DFFFSSEV---S----SFHT-DFFFIFSMLIKLGVFPFFYWVF------------------------------------------------------------------------KIRDFLG-A--LMF---S--VLMSLQK-VP--F-----FLILFS-NM---NYEIL-FFL----------VI---SFILGSVM------IWFS---KDLKSMIIWSSISY-------------SFW--------V-VYIFFYSSFLFL-FFYF-VYG----VSLYFLLSCICL---------NKGALD----------YLFLLF-SF---MFFLGLSPLSLFFFKF----LT---MN-FIY--------------SYMG------VFEILIFWFLSFLSLFGYMK----------YFFKT--MFSSFSDLYMHSKI---FKNKMLSFS---------LTLSL--FFVFLV------------------------------
>Abacarus_oplismeni_GD129
------------------------MTSNMYLISFYLISLFLFL-------------N-----------FSSSFTF-------------------------------WILIEFNLIMFISFCL-YV-GKH-KDSQEMNDVF--LFYFIIQSFASSFFL----------F----DFFFLSEV---S----IFHF-NYFFFVSMLIKLGVFPFFFWIF------------------------------------------------------------------------KIRDFVD-S--FIF---S--ILLSLQK-LP--F-----FLVLFF-SN---DFLLL-ITL----------VS---SFIVGSIL------ILFS---KDFKFMLICSSISY-------------SFW--------T-VYLYLISSTLFI-FFYI-LYG----LFLWLLLNSMEV---------GVGVSS--------------IF-PF---MFFLGLSPLSLFFLKF----LA---VG-FIL--------------FSLG------QMEIFIFLIFSFMLLFGYMK----------FFHTS--MYL-LSDLYKYIKI---FGNKMLLIS---------LTTSI--FCGFLL------------------------------
>Abacarus_oplismeni_GD121
---------------------------------MHMLNLILMT-------------N-----------SFSIIML-------------------------------WVVLELNMLSMCML----MKSEYMKSMNSYMAKNSMFLYFLYQTMGSVMII----------L----SAK---ME---SMYFFQELSQEFLIFLGISLKMGIFPMQFWLY------------------------------------------------------------------------SL---VKEN--SSF---ISAMILVTQK-FP--M-----IMLMSYLPF---NSIIMLCMI---------------NLTFGLFM------MVIS---KDLTELIVFSSLFG-------------LTW--------M-LSAFYMGMMFFL-NFMM-GYL----LVMMCLVNKDLKKIES-----KEKVQY----------TLC-----F---MFLAGLPPMSMFFSKM----A----IF-YTI--------------MNKE------MMIMMFVWIMAFMSLVVYSK----------FIMKF--MVN---SSKNFFKKNNNSMLMSNLS----------MILSSLMITLFVF------------------------------
>Abacarus_bambusae_GD118
-------------------------MNKSYLISLYTFSLLLFL-------------N-----------YNSTFLF-------------------------------WVLTEMNLILFVFIMV-SF-MET-TYKQEFYDLV--IFYFFVQSISSIFLL----------S----DFFFSGDL---F----IFNC-EAMFFLALTLKLGIFPFFFWAF------------------------------------------------------------------------KLCDYLS-L--FIF---W--LILTLQK-IP--F-----FLIFFS-NF---NNWLI-LIL----------VF---SFISGSVL------ILFS---NSFNFMMVSSSVLS-------------TFL--------I-FYIFSLDFLFFF-FFFF-FYS----VSIFLLLKVYFKD--------YNSSLN----------FLVMLF-LF---SFFLGLSPLSLFFFKL----SL---TT-FFS--------------LYAS------SLELLIFWGFSFLALFGYMK----------FCYFL--FYS-GTNFYFYSVS---YEKKIIFFF---------LSMVF--FYAYLGY-----------------------------
