# Supplementary material for: Phylogenomics resolves the higher-level phylogeny of herbivorous eriophyoid mites (Acariformes: Eriophyoidea)
Source: BMC Biol. 2024 Mar 22;22:70. doi: 10.1186/s12915-024-01870-9 (PMC10960459; doi:10.1186/s12915-024-01870-9)
Supplement: Supplementary file 3 — Additional file 3. Original untrimmed alignments by Gblocks v0.91. [file 12915_2024_1870_MOESM3_ESM.zip › Additional file 3/AA/NAD3aa.fasta]

>Zygoribatula_sp1.
----------------------------------------------------MSMIWVISLLLVAVFM---F-L-----VQMVQ----KKAQSSKEMW--SQFECGFNVMNPTH-IPFSLQFFLVALLFLIFDVEIAMILS--FPM-----EPHNIKSILLIT--IFIVA-LTIGLLYEWQKSKINWSE----------------
>Z392
-----------------------------------------------MLKFYYAFNYFIFFFLLILIT---G-L-----FFLSK----KEENWEIQDS--QIFECGFSSYFDSR-FSFSIHYFLVGLIFLFLDLELCLMMP--MLV----TSLDNLKMVTYLL--LFLVL-LLAGLAEKWFEGSLDWNF----------------
>Z382
-------------------------------------------------MYSFAFLMLVLIILSSFIM---V-V-----FFLLS----KKEKWEMILS--SSFECGYTSYFYSR-YSFSIHYFFVGLIFLFLDLELCIVMP--LLI----NFSQSVFSIFILM--AFVLI-LLMGLLKEWVENKLEWFK----------------
>Z344
--------------------------------------------------LLLIKTVIMISILCVVLL---I-L-----FYWAS----LKTKMDKLSQ--TSFECGYTSHFNSR-NSFSVHYFVISLIFLFLDLEICFALP--FFM----EDLNNTETWISLM--LFIFI-LFLGLVKEWMDKKLDWEY----------------
>Z343
--------------------------------------------------LLLLKFLFMVVFLIVILS---I-L-----FYMVS----KLTIFNFSCV--SPFECGYTSYFYSR-FSFSIHYFMVALIFLFLDLEICFIIP--FFV----EELSSVYLWVYMI--LFISI-LLLTLFKEWVDGKLDWEF----------------
>Z318
--------------------------------------------------MLVFIFFL-TVLFGLFLL---S-L-----FFIFS----KNKNFDILFN--SSFECGFTSYFFSR-FSFSVHYFLVGMIFLFLDLELCYLLP--FMS----ESYSSLMILSLFL--TFIVA-LLLGLLQEWSSGLLDWKF----------------
>Z296
--------------------------------------------------LLLNFILT-SMMLIFLIN---F-L-----FFLLS----KKFNWEHSMS--STFECGFTSYFFSR-YSFSMHYFLIGLIFLFLDLEICFMMP--FFN----GEFASASSYYFLL--IFIVI-LILSILMEWKLGKLEWKY----------------
>Xenillus_tegeocranus
-------------------------------------------------------MWTTAVIVTLLLY---T-T-----TKLTS----KKSHPSKNKW--NIFECGFFNMTPHH-TPFSLQFFLIALLFLVFDIEMAILLS--FPM-----EPTTTKKTYIIM--MIMMI-LTIGLMYEWQNSKIEWTNWME-------------
>Walchia_hayashii
-----------------------------------------------------MNIMMTTLMLMIMLITTWT-I-----ISPTE----KENQTM---N--SPFESGFENFNSSF-IPFSSQYFMIALVFLIFDLEIVMTLP--MPQSTEKEKTTTMVS----AFLVALMI-LM---MKEMKISSTEWMK----------------
>Vittacus_cannabus_HEN44
----------------------------------------------------MFFFML-SVALISLLV---M-I-----FFLSS----KKLEWGESSS--SSFECGFTSYFFSH-YSFSMHYFLIGIIFLFLDLELCFLMP--FFN----GDLTTLSSYLLFG--SFIGL-LLAGILMEWAEGKLDWKFWA--------------
>Vitex_agnus-castus_L._S152
----------------------------------------------------MVFIFL-TLIVILILS---A-L-----FFFSS----KQIGWEEGVS--SSFECGFTSYFFSR-YSFSMHYFLIGLIFLFLDLELCFMMP--FFN----GEMSSFTSYYSLL--SFITI-LIFGVLLEWGDKKLDWKY----------------
>Vasates_sp.nov._Z327
--------------------------------------------------LLMSSVCL-AAVLPILIS---L-I-----FISMG----KTSDWSIWTS--SVFECGFTSYFFSR-FSFSSHYFIISLVFLFLDLELCLLFP--FFS----QVSSSTLSLCLGW--IFALI-LLLGLLEEWFLGALDWSS----------------
>Trombiculidae_sp4.
--------------------------------------------------MSMIKLILVSLTMSMFLC---A-I-----MILTA----KSHQMNKINK--SPFECGFKKETSSK-NSFSSQFVTIMLLFLMFDLEIVMVMP--SPL----IKAASTTNFLVVS--LFMLM-LTMTLMIEWAKGMLEWKS----------------
>Trisetacus_ehmanni_Z341
------------------------------------------------MLFN---YLAVTLLFGLVFF---L-V-----FYFSS----IKVFLNHNYQ--SSFECGFSSMFYSR-YSFSVHYVMVILIFVLLDLE-FTLIFWFFFS----SS-PSFMFSFSIV--SFLLL-VMLSLFYEWYVGSLDWSY----------------
>Trimeroptes_luanchuanensis_Z322
----------------------------------------------------MNKSIFLILMINLLIS---M-M-----FFLAS----KKEKWEKMKS--STFECGFNSYYHSR-FSFSIHYLIVALIFLFFDLELCFLMP--FMN----ENSSSYMMKNSLT--FFILI-LLMGLLIEWKTKKLEWTE----------------
>Trematuridae_sp.
----------------------------------------------------MIKYMMLIIIILSTIL---M-I-----FMIIT----KKTFFNKNKA--SSFECGLEPFSTGR-IPFSLRFFKITLIFLIFDIEIILILP--FPINI--SQ--QTEMLSSFL--IIMMI-IILGLLYEWVTGALNWIK----------------
>Tityus_serrulatus
---------------------------------------------------MFVLIVIFCFILSFMIW---V-V-----GNMLS----KSMEKDKEKG--GVYECGFESFYMAR-VPFSLQFFLIGVIFLIFDVEIVLMLP--MIL-L--SDVNLI-ESVYFF--LFVLL-LLGGLYYEWKEGALEWYN----------------
>Tetra_suspensae_SD22
--------------------------------------------------LLVYFLLF-NSLISFLIL---F-L-----FFFLG----KNNIWDSLKS--SIFECGFSSYHFSR-FSFSMHYYTIGLIFLFLDLELCFLLP--FFN----FGFNELKMSYFFW--TFTLV-LILGLLEEWSFGILDWKF----------------
>Tetraspinus_sp._HEN26
----------------------------------------------------MLFLVG-FSLVILIIL---S-L-----FFLLS----KTSMFDNLGA--SSFECGFTSYFFSR-FSFSLHYYLIGLIFLFLDLELCYLLP--FLN----EEFSSFLPFSFFW--IFMAV-LVLGLMEEWKEGLLDWKF----------------
>Tetra_sp.nov._Z400
--------------------------------------------------LLMSSVYL-AAVLPILIS---L-I-----FISMG----KMNDWSIWTG--SVFECGFTSYFFSR-FSFSSHYFIISLVFLFLDLELCLLFP--FFS----QISSSTLNLCLGW--IFALI-LLLGLLEEWFLGALDWSS----------------
>Tetra_sp.nov._Z284
--------------------------------------------------MLMMLLVL-SSMLITLVL---M-L-----FFLSS----KNLEFDNLMS--SVFECGFSSYFFSR-FSFSFHYYLIGLIFLFLDLELCYLFP--FFN----EDFSSNLSIFYLW--MFILI-LLLGLLEEWKEGLMEWKF----------------
>Tetra_sp.nov._CA43
----------------------------------------------------MIHLMF-SFFLIMIIL---Y-L-----FFSVG----KKIPWEASSS--SSFECGFTSYFFSR-FSFSMHYYMVGMIFLLLDLELCFLMP--FFN----EEFSSIKITSLSW--VFVTI-LILSVLMEWAKSKLEWKF----------------
>Tetra_qingyuanensis_Z333
--------------------------------------------------MLIFSFFL-SFLIPLLIL---S-I-----FTSLS----KFSKWGLINS--SIFECGFSSYFFSR-FSFSSHYFLIGLIFLFLDLELCVLFP--LFS----QPSSDYTAMILGW--LFVFI-LLLGLLEEWSAGALEWKFWA--------------
>Tetra_pyriana_HLJ98
--------------------------------------------------LLMLYILS-ASSLLMIIM---L-L-----FFLAS----KKMEFEMLSS--SVFECGFSSYYFSR-FSFSMHYFLVGLIFLFLDLELCYIMP--FFN----SSFAELKLMFFLW--VFILI-LLGGFMEEWKFSMLDWKF----------------
>Tetranychus_urticae
------------------------------------------------MIIF---LFMILFMIIMLLS---L-Y-----LMFYK----NENMMNYNFS--SMYECGFMNMTFSR-FFFSMNMFIYLILFIVLDMEIFFLSLMVFYE----MSFLIILNTFIFS--MILLM------IYEWFSMSLNWFIK---------------
>Tetra_lycopersici_FQ
---------------------------------------------------MNLLVAYVAL-IISIFL---P-LGVLLGFYLLS----KNSKFEENLG--ASFECGYTSYFYSR-FSFSIQYFMVALIFLLLDLELCLIFP--AFV----GSSGGVTTSSAVF--FMVSL-LLWGLLVEWSNEKLEWVS----------------
>Tetra_lucidi_HEN8
-----------------------------------------------------MYFLIFSLTLSILVL---S-I-----FWSAS----KKVTTESLTS--SVFECGFSSYYFSR-FSFSMHYFIIGLIFLFFGSRALLLNT--FLQ----FKHHSFYDGYPNL--NFYPC-FSIGFASGMKISNISLKV----------------
>Tetra_louguantais_AH43
----------------------------------------------------MCYFLV-SILIYFLIM---V-L-----FNISS----KSSEWDNSQS--STFECGFTSYYFSH-NSFSIHYFIIGIIFLYFDLELCFLMP--FFN----QEYSNMLSFIASF--LFVLA-LILGVFIEWKSNKLDWKD----------------
>Tetra_cuihuae_QH6
-----------------------------------------------------------------------M-L-----FGLAS----KSSKWDMEGT--QSFECGYTSYFFSH-NSFSMHYFVIGLIFLFLDLELCLLMP--FFS----SEYPSLKTMLILG--VFIWI-LVLGVIYEWKMDKLDWKFWAWKFSLQENSKSLIS
>Tegonotus_celtis_YN448
MCFVWKVFKVWNSLLVLTLCSCCLNFPMFFFMLLKKLANPLGILSSKQMIILLMIFMALSSFLVLILI---F-L-----FFFIS----KLENYLNFQS--LSFECGFSSYFFSR-FSFSIHYFGIALIFLFLDLEL---------------------------------------------------------------------
>Tegolophus_ulmi_CQ4
--------------------------------------------------MLMIYNSV-CGALITILI---F-L-----FFFLS----KSESYLNFQG--VSFECGFSSYFFSR-FSFSIHYFGIALIFLFLDLELCFLLP--LFS----EEFSSFKELILLW--IFAFI-MILGLIKEWKMGELDWKF----------------
>Tegolophus_tremae_Z368
-----------------------------------------------------MYNSV-CGALITILI---F-L-----FFFLS----KMESPLNFQG--VSFECGFSSYFFSR-FSFSIHYFGIALIFLFLDLELCFLLP--LFS----EELSSFKELLILW--LFAFV-MILGLLKEWEKGELDWKF----------------
>Tegolophus_oblatus_QH7
----------------------------------------------------MIFFLV-SMILGLVIL---T-L-----FSILS----EKMDTDSLSS--SVFECGYSSYYFSR-FSFSMHYYTIGLIFLFLDLELCYLMP--FFN----MDLADFKMMAQMW--IFIMI-LVVGLIEEWSFNMLDWKF----------------
>Tegolophus_miscanthus_Z371
---------------------------------------------------LLLLISTGTFIFVSLLL---T-L-----FYLLG----KNFKFSNSGA--QSFECGFSSYFFTR-FTFSIQYFMVALVFLFLDMEICMIIP--ILI----SESWYTLLEEKLL--IFVTV-LFAGLLVEWVLGKLDWTY----------------
>Tegolophus_miscanthus_Z336
--------------------------------------------------MLMFFFFF-ISVLSILLV---S-L-----FFIFS----KNFLFDSFFN--SSFECGFTSYFFSR-FSFSSHYFLIGMIFLFLDLELCLLMP--FMS----ENFSMLFTVGLFF--SFVLV-LLLGLLEEWKKGLLNWKF----------------
>Tegolophus_lespedezae_HEN12
--------------------------------------------------------MI-SLLVPIIVL---S-A-----FSFLA----KSSEWVSSGS--SIFECGFTSYFFSR-FSFSSHYFIIGLIFLFLDLELCILFP--LFS----GPSSDSSSMFLGW--FFALL-LLIGLVEEWGVGALEWKF----------------
>Tegolophus_hunanensis_HEN41
----------------------------------------------------MVFIFL-TLIVILILS---A-L-----FFFSS----KQIGWEEGVS--SSFECGFTSYFFSR-YSFSMHYFLIGLIFLFLDLELCFMMP--FFN----GEMSSFTSYYSLL--SFITI-LIFGVLLEWGNKKLDWKY----------------
>Tegolophus_hunanensis_HEN17
----------------------------------------------------MVFIFL-TLIVILILS---A-L-----FFFSS----KQIGWEEGVS--SSFECGFTSYFFSR-YSFSMHYFLIGLIFLFLDLELCFMMP--FFN----GEMSSFSSYYSLL--SFIII-LIFGVLLEWGNKKLDWKY----------------
>Tegolophus_hunanensis_AH39
----------------------------------------------------MVFIFL-TLIVILILS---A-L-----FFFSS----KQIGWEEGVS--SSFECGFTSYFFSR-YSFSMHYFLIGLIFLFLDLELCFMMP--FFN----GEMSSFSSYYSLL--SFITI-LIFGVLLEWGNKKLDWKY----------------
>Tegolophus_celtis_S136
------------------------------------------------MNLLILFFFF-SFTLILVLI---F-L-----FFFLS----KISILNSTQG--SAFECGFTSYFFSR-FSFSIHYFTVALVFLFLDLELCFLLP--LFS----EQNSSVKEMLFLW--TVVFV-LLMGLLKEWTSGELD-------------------
>Tanystylum_orbiculare
-------------------------------------------------MFMIMIILFSIFVLSLLII---F-M-----SLLLS----KFDFKDMEKS--SAFECGMNMMNSPL-IPFSLQFFLIAIIFMIFDVEVALIVP--FPL-I--DLINYQVTSLTMI--LFLLI-LLFGILYEWLNGALEWKI----------------
>Tachypleus_tridentatus
-------------------------------------------------MKITLLMCLFSLFLSFILS---L-I-----SMTIS----KKTMLDKEKL--SPFECGFNPFSSSR-IPFSLRFFLISIIFLIFDVEIALLLP--IPF-I--LLTKF-SIFTFSL--FM-II-LLIGLFHEWNEGALEWAN----------------
>Surapoda_tianlinensis_Z302
------------------------------------------------MMLLLSFILPTAFFFFFFFF---T--------FLLS----KLEVSDFNFS--SSFECGFTPFFLSR-FSFSVHYFLVSLLFLFLDLELCMFFP--ILF----LDRLSFKTLLFGF--FFVLV-LLLGLLSEWGMGGIDWDV----------------
>Surapoda_tianlinensis_GD126
--------------------------------------------------MLLVFMI---FFFFFFFL---S-I----LFYILN----KSEKFDHLFS--SPFECGFTPFFISR-MSFSIHYFVVCLIFLFLDLELCMFFP--IFL----LDFADWKMYLVGF--LFIFC-VFLSLILEWISGALDWSK----------------
>Stylochyrus_rarior
-----------------------------------------------------MQLFYSIWFLVLVIL---M-L-----GLYLS----KKTFLDKEKT--SSFECGFDPFFMTR-TPFSLRFFKISIIFIIFDIEIILMLP--LPL-M--PPLLNTSNTITVM--VLLFI-IMMGLLYEWLQGSLDWIK----------------
>Steganacarus_magnus
--------------------------------------------------MKFTLFVFSSFILVLLFY---N-L-----VYFLF----FR-FEGFNIW--SPFECGFNNNFFGN-NPMSYQFFVIGVLFLIFDVEIALIIP--FSV-----EKWIDKNMNSMI--IFLLI-LIFGVAYEWKSGKIQWLK----------------
>Sperchon_plumifer
--------------------------------------------------MTLLSVMMSSIL--------YS-M-----LTTLS----KEKNLLKEES--SNFECGFQSQTEKN-NQMSSQFFMIAILFLIFDVEIAFILP--IPLS------ETMFNLNNWNILIILII-LLTGTLAEWKMGMIEWTK----------------
>Shevfchenkella_miscanthis_KK11
--------------------------------------------------MLMFFLFC-ISALSILLV---S-L-----FFIFS----KNYMFDSFFN--SSFECGFTSYFFSR-FSFSSHYFLIGMIFLFLDLELCLLMP--FMG----ENFSMLFTVSLFF--SFVLV-LLLGLLEEWKKGLLNWKF----------------
>Setoptus_koraiensis_SD23
------------------------------------------------ML-----YL-LGFAVSLLIY---M-M-----FFVFS----YKLMSMNDEL--SPFECGYTSFSQSN-FTFSIHYLLFIFLFLLLDLE-FTLTFWYFYS----SSFSSQVSLFLVE--VFLMV-VLLSLVYEWYSSKLDWTY----------------
>Setoptus_koraiensis_HEN28
----------------------------------------------------MASFIL-SLLIPIIVL---S-I-----FSSLA----KSGVWVSISS--SIFECGFTSYFFSR-FSFSSHYFIIGLIFLFLDLELCIIFP--FFS----GPSSDPSSMLLGW--FFALI-LLIGLIEEWGVGALEWKF----------------
>SD27
--------------------------------------------------LLIFFLLG-IIVVVLVIL---I-L-----FFFSS----KFNQFDIFSN--STFECGFTSYFFSR-FSFSIHYFMIGLIFLFLDLELCYLMP--FFN----EDSSNPILSMFLW--IFVLV-LILGLMEEWNQGLLEWKD----------------
>SD20
----------------------------------------------------MYFILG-IIIVIFFIL---I-L-----FFILS----KKNKFDTLGG--SPFECGFSSYFFSR-FSFSFHYFLIGLIFLFLDLELCYLLP--FFN----EDFSSIVMIFYLW--IFITI-LILGLAEEWNQGFLNWKF----------------
>SD19
----------------------------------------------------MLYLVF-SGLLSSLIL---L-I-----FFFLS----KKNGIENLNT--SVFECGFSSYYFSR-FSFSMHYFTIGLIFLFLDLELCYLMP--FFN----LDFPDLKMLFLVW--MFILV-LILGLMEEWKNQMLDWKF----------------
>Scolotosus_sp.nov._GX54
----------------------------------------------------MYFFVL-SFILVILII---F-L-----FFISS----KNLNWEEMMA--ASFECGFTSYFFSR-YSFSMHYYLIGLIFLFLDLELCFIMP--FFS----GEVGSLSSFFFLS--FFVLI-LVTGIFLEWAMNNLDWKF----------------
>Scolotosus_sp._GZ100
----------------------------------------------------MIFIFF-FLLLIFLII---I-I-----FFLIS----KNNSWNESMA--SSFECGYTSYFFSR-YSFSMHYYLIGLIFLFLDLELCFIMP--FFN----GDFSSSTSYFLFY--MFITI-LILSLLLEWKNDKMEWKF----------------
>Sarcoptes_scabiei
--------------------------------------------------MMLILIITIILLMLMFFF---L-I-----MILTKFNKMNFY-----KN--SPFECGFQNMTKFS-TPFSFPFFIYSIMFLIFDLEISILSSFPIF----------IFFKVEMW--FLMVL-IMIITFYEWKKGMMKWIFSKKKLVST--------
>S167
-----------------------------------------------------LFTVFIPFLIGFVVL---M-L-----FSFLG----FKMIWESWSS--STFECGFSSYQLCR-NSYSVHFFLIALIFLFLDLELCSLMP--YLN----EELESNFSMELFL--IFVVS-LLLGLILEWKNNSLNWVN----------------
>Robertsicus_elaphensis
-----------------------------------------------------MLSKILMMTMLILMF---L-F-----FFFMK----FKNILSKHKF--SPFECGLDPFSSSR-VPFSLKFFIIGIIFLVFDIEIILIIP--FPI-L--VLNKNFSIFFSFF--LINLL-MLLGLIYEWKMGMIDWLK----------------
>Ricinoides_karschii
----------------------------------------------------MKFMITMIITLSLLIS---F-L-----TLILN----KKLSL-MEKG--TCFECGFNPINPTR-APFSIRFFLLAILFLIFDVEIALILP--FPF-M--NTSTT--TLISTT--TFLLL-LNMGLVYEWLNTFLEWY-----------------
>Rhyncaphytoptus_ulmi_HEN3
-----------------------------------------------------MILFV-PVLIIMLVQ---M-L-----FFLSS----KKMEWDVLFS--SSFECGYSSYFFSH-FSFSIHYFMVAMIFLFLDLELCILMP--YLN----ECLAGILLESAIF--LFVGA-LLLGLILEWKEGKLEWMF----------------
>Rhyncaphytoptus_sp.nov._GZ96
--------------------------------------------------MNLIFGII-CIILILTIN---V-L-----FFLAS----FKHNWESLSS--ATFECGYSSYFFSH-FSFSVHYFLIALIFLFLDLELCFMMP--FFN----DFLSDFSILNIVI--IFITL-LLLSLLLEWKMKKLEWIY----------------
>Rhyncaphytoptus_sp.nov._CA38
----------------------------------------------------MLKSMIISFSLISIIY---I-I-----FLLVS----KSEQNDCLIQ--STFECGFTSYFSSR-HSFSIHFFIVSIMFLFFDLELCVIMP--FFD----SPMMSLKEVMMVL--TMISM-LLLGLVFKYKRFNLDWVS----------------
>Rhyncaphytoptus_redwayensis_CA28
--------------------------------------------------MNFFFFMI-LILICLIIN---S-L-----FFLAS----LKQNSSGMSF--SSFECGYTSYFFSH-YSFSIHYFMLAMIFLFLDLELCFLLL--FLN----DFLSTDIINNFLI--IFVSI-LLVSLLYEWTLGKLEWI-----------------
>Rhyncaphytoptus_longipalpis_JX3
----------------------------------------------------MFFLLS-YTLVISLIL---L-L-----FFMAS----KKNKFDTFMM--TSFECGFTSYFFSR-FSFSLHYYLIGLIFLFLDLELCYLFP--FFN----EEFSSLVSIFYFW--VFMVI-LFLGLMEEWGDGLLNWKF----------------
>Rhyncaphytoptus_longipalpis_JX2
----------------------------------------------------MFFLLS-YTLVISLIL---L-L-----FFMAS----KKNKFDTFMM--TSFECGFTSYFFSR-FSFSLHYYLIGLIFLFLDLELCYLFP--FFN----EEFSSLVSIFYFW--VFMVI-LFLGLMEEWGDGLLNWKF----------------
>Rhyncaphytoptus_dielsianus_GZ35
---------------------------------------------------MNLLVAYVAL-IISIFL---P-LGVLLGFYLLS----KNSKFEENLG--ASFECGYTSYFYSR-FSFSIQYFMVALIFLLLDLELCLIFP--AFV----GSSGGVTTSSAVF--FMVSL-LLWGLLVEWSNEKLEWVS----------------
>Rhyncaphytoptus_boczeki_CA37
----------------------------------------------------MLKSMIISFSLISIIY---I-I-----FLLVS----KSEQNDCLIQ--STFECGFTSYFSSR-HSFSIHFFIVSIMFLFFDLELCVIMP--FFD----SPMMSLKEVMMVL--TMISM-LLLGLVFKYKRFNLDWVS----------------
>Rhodacarus_sp1.
-----------------------------------------------------MKLFILFTLMSIFLT---F-I-----FFYLS----KKSWMDKEKT--SPFECGFDPHLITR-SPFSLQFFKIAMIFLVFDIEIVIILP--LPLIM--QEYLPWEFFISVS--FIVFI-IIAGLYIEWAQGTLNWLK----------------
>Rhizoglyphus_robini
--------------------------------------------------MKLLFYSLVCFALLLVLC---L-V-----VYAISF---SLEKSFEDKG--GSFECGFQPFSGSG-FTFSMPFFVISLMFLLFDVEILLVCFYPLF------YSFSFYSSLIIW--LVLFF-VLLATLFEWFKGVLSWV-----------------
>Rhipicephalus_geigyi
----------------------------------------------------MFYLFISLMIILSLLF---F-L-----FFSLG----FQGKKAKEKN--SPFECGFDPFSLSR-VPFSLKFFFIGIVFLIFDVEIVVILP--FPL-M--MMMKSLNFTFSFM--IINIM-ILMGLLYELNYSMLDWMK----------------
>Rhinotergum_shaoguanense_S88
-----------------------------------------------------MYG-I-CVILVTVIN---I-L-----FFVSS----NKQDWDGLNS--SSFECGYSSYFFSH-FSFSVHYFLVALIFLFLDLELCFLMP--FFN----DSIPNFVLEDLMY--MFVLI-LLMGLVIEWKESKLEWV-----------------
>Rhinophytoptus_c.f._sericeaomeiensis_AH42
----------------------------------------------------MMLMLA-CLLVILLIN---S-L-----FFLAG----MKQKWDHDQS--SSFECGYTSYFFSH-FSFSVHYFLIALIFLFLDLELCVIMP--FMC----EEISSSYLKLLML--TFVFI-LLMGLLFEWGNKKLEWIF----------------
>Rhinophytoptus_broussonetiae_Z401
-----------------------------------------------------MFFFL-NFMLMLIFL---S-M-----FFYTS----KKFKWSALAS--STFECGYTSYFFSR-YSFSIHFFIVGLVFLFLDLELCFLFP--FFS----DFSSNKIQIFLKI--FLVFI-LLLGLIYEWLEGKLDWQF----------------
>Rhinophytoptus_broussonetiae_Z292
-----------------------------------------------------MFFFL-NFMLMLIFL---S-L-----FFYTS----KKFKWSALAS--STFECGYTSYFFSR-HSFSIHFFIVGLVFLFLDLELCFLFP--FFS----DFSSNKIQIFLKI--FLVFI-LLLGLIYEWLEGKLDWQF----------------
>Rhinophytoptus_broussonetiae_GZ98
-----------------------------------------------------MFFFL-NFMLMLIFL---S-M-----FFYTS----KKFKWSALAS--STFECGYTSYFFSR-YSFSIHFFIVGLVFLFLDLELCFLFP--FFS----DFSSNKIQIFLKI--FLVFI-LLLGLIYEWLEGKLDWQF----------------
>Rhinophytoptus_broussonetiae_GZ74
-----------------------------------------------------MFFFL-NFMLMLIFL---S-M-----FFYTS----KKFKWSALAS--STFECGYTSYFFSR-YSFSIHFFIVGLVFLFLDLELCFLFP--FFS----DFSSNKIQIFLKI--FLVFI-LLLGLIYEWLEGKLDWQF----------------
>Quadracus_cudraniae_AH41
----------------------------------------------------MMLMLA-CLLVILLIN---S-L-----FFLAG----MKQKWDHDQS--SSFECGYTSYFFSH-FSFSVHYFLIALIFLFLDLELCVIMP--FMC----EEISSSYLKLLML--TFVFI-LLMGLLFEWGNKKLEWIF----------------
>QH8
----------------------------------------------------MFFFLV-SLLLGLLIV---I-L-----FSFLG----KKTENESLLS--SVFECGFSSYYFSR-FSFSMHYFSIGLIFLFLDLELCYLMP--FFN----LDYSDVKMSLFVC--LFILI-LVLGLLEEWKFRMLEWKF----------------
>QH2
----------------------------------------------------MLIWLI-SLMLCLAVL---L-I-----FSIKS----SLQKWEKDSS--MSFECGFTSGFVSR-FSFSMHFFMVGMIFLFLDLELCFVMP--FFN----DEFFSFKLVSSIW--IFILM-LLLGVFIEWRSGELNWKF----------------
>Pseudogarypus_banksi
----------------------------------------------------MIFMFYNIMISLLILISFMI-F-----SMLVT----KINKIKKEKP--SPYECGFEPWSMNR-LPFSMKFYMILIIFISFDLELIILLP--LMF---FNSFFIINSCLINL--LFFII-LSMSLYWEWSSSLLKWQE----------------
>Pseudocellus_pearsei
---------------------------------------------------MTLFMSLFSMTLSILII---I-L-----YMTIM----KKTNYNSGKM--SSFECGFNPISTTR-NPFSLRFFILAILFLIFDVEISLLFP--FPL-S--NINSH--YILTSI--TFLTL-LNLGLIYEWLNNSLEWK-----------------
>Pseudocellus_gertschi
---------------------------------------------------MMLYMITVMTLISIIIM---T-L-----CITMM----KKTMQDLEKT--SCFECGFNPMSPTR-TPFSLRFFLLAILFLIFDVEISLLLP--FPL-S--SINTN--FIITSI--TFLTI-LNLGLLYEWMNQSLEWK-----------------
>Prominens_photiniae_FJ26
-------------------------------------------------MHNLLNLFFFPLI----LI---F-L-----FFSLS----KWSKFDMNSG--SSFECGFSSYYFSR-VPFSVHFFMIGLIFLFLDLEICVLFF--FFF----SFNSIISMSSKLI--SFCSL-LLGGLLYEIISGEIEWFL----------------
>Proiectus_granularpro_Z304
--------------------------------------------------MLNLYGFFVALLLSLFIG---L-I-----FELIS----AKERWEKEVS--NTFECGFEKYWGNH-YGFSVHYYLLGLIFLFLDLELCLVLP--FFL----ESITEPNTMLMLF--LFVMT-LFIGLVEEWGSAKLDWLD----------------
>Phyllocoptruta_sp.nov._CA6
------------------------------------------------MSNLLVIYYLCSLVLSIIIS---L-I-----FIYCS----KSKSFNLGES--STFECGFSSYFFSR-SSFSIHYFLIGLIFLYLDLELSFLMP--MFL----DISGGHLSIWFVS--TFTII-LLMGLLWEWGSNQLSWKN----------------
>Phyllocoptrata_platyclada_S138_12S
----------------------------------------------------MFKLIIGCCLLAMALS---L-L-----FDSLS----FKQVWDKASA--CAFECGFSSYFYSR-FSFSIHYFLVGLIFLFLDLELCFLMP--ILM----KSPCSYVCKELFF--MFLII-LLASLILEWGEGKLDWSF----------------
>Phyllocoptrata_platyclada_G6
----------------------------------------------------MFKLIIGCCLLAMALS---L-I-----FDSLS----FKQVWDKASA--CAFECGFSSYFYSR-FSFSIHYFMVGLIFLFLDLELCFLMP--ILM----KSPCSYVCKELFF--VFLII-LLASLILEWGEGKLDWSF----------------
>Phyllocoptes_taishanensis_S90
----------------------------------------------------MFLILSYSFLLCYLIY---L-L-----FMMAS----TKSSWEATAG--SPFECGFTSYFFSR-FSFSVHYFLVGLIFLFFDLELTFMMP--FFN----ESLSSLILGQVLL--IFIVI-LLSGLLMEWKEGGLDWS-----------------
>Phyllocoptes_gaotainensus_GS9
-----------------------------------------------------MILFV-PVLIIMLVQ---M-L-----FFLSS----KKMEWDVLFS--SSFECGYSSYFFSH-FSFSIHYFMVAMIFLFLDLELCILMP--YLN----ECLAGILLESAIF--LFVGA-LLLGLILEWKEGKLEWMF----------------
>Phrynus_sp.
-------------------------------------------------MLLTSYLIFLILLLMVILL---L-I-----INLFM----SSKPLPSETP--TPFECGFDPHSTSR-IPFSLQFFLIAILFLIFDVEISLILP--FIF----CFSINPSSHLSFM--IFLMI-LLLGLFYEWYLGSLNWLN----------------
>Pholcus_phalangioides
---------------------------------------------------MFLLNVLIMSVLSLVVL---L-L-----FNAIS----VK-INEDDYL--GVYECGFDSIVEAR-AWFSYRFFLLGVLFIVFDVEISLLLS--VPY-----CVGGGMLMVLLW--GFMFI-LLGGTLYEIEWGSMDWV-----------------
>Phoebe_hunanensis_S153
----------------------------------------------------MSYSLFALMAIILILM---T-F-----FYLVG----KKFTLENSMM--SSFECGFTSYYNSR-FSFCIHYFLIGLIFLFLDLELSIAMP--MLS----ESMSNLIMVSNFI--YFVLI-LIVSVFMEWMDGKLNWKF----------------
>Phalangium_opilio
---------------------------------------------------MFMLMLTTALTLSMVVM---L-L-----SSNLA----KLQNPSMEKN--SPFECGFNPSYKTR-VPFSLQFFLIALIFIIFDVEIILIMP--SPL-F--LFKSHI-MSISVF--SLIFI-VTLGLLHEWKEGSLNWV-----------------
>Pergamasus_crassipes
----------------------------------------------------MMKFYIMTLLLTYTLM---M-L-----AFTIS----KKSNMDKEKT--SPFECGFDPYKMTR-SPFSLRFFKVALIFLIFDIEIVLILP--IPL-M--SSNMSMTFLLSSL--IIITT-IMIGLIYEWQQKSLDWMK----------------
>Paratemnoides_elongatus
-------------------------------------------------MIMIMAFLLIIMTLFILLF---M-I-----GFITN----KKAKNTMSKP--TPFECGMELINPVY-MYFSIQFYVICIVFIVFDLEILFLIP--YSS----MYFMSFNLNTFFM--YFFTI-LSLSFIYEWVMKSINWV-----------------
>Paraleius_leontonychus
--------------------------------------------------MKISILWVTALMLLTVFF---I-A-----FAMVK----KEGNLTKNNN--SQFECGFTIMNPSQ-LPFSFQFFLVALLFLIFDVEIALILS--YPM-----EPKTTKNLIVIS--SFLAI-LAVGLIYEWQKSKIDWSK----------------
>Paracalacarus_podocarpi_S142
-----------------------------------------------------MTIEISILLLVLFLE---G-L-----LFTVS----GFKKERSENT--TMFECGFTSYFFSR-FSYSIHYFMVALIFLFLDLELCILMP--FMK----EKMESMVKPLAMW--SIALL-LLMGLIKEWKDNKLDWIF----------------
>Panonychus_ulmi
---------------------------------------------------------MMIFTLMFMMY---MFY-----FFFLN----YSMSMNLNFS--SMYECGYMNLTYSR-FYFSMYNYMYLILFLVLDLEIFFISLMIYLN----FNFLMLLNVFMFF--LIFMI------LYEWLSLSLDWFKN---------------
>Ornithodoros_brasiliensis
-----------------------------------------------------MKFLLTSLTLTMIIT---S-I-----ANSVK----KKFHLKKEKN--SPFECGFDPFSMSR-TPFSIRFFMIAIIFIIFDIEIIIILP--FPM-FNNFLETYSVVSMSFI--II--L-ILAGLIYEWYNGMIKWLK----------------
>Ornithoctonus_huwena
-----------------------------------------------------MVMILEIVILVFIVY---L-L-----FLFVS----MSSDKNDSML--SSYECGFDSVMGAR-LSFSYRFFLISILFLVFDVEITLLVP--LPY-----VEMEMWQVYGLW--WFMTV-LFFGLLYEYFNGVLE-------------------
>Oribatula_tibialis
----------------------------------------------------MSILWSISFALILIFG---M-L-----TQATK----KKSETVKNAW--TQFECGFNVMNPSH-IPFSFQFFLISLLFLIFDVEIALILS--YPL-----EPNSSKTSILLM--GFIMT-LTMGLIYEWQKSKISWAK----------------
>Oppia_africana
------------------------------------------------MMFKLMTMWMTAMLLLSLLL---T-V-----TLLVQ----KKNKADKDKW--TQFECGFSFMNPSH-IPFSFQFFLIAILFLIFDIEISMLLS--FPL-----EPSLMKSKLFCF--CFVLI-LILGLIYEWQKAKID-------------------
>Opilio_parietinus
---------------------------------------------------MLSLFLMFALMLSILVM---F-L-----SSNIA----KSHYNLLEKM--TPFECGFNPSNKSR-VPFSLQFFLIALIFIIFDIEIILIIP--APL-F--SMKSLP-LSLSIT--LLILI-IFLGLLHEWKEGSLKWV-----------------
>Oligonychus_shinkajii
--------------------------------------MSLKNWFKYFMIIF---LFMILFMIIMLLS---L-Y-----LMFYK----NENMMNYNFS--SMYECGFMNMTFSR-FFFSMNMFIYLILFIVLDMEIFFLSLMVFYE----MSFLIILNTFIFS--MVLLM------IYEWFSMSLNWFIK---------------
>Oligolophus_tienmushanensis
---------------------------------------------------MTMTYFYLTMLMSMAIM---I-L-----SSNLA----SMHYMTNEKN--SPFECGFNPSQKSR-TPFSLQFFLITLIFIIFDVEIILIMP--TPL-F--LTTSWK-LSVSIS--TLIII-IFLGLLHEWNEGSLKWV-----------------
>Nymphon_gracile
----------------------------------------------------MLYMFILFMIISMIIMAMTL-I-----NIIFF----KKKETENEKP--SPIECGMNPFSTFM-IPFSLQFFLITIIFIIFDVEIAMIIP--FPI-T--NTSKTP-YIITMI--IFLMI-LIIGFYHEWKKGALNWNK----------------
>Nothopuga_sp.
--------------------------------------------------MITSMTIFMLIIISSLSM---F-I-----TILLS----QKTITDQEKL--SPFECGFNPATSPR-IPFSIRFFLIAMIFLVFDVEIVLLLP--IPL-I--HMNPNITIMSSTL--FI-LI-LLLGLFHEWNKGALNWAS----------------
>Nothoaspis_amazoniensis
-----------------------------------------------------MALFITSMLITIILI---T-M-----GNLTM----KKSLFKKEKN--SPFECGFDPFSLAR-QPFSIRFFMIAIIFLIFDIEIIILLP--FPM-LNNFNNMNLIIFMTLI--IL--I-IMLSLFYEWKNGMIQWL-----------------
>Neoscona_theisi
---------------------------------------------------MYLFSLVLSFVLVVVVS---I-L-----FFMVS----YKKLMDTETF--SSYECGFNVKSVAR-MFFSFRFFLISILFLIFDIEIALMLP--IPY-----LMLSGDKMMIIY--MFFFV-LVLGLIYEYFYGSLNWLNFISKA-----------
>Neoepitrimerus_platyclad_S138
---------------------------------------------------MQLSVLLILSIVAFFLS---A-L-----FLALS----KKFDWNFSSV--SSFECGFSSYFYSR-FSFSIHYFLVGLVFLFLDLELCFLMP--FMV----ELTESDQTSLILI--VFVMF-MLVGLLAEWANKKLNWNF----------------
>Neocalepitrimerus_rosa_GX37
------------------------------------------------------MVIIIPLVISFGLL---M-L-----FFILS----NFFKHNSRLS--STFECGFFSYYPSR-VSFSIHFFLIGLVFLFLDLEICFMFF--FFK----SVSDSLLLNFKIL--IFCSI-LLLGLFMEILSAKIEWFD----------------
>Nalepella_abiesis_Z275
------------------------------------------------MLLNLSYYL-FLLLLSFLIY---L-L-----FYFSS----FKNFINNDDL--TPFECGYMSFSQSI-FSFSIHYLLYVFLFLLLDLE-FSLTFWYFYS----SGFIGFMTSFFVS--IFLLI-VLISLIYEWYSKKLDWSY----------------
>Mesobuthus_martensii
--------------------------------------------------MVFLFVLIFSLLLSGVIL---F-V-----GGLIS----KKMEEEKEKG--SVYECGFESSKSAR-VPFSLQFFLIGAIFLIFDVEIVLMMP--VPL-V--FWLSSG-EVFLLF--FFIIL-LLVGLFFEWWNGALEWRV----------------
>Mastigoproctus_giganteus
---------------------------------------------------MPFIILTMSLLLSIIII---L-I-----AATIS----KKQLITTEKS--SPYECGFEPISITR-IPFSSRFFLIATIFLIFDGELALILP--ISL-M--NFQTSY-NVITFS--TFIMI-LIIGLFWEWKEGALKWIE----------------
>Mahunkania_secundademo
--------------------------------------------------MNIPVNILISLMVGILLL---I-L-----NHSLE----QNFLDYKTSK--SNVECGFESNSKLK-MEFSNQFFMITIIFLIFEIEIIILMP--LPV-------SSISTIMKLIMLNIMIL-ILLSLLLEWMNSMLEWSNSQIKLY----------
>Liphistius_erawan
--------------------------------------------------------MSLTVTLSFIFL---L-M-----SISFS----KSLASDFEKL--SPYECGFDPFSSPR-LPFSLRFFLISIIFIIFDVEISLILP--APM-S--LKSPS-SLIFMSS--FL-II-LLLSLFFEWNNGALKWL-----------------
>Limulus_polyphemus
-------------------------------------------------MKSILTSIILSITLSFILI---I-L-----SLILS----KKSTLDKEKS--SPYECGFNPFSSSR-IPFSLRFFLISIIFLIFDVEIALLLP--IPL-T--TSLKN-SMITLSI--FL-MI-LILGLFHEWNQGALEWAN----------------
>Leptotrombidium_deliense
------------------------------------------------------MPFLIILFLCFILF---S-L-----MWFLS----KEEESNSKN---TPFESGFSAKNMS--ISFSNQYYLVAILFLVFDLEIVLTFPIPLSL-----------SKSALLGALFFLF-FALVLFYEWKFGLLDWIKWWNFSSW---------
>Leipothrix_sp._Z372
--------------------------------------------------MLFVFMIMFGILIPLFLL---M-L-----FFFSS----KQVKWDSLSG--SIFECGFASYYNSR-FSFSIHYYLVSLIFLFLDLEFCFMFP--FFL----ENLISIKLIIVII--LFTMF-IFLGYLLEWRQNKLDWKN----------------
>Leipothrix_sp._S83
------------------------------------------------MCLLVLIFL---------LS---V-M-----FFLAS----SKMKMNFNSQ--TPFECGFSSYFYSR-HSFSIHYFIITLIFLFLDLEICFLFP--FFM----EDLGSVSLASVTY--VFVSV-LLLGLLKEWQEMKLDWVF----------------
>Leipothrix_c.f._sabinae_HEN4
---------------------------------------------------MQLSVLLILSIVAFFLS---A-L-----FLALS----KKFDWNFSSV--TSFECGFSSYFYSR-FSFSIHYFLVGLVFLFLDLELCFLMP--FMV----ELTESGQTSLILI--VFVMF-MLVGLLAEWANKKLNWNF----------------
>Keiferella_guanegouensis_QH1
--------------------------------------------------MFLLGVLV-SFFLGFVIA---V-I-----QFATG----KKESWDKMSS--TGFECGFSSYFNSR-FSFSVHYFMVGLVFLFLDLELCVLMP--FFN----EGVNNAAIMGLMC--FFIFI-LLLGLLQEWSSKKLDWLN----------------
>Ixodes_holocyclus
------------------------------------------------------MKMMTIFIIPFVIM---I-I-----SMILS----KNKFMDKEKL--SPFECGFDPFSISR-MSFSLKFFMIAIIFLIFDIEIILILP--FPF-I--LSKKIIFPITITI--IM-II-ILLGLLYEWNKGMLEWMK----------------
>Humerobates_rostrolamellatus
--------------------------------------------------MKVTVLWISSFVLILVFA---T-A-----TILVQ----KKMTVQKEKW--SQFECGFNTMTPSH-IPFSFQFFLIALLFLIFDVEISLVLS--YPM-----ETKSTKTLMMMV--MFLSI-LTIGLIYEWQKSKIDW------------------
>HK8_20200104
-------------------------------------------------MLLMVFIFL-TLIVILILS---A-L-----FFFSS----KQIGWEEGVS--SSFECGFTSYFFSR-YSFSMHYFLIGLIFLFLDLELCFMMP--FFN----GEMSSFTSYYSLL--SFITI-LIFGVLLEWSNKKLDWKY----------------
>HK3_20191031
----------------------------------------------------MFFMMG-FSLLILLIL---I-L-----FFFAS----KFSNFDTLGT--ASFECGFSSYFFSR-FSFSLHYYYIGLIFLFLDLELCYLLP--FFN----EDFSSMIEFSFLF--ILIFV-LLVGLIEEWNQGLVEWKY----------------
>HK3_20190627N10
--------------------------------------------------------MG-FSLLILLIL---I-L-----FFFAS----KLSNFDTLGT--SSFECGFSSYFFSR-FSFSLHYYYIGLIFLFLDLELCYLLP--FFN----EDFSSMIEFSFLF--ILIFV-LLLGLIEEWNQGLVEWKH----------------
>HK3_20190627N9
----------------------------------------------MNLINSYFMFLFFIIFLTLILI---F-L-----FLSIS----KKEKWDLLTS--SVFECGFNSFYFSR-FSFSIHFFKISLIFLFLDLELCFFFT--FIL----DFGHMEKLVMIFI--IFFFI-LFLGLVMEWKEGKLDWSN----------------
>HK2_20190627
----------------------------------------------------MKTLFANTLLVSALSL-----I-----FFICM----KKEKKEIGKT--KTFECGFSSYFFSR-FSFSIHYYVVGLIFLFLDLELCLMMP--MMI----EITMSKKMELVLM--IFVLT-LLMSLLLEWKEKNLDWKF----------------
>HK1_20190627
--------------------------------------------------------MLVLIILSSFIM---V-V-----FFLLS----KKEKWEMILS--SSFECGYTSYFYSR-YSFSIHYFFVGLIFLFLDLELCIVMP--LLI----NFSQSVFSIFILM--AFVLI-LLMGLLKEWVENKLEWFK----------------
>Histiostoma_blomquisti
--------------------------------------------------MKLFFIFIISFCFCFIFF---S-L-----VFMLFF---SLYLEGLEKS--SPFECGFSSISGLG-VIFSMPFFVISTMFLLFDVEILILCVYPLF------YLSSFYVLMFIY--FVLII-VITSTLFEWLKGILDWF-----------------
>Heterometrus_longimanus
-------------------------------------------------MVVLMFFVLFLFGLGVLVM---L-V-----GVLLS----SSVGLDKEKG--SSFECGFDPFNSSR-LSFSLQFFLIGIVFLIFDVEIALMLP--APL-S--LVSMM--FFFVLV--MFVLI-LLFGLYFEWIQGTLEWMK----------------
>Hermanniella_granulata
--------------------------------------------------MKTTVSWASALFLLLLFS---I-L-----IKIMK----KNFSSSEETW--TQFECGFLSMSPPH-IPFSFQFFLIALLFLIFDIEISLVLA--YPL-----ENTSLKTILLLT--LFLLT-LTLGLIYEWEKNKID-------------------
>HEN32
----------------------------------------------------MLYFLV-SLGLGLILM---S-I-----FFFLS----KKSFWNVSSG--SSFECGFTSYFFSH-NSFSIHYFIVGLVFLFLDLELCFLMP--FLS----NEHSDIYPFFLSF--VFVII-LILGVLFEWMVEKLDWKN----------------
>HEN23
----------------------------------------------------MFYFLF-SATLIFILY---V-L-----FFVAG----KKALWDMEGS--ESFECGFSSYFFAH-NSFSMHYFMVGLIFLFLDLELCLIMP--FFN----GEYPSIKSFLILE--VFILL-LVLSILYEWMKGKLD-------------------
>HEN13_MT2
-------------------------------------------------MLLIFFFLF-SSVLVLVLY---V-V-----FFLVG----KKSLWDMEGS--ESFECGFSSYFFAH-NSFSMHYFMVGLIFLFLDLELCLIMP--FFN----GEYPSIKSFLILE--LFILL-LVLSILYEWVKGKLDWK-----------------
>Hemiscolocenus_sp.nov._Z394
---------------------------------------------------MILSYMFLSSSLAILLL---V-L-----FFLVS----KSEKWELLSF--STFECGYTTYFFAR-FSFSVHFFLVALIFLFLDLEICLMMP--FFM----EFYDNKISLTFML--MFVMI-MLVAVLLEWADRNIEWKS----------------
>HC3_20190110
----------------------------------------------------MTVLIV-SFFIPISLL---G-L-----FFTIS----KLEKWDEFSS--SIFECGFTSYFYSR-FSFSIHFFMIALIFLFLDLEICFVMP--FFS----EDFSSYEKLLLSS--IFLLI-LLMGLLEEWKEEKIEWVY----------------
>Haemaphysalis_bancrofti
----------------------------------------------------MLINIMIVFLIPLFIL---M-L-----FKLMQ----FKNLKNKEKL--SPFECGFDPFSYSR-VPFSLKFFYIGIVFLIFDVEIIIIIP--FP--M--IIGYNFYLFMSFI--IINFV-IFMSLIFEWKLGMIDWLK----------------
>Habronattus_oregonensis
-----------------------------------------------------MMSFFESILLMLVVY---F-L-----FVMIF----YKNMMDMESV--SSYECGFEPNSYTR-MFFSYRFFLISILFIIFDVEISLMLP--VPF-----LMENEIGLWIFI--MFLMV-LILGLLYEYWCGSLDWLEVHN-------------
>Grandiscapitis_camelliae_YN453
---------------------------------------------------------MISMFLSFFFI---I-L-----MFYGS----FLTKFNKIQT--SSFECGFYSYHYSR-FSFSMHFFMISLMFLFLDLELCFMFY--FLI----LSKNNYMICLFLF--LFLMF-LFMTLLLEIFENNIEWLN----------------
>Gaeolaelaps_aculeifer
----------------------------------------------------MMIMLISIILLTMMIF---L-I-----SFFID----LKMKWNFNKS--SLFECGFDPLTLAR-SPFSLQFFKICVIFIFFDVEIVIILP--MPL----IMLPNIYIFWIFL--IISLI-IFLSLIFEWKQNSLNWIS----------------
>Fujianacarus_wisterianis_Z399
----------------------------------------------------MKFLFF-PLLISILVL---T-I-----FYFLS----SKQKKSSSDQ--SVFECGFTSYFFSR-FSFSIHYYMVGLIFLFLDLELCFLMP--MLN----ESMPSEEMSSLTT--IFVII-LLMSLLFEWWEGNLEWKF----------------
>Fujianacarus_wisterianis_HN237
----------------------------------------------------MKFLFF-PLLISILVL---T-I-----FYFLS----SKQKKSSADQ--SVFECGFTSYFFSR-FSFSIHYYMVGLIFLFLDLELCFLMP--MLN----ESMPSEEMSSLTT--IFVII-LLMSLLFEWWEGNLEWK-----------------
>Fujianacarus_wisterianis_CQ1
----------------------------------------------------MKFLFF-PLLISILVL---T-I-----FYFLS----KKQKKSSSDQ--SVFECGFTSYFFSR-FSFSIHYYMVGLIFLFLDLELCFLMP--MLN----ESMPSEEMSSLTT--IFVII-LLVSLLFEWWEGNLEWKF----------------
>Fragariocoptes_setiger_CM
--------------------------------------MTYVCFPYKSILPLILTYLFISLIVSLLLF---F-L-----FSSMS----VMSSLDFITV--STFECGFSSYHFSR-YSFSVHYFFLAVLFLFLDLEISLIF---FFF----FFFGGFYSSIYIL--FFLIF-LLFGLYYEWLQGLVDWSF----------------
>Euseius_nicholsi
----------------------------------------------------MMMMFILALILCTLFW---M-I-----S-FLS----NKSMNLKNKV--YSFECGFNPFNKSQ-TPFSIQFFKILLIFLLFDMEIIVVLP--LPL----YHLLTVKTCKLYI--MLISL-ITAGLMFEWKEGSLQWLK----------------
>Eriophyes_armandis_Z303
----------------------------------------------------MLVIIP-VLILVLMLS---I-L-----FDLVG----KKEKWDSQSS--TSFECGYTSYFFSR-FSFSIHYYIVGLIFLFLDLELCMLMP--FFL----DCSHDSKSILSLF--VLLSS-LLLGLLEEWRDGKLEWIY----------------
>Eremobates_cf._palpisetulosus
-------------------------------------------------MNLSMLTILMLFLLSSIIM---M-I-----TITIS----KKSITDQEKL--SPFECGFNPAISPR-IPFSLRFFLIAMIFLIFDVEIVLLLP--LPI-S--TLNPNMVFITAFL--FI-LV-LSMGLYHEWNKGILNWNK----------------
>Epitrimerus_sp.nov._Z338
----------------------------------------------------MSSICL-AVILSILIS---L-I-----FISLG----KSNDWVIWSG--SVFECGFTSYFFSR-FSFSSHYFIISLVFLFLDLELCLLFP--FFS----QISSSTLNLFLGW--MFALI-LLLGLLEEWFLGALDWSS----------------
>Epitrimerus_sp.nov._SD25
------------------------------------------------LLLSLL--FFLSGGISFMIM---T-L-----FFLAS----KFTKWETYSS--SGFECGFSSYFFSR-FSFSIHYYLVGLIFLFLDLELCLLMP--FFL----ESHSTLGLHNVCI--FFVSA-LIFSLILEWVNKELDWSK----------------
>Epitrimerus_sabinae_S83
----------------------------------------------------MFSFLFSCLIVVTLLS---M-V-----FYVLS----FKHNWMKEGG--SPFECGFSSYFYSR-FSFSIHYFLIGLIFLFLDLELSFLMP--VLI----EGSFSIWVKTSFV--VFLSV-LLLGILWEWKEKKLDWTF----------------
>Epitrimerus_sabinae_HEN25
-------------------------------------------------MVKMFSFLLSCLIVVTLLS---M-V-----FYVLS----FKHNWMKEGG--SPFECGFSSYFYSR-FSFSIHYFLIGLIFLFLDLELSFLMP--VLI----EGSFSIWVKTSFV--VFLSV-LLLGILWEWKEKKLD-------------------
>Epitrimerus_sabinae_GZ121
-----------------------------------------------------MKTIIMISILCVVLL---I-L-----FYWAG----LKTKMDKLSQ--TSFECGYTSHFNSR-NSFSVHYFVISLIFLFLDLEICFALP--FFM----EDLNNTETWISLM--LFIFI-LFLGLIKEWMDKKLDWEY----------------
>Epitrimerus_pyri_AH40
--------------------------------------------------LLFFYYVFFSLFLSIFLI---L-I-----FFLSS----KSASWDKLIC--TVFECGFSSWFFSR-FSFSIHYFMVSLIFLFLDLELCLALP--LLS----SPMSSIELLFNFF--IFLSL-LIFGLLFEWKEGQLEWTF----------------
>Epitrimerus_cf._spirae_KK1
-------------------------------------------------MVMLIFLSVISF----LIL---T-L-----FFVMS----NNQKWENLLS--QTFECGFTSYFFSR-FSFSIHYFTVALLFLFLDLELCILMP---LM----QEISMELMTLTLFSGILMTL-LL-GLLEEWVDGKIDWNF----------------
>Epitrimerus_c.f._sabinae_Z300
--------------------------------------------------LLFIKTIIMISILCVVLL---I-L-----FYWAG----LKTKMDKLSQ--TSFECGYTSHFNSR-NSFSVHYFVISLIFLFLDLEICFALP--FFM----EDLNNTETWISLM--LFIFI-LFLGLIKEWMDKKLDWKY----------------
>Epilohmannia_sp2.
-------------------------------------------------MNKELTMFMTILVLSLLLI---L-A-----MLLTQ----HGSNHATTKK--DSFECGFSLVSPSK-LPFSSQYFMVLILFIIFDVEISMLIP--FSL-----EKKMNLNKTTMM--TLLML-LAAGLLYEWKKGTLDWSKWMKQSLTCT-------
>E1
----------------------------------------------------MVFIFL-TLIVILILS---A-L-----FFFSS----KQIGWEEGVS--SSFECGFTSYFFSR-YSFSMHYFLIGLIFLFLDLELCFMMP--FFN----GEMSSFTSYYSLL--SFITI-LIFGVLLEWSNKKLDWKY----------------
>Diptilomiopinae_sp._GZ126
----------------------------------------------------MMFTMIIPILITFMVS---S-L-----FFLAS----KMYEKEKNLS--STFECGFTPFYLSR-SNFSIHYLIIAMIFLFFDLELCFLMP--FMS----ESMSSLMINKHVL--LFALS-LILGLVIEWFTKKVEWND----------------
>Diptacus_sp._CA46
-------------------------------------------------MYYMQKSLILSMMISMLIL---A-I-----FFVAS----KKEKWDKLKN--SNFECGFTSYYFSR-FVFSIHYLMVALIFLFLDLELCFLMP--FLN----ESTSNLTLIKYLS--IFVSV-LLLGLFMEWKTKKMEWVD----------------
>Diptacus_brevichaetus_Z365
----------------------------------------------------MNYYVTASTMIITILM---I-L-----FYMMS----KKEKWEKDSA--TSFECGFQTYFFSR-FSFSIHYHIIAILFLFLDLELCYVMP--YFI----ETINDNKTLLNMM--IFLTI-LLMGLFYEWLNSKIQWAM----------------
>Dipentamerus_litseaec_GD140
----------------------------------------------------MIFFLM-IILVSLILL---S-L-----FFLAS----KKTFFDSLFN--SSFECGFSSYFFSR-FSFSIHYFLVGMIFLFMDLELCYLFP--FLN----ESYSSFMAIGLFL--GFVLS-LLLGLFHEWAKGLLNWKF----------------
>Dermatophagoides_farinae
---------------------------------------------------MFFFMFLFVLIIVLVFC---S-L-----VFGLSF---FFEGCETLKS--SPFECGFQPFSMSG-SSFSMPFFIISLMFLLFDVEIIIMSFPPFVG-----EGFVFF----YW--LVVLM-VLLATCYEWVSGILSWI-----------------
>Dermacentor_silvarum
-----------------------------------------------------MYLFLILIILM-MLL---T-M-----FMMMN----FKNLESKEKN--SPFECGFDPFSLSR-VPFSLKFFLIGIIFLVFDIEIDIIIP--FPL-L--AMNKNLIFTLSFL--MINLL-ILLGLLYEYKFSMLDWLK----------------
>Demodex_folliculorum
---------------------------------------------------MKNMTATTMMMMALILM---M-V-----NKLAS----QKDKSSSSSSLNSPFECGFTNSLKNN-VPAANNFFIFSILFLILELEIILIMP--FTT----LNLKSDINNYSFF--LIIIT-ILVIMVMEWKSKIMIWST----------------
>Damon_diadema
-------------------------------------------------MLLKTIMTLSIIPL--ILL---L-I-----IITLM----KKMNEISEMK--SPFECGFDPLTQTR-IPFSIQFFLIAILFLIFDVEISLILP--IPF----SLSLLSSPWLAFS--VFMLI-LLVGLIHEWNMGSLEWSK----------------
>Cryptocellus_narino
----------------------------------------------------MMFMVMLSTLLALAVI---T-V-----SMILS----KKTTLEMEKS--SCFECGFNSMSPVR-TPFSLQFFLLAILFLIFDVEISLLLP--LPL-S--KFNML--YMTTSM--TFLII-LTLGLYYEWTKKTLEWK-----------------
>Cosetacus_sp.nov._GD115
-------------------------------------------------------MFLLCFMISSLIL---F-L-----FYFFS----KKILFDYNFS--SGFECGYSSYLFSK-VSFSVHYFVVCLIFLCLDLELVFIFS--FFF----FFFSFFSLFMVE---LFIFF-MLVGIFLEWLDGSLNWLN----------------
>Cosella_viburniae_GD139
---------------------------------------------MLMNSFLEIKLS---MMIVTILC---L-L-----FYMMN----KSEKWDNLNS--TIFECGFGSYNFIR-FGYSSHYFIIVILFLFLDLEFCFILP--MIH----KFFVGTKLFYLIS--MLLTL-ILFSLMMEWSINSLNWKF----------------
>Cosella_sp._GZ75
----------------------------------------------------MIKMMSSCILLMSFLM---I-T-----FYLLN----KMESWMKNMG--SSFECGFNSFNFSR-FNFSIQYFFLAIIFLILDLEFCLIIP--FMM----KINLDMNSIYLMM--IMILI-ILMSLLMEMYNKSLDWKI----------------
>Cosella_sp._FJ16
----------------------------------------MLKLLMFYLNFMEFKMI---LLVVMMMS---M-S-----FYMFN----KKEMWDNFNS--MSFECGFNSFNFLR-FTFSSHYFVMMIIFLFLDLEFCLILP--YFY----KMEFSIKSFLMLN--LLTFM-ILLSLIWESKMTSINWKH----------------
>Cereusacarus_sp.nov._Z361
--------------------------------------------------MYLSLILI-ILFL---LV---F-L-----FFMLS----KKEKWDFFST--STFECGFSPYFFSR-FSFSIHYFMIALIFLFLDLEICFVMP--YFN----ESFSQTIKFFMLL--TFLLI-VMLGLSEEWKEGKVEWFF----------------
>Ceratoppia_bipilis
--------------------------------------------------MKISIIFMMVLMMILVFG---S-V-----MQVMQ----KKSNSYLEKW--FQFECGFSPLSPSH-LPFSFQFFLIAILFLIFDIEIALVLS--YPL-----EINALKNTMFLW--AFLVI-LIIGLVYEWQKSKINWNQ----------------
>Catarhinus_sp.nov._GD136
--------------------------------------------------------MILTTMLSLILS---V-L-----FISLM----KMSNWELMMA--SSFECGFNSFYFSR-YSFSIHFVKISLIFLFLDLELCIFFP--YVM----DFSMSLMSTMFFF--NFIMI-LLMGLILEWKEGKLNWS-----------------
>Carcinoscorpius_rotundicauda
-------------------------------------------------MKITLLMCFLSLSLSLIFS---L-I-----SMMIS----KKTMLDKEKL--SPYECGFNPFSSSR-IPFSLRFFLISIIFLIFDVEITLLLP--IPF-I--LFYKF-SILTFSL--FM-II-LLFGLLYEWNEGALEWAN----------------
>Calepitrimerus_sp.nov._Z308
--------------------------------------------------MMMVPLMV-PVALCILIT---F-L-----FFWAK----KEDSWEKEMS--MIFECGFSSYFYSR-FSFSIHYFMVGLIFLFLDLEICFIMP--IFT----DQIVSQKLLLLTL--FFLTV-LLVGLVEEWMSESLDWIF----------------
>Calepitrimerus_flexuosus_Z342
-------------------------------------------------MLMYFSLLALIFLVSSLLM---L-L-----FFLAS----KTSKWDVFSS--SVFECGFSSSFFSR-FSFSIHYFMVALIFLFLDLELCLIFP--LIN----LYSSSLNIWANFF--LFVII-LLAGLLMEWQEKKLDWL-----------------
>Calepitrimerus_bungeanus_HLJ97
------------------------------------------------------MILTVPILIILFLG---V-L-----FLSVS----HKEAWDSKSM--TTFECGYSTYFMSR-VSFSIHYFVVALIFLLFDLELVLVMP--FMF----DYAKTIGELELCC--FFITI-LLMSLIFEWNQGQLDWKY----------------
>Calepitrimerus_anomalus_HLJ99
-------------------------------------------------ML-SFSFL---FFLCLLFY---M-L-----FFASK----KQNYWDVLSS--SSFECGFSSWFFSR-FSFSIHYFLVALIFLFLDLELCLMFP--FLF----TSSSSMEINFSLV--MFLVI-LFLGLLIEWAEGKLDWIF----------------
>ca39W
----------------------------------------------MAIFLDLLAYVFFSIFIVALIL---G-L-----FFLAS----TTQNWDLNFS--TGFECGFTSYFFSR-FSFSVHYFLVALIFLFLDLELCFIFF--FFL----MGHSIFSMTVSVL--FFILT-LLFGLFLEWWEFKLDWVY----------------
>ca35
-----------------------------------------------------MSLMAPCLVLALLLY---T-F-----FFLAG----KKSLWDQFSK--SVFECGFSSYFYSR-FSFSIHYFLIALTFLFFDLELCFLMP--FFV----EEGGNLKTYVFFY--TFTVV-LASGLIVEWFMGFIDWKS----------------
>CA2
-------------------------------------------------MLSSLAVL---MVVVFILL---F-L-----FFFAS----KSFYWDSLSS--SGFECGFSSWFFSR-FSFSVHYFLIALIFLFLDLELVMIFP--LMC----FSLSSIEVSSYFF--YFVTV-LVLGLLLEWAEEKLDWIF----------------
>Boczekella_fabris_HLJ101
------------------------------------------------MLLK---FTLFPFCLVLIIF---T-M-----FYFVS----TKTTYTNLMI--STFECGYSSVYSSR-YSFSIHYVLIVMIFVLLDLE-FSLTFWFFSS----KS--SSMLVFLLT--YLLLICALLSLMYEYYESKLDWEY----------------
>Bipassalozetes_perforatus
--------------------------------------------------MKISVFWGFVVGLSVLLY---V-L-----IYVLQ----KKMFVSKEKW--IQFECGFELMGPSH-LPFSFQFFLVAVLFLIFDIEIAMILS--YPM-----ENSDLKSFFLVL--SFIFL-VTFGLFYEWQKGKIDWSH----------------
>Asternoseius_sp.
-------------------------------------------------------------MLSLIIL---M-T-----SLIIQ----KNLLIYKEKS--SPFECGFDPFMISR-HPFSLRFFKITIIFLIFDVEIVLILPIIFPI-----FNINLILLLSAF--FILLL-IIMGLTYEWILGMINWTL----------------
>Argyroneta_aquatica
--------------------------------------------------MIVHIILFIAFFVVGFVY---F-I-----FCLIF----YSEMGGFEAM--SSYECGFDPNSLTR-LGFSYRFFLISILFLIFDVEVSLMLP--VPF-----LVSSFSSIWVFL--LFIFV-LVLGLLYEYYCGSLEW------------------
>Argas_lagenoplastis
-----------------------------------------------------MKFLILMIFICLTFY---F-L-----SIFTS----KKTKSMKEKF--SPFECGFDPFSASR-LPFSLRFFMITIIFLIFDIEIVILLP--LPI-ISSIPNWNFPVIYISI--IL--I-ILFGLLYEWKKGMIEWLK----------------
>Ardeacarus_ardeae
----------------------------------------------------MYIYFLLIFFMVSVFF---F-L-----MIFFSYGGVYFYG----KS--SAFECGFQPFISTGEVNFSLPFFVISLMFLLFDVEIVIIVFPPFF-------MGSLFFFLSSF--FVLLL-VLLITLYEWSNKIFEWS-----------------
>Apodiptacus_toxicodendri_FJ25
---------------------------------------------------MHMSVFLLTVGILTLLV---S-I-----FFASS----KKEKWEKSQS--SSFECGFSSYYYSR-FSFSIHYLMMGLIFLFFDLEMCFLMP--FLN----QETSSWILNQSMI--IFVWI-LLTGLYLEYQSKKLNWVD----------------
>Apodiptacus_sp._E11
----------------------------------------------------MMKLIVTSMTLACAVL---M-L-----FFMTS----KKEKWEKSKS--SSFECGFTSYFYSR-FSFSIHYLIMSMIFLFFDLELSFLMP--FLI----ENTSSLNMVKFLT--MFVAA-LLAGLFVEWNSQKLEWIE----------------
>Apodiptacus_castaneae_Z377
----------------------------------------------------MLKIMILGFIVASLLM---F-L-----FFLAS----KKEKWEMLKS--SSFECGFTAYYYSR-FSFSIHYLIMSLIFLFFDLELCFLMP--FMM----ENSSSISIMKFLT--AFVLI-LFLGLIMEWKSHKLEWTD----------------
>Amphitetranychus_viennensis
-------------------------------------------------MIF---VFMIMFILMILFY---M-Y-----LYFNK----NNMNMNFSFS--SMYECGYMNMTYSR-FFFSMYSFMYLILFLILDLEIFFISMMIFLN----LNFLMMMSLFMVT--LILIM------FFEWKNLTLDWFMI---------------
>Ammothea_carolinensis
------------------------------------------------MHFIIMMMLLILILM-ILLF---I-I-----SFFMS----KKNIKELEKS--SPFECGMNPLYNFS-TPFSIQFFLIAILFMIFDVEIALIIP--LPL-T--SMMNLLSLFISSY--LFLFI-LLIGLIYEWFNGALEWNK----------------
>Amblyomma_cajennense
-----------------------------------------------------MFLYFIIFLIL-LLI---F-V-----YLIMN----FKNLKMKEKL--SPFECGFDPFSLSR-VPFSLKFFFLGIVFLVFDVEIIVILP--FPF-L--LINKSFSLMFSFI--MINLV-ILLGFLYEWKSGMIEWMK----------------
>Allothyrus_sp.
-----------------------------------------------------MILLMISLILSFMIM---M-I-----SIFLS----KKTYYDKEKL--SPFECGFDPFSMTR-IPFSLHFFMIAIIFLIFDIEIIILLP--IPI-INNFMNNNFFIMTLFI--IL--V-ILLGLIFEWSQGALNWIN----------------
>Aculus_sp.nov._Z388
--------------------------------------------------MSLMISMTMATMIVSILS---M-I-----FFMLS----SKQKSESNLA--SSFECGFTSYFYSR-FSFSVHYFVVGLTFLFLDLELCLLMP--MMT----ESSSSIKETMNLI--CFTLI-LTSTIIMEWKMKKLEWKF----------------
>Aculus_sp.nov._Z316
---------------------------------------------------MMFTFLGLIIIISLIL------I-----FFLSS----WKEKWKNMNM--SVFECGFSSYFFSR-YSMSIHYFLIALTFLLLDLELCFLFP--FFV----EESSNMKINYFFF--IFYFT-LTLALVYEWSKSMFEWKN----------------
>Aculus_sp.nov._HEN16
----------------------------------------------------MMFFSL-SFLLSFLIL---F-I-----FFSLS----KSSETESLST--SVFECGFSSYYFSR-FSFSMHYFTIGLIFLFLDLELCYLMP--FFN----LDFPDMKMLFLVL--LFVSV-LVLGLLEEWKNHMLDWKF----------------
>Aculus_sp._GZ134
----------------------------------------------------MIFFML-SMLLVVVIL---S-L-----FFFAS----KNIAWEMGGT--SSFECGFSSYFFCR-YSFSMHYFMIGLIFLFLDLELCFLMP--FFI----KEFSSVTNYFISS--IFVLI-LILGILFEWKEGKLEWKF----------------
>Aculus_schlechtendali_CA18
----------------------------------------------------MAYLSL-SLALSMLVL---F-I-----FFILS----KKTEMESLSS--SVFECGFSSYYFSR-FSFSMHYFAIGLIFLFLDLELCYLMP--FFN----LDFPDMNMLILFW--IFMTV-LVLGLLEEWKNYMLDWKF----------------
>Aculus_populi_HEN13_MT1
-----------------------------------------------------------------MLY---V-L-----FFVAG----KKALWDMEGS--ESFECGFSSYFFAH-NSFSMHYFMVGLIFLFLDLELCLIMP--FFN----GEYPSIKSFLILE--VFILL-LVLSILYEWMKGKLDWKFWAKNFSLQENLKKA--
>Aculus_ligustri_HEN33
--------------------------------------------------------MF-SLTLSILVL---S-I-----FWSAS----KKATAESLTS--SVFECGFSSYYFSR-FSFSMHYFIIGLIFLFLDLELCYLMP--FFN----LNITDFKMGILIW--TFILV-LVLGLLEEWKFQMLDWKFWA--------------
>Aculus_ichnocarpi_GZ124
----------------------------------------------------MIFFML-SMLLVVVIL---S-L-----FFFAS----KNIAWEMGGT--SSFECGFSSYFFCR-YSFSMHYFMIGLIFLFLDLELCFLMP--FFI----KEFSSVTNYFISS--IFVLI-LILGILFEWKEGKLEWKF----------------
>Aculus_huzhongsalixus_HEN37
----------------------------------------------------MLIWLI-SLMLCLAVL---L-I-----FSIKS----SLQKWEKDSS--MSFECGFTSGFVSR-FSFSMHFFMVGMIFLFLDLELCFVMP--FFN----DEFFSFKLVSLIW--IFILM-LLLGVFIEWRSGELNWKF----------------
>Aculus_bambusae_SD15
-----------------------------------------------MFNLLILFLVG-FSLVILIIL---S-L-----FFLLS----KTSMFDNLGA--SSFECGFTSYFFSR-FSFSLHYYLIGLIFLFLDLELCYLLP--FLN----EEFSSFLPFSFFW--IFMAV-LVLGLMEEWKEGLLDWKF----------------
>Aculops_taihangensis_Z289
------------------------------------------------MNLLLSFFFL-GLTLMFLLI---F-L-----FFLAG----KKITQEKDSS--SSFECGFTSYFYSR-FSFSMHYFLIGVIFLFLDLELCLLMP--ILK----EESSYFLLFFYFC--FFIIF-LILGLFKEWKSGLIDWKF----------------
>Aculops_sp.nov._Z332
----------------------------------------------MGFNLLMSSICL-AVILPILIS---L-I-----FISLG----KSNDWVIWSG--SVFECGFTSYFFSR-FSFSSHYFIISLVFLFLDLELCLLFP--FFS----QISSSTLNLFLGW--MFALI-LLLGLLEEWFLGALDWSS----------------
>Aculops_sp.nov._CA13
---------------------------------------------------LVLFLVL-TLFLILIIL---I-L-----FFFAS----KSEVKESLSS--SVFECGFSSYYFSR-FSFSIHYFSIGLVFLFLDLELCYIMP--FFN----MNFSDLKLLLYLW--LFILV-LLLGLLSEWKFKMLEWKF----------------
>Aculops_sp._CA47
----------------------------------------------------MMSLLF-CFLIIFLLF---A-L-----FYAAS----KSFLGEKGAF--MVFECGFTSYFFSR-FSFSMHYFFIALIFLIFDLELCLVMP--YLN----LDFSNLNMIIKVK--MFMLA-LVGGLVLEWVNGQLEWKF----------------
>Aculops_sinensis_HEN18
----------------------------------------------------MYFLIF-SLTLSILVL---S-I-----FWSAS----KKATAESLTS--SVFECGFSSYYFSR-FSFSMHYFIIGLIFLFLDLELCYLMP--FFN----LNITDFKMGILIW--TFILV-LVLGLLEEWKFQMLDWKF----------------
>Aculops_sinensis_GZ38
--------------------------------------------------MKMMLYMQILPL---FLG---F-L-----FYGSM----KKKKKEMEGT--TAFECGFTSYFYSR-FSFSIHYYMVALIFLFLDLELCVMMP--MMS----EMESSLKMKILLM--FFVLT-LLAGLLLEWWKEKLEWKS----------------
>Aculops_lobuliferus_CA42
----------------------------------------------------MPFFLY-STILILLIY---L-L-----FFLAS----KKSKWNLDSG--GSFECGFSPYFFSH-NSFSMHYFLVGLIFLFLDLELCMIMP--FFN----GDFDELKSLGLVN--LFILA-LVMGILLEWKFEKLDWKF----------------
>Achelia_bituberculata
---------------------------------------------------MIVLMLLVVFIM-LVIV---I-L-----SMIIS----KLNYKEMNKS--SPIECGMDPLGSPR-NPFSIQFFLIAILFMIFDVEIALIIP--LPL-V--KMVNLNVFVFSSM--FFLII-LLLGLIYEWFNGALEWAK----------------
>Aceria_pseudoligustri_kadono_FJ31
----------------------------------------------------MLYFFY-SSILIILIM---L-L-----FFFFS----KKSEMESLSS--TVFECGFTSYYFSR-FSFSMHYFTIGLIFLFMDLELCYLMP--FLN----WNFSEIKLISFFW--IFVMV-MALSLLEEWKFCMLEWKF----------------
>Aceria_aloinis_BJ2
--------------------------------------------------MLMIFLIF-CFMMILLIL---F-L-----FFFLS----KTSKFDSFSN--SPFECGFTSYFYSR-FSFSMHYFLVGLIFLFLDLELCYLFP--FFN----EDFSNFFLIFYLW--IFVTI-LILGLMEEWSKGLLDWKF----------------
>Acarus_farris
--------------------------------------------------MTLL---LLVISLVLILN---T-V-----VFLFSF---SVKNSMLMKS--SPFECGFQEFSMTG-MQFSMPFFVISLVFLLFDVEILLVCFYPLL------QYFNLYCFLSIF--FILLM-ILFSTLYEWKKGILSWI-----------------
>Acarhis_gen.nov_Z277
----------------------------------------------------MKIYLVVSLIVILIIM---N-L-----FYVLS----KKEKWEKDSS--VSFECGFSSYFNSR-FSFSIHYFIIALLFLFLDLELCFVMP--FFK----EMASDNKIIMNTT--MFLTA-LLAGLVYELCMNKVKWQF----------------
>Abacarus_sp.nov._HEN45
----------------------------------------------------MGLFIS-LVLFSVILL---F-L-----FFFLS----KKDIFDNLFN--SSFECGFTSYFFSR-FSFSIHYFMVGLIFLFLDLELCYLMP--FMN----EPYSSFVTMTLFS--LFALI-LVLGLLKEWSKEKLDWSF----------------
>Abacarus_sp._HEN47
----------------------------------------------------MGLFIS-LVLFSVILL---F-L-----FFFLS----KKDIFDNLFN--SSFECGFTSYFFSR-FSFSIHYFMVGLIFLFLDLELCYLMP--FMN----EPYSSFVTMTLFS--LFALI-LVLGLLKEWSKEKLDWSF----------------
>Abacarus_sp._GD111
----------------------------------------------------MIFFLL-TTLIIFLIL---A-L-----FFFLS----KMTLFDKLSN--SIFECGFTSYFFSR-FSFSMHYFMIGLIFLFLDLELCYIMP--FMN----EESSHFFLNSFLW--VFILS-LLMGLLEEWRLKLLEWKF----------------
>Abacarus_sp._CA9
--------------------------------------------------MLMNFVVS-CFMLVMLVL---T-L-----FFLLG----KNFKFDMWAS--SSFECGYTSYFFSR-FSFSMHYFMVGLIFLFLDLELCYLFP--FLN----EDFSSFFLSSYFW--SFVLI-LVLGLMEEWSQGLLDWKF----------------
>Abacarus_sacchari_GD130
----------------------------------------------------MIFFLM-IILVSLILL---S-L-----FFLAS----KKTFFDSLFN--SSFECGFSSYFFSR-FSFSIHYFLVGMIFLFMDLELCYLFP--FLN----ESYSSFMAIGLFL--GFVLS-LLLGLFHECAKGLLN-------------------
>Abacarus_oplismeni_GZ33
----------------------------------------------------LNFLLS-IFAFSIIIL---I-L-----FFFFS----KNSNFDILFN--SSFECGFTSYFFSR-FSFSMHYFLIGMIFLFLDLELCYLMP--FIN----ESYSNFKVVSLFL--SFTLI-LLFGLLKEWTEDMLEWKF----------------
>Abacarus_oplismeni_GD129
-----------------------------------------------------MFFLM-IILISLILL---S-L-----FFLAS----KKTFFDSLFN--SSFECGFSSYFFSR-FSFSIHYFLVGMIFLFMDLELCYLFP--FLN----ESYSSFMAIGLFL--SFVLS-LLLGLFHEWAKGLLNWKF----------------
>Abacarus_oplismeni_GD121
--------------------------------------------------------MILTTMLSLILS---V-L-----FISLM----KMSNWELMMA--SSFECGFNSFYFSR-YSFSIHFVKISLIFLFLDLELCIFFP--YVM----DFSMSLMSTMFFF--NFIMI-LLMGLILEWKEGKLNWS-----------------
>Abacarus_bambusae_GD118
-------------------------------------------------------MLG-FSLVILLIL---F-L-----FFFAS----KFSSFDTSGT--SSFECGFSSYFFSR-FSFSLHYYYVGLIFLFLDLELCYLLP--FFN----EDFSSMIMFNFLW--VLIFV-LLMGLIEEWNQGLMEWKF----------------
