# Supplementary material for: Phylogenomics resolves the higher-level phylogeny of herbivorous eriophyoid mites (Acariformes: Eriophyoidea)
Source: BMC Biol. 2024 Mar 22;22:70. doi: 10.1186/s12915-024-01870-9 (PMC10960459; doi:10.1186/s12915-024-01870-9)
Supplement: Supplementary file 3 — Additional file 3. Original untrimmed alignments by Gblocks v0.91. [file 12915_2024_1870_MOESM3_ESM.zip › Additional file 3/AA/NAD4aa.fasta]

>Zygoribatula_sp1.
----------MSWILVFLSGVFFMFFDFVYLACFF---IGFLL-----FFLC--------NWG-GF------------WFGGIFFMDS-LSFF--LIFLTVLIFL-FCFFSSF-LDVWSGNYFNAFLFC-LS--------SIFFL----LF-----------------------------------------LS-----FS---CFSFLFFYISF-EFIFILMFFF------VYGWGYSPERLGASFYMVFYTL-VVSFPFLVF--LV-----------FFSLSSFGSGKFMILTSW-------------SSY-WWLSLI--------FVFLVKLPVYGVHLWLPKAHVEAPVSGSM-VLAGVLLKLGVYGALRFSSLLLSSLSL----FKGYLVSVGLL--GGLLSCL-----LCLRQSDLKAFVAYSSVCHMGFGLG-GLFSGNIL-GVSGSVFMMIGHGFCSSCLFYILYVFYERFFTRSGLVLKG----VGYLFPMMLFFWFL---FSVFNMGVPPSFS-FFAEVFILSGISG---LSFYTFI-VSGFLLLFAGFY--GIFLY-------------VISCHS--SSF-LGGSGFSLSL-RE-------------------FINFFGHGFYMLFFIFSIN-FFYF-----------------------------------
>Z392
--------------MIMWLFTFFF-----FLLGL----------------------------KNFY------------FFSEYMHLET-SNLS--LLLLVPFSFI-CLHF--FSF-NSLGGSETSLTFF-LF--G-----LIIIM----CG-----------------------------------------FC-----FI---TSYSFLFFLCY-ELILWPMSFT------LCVFSKDYEKFNSMFFMLLINL-IGSIPFMI-----FIFF-----------SQVENSSFMML-NY--------MFFSFDSF-EAYFFM------CIL-FLTKIPVFLAHFWLTKAHVEGSTFCSM-ILAGLILKMGTWGLLKYSVLSI--F-ICD-LFSDFVFSFSSL--SLLFFVM-----IMNRFCDLKIMVAVSSLVHMAFIWP-LCCFMTYM-SMTGSILMMVSHGIVSYILFLLISMIYEKSMSRSIELNKS----LESVSKTFFLLLFI---YVFVNLGVPPFIS-FILEVYFFSILISY--SSLILVFFFA-FFALLSVFY--LMFIL-------------TKSSFS--K----KFNV-IVSN-ES-SHFLN----------------L-SLSPLFLFIFFP---FTFLC----------------------------------
>Z382
---------------MISII-FFNT----FFFTTM---------------------------KDHI------------FFSLILNFDV-WSLF--LSSIIPFSFF-VVFS--FDF-NFLKFEFIFFFKS-LF--L-----LLMGL----IF-----------------------------------------FC-----FV---SSDAILFLLFL-EMTVVPMSFF------ILWLSKDYDKMSSVFFMLSINL-MGSIPFMF-----FISL-----TKDKSLIEFSLDPLNFH-----------------SL-FFFFFM------VLV-LISKLPVFFLHFWLTKAHVSASGSCSM-LLASLMLKLGSFGLFKFLPLFF--K-DSG-SLVLFIYSVCIP--SSLLVSL-----LMIRFFDIKFLIACSSIVHMGGMFP-ILFLGQSL-GVASSMYMMVGHGVVSYILFYLVTLCYELSYNRSFSFNKS----IESESKGFAMMMVF---FMFLNLGVPPLIN-FLSELIFCSNL-IL--LSFFGVTFFG-LLMFSSVIF--TMLLI-------------TKMLFG--K----KSFF-GFSK--I-NLRLD-------------FEFF-FIFSSI--IFFP---LLFYFFS--------------------------------
>Z344
----------------MWVVGAL------MFLSSC---------------------------KSFF------------FFSTLFFLDS-FSLC--MTLLLPMLLYLFWFFPNPFL-DEKSTFKGWVYFS-SI--V--------FF----LF-----------------------------------------GT-----FM---ALDPFFFLISF-ELCVFPMMYV------FLLFSKDSDKLDSVLFMMLMNL-FGSIPFM-W----YVSI--------WFTT---DNFGYAV-LV--------ES--FSDY-IVFISF------CLL-LVVKFPIFMGHVWLTKAHVSGSGFCSM-ILASVMLKLGTFGLFKFVKLFH--K-LSL-KFSVSLAALCLI--GSIYFLL-----SMVRGLDGKLLVASSSVVHMASIIP-ATCMFAAS-GVLSSIFMMMGHGFISFILFMLVSLIYENSHSRSMDANKS----LESVSKTFMLIFFV---FLFLNLGLPPFMS-FVSELFFCLFY-FE--LATLLFLLFC-LVMLISILY--VMFFT-------------YSFLFG--K----KELNHYLFI------DVN-------------FMTW-CFFIIGWFVFSP---MIF------------------------------------
>Z343
---MSVYNRLFLSFLMMWIFCLM------FPFLLI---------------------------KDKI------------FVSQNFLLDD-LSMC--MFVMAPCIVYLMYNMPNSYL-N-LSYF--YSFNS-SI--V-----VALFF----LF-----------------------------------------MT-----FI---LKTPMLFLTSY-ELCVVPVMYF------LIGMSKEADKIESFIFMLFMNM-AGSILFMIF----YSHF--------KFSENSLDNF-----LK--------FY--FYEL-EVFACM------SIL-LLTKFPIFMLHMWLFKAHVSGSGICSM-ILASVLLKLGTFGFLKWCVFFN--L-LIF-DFMDIFTVFSLL--GCFTILM-----GMMRSFDLKLMVASSSIVHMACFLP-CLGLYSST-GVVSSVYMMVGHGLISYLLFFMATVSYEISHSRTMSLSKS----LESINSSLSLVVFI---LFFLNMGVPPFVS-FVSEVMFMTFF-MK--FSFISVFLFI-IVMIASILY--LMYFL-------------CLTMFG--K----KSIFMQNHL------NLS-------------MISL-IVLSMSGFILLP---LIV------------------------------------
>Z318
--------------MMTLGFPLSFF----FLVMLA---------------------------KDSF------------FLSSFFMMDS-VALF--LLCIFPMVST-VLFF--PTF-NFSSFKEGSIFLF-IF--C-----SVVFF----LS-----------------------------------------FC-----FS---SNNSFFFLVFL-ENCVMLMFIC------ILVFSKDQDKLSSALFMFVMNM-FPSVLFML-----FCSQ--------H-RSPLDFSYFRVE-E-------------SVSY-ICLLCF------LGL-LVSKLPLFLFHFWLTKAHVSASGCGSM-ILASLLLKLGSMGLINFYHLFL--G-LCS-LFSGMTFSLVCW--TSLTLLL-----VMTRFFDLKYLVACSSIIHMSPLFC-LVLQGSPF-SILGSCYMQVGHGLVSFFIFFLITLIYESSYHRSLDLNKG----MGSKSPLILFFIFS---FFILNMGFPPFCS-FLSELIFLFIF-FA--TDSLLLFALS-LTLIPSGIF--FFILV-------------SKMIFG--K----KISV-PSSF--F-SPYLV-------------TFNY-SFLVIF--FFLP---FMFF-----------------------------------
>Z296
---------------MISFFLFFL-----SFLVSL---------------------------KEEH------------IFCESICLES-CIIF--MTMIFPLVYI-FIHI--SFY-NSGSYTEHGYYKL-SF--F-----FFFFF----LY-----------------------------------------LC-----FL---SISSFIFLLTM-EMLSFLMIFF------IFNFSKEMDKISSSIFMFLINI-MGSIPFMF-----F-----------------------------------------------------------------LPIFFFHFWLTKAHVSASGPGSV-ILASLMLKIGSMGMFKWGGVFS--F-LFN-FGLNLFLSFSLI--MSLLVLF-----LMNRFFDLKYLVACSSIAHMSLTFP-FFIFDSCS-STFSSILMSVSHGVTSCLVFFLVSFLYEVNQDRSICSNKS----LESQSYLLSLSVVV---WMILNLGFPPFLS-FISELVFLYSL-NE--IFFIFSLIFL-LSFLFSGLY--FINLL-------------IIMVFF--K----KNSL-SIDA-------PL-------------GVLS-L-CSIL--GFFS---FSSLSFFFF------------------------------
>Xenillus_tegeocranus
----------MKFYFLLVFVFFFGFFDFLNFFLLL---L-FLV-----FFLF--------FMG-PF------------GFFGLFFFDW-LSFF--LVFLVVTLFL-LCFLSEV-INKWGNFNFVFYGEL-LF--------FMFVL----MI-----------------------------------------FS-----FC---CLNLILFYFCF-EFIFVLMFIF------LMGWGLSPERVQASFYMVFYTL-LVSFPFLGF--LV-----------SF-YFMFFSMSIFLFVEL-------------GSF-WWCFFL--------LVFLVKLPVYGVHLWLPKAHVEAPVSGSM-VLAGVLLKLGGYGLYRFSFFLPIGLGI----HEFFLVSLGVF--GSLYSCF-----FCLRQVDLKSFVAYSSVCHMGVGLA-GLYSLSNL-GVGGMVLMLLGHGFCSSCLFYVIYVLYERYHSRSLVILKG----SCFLIPLIGLIWFF---FSVLNMGVPPFLS-FFSEVSILISLMS---LDCFLIG-LIGVILFLGGVY--GIYFF-------------VSSMHG--VGF-LGGYEYGLGL-RE-------------------FLVFWGHFFPLFWVLINIS-YFFG-----------------------------------
>Walchia_hayashii
---------MELIIFFGV--FMKLLNK-----I-Y-------------SLILTLGFFLGVLLLSFT------------KESVFFQLDV-FSWCLSL--LSIFIFI-LIMLATF-GE----------SFL-FH--------LLLGF----LL-----------------------------------------FT-----FM---ISNLFLFFVFF-EWTVFPTFFL------ILGFGFNMGRLQASLFFLFYTL-TFSLPFLFF--VLNL----------YFLEGGLSM---FF--L--------GFVEISFI-WGLCIL--------LVFSSKLPVYFLHLWLPKAHVEAPLGGSM-VLAAVLLKLGSYGVIRMVFLFFWLI-KPYV---KIGFSLGLI--GGLIAGL-----SCYSQVDLKRMVAFMSVSHMGLMFS-GMLSFFYS-GYIGSLMFMISHGLISSGLFFMVNFFYQRFFSRSILKLKG----GMSFLSYVSFFSFL---LLAGNLALPPTLS-FMSEVHLIWSLVS---FSLISSL-FIFLLVIVGSSY--TVHLY-------------VSMFHG--NDF-LLGIGISGSV-QE-------------------ISSLFFHFLPLFVLVICLN----------------------------------------
>Vittacus_cannabus_HEN44
---------------MISVFLFFS-----TFLLSC---------------------------KNNF------------IHFKFFYFDL-HSIF--MMMIFFLVIL-IIFM--SYF-NSSNFKDLYFFSI-VF--S-----FFFFF----IF-----------------------------------------FC-----FS---TCSSFLFLLSL-EMCAFLMIFF------IFNYAKDYDKISSSIFMFCMNI-VGSIPFMI-----FCWS--------C-PLDFFSGGNTF---N--------SF--S-SY-LVFIFF------SLI-LASKLPIFIFHFWLTKAHVSASGSGSI-MLASIMLKIGSVGLMKWGPMFS--F-MFS-LFSSMTFSFFLM--LGIFMLV-----VMNRFFDLKFLVACSSVSHMSLTFP-LLIMDSSS-GLYSSLLMMVGHGVVSCVVFFLVTLSYESSQNRSIFSSKS----IESYSSSFSLIIVL---WMILNLGFPPFPS-FFSELFFIWSL-HS--FSPFLSSIFF-FCLIISGMF--FVNFI-------------MMLIFF--K----KNSF-TWTN-------SI-------------FSWI-SSSSMF--MVLS---FGSI-IFFFN-----------------------------
>Vitex_agnus-castus_L._S152
---------------MISGFLFFL-----GFPMAL---------------------------KDIK------------VFSKFFYMDV-PTIF--MLMLFPLIFY-VIFL--GIF-IGGSKADMMKFKK-IF--F-----FFFFF----LF-----------------------------------------LC-----FS---SSSSILFLFFL-EMCACFMIFF------IFNFGKDSDKISSCIFMFLTNV-SGSIPFMY-----FCFF--------Y-P---FMAGLHFG-LK--------SC--S-SI-FVFGGF------ILL-LASKLPMFVLHFWLTKAHVSASGAGSM-ILASLMLKIGCMGLYKWGSFFS--F-IFF-PFLTYLLSYLLV--TGTLILF-----FMNRYFDLKYLVACSSISHMSLVLP-FFLASNPL-MSYSSILMMVGHGVTSCMLFFLVTVLYEYTQDRSVISSKS----VESLSYTFSSVLVL---WLICNLGFPPLIS-FISEMVFTLCL-ME--ISFTYSVFFM-LMLIISGLY--FINVV-------------SNILFF--K----KDSW--VRG-------IG-------------MIKT-TSISLF--SFVS---FLSL-CLIF------------------------------
>Vasates_sp.nov._Z327
--------------MMTSSLILFLP-----ILTLP---------------------------KSCL------------MFSQYLFLSM-SFLF--LLSIFFLFFL-KILV--IKL-NFFSKLENFIFLS-CF--S-----LVLTF----LT-----------------------------------------LC-----FC---SSTPFFFLVWL-EMCVFFMVFL------IYSFSKDMDKISSTLFMFFMNI-LGSVPFMG-----FISS------TWGKGINQTWSDLNFN-V-------------CLSG-ALVASC------CLL-FILKLPVFLFHFWLTKAHVSASGPLSM-ILASIMLKIGSMGLFKFSFLTY--F-FSG-KFISYIVSFSLF--SCIFFCF-----LMIHSFDFKFLVACSSVLHMSLLFP-LCLSDSAE-GMAGSLLMMVGHGVASLLLFFFLTLFYEFYSSRSSDVSKN----LESTSKFLMKWFFL---FVLINLGLPPFMT-FFSELYTFSYL-VS--YSSWSSWSFG-LVMLLSLFF--SIMLL-------------LKVMFG--K----KSGSSDLME-QC-FLSLI-------------LKFCGIFVLGF--SVLL---FYL------------------------------------
>Trombiculidae_sp4.
---------MGFAFWFLISSFMVFLCGEVFLIFSF-------------SLMFI---FFGCWGLGHS----------------FFIFDY-GLLGLSLVELSILIIY-LIILIGV-SNFWGGLDYIWFIFS-FY--------FLFGF----LF-----------------------------------------LA-----FG---VTSWFSLYFLF-ECCILPTFFV------IMGWGLGDGRVQASFYFLLYTM-FFSLPFFML--VFFI----------EGLGGSLCMGLHYY--F--------MMSSIWCF-SGVFSF--------FIFLTKLPVFFLHVWLPKAHVEAPLTGSM-ILAGVLLKLGGYGFVRLLDSYYYLV-CDYI---SFLYSFGLF--SGVLAGV-----SCFRQVDMKRLVAFMSISHMSLMLS-GILSLTEL-GLVGSIFFMVGHGLVSSGLFGCVTYFYDRLGSRSIAVLSG----GLNMFSSFALLFFA---LCVLNLSFPPTMN-FFAELFVVWGILF---YSFSSLF-FLFLVVFLGCLG--TVHLY-------------STLTHG--IDL-EVVGGEDLNI-SS-------------------SLYFFIHLAPSIVFFFILL----------------------------------------
>Trisetacus_ehmanni_Z341
MNMMMMKTLKLKMSKKFCFSTMFM-----LVPILS---------------------------KDET------------LMSSIISI-N-LTSG--LLVILCISLF-IVSSSEKFN-L-TKKFEKMMLFT-LN--I-----LLFSM----SS-----------------------------------------LS-----FC---SEDKMLFFVAF-EVSIIPMLVM------VFLMSKSKEKVESSLYMMVMST-SGSVPFLL-----YISK----------ENQTLNSLILEISNM--------EQKKMSET-LFMISM------IMI-LLIKMPLFFFHIWLPKAHVEASTLGSM-ILAGIMLKLGISGLLKNLDIFS--E-KLT-NVKPIIMMISWL--SMLACMT-----MSIRSSDIKKMAAISSITHMGMTLN-SIMTMKIN-GMIGGIIMSVTHGLVSSSMFLLIGCMYEKTSSRSIFSNKN----MESMDKQMSMLWVF---TMFMNVGIPPMGS-FLSEVFMMMTFFCL--S--KYISIFIMTSMFLISSV--CMIFV-------------TKSIFS--K----IEKMSNIFN-PM-PISLF------------------NFMSLL--TFLN---LDVIYYI--------------------------------
>Trimeroptes_luanchuanensis_Z322
---------------MIWFFYLFIF----SLFINS---------------------------KKNF------------FINKYIEMNY-GNFM--MISIVLISML-IIFM--FKF-NMENYKSNNIYKF-LF--M-----MIFIM----NF-----------------------------------------LG-----FL---ITDMILFLLVL-EMCMFPMTYL------ILNYSKDKDKISAMIYMFSINM-LGSILFMY-----FTLNCMVYNINS-TFLFYLKPYFNMN------------------Y-FVYIFF------ILL-LVSKLPMFMFHFWLTKAHVASSGAVSM-ILASLMLKLGSFGLFKFMPMFL--I-LSK-EMFNMIVTISMM--GYLIFSL-----IMIRLFDVKYMVACSSILHMSLILP-FVMIYTYD-GVISSIMMMSSHGIISYYLFYLVTLNYEKNLSRSKELMKS----MESSEKWMTSMIFI---FMFLNLGMPPFIS-FYSELIFMKLL-LI--NSLFMSLMFM-ILMIMSIMF--VMFYL-------------SKILFG--K----KYQY-EKKK--M-NMNMN-------------LNSF-IMISSI--IFLT---FIN------------------------------------
>Trematuridae_sp.
-------------MLINLFL-VIFGAFFNFYIIS----MCLM------ILVFILKFLSEEDFSFLG------------MFLSLDMIGW-LMC-----LLSMW----LVLLMRMSMKTYLLWDNYKYNFF-EV--------MMLYF----LL-----------------------------------------MS-----FS---WYNMMGFYIFF-ESVLVFILLI------IFFWGGTPEKTQAGMYMLMYTL-FGSLPFLVM--LLI---------------------NNFYGSL-HFMYLDWDYMSMSGF-MGMFML--------IAFLVKFPMFLVHMWLPKAHVEAPVGGSM-ILAGVLLKLGGYGFFRLINMLKEWI-SLYGIFL---LEFSIF--GGMIVAF-----FCLCQIDIKMLIAYSSVSHMSLVLG-GILCMSYW-GMSGMLVMMLGHGLCSSCMFFMANLFYDRVKSRNMMMLKG----LGYFNVGVMIFWFI---VCAVNLGLPLSMN-FLGEVMLMVGLLK---YDF-FNLMLMMMMSFLGACF--SLYLF-------------IQIFHG--KSW-FISSFIGTSM-LE-------------------FNICLLHVLPLFLYVLKGDMLFLYFNSL-------------------------------
>Tityus_serrulatus
---------MTLSLILMTLPL------KKWKLILF---SLSTML-PLSFIKI-PLHSST---YMY---------------SNFLTMDL-MTFC--LISLSILITT-LMLLASS-NIK---ININLFTFL-IM--------TLLFF----LL-----------------------------------------LT-----FL---SPNMILFYISF-ETTIIPTFLI------ITYWGIQPERLSSTLYLIFYTL-GASIPLLLI--LM-----------------KLN---NQFMTLSFWMMSY-IQPNLPFL-WILILL--------GAFLVKLPMFMIHLWLPKAHVEAPLAGSM-ILAAVLLKLGGYGLMRMFHLFY----KSLNKMIPILMSISLM--GGIITGI-----LCIMQTDMKALVAYSSVCHMSLLLG-GAITLTQW-GTSGAMSMMISHGLCSSSMFQLVTLLYSSTHTRSLILTRG----MLSLFPSLILWWFL---MSANNMAAPPSMN-LFSEISLLMGLLS---WSYLILI-PFMMISFISASY--SLILF-------------STTSHG--LPL-MNSPQCNFYP-RD-------------------YLSIFLHWLPLNILIIKMDLMMMWP----------------------------------
>Tetra_suspensae_SD22
----------------MMMPVTCS-----SLFLLT---------------------------KEKT------------FFSVDFFLEE-SLIF--MVFIFPVVFY-LCVG--GFH-CLMSTKYNKFNTL-FF--F-----LIVFF----LS-----------------------------------------MS-----FL---SVSEFMFLLYL-ESCVISMILF------IFWFSKEQDKVSSTIFMFFLNI-LPSTIFMY-----FC-----------SLGGSSWSLGNFF-T-------------FISA-PFFLFF------LSL-LVSKLPIFLFHFWLTKAHVSASGPGSM-ILASLLLKIGCVGLYKFSCIFLK---ISK-LFLSLTLSICVI--GGFLILL-----SIFRFLDMKFMVACSSIVHMSPIFP-FLLKSDSI-CIFSCFLMMVGHGLLSYFIFFLVSIVYEFSQNKSSSFNKG----LESVSLNISLFLSI---FFLMNLGFPPFMS-FISEIFFSTLF-LD--HSYLGFLMFM-CNLMMGGLV--FFIIC-------------SNFIFS--K----KSNF-ILTG--S-MVCYL-------------SWGI-CYILMF--SLFI---FFYLCFRS-------------------------------
>Tetraspinus_sp._HEN26
-------------MMTIYPFYSFL-----LVFFMI---------------------------KDFI------------FLGFHFYMDS-SLML--MIFIFPLILF-LIKM--VNF-NFVDYSNKILYLF-LF--Y-----LVCFF----LS-----------------------------------------FS-----FN---STNSFFFLIFL-ENCVIFMVSL------IFMYSKDLDKISSTLFMFFINI-FPSIMFMY-----FCYC--------W-GESSFCLFFLTQ-V-------------SSDM-LCYFCF------MGL-LVSKLPLFFFHFWLTKVHVSASGCGSM-ILASLMLKIGTVGLYKFYMIFL--N-NFK-IFIAPFSVLTVL--TSVFLLS-----VMTRYFDLKYLVACSSIIHMAPIFP-MSISGSSS-SFFSCFLMMVGHGLISYFIFYLVSLVYEVSYNRSLDFNKS----LFTFSKAFMVFFFF---FFLMNLGFPPFSS-LISELIFFYFF-FH--ISSFLSFFFF-LSLLVSGLV--FFFVV-------------SKSLFG--K----KSLF-NIHF--F-NINNF-------------LYSL-IYLFFF--ILLP---FIYVCS---------------------------------
>Tetra_sp.nov._Z400
---------------MMSSLILFLP-----IMMLP---------------------------KSCL------------MFSQHLLLFS-SFLF--LVSIFFLFFL-KILV--IKL-NFFSKLENSTFLS-CF--S-----MVLIF----LA-----------------------------------------LC-----FC---SSTPFFFLIWL-EMCVFFMVFL------IYSFSKDMDKISSTLFMFFMNI-LGSVPFMG-----FISV------TWSKSINQIWSDFNFN-V-------------CLSG-TLVASC------CLL-FILKLPIFLFHFWLTKAHVSASGPLSM-ILASIMLKIGSMGLFKFSFLTY--Y-SSV-KFIHYIVSFSLV--SCIFFCF-----LMIHSFDFKFLVACSSVLHMSLLFP-LCLSDSAE-GMVGSLLMMVGHGVASLLLFFFLTLLYEFYSSRSSDVSKN----LESTSKFFMKWFFL---FVLINLGLPPFMT-FFSELYTFSYL-VS--FSSWSSWTFG-LVMLLSLFF--SIMLL-------------LKVMFG--K----KSGSSDLME-QC-FLSLI-------------LKFCGIFVLGF--SVFL---FYL------------------------------------
>Tetra_sp.nov._Z284
------MFFLLFSLMMMMPLVSMF-----FFFFLP---------------------------KDLL------------FFSALVSLDS-SLIL--MSLVFPLVLF-LIWV--VSF-NFVYSKEKILFFS-IF--S-----FVCFF----LF-----------------------------------------FC-----FN---SLTTIMFLIFL-ENSVIFMMCL------IFWFSKDLDKVSSTFFMFFINI-FPSILFMY-----FCLA--------W-SGSILIFSFGME-E-------------ASNF-YCFICF------TGL-LVSKLPLFFFHFWLTKAHVSASGCGSM-ILASLLLKIGTIGFYKFHMIFFFLS-NF---LMSFNVILVIF--TSLFLLM-----IMIRFFDLKYLVACSSIIHMAPIFP-LGLSGGSG-SVYACVLMMVGHGLISYFIFYLVSILYEVSYNRSVDYNKS----LSSISKTFVFFFFL---FFLMNMGFPPFCS-FLTELYFFFFF-FS--FSMISLFFFS-ISLALSGLI--FFFVA-------------SKVIFG--K----KLFY-NIFS--F-NFNGV-------------IFCN-LYLLYF--ILLP---F--------------------------------------
>Tetra_sp.nov._CA43
-----------MGILMISCLLLFP-----SLFPGF---------------------------PKEF------------ISFSSIFQVDMIFIF--MLSIFPIILH-SILS--ALF-NYSSEKDNLMYFS-IF--L-----FVFFF----LF-----------------------------------------SS-----FS---SVNPLLFLTFL-ETCVIFMMIL------ILVFSKDQDKVSSVFFMFLINI-FGSIPFMF-----FS----------V-WGESFFSMYMFL-FQ--------NI--H-SI-FLFFCF------CSI-LASKIPVFLAHFWLTKAHVSASGSGSM-VLASLMLKIGCMGLVKFSYFFF--S-IFLGPLFSSFMNFSIL--TSFILIF-----IMNRFFDLKYVVACSSIVHMSLLLP-FFCFGSSL-SVFSGVLMMVGHGLISCFVFMLISILYELSLNRSSESNKG----VEASSKVFLLFLFF---FFLMNLGFPPFIS-FVSELGSTCFL-MG--LSFFSLLVFC-LVLILSGKM--FISIC-------------FNFMFG--K----KSQL-SCSS--F-SVLLP-------------FLFF-VYFLFF--FFLS---FL-------------------------------------
>Tetra_qingyuanensis_Z333
----------------MNSFFIFPL----LILCSC---------------------------KSAT------------FFCSTYLFLD-SVLF--FLSIFTLVYY-IISL--VRF-NFSQMVDKYFYYL-GF--F-----VVFVS----LY-----------------------------------------FC-----FS---SCTSLIFLFWL-EMCVFSMIFL------IFSFSKEVDKVSSTLFMFLLNI-LGSIPFMG-----FCYF------FNYSLENLHWSVFFCG-N-------------CLSW-STMVFL------MLI-LLIKLPILIGHFWLTKAHVAASGPLSM-ILASLMLKLGSMGMMKFNYFIL--F-SSL-KFMSFLMSISLF--SCLFFTI-----LMVFFFDLKFLVACSSILHMSLIVP-LVLSNSGV-GCFSGLFMTVGHGFTSLILFFLLTLIYEFSMSRSSDLGKC----QESHSKFYAKWIFF---FSFLNLGVPPFLG-FFSELYLFSFL-TS--SSYLCSFLFA-LVMLFSLFF--TILLI-------------LKILFG--K----KNHLSELSE-FT-HFSAY-------------LKICATVLLFY--PALV---Y--------------------------------------
>Tetra_pyriana_HLJ98
---------------MTSVFLGFF-----LSCLSL---------------------------KDFF------------FLGKNFYLDE-SIIF--ILMIFPMVFF-LVAL--SST-YYSISMEKNFQVL-SF--L-----LILGF----LS-----------------------------------------LS-----FT---SFSSFSFLVFL-ESCVLFMILF------VFRLAKDKDKVSSTIFMFLINM-SPSILFMY-----FCF--------------LDNSHSYFK-S-------------SSSL-FLFLSF------LGL-LVSKLPLFLFHFWLTKAHVSASGPGSM-ILASLLLKIGCLGFYKFFYSFMS---LSS-ILFSFLLSFSIM--SSLFMMI-----IIFRFVDLKFMVACSSVVHMALTFP-FFLKSDFL-GVYSSFLMVVGHGVISYFIFFLVSLIYELTQSKSVHFSKG----FESVGPLVSLVLLI---FFLMNMGFPPFLS-FLSELLFSFLI-FS--SSYVSIFFFL-LTLLLGGAI--FFLLS-------------SKVSFS--K----GSS----SA--Y-LGPLN-------------FLYV-IFFFFF--VYLFLILFFYICSFSLFKI---------------------------
>Tetranychus_urticae
---------MSFMYMFLFSNNMILLFLVMFTYLIF--------------------------------------------L-ENF-INC-MMMF--MTMI---MMK-MILFSVK--EKMNNYFFFMKKKI-IM--------LMMIM----LL-----------------------------------------MF-----FY---TKKMINFYIYF-ELISLMIFSL------IFFSSFSNQRLKASIYIFMFMG-MSTFPMLVM---------------------------FFFLNE-----------------NTMLLI------FFLGFLIKIPIMFFHLWLPKAHVEANFYDSM-ILASLLLKLGGYGMMN----------LNLIKKINFFFMWTLM--SIFFLSV-----SMIFLMDLKMIFAYSSIIHMNGMVM-MLLSNNFF-TEKMFVIMMISHAISSSMMFYIIGVIYEFTFSRMMMINKN----FMINNLILFMIIFF---TLFVNMAMPPFMT-FFSEMYMYMSLIN---YS-KKMMIILIYMLLVSVMF--NLMVL-------------KNMGMS--NMN-KFFKINQMKT-KN-------------------LFLLKEHLM-LLLFM--------------------------------------------
>Tetra_lycopersici_FQ
---------------MVTVLSSF------YMASCT---------------------------KVLT------------FLSPALKPDI-FSIS--LCILCLATWGFLTSS--TSF-SMPHDQDYKTFIF-LL--S-----AIFTS----LM-----------------------------------------AC-----FL---TKNPMIFFIFL-EMTALPMFFL------INYFSKDHDKLSASLFMICINM-FGSIPFFI-----FVQS---------MNTQSFFSGFLFL-NF--------HESICESG-LITFCL------SLM-LLSKVPVIFLHFWLTKAHVAASAACSM-LLASLMLKLGTFGLISYSVFVC--T-VGL-LFTYITLPLSVF--SSFVFSI-----FMIRYFDLKGLVACSSIVHMALLVP-FCMNQCTL-MSLPSILMMLGHGLSSLCMFFMVSLMYESFYNRSIDFTKN----LESVGKSFSMIFLI---FFFFNFGVPPFIN-FLSEFLSCSLI-LS--YSMEFLMAFM-ACLVSFTVF--FMFVI-------------TKSLFG--K----KNSLPSGVG--D-SPSLT-------------LISVVPFALFLPLLF--------------------------------------------
>Tetra_lucidi_HEN8
----------------MISLITFS-----FLFFMA---------------------------KEFI------------FLSSNFFLDE-SLSF--LLLIFPLVLF-LVYN--PPF-SSSLSSQFTFNLV-VF--C-----SIMFF----LF-----------------------------------------FS-----FS---ANDAFFFLLFL-EGCVMFMIVF------IFQLAKDQDKISSSLFMFMINM-SPSVLFMV-----FSFS--------SMLPILSLSYSGAS-V-------------MSCP-LFFF-F------LGL-LVVKLPLFLFHFWLTKAHVSASGPGSM-VLASLLLKIGCVGFYKFSLNFVFVF-FSS-FIF-LFFFITLL--SFFFMLI-----LMMRFSDLKFLVACSSIVHMAPTFP-LLLKSDFI-SVYSSFLMVVGHGLISYFIFFLVSSIYEVTQSKSSFFMKT----LESISGVFIMWLVI---FFLMNMGFPPFMS-FMSEVIFSFIF-FQ--SCSVNSFFFF-SGLMISGII--FFMVS-------------SKFLFG--K----KSMF-YFCG--Y-NVSLS-------------VFSY-LFLGIF--SFCF---LVYKCFYSL------------------------------
>Tetra_louguantais_AH43
------------------MLLETV-----FFFCS-------------------------------F------------WN-----------VV--CLLYF------------------------------FF--FWISQIFLFFF----LS-----------------------------------------FC-----FA---SWNCFFFLLFL-ECCVSFMIFL------LLNFSKDIDKVSSVLFMFFTNI-FGSIPFMY-----FSYY--------F-EGFSHFSFLSSA--L--------ES--S-SL-FMLFCF------LIL-LASKLPAFNLHFWLTKAHVSSFGSGSV-LLASLMLKIGSVGLLKWSHLFV--L-VFW-ASFYGFTWITIF--FMAFFLL-----IMFRFFDLKFLVACSSIVHMGLTLP-FFLSEGCI-HCYSSILMMVGHGVTSCCLFMLVSYLYEVSQNRSVSSNES----IEFFLSILCMFIFI---WFLLNMGFPPFIG-FISEMYF-FCC-IL-GGSFINSVFFI-LILLFSGKF--FISVI-------------LSFLFG--K----KILF-SVNS-------VY-------------NSFV-SCNLFF--SVFY---FILIFFIF-------------------------------
>Tetra_cuihuae_QH6
---------------MTTFFLSYT-----FFLVHF---------------------------S--F------------FCPSILLEFSPVVLF--LLMVFPAVGG-FVWG--ASF-NFLSALDGGLYKF-IF--F-----FFFFF----LF-----------------------------------------FC-----FS---SSDPFIFLLSL-ESCASLMILL------ILNFSKDIDKSSSTCFLFLTNM-MGSVPFMY-----FC----------Y-QGGSTLLSSFEE--G--------CL--S-NS-LIFCSF------TLL-LASKLPLFLFHFWLTKAHVSASGSGSI-ILASLMLKIGSMGLSKWGSLFS--Y-FFH-SFSSYLITFCLL--GSVFLVG-----VMNRLFDLKYLVACSSIVHMSLILP-FFFVGVPI-FFFSSSLGMVGHGLVSCLVFFLVTLIYEVSFSRSVSCNKS----IESFSGILALMLFF---WFLMNLGFPPFLS-FSSEVYFFLCC-KV--AGSITTNLFL-MVIILSGMF--FMTIL-------------LNLLFL--K----KNLF--VFN-------VP-------------GILC-SCFCLG--GFWL---FLMLQNYL-------------------------------
>Tegonotus_celtis_YN448
----------------MCFPLFILL----LFFFLI---------------------------KDYF------------FFGSFFIFDS-LSSF--MSILVIFVFF-IFLG--LKF-VWVSKLNYLFFLS-SN--F-----AIFFS----IL-----------------------------------------IC-----FC---SNSFLFFLLFF-ESCVVFMIFL------IFNFSKSLDKISSTFFMLFINI-LGSVPFM------YVSSFFLVDVS------FCSNFFFSF-----------NF--FFSS-LFLFSF------VIV-LFSKIPVFLMHFWLTKAHVAASGTVSM-ILASLMLKIGTFGLYKFFFKFL--N-SFS-KYFLGLISFVIW--GMFFFSI-----IMIRFFDVKFLIACSSILHMSMVSP-MILSGSNV-GIFSSLLVMLGHGVVSYFLFFVLTLGYEKFHNRTSDFLKS----SESFSKIFVFFFLI---FLILNLGFPPFMN-FLSEMTSLLFV-YF--SENFLIFLMG-PIFVLSIFF--FVFMI-------------LKIFFG--K----KSFL-SKGK--V-NSGFI-------------IHSM-FTSLFL--VLLT---FLATC----------------------------------
>Tegolophus_ulmi_CQ4
---------------MICFSSLFLL----SFFFFC---------------------------KEEF------------FFSSGFFLDF-SVLF--MVSLIFFVSF-IFLG--LKF-LWSSNFNFFYFFL-SN--F-----LILFF----LC-----------------------------------------LC-----FC---SNSFFFFLLFF-ESCVAFMIFL------IFNFSKGSDKISSTFFMILINI-LGSIPFM------FVSILTYYDLG------FCSNFFLSF-----------YS--YFSL-LFLFSF------SLV-LFSKVPVFLMHFWLTKAHVSASGTVSM-ILASLMLKIGTFGMFKFFFKFM--E-SFF-SIFLGLLSYSIW--GMIFFIF-----LMLRFFDVKYLIACSSILHMSLVSP-MIFTGSTV-GLFSSLMVMLGHGVVSYFLFFLLTWTYEKFLNRSSDFIKS----LESVSKNFLFFLLI---FLILNLGFPPLVN-FLSEMFSLLFC-FF--SEYSFFFSVG-AIFLFSIFY--FVFMI-------------LNTFFG--K----KVLF-FKGF--T-DPLFS-------------CHCL-FSLLFL--FSLV---FLIS-----------------------------------
>Tegolophus_tremae_Z368
---------------MICVSSLFLL----SFFFFC---------------------------KEEF------------FFSSNLFLDF-SVLF--MTSLIFFVFF-IFLG--LKF-LWSSSSNFLYFFV-SN--F-----SVFFS----LF-----------------------------------------LC-----FC---SNSFLFFLLFF-ESCVSLMIFL------IFNFSKGFDKISSTFFMVLINI-LGSIPFM------FVSVLNSESLN------FCSNLSMSA-----------NF--YFSF-FFLFSF------SLV-LFSKVPVFLMHFWLTKAHVSASGTVSM-VLASLMLKIGTFGMFKFFFKFM--D-SFS-KLFVGFLSYSIW--GMVFFAF-----LMLRFFDVKYLIACSSILHMSLVSP-MIFVGSSV-GVFSSLLVMLGHGVVSYFLFFLLTWTYEKFLNRSSDYIKN----LESVSKNFLFFLLI---FLVLNLGFPPLVN-FLSEMLSLLFC-FF--SEYLFFFFIG-LTFLFSIFY--FVFMV-------------FNSFFG--K----KVLF-LKGL--T-DSLFS-------------CHCL-FSLIFL--FSLT---FLISCLYSLTKMSHCGWGEF-------------------
>Tegolophus_oblatus_QH7
----------MINILAGVSIMTF----------LC---------------------------KEIL------------YLSPDFLLDE-SLSF--LIFIFPFILF-LVLK--SFF-SHSSKSEGFFNFL-VF--F-----MILIL----LF-----------------------------------------LS-----FS---SSSYFFFLLYL-ESCVILMILF------IFRLAKDQDKSSSSIFMFFINM-CPSILFMY-----FCSD--------FFLTNA-CSPMGGF-Y-------------ANSI-LFYIFF------IGL-LVSKLPLFMFHFWLTKAHVSASGPGSM-ILASLLLKIGCVGFYKFSLDFCPLI-SGG-MFF-LALFLSLV--GGSVLLL-----VMTRFCDLKFMVACSSIVHMSPTLP-FLLKSDYM-SVYSCYLMMVGHGLISYFIFLLVSCAYEVLQSKNSITMKS----FESVSASFSMWLVL---FFLLNMGFPPLMG-FLSEIIFSYMY-FQ--SCGVSSMFFF-LGLMLSAII--FFIIS-------------SKILFG--K----KFFH-FYGV--M-SYSLV-------------VYSY-IFILLS--VFCF---FFYK-----------------------------------
>Tegolophus_miscanthus_Z371
---------------MIWLLIF-------LPFYVS---------------------------KRTL------------FVSNFLSLSI-TDFL--MVALVFFCSS-IFYF--FYF-SPSSSKESFLFNF-FF--F-----LIFFM----SL-----------------------------------------SC-----LI---SSSALFFLFFL-ESCVLPMSLL------VLIFSKSFDKYSSVIFMLILNM-LGSVPFMF-----FIGF--------SSSDVLLLSEY------------------MSSV-CIYVFF------SLI-LLSKFPALFLHFWLTKAHVSASAPCSM-ILAGLMLKLGSCGFFKFFLFFSLPP-----SLIESHLCLGIF--TIIFFSL-----FMLRSSDIKFTIACSSIMHMSMIPF-SCVLSCFW-GYLGGYLMMFCHGVVSLFLFLTLGYLYELSLSRSFDSGKS----IHSYSKIIVVPFFL---FIFLNLGFPPLIN-FISELLFLYPS-FF--FSWVSLFFMF-LALMLSLIF--TVMLA-------------FKILFG--K----KSSLLCSPD-SN-SIFLH-------------LGFFYFIVTLF---------FLWMH----------------------------------
>Tegolophus_miscanthus_Z336
--------------MISLGFPVSFL----FVFFIL---------------------------KESF------------FFSSFFVANS-VSIF--LLSIFPLVFL-LIFF--PSF-CFASVKEFFFHLF-IF--L-----SVLFF----LV-----------------------------------------FC-----FT---TMDPFFFLIFL-ENCVVFMLTC------IIIFSKDMEKISSSLFMFFINI-FPSIMFMS-----FCSS--------W-GDSSSFLHFSVS-E-------------SVSF-ICFFSF------LGL-LVSKLPLFTFHFWLTKAHVSASGCGSM-ILASLLLKLGSMGLIKFYYIFN--L-CYS-FIGGVAYSSVCL--FSFLLLT-----VMMRFFDLKYLVACSSIIHMGPLFC-LVLQGDSF-SIFGSCFMQVGHGLVSYFIFFLITLIYESSYHRSIDQNKN----FSSSSPIFFFLIFF---FFILNMGFPPFCS-FLSELIFSFSF-MV--FSPWVLLVFA-ASLMPSGIF--FFFVV-------------SKSIFG--K----KSNS-PSHQ--I-SDCLV-------------LLSY-FFLIFF--SIIP---LFFF-----------------------------------
>Tegolophus_lespedezae_HEN12
----------------MTSLLSFPP----LVLCLC---------------------------KSGV------------FFCSSYFLLD-SVLF--FLSIIILVYY-AIFS--VRF-NFSDLSDKAFFYL-GF--F-----VVFSS----LY-----------------------------------------FC-----FS---SSTSIIFLFWL-EMCVFSMILL------IFIFSKDEDKISSTLFMFFLNI-LGSMPFMG-----FCYF------FNYKLENLHWSVFSFS-N-------------SLSW-SVSLFL------ALI-LLLKLPILIGHFWLTKAHVAAAGPLSM-ILASLMLKLGSMGMLKFNYFIL--A-NSL-KITSFLISISLF--SCIFFTM-----LMIFFFDLKFLVACSSILHMSLLVP-LSLSSSSS-GCFSSIFMTVGHGFTSLILFFLLTLIYEFSMSRSSDISKC----QESHSKFYSKWIFF---FSFLNLGVPPFLS-FFSELFLFSFL-SS--NSYVSSFFFG-VVMLFSLFF--TIFLI-------------LKILFG--K----KNQMSEMSE-YS-YFSVY-------------FKFCGFLLFFF--PILI---F--------------------------------------
>Tegolophus_hunanensis_HEN41
---------------MISGFLFFL-----GFPMAL---------------------------KDIK------------VFSKFFYMDV-PTIF--MLMLFPLIFY-VIFL--GIF-IGGSKAEMMKFKK-IF--F-----FFFFF----LF-----------------------------------------LC-----FS---SSSSILFLFFL-EMCACFMIFF------IFNFGKDSDKISSCIFMFLTNV-SGSIPFMY-----FCFF--------Y-P---FMAGLHFG-LK--------SC--S-SI-FVFGGF------ILL-LASKLPMFVLHFWLTKAHVSASGAGSM-ILASLMLKIGCMGLYKWGSFFS--F-IFF-PFLTYLLSYLLV--TGTLILF-----FMNRYFDLKYLVACSSISHMSLVLP-FFLASNPL-MSYSSILMMVGHGVTSCMLFFLVTVLYEYTQDRSVISSKS----VESLSYTFSSVLVL---WLICNLGFPPLIS-FISEMVFTLCL-ME--ISFTYSVFFM-LMLIISGLY--FINVV-------------SNILFF--K----KDSW--VRG-------IG-------------MIKT-TSISLF--SFVS---FLSL-CLIF------------------------------
>Tegolophus_hunanensis_HEN17
---------------MISGFLFFL-----GFPMAL---------------------------KDIK------------VFSKFFYMDV-PTIF--MLMLFPLIFY-VIFL--GIF-IGGSKAEMMKFKK-IF--F-----FFFFF----LF-----------------------------------------LC-----FS---SSSSILFLFFL-EMCACFMIFF------IFNFGKDSDKISSCIFMFLTNV-SGSIPFMY-----FCFF--------Y-P---FMAGLHFG-LK--------SC--C-SI-FVFGGF------ILL-LASKLPMFVLHFWLTKAHVSASGAGSM-ILASLMLKIGCMGLYKWGSFFS--F-MFF-PFLTYLLSYLLV--TGTLILF-----FMNRYFDLKYLVACSSISHMSLVLP-FFLASNPL-MSYSSILMMVGHGVTSCMLFFLVTVLYEYTQDRSVISSKS----VESLSYTFSSVLVL---WLICNLGFPPLIS-FISEMVFTLCL-ME--ISFTYSVFFM-LMLIISGLY--FINVV-------------SNILFF--K----KDSW--VRG-------IG-------------MIKT-TSISLF--SFVS---FLSL-CLIF------------------------------
>Tegolophus_hunanensis_AH39
---------------MISGFLFFL-----GFPMAL---------------------------KDIK------------VFSKFFYMDV-PTIF--MLMLFPLIFY-VIFL--GIF-IGGSKAEMMKFKK-IF--F-----FFFFF----LL-----------------------------------------LC-----FS---SSSSILFLFFL-EMCACFMIFF------IFNFGKDSDKISSCIFMFITNV-SGSIPFMY-----FCFF--------Y-P---FMAGLHFG-LK--------SC--S-SI-FVFGGF------ILL-LASKLPMFVLHFWLTKAHVSASGAGSM-ILASLMLKIGCMGLYKWGSFFS--F-IFF-PFLTYLLSYLLV--TGTLILF-----FMNRFFDLKYLVACSSISHMSLVLP-FFLTSNPL-MSYSSILMMVGHGVTSCMLFLLVTVLYEYTQDRSVISSKS----VESLSYTFSSVLVL---WLICNLGFPPLIS-FISEMVFTLCL-ME--ISFTYSVFFM-LMLIISGLY--FINVV-------------SNILFF--K----KDSW--VRG-------IG-------------MIKT-TSISLF--SFVS---FLSL-CLIF------------------------------
>Tegolophus_celtis_S136
---------------MICWSILLFL----PFFFFH---------------------------KDSF------------FFSSFYSFEA-STFF--MVSIIPIVCY-LFSS--TKF-IFDSWKKMFFFLF-SN--V-----LIFFL----LF-----------------------------------------FC-----FT---CDSPFFFLFFF-ESCVFFMLFL------IMNYSKNSDKISSSFFMFFINI-LGSIPFMV-----FVSIGSLSGVSSFLIEETCSDFFI------------------------FFSF------CFV-LLSKIPLFLMHFWLTKAHVAASGTSSM-ILASLMLKIGTFGLFKFFLGFT--L-VFS-LISSFVSSFSVW--GMLFLSL-----IMIRFFDVKYLIACSSVLHMSLIFP-LILSGSNI-GIFSSMLMMVGHGLVSYFLFFLLTWGYEMFLNRTSDMNKS----FESISKSFVLFFLL---FLIMNLGFPPFMN-FISEFGGFMFL-LK--MSVSFLPLFL-LVLVLSVFF--FVFLV-------------LKLFFG--K----KSSY-SVGY--S-TSSFS-------------AHSL-ILIWYL--VFIP---FIYSYS---------------------------------
>Tanystylum_orbiculare
---------MMMMIFTSLMLIPLLSSKIKFWMYWVYMKIFFM---MMSFKFMMMMYNMF---NFSN------------NIFFMFGNDS-LSSI--MIMLTMWIII-LMSISSV-KLI-MNKFNFLYMML-ML--------SLMMI----LM-----------------------------------------LM-----FL---TLNMLSFYLLF-EFILIPTFFL------VLGWGYQPERISAGLYFLFYTI-FASLPLLML--IIMI---------MNCT-ISLTWFYYSYFTM-INI----KIFWISYL-IFFFMV--------FSFLVKMPIYFFHLWLPKAHVEAPISGSM-ILAGILLKLGGYGLYRFFSLIMKLY-TYLN---MYFIVFILY--ASMMCSL-----VCLNQIDLKSLVAYSSVVHMGMMAS-SIFNINSM-SFNGGLIMMIGHGLCSSGLFCLCNIIYERSSTRSMIINKG----LINIFPNMNIWMFI---FLAINISVPPSMN-LLGELSLFISLIS---FSYINIF-MLLVFSFFCSCY--SIYLY-------------YNTNHG--KLN-HNFSFNFINK-RE-------------------LMLLFLHLFPLFMFIMKCQLFYFYL----------------------------------
>Tachypleus_tridentatus
---------MFMCMCMLSLCTMI----FSWEVVQC---GLFFLS----FLSI-FFIYCF---SSFS------------CLSVMMGGDL-LSFS--LISLSCWICS-LMLLASY-KIYMNNFDSEKFSFL-VI--------LILIF----LF-----------------------------------------LS-----FG---CLDLLMFYVFF-ECVLVPTFLL------IIGWGGQPERLQAGIYMFFYTL-CASLPLLVG--ILNL--------------YGKSGSMVYYVLM---L----NGSEMEMI-WFFIFI--------IAFLVKLPVFLLHLWLPKAHVEAPIAGSM-ILAGILLKLGGYGLFRVLFLFQNFV-IYSG---GFLLSVGLM--GGLFTSF-----ICLRQVDLKSLIAYSSVGHMGMVMG-GIITLNSW-GCSGALLLMIAHGLCSSALFCLANLVYERFYSRSLMVLKG----LMSIFPMLAMWWFL---FCVFNMAAPPSMN-LFGEIFLMMSMIS---WSRWTMI-CLILLSFFSACY--SLFMF-------------SSTQHG--KSW-MMFPFNEIKV-RE-------------------YILLLLHFVPLNFLVFNLDLWSYWF----------------------------------
>Surapoda_tianlinensis_Z302
-------------------MIFFLA----MSFMLI---------------------------SSKE------------FAVSSVSSITLENSI--LIISCWAVMV-M---FHFKEGPSVSMKGAA---M-IW--A-----VSIA-----MI-----------------------------------------YT-----FI---IDLMLYFLIMF-ESCLLPMIYM------IMKSSYGPDKISSSMFMFLMNV-AGSIPTLF----------SSL---FIYESSGTQMFSVFYYSS--------STLFMHSG-AMLVLL------SSMLLL-KLPYIYVYFWIPKAHVSAPAGLSV-VLASMMLKLATSGIYKYFHMFKGTL-NTLQGLL---------SLSLMLFCI--MILFMIRMFDQKYLVALSSILHMSFIPF-LFLQGNQV-SAHGAILGMSSHGLASGALFMMVGYLYEKCTNRSSQSTKG----MESISKSYCFLMVV---MMMVNMGLPPFSN-FFSEMSMLGSFLSQSY----FVSGLFCLFMVVSIIL--TMSFI-------------INYSSS--K----STSPVFMSF-NA-SVGVN------------------SMMLSFFLLFLS---LLL------------------------------------
>Surapoda_tianlinensis_GD126
--------------------MFILT----PLTMFL---------------------------SQMN------------IFLNSLFFISDLNFI--LITITFLILS-MIFDFNF---FWTSMKDKMSYNY-LM--S-----FSIML----MV-----------------------------------------LS-----FM---CDLMIQFLILF-ETSLIPMVIL------IALFSNSPDKVVSSMSMFIFNS-SGSMPAFL----------ATLGMCWVFETSSLSSAS----ET--------SFIMFHSF-FFWFIM------TLIYLI-KIPYIYLYLWLPKAHVSAPVSCSV-VLASLMLKLATSGIMKFYPML--TN-NNLQKSV---------VAGASCFCIFWIFLVMVRYYDQKYLVALSSVMHMSMIPA-MIMWFSYN-CLVSSVLMVSAHGIISGGLFIFSGLLYEKNNNRSLDFSKS----MESSSKFLNWIFIF---IMLINLGIPPFSN-FFSEMSMLVFCLYNSS----TLLVFTCFSVFCSVII--MMLFC-------------TKICPG--K----KSFFVVNQQ-NS-KILIE------------------FIKLFFSSMMIT---FLI------------------------------------
>Stylochyrus_rarior
---------MYLCFIVGYFMFYILFCYLGFYGFSN------------------NNFFSSFFFYSYS------------FRFYGYFLNV-FWYF--ILLFSYIKIM-GFVIKYYCYNKFYFWSKNSWFYY-GN--------IFYII----IF-----------------------------------------INGFFSKYF---VMFLFIFWVCF-SAYIINNFFMGGTTWAFKSWG---------LYVVMY---FGSFFAFINSFIIESYKDIIKKCCMWMFKFSVNKISGFFFN--------------------------------LCFLVKTPMFGVHLWLPKAHVEAPVSGSM-ILAGVLLKLGGYGLFRCWGLFMYKSFLNLN---YFLIPVSLM--GSLYVGV-----LCLIQVDIKSLIAYSSVCHMGMMLA-GLLGGSMW-GWMGALLMMLGHGLCSSALFCISNCMYERLFVRSLFFLKG----LMVLYTSFTLWWFL---SLAINLGAPLSMN-FLSEVILMGGIYK---YSMLLLG-IVFIISFLSAGY--SLFLY-------------SQTQHG--KSL-FFYSGDMVMI-RE-------------------NIMLYAHLVPMVLFLFKMEMFMFFNY---------------------------------
>Steganacarus_magnus
----------MKFLLTVSFCSIMLKFDFSF------------------LSSLSIFFFLSISMMSLN------------NSFGLLNIDI-MSTL--FLSLVFIVSV-FSFLSVF-LSMKQSDEKKVEQTF-LM--------IMFIL----LN-----------------------------------------MC-----FV---FDSMFIFYINF-EIIFLFMFFF------LFSLSSKMNREMASYYMFFITL-ATSIPLLVL--MFSS---------LDEEQILSMMMILFNQNM-----------------WWMFIL--------LVFLVKIPLFGLHMWLPKAHVEATLSGSI-FLSGILLKIGIYGIFRVSLMKMSAL-THFS---SIFSCVGWV--SSLIVAM-----ICYRQVDCKSLVAYSSVVHMGMCTN-GALSGSNT-GFSSCMYMVLSHGVSSPLMFFLVYMFYDRQNSRSLIMMKG----VNSLHPLLFLSGFL---IMISSLGMPPLLS-FFSEFMLGISALL---INHILIP-VSLFIFFLSGLY--MIFYF-------------IYFSQGNPSNF-GYMNISKMDL-SL-------------------IFSLIFYLF--------------------------------------------------
>Sperchon_plumifer
----------MGFIFILPFFFFLLINKMVLELFFV---LSFIFV----YYIL----------SSYL------------FDYYLFYFDI-LNWS--LLILSVLIIS-FMLISNL-SFSLDFNFGSIFNFN-LF--------LMFLS----LL-----------------------------------------LV-----FV---SSSVIMFYVFF-EFSVIPIFFM------LCGWGFNFERLQAGFYMLMYTL-FFSLPFLIFICLINF---------NIKTIFILSSYYLYESDF---------------D-FFFVFI------SIFMFLVKLPSYFFHLWLPKAHVEAPVSGSM-ILAGVLLKLGAYGMLIYVPFVFYNL-ITFS---YYFYFLGLW--GGLMACF-----VCFRQVDLKKLVAFMSISHMGMVLS-GVFSFSFI-SLVGLVFMLLAHGLSSSGLFFSLNCFYERFHSRSLVLIKG----SSILLIGLSFWFFI---LISSNISAPPSFS-FFSELSLLIGISF---FDLNSLF-VFLTIMFIGTVC--SFHLY-------------MSVFHG--FSH-IFYSFEPLNL-KE-------------------HFILFIHCVPIFVLFVFI-----------------------------------------
>Shevfchenkella_miscanthis_KK11
--------------MISLGLPVSFL----FVFFIL---------------------------KESF------------FLSSLFAANS-VSIF--LLSIFPLVFL-LIFF--PSF-CFSSFKEFFFHFF-VF--F-----SVLFF----LV-----------------------------------------FC-----FT---TMDPFFFLIFL-ENCVVFMLAC------IIIFSKDMEKISSSLFMFFINI-FPSIMFMS-----FCSS--------W-EDSSFFLHFSVF-E-------------SVSF-ICFFSF------LGL-LVSKLPLFTFHFWLTKAHVSASGCGSM-ILASLLLKLGSMGLIKFYFIFN--L-CYS-FIGSVSYSVVSL--FSLLLLT-----VMMRFFDLKYLVACSSIIHMGPLFC-LILQGDSF-SIFGSCFMQVGHGLISYFIFFLITLIYESSYHRSIDQNKN----FSSSSSIFFFLIFF---FFILNMGFPPFCS-FLSELIFSFSF-MA--FSPWVLLVFV-VSLMPSGIF--FFFVV-------------SKSIFG--K----KSNS-PSHE--I-SNCFI-------------LLSY-FFLIFF--LIIP---LFFF-----------------------------------
>Setoptus_koraiensis_SD23
--MIFSCYLKSLVYSSLIGLMLIS----------S---------------------------KSVK------------TLYWEIDLTP-TESI--LSLLSMMIIS-MTFLTIFS----SFKKENFFLKC-MM--T-----SVILW----CA-----------------------------------------LS-----FI---SSNKFIFFLAF-EISMIPMFIS------ILYLSKEKSKIYSAMIMMLMNM-AMAVPCLI-----FILK----------EFSSLKTFNVFVSSF--------LNMKNVNF-FFGLMM------ILM-MLSKAPMFFIHIWLPKAHVDAFTLGSV-VLASLMIKLSIMGLIKLDILLE--E-KMK-NFSFILYSISWT--TLIISLM-----MMIRSVDIKKLAATSSIVHMGSALN-SILSMKSM-GMVGAVMVLFSHGLVSALMFSMIGLMYESTEGRSTYSNKS----KESFNKTLTMMWVV---ILFLNVGVPPTMS-FFSEIYLMSTFLFM--G--SSSVIFLMISMVLISNA--SMLSM-------------EKITFM--K----KESSMMIMK-MN-SCMFL------------------NIVLCF--VIMN---ILIMKIY--------------------------------
>Setoptus_koraiensis_HEN28
----------------MISFLSLPP----LVLCLC---------------------------KSGI------------FFCSSYLLLD-SVLF--FLSIIMLVYY-IIFS--VRF-NFSEASDKVFFQL-GF--L-----VVFSS----LY-----------------------------------------FC-----FS---SSTSIIFLFWL-EMCVFSMIFL------IFTFSKEEDKISSTLFMFFLNI-LGSVPFMG-----FCYF------SNYKLENLHWSIFSFS-N-------------SLSW-EVTLFL------ILI-LVLKLPILIGHFWLTKAHVAAAGPLSM-ILASLMLKLGSMGMLKFNYFIL--S-NSL-KLTGSLISISLF--SCIFFTI-----LMIFFFDLKFLVACSSILHMSLLVP-LTLSNSSL-GCFSSIFMTVGHGFTSLILFFLLTLIYEFSMSRSSDIGKC----QESHSKFYAKWIFF---FSFLNLGVPPFLS-FFSELFLFSFL-SA--SSYISSFFFG-GVMLFSLFF--TILLI-------------LKILFG--K----KNQMSEMSE-YS-YFSVY-------------LKFCVFLLLLL--PILI---S--------------------------------------
>SD27
--------------MISLSVPLFFFSL--FFLL-----------------------------KESV------------LLSSSFYFNL-ETQM--MILIFPLVYL-LISN--SQF-NFNSLKNKFFFNL-QV--V-----LVLSS----LI-----------------------------------------FC-----FS---SCTPFLFLVFL-ENCVIFMIML------IMNFSKDFDKISSTIFMFIINI-FPSILFMY-----FCTE--------WKNLD-QISGFLCL-E-------------IFSL-FTFICF------IGL-LVSKLPLFLSHFWLTKAHVSASGCGSM-ILASLMLKIGSMGLFKFNYLFS--F-VYS-TLMSFSFFFISW--SMIIFLT-----IMIRFFDLKYLVACSSVVHMSPIFC-VVLLGDSM-STYGSVLMMVGHGIVSYMIFYLVSILYELGYHRSVDFNKS----LSSMTKLFYMFFLF---FFLMNMGFPPFCS-FLSELYFLRSF-FI--MDFVPFIFFM-ASLIISGIF--FFFII-------------SKTLFG--K----KNML-NNHM--I-LYDNF-------------FFSY-YYLFIF--ILLP---FLYV-----------------------------------
>SD20
---------------MMYSLSSFI-----FFFWMC---------------------------KDFI------------FLGKIFCLDL-NLNL--MSFIFPLILF-LIYL--VIF-NFLGFKEKSFYSL-GF--G-----IICLF----LF-----------------------------------------FC-----FN---SISPFFFLLFL-ESCVVFMVAL------IFWFSKDLDKVSSVLFMFFINI-FPAILFMY-----FCCW--------W-PYNILFLSLISM-Q-------------SQDF-FIFFCC------LGL-LISKLPLFFFHFWLTKAHVSASGCGSM-ILASLLLKIGSVGFYKFYLIFL--K-NFK-DFGSFFFSLVIF--SSVILLV-----IMIRFFDLKYMVACSSVVHMAPIFP-LLFWGSSS-CVFSCFLMMVGHGLVSYFIFFLVSLIYEVSFNRSIDFNKS----LSSYSKVFMIFFFF---FFLANMGFPPFSS-FISELFFFFSF-LG--YSYILCFFFF-VTLILSGLM--FFFLI-------------SKSLFG--K----KLLF-NIFS--F-NLNNF-------------FFFI-LYFMFF--LIMP---FIYNCLFS-------------------------------
>SD19
---------------MIISTLSNS-----LVYFLS---------------------------KDYI------------FFNSLLFTDE-SLSF--LIFIFPLTFF-LVVFIPSTF-NMHSLS--LFNNM-SF--F-----LILVL----LS-----------------------------------------MS-----FF---SNTMFHFLFYL-ESCVIIMILY------IFRMAKDQDKISSSMFMFLINM-APSLLFLYF----CCMG--------SSFLSLCLN-FTNF----------------SSL-LIFAFF------LGL-LVSKLPLFMFHFWLTKAHVSASGPGSM-VLASLLLKIGCVGFYKFSLSFEGSL-ISQ-SIS-ISLCVSIL--GFLLMLG-----LMLRFCDLKFMVACSSVVHMSPTLS-FLLLSDSL-SVYCSFLMVVGHGLISYFIFFLVGCVYEVLQSKSSYFMKS----MESFSSVFSMWMII---FFLLNMGFPPFMS-FLSEIIFTYFF-FS--FSFFNCMMFL-LGLLFSGLI--FFLVS-------------SKLIYS--K----KTTF-LFEG--F-SLCLS-------------VYSY-IFLFFF--SLCF---FFYKCF---------------------------------
>Scolotosus_sp.nov._GX54
---------------MISMFLVYN-----YFFFNL---------------------------KDFY------------FLMKYFYLDS-FTMF--LLMIFPLVYY-ITFM--GMS-SSMGSKDRWFYSM-TF--F-----FFFFF----FFFFFFFFFFFFFFFFFFFFFFFFFFFFFFFFFFFFFFFFFFIFL-----FI---SNTSFFFLIFL-EMVSFFMIFF------IFNYAKDSDKISSSSFMFFFNV-LGSIPFMF-----FCVS--------I-W---YNGIFNFL-GW--------TM--T-SV-FIFLSF------CMV-LCSKLPIFFFHFWLTKAHVSASGSGSI-ILASIMLKMGSMGLLKWGMMFS--V-LFT-KFISTAVSLMLL--TGIFILF-----FMNRFFDLKYMVACSSISHMSITFP-FFLLDSNE-SVFSSCLMMVGHGVTSCMLFFLVTLMYEFNQDRSIISSKS----LESFSYLVSLGLIS---WLLLNLGFPPFPS-FISELMFFLCL-NE--QSFIFSILFF-LVLMLSGLY--FINVM-------------ASLLFL--K----KNNK-TLEG--------S-------------LVFS-GSYSLF--CFFS---FLLI-IFYFN-----------------------------
>Scolotosus_sp._GZ100
---------------MISLFIFFG-----TFLSSL---------------------------KEMI------------FFCKFFFLDN-SSLF--MLIIFPIVFF-TIYI--SIF-SSSSNKSLFIYKT-IF--F-----FFFFF----LF-----------------------------------------FC-----FS---SSFGIFFLLFL-ELCACIMIFF------IFNYAKDSDKISSSLFMFFFNV-SGSIPFMY-----FCSF--------L-E---YESLFKFL-GE--------SI--Y-SF-LVLFCF------FLL-LASKLPIFILHFWLTKAHVSASGSGSM-ILASLMLKIGSMGLLKWGSNFS--F-KIF-KSMNFFISFLVL--TSLFVLF-----IMSRFFDGKYLVACSSISHMSLTFP-FLIMNSNF-SIYSSILMMVGHGLTSLMLFFSVSLMYEFNQDRSFFSSKS----LESYSYSISLFLIL---WLILNLGFPPFLS-FISELVFMLVL-KE--IYVYLSLIFS-ALLIVSGLY--FINIM-------------LVILFF--K----KSVY-SMEG-------IS-------------VIPV-M-ILFF--SFFS---FLLLPCFQL------------------------------
>Sarcoptes_scabiei
------------MMMMMIMSSFLFLLDISFMNWFL-------------MFSIYFIIMNLPSNLNNL------------SIKAMWLSDH-NSIL--LMFLNLWMFF-MMMKMMK----------KKSLKM-MW--------FMFLL----IW-----------------------------------------MS-----FM---VNSIFNFFFLF-EMIFFIMFLY------LMMNGKTMKRIQASLYMFFFTF-MFSLPLLIM--MMTM----------FYLSNSQNFSMLSYIQI--------NNSFLNKM-MMVFMM--------IVFLVKLPIYMFHMWLPKAHVEAPLEGSM-ILAGVLLKLGGYGVIRFSFLTKNFF-KMTSNLSNILVFTAIL--GSLIMSL-----VCLRQSDMKSIIAYSSVVHMSIMLM-GIMSFSSMQGNQGSLMMMIAHGFISPLMFFSVDYIYNKMNSRSIFIMKS----INYKMSKFYIMWMF---CLMLNMSFPIFMS-FFSEVMVMASLSN---NNMILIF-ILIMTLFFSAAY--NIFLF-------------IFCCHG--KSI------MKKSM-KM-------------------NSLFMLYYSLMIYFVLVYPIFMLWYFSFNKY----------------------------
>S167
---------------MIWVL-MFFF----IFLMSV---------------------------KNFL------------FFSNLLVLDS-YPIF--MMSLCPLIFV-LLFY--FFF-CFSDLSDFTVFKI-LF--F-----LVTFM----AF-----------------------------------------LT-----FI---FSSPFYFLIFL-EFTVVPMSIL------IMKFSKESDNLISLFFMFLINM-MGSIPFMG-----FSLFMLSKSDYFFSLSNFFFNLAYLN-----------------SS-FFLFSF------LLV-LLSKLPIFFLHFWLTKAHVSASGACSM-VLASLMLKLGSFGIFKFSSLFL--L-VSN-YFLSILTSVCNF--SCLFFSL-----VMIRFMDLKYAIACSSVLHMSFIVP-LTLKFSLD-SVFGPILMMVGHGLISFILFYLVSISYESNQSRSLDLVKS----SESFFKSLSIWIFI---YSFLNLGLPPLIS-FFSELIFCFSL-MS--FSYFSMFFFG-LSMIIIIFF--VMNLL-------------TKFLFG--K----KSFV-TING--N-FLGIN-------------FYSF-FYLIMT--ISVA---FFF------------------------------------
>Robertsicus_elaphensis
---------MMISFLILCSFFLL----NNFQIIIM---LLFLF-----IMSM-MFILGS---SEIN------------SFF--FYLDL-MSNM--MISLTIWISI-LMMISSI-KNNF-MNK--SFIFY-IL--------LMMFM----LI-----------------------------------------NC-----FS---IMNLLYFYFFF-ECTLFPMIMM------IFGWGNQPERFQAAIYLFIYTL-LGSIPLLMM--MMIY-----------GK-ISLS---YMYMEW-FFL----K----LGY-KFILML--------IGFLVKIPMFLFHLWLPKAHVEAPISGSM-MLAAILLKLGIYGIFRFKSFLIVDL-LLFN---WLLMIVSIC--GSMIVSI-----LCMFQVDLKSLIAYSSVCHMGIVLT-GTLTMFNY-SCYGILLLMIGHGLCSSGLFCLANLLYERFYTRSMILVKG----SMKFFPSLTLMWFI---LSAVNMSAPLSMN-LMGEILIMMSILK---YSMFFAF-PIMLIIFMSACY--SIYMY-------------SYVNHG--LGW-IVWSMNFIRV-RE-------------------YYLIFLHIMPIFMWILKMNFFIEWL----------------------------------
>Ricinoides_karschii
-----------MCLIFFSGGLLVVTYWLKIGYIVA---MLSF------MLLVSMTKLVG---CGWS------------DLSWLFGGDV-MSWA--MVIMSVWIVM-MMFMSQS-RWFGFYG---FNNFV-FV--------SLLFF----LV-----------------------------------------LS-----FS---FVNLFSFYVSF-ESVLIPTLIL------ICGWGFQPERLYAGMYMLFYTL-MASLPLFMC--LL-----------------------KMYSDWGSLSFFVLVDFNVVNW-MVVGMM--------VAFLVKHPMYFFHLWLPRAHVEAPVSGSM-ILAGVLLKLGGYGLFRVVVLFKDWL-VMES---GYLMSIGLV--GGVITGF-----VCVGQVDMKMLVAYSSVVHMSLVLG-GVVSGLKI-GFYGSLAMMIAHGLCSSCLFYLVNVFYERLHSRSLMMVKG----MLMLSPIMSMWWFM---MCVCNMSAPPSMS-LLAELMLMISLVK---FDVVISI-LLFVLNFLCAVF--SLCLY-------------NAVQHG--KSW-FNWFGYDVVI-RE-------------------YLVLFLHWVPLNVMFIGYGVWVE------------------------------------
>Rhyncaphytoptus_ulmi_HEN3
---------------MIWFI-IFVL----FFFFSI---------------------------KEIT------------FFNTFFHLES-FTVF--MLSVVFICGT-LIFK--FLF-NCFNEKESLSYFY-MF--F-----LVLMW----VG-----------------------------------------MT-----FI---TIHHFFFLLFL-EFCALPMSWL------IINFSKDFDKFLSVLFMFSFNI-VGSILFIT-----FSNY-FFSTFSSDSTYNCNFSSSLFC-----------------SF-MLLSCL------ILI-LISKLPLLFFHFWLTKAHVSASGSCSM-ILAGLMLKLGSFGLVKFFMIFI--Y-SSM-LLLCSFFSISLF--GCLFFSL-----LMLRFTDLKYLVACSSILHMSLIFP-FSCMGSTE-GLLACMFMMTGHGLVSYFLFFMISLVYEFSYSRSIDFNKS----LESICKYTSMYLFF---FIFLNIGFPLFIN-FYSEFMFVASL-NL--FSIFSVLVFC-LAMFFSIFF--SMFTV-------------SKLIFG--K----KLSF-FSSH--S-ESFLN-------------FSSL-MIISSL--IFLP---FLS------------------------------------
>Rhyncaphytoptus_sp.nov._GZ96
---------------MMW-M-FFFF----FFFFNL---------------------------KDIV------------FFNFFFFLEG-PAMF--LCSIVILIAF-LIMF--FKF-NKFGSLDNLFYSS-LF--F-----SILIF----VN-----------------------------------------LS-----FF---CNSPFFFILFL-EMCVYPMSFL------IINFSKDQDKYLSTLFMFSINI-LGSIPFLL-----FSSF-FSNNFLFESLICFHILNFSCV-----------------MF-LFFFSF------LLI-LVSKLPLLFFHFWLTKAHVSASGSCSM-VLASLMLKLGSFGLYKFSLLFL--F-SSL-LFMVNFFSISLM--SCIFFCL-----LMIRFFDLKYLIACSSILHMSLILP-LVCLGSSQ-GLISSMFMMVGHGLVSYYLFFLISLFYEFSLNRSMDFNKS----LESISKISSMYFFF---FIFLNLGFPPLIN-FYSELIFCLSL-FS--YSLFSTLIFF-VSMILSILF--VMFLI-------------SKTIFG--K----KSMF-SMTE--Y-EYFLN-------------FVSF-KFLFVL--VMLP---FLF------------------------------------
>Rhyncaphytoptus_sp.nov._CA38
---------------MIYFLIFFA-----FFLIVP---------------------------KDFS------------FLSNLLHLDL-YSCI--LASICSLIF---FLLLKIKY-SMVGLMEGVNFY---FLMS-----FLVLL----NF-----------------------------------------FC-----YL---SNYPLLFMILL-ELSVAPMSYS------ILFFSKDKDKFSSTAFMAIINM-MGSIPFLF-----FISQFMKM--DFYSPLNSLIDLFIIN---------------FNSY-LILSFM------LLM-LISKLPVFFFHFWLTKAHVSASGACSI-ILASLMLKMSSIGLLNFTCMFLS---LNN-FILSLIMAISIV--GSLLFSL-----IMISYSDVKHLIASSSVVHMSFIFP-GLIFYNSE-GISGSVFMMAGHGLSSALLFFLFTEIYETCLSRSSDMSGS----IESMNSTFSMIFVL---WVLLSLGIPPFIN-FLSEVYFCMTF-II--FSNISVMFFL-LIGLISIIY--TMLIL-------------ASVLYN--K----TTYKINSFN-PT-SAVLG------------------LLYVVFSI-MIP---FLS------------------------------------
>Rhyncaphytoptus_redwayensis_CA28
---------------MIWLI-FFFS----LFLFNL---------------------------KNFN------------FFNFFLFFDS-SSIF--MVSVILFSMF-LLLM--FFF-TNFLLAEFLNYFF-WF--G-----LIMFS----LF-----------------------------------------FC-----FV---CNSPLFFIIFL-EVCVSPMVYL------ILNLSKDLDKFISVMFMFCINI-FGSIPFII-----FSYF-FLQNYNSNSLILSTFENNPLS-----------------DM-YFFFCF------LLV-LISKVPMVFFHFWLTKAHVSASGACSM-ILASLMLKLGTFGIYKFFLLFT--F-CSI-IFLPPLLSVSLF--GCVFFCI-----LMLRFFDLKFVVACSSILHMSLIVP-LLCWGNSS-GVISSLFMMTGHGLVSYFLFYIVTLFYEATINRTTDFNKS----LESHNKLIPLILFM---LVFLNMGFPPFIN-FFSELMFCMAL-IK--ISLFSLPIFC-FSMLIMVIV--SMFIL-------------TKSLFG--K----KNLF-NYSF--S-DSS-S-------------FSSLISLVSSI--TFLP---FLL------------------------------------
>Rhyncaphytoptus_longipalpis_JX3
--------------MMILPLYSFF-----FFFFFA---------------------------KDFI------------FFGEILSLDS-NLKF--MTFIFPLVLF-LILT--MNF-NSLGEKDKILYSS-IF--F-----FVCFF----LI-----------------------------------------FC-----FN---SNSALFFLIFL-ENCVIFMVCL------ILWASKDLDKISSTFFMFFINI-MPSILFML-----FCFF--------W-SLNVLFLSTIMM-F-------------SSSM-FFFFCF------LGL-IISKLPLFFFHFWLTKAHVSASGAGSM-VLASLMLKIGTVGLYKFYMIFF--K-NFI-TFSCLIVSLVLL--SSLFLLG-----VMLRFFDLKNMVACSSVIHMAPILP-LFLEGGSC-SFYSSFLMMVGHGLISYFIFFLVSLLYEVSYHRSIDFNKS----LGSFSKSLMIFFFF---FFLMNMGFPPLCS-FISELYFFFYF-LN--FSWAATVFFG-GCLILSGLV--FFFLL-------------SKSLFG--K----KSIY-SIFF--F-NFSIF-------------FKSY-LYLFFF--LLLP---FIYSCSFS-------------------------------
>Rhyncaphytoptus_longipalpis_JX2
--------------MMILPLYSFF-----FFLFFA---------------------------KDFI------------FFGEILSLDS-NLKF--MTFIFPLVLF-LILT--MNF-NSLGEKDKILYSS-TF--S-----FVCFF----LI-----------------------------------------FC-----FN---SNSALFFLIFL-ENCVIFMVCL------ILWASKDLDKISSTFFMFFINI-MPSILFMF-----FCFF--------W-SLNVLFLSTIMM-F-------------SSSM-FFFFCF------LGL-LISKLPLFFFHFWLTKAHVSASGAGSM-VLASLMLKIGTVGLYKFCMIFF--K-NFI-TFSCLIVSLVLL--SSLFLLG-----VMLRFFDLKNMVACSSVIHMAPILP-LFLEGGSC-SFYSSFLMMVGHGLISYFIFFLVSLLYEVSYHRSIDFNKS----LGSFSKSLMIFFFF---FFLMNMGFPPLCS-FISELYFFFYF-LN--FSWAATVFFG-GCLILSGLV--FFFLL-------------SKSLFG--K----KSIY-GIFF--F-NFSIF-------------FKSY-LYLFFF--LLLP---FIY------------------------------------
>Rhyncaphytoptus_dielsianus_GZ35
---------------MVTVLSSF------YMASCT---------------------------KVLT------------FLSPALKPDI-FSIS--LCILCLATWGFLTSS--TSF-SMPHDQDYKTFIF-LL--S-----AIFTS----LM-----------------------------------------AC-----FL---TKNPMIFFIFL-EMTALPMFFL------INYFSKDHDKLSASLFMICINM-FGSIPFFI-----FVQS---------MNTQSFFSGFLFL-NF--------HESICESG-LITFCL------SLM-LLSKVPVIFLHFWLTKAHVAASAACSM-LLASLMLKLGTFGLISYSVFVC--T-VGL-LFTYITLPLSVF--SSFVFSI-----FMIRYFDLKGLVACSSIVHMALLVP-FCMNQCTL-MSLPSILMMLGHGLSSLCMFFMVSLMYESFYNRSIDFTKN----LESVGKSFSMIFLI---FFFFNFGVPPFIN-FLSEFLSCSLI-LS--YSMEFLMAFM-ACLVSFTVF--FMFVI-------------TKSLFG--K----KNSLPSGVG--D-SPSLT-------------LISVVPFALFLPLLF--------------------------------------------
>Rhyncaphytoptus_boczeki_CA37
---------------MIYFLIFFA-----FFLIVP---------------------------KDFS------------FLSNLLHLDL-YSCI--LASICSLIF---FLLLKIKY-SMVGLMEGVNFY---FLMS-----FLVLL----NF-----------------------------------------FC-----YL---SNYPLLFMILL-ELSVAPMSYS------ILFFSKDKDKFSSTAFMAIINM-MGSIPFLF-----FISQFMKM--DFYSPLNSLIDLFIIN---------------FNSY-LILSFM------LLM-LISKLPVFFFHFWLTKAHVSASGACSI-ILASLMLKMSSIGLLNFTCMFLS---LNN-FILSLIMAISIV--GSLLFSL-----IMISYSDVKHLIASSSVVHMSFIFP-GLIFYNSE-GISGSVFMMAGHGLSSALLFFLFTEIYETCLSRSSDMSGS----IESMNSTFSMIFVL---WVLLSLGIPPFIN-FLSEVYFCMTF-II--FSNISVMFFL-LIGLISIIY--TMLIL-------------ASVLYN--K----TTYKINSFN-PT-SAVLG------------------LLYVVFSI-MIP---FLS------------------------------------
>Rhodacarus_sp1.
---MIITLVLLSGFLLVSTFLNS----NMFLVMVL---LIFMLI----IYSF-LFSVSQ---TLVC------------STFS-LGLDN-MSTI--MIGLSLWVSL-LMFLSIF-KSDMLKDN--YFYFF-TI--------LMLMF----LL-----------------------------------------SS-----FL---SFNMISFYIYF-EVVLIPIFLM------IFMWGNQPERLQAGMYMFLYTL-FGSLPLLMI--FIMI---------YTNN--SLN---YIYFTFFMKM----N---YSMM-IMFFMI--------FAFLVKMPMFLVHMWLPKAHVEAPVPGSM-ILAGVLLKLGGYGIYRQMGLMNFNISMKLI---EFIYVFSAI--GGALISM-----VCLRQVDVKALIAYSSVCHMSIVLM-GLFSESII-GSGGALALMFAHGLCSSALFCLSNFMYERVFTRSLLLLKG----MMLLFPSLSFWWFI---FSIMNMGAPPSMN-LLGEILLLGSIMK---MSITLIF-TMILVFFMSAVY--SLYLF-------------SFSQHG--KSI-FLFSVEGISL-RE-------------------FHLMLVHFLPLVLYTFKMEYFTELV----------------------------------
>Rhizoglyphus_robini
----------MALSFFCSLISFFVYFDSFFLFWSF---PLIFF-----VFYY--------LYG--G------------FCDGLFFSDF-ISLV--LIFVTLWVFL-FSILSMS-LSFYS-------FLI-LW--------LMFSF----LV-----------------------------------------FS-----FL---TSNYLLFYSSF-EFVFVMMFSF------LLGWGKTAERLQASFYMFFYTM-VFSLPFLVM--LVNC---------FYEFSGLFVSLGV--FTY-------------FDF-FWVFMF--------LVFVVKLPLFGFHLWLPKAHVEAPVAGSM-ILAGVLLKLGGYGIFRFFPVVGELSYSNSV-FLNYLFYVGLY--GGVFVSL-----LCVRQMDLKMMIAYSSVVHMSVMVL-GFLSFTSW-GVYGSVMMMVAHGFISPMMFYLMTYIYEFKHSRSIMVLKG----VLLVSPLFCMLWFF---CCSLNLSLPPFMS-FFSEVIIVSSLLS---FSLVEWI-VVIFSCFFTGVY--CIFMY-------------TTVSHG--DSV-YNF-FYFLDI-KT-------------------ILVSLSHCFFVLFYPVV---FFLL-----------------------------------
>Rhipicephalus_geigyi
-------MMYFPMILILCLNIFM----NPYQNMIY---LMILM-----ILLI-FKTLMT---NAEM-------------IMNFMYFDL-MSLM--MINLTIWITF-LMIMASR-FNNIYYNK--IYNFY-IL--------IMMNL----LF-----------------------------------------FC-----FS---LNNLLLFYLFF-ESVLFPIILM------IMGWGSQPERIQAGFYMLMYTV-LGSLPLLVL--MLIN------------K-TSLM---IIYNEW-LMN----Q----MGF-FFFLMI--------LGFLVKIPMFLLHLWLPKAHVEAPVAGSM-ILAGVLLKLGFYGLYRFKGFFFIDL-MNYN---YTFIVISLW--GAIMISI-----YCLFQTDIKSLIAYSSVSHMGIALS-GSLTFYLH-GSYGMLLMMIGHGLCSSGLFCLSNMIYERFYTRNIFMIKG----MILIFPNLTLWWFL---FSIINMSAPMTMN-LFGELFLGLSLMK---FSMMLML-PMMLLIFMSACY--SMYMY-------------SYINHG--KNW-FFFSNNMIFV-RE-------------------YYLLFLHMTPMILWFMKSNFFMKWL----------------------------------
>Rhinotergum_shaoguanense_S88
---------------MMWFF-LFLS----LCAISF---------------------------KDWM------------FFSSMFFIDG-FTVF--IISIIPLVLI-MILL--FHF-NYSSTDEMLIYYS-SF--F-----FILLF----VF-----------------------------------------AV-----FL---VNHSFLFIFFI-EMCVYLMSFL------ILFYSKDLDKYASTLFMFTLNI-LGSIPFLL-----FSTL-LTDTSFTFSLFNQVFSLSYVS-----------------NM-IMFFSF------FLI-LVSKLPLMFFHFWLTKAHVSASGSCSM-ILASLMLKLGSFGFYKFFLFFF--F-CSL-LTFNMTVSLSLF--SCLFFCL-----LMLRFSDMKHLIACSSILHMSLIFP-LTGSGFTP-GIFSSMFMMVGHGLVSYFLFFLVTLLYEFSYGRSMDLNKS----QESFTKSILMMLFI---FLFLNIGFPPFLN-FYSEVGFCLFL-LS--FSLISLIIFC-LTMTFSILF--TMYLI-------------SKSIFG--K----KHSF-FLLE--N-DGTVN-------------FFSL-KLLYSL--LVLS---FIT------------------------------------
>Rhinophytoptus_c.f._sericeaomeiensis_AH42
---------------MMWFL-FFIM----YFFYTL---------------------------KDFF------------FISNFFFAES-LGVF--LTSITFLTLM-IILY--FSF-NYFGETDFFNYFS-MF--I-----LLILI----VS-----------------------------------------LS-----FL---INSSFYFLVLL-ELCVYPMSFL------IINFAKDVDKFISVLFMFGINI-LGSISFMV-----FSSE-IFNTFYTEYLNTLEHMVAPLY-----------------SS-FLFFCF------VFI-LISKLPLIFLHFWLSKAHVSASGSCSM-ILASLMLKLGSFGLFKFGVMFL--Y-CSF-IFISSTLAFSLF--GCAAFCL-----VMLRFLDLKYLIACSSILHMSLILP-LVSCFSSE-GVLGSMFMMTGHGLVSYYLFYLVSLFYEFSYNRSSDFNKN----FESFSKNLAMYFFF---FIFLNIGFPPFMN-FFSELLFCSSL-YS--YSLTSVFIFC-VSMLISIMF--SMFLV-------------TKMTFG--K----KFIF-YKTG--P-ESNLN-------------FFSF-NFVFCV--LTLP---YLV------------------------------------
>Rhinophytoptus_broussonetiae_Z401
-------------------------------------------------------------------------------------------------------------------------------------------------------------------------------------------------------------------LMFL-EFSVFPMMFL------ILNYSKSEDKFESVIYMVFLNM-LGSLPFMY-----FCGT-FFLSYFSSFFSFFFTNLFFFN-----------------SY-FIFLSF------CLI-LIFKLPLYFFHFWLTKAHVSASGSCSM-VLASLMLKLGSFGLFKFSFLFL--F-MSL-SVMNNLVSFTLL--GLLIVGF-----LMIRFFDVKFLIACSSILHISFIFP-MVIYYSSP-SVVSSMFMMTGHGLVSYFLFFIVSLIYELSFNRSVDFMKS----SESLSKTLSMVLFI---FVFLNLGLPPFLN-FFSEFYTCLFL-NY--FSFFSLTFFS-LTMIISIIF--SMFIL-------------SKSLFG--K----KSIY-FFFS--V-GFLLE-------------CYSF-FFLFFL--FFLP---YLFCSFSLL------------------------------
>Rhinophytoptus_broussonetiae_Z292
-------------------------------------------------------------------------------------------------------------------------------------------------------------------------------------------------------------------LMFL-EFSVFPMMFL------ILNYSKSEDKFESVIYMVFLNM-LGSLPFMY-----FCGT-FFLSYFSSFFSFFFTNLFFFN-----------------SY-FIFLSF------CLI-LIFKLPLYFFHFWLTKAHVSASGSCSM-VLASLMLKLGSFGLFKFSFLFL--F-MSL-SVMNNLVSFTLL--GLLIVGF-----LMIRFFDVKFLIACSSILHISFIFP-MVIYYSSP-SVVSSMFMMTGHGLVSYFLFFVVSLIYELSFNRSVDFMKS----SESLSKTLSMVLFI---FVFLNLGLPPFLN-FFSEFYTCLFL-NY--FSFFSLIFFS-LSMIISIIF--SMFIL-------------SKSLFG--K----KSIY-FFFS--V-GFLLE-------------CYSF-FFLFFL--FFLP---YLFCSFSLLKMSFCGDEDSKNNFIYEIFLYYN-------
>Rhinophytoptus_broussonetiae_GZ98
----------------MWFF-FFFI----FFFFTL---------------------------KDYY------------FFSDFFYLDS-SSFF--MMSVIPLVLF-LILT--FSF-SFFSLVDMKFYSF-FF--F-----LICYL----VF-----------------------------------------FF-----FS---CNNYFFFLMFL-EFSVFPMMFL------ILNYSKSEDKFESVIYMVFLNM-LGSLPFMY-----FCGT-FFLSYFSSFFSFFFTNLFFFN-----------------SY-FIFLSF------CLI-LIFKLPLYFFHFWLTKAHVSASGSCSM-VLASLMLKLGSFGLFKFSFLFL--F-MSL-SVMNNLVSFTLL--GLLIVGF-----LMIRFFDVKFLIACSSILHISFIFP-MVIYYSSP-SVVSSMFMMTGHGLVSYFLFFIVSLIYELSFNRSVDFMKS----SESLSKTLSMVLFI---FVFLNLGLPPFLN-FFSEFYTCLFL-NY--FSFFSLTFFS-LTMIISIIF--SMFIL-------------SKSLFG--K----KSIY-FFFS--V-GFLLE-------------CYSF-FFLFFL--FFLP---YLF------------------------------------
>Rhinophytoptus_broussonetiae_GZ74
------------------------M----FFFFTL---------------------------KDYY------------FFSDFFYLDS-SSFF--MMSVIPLVLF-LILT--FSF-SFFSLVDMKFYSF-FF--F-----LICYL----VF-----------------------------------------FF-----FS---CNNYFFFLMFL-EFSVFPMMFL------ILNYSKSEDKFESVIYMVFLNM-LGSLPFMY-----FCGT-FFLSYFSSFFSFFFTNLFFFN-----------------SY-FIFLSF------CLI-LIFKLPLYFFHFWLTKAHVSASGSCSM-VLASLMLKLGSFGLFKFSFLFL--F-MSL-SVMNNLVSFTLL--GLLIVGF-----LMIRFFDVKFLIACSSILHISFIFP-MVIYYSSP-SVVSSMFMMTGHGLVSYFLFFIVSLIYELSFNRSVDFMKS----SESLSKTLSMVLFI---FVFLNLGLPPFLN-FFSEFYTCLFL-NY--FSFFSLTFFS-LTMIISIIF--SMFIL-------------SKSLFG--K----KSIY-FFFS--V-GFLLE-------------CYSF-FFLFFL--FFLP---YLFCSFSLL------------------------------
>Quadracus_cudraniae_AH41
---------------MMWFL-FFIM----YFFYTL---------------------------KDFF------------FISNFFFAES-LGVF--LTSITFLTLM-IILY--FSF-NYFGETDFFNYFS-MF--I-----LLILI----VS-----------------------------------------LS-----FL---INSSFYFLVLL-ELCVYPMSFL------IINFAKDVDKFISVLFMFGINI-LGSISFMV-----FSSE-IFNTFYTEYLNTLEHMVAPLY-----------------SS-FLFFCF------VFI-LISKLPLIFLHFWLSKAHVSASGSCSM-ILASLMLKLGSFGLFKFGVMFL--Y-CSF-IFISSTLAFSLF--GCAAFCL-----VMLRFLDLKYLIACSSILHMSLILP-LVSCFSSE-GVLGSMFMMTGHGLVSYYLFYLVSLFYEFSYNRSSDFNKN----FESFSKNLAMYFFF---FIFLNIGFPPFMN-FFSELLFCSSL-YS--YSLTSVFIFC-VSMLISIMF--SMFLV-------------TKMTFG--K----KFIF-YKTG--P-ESNLN-------------FFSF-NFVFCV--LTLP---YLV------------------------------------
>QH8
-----------MFVSGASSLILF---------------------------------------KNFI------------FFSGMLFLDE-SLGF--LSLIFPLTFI-LVCN--PPF-FSLLKSHLTFNML-NF--F-----FILLF----LT-----------------------------------------LS-----FS---SNTSFLFLLYL-EMCVIFMVLF------IFRLAKDQDKASSSLFMFLINM-GPSILFMF-----FCWG--------FLTPLL-LSPSESE-N-------------LVGW-VFYLTF------LTL-LVSKLPLFMFHFWLTKAHVSASGPGSM-ILASLLLKIGCVGFYKFSLKFSF-F-NLQ-FSFPLFLSFSVL--GFFSMLI-----LMVRFCDLKFMVACSSVVHMAPTFP-LLIKSDLL-GVYSSFLMVVGHGIISYFIFFLVSSIYEICQSKSSFFTKS----MESFSGLFNMWMIF---FFLLNMGFPPFMS-FLSEIIFAYYF-FQ--SSSFMMVFFM-LGLMMSGLI--FFIVS-------------SKFLYG--K----KVSS-FSTD--F-SVSLN-------------FYSY-MFFMFF--VFCF---FIYKCFFSLI-----------------------------
>QH2
---------MKDFFSMISVVSSSM-----IYFCMC---------------------------KDYF------------FFNSCFFFSK-NVMV--LLFLFPLVFY-MIKH--CMF-SHSSYMDFSTYHL-SF--S-----LLFFF----LT-----------------------------------------LC-----FS---SFSSFIFLLTL-ESCVFLMIIL------IFNFSKESDKFSSVCFMVLTNM-FGSIPFMF-----FTVV----------DSSYIISLPSYN-----------------NF-PVLISC------YLI-LASKVPVFFTHFWLTKAHVSASGSGSM-ILASLMLKIGTMGLYKFCSMFL--N-FSSKTIMSFFCALSMI--GSMILGV-----VMIRFFDIKYMVACSSIVHMSLILP-SCNINMSN-GVICSVLMMVGHGLVSCFMFYLVTVLYESSINRSSDSGKG----VESMNFTLSLIFLL---FFLFNLGFPPLIS-FLSEFLFICLS-LI--CSFSFLASFC-FTLLFVGLV--FMFFI-------------LIVLFG--K----NLK--KMSG-VC-DCLLS-------------SVFF-FNLMIF--FLLP---LCFC-----------------------------------
>Pseudogarypus_banksi
-------------MMMLLFLGFIFSCLNLFILISI---MLLF------FLLFMLKY-----YWSIN------------EFMNFCMIDN-VSCY--LIMLTLWVVI-LVLLKGLDLKCFLNLMNYNYYMM-IF--------ILGFI----LM-----------------------------------------VC-----FL---LKNFFIFYLFF-ELALVPLFML------IYFWGYYPERMSAGVYMMLYTI-FSSLPLLVT--LIIV---------WKISASLTIWMMKFYTPL-NYNKL-----------MLIFLL--------FSFLIKSPMFYFHLWLPKAHTQAPVFGSM-ILAGVVLKLGGYGLIRVL-FLVDWS-LLMEIFLILGLLGALW--GGMV---------SLCQKDFKMLIAYSSISHMGMVIY-GVLGAYKI-SVLGSLMMMVAHGLCSSGLFFILDLLYTRVFTRSVLLLKG---SLILFVGGLMFYWFM---LIIGNFSSPPSLG-LLSEILILVSIFS---YNLKMILVIFLLLMMLVAWY--SLFLF-------------IFNFHG--DIC-LMNGLIIISM-VD-------------------YINLFCHLLPLNLLILKMGVFY-------------------------------------
>Pseudocellus_pearsei
----------MVGLMFCVVGLLMVTWWMDKSLLCI---IILF------MMVKCYFCLDGYYSLGWV------------WMYWC----V-MYWCWGMMILTFWIVF-LMYLSSK-DLLYINLS--FYSMI-MM--------LVMLM----LF-----------------------------------------FS-----FM---VCDLFLFYLSF-ESVLIPTVIL------IVGWGSQPERLKAGLYMLFYTI-VASLPLLLC--LL-----------------------YVYSNFGSVHYLVLVDFSLCGF-WVLMML--------VAFLVKLPMYMLHLWLPRAHVEAPVTGSM-VLAGVLLKLGGYGLFRVVFLVKHFM-ISWG---GYLMSLGLL--GGLVIGL-----VCVGQVDMKMLVAYSSVVHMSLVLG-GFVTCTFI-GLYGGFVMLLGHGLCSSCLFNLVNVLYERFHTRSVMINKG----MMSLYPILGMWWFL---LCVCNLSAPPSFG-LVGEIMLLVGMIH---WSLVMFV-ILCLLNFFTAVF--SLYLY-------------HVIQHG--KSW-VNVMGGFISM-RE-------------------YMVFLFHWMPLNVMFVCMTLWME------------------------------------
>Pseudocellus_gertschi
----------MISLVAGVFGMIFVTYWLDSSFVFA---LICL------MMMFCFLCLDG---VSYV------------GLSWCFGGDL-MSVG--MMIISFWVIG-LMYLSGG-YYGGMYDC--FYKVV-VV--------VLLFL----LL-----------------------------------------LS-----FM---VMDLFLFYVSF-ESVLIPTLIL------IVGWGYQPERLRAGLYMLFYTL-VASLPLLLC--LL-----------------------YLYNYFGSVCYFILMDLSIGGW-WVVALF--------MAFLVKLPMYFLHLWLPRAHVEAPVAGSM-ILAGVLLKLGGYGLFRIFLLARYWI-IYNC---DYLMSLGLM--GGLIVGF-----VCVGQVDMKMLVAYSSVVHMSLVMG-GVLVGNFL-GGWGGFVMMLAHGLCSSCLFCLVNVLYERFHSRSVVIISG----VLIIFPSLGLWWFL---VCVCNMSAPPSFG-LVGEMMLLVGLIG---YDFIMML-PLCGISFISAVF--SLYLY-------------NVVQHG--KSW-LVWYGCDVVV-RE-------------------YLLFFFHWVPLNLMFVDMNMWGE------------------------------------
>Prominens_photiniae_FJ26
---------------MMSIILVWQ-----SLAFST---------------------------KMT-------------FLSDHYILHR-QIKL--LCFLGP---L-CVSM--FYFQNFMDPGNFKEYGYFKLTVF-----STLIM----SM-----------------------------------------IV-----LS---TCHMGAFIIFM-ELIALPISIV------ILNFSKGKDKIVASMTMLFTNL-LGSVPFLL-----ICESSADLSGGHMMSLVEGQSQCIMG----------------------MVCF------YGA-LVIKIPIFMFHMWLTKAHVSASGMISV-ILASIMIKMGSMGILNLGNPYI--K-VFYSWAFDLSMAISLT--CFVLLLP-----LMPRYFDLKTLIAVSSVVHMAVVFP-FSGSHFGP-AVQSTIFMNLVHGTVSLSLFFTMTILYEAAQSRATIFLMS----LESVNKFTNAALIG---FFIMNLGVPPFLG-FFSEILTILMM-LH--LTKIAIFLGF-LYTVSSVLY--FMEMS-------------LLACGG--K----SFTM---ME-DT-DLTAN-------------FAKF-FFSAALTFLLVF---FL-------------------------------------
>Proiectus_granularpro_Z304
---------------MISSLYFGL-----MCMLML---------------------------KSSY------------FVTPWIVFNS-HTMF--MSSVSLLLFSQHYLYHFHKA-TFLG-----SFYG-GFFYS-----SVLVI----ST-----------------------------------------LS-----FI---VRSPFVFLVLV-ELTVPLMMAL------MYIFGKERDKVDSILFMVIMNA-MFSLPFLY-----FC---MKVWPTPYTYLGHQFEFFI--------------------Y-FCFCGM------LL----AKMPVFFYHFWLTKAHVAASGFISM-LLASVMIKLGSFGFFKF-CPFFNVC-MSN-WLIP-ISSFCIV--GMITMSL-----FMVRHFDCKLLIAQSSVIHMGAVWP-LISSQSYL-GMVPSLYMMTGHGIISFVMFLMITYCYERRQCRSAPYNKA----LESYFKLFSFLLAW---VAFLNMGIPPLVS-FISEFLFC-SF-FA--FYNVPLLLGMGLYMLFGIFF--LMFFF-------------TNYNYH--K----NTRVLVGTD-NL-GFQAG------------------LSYILSPIFFLP---FLL------------------------------------
>Phyllocoptruta_sp.nov._CA6
---------------MISLLILPV-----ILFLSL---------------------------KTLI------------FSILLINLDY-FTMF--MVSIFGLVMF-LIFL--SKM-NFFSLFRSYFHSN-IN--F-----MLLFL----LF-----------------------------------------FC-----LS---SQNLFFFFLMV-EICILGLMFL------IFNFAKDQDKILSGFFMFFMNM-LGSIPFMMM----LMSP-------SFFDSECCISYFTYE-S-------------VYSF-ILFFSF------LIM-LLFKLPLFLGHFWLTKAHVASSGPTSM-LLASLMLKIGSFGLLKFSFLFL--S-CFL-TFYSIFYSVSLS--GSIILSL-----IMIRFFDLKYVVACSSIIHMGPMAP-LIISSNFL-GVSSSLLMMVSHGLVSYVLFFLVSLLYEGCLGRSFDLGKS----LESWSTSGMFWMFL---FFLFNLGLPPFLS-FISELYFFSVF-SF--FSLVSLLSFS-LCLLLSLII--FMFMV-------------TKFIFD--K----KSFI-LKSD--W-DASIH-------------TSLA-YYVFCF--TFLP--IFIW------------------------------------
>Phyllocoptrata_platyclada_S138_12S
----------------MWVF-FFFS----LLFFSC---------------------------KDFM------------YFCDNVGVSS-LELL--MLSVSPMVFF-LVFY--FLF-AVLGSFEGSFYKY-VF--G-----FVILL----VS-----------------------------------------CC-----FL---TGNSFIYLVLL-ELTAVPMCAL------VLWLSKDADKISSVFFMTFTNL-AGSLPFMF-----FVSLTFI-FAPCFFCTSYLYSLSKAW-----------------SF-LSYFFF------SIL-LLCKVPLFFFHYWLTKAHVAASGSCSM-VLASLMLKMGTFGLMKFNSFFL--E-VSQ-SVLNLMCYLCYF--SMFFFLL-----VMYRSFDFKYMIAGSSVVHMALIIP-SCAIFNCL-GVLGSIFMMVSHGLVSYFLFLLVTSLYEAKHSRSLELSGT----LESFSKSLALVIFV---CLFLNLGFPPFMS-FFSEFLFCTFF-NC--FSSAFLLMLL-ICMTLSVGY--LLLII-------------SKVYFG--S----VSKL-SLGG-FS-GPDLL-------------SKSF-FFFTTL--FAII---FVS------------------------------------
>Phyllocoptrata_platyclada_G6
---------------MIWVF-FFFS----LLFFSC---------------------------KDFM------------YFCDNVVVSS-LELL--MLSVSPMVFF-LVFY--FLF-SVLGSFEGSFYNY-VF--G-----FVIFL----VS-----------------------------------------CC-----FL---TGNSFIYLVLL-ELTAVPMCAL------VLWLSKDADKISSVFFMTFTNL-AGSLPFMF-----FVSLTFI-FAPCFFCTSYLYSLSKAW-----------------SF-LSYFFF------SIL-LLCKVPLFFFHYWLTKAHVAASGSCSM-VLASLMLKMGTFGLMKFNSFFL--E-VSQ-RVLNLMCYLCYF--SMFFFLL-----VMYRSFDFKYVIAGSSVVHMALIIP-SCAIFSCL-GVLGSIFMMVSHGLVSYFLFLLVTSLYEAKHSRSLELSGT----LESFSKSLALMIFV---CLFLNLGFPPFMS-FFSEFLFCTFF-NC--FSSAFLLMLL-ICMTLSVGY--LLLII-------------SKVYFG--S----VSKL-SLGG-FS-GPDLL-------------SKSF-FFITTL--FTMI---FVS------------------------------------
>Phyllocoptes_taishanensis_S90
---------------MIWSW-LALS----LLFCSC---------------------------KSYS------------FFSGFMVSDS-YSLF--MLSICPLTFF-LLCS--FEF-VSVGDREDLDFKF-LF--F-----LLMVL----VG-----------------------------------------GA-----FL---AVNPFLFLVAL-ELTVTPMCIL------ILVYSKDYDKLLSVFFMLFINL-LGSIPFMM-----FCLL-YNKAGYQWVLGSGWLSSFCYH-----------------EF-VVWLGF------VVI-LISKLPFIFFHFWLTKAHVSASGACSM-ILASLMLKLGSFGLFKFSSLFK--I-PSF-KVMSGVLGLAVL--SVLVFCV-----IMIRFFDMKYVIACSSIVHMSLVFP-LVLTFQTV-AVAGSVLMMVGHGLISYILFFIVSYIYEFSHSRSLDFNKS----LESTIKSISFLVFL---FMFLNLGLPPFLS-FFSELYYCTFM-IG--FSLVSLILFS-FSMIISIIF--LMIMV-------------SKVLFG--K----KIIK-AAQP--N-FEGVY-------------FYSL-SFLSFI--VWIP---FFL------------------------------------
>Phyllocoptes_gaotainensus_GS9
---------------MIWFI-IFVL----FFFFSI---------------------------KEIT------------FFNTFFHLES-FTVF--MLSVVFICGT-LIFK--FLF-NCFNEKESLSYFY-MF--F-----LVLMW----VG-----------------------------------------MT-----FI---TNSSFFFLLFL-EFCALPMSWL------IINFSKDFDKFLSVLFMFSFNI-VGSILFIT-----FSNY-FFSTFSSDSTYNCNFSSSLFC-----------------SF-MLLSCL------ILI-LISKLPLLFFHFWLTKAHVSASGSCSM-ILAGLMLKLGSFGLVKFFMIFI--Y-SST-LLLCSFFSISLF--GCLFFSL-----LMFRFTDLKYLVACSSILHMSLIFP-FSCMGSTE-GLLACMFMMTGHGLVSYFLFFLISLVYEFSYSRSIDFNKS----LESICKYTSMYLFF---FIFLNIGFPLFIN-FYSEFMFVASL-NL--FSIFSVLVFC-LAMFFSIFF--SMFTV-------------SKLIFG--K----KLSF-FSSH--S-ESFLN-------------FSSL-MIISSL--IFLP---FLS------------------------------------
>Phrynus_sp.
----------MLGVGFSLLSLMMCLGETWLVSVMM------------GLLSMVVLLMLGSWHLCLV------------KMSMGYGGDL-LGMM--LVMLSLWLLM-LMVMASEGMFFYMSGKKNFY-GI-MV--------MMGIL----LS-----------------------------------------MF-----FW---SENMLMFYVYF-EGVLIPIFLM------VTGYGYQPERLMAGLYMFFYTL-FASLPLLVG--MMWF---------------EEQWGCLSFQVISL------LESEVYGW-WSVTFM--------LAFLVKMPMYFVHLWLPSAHVEAPVAGSM-ILAGVLLKLGGYGLYRFLFFSKSVI-KMWG---GYMVSVGLM--GGLFVGL-----ICLVQIDLKSLIAYSSVAHMGLVMA-AIFSGSWG-GYQGGFMMMVAHGLCSSGLFCLANILYERFSTRSMLLLSG----MMGIFPGLSLWWFL---FSTMNMAAPPGIN-MFGEVMILISVVSFMWWSVLVMM-GGM---FIAGAY--SLWMY-------------SCINHS--EGW-GLIMEEGMILERE-------------------YLLMFCHWFPLNLIIMKMDVVSLWVF---------------------------------
>Pholcus_phalangioides
----------MPMILVTLMTFNTKKLMITCLSLSIMWTLVWLMQPSMYSLLL------------SN--------------------DN-LSSL--LIMLTMMTTL-LITLASS--------SPSTMK-M-IS--------LINAS----LI-----------------------------------------TA-----FM---MTSMISFYVMF-ELSIIPTFLL------IMKSGNQPERNKASLFLLMYTI-FASIPLLLA--IMAS---------FPLTNMILIQKTSLSMNM------------------PLFLI--------LAFLVKLPMFTFHLWLPKAHVEAPMEGSM-VLAAILLKLGSYGLMRMLPLMKLFN-KNMS---PLMMSISLM--GCMITCI-----TCNRQKDLKAMIAYSSVAHMALILI-SLFSLSNS-GPNTTMLMTVSHAFSSSAMFFLATHTYLPLHSRNIHLFKG----MTNINPNMSMWWFL---TMAANMGTPPFIS-LISETMAITSAAY---WSLYSLI-PLLMAGMLMTSF--SINLY-------------SQVNHGSPSTN-TKTPIMSLAP-S---------------------LTMTLHLLPLVMLLMNPNIMMLPIS---------------------------------
>Phoebe_hunanensis_S153
---------------MMWIF-FFCL----FMGLIL---------------------------KDFM------------FHSNWIMVDV-ASVM--MVSLGFLIIF-NLFS--FSF-PMLSLGLKLVYFY-LY--L-----LVVIF----LS-----------------------------------------FC-----FF---SFNPMFYLVFL-EFSVIPLSIL------IMNFSKDFDKFYSLVLMLFINL-FGSLPFMF-----FSLN--------FMLLFFNFSYIKQS-FY--------NY--IYDL-EIFFFF------FLI-LVCKVPIIFSHFWLTKAHVSSSGACSM-VLASLMLKLGTMGLYKFSS-FF--S-LKI-LIFHMIVSVSML--GNFFITM-----VMIRFFDVKFLIACSSISHMSMIFP-LSVMGLSL-GLNGSLMMMLSHGIVSLFLFFMVTLFYECYFNRSISFFKA----TETWSKIMSMVFFF---YVILNMGLPPFMN-FYSEFLFLMSV-LK--ISLFLTFFFF-LSLVSLVMI--VMFLL-------------CNYIFG--K----KLIL-SESM--E-SSMIL-------------YFSF-KYLVII--FFFP---FVF------------------------------------
>Phalangium_opilio
----------MLAFIFFWFSLMVLSMKLPYYVLLT---LLGLS-----CLGWVMVYPM----EGVS------------QISMVFACDL-LSYS--LVFLTLWILY-LGLLASG-GIKSENFNFLLYKVL-CM--------FMLLT----LV-----------------------------------------LT-----FL---AADLLYFYFSF-EASLVPLLLL------IVGYGFQPEKLKAGIYMLFYTM-FGSLPLLLG--LLWM---------GSDL-GTMN---FFYYSL--------ISLSSSSY-LFFFIY--------LAFLIKLPGYMVHLWLPKAHVEAPVFGSM-ILAGVMLKMGGYGMLRLIPLYLGFL-VEYG---DIILSFFLG--GGVIMSI-----VCLSQSDMKGLVAYSSVGHMSMFLG-GVFSLSVY-GYLGSVIMMLSHGFTSSGLFAIVNMIYERLHTRSLLLLRG----LILVLPSFSFLWFI---LSVSNMAAPPFLN-LVGELFLSFGMVQ---VSCWLMF-PLGYMFFLAGCY--SLYLF-------------SLSQHG--RFW-TFSSFYPSSL-SE-------------------NLVLWGHIYPLLLLVLNLGLII-------------------------------------
>Pergamasus_crassipes
---------------MSCLMDYF------MYLLMA---ILFLFK----LLGASMVLDAA---AGFS------------SL---FVFDG-MSLF--LSILSVWISA-LTILASC-NLDSKNFP--LFLFF-SF--------MMLCM----LF-----------------------------------------VS-----FI---LLNLLGFYLFF-EAVLVPMVIM------IYLWGKQPERLVAGLYMLMYTL-FGSLPLLVA--MLSV---------FNKS--SAS---FMFLSY---L----SLVGIEYT-LVFMLL--------FAFLVKMPMYMVHLWLPKAHVEAPVAGSM-MLAGVLLKLGAYGFYRISFMLCYWHLYFYD---YLVFSISLV--GAVIICF-----TCLRQVDIKCLVAYSSICHMALVIV-GCYSGAFM-GSGGVMIMMLGHGLCSSALFCLANFMYERVFTRNLMLMKG----MMGVFPVLSFWWFI---FCAINMGAPPFMN-LWGEIILMSVAVK---WNLFAII-LVCLVSFLSACY--SLYMF-------------SFLQHG--KPY-FLFSILPINT-RE-------------------YVLLYGHFFPLGLYLMKVDVFFSWV----------------------------------
>Paratemnoides_elongatus
----------MEYLVVSIMMYFQGVVGLLISMFII---MLLLLNTPKKILHL----------------------------EEGLMMDY-SSEW--MILLSVWLFM-LIFMKMLSYQLVSNNE----FNL-MY--------MMMLI----LF-----------------------------------------MA-----FS---VKSLLVFFIMF-ELVLIPIFLI------IVGWGYQPERLQAGVFMIMYTM-VFSLIMMLG--ILNI----------------------YFQEGTFCMLMLGVVKSEMNF-LSVMMI--------LSMLVKFPVYFLHSWLPKAHVQAPSYGSM-VLAGLLLKLGGYGMIRLCNFFIFKQ--------MWLLCMITL--GGLYSAV-----VSIRQKDMKSMVAYSSISHMMFVAV-GLMSGKME-GLKGAVVLMVAHGLCSSGLFMMMDSIYSTMKTRMFILSKS----LGFSSSLMVMWLFF---MCVSNMSAPPTIN-LYSEVFLLFSGFN---YSFNIVL-IMVLVCFLCAYF--SLFLF-------------INPSHG----W-SVFPHEDVSS-FM-------------------SMIYFMHWSPLNLMIMSEMI---------------------------------------
>Paraleius_leontonychus
----------MISVFLFFFVLFSFFFDSIFVLISL---MLLLG-----LFVV---------SG-SD------------VFSGIFFIDS-FSFV--LIFLSLLIFL-YCFFSSF-LDYWSSNFFGGFGFT-LG--------MMFSF----LL-----------------------------------------IS-----FS---CFSLLVFYFSF-EFLFLLMFFF------LLSWGYSPERLQASFYMIFYTI-VVSFPFLVY--IV-----------V--MGEAAFYVFGLFLEI-------------QSY-WWVFFL--------LVFLVKLPVYGAHLWLPKAHVEAPVSGSM-LLAGVLLKLGGYGLVRFLGNFLSKVFV----FKGYLVSLGLL--GGLFSCY-----LCLRQSDMKALVAYSSVCHMGFALA-GILSGNCL-GYSGGVLMLVAHGYCSSCLFYILYVLYERFHSRSSLVLKG----LGGILPLLGGIWFF---FSALNMGVPPFYS-FFSEILIFSSLLS---TSLTTFF-SGGMILFFAGIY--CVYMY-------------VFCFHG--KSI-NEGSVSFLSL-RE-------------------CLNLYSHSFYMIFSLFFF--FFYL-----------------------------------
>Paracalacarus_podocarpi_S142
-------------------MPFFF-----SFLFSC---------------------------KEFF------------ILSSFVSLGL-LNIG--ISSLLLLVLIIFLYY--KFF-SLFNLKSIFFFFF-VV--S------SLFF----VF-----------------------------------------FT-----FT---VCDIFYFFFFY-ESCMIPMVML------ISVFSKDHDKVSSFIFMFFLNI-FGSIPFMF-----FCSL-CNMGIYHFFEDFLCLSNTNFL-----------------SL-FFLFCF------CLI-LLTKMPLFLFHFWLTKAHVSAFGACSM-LLASIMLKLGSFGLLKFSSMVS--F-CSL-NFISFFSSFCSL--GFFLLSL-----FMIRFFDVKYLVACSSVTHLLYCFP-FFLSSFKE-GVLSSCLMLVGHGLVSYFLFFFLSLFYEVSQNRSLDFTKC----LHVVTKSISFFFIF---FLLCNMGIPPFMN-FFSEFFMFLFF-FN--FSWSICFLVG-SGVLLFMVS--TLFLT-------------TKFLFG--K----KNLL-TPSF--N-ESAIL-------------LWSS-IFSFFF--FFML---FLFCLFSLN------------------------------
>Panonychus_ulmi
---------MSYMFLYMINSNFM-----IFFYFIS--------------------------------------------LINLFCLNS-LMLY--MYMMTFFLMK-MIFFSLK--EKMLVYFFIMKKNI-IK--------LMFLF----ML-----------------------------------------LF-----FS---SMNLIFFYIFF-EIISLLIFFL------VYLSSFSIMRMKASIYMFVFMS-IGTLPMLVM---------------------------IFFINE-----------------KTFLMI------FILSFSVKMPIVFLHLWLPKAHVEANYYDSM-ILASLLLKLGGYGMLI----------MDMNFKLNFFFLWGLF--GSLIISF-----MVLFLLDVKMIMAFSSIIHMNIMLV-MFLNSSVF-MEKIFSTAMLSHALISSMMFYMIGMIYDQSFSRNMFINKN----FFLNFMFFFNFFFL---ICFINMGSPMFMS-FFSEMYTYMFLID---YNFNKMNLLIFMIMFFSCML--NLYLL-------------KNLGMM--VMS-KFFKMFNLKL-IT-------------------LLILKEHLFYLLLFF--------------------------------------------
>Ornithodoros_brasiliensis
--------MLMSIMWMMGMFMCY----SSMEVILS---MFLLE-----VFLF-CQMDWS---FSIT------------NIGSFVGVDL-MGFL--LIQLSLFIVI-LMYMASM-SLSIFNEG--MFSFY-SL--------LMAFL----LV-----------------------------------------FC-----FS---VYNLIGFYLFF-ESVLFPIVML------IVGWGNQPERLQAGLYMLFYTL-GGSLPLLLF--LL-----------SNGNEFSIS---IFYAGW-QSC----K---MGTL-MFCMGI--------LAFLVKMPMFMVHVWLPKAHVEAPVAGSM-ILAGVLLKLGIYGLLRVKIFFIDEM-KNYG---FVFMSIILM--GGIFVSL-----ICLCQVDVKALIAYSSVCHMGLSLG-GVISMSSW-GLTGNMLMMLGHGLCSSGLFCLANIYYERLYSRSLILLKG----MGIFFPFLSVMWFL---FSITNMAAPPSMN-LGGEILLMGSMIK---WSFLCLI-PLGLMCFLSAAY--SLYLY-------------SYLNHG--KGW-VMYSVNMISF-RE-------------------MLLMVYHFIPLILWVFKMEFFMSWF----------------------------------
>Ornithoctonus_huwena
----------MPML----FMLFMKFDCLSFMSLSSIIFTMFILMLSYIQILS------------SF---------------SFFFYDM-LSFS--MIILTLISFI-LIMLSSF--------NPKTTFPF-IS--------CICAT----LL-----------------------------------------IC-----FS---ASNTILFYIMF-ETVLIPTLLI------ITMESKSPERLQAGIYLLLYTI-FGSLPLLIG--LLWY---------FKFSSFPIINSTLPNFNY------------------PLVFL--------LAFLVKMPMFFIHLWLPKAHVEAPLEGSM-ILAAILLKLGGYGMIRFIPTLLLNF-YSIK---FLLISIGIL--GAIFTSL-----NCIRQKDIKALIAYSSVAHMGLVIA-AISSLKPI-GISSAILMMVAHGLSSSSLFFLVTILYNQTHSRNIMVFKS----LITLFPNITLWLFI---FLAINFSAPPSFN-MISETMIISSLSH---LDILNLI-ILFLAIMFTATF--SVVLY-------------ANISHN--ISH-SHIPVYSPPH-KN-------------------FLSLSLHAIPILLISMKTENFMTLF----------------------------------
>Oribatula_tibialis
----------MSIVLVFFCSLISWGFDYFYFICFL---LG-LG-----VFLA--------LSG-GS------------CFSGIFFMDS-LSSF--LVFLSLLVFL-FCAFSSL-FDEWGKNYFSVFLFF-LG--------GIFLF----LF-----------------------------------------LS-----FT---CFSFMFFYVSF-EFIFVLMFFF------VLGWGYSPERLQASFYMVFYTL-VVSFPFLVY--VT-----------F--LGEGFMGKFLVWGYF-------------EGF-YWLSFI--------FVFLVKLPVYGVHLWLPKAHVEAPVSGSM-VLAGVLLKLGGYGILRFGMGLGFYLSM----FKGLFVSVGLV--GGLASCF-----LCLRQSDLKAFVAYSSVCHMGFGLG-ALFSGVFL-GQIGGVFMMIGHGFCSSCLFYILYVFYERFHSRSLMILKG----LGFFLPMLGMVWFI---FSVLNMGVPPSFS-FFSEIMIFSGVSG---MQFFTVF-FSGFLLLFSGFY--GIFLF-------------VICSHG--SSA-FDGFGFFVTL-RE-------------------FLNFFAHFFYLVFFIFSLE-FFYL-----------------------------------
>Oppia_africana
----------MLLMMFFLFTFFLGFFDLFCFLFLM---MVGFV-----LFLL--------VGY-GD------------FHLGFIFFDG-VSFF--LGLLTIYLGV-CCMLSVF-SDKWGSNFYFGYVFF-FS--------FVFFF----SL-----------------------------------------LS-----FV---CSNIFLFYFSF-EFVFIIMFLF------LLSWGYSPERLQASFYMVFYTL-LVSFPFLIF--II-----------LSGESSLS----FLLTGS-------------SSY-WVPFIF--------TVFLVKLPVYGVHLWLPKAHVEAPVGGSM-VLAGVLLKLGGYGIYRFSFFVKNMMGG----YFGYMFSFGLV--GSLLSCF-----LCMRQSDLKAFVAYSSVCHMGFGLV-GAFSGNSV-GFSGFLIMMISHGFISSCLFYILYVFYKRYFSRSLILMKG----LGSLSFTIVFFVFL---FSVLNMGVPPSFS-FFSEVSLLMGASS---YTFGCLT-FCGGVLFFAGVY--NIFFF-------------VNMSHG--MSV-LSSVGINFSI-RE-------------------VLILVSHFFPLLGFVILYS-WFFWPESLVE-----------------------------
>Opilio_parietinus
----------MLGFLLFNFSLILLSSQLTFFVLCS---FVCLS-----MVIWALKFPLS---EGVN------------HLSLVFGYDI-LGYI--LVFLTLWIVY-LGLLSSG-ILFREKINFSPFIFL-SL--------LLLLT----LL-----------------------------------------VT-----FL---TYDALMFYFSF-EASLIPLLLL------IVGYGAQPEKLRAGLYMLFYTM-FGSLPLLLG--LFFS---------LNFL-HSLN---FFYFSL--------CPYELPYI-LFFFIN--------GAFFIKLPGYLVHLWLPKAHVEAPVFGSM-ILAGVMLSMGGYGMLRFIPLFLSYL-ILYG---DLILSFFLG--GGVIMSI-----VCLSQSDMKGLVAYSSVGHMSMFLG-GVFSLSIY-GYMGALVIMLAHGFTSSGLFSIVNMVYERLHTRSLLMIRG----LMMLFPGLSLLWFI---LSVSNMAAPPFLN-LLGELFLSFGIVS---VSLFYMV-PLGLMFFLAGCY--SLYLF-------------SISQHG--KVW-VFSTSPPLSV-KE-------------------CLILWGHIYPLLLIVLNLSLIF-------------------------------------
>Oligonychus_shinkajii
------------------------------MYLIF--------------------------------------------L-ENF-INC-MMMF--MTMI---MMK-MILFSVK--EKMNNYFFFMKKKI-IM--------LMMIM----LL-----------------------------------------MF-----FY---TKKMINFYIYF-ELISLMIFSL------IFFSSFSNQRLKASIYIFMFMG-MSTFPMLVM---------------------------FFFLNE-----------------NTMLLI------FFLGFLIKIPIMFFHLWLPKAHVEANFYDSM-VLASLLLKLGGYGIMT----------LNLIKKINFFFMWTLM--SIFFLSV-----SMIFLMDLKMIFAYSSIIHMNGMVM-MLLSNNFF-TEKMFVIMMISHAISSSMMFYIIGVIYEFTFSRMMMINKS----FMINNLILFMIIFF---TLFVNMAMPPFMT-FFSEMYMYMSLIN---YS-KKMMIILIYMLLVSVMF--NLLVL-------------KNMGMS--NMN-KFFKINQVKT-KN-------------------LFLLKEHMM-LLLFM--------------------------------------------
>Oligolophus_tienmushanensis
----------MLAFLMYNFILIFLTPFLTFLNFLS---LLSIS-----LFLWVFYFPLE---EGVL------------NLSLIFGVDT-LSYA--LVYLTLWIIY-LGLLSSW-NLSKEGYNFSLFLFL-VC--------LLMVT----LL-----------------------------------------FT-----FL---TYNAMLFYFFF-EASLVPLLML------IIGYGYQPEKLSAGMYMLFYTM-FGSLPLLVG--LLMM---------ME-L-GGLN---FFYYNM--------FSQELYSY-LFFLIY--------FAFLIKLPGYLVHLWLPKAHVEAPVFGSM-ILAGVMLKMGGYGMLRLISLFTGFL-VMYG---DLILSFFLG--GGVIMSF-----VCLSQSDLKALVAYSSVGHMSMFLG-GLLSLSNY-GYMGALLIMLAHGFTSSGLFSIVNMVYERIHTRSLLMIRG----LTLVLPSISFLWFI---LSLSNMAAPPFLN-LLGELYLSFGIVS---FSLWYMV-PLGFMFFLAASY--SLYMY-------------SISQHG--KFW-LFSNFYPLDI-KE-------------------YLILWGHIYPLLVLMLNINLMV-------------------------------------
>Nymphon_gracile
----MFSFWLGLIFGVLFLMIFNVRSSMLFKLVWLMLEVLMMFL----IVYFFFFFFWESGFGIFM------------VFSSGLVFDN-LSCI--LVMLSIFMIL-MMMISSK---KEYSCEDWMFMVL-IL--------FLLLF----TI-----------------------------------------FC-----FM---TSSLLFFFIFF-EGSIIPMIFL------IMGWGKSPERNSSMLYFLFYTL-FGSLPLIIT--FLFMESFFGSFDFIYLMNLTINSEFNFYMNL-------------------LLFM------GVFFFFIKAPIYGVHLWLPKAHVEAPISGSI-FLAAILLKLGGYGILRIYYFFISSI-YNLS---KFYIVIFLM--GSIYSAL-----ICLGQSDMKKLIAYSSVSHMGLVVS-GIFTMTSN-GVNGSIMIMIGHGFTSSGLFCAAYIIQSRTMSREIMLCKG----LINFFPVLTFCFFL---LTLLNMSAPPSLN-LGGELHLFNSLFI---WDMNLMF-LLIFYVVFGSYY--SVRLF-------------QEIQLG--TSL-LYYSFYPISL-RE-------------------IFLLIFHIIPAMLLILSLDFFCWF-----------------------------------
>Nothopuga_sp.
------MLMVFSSLLLLMVVSWG----LEWFILQF---WTMLYS----LVMV-VVLYMM---GDYL------------CFGGFVGGDS-MSGL--MILLTFWLCG-LMMMASQ-KIKMEKDNDESFSFL-VI--------FMGGV----LF-----------------------------------------MV-----FG---MLDLFWFYIFF-ELVLIPTLLM------ILGWGFQPERLQAGMYMLFYTM-VCFFTFISGFDVLYM---------MSWVEYI----IMFVDMW---F----NM-E--GL-WILVMM--------VAFLVKLPMFMLHLWLPSAHVEAPVAGSI-ILAGVLFKLGGYGLYRFMNLFYGGL-FWVG---GYMISLCLI--GGVVISF-----ICMCQVDLKSLIAYSSVSHMGILLG-GYFTFSGW-GMGGGLVMMLAHGLCSSGLFCLVNMFYERLHTRSLMMIKG----MMLMFPSIGLFWFL---LSMGNMASPPSIN-LLGEIMLMISMIG---WSSLVIF-VIGVLSFMSVGY--TIYMY-------------SSVQHG--KSW-VYYGLDSIKI-RE-------------------YLMLFCHLLPMNYMILFGSEMGCWM----------------------------------
>Nothoaspis_amazoniensis
--------MLLGILGMFVFSLWL----SFMEIVVL---VFIFS-----ILGF-FMMEWG---MNI-------------GIGEFLGVDL-MSFL--LVELSLWIGI-LMVIASM-NLNVYSES--MFKFY-LA--------MMLFL----LT-----------------------------------------FC-----FM---ILNLFGFYLLF-ESILIPIIML------IVGWGVQPERLQAGIYMLFYTL-VGSLPLLLF--LLII---------YSGT----S---IFFMNW-LNF----N---ISSI-LFFMGV--------VGFLVKMPMYLVHLWLPKAHVEAPIAGSM-VLAGVLLKLGVYGMYRVKVVLDAKM-IEMG---SLFISIVLI--GGVIIGM-----ICLCQVDVKSLIAYSSVAHMGLALG-GIFSMSVW-GFMGNILIMLGHGLCSSGLFCLANIFYERFYTRSMLLLKG----VGIIFPFMSFWWFL---FVSINMSAPPSMN-LGGEIMLIGSLIK---WDFLVMI-PLMVLMFLSAGY--SLYMY-------------SYLNHG--SGW-VVYSVNSISL-RE-------------------IVLMFLHFCPLVMWIIKMEFFCLY-----------------------------------
>Neoscona_theisi
------MKIIFPLMTMSFFLFNYMNF---MILMSIS---SFILLLKFYSFKL------------SI-------------FNKFMFMDH-LSLI--MILLSFLSVM-MIIMSSY--------TLKNSYLF-IS--------SILLI----LI-----------------------------------------LT-----FS---SSNMFSFYMLF-ELVLIPTLLL------ITKIGYQPERLQAGIYLMIYTI-IASLPLLLG--ILYF---------KYTPNFIILSSNCEQTKT------------------MIIFI--------LAFLVKMPMFLFHLWLPKAHVEAPVEGSM-ILAAVLLKLGGYGLIRFSPLLYSKF-IPMN---FWISSISLI--GAIMTSM-----NCIRQKDLKSLIAYSSVAHMGLVLA-SIMTFNSI-GFYGAILMMFAHGISSSALFLMVNMIYTKHHTRNIISFKG----LWNSFPNITFWWFI---FIAANISAPPSIN-LAGEIFILTSLIN---FNILILI-PFIFISLMTSIF--SISLF-------------LNTSHN--QTN-SSL-ALNSFN-KL-------------------YLCLFAHLIPLVLMISKMEMFMM------------------------------------
>Neoepitrimerus_platyclad_S138
---------------MIWWL-SFFL----FFILSC---------------------------KPVF------------FISDFFLLDT-FSMF--MSSIVPLSLF-LILF--YYH-PSFLSCEGQLYKF-LF--Y-----LTVYS----VF-----------------------------------------FT-----FL---VSSSFMFLFFL-EVSSIPMFLL------ILNYSKGSDKFAALIFMLFINF-VGSTPFFY-----FSVL-----KDFYSSLSFLESIFSFS---------------------FFFCF------FLI-LSSKVPVFFLHFWLTKAHVSASGSCSM-LLASLMLKLGTFGLMKFCDFFM--F-FFK-SLQCFFFSVGVF--SSLITTL-----FMVRFFDVKLLIACSSIVHMAMIVP-FCFFPLCY-PICGCVMMMVGHGLVSYFLFFVVTLFYEASLNRTYDFIKS----TESFSKSLPLFLCF---FMFMNLGFPPFVN-FLSEVNFCLGL-YF--WSSFSLLFFS-FSMILSVMF--LMFLL-------------TKSLFG--K----NLFY-TIKM--E-SLTLL-------------SSSF-FYFSAL--VFCL---AFF------------------------------------
>Neocalepitrimerus_rosa_GX37
---------------MMSGLLLLL-----MLFLWS---------------------------SMTS------------YLTDMFILSH-ETKF--ILFLSIVAFL-MISS--FKF-NYTFKDEKKIYSY---SIF-----VFMIV----CT-----------------------------------------MC-----FS---TSSYMIFLVSL-EAVALPMAVL------ILYFSKDKDKISSVFFMLFMNV-MGSLPFMF-----------------AMKETLSSSICVLDSSF--------MTETNTSE-LLTVYF------VMI-LATKIPIFLLHFWLTKAHVSASGYISM-LLASVMIKMGAMGMLNLGLPFN--K-NLACW-FEYFFASALL--GMVYFTL-----MMFRIMDIKSLVAMSSVVHMALIYPSFSILNLS--MVKSAFIMLVGHGIISIALFYYITVVYESTQSRSIFIMKS----IESLSKTLTLYLCL---MFMMNLGIPPFIN-FYSEIMSVLAM-YY--LTKTSLFLAF-IYMVLSVLY--FMNLV-------------SSKLSG--K----KLQL---MS-NV-PSMVT-------------FLKI-FY-LILSILAVP---FLM------------------------------------
>Nalepella_abiesis_Z275
--------MTIMILKNLVGLLMVS-----LVALMS---------------------------KSNT------------FMLWEFEMSS-FENS--LSVLCVMIIV-MTLMGDFS----SAKKKSYMMNL-LM--A-----SVIFF----SA-----------------------------------------MS-----FC---SSNKFNFFLFF-EISIIPMFVA------ILMFSKEKSKMYSAMIMILMNM-AMATPTLM-----FIMK----------EFINFNTLNLKVASM--------SSNMLTET-LLMMAV------IFM-MLSKAPMFFFHMWLPKAHVDAFTMGSV-VLASLMIKLSVMGLIKFTQVME--E-NLM-KMSWLLYSFSWC--TLLVALI-----MMMKSADFKKQAATSSIVHMSVTLN-ASISMKYW-GMVSSFMVLVSHGLVSSLMFLTVGLMYENSEGRSNFSNKS----LESSCKTMSFIWIM---VLFLNVGVPPTLS-FFSEVYLVSNFMFM--E--MSSVLFISLSMVLISNA--SMLSA-------------TKTMFF--K----KEVSSSSMK-GV-YLNFS------------------NILYLL--IIWN---VLFLKLL--------------------------------
>Mesobuthus_martensii
----------MFMLLLTTLSLLFLNSWKKASLFLL---LLPLLLSPMLFLPF-SQHLSS---FFF--------------------LDL-LSFT--LILLSIFISA-LMILSTS-LLE----NKNSFLNI-TL--------ILLFF----LL-----------------------------------------LS-----FS---SSNLMLFYISF-EAVILPTFLM------ISFWGAQPERLKASLYLFFYTL-SASLPLLVA--FMFL---------YLKN-SSLN---FFYLNLSFSM-------KLSLF-WSLLML--------LAFLVKLPMFLTHLWLPKAHVEAPVAGSM-ILAAILLKLGGFGILRVSNFMYPLI-KSLS--FPIF-SIALL--GGILTSI-----ICLLQTDMKALVAYSSVCHMSLLLG-GAFTLSEW-GAKGSLSMMISHGLCSSALFLLVTLFYNRTHTRSIFFTRG----ALSIFPSLMLWWFL---LTSNNMAAPPSMN-LFSEISLLISILN---WNMLTLI-PLMLISFPSASY--SILLF-------------STPFHG--SPW-INCPLPNIST-RE-------------------YLAIFLHWLPLNLLIIKMDLFFHWL----------------------------------
>Mastigoproctus_giganteus
----------MLGLMMMMLSLIL-MQLKALENVIF------------LVLAVVVTMLSTSLSFSFF------------DWGGGFSGDL-ISMT--LGGLCIFLTI-LMIYASN-LFKVLKTYFDFYVKI-IM--------FLAIT----LL-----------------------------------------IC-----FF---TGHFMVFYIFF-EMSLIPLFLM------ILGWGHNPERLQAGIYMLFYTL-TASLPMLIG--LV------------------KVWNLIGTLEMSLFI----FEDCQMGW-WWIVLM--------GAFLVKLPMFFVHLWLPKAHVEAPVAGSM-ILAGILLKLGGYGMIRMTPLLAFEM-KIYS---SVILGVSLV--GAFYIGL-----ICLCQNDMKALIAYSSVSHMGMMVS-GIWSMKVV-GMGGALVMMIAHGLCSSGLFCAANIMYERFGSRSILINRG----ILSIWPIFGLFCFL---LCVFNFGAPPSIN-LFAELTLMMSIIS---WDILTML-LLMLICFFSAVY--SIFLF-------------SIIHHG--KTI-PSYSTSGLEL-RE-------------------MMILFYHLVFLVILIVKTEVIFLI-----------------------------------
>Mahunkania_secundademo
---------MRWTFNMNLNFMNTLTSSLSFFLLYL-------------------------------------------VLNASQFFDF-ISYC--MSCLSILIAI-LCMTLTK-IYSNNYFKSMKKVTI-FL--------MLYLF----LF-----------------------------------------FS-----FF---LDDFFYFYIMF-ELSVVPIFFY------IVNWGTSYDKMKASIFLFFYTY-FSSLLFLVY--MLKF--------------------FNVYQSLDFISIFMIESSNVSKIDILVIMA------MTLVFLVKLPVFIFHTWLPLAHVESPLIGSI-LLASLMLKLGGYGLVRLIDIFFYNL-INSN---SYFVIMGMW--GAIISAF-----VCLSQFDLKKMVAYSSVSHMSLMMG-SIFSFYVI-GKIGSIFMMIGHGFISSSMFLGLGMIYYRIFSRNYFLMSS----MLLTIPSFFLWWFL---IISMNMSLPPFIS-FLSELLIFSSYIF---FDYLFSI-FSFVLIIFTSLY--SIMLF-------------MYPTSGMDKST---FFESDLKI-SE-------------------SLVMFAHSFFFVISVFFYWILF-------------------------------------
>Liphistius_erawan
-------------MTMLVFSLLLISFSMNYYLILF---ILLMGL----FSSF-FMLWGE---SRIC------------SVSFLFSYDL-MSSL--LVLLSLFLGV-FMFL-------IIKESKSMMNLL-TS--------LIMTF----LV-----------------------------------------LS-----FS---FMSLMGFYLSF-EAVLIPTVML------IVGMGGSKERIQAGMYMLFYTV-FGSLPLLVG--LVIM------------SDESLN---YLYLNV--------NNMNWEVS-WWVVFL--------FAFLIKLPMFFVHLWLPKAHVEAPVEGSM-ILAGVLLKLGCYGIFRVISLLWGKV-MMWS---GYFISVGLV--GGLVTSL-----ICLRQNDMKSLIAYSSVGHMGLVLA-GMMVWLKV-GVMGGILMMLGHGVCSSGLFYLINLFYERFHSRSLLVLKG----MMIIFPSLAFWWFI---FSIINMSAPPSLN-LMSELLLLMGMVS---WSSISLL-GFMLISFFCAVF--CVIMF-------------SISHHG--GTA-LNYFSLPLNL-KE-------------------FNVVFLHFFPLVFMIFKVEVLLSWIYL--------------------------------
>Limulus_polyphemus
---------MFMFLFMLSLCTFV----CSWEVIQF---GLFFVS----FLSL-LFIYRF---SGFN------------CFSLMLGGDL-LSYS--LFGLSCWICS-LMLMASY-KVYKNNNEKVKFSFL-VV--------LSLVF----LF-----------------------------------------LS-----FC---CLDLLFFYVSF-ESVLIPTLLM------IIGWGGQPERLQAGIYMLFYTL-CASLPFLVG--IFSL--------------YGCEGSAVFYYLE---L----KGVSMGWF-WFFVFV--------VAFLVKLPMFLFHLWLPKAHVEAPIAGSM-VLAGVLLKLGGYGLFRVLWLFQSFV-KSQG---GWLVSVGLI--GGLFTSF-----ICMRQVDLKSLIAYSSVGHMGIVLG-GVMTLSSW-GCGGALLLMVAHGLCSSALFCLANVVYERFFSRSLVLLSG----MMSVFPSLALWWFL---FCVFNMAAPPSMN-LFGEISLMVSLVG---WSEWTVV-CLGMLSFFSAYY--SLFMF-------------SSTQHG--KSW-AVFCIEGVNF-RE-------------------FLLLLLHLVPLNLLILNLDLWLYWF----------------------------------
>Leptotrombidium_deliense
---------MEVGLLF-L--FSKYIQP-----FSY-------------PLI-----FL-VLLMKYS------------EESVFHSMDF-ATWSLAL--LTVFIML-LVYLSG--GK----------VMI-FN--------FLFLM----MM-----------------------------------------FT-----FF---SKNFFQFFILF-EGCVIPTFFL------IIGWGKGEGREQASIYFLMYTL-IFSLPFLFF--IISL----------VFIKGSLMM---TFGTL--------SMNEIFWG-WGMVVI--------LVFLSKLPVFFLHLWLPKAHVEAPLQGSM-ILAAILLKLGSYGLFRSIISFFWVI-FPFK---SFCYSLGMV--GSIIAGF-----LCFSQSDLKRLVAFMSIAHMGFLLS-SMASFNYW-GIWGAFLFMVAHGICSSGLFCGVTLFYNRGMSRSTMVLKG----GGALFAILFLLMFL---LSALGMGLPPSLN-FFSEVLMLFGTLF---YWWNIWP-FMGLVLFFSCVY--TIQL--------------LSSFHG--SEK-LQILGEEVNL-QE-------------------INLMMAHFLPAYVMLLI------------------------------------------
>Leipothrix_sp._Z372
---------------MIWFL-IFFF----FFFLSL---------------------------KDFL------------FYSSFIFVDM-SSIF--MICIIPLVFFPLIFM--FNF-S--NYKEFFVLSF-SS--G-----LIVFF----SF-----------------------------------------LS-----FI---VNEAFIFLAMV-ELSVFLMSFF------FLNFSKDKDKMFSLSLMVILNM-LGSMPFIW-----FCLF-----LYNSGLFFLNFNFFNFN------------F--VMDF-IYFWIF------SIM-IFSKMPIFLFHIWLTKAHVSASGSCSM-ILASIMLKLGSFGLYKFSLMFI--F-SSY-ICITNLYSFSIM--GSLFFSL-----LMLRFFDLKYLIASSSVVHMSLMAP-LLIQYSWV-GVLSSLFMMTSHGLISLFIFFLISFLYESSYNRSFELNKS----LESMNKNFFFIIVI---FLILNLGFPPFVS-FVSELYALFCL-IK--FSTMTLILFL-LMMLISVFY--FIYMI-------------SKFNFE--S----KTSF-SMMF--D-ISFIY-------------LSTI-FFFISI--VCLI---FML------------------------------------
>Leipothrix_sp._S83
----------------MWVFVFL------ITLLST---------------------------AE-I------------FVCAYSTSDF-FSPL--VVMLVP--------MASLFM-N-RAHFIGLLTKG-SA--Y-----FCLYLIGVCLV-----------------------------------------VC-----FM---CTTPVFFLIFF-EITVFPMTYL------IINLSKDYDKIESAFTMLFLNL-VGSIPFM-Y----FISI---------MSQ---NNYNYFF-FY--------HK--ILSN-IIFASF------FIL-LTFKFPIFLSHIWLTKAHVSGSGVCSI-VLASVMLKLGTFGFGKFVDKFI--F-VHN-MFLSAFCSFSLV--GCFIFVL-----VMYRRMDAKYVVACSSVVHMATILP-AYLSLSPL-ASFASMLMMVGHGFVSFVLFILVTAMYESSGTRLLTNNKS----AESYNKTFSMISIS---YLFLNLGIPPFCT-FLSEFGFLSVY-FN--VSTILFTLFF-FMMFLSVLY--TMFLI-------------SWTTFA--K----SSFLTSMKL------SNM-------------IFTW-TILMLWGMGIFP---YML------------------------------------
>Leipothrix_c.f._sabinae_HEN4
---------------MIWWL-SFFL----FFILSC---------------------------KPVF------------FISDFFLLDT-FSMF--MSSIVPLSLS-LILF--YYH-PSFLSLESQLYKF-LF--Y-----LTVYS----VF-----------------------------------------FT-----FL---VCSSFMFLFFL-EVSSIPMFLL------ILNYSKGSDKFAALVFMLSINF-VGSTPFFY-----FSVL-----KDFYSSLPFLESIFSFS---------------------FFFCF------FLI-LSSKVPVFFFHFWLTKAHVSASGSCSM-LLASLMLKLGTFGLMKFCDFFM--F-FFK-SLQCFFFSVGVF--SSLITTL-----FMVRFFDVKLLIACSSIVHMAMIVP-FCFFPICY-PICGCVMMMVGHGLVSYFLFFVVTLFYEASLNRTYDFIKS----TESFSKSLPLFLCF---FMFMNLGFPPFVN-FLSEVNFCLGL-YL--WSSFSLLFFS-FSMILSVMF--LMFLL-------------TKSLFG--K----NLFY-TIKM--E-SLTLL-------------SSSF-FYFSAL--VFCL---VFFLCFIS-------------------------------
>Keiferella_guanegouensis_QH1
----------MLKHLMMWIFFFFF-----FFFSL----------------------------KDAL------------FFNSLFFLES-SSIL--MCSVVPLIPF-LIFN--SKE-NYFTSNYKFILSS-LV--L-----LSVVL----VT-----------------------------------------LC-----FI---TSNHFLFLFLV-EGTVIPMVLL------MIMFSKDKDKISSTFFMLSINM-LGSIPFMLT----SMSMELYMSYPLLLSGHTSYSSY-----------------------LPLFCL------CLI-LCCKLPVFLFHFWLTKAHVSGSGTCSM-LLASLMLKMGSFGLVKFSSVTL--K-ASM-SLISAISCMSLF--GSLLFCV-----YMLRFVDVKTMIACSSLIHMSFIFP-FSLLCFPF-SVGGSMLMMTSHGLSSYFLFYLASLLYETSFSRSMDFNKS----MDSVSKPLFVSFYL---YLLINVGIPPMVN-FISELYFCYSF-LK--LSLIMLVPFL-LATLSVILF--TMFIC-------------TKLLFG--K----KTVMI---S--S-DHSET-------------LFSYSLFFLLSLITVLY---FL-------------------------------------
>Ixodes_holocyclus
--------MLMMLLMMICLVMKL----TGLDMMVF---IMMIF-----FFFF-FSSFMK---GWVF------------YDSLMLGGDL-MSMG--LMMLTIWVIY-LMMMSSV-FDELWNNK--MFMMY-VS--------LMLFF----LF-----------------------------------------MC-----FF---SMNLLSFYFFF-ESVLFPIIMI------IFNWGNQPERLQAGMYMLLYTL-FGSYPLLII--MMIN-----------GG-FSLH---YFYMSI-MEY----S----IGY-VFYLMI--------LGFLVKVPMFMLHLWLPKAHVEAPISGSM-ILAAVLLKLGIYGLYRFSMMYMEEL-MKMG---GLIVVLSVV--GGMLIGI-----MCLFQVDIKALIAYSSVCHMGVVLG-GSMSMSFW-GSYGSLLLMIGHGLCSSGLFCLANFMYERFFTRSVMLLKG----IGKIFPNLSLWWFL---MSVANMSAPLSMN-LFGEIFLMGSLMK---YSFWLML-PLGVISFVSAGY--SLYMY-------------SYTQHG--EGW-MIFSIKMIEM-RE-------------------YMVMMFHFFPMIVWILKMECFLTWI----------------------------------
>Humerobates_rostrolamellatus
----------MKCMFFFVGSLFFGFFDLWYFLFFV---LCFCV-----FLFL--------DYG-YF------------FFGGVFFCDS-LSFF--LLYLSILIMV-FCYFSSL-FDEWTGNFFSGFLLV-VS--------FIYIL----LF-----------------------------------------FS-----FI---SFSVFIFYLCF-EFIFMFMFFF------LLGWGYSPERLQASFYMVFYTI-VVSFPFLVY--II-----------FF-ESQVMNFKFLFFYSF-------------SSY-WWFFLF--------FVFLVKLPVYGVHLWLPKAHVEAPVSGSM-VLAGVLLKLGGYGFFRFSSFLFFSLSM----YSGYFYSIGLV--GGTFSCF-----LCLRQVDLKSFVAYSSVCHMGFGLG-GLFCFSFY-GLSGGVYMFIAHGFCSSCLFYLLYIVYERFYTRSLFVMKG----VGFLIPSAVLVWFV---FSVLNMGVPPSFS-FFSEISILVGLSG---FFFFSFF-ISMVFLFLAGLY--GIFLY-------------VVSCHG--GAI-LDSLNYSMSL-RE-------------------SLNVYGHLFPLVFVPLVLG-YLW------------------------------------
>HK8_20200104
---------------MISGFLFFL-----GFPMAL---------------------------KDIK------------VFSKFFYMDV-PTIF--MLMLFPLMFY-VIFL--GIF-IGGSKAEMMKFKK-IF--F-----FFFFF----LF-----------------------------------------LC-----FS---SSSSILFLFFL-EMCACFMIFF------IFNFGKDSDKISSCIFMFLTNV-SGSIPFMY-----FCFF--------Y-P---FMAGLHFG-LK--------SC--S-SI-FVFGGF------ILL-LASKLPMFVLHFWLTKAHVSASGAGSM-ILASLMLKIGCMGLYKWGSFFS--F-IFF-PFLTYLLSYLLV--TGTLILF-----FMNRFFDLKYLVACSSISHMSLVLP-FFLASNPL-MSYSSILMMVGHGVTSCMLFFLVTVLYEYTQDRSVISSKS----VESLSYTFSSVLVL---WLICNLGFPPLIS-FISEMVFTLCL-ME--ISFIYSVFFM-LMLIISGLY--FINVV-------------SNILFF--K----KDSW--VRG-------IG-------------MIKT-TSISLF--SFVS---FLFL-CLIF------------------------------
>HK3_20191031
--------------MIMLPMIFFF-----FSLIGL---------------------------KSLF------------VFSSFFFLEP-GTNF--FLSIFPLVLF-LILM--TSF-NYSNKIVSYLYKF-IY--L-----FVCFF----LM-----------------------------------------LC-----FN---SFNSVFFLVFL-ENCVMLMMIL------IFFFSKDMDKISSALFMFFINI-MPSILFMY-----FCSI--------W-SESFLSLFFLGF-G-------------SLEL-FVYLCF------LGL-LVSKLPLFFFHFWLTKAHVSASGSGSM-ILASLLLKIGALGFYKFYYIFL--K-FSK-KYLLFFGWFVVI--SGLFILT-----LMIRSFDLKYLVACSSIIHMGPILP-LLLSGWSD-GVYSCILMVVGHGLISYFIFYLVSILYELSYNRSIDFNKS----LHSLNKGFFFFLIF---FFLMNMGFPPFLG-LISEIFFFFFF-FN--INFLVSFFFG-VSLMLSGLV--FFFVV-------------AKSIFG--K----KYLY-KSYI--F-SFNNF-------------FYGL-KFLFFF--FLLP---FLYS-----------------------------------
>HK3_20190627N10
-------------MIIMLPTVFFL-----FFLIGL---------------------------KSLF------------IFSSFFFMEP-GTNF--FFNIFPLILF-LILM--TSF-NFFNKIVSYLYIF-IY--F-----FVCFF----LV-----------------------------------------LS-----FN---SFNSVFFLVFL-ENCVMLMMIL------IFFFSKDMDKISSALFMFFINI-MPSILFMY-----FCSI--------W-KESFFSLFFLGS-G-------------SSEF-FVFLCF------LGL-LVSKLPLFLFHFWLTKAHVSASGSGSM-ILASLLLKIGAMGLYKFYYIFL--K-FSK-KYLLFFGWFVVI--SSLFVLT-----LMIRSFDLKYLVACSSIIHMGPILP-LLLSGWSD-GFYSSILMVVGHGLISYFIFYLVSILYELSYNRSIDFNKS----LYSLSKGGFLFLIF---FFLMNMGFPPFLG-LISEIFFFLFF-FN--VNFMVSFFFG-ASLMLSGLV--FFFVV-------------SKTIFG--K----KYLY-KSYT--F-SFNNF-------------LYSL-KFLFFF--FLLP---FLYL-----------------------------------
>HK3_20190627N9
---------------MITFIFFFMFF---FVFLEL---------------------------KSDF------------FLCILMELSQ-NSVY--LSFLLFFSSL-VLYL--FYF-LDKVFLEKLVWFA-----L-----LLIVL-----------------------------------------------LF-----FV---ANNIFLMIFLL-ELTILPMTFL------IIFTSKDSDKYFSVKLMVFLNS-FGSLGLFL-----FMSKYWFNYGCYFYDSNHIFMDQ------------------SDSF-FFFFSC------SLI-FLSKIPIMFIHFWLTKAHVSASSSCSM-VLASIMLKLGTYGLMKINSFSS--F-VFY-LVDCEIAGVCLV--GYIFFNF-----LVCRLLDMKLFIASSSVIHMSCIML-FVLISSQI-SKISSILCMVSHGILSHTLFFLIGLLYEKTESRSITMNKS----LESFNKYLTMMVSF---FIILNVGVPPLMS-FYYEIFSSSIL-IL--YSYLCLSIYI-LGAVILLMV--SMNFV-------------LFFLTG--K----E----TMNS-TF-VGDLN-------------FISI-LYSFLHIYIFSF---FFF------------------------------------
>HK2_20190627
----------------MW----------------L---------------------------LSSYTMMMTNLKEYNFFSNSTTWWNLYLTVF--ILTPFVLSFYNLNSM--FDH-SDQNNKK--QNNL-IL--I-----SILTF----SN-----------------------------------------LS-----FF---SNNLIMTLMFI-EASIYPMMLL------FMNNSKEKEKLVSLKFMFFTNI-AGSLLLMY----FVMNM----------KMKIKMDSMENF-FF--------SMDQNMDI-KMFFFF------CLI-FLSKIPFMFLQFWLSKAHVSASGKCSM-ILASIMLKLGSFSLMKFDTNLM--W-TFK-NLISSMFSLTML--TVFSFYL-----MMIRFTDMKNVVAYSSITHMTLTTP-FILENSKM-SVYTSFMMMISHGLISCSMFYFVSNCYELNSSRSMDFNKS----MESLSKSMMMIFVC---LNLLNLGMPPFMS-FFLELMFLSKS-IQ--MSIFMSSLIA-FCMIAAIIF--FMMML-------------IYLSSG--K----K----KKNS-KK-NMNMS-------------IFK-SFYTIVMLSFLPLM-----------------------------------------
>HK1_20190627
----------------------------------M---------------------------KDHI------------FFSLILNFDV-WSLF--LSSIIPFSFF-VVFS--FDF-NFLKFEFIFFFKS-LF--L-----LLMGL----IF-----------------------------------------FC-----FV---SSDAILFLLFL-EMTVVPMSFF------ILWLSKDYDKMSSVFFMLSINL-MGSIPFMF-----FISL-----TKDKSLIEFSLDPLNFH-----------------SL-FFFFFM------VLV-LISKLPVFFLHFWLTKAHVSASGSCSM-LLASLMLKLGSFGLFKFLPLFF--K-DSG-SLVLFIYSVCIP--SSLLVSL-----LMIRFFDIKFLIACSSIVHMGGMFP-ILFLGQSL-GVASSMYMMVGHGVVSYILFYLVTLCYELSYNRSFSFNKS----IESESKGFAMMMVF---FMFLNLGVPPLIN-FLSELIFCSNL-IL--LSFFGVTFFG-LLMFSSVIF--TMLLI-------------TKMLFG--K----KSFF-GFSK--I-NLRLD-------------FEFF-FIFSSI--IFFP---LLFYF----------------------------------
>Histiostoma_blomquisti
-----------MLLFLVFLSSLFILLDFMFLFF-F---TIFLF-----YIIF--------FFN-TG------------FFDGLFFVDF-VSLS--LMFISLWIFF-ISFFSME-LSFLG-------LFL-FC--------FMLFF----II-----------------------------------------FS-----FL---SISFFLFYVSF-ELVFLFLFFY------LLSLGSSLERIQASFYMFFYTL-FFSFPFLFF--ILDY---------TSLFSDFFLFYGYSYYSY---------------F-FWLFMF--------LVFMVKLPVFGLHSWLLKAHVEAPVSGSM-ILAGVMLKLGGYGIIRFLSLVNDYTSFSLL-LFTFFFYVGLL--GSLFISI-----LCFRQMDLKMAIAYSSIVHMSIMFL-GVLSLTLY-GWLGGILMMVCHGFISPLMFFLMGKAYSVLGSRSILLLKG----FLFISSSFCIFWFV---SCALNLGLPPFMS-FFSEIYIIGSMGS---FSFFEWL-LLFFICLFTGIY--CIYLF-------------ISMVHG--SFP-YYS-VFFLSC-LD-------------------FLVMFSLSFFVLFYPLF---FFIVY----------------------------------
>Heterometrus_longimanus
---------MMMILFFSVMTL------KNWEMLTI---SLFIMT----FINL-LYIFKT---FHFE------------LPSNLLLNET-MSDS--LTLLTFWICS-LMLITNI-ILNKSHLNNKEFALM-VL--------TLSLF----LF-----------------------------------------MS-----FK---STDLILFFISF-ETVILPTLLL------IVGWGAQPERIQAGIYLIFYTL-GASLPLLLA--FM-----------------YMK---TLYGTMMFPLMWFESKIMLPTL-WALIFL--------MAFLVKLPMFMVHLWLPKAHVEAPVAGSM-ILAAILLKLGGYGILRMIPLMIPQM-LSFS---SIMISMGLM--GALATSI-----ICLIQNDMKSLVAYSSVCHMGTTLA-GIFTQSSW-GMWGSLSMMISHGLCSSALFCLVNMMYERSASRSMLISRG----MLSLYPSFMLWWFL---ISVNNMAAPPSMN-LLSEIPIMISLIS---WSKINLI-PIGTTIFLSALY--SLMLF-------------SIPNHG--KKW-TTLSSSLPTT-RE-------------------ILILILHWLPLNILIIKMDLWMNWT----------------------------------
>Hermanniella_granulata
---------------------------------MM---MCFWA-----LFFL--------VGGLSF------------GYEGDFFVDG-MSFV--LVYLSVSIFS-FMVFSSM-GYFFGENGWYGFVFL-VG--------GILVM----LL-----------------------------------------VC-----FF---CFSILFFYFCF-EFVFVLMFIF------IVGWGYSPERLQASFYMVFYTL-VVSFPFLVL--VA-----------A--GSLGGGGSFLGFFSW-------------GLY-WWFFIF--------FVFLVKLPVFGVHLWLPKAHVEAPVAGSM-VLAGVLLKLGGYGFMRMSGSVQSFLSV----SSGFLYSLGLV--GSVLSCL-----LCLRQVDLKAFVAYSSVVHMGLLLS-GVYSYVEL-GGSGAVFMMVGHGFCSSCLFYVLYVFYERFYTRSMLLVKG----LMYLMPLGGLVMFF---FSVLNMGIPPSLP-FFAEVSLVVSFGG---TSVFSFW-WGSLVLFLSGCY--SIYLY-------------SSLYHG--SPL-FEG-GLMVTM-RE-------------------YVVFLGHTVPLFVMCLFVGVWFYWLGSLGSNKWLW------------------------
>HEN32
---------------MISIFSCFT-----FFMFSS---------------------------KSYF------------FLFDMICLDS-MSLF--MIMIFPLIFM-ILCS--CLF-PFSNNLEIFTYKI-FF--F-----FLFFF----LS-----------------------------------------FC-----FS---FWSPFLFLLFV-EMSVILMMYL------LLNFSKDIDKISSVLFMFFFNI-FGSIPFMF-----FSLK--------F-ASNNLLWVSPDM--I--------FF--S-SI-FMFFCF------LLL-LISKLPVFNFHFWLTKAHVSAFGSGSI-ILASLMLKIGSMGLLKWSFIFI--P-IFL-PFFNILVSYSLF--FMVTFLL-----LMNRFFDLKYLVACSSITHMSLTFI-FFLYMSFT-SIFSSVLMMVGHGVVSCCLFYMVTLLYEMSINRSLPSNKS----LESIFGVICMFFFL---WFLLNLGFPPFLS-FWSEFYF--CC-VLIMVSKLSVFLYL-LVLMLSGLF--FISCM-------------LNFLFT--K----NLSF--LNL-------SS-------------FCFN-YIQLTF--SFII---FSFLILYIFCYFS--------------------------
>HEN23
---------------MTTLFSSFL-----FFLFSH---------------------------M--F------------FNFSFVFEFSPASLM--MLMVFPLVAG-YVWS--ANF-NFSNILEMKTYKT-IF--F-----FFFFF----LL-----------------------------------------LC-----FS---GKDSFFFLLSL-EMCVCFMIYF------LLNFSKDSDKTSSVVFMFITNI-LGSIPFML-----FC----------L-SASNTISNMIFT--T--------YF--S-NL-TLFLCF------SLI-LVSKLPLFFFHFWLTKAHVSASGSGSV-ILASLMLKIGSMGLLKWGSFFS--F-FLL-GYLSYINLLSVI--SSCILLV-----VMNRLFDLKYLVACSSVVHMSLIFP-FLFMGTAS-FYFSSVLMMVGHGVVSCVVFFLVSVLYEFSLSRSISSGKS----TESFSPIFCMILFF---WFLMNLGFPPFIS-FLSELYFFFCC-FL--VGVLPSIFFF-LVLMLSGLF--FVSIC-------------LSFIFS--K----KNSY--ISS-------GP-------------LSFP-YCYPIG--SGFF---LLFMASFL-------------------------------
>HEN13_MT2
----------MKIFLMITLFSSFL-----FFLLSH---------------------------M--F------------FNSSLAFDFTPASLM--MLMVFPLVAG-YVWS--ANF-NFSNILEMKIYKT-IF--F-----FFFFF----LM-----------------------------------------LC-----FS---GKDSFLFLLSL-EMCVCLMIYF------LLNFSKDSDKTSSVVFMFIMNI-LGSIPFML-----FC----------S-SASNTISNSIFS--S--------FF--S-NF-TMFLAF------SLI-LVSKLPLFFFHFWLTKAHVSASGSGSV-ILASLMLKIGSMGLLKWGSFFS--F-LLV-SFLGYINFLSVF--SSCILLV-----VMNRLFDLKYLVACSSVVHMSLIFP-FLILGSPS-FYSSSILMMVGHGIISCVVFFLVSVLYEFSLSRSINSGKS----TESLSPIFCLILFF---WFLMNLGFPPFIS-FMSELYFFFCC-FL--VGVFPSIFFF-VVLMLSGIF--FVSIC-------------LSFIFS--K----KNSY--ISS-------GP-------------LSFP-YCYPIG--SIAF---LLVMVSFL-------------------------------
>Hemiscolocenus_sp.nov._Z394
-----------MKLLMMWFS-LYSL----FLFFNV---------------------------KDFY------------FFNCSIKAQL-DSMF--MVSIIPMVII-LMYL--FHF-FSAKMSSKKFFKM-FF--L-----ALIFS----VS-----------------------------------------MT-----FL---VYNSFLFLVFL-EMTVLPMSLM------IIYLSKDKDKMSSVLFMMFINL-FGSLPFII-----FASSNLTKNYFLEGGGSFHMVSYQ-------------------NY-FIWFSF------VLM-LLSKLPIFLLHFWLTKAHVSASGYCSM-ILASIMLKLGAFGLFKFSDLFF--K-LSL-KFNSAIISLSTF--STLIMPL-----LMIRFLDIKNLIACSSIVHMALISI-LVLSGFPI-GVYSSLSMMVGHGLISFFLFFLITLIYETSLNRSSVWNKS----TESTFKMFTMIMVI---FSFLNLGVPPFIS-FLSELYSLLAL-VN--VSLVSSILFS-VSMFISIFF--VMMLL-------------TNILFG--K----KVLI-SQVS--L-PGSLI-------------LLSI-MFLASI--LNIT---VMI------------------------------------
>HC3_20190110
---------------MVTFSSFFLLF---LFSMNL---------------------------KDFS------------FLNSNFCLDS-FSSL--LVLVIPFFLV-LLYKSLFCF-----FKEEKIISF-LF--I-----LICFL----LA-----------------------------------------SL-----FT---CANLLYFLFLL-ESTVYIMLTC------ILLLSKDLDKFGSVFFMFLINI-FGSLPFIF-----YCCSMESLRCDNLIWDFVSSS--------------------SLDW-FLYMSA------ILM-LSSKLPIFITHFWLTKAHVTSSGCCSM-ILAGLMLKMGSMGMFKASKSLH--I-LST-SMGPFLSSISCI--SCVFLCF-----IMLRFLDVKHLIACSSILHMSMSLF-LTLLGARM-GVSSSFFMGCGHGLISCFLFFLVTVLYELSHNRSMDFLKS----MDCLSGSYSMIFYI---FILSNLGVPPLIN-FLSEVYSCSSF-IV--FSPFYWFPLV-ICLFSSLVF--TIFFM-------------IKSSFG--S----KQYL--MSG-LF-NSDYL-------------LYSY-YFLGWLSLLILLAS----------------------------------------
>Haemaphysalis_bancrofti
--------MILMNLSIVCMFVWL----CQFQMMIS---MIFMF-----FFSF-LLYFNS---VNMI------------SSI--FGIDL-MSFM--LILLTIWISF-LMLMASV-KTGMSSNK--NFVFY-LS--------LMTFL----LV-----------------------------------------NC-----FM---VMNLLLFYFLF-ESVLFPIIMM------IFGWGTQPERLQAGFYMLMYTL-FGSLPLLLM--ILIF-----------KS-KSLM---YPFIEY-FYM----E----IGI-FFFLMM--------LGFLVKIPVFFFHLWLPKAHVEAPISGSM-ILAAVLLKLGIYGIYRFKNFYFNEL-MNLN---YLLMVLSLW--GSVLVSI-----YCLFQVDIKSLIAYSSVCHMGIVFS-GSINFLFL-GSYGSLLLMIGHGICSSGLFCLANLAYERFFTRSIIMIKG----MMKIFPSLTFFWFM---FSIFNMSAPLTMN-LIGEWFLCMSVMK---WSLFFIF-PCMMLIFMSACY--SMFMY-------------SYLNHG--DGW-LMWSAKSISV-LE-------------------YNLMMLHLIPMMMWFMKMTFFFKWI----------------------------------
>Habronattus_oregonensis
------MKMIMVLS----FTIIMMFIKTNLISVSII-IMSIMSLMMLTFNSK------------SI------------FMNSLMMMDP-LSIL--MVLLSLISVI-LIILSSN--------MLTLITPT-II--------PIMLI----LI-----------------------------------------TT-----FS---SKNILMFYIFF-ELVLIPTMLL------ITMNGKQPERLQASIYLIMYTI-VASLPLLMM--IIFF---------NPFNSFPLLNITLFTYSS------------------IMFIM--------MAFLVKMPMFLTHLWLPKAHVEAPLEGSM-ILAAVLLKLGGYGIIRFIPLCLNSI-NSIN---MWVVSISLM--GATMTSM-----NCIRQKDLKSLIAYSSVAHMGFVLT-GLFTLYSM-GMNGAILMMIAHGLSSSALFLLVNDLYFKYHTRNILLFKG----LFTVMPNITFWWFM---FMALNISAPPTIN-TFSEIMMMSSLIS---WNNNTII-MIFMMSIMTASF--SLMMF-------------INIIHN--KTE-LMY-SNSTQQ-KI-------------------FLSLFIHMIPSILLITKMEFLINY-----------------------------------
>Grandiscapitis_camelliae_YN453
----------------MFSILFLI-----IFFWFF---------------------------KSFS------------FISDYFFFFM-DSKF--LIFSIIVTFVILSSLEFVNWFYSENILNLFLFTFINF--F-----MVNII-----------------------------------------------YC-----FN------IFYFFMFV-EMSIIPISFL------IYNWSKDSDKLSSVLLLVLMNS-FSSVPFMI-----FLYN----------VDFFYYSYFIFF-----------PFEFCSSI-FLFIIF------SML-ILFKMPFFFYHFWLSKAHVSSSGFNSI-VLASLLIKISTSGLINFSKPFI--N-LFY-NFIEFFFLFSSI--SCFFISI-----IFFRIMDLKLYLALSSVSHMCSSFP-FIMSSGYF-LFVSSVIVFVSHSFTSGIGFFIISKIYESNNSRSMIFLKS----KESWSKITFFVFLF---CIFLNMGIPPFCS-FIFEIFSFCGY-LH--FFFVPLLFFS-FFMILSCLF--LISLVRIMSSSSKFNLVSSKILFK--K----NVML---------------------------ILYVNLIYLFL---------FIFYS----------------------------------
>Gaeolaelaps_aculeifer
---------MMELFFLSCLVMMS----FWFNEIIL---ILGLSV----VMVMYFLKLNY---FTLF------------YMIGTVMMDE-IGGI--LVILSIFIVI-LMQISFV-NMNFFEKK--LYFFL-SI--------ILLMF----LI-----------------------------------------FC-----FL---SVNLMMFYIFF-EIVLIPIIMM------IFIWGGQYERLQAGVYMLMYTL-LGSLPLLFM--LVYV-----------NNYKSLSHFVFLYQNY-GDS----K----LNS-MFLFLL--------LAFLIKLPMYGFHLWLPKAHVEAPVFGSM-MLAGVLLKLGGYGLYRVIFLLNWVEIFDMI---SLIMSISLV--GAVYISV-----LCLTQIDLKMLVAYSSVCHMSFVIG-GIFSGNVW-GENGALLMMISHGLCSSSLFCLANFFYERFFVRNMMMLKG----MMVLFPSLTFWWFM---SCVFNMSAPPSMN-LMSEILLMGAMVK---WSMLSIS-LLMMISFLSGFY--SLYLY-------------SFSQHG--KII-FLNSVSMITL-RE-------------------FSLVSFHLFPLIWYLMKAELFYFS-----------------------------------
>Fujianacarus_wisterianis_Z399
--------------------MFCCLCYSSLIFFFC---------------------------SSL-------------YLNSFFSMNS-GNLH--LLILFPLVFL-LVNT--CFQ-SFFSYLESLSMKF-LL--------LIVTL----VG-----------------------------------------FC-----FS---CDNSFLFLLML-ESCVFLMLFS------FILFSKDKDKLTAVFFMITFNI-LGSLPFIF-----YVFL---------LDEFFLEQAFLFF-SP--------NLLKSVSL-CIFCCL--------M-FLTKVPLFFFHFWLTKAHVSGSGSCSM-ILASIMLKLGTCGLYNFAGLFYLSF-LGL-----KFLCCSLL--GCLFFIF-----CMIRFVDLKFSIACSSVVHMAFVPF-LCLENQFL-CCYSSVLMMVAHGFVSLFLFFLVTLIYEGSHNRSFDLNKA----LGGFSKFLLGFFSV---FIFLNLGVPPFMG-FFCEFFFCFFL-LS--YSYLCLFFFC-TVMVLMVIF--TMNFL-------------IKLSFG--K----KNLF-IIKD----------------------VGPKFFFDCFLCLFFLTVSMFF-------------------------------------
>Fujianacarus_wisterianis_HN237
------------------------------MFFFC---------------------------SSM-------------YLNSFFSMNS-GNLH--LLILFPLVFL-LVNT--CFQ-SFFSYLESLSMKF-LL--------LIATL----VG-----------------------------------------FC-----FS---CDNSFLFLLML-ESCVFLMLFS------FILFSKDKDKLTAVFFMITFNI-LGSLPFMF-----YVFL---------LDEFFLEQAFLFF-SP--------NLLKSVSL-CLFCCL--------M-FLTKVPLFFFHFWLTKAHVSGSGSCSM-ILASIMLKLGTCGLYNFAGLFYLSF-LGL-----KFLCCSLL--GCLFFIF-----CMIRFVDLKFSIACSSVVHMAFVPF-LCLENQFL-CCYSSVLMMVAHGFVSLFLFFLVTLIYEGSHNRSFDLNKA----LGGFSKFLLGFFSV---FIFLNLGVPPFMG-FFCEFFFCFFL-LS--YSYLCLFFFC-TVMVLMVIF--TMNFL-------------IKLSFG--K----KNLF-IIKD----------------------VGPKFFFDCFLCLFFLTVSMFF-------------------------------------
>Fujianacarus_wisterianis_CQ1
--------------------MFCCLCYSSLIFFFC---------------------------SSM-------------YLNSFFSMNS-GNLH--LLILFPLVFL-LVNT--CFH-SFFSHLESLSMKF-LL--------LIVTL----VG-----------------------------------------FC-----FS---CDNSFLFLLML-ESCVFLMLFS------FILFSKDKDKLTAVFFMIIFNI-LGSLPFIF-----YVFL---------LDEFFLEQAFLFF-SP--------NLLKSVSL-CIFCCL--------M-FLIKVPLFFFHFWLTKAHVSGSGSCSM-ILASIMLKLGTCGLYNFAGLFYLSF-LGL-----KFLCCSLL--GCLFFIF-----CMIRFVDLKFSIACSSVVHMAFVPF-LCLENQFL-CCYSSVLMMVAHGFVSLFLFFLVTLIYEGSHNRSFDLNKS----LGGFSKFLLGFFSV---FIFLNLGVPPFMG-FFCEFFFCFFL-LS--YSYLCLFFFC-TVMVLMVIF--TMNFL-------------IKLSFG--K----KNLF-IIKD----------------------VGPKFFFDCFLCLFFFTVSMFF-------------------------------------
>Fragariocoptes_setiger_CM
---------MPNMYTKLCCTMTLM-----FYNMSN---------------------------KMEN------------MFSSMMMSNP-KSTP--LMLMTSMIIL-TCSINLKSS-LYSDKKEKKEEMT-LY--M-----IMSIL----SI-----------------------------------------SV-----FT---STKTLSFFILF-EMTMIPMTFI------LLFFSKEKEKVKSMMFMMATNM-MFSMPFLL-----YITK----------SKMILSSSNYETIYL--------MMEMNLSY-VSFMIM------SMM-LVTKYPLMFTHMWLPKAHVEASTSGSM-ILAGILLKLGTMGMEKNLLCME--M-ATK-KVASLYKSVSVL--SMVMVTI-----MAMRSIDLKKMAAVSSIMHMAMVMV-SSMYMNTL-STENSKILMISHGLISPLMFLSIGLLYENKKERSCLSNKS----LESMSKTYSMWWFL---ITMSNMGIPPMSN-LICE--MEIFFMMM--SEVSTNVPVVALTMILSSTM--TMMLI-------------MKMNSM--KET-MKPSNTSKMS-SM-KLSIS------------------SSMLMTSSITAN---LWF------------------------------------
>Euseius_nicholsi
------------MLMMLMFSVYLSFFQNLFFFLMLKGLLVCLIN----FLIFKMMTLNS----------------------NYLFLDG-LSYG--MILLSYFIIL-FVLLYSY------KDKLYKKMLI-YY--------FMFIS----LY-----------------------------------------FC-----FS---VDNFLVFYVFF-ELSMIPLLYL------ILMVSGSYERFKATMFLFIYTM-LGSLTLLVF--LMYL---------ENNYSMMLNNVLLLMKNMGN---------------YWGLMF--------LVFMIKSPLYGFHFWLPKAHVEAPVGGSM-ILAGVLLKLGGFGLYRILFYINNGGFIVLE--IKIMILFSSL--MGYFLAT-----ICMRQVDIKLLIAYSSVSHMGLAIS-GFLSNSKL-VFWGWLLMVYAHGFCSSALFYVANVYYIRCSTRSMLMMKG----LVQYFPVFVPFGFS---VILCNMGTPPSFN-FVSELYLIVSIIK---KSLLMIC-LLVFILVFSVYY--NLVLF-------------LRIGHG--HLW--NVNFMKMETCKE-------------------MIVVIMHFMVLMFTILCMKNILY------------------------------------
>Eriophyes_armandis_Z303
---------------MISLLSFYL-----FLFLLL---------------------------KEKM------------FLIESISFDL-HSGF--MSSITPLVFL-LLFF--CHF-KAMSFGTNIYLLS-VF--S-----LASLF----TM-----------------------------------------FT-----FM---VWHPFIFLIFL-ELTVIPMVLA------IVGFSKDEDKYISVFFMLFINL-LGSIPFMY-----FCSS---------------LDNFFWS-SL--------FL--QLDF-VLLFSF------SIM-LICKLPIFLTHFWLTKAHVSASGLFSM-LLASLMLKLGSFGLFKFSSFFCKEF-V---NWFGLICTHTLL--GMIIFGA-----FMVRFFDLKLLVACSSVTHMALIWP-CILAGKVG-GTIPSMMMMVGHGLISYVMFFITSVMYESTLSRSMLLNKS----LLSVSGGMAFLFYS---TVFMNLGLPPFIS-FMAEFMWCSFI-YT--ILPLHLILLG-VYMIIFMVF--SITVI-------------TEASFG--K----KPTI-KASP-YP-SIPIF-------------LCFI-MHVMVF--LLVY---YYN------------------------------------
>Eremobates_cf._palpisetulosus
----------MTSLLILFLLIAG----VGWWGGQF---YMMLYS----FIML-FLIYNM---DGYT------------CMSGFLGGDL-MSGL--LILLTFWLCG-LMLMASQ-NVYVMNDSWEEFLGL-VV--------GMGLI----LY-----------------------------------------VV-----FG---VLDLFWFYIFF-ELVLIPTLLM------IVGWGVQPERLQAGVYMLFYTL-GASLPLLLG--LMYM--------------YYNLGSLNFYLSW---F----EG-EVGGG-WILVMM--------LAFLVKLPMYMVHLWLPKAHVEAPVAGSM-ILAGVLLKLGGYGLYRVMMMFYTNI-YYYS---CWIISLSLI--GGVVISM-----ICICQVDLKSLIAYSSVSHMGILLG-GYCTFNSW-GLEGGLIMMIAHGLCSSGLFCLVNIFYERFHTRSIIMIKG----MMMIFPSLGLFWFM---MSMGNMASPPTIN-LLGEIMLMVSMIG---WSGKVVI-FISILSFMSVAY--TIYMY-------------SSVQHG--KGW-VIYGMDSISV-RE-------------------YLLLFSHLLPLNYLIFIGDSVGGWL----------------------------------
>Epitrimerus_sp.nov._Z338
----------------MSSLILFFP-----ILITP---------------------------KSCL------------MFSQHFFLSL-SFLF--LISIFFLFFL-KILV--INL-NFFSSLENFIFLS-CF--S-----LVLVF----LT-----------------------------------------LC-----FC---SPTPFLFLVWL-EMCVFFMVFL------IYSFSKDMDKISSTLFMFFMNI-LGSVPFMG-----FISS------TWSKSINQIWSDFNFD-L-------------CLSS-ILVASC------CLL-FIIKLPIFLFHFWLTKAHVSASGPLSM-ILASIMLKIGSMGLFKFSFLTY--F-SSS-KFIHYIVSFSLV--SCTFFCF-----LMIHSFDFKFLVACSSILHMSLLFP-LCLSDSAE-GMVGSLLMMVGHGVTSLLLFLFLTLLYEFYSSRSSDVSKN----LESTSKFFMKWFFL---FVLINLGLPPFMT-FFSELYTFSYL-VG--FCSWSSWSFA-LVMLLSLFF--SIMLL-------------LKVVFG--K----KSGSSDLMD-QC-FLSLI-------------LKFCGIFVLGF--SVLL---FYLFS----------------------------------
>Epitrimerus_sp.nov._SD25
---------------MMWLV-LFLS----SLLICL---------------------------KDFF------------FLSFMVDISD-ATLF--MCSICSMVLF-LVFL--FYF-PLLCDKNKISYFF-SF--F-----LLVIM----VF-----------------------------------------LS-----FL---CSSPLIFLLCL-EVSIWPMSSL------FLNFSKDSDKISSLTFMLFINI-LGSVPFMI-----FCIM---------KNIYLDLSFLSGG-NE--------GG--VCSF-VYFFCF------VIV-LLSKIPVFMAHFWLSKAHVSASGAISM-LLASLMIKMGTFGLFKFVSPFL--M-IGD-FFIPYAVSLSLG--GSIYVVF-----FMIRSSDVKFLIACSSILHMSSIFP-LTLFFSSI-PLTGCVLMMVSHGIVSFFLFFLVTIFYESSLSRSWEYFSS----LEGLSKLAPFSFFI---FLFLNLGVPPFLN-FFSELLFCSFY-YF--FSFLSLFFVS-ISMMISVIF--TMIFV-------------SKSIFG--K----SNNF-LVSF--F-PDSLY-------------FLSY-IFVFFL--LAVS---FMI------------------------------------
>Epitrimerus_sabinae_S83
---------------MIWLL-IFFS----IMMFSC---------------------------KDYF------------YLTQLFSLSS-SELL--MVSISPLSYF-LISY--FLF-NKLGYLESLGYSW-LM--G-----LSIFF----TS-----------------------------------------IC-----FM---VSNSLVFLIFL-EMVMIPICTL------IFWHSKDSDKISSVFFMFFLNL-LGSLPFIL-----F-SLNFLGLSFYFSCSSYFYSLSKIF-----------------SP-LFYLFF------LLI-LLCKVPFFFLHYWLTKAHVSSSGACSM-ILASLMLKLGTYGLVKFNLIFR--G-MSL-FLLNFVVYLSLM--GMIFFLL-----VMYRSSDLKYIIAGSSVLHMSLIVP-LSISFGYL-EYFGSLFMMVSHGVVSYYLFLLVSILYETTHSRSVEFSSS----LESISKTLVLLIFV---CLFLNLGLPPFMG-FFSELLFCSFF-SI--FDFYLLVILL-FSMLMSVAY--LLYVV-------------SKFYFG--K----TSDLVTLSG--S-ALDLS-------------IKSY-TFLSAL--FLLP---FLS------------------------------------
>Epitrimerus_sabinae_HEN25
---------------MIWLL-IFFS----IMMFSC---------------------------KDYF------------YLTQLFSLSS-SELL--MVSISPLSYF-LISY--FLF-NKLGYLESLGYSW-LM--G-----LSIFF----TS-----------------------------------------IC-----FM---VSNSLVFLIFL-EMVMIPICTL------IFWYSKDSDKISSVFFMFFLNL-LGSLPFIL-----F-SLNFLGFSFYFSCSSYFYSLSKIF-----------------SP-LFYLFF------LLI-LLCKVPFFFLHYWLTKAHVSSSGACSM-ILASLMLKLGTYGLVKFNLIFR--G-MSL-FLLNFVVYLSLM--GMIFFLL-----VMYRSSDLKYIIAGSSVLHMSLIVP-LSISFGYL-EYFGSLFMMVSHGVVSYYLFLLVSILYETTHSRSVEFSSS----LESISKTLVLLIFV---CLFLNLGLPPFMG-FFSELLFCSFF-SI--FDFYLLVILL-FSMLMSVAY--LLYVI-------------SKFYFG--K----TSDLVTLSG--S-ALDLS-------------IKSY-TFLSAL--FLLP---FLS------------------------------------
>Epitrimerus_sabinae_GZ121
-------------------------------MFSC---------------------------KSFF------------FFSTLFFLDS-FSLC--LTLMLPMLLYLIWFFPNPFL-DEKSTFKGWMYFS-SI--V--------IF----LF-----------------------------------------GT-----FT---ALDPFFFLISF-ELCVFPMMYV------FLLFSKDSDKLDSVLFMMLMNL-FGSIPFM-W----YVSI--------WFTT---DNFGYAV-LV--------ES--FSDY-IVFISF------CLL-LVMKFPIFMGHVWLTKAHVSGSGFCSM-ILASVMLKLGTFGLFKFVKLFQ--K-LSM-KFSVSLGALCLI--GSIYFLL-----SMVRGLDGKLLVASSSVVHMASIIP-AICMLTAS-GVLSSIFMMMGHGFISFILFMLVSLIYENSHSRSMDANKS----LESVSKTFMLIFFV---FLFLNLGLPPFMS-FVSELFFCLFY-FE--LAMPLFLLFC-LVMLISILY--VMFFT-------------YSFLFG--K----KELNHYLFI------DVN-------------LMTW-CFFIIGWFVFSP---MIFFLVSLIKM----------------------------
>Epitrimerus_pyri_AH40
---------------MVTLLNSVF-----LVLFSV---------------------------KSDV------------FFSYALSLDS----L--SLFLSILVGFTVVLSLTFSF-PYMGLTEKFSFNL-LL--V-----TTIFI----IW-----------------------------------------LS-----FL---TNSILVFLVLF-EVMVMPMFLL------IFNFSKSKDKIISLFFMVFFNM-LGSLPFMVVILRNFSY--------------DYSISLTLQ-EF--------LF--VDSP-LLMLCY------LLI-FLTKIPVLFFHFWLPKAHGSASGVCSM-ILASLVLKLGTFGMFKFGLVTAPGL-NSS---ESFYFSLSMV--GSILFSL-----FMLRFFDLKYLVACSSVLHMSIMVP-SYFIYQSI-SMHSSLLMMVGHGLVSFYLFYIVTLLYEGSLTRSTSFNKF----LESQCKILAMILYL---TLLLNLSIPPLMN-FFSELEFASVL-VK--YSKTSLYLFC-LSLVINIFF--TILIC-------------CSILFG--K----KMAKSSEAS-ML-IDSLS-------------FF-KTICFLSLAPLAL-------------------------------------------
>Epitrimerus_cf._spirae_KK1
------------MSVMMMAWPFFL-----GLLISC---------------------------KEFI------------FVFSFMNLDL-FSIS--MSSISGIVWF-LVFH--LLF-SQLSKKEKLLFDF-LF--V-----VVIFL----SI-----------------------------------------FC-----FM---VSDLFLFICFF-EMSMFPIIYS------IIYFSKDVDKISSSLFMLSMNL-LGSIPFLS-----FVMN------FSFMCDFHYFHLYVGS---------------LSNI-FWFFSF------LLV-FATKVPVFLSHFWLTKAHVSAVSSSSM-FLASLMLKMGGVAIFKFSKIFYSIL-GKFLYLSSFFCA------SCFFLSI-----LMLRFLDLKTLVALSSVVHMCLVVP-FLSSGSLK-SVFSSYLMLLSHGLSSLVLFLLLSYIYEKYHNRSFEAVKG----FESSDKVFCMIFFI---YVLINLGFPPLSS-FISEVVGCLSL-YC--ISVTCMILFF-ISMVIFIVY--FMFVV-------------TKILIA--K----S----MISN-VQ-SVSSN-------------LISA-MCLVFFCYIFIP---FFF------------------------------------
>Epitrimerus_c.f._sabinae_Z300
---------------MIWVVGAL------LFIFSC---------------------------KSFF------------FFSTLFFLDS-FSLC--LTLLLPMLLYLIWFFPNPFL-DEKSTFKGWLYFS-SI--V--------LF----LF-----------------------------------------GT-----FT---ALDPFFFLISF-ELCVFPMMYV------FLLFSKDSDKLDSVLFMMLMNL-FGSIPFM-W----YVSI--------WFTT---DNFGYAV-LV--------ES--FSDY-IVFISF------CLL-LVMKFPIFMGHVWLTKAHVSGSGFCSM-ILASVMLKLGTFGLFKFVKLFQ--K-LSM-KFSVSLGALCLI--GSIYFLL-----SMVRGLDGKLLVASSSVVHMASIIP-AICMLTAS-GVLSSIFMMVGHGFISFILFMLVSLIYENSHSRSMDANKS----LESVSKTFMLIFFV---FLFLNLGLPPFMS-FVSELFFCLFY-FE--LAMPLFLLFC-LVMLISILY--VMFFT-------------YSFLFG--K----KELSHYLFI------DVN-------------FMTW-CFFIIGWFVFSP---MIFFLVS--------------------------------
>Epilohmannia_sp2.
-------------CFFLGFLFFFGVFDFAWFVFFG---GFYFV-----VFFL---------FSWVD------------CLGGWFWGDV-WSFY--LVLVSFLIFF-LSSYSMY-SCVIG---WQAFLSF-SS--------FIFFL----LF-----------------------------------------LC-----FF---DFFLIVFYVSF-EFIFFVLFVY------ISGWGYSTERVTASFYMVFYTI-FVSLPFFVY--LV-----------------YVPVTCFLFPLS-------------FSD-LWFFCF--------LVFFVKLPVYSVHIWLPKAHVESPVGGSM-ILAGVLLKVGAYGVVRFCFGFVNMLCG----WGFYFFSVCFV--GMVFSSV-----VCFRQVDMKALVAYSSVSHMGLAVA-GCFSFSYL-GLYSSLYMFFCHGVCSSCMFYLVNVFYGRVFSRSVLLWGGGSYSLYGLMFLLCLVFFF-------NMAIPPLVS-FVSELFLIFSLLF---FDYSLVL-FFMVFIIFSGLY--NVYAC-------------VCFYFG--RCS-TLLVSYSFTG-SE-------------------FLLIFFHLFVFFFSVVFVDFLF-------------------------------------
>E1
---------------MISGFLFFL-----GFPMAL---------------------------KDIK------------VLSKFFYMDV-PTIF--MLMLFPLMFY-VIFL--GIF-IGGSKAEMMKFKK-NF--F-----FFFFF----LF-----------------------------------------LC-----FS---SSSSILFLFFL-EMCACFMIFF------IFNFGKDSDKISSCIFMFLTNV-SGSIPFMY-----FCFF--------Y-P---FMAGLHFG-LK--------SC--C-SI-FVFGGF------ILL-LASKLPMFVLHFWLTKAHVSASGAGSM-ILASLMLKIGCMGLYKWGSFFS--F-MFF-PFLTYLLSYLLV--TGTLILF-----FMNRFFDLKYLVACSSISHMSLVLP-FFLASNPL-MSYSSILMMVGHGVTSCMLFFLVTVLYEYTQDRSVISSKS----VESLSYTFSSVLVL---WLICNLGFPPLIS-FISEMVFTLCL-ME--ISFIYSVFFM-LMLIISGLY--FINVV-------------SNILFF--K----KDSW--VRG-------IG-------------MIKT-TSISLF--SFVS---FLFL-CLIF------------------------------
>Diptilomiopinae_sp._GZ126
---------------MIWFYCLMYM----IMIINL---------------------------KNFF------------FYNMFMQMNY-TTLF--MISILPLTYC-IVFM--YNF-NLVNKNSYELYLI-MI--S-----IIMIM----IG-----------------------------------------LS-----FL---LWDNFLFLIMV-EMCVYPMSYL------ILNLSKDKDKINAMLYMFVINM-MGSLPFMF-----Y--------ISYTKMILDSDLSLNLN-LI--------FS--IKSL-MMLFFF------MLM-LISKIPMFMLHLWLTKAHVAAAGPCSM-ILASVMLKLGTFGLYKFMGSFF--F-ISN-KYVSLFMSLNII--SYLIFSI-----VMTRSFDIKYMIACSSILHMSLMIP-FLMLFTNE-SVVSCMLMMVSHGLISYYLFYLISLKYENFLNRSLEMNKS----LESSDKSMMLFMFT---FMFLNLGLPPFMS-FYSEFLFVVTMLKF--SSL-MTSMIL-ISMIISIMF--VMFYL-------------TKQMFG--K----KYII-SYKN--Y-NYKLS-------------FNSL-MIMSPL--ILLM---FMN------------------------------------
>Diptacus_sp._CA46
---------------MIWMLVLFLL----FFSINM---------------------------KNDF------------FINMFIQMDY-FNII--ISSLIPLAMM-IIFM--FNF-NFDMKEDQKNYYS-MF--L-----LIFTF----LF-----------------------------------------FS-----FN---LSDGMLFIFMV-ELCVYPMSFL------ILNYSKDKDKNSAMIFMFSINI-FGSIPFMY-----YSANMM-LNMNNKCLMLFLNLNYKMN------------------Y-MLYLFF------ILM-LVSKIPLFLFHFWLTKAHVAASGSCSM-ILASLMLKLGTFGLYKFSLSFN--A-LSE-EVFNYLISFILL--GYMIISL-----IMIRYFDMKYLIACSSILHMSLIFP-YTLSFTYQ-GLMSSMLMMVGHGLISYYLFYLVSVMYEKNLNRTLEMSKS----LESTDKNLSMQIFF---FMFLNLGVPPFIS-FYSEMMFLMVM-AM--KSLYMMVSFM-TLMTICVIF--LMFFL-------------TKIMFG--K----KYNY-EYKN--M-ICKMN-------------FSFT-LILSSL--VMIL---LLN------------------------------------
>Diptacus_brevichaetus_Z365
--------------MMTLSLIMY------YLMKNF---------------------------KENQ------------LLSSNLLLNS-QNMM--MISIIPMILM-MLMS--MKF-VNSNMKEMKSYKC-IF--Y-----LLIMF----LM-----------------------------------------MN-----FL---SNSSLYFIISM-EMCVYPMMLM------ILKFSKDKDKMSSMLLMFSMNM-LGSIPFLY-----FVAM---------SNSMNISQNFFLD-KL--------NNLEINSM-MMLFCC------YIL-LFSKIPIMFMHFWLNKAHVAASGATSI-LLASLMLKLGTFGMMKF-YNIF--N-NSL-KIIEILSSYFLV--AIITFNI-----IMIRFSDIKYMIACSSILHMASIPF-LISTLKGI-SITSSMFMMVSHGIISACLFYLITLMYEKTLTRTINLN------LMSMSSIWGSLMMICVGLFFLNMGFPPFVN-FYSEILTFMMM-YK--LSNMTSIMIM-LTTIIPILH--VMFLT-------------TQNLLG--K----K----SVKV-NS-YKSTM-------------VWTK-LMFSIVILLSLP---LFS------------------------------------
>Dipentamerus_litseaec_GD140
--------------MISFLFPLSIM----FSLFML---------------------------KDFF------------LFSSFFMLDP-VSMF--ILSLFPLVCI-ILFF--SPF-NFSSTKEHLFFFF-IF--G-----SVLFS----LF-----------------------------------------FC-----FS---TSNPFYFLVFL-ENCVMLMFLC------IIVFSKDADKLSSSLFMFFINI-FPSIMFMF-----FCNQ--------W-EGSMEFFMFFST-E-------------AFSI-FSFFCF------LGL-LVSKLPLFTLHFWLTKAHVSASGCGSM-VLASLMLKLGSMGLLKFYFLFL--S-LSF-YAGSLMFVLVGW--FSFLLLL-----VMVRFFDLKYLVACSSIIHMGPIFC-LVLYGNSS-CLLGSCLMQVGHGLVSYFIFFLIAFLYELSYHRSVDQNKS----LGSFSPIVFLLLFS---FFILNMGFPPLSS-FLSELFFMHSF-MV--FDYLLLVLFC-LTLLPSGIF--FFFLI-------------SKVIFG--K----KLNF-LGYS--C-TSYFF-------------PLMY-AYLFFF--LLIP---YFFF-----------------------------------
>Dermatophagoides_farinae
----------MMIFLILKFLSFFLLLENLFSLWLI---PVFIG-----SLLFLSLG---DFFV-SP------------VLMGVLGVDY-FSVF--MIFITVWVFY-FCVFYFK--SFIS-------FYY-VW--------FMFFS----LV-----------------------------------------LC-----FL---MDNFFLFYFFF-ELVFLLMFVF------LLSWGKTMERMQASFYMFFYTF-VFSLPFFVF--MVYC---------FNDL--MSLSFFSLFLFD-------------SFW-SWIFLF------IIMVFIVKLPLYGVHLWLPKAHVEAPVTGSM-LLAGVLLKLGAYGLYRFFPFL--VYFTNCFFFWNIFFYLSLI--GGLIVSM-----VCLRQSDLKIIIAYSSVVHMSFMMV-GFISFSEM-GLMGALLMLVAHGFISPFLFLGLNYIYGVFNSRSVFLLKG----IIVFVPIFCLFWFF---GVILNTGFPSFMS-FFSEILITMGLSF---LSMVDWF-FILAFFFFCGVY--NIYLY-------------VLPSHG--ESF-FVD-SFNFSF-EF-------------------LFLSFIHFFFVLVFPVM---CF-------------------------------------
>Dermacentor_silvarum
--------LLLMGLMIMCLVFYL----NSYQLIVY---LLMFS-----MVSL-MMSLFN---SGIY-------------IWNNFFLDL-LSLD--MMILPVWITF-LMLIASS-FSKTYMNK--YFLFY-VL--------LMLNL----LT-----------------------------------------LC-----FS---SSNLLMFYFFF-EAVLFPIIMM------IFKWGSQPERIQAGFYMLMYTI-FGSLPLLIL--TITY------------K-ISFN---IIFNEW-IFM----Q----MGC-IFFMMI--------LGFLVKIPMFFFHLWLPKAHVEAPISGSM-MLAGVLLKLGFYGIYRFKSFFFLNM-MNLS---LFLINVSFL--GAIMIKI-----YCLFQVDIKALIAYSSISHMGIALA-GCLTFYSF-GSYGMLMMMIGHGLCSSGLFCLSNMIYERFYTRNIFLIKG----MIMVFPNLTLWWFL---FSIFNMAAPLTMN-LFGELFLSASLLK---FSMFLML-PIMMLIFMSACY--TMYMY-------------SYINHG--KGW-ILFSNFLISE-RE-------------------YFLLFMHFMPMCFWILKIDFFMKWI----------------------------------
>Demodex_folliculorum
----------MFYLAYVLGMVLLNCFIDVGLVFLVGFYVGFLLFSWGDLFMF---------------------------------VDY-LSFG--MIMLLFWLFL-FFFFVLV-MGNWGYSILKYFFFF-FF--------FFFFS----LF-----------------------------------------FV-----FS---VKNLFVFYLFF-EVSLIPIFF-------VLGMGVKEERLSAGVYMLLYTIFFFSLPFLFG--IFWL----------YNCVNTLDFFFVFYLGN-------------SRFSFLVFFC------ICFGFLVKLPCYGFHLWLPSAHVETFLWGVLWILAGIYVKMGGYGLLRYSGWF-----LWGGFYQCYFYVFGIW--GAFLISL-----FCLRSSDMKVMIAYSSVFHMSMLFS--VWSLGKVVALLVVFFMMFSHGLISPMMFYYLNFFYERLKTRSVLIMRG----SVFLFPFFVYVWFV---VLIFNMGFPPFMS-FFSEFLSLGLFLD---FFGWFSV-FLFFTLFLSGVY--NMLFF-------------VYVYLG--EGYGFVSGV------SG-------------------FLELFVFWVFVIMYVAYLFF---------------------------------------
>Damon_diadema
----------MVFSLLLLFVCVCEGWLVAFWLALMGLYLLFQVSGVEGGVVSFSWVLGRGFDENFF------------CYFENMAIDV-NNYSWGSGSVNVW-------------------SRGEYIFL-VV--------SLGVL----LG-----------------------------------------LS-----FL---SLDFLYFYIFF-EGALIPIFIM------IIGYGYQPDRLMAGLYMFFYTL-SASLPLLLG--IMML---------------------GLWWGKLSFSILWLGGYGGVGG-WSVILV--------VAFLVSLPMFFVHLWLPKAHVEAPIGGFM-ILAGVLLSLGGYGVFWVAGLILGEV-LLWG---GYLMGICLG--GGIMIGF-----ICFGQVDLSSLIAYFSVGHMGLVLI-GFCSMSFV-GFQGGLLLMVSHGLCSSGLFCLASMVYERVGSRSMMIVRG----MLCLMPGLGLWWFL---MSIGNMAAPPSLG-FFAEVLVMGCLVQ---YVWWGMF-MLAFVMFLVGGY--SLWMF-------------SSVNHG--GGWELSGEGLGVSV-RE-------------------YLIILCHWVPFNIFGFEVSFIFFVGFLAQMV----------------------------
>Cryptocellus_narino
-----------MSLLLGLFGMVVVTYWLDACLVSL---FLLL------IVFFLFSFFGK---LGYV------------GLSWCFGFDL-MSLC--MVVISCWIVF-LMYLSCG-DYLVNFGC--FYSFV-LG--------LLMLF----LY-----------------------------------------LS-----FS---VVDLFLFYVSF-ESVLIPTLIL------IVGWGFQPERLYAGLYMLFYTL-FASLPLLLC--LI-----------------------VMYEHFYSMSFFVLGDFVVGDW-WVYVLL--------LAFLVKLPMYFLHLWLPRAHVEAPVSGSM-VLAGVLLKLGGYGMFRIYLLVKFWL-VSGS---AYLLSVGLV--GGVVTSL-----VCVGQVDVKMLVAYSSVVHMSLVLG-GLISGSLL-GMYGGLVMMLAHGLCSSCLFCLVNVLYERVHSRSVVLISG----MIMLYPVLAMWWFL---VCVCNMSAPPSFG-LLGELMLLSGMVC---YSYIMMI-PLCFMSFFSALF--SLYLF-------------NVVQHG--SGW-YIWFGGFIFM-RE-------------------YLLFFFHWLPLNVMFIGFNYWSD------------------------------------
>Cosetacus_sp.nov._GD115
-----------MMSMPITYMMIMF-----AKKKMM---------------------------VLSE------------I--STVEFMN-YV----IIVMTVLSFV-LA-MTFKEK---KLKKSDQIMAA-MT--M-----ITMIL----CL-----------------------------------------IT-----FT---TKSPYMFLICM-EMIVIPLSLL------IMKGSKESDKIGSMKFMIYMNM-VGSLPFMI-----LIMM----------KENKELTEMESELLY--------S----SQA-FISMLA------ALI-FLTKTPLFLMHMWLTKAHVTSSGLFSM-ILASIMIKMGTLGMAKFYL-LN--K-DLM--EAYVMLSVSLV--GSFFLVL-----SMNRASDLKMVVAMSSVLHMALIIP-LIMLKSEL-GLVSSIMMMSAHGMISYMLFYLITLKYEKSESRSMILLTS----ENSGDKELGKMMFI---MMLINLAMPPIMN-FLSETLAVSVVLTM--NT-TSLTYIFCLVMNLGLLF--TMQVN-------------KNQWFM--K----KKFVVTKKV-MK-KNMLV------------------YVFYLMWMLMCN---SII------------------------------------
>Cosella_viburniae_GD139
---------------MIFILFSSC-----FLIFMM---------------------------KSYM------------FFSVLLVMFK-SYVM--LFWVGILVLL-LIYF--FNF-SSQTFKPKLFYYF-LF--N-----FLVFF----MS-----------------------------------------FC-----FV---SDNMLYFLLFF-EISLLPMIYL------IFNYSTDSDKISSSFFMFCLNL-LGSVPFMF-----CCSFFFQFVGSLSFFFNYNNIFF------------------INSF-FIYMMF------CMI-YLFKLPFFMFHFWLPKAHVSASGSCSI-ILASLMLKLGSAGFLKLYLFFF--K-IFK-SIFFFYMSIVSF--SLIFILL-----FMIRFFDLKVMIAMSSISHMAGVPL-LITGGVGF-SIVSSVLMMVGHGLISGMLFYLVTLIYEQTFSRSVFFFKG----INKISPHYFYIFIL---FVLLNFGFPPFLS-FLSEFYLMVYI-FY--NSYMCLISFF-LFFIYCNII--FIMAM-------------VK---G--V----SSKP-FLFY-FN-HFNLN-------------FIFSTSFIFFF--ICLSPLIF--------------------------------------
>Cosella_sp._GZ75
---------------MVVISGVFV-----FLFLSL---------------------------KSFL------------FISSFFLLYN-YSLS--LLSVSFLVFF-ILIG--FSF-FSLSQYMINFYNM-LF--F-----IVLGF----MS-----------------------------------------FC-----FC---SNNYFFFLFMF-EVSIIPVLFL------IINLSFDLDKISSAVSMGFMNC-IGSIPFML-----FLSYIWFNFGSLLDLYVYYISFF------------------NCLS-WMMLTF------CMVMFIIKLPLFFFHFWLTKAHVSGSGGCSI-VLASLMLKLASVGVLKFISFFS--S-IML-LVFGSIGSITFF--CFLFLIL-----SMFRCFDMKLLIALSSVLHMTPLLI-LTTNLKMF-SFYSFVLMMVGHGVISSALFLMTTYFYEQVYNRSFYFVKS----ILS-NFNIFYFLMI---FILLNFGFPPFIT-FMSELFLGHFF-FM--TSYLMIIVFL-FCMMISNLI--MIFFY-------------VKTLLG--F----SVNM-SFFD-YN-IFNFF-------------LM-----IFIL--ISLFFLIFTI------------------------------------
>Cosella_sp._FJ16
--------------MFKWFLYLYLF----LLLLVL---------------------------KVIF------------FLMVFFLLST----F--IYIWLYLGFY-FFFYYFLSF--------SFFYSI-IF--P-----LIYFF----LFLYSYI------------------------------------YV-----FILKDYLLSFYFLKFLFYLYFYYLLIF------LQSLTKFLLHFLYYFYIWYVLF-LMFLPVLF-----FFFF-------FPLMEFSMLNFYNFC---------------FNSL-FIHLSI------FMV-FLFKIPLFLFHFWLPKAHVSSSGSISI-VLASIMLKLGCIGVIKFCLMFL--S-IYL-IIISFYSSFFFI--SMFMILL-----YMIRFSDLKYMIALSSVCHMSSLPF-LIMSLYSF-TYISSMFMLLGHSLISTMLFYFVTIIYEKSFNRFMNFFKG----FDNLSKFFFYFYF----WLLINFSIPPFIS-FMSEFYMMIYIYYC--YNFFFFFFFF-FFLFCNFIF--MFFFL--------------------------KSSIFKFSY-LS-------------------YFDVNSIFFFFNMLFII---FIFIFPFLL------------------------------
>Cereusacarus_sp.nov._Z361
----------------MSFVLFFCF----SLLFSI---------------------------KSEF------------YLNESLELNS-FYFM--IMGLSSLVFFLFFFNEKVNV-RFFDSHASLFYLW-LI--I-----CVI-------------------------------------------------LN-----YL---SMDAYFFILTL-ELTVFVMILL------LYWLSKGSEKINAIIFMFTLNS-MGTIPFLY-----FSSLMCSDCNNLSIYGSLFYSIY--------------------SY-FFLFSF------LLM-LLSKLPIFFFHFWLTKAHVSASGNSSM-ILASLMLKLGSIGLFKFSFLFY--F-LSY-GMISILISFTLQ--GLFLITF-----IMIRFFDVKYLIACSSVIHMGMMVP-MIFSGVSY-GIASSIFMMCGHGVVSYFLFYLVTLLYESSENRSAEFSKG----VGKYSSCLLFTIIL---FFLLNLGVPPFIN-FFSEVYTFMFL-VF--FSPYSSIIFL-LFLILPLIF--TLISI-------------LKFTFG--N----KIAL------IN-DSSVD-------------FPFLSSLIFFFLSIFMI---FISYSCSLIKNFVLWWQSFQEYWF---------------
>Ceratoppia_bipilis
---------------------------------------------------------------------------------------------------------------------------------------------------------------------------------------------------------------MIIFYVCF-EFIFLIMFLF------ILSWGYSPERLQASFYMVFYTL-TVSFPFLVF--LV-----------KM-GTEILSFNFFFVGEI-------------SSM-PLIFMI--------LVFLVKLPVYGVHLWLPKAHVEAPVSGSM-VLAGVLLKLGVYGILRFIYFIGASISN----VSGYLVSLGLL--GGLLSCF-----LCISQVDLKLLIAYSSVVHMSFSLA-GIFSMLYS-GYVGAVYMMIAHGFCSSCLFYILYIMYERFYSRSTIVLKG----CLYLSPIISLMWFF---FSVFNVGVPPSLS-FFSEVMILISLGF---WGWTIFL-ILGIFLFFTGVY--GVYTF-------------VMSNHS--VSF-LGGITFFVSQ-RE-------------------FLIMYGHLFPLLFIPIYVG-FFF------------------------------------
>Catarhinus_sp.nov._GD136
--------------LMITLGMLLVF----MKIIMM---------------------------KNFD------------FICNNMIFNKENEFL--IVLMILTIMF-IMYMKNF------FLQKLYVMNM-IW--V-----MLMIS----VS-----------------------------------------FS-----FL---SNSFFYFIIML-ELSIIPAFSL------ILLLSKEKEKLNSTIMMIILNA-AGSMGFLM----------------FMYSMDYFNSMHMISFNN--------IHQSVTSS-KILFFG------SIFLLASKLPVMSIHFWLTKAHVSASTVCSI-FLASIMLKLGAVGMMKVSNIM------ILQFFIFSDLLMYFSIGGSVFFCI-----SMYRYIDIKRFIAISSIVHMGPLFF-MIIQSSSI-GNCSSIMSMVGHGITSSSLFFMTGYMYEISLSRSSIINKS----IFSVNNFMAMTFLM---LILLNASIPPFMG-FLAEILMTFTFLSYSTISTLMMSIFLMMFILVSINLYYSMWFG-------------KKFCMN--K-----------PM-NSWSINFM------------------LIMMVIYYTMIQ---IL-------------------------------------
>Carcinoscorpius_rotundicauda
---------MFMYMCMLSMCTLI----FSWEMIQC---GLFFLS----FMSI-FFIYCF---CSFS------------CMSMMMGGDL-LSFS--LISLSCWICS-LMLLASY-KIYMNNFNKEKFSFL-VV--------LILIF----LF-----------------------------------------LS-----FG---CLDLLMFYISF-ECVLVPTFLL------IVGWGGQPERLQAGIYMFFYTL-CASLPLLVG--ILNL--------------YKINGSMVYNILM---L----IGGKMEVF-WFFIFI--------VAFLVKLPMFLLHLWLPKAHVEAPIAGSM-ILAGILLKLGGYGLFRVLFLFQNFI-VWNG---GFLLSLGLV--GGLWTSF-----ICLRQVDLKSLIAYSSVGHMGMVMG-GIITLNSW-GSSGALLLMVAHGLCSSALFCLANLVYERFYSRSLMVLSG----LMSIFPILAMWWFM---FCVFNMAAPPSMN-LFGEIFLMMSMVG---WSQWTMI-CLVMLSFFSACY--SLFMF-------------SSTQHG--KSW-MMFSFDGIKI-RE-------------------YLLLFLHFIPMNFLVFNLDLWSYWF----------------------------------
>Calepitrimerus_sp.nov._Z308
--------------MMMTLLLLAS-----VLLMLC---------------------------KDGY------------TLSYCLSLES-LSTM--LTLLCPICVL-GAFY--FYF-NQNSFSEDSFGIG-VF--F-----SVIFF----CG-----------------------------------------LC-----FF---FCSSFLFFVSY-EMVLWPMSLA------ICSFSKDYDKASSVFFMLALNL-LGSIPFML-----FLNY-----------LN-HNSMFLVY-SY--------DLYFLSSA-YFYLLL------SVM-LLFKIPVFLTHFWLTKAHVEGSALCSM-VLASLMLKMGTFGLCKYSLSSM--K-NSV-LISESVFSYSLL--GMVLVVI-----LMTRFFDLKILVAMSSIVHMGMIWP-ISCIMSGS-GYYSCFLMMSVHGVVSLYMFMIVSTIYEKSHSRGTDNNKS----LESVSKLTIFSMFV---YMFLNLGVPPFLG-FFLEVFYLYILSDL--GSLVFLVLFG-ALVFFSIFY--LMFFL-------------TKFCYS--K----KTNL-LIGS-EN-SYALS-------------HPIL-HIPLVFLLPFF----FSF------------------------------------
>Calepitrimerus_flexuosus_Z342
------------MFLMISILMSSV-----ILVFST---------------------------SDLT------------FINSFMYLDS----T--SFILGVLCIFSLLLTNIMMF-SFISLSDAKIYKI-FM--M-----AVVLI----IF-----------------------------------------LS-----FV---VENIFIFLVLF-ETMVFPMLFL------IFILSKSWDKISSLIFMIFFNL-SGSIPFMI-----FSFS--------HLSLNSFFNPFIFL-EK--------EY--FYSF-LMLFSF------MLI-FATKIPVIFFHFWLPKAHGSASGSCSM-ILASLVLKLGTFGMLKYSSSFLKLF-PFV---SSIFFSLSVL--GSIFFSI-----FMFRFFDLKYLVASSSVLHMAMILP-SCFIFSSI-STFMAVIMMVGHGFVSFYLFYLVTMIYEGSQTRSSSSNKY----LESMCKTMGLVFYS---TLFLNLGVPPLIN-FSSEMGFCSIS-LF--FSSMCTFFYM-TSLTLNIFF--TILLC-------------SSVLFG--K----K-NQKTGTK-TF-LMDVW-------------TFMKMFLLLVISPLLI-------------------------------------------
>Calepitrimerus_bungeanus_HLJ97
---------------MMSICLLFFL----CLFASC---------------------------KSFF------------FFSLWGWFSE-SSVF--MLSVAPITLL-LISY--MVF-KCLGHFEGVYYNF-CF--F-----LAVLF----TC-----------------------------------------FT-----FF---FKSFYLFLLSL-ELTVSLMIFL------MVSGSKGSDKLSSCFFMILTNL-SGSLGFMY------------------SGASVTHSSLLIS-DS------------IHSY-WVFFCF------CFL-LLTKTPVFLVHFWLTKAHVSGSGSLSM-LLASLMLKLGTYGLYSFSSCFS--K-KSY-STVSFSLSLCMI--SSILFSF-----VMARFFDMKFLVAASSVLHMGVVLP-LLLGMKSS-GVLSMMLMMVSHALVSYYLFFLVSFFYEVSHNRSFDLSKS----GESLFKVLGLAFLL---YLLLNLGFPPFAP-FLSEYVFFCFC-VC--YSWLAGSFFF-MIFLFCLLF--TLLCF-------------LKFLFG--K----KNTSAASSD-TS-VISISASKMLGRPGQMLPLSELGLEAFYF--VLSS---FLL------------------------------------
>Calepitrimerus_anomalus_HLJ99
---------------MISVSYMFL-----ILVLSS---------------------------KSNF------------FISNLFSMDQ----I--NLPMLLLSLFTFLASTKFLF-TYLFFNEKLYYNV-LL--F-----LIIYF----IA-----------------------------------------LS-----FL---VNDMFMFLILF-ELVLFPLFFL------VYNFSKGKDKILSVMFMILFNM-LGSFPFMM-----FCYF--------FIDSSSYKESFLLN-DW--------NL--LDSY-FSFMCF------ILI-FLTKIPILFFHFWLPKAHGSSSGVCSM-ILASLVLKLGTFGLLKFSSLSLKTF-FFS---SHIFFSLSVI--SSVFFSS-----FMYRFFDMKYLVACSSVLHMSMISP-CCLMSSNN-STYNSLFMMVGHGLISFFLFYLVTLIYESSQTRSASMNKS----LESICKIFSLMFFF---SIFLNLGIPPLIN-FLSEIGYCSVL-MN--FSFFSVFLIC-FSLITAVFF--SIFIS-------------SFCLYG--K----K-CNYIKIK-TF-ISNLN-------------LFISMLLMLVFFPMSM-------------------------------------------
>ca39W
-----------MMWL----LQCTF-----IESNVL---------------------------PENK------------IISSDLQMSN-ETTN--IIIMTVAAVS-LTQMMITEA---TSKEGTPMMTS-LM--K-----LISMM----VI-----------------------------------------LC-----FL---TAAPLKFLVFM-EMSIYPLAFL------VLNSSKEKDKMESLKFMVLLNT-IGSVPFMI-----FVMA----------------SDLTSSVVY--------TENLMESS-WASALA------LSL-FLIKTPVLMSHIWLTKVHVSASGTCSM-ILASIMIKLGTVGVMKFSAGLK--Q-DYM--ISF-FLSVAVS--TALLFSM-----IMVRFFDAKTLIAMSSVLHMSVIIP-MLLLKKSA-SVTASVMMMTAHGLISYILFFLLTLFYEKMENRSSVMMSS----LEVVSKILVGLMVG---FMFFNLGVPPLMN-FLSETVFLSSMMTM--KS-KTSMMMFSLSLIMSVIF--TMQMN-------------SNLLYS--K----KTTAVLKVS-ST-SLAMK------------------TTFFLLWTTVIL---WFI------------------------------------
>ca35
------MTSSSNQSMLGLLFLFFFF----FPFFLS---------------------------KKMM------------YLSSLFYLDF-FSLF--MVCIFPLVWI-LFNF--GSF-MNVHLSEEMVLKI-SF--F-----FCLFS----LA-----------------------------------------LC-----FT---SSLSLLFLVLV-EVVNIFVLSM------IFMMSKDMDKISSTSFMLFFNL-LGSVPFMI-----FSLS----------YDSIFI------------------SLHSFTP-HFFCSYTTIFSCCLM-LCCKLPIFFLHVWLTKAHVASFGCGSM-ILASLLLKVGSFGLFKLFHCFT----LST-SISLFFFSWVGF--SSLILSV-----VMARFFDLKFLVACSSIVHMGAVFP-SLLQKLDM-GVLGSLMVMISHGVVSYVIFFLVSLLYETSFNRSFPLNKS----FKTLGSTFSFWMCL---FFFLNLGVPPLMN-FISELFFVYSLFFN--SSLCGILFTA-SLL-AGGFY--VIFSM-------------LLSFFY--K----KLMM---KT-GS-NFT----------------LPSHLLNFFKSTLILP----LFLS----------------------------------
>CA2
---------------MITLLVPMF-----ILVGSS---------------------------KFYF------------FMSSFAMMEN----F--VSFILVMTFFSLLLASSFFF-NLVKLSEKYIFTA-CL--Y-----MVICS----IA-----------------------------------------FS-----FL---VVDFFTFLVLF-EISLFPMFIL------VYYFSKGLDKIVSVLFMMMFNL-LGSVPFMY-----FVST--------LEGSVPKSFIFDFN-EG--------LF--TGSM-LSTSAF------LLI-FLTKIPVIFFHFWLPKAHGSASGVCSM-ILASLVLKLGSFGLLKFSFMFAKKY---S---DSIDFSVSILSYSTVLFIF-----FMYRYFDLKYLIACSSVLHMSMIVP-SLMILSSV-SIFGGMMMMVGHGFVSFFLFYLVTLIYECTQTRSSSSNKS----DESICKGLAMIFYL---AMFLNLSFPPLVN-FFSEVYFCSML-LN--FSFFPLVLFS-IGLLLSIFF--TIMIA-------------SSILYG--K----K-NSKSVSE-SN-LVDFM-------------LSIKTVLFLVFSPLVIC---FFSLKKNVTLW----------------------------
>Boczekella_fabris_HLJ101
--MFYV------IENFIIFLVMLM-----VLITST---------------------------KDLH------------LINFYYELTS-MTCG--LLVLSLIILW-FCFMNNYSN---SNKLEKSTTKI-LG--V-----AVISM----CM-----------------------------------------LT-----FI---SSDSMMFFLCF-ELSIIPMVVL------VMFMSKGKEKVKSTLYMMIFNL-VGSLPFIL-----VILT----------DSMINMSYLLTMTEM--------KGLKSLSF-LFSASL------MVL-MISKIPLFFLHIWLPKAHVEASTLGSM-ILAGLMLKLGVLGVIKFMNKME--E-GMF-LLKSILISVGWV--SVIFCML-----MSMRSADIKKMAAISSISHMGLTFN-SIISMKNQ-GLLGGVMMTVAHGLVSSMMFMLVGLMYENTNSRSIFSNKS----TESMDKSLSLWWCV---ILFMNVGFPPMSS-FMSEFFMVVAFSLM--E--WSGLLFLGISMILISSV--TMMFM-------------TKSNFF--K-----GNIKSCLK-SL-KLKHH------------------LILFLT--IYMN---ILLVKLLYQ------------------------------
>Bipassalozetes_perforatus
----------MKTMTLFMLSLLLGFFDLTYFLVFF---IVTLT-----YMIL--------EFG-GF------------YFGGWMLMDS-FSFF--LITLTMIIYM-LCALVSM-TDLWKNNKFSSFLLF-LF--------SIYFT----LV-----------------------------------------MC-----FS---FFNMLMFYISF-EVVFMLMFMF------ILSWGYSPERVQASLYMVFYTI-VVSFPLLVF--MV-----------VS-DSHLMSSKFHLFTEM-------------TKY-WWFFMF--------MVFLVKLPMYGVHLWLPKAHVEAPVTGSM-VLAGVLLKLGGYGVYRFSFMALKNLSN----MSNFMVSWGLV--GSVICCF-----LCLRQQDLKSFVAYSSVCHMGFGVA-GLQSFSVA-GMGGGVFMLIAHGFCSSCMFYMLFILYERTHSRSIYTIKG----ALILAPTLMMFIFI---FAVLNMGVPPSFS-FFSEVMVISGLLT---SNMTNVM-MGTAFLFFAGVY--GILFY-------------TITAHG--KNV-TEEFQMKINM-QE-------------------VSLMYTHMTPLIMMPILLN-YFM------------------------------------
>Asternoseius_sp.
---MLGKNKLSVMFITICMMIMF---------------IMNLGD------------------GIYF------------YVSDLMEIDM-LSYL--MILMSLWLTL-MMIMSMS-MMMEKEKS--FLLMW-KC--------MMMLF----LI-----------------------------------------LS-----FS---LSGFMGFYLFF-EAVLIPIVMM------IYGWGNQPERLNAGIYMFMYTL-VGSLPLLYV--ILNM---------GKNMEMKYN---FLHMYF--------YNENLMGL-MTFIMV--------VGFLIKLPLFMLHFWLPKAHVEAPVAGSM-ILAGVLLKLGGYGFYRVMMFLDFLE-IYI----VLMMTVGLM--GGVYSSL-----MCLRQVDMKSLIAYSSVGHMSMVLG-GLLSMSMM-GNWGMLMMMISHGLCSSGLFFLANTLYERFFTRSIVLLKG----VGKFFPYMIYFWFL---NLSLNMGLPPFMG-IVAEVLMMGGIMK---MSIYFFF-LLGMMFFLGACY--NLYLY-------------SYTQHG--SVG-AKLNMMMYSM-SE-------------------MHLMLIHIFPLFVYVFSIDMFYFMYLNS-------------------------------
>Argyroneta_aquatica
------MKMLCPIL----FILMPQNI---FIYLSIIPLLSVMLMLKFPFNEI------------HA-------------LNFLMNYDN-LSMM--MILLSLSSTL-LIILSSN--------QLKEIRSM-IF--------LILFT----LT-----------------------------------------LT-----FS---VSNMFLFYIMF-ETVLIPTMIL------ITKSGKQPERLQAGIYLIIYTI-TASLPLLIS--ILMM---------KNNSSFFLSFLTLSNHKL------------------SILMT--------MAFLVKMPMFLTHLWLPKAHVEAPLEGSM-ILAAILLKLGGYGLIKIIPICISNI-QPMK---FWIVSISIL--GASITSL-----NCIRQKDMKALIAYSSVAHMGLTLA-SIFTLNYM-GLTGAILMMMAHGLSSSALFLLVNDLYTKIHSRNIILFKG----LISISPNITFWWFM---FMAINMSAPPSIN-TASEIFILSSLVM---WDNFNIA-PLILASFLSASF--SISLF-------------INISHN--KNE-MFF-FKSSPH-KI-------------------FLSLFLHLSPLILLIMKMETMTL------------------------------------
>Argas_lagenoplastis
----------MLLFTMMCGFIYF----SSLEIVVI---LLVIFL----LFTM-IVDWES---MWMS------------YVLEMFSMDM-MSIG--LILLSLWISV-LMLLAAF-NLPMINEK--SFFFY-LL--------LMTFL----LV-----------------------------------------MC-----FS---LSNLFMFFIFF-ESVLFPIIMM------VLNWGVQPERLQAGIYMLFYTL-FGSFPLFVY--LLTS------------N-FSVN---FIY----LFM----KSDTVWSI-FFLLIV--------MAFIVSVPMFLVHLWLPSAHVEAPIVGSM-ILAGVLLKLGIYGLYRFKPFIIMIS-FDWN---SVMLSISIL--GGLIISL-----VCLTQVDLKSLIAYSSICHMGMALG-GVFSFNIW-GGNGALIMMIGHGLCSSALFCLANFMYERFFTRSLMLLSG----LGVIFPFLSLWWFL---FCVVNMGAPPSMN-FFAEIMLLGSMLK---YSFFLVM-PLFFLSFFSACY--SLYMF-------------SYTQHG--KGW-VFFGISMIST-RE-------------------YLLMFLHFFPLVVWVFKMELFMNWF----------------------------------
>Ardeacarus_ardeae
----------MLICFSL-FSLFFFYLDNLLIIWLF---SFFMM-----YMLFYLVGFNNLFF-----------------LFGSFYLDY-VSLL--LIFVTLWIFF-FSCLFIS--DKNT-------FFL-FW--------IMMVL----LI-----------------------------------------LC-----FS---FDNFFLFYLLF-EFVFLLMFFY------LLSQGKTLERMQASFYMMFYTL-AFSLPFLVF--LCIM---------FLGFSSASFSFMNLFYKD-------------ISV-NWLVVF------CLLVFMVKLPLYGFHLWLPKAHVEAPVSGSM-ILAGVLLKLGIYGIFRFFPLF--YYFFN---YIELFYYICMI--GAVIVSF-----YCISSMDLKMIIAYSSVVHMSICAL-GIFSFSLT-GLYGCLLMMVSHGFISSLLFLLMTYIYDEFNSRSLLMLKG----IILINPIFCFFWLI---GTILNLGFPPFMS-FFSEIFIVMSMNM---LFMFNWF-ILFTIFLFCGIY--CIFMY-------------SFVSNG--MNN-YSN-CFYMNM-KA-------------------SLVGMTHLFYVLIFPLL---FL-------------------------------------
>Apodiptacus_toxicodendri_FJ25
---------------MIWAIMLFFM----SLLMNS---------------------------KMEM------------FVSSVLDFNY-SSTL--MVSLIFLTMS-MIFM--FNF-NNLSKMEYLKYNY-MF--S-----IIFFM----NF-----------------------------------------LS-----FL---VSDMLLFIVCV-EMCVFPMSFL------ILNYSKDKDKLSATWFMFGINI-LGSLPFIF-----YTVIFM-KSINYKTMIIFYENMFNMN------------------Y-VNYVLF------ILI-LVAKLPLFLFHFWLTKAHVAASGACSM-ILASLMLKLGTFGLFKFGLNFS--M-ISK-NLFWLSMSFFMM--SYVIMCL-----IMIRFFDMKYLIACSSILHMSLIYP-SSIYYTNE-SLMSSMMMMVGHGVISYYLFYLVSLQYEKNFSRSLEFGKS----VESTEKIFMFSLFI---FMFLNLGLPPFIS-FYSEMILMKFMIMM--KSFSLILIFG-LLMVLSIFF--IFFHL-------------TKVMFG--S----KINI-ETKV--F-KEDLN-------------WKTL-LMISSV--ILLL---FFN------------------------------------
>Apodiptacus_sp._E11
----------------MWIMMLMFV----SLILNS---------------------------KMEF------------FINSFLQLNY-SIIV--LVSLVFMGMV-FIHM--FKF-NFENYHSKKIYDW-MF--F-----FIFFS----TL-----------------------------------------LS-----FL---ISKSMIFLMMV-ELCIYPMSFL------ILNFSKDKDKMSALLFMLSLNM-LGSVPFMI-----FSSKFLNLKMSN-CISMFINPTWNMN------------------F-TLFMFF------SLM-LISKIPLFLFHFWLTKMHVAASGSCSM-ILASIMLKLGTFGLLKFNLMFL--F-ISE-KMFNLFMPMVLW--GYMVVSL-----IMMRLFDVKYFIACSSILHMSFMFP-FLCYFSFD-SVCPSIMMMVGHGLISFYLFYLVSVLYEKNLNRSIEISKS----LESIDTNFSMVLFI---FIFLNLGLPPFIS-FYSELIFLKFL-NL--NSLSMSMNFV-LLMIISIIF--LMMFM-------------TKILFS--K----KLNF-NNKN--S-SLNLN-------------FNSV-NLILIL--IFVL---MMN------------------------------------
>Apodiptacus_castaneae_Z377
---------------MIWLIFLFSL----ILIWNS---------------------------KLDL------------FFNSILIFNY-NTNI--MISLIIICMI-LIFM--FKF-NFENKNSEEIYNF-MF--Y-----SIFSF----TL-----------------------------------------LC-----FI---ISEGFYFIMMV-ELCVYPMSYL------ILNYSKDKDKVSATIFMFCINI-MGSIPFMI-----FSIFILNMKMNN-SMTFFLNPTLNLN------------------Y-MIYMFF------ILM-LISKIPLFLFHFWLTKVHVAASGACSM-ILASIMLKLGTFGLFKFDLNFL--L-VSE-ELLNFNFSFVMW--GYLIISL-----IMIRLFDIKYLIACSSILHMSLIFP-LVGYYSFE-SIYPSILMMVGHGLISYYLFYLISIIYEKNLNRTIELTKS----LESVEKNLSLILFV---FIFLNLGLPPFIS-FYSEMIFLKFM-VM--NSFAMSLMFS-ILMIISIVF--LMFFL-------------TKMLFG--K----KYQY-EMKI--H-SMNLN-------------FNSV-IISLAL--IIMT---LMN------------------------------------
>Amphitetranychus_viennensis
---------MSLMILFTFMNNFFSMY--MYMYMIL--------------------------------------------MNSNFNLSI-MMTF--MVLM---MMK-MIFFSLK--EKFLNFFFFGKKTL-IK--------LMTLN----LI-----------------------------------------FF-----FF---AKNYIMFYMYF-ELISLNIFFL------VFMSSFSMQRFKASIYIFIFMC-MGTFPMLMM---------------------------FFFLND-----------------QNMVLI------FSLGFLIKIPMLFFHLWLPKAHVEANFYDSM-ILASLLLKLGGYGLML----------MNYSSMMNMLFIYSML--GMIIISL-----YTLFCTDMKMILAYSSIIHMNGMVL-MMLSNNME-TENMFTLMMISHSFSSSMMFFMVGMIYEYTYSRNIMINKS----TFLNFEMFFMMMFF---VLFANMGTPPFMN-FFSEMYMYMSLMN---FN-NNILLMVTMMLLLTILF--NLILL-------------KNLSMG--TMM-KFFKIYNLKM-MA-------------------MFISLEHLMYMITFM--------------------------------------------
>Ammothea_carolinensis
---------MMMMFIMGMMLFPLLNFYLNFNLYLLTVKYFLL---VLSFMMIMYLYKSM---IVPS------------YIYLMFGYDS-LSIL--MLMLSLWVVF-LMVISTL-KFMNLNK--YLYLIL-IM--------IIMFI----LF-----------------------------------------LM-----FT---IYNLFSFYFLF-ESILIPVFML------IMGWGNQPERLRASLYFIFYTV-FASLPLLMS--LFLL---------LKMG-GSLLWLYYNYYPF-LNF----NFSWMIML-WIFFSL--------FAFMVKLPIYYFHLWLPKAHVEAPISGSM-ILAGVLLKLGGYGFYRIFMIFEVFF-LKFN---IYFMLFISM--GSIVAAL-----LCLFQVDLKFLIAYSSIAHMGLMMS-AMMNLNLM-SMNGGLLMMLAHGLCSSGLFCVANIIYERLGSRSMMLMKG----LINIFPSLNIWWFL---LVICNMAAPPSIN-LVSEISLFTSLLK---YNDMYLM-ILFFFSFFCSLY--SIYLY-------------YSIQHG--NLM-ITYTLLFVNN-RE-------------------LLLIFLHWLPLNLFIFKIDVLYFCY----------------------------------
>Amblyomma_cajennense
---------MFISFWIMCVSFFF----KTLEIMVM---ILFL------MMTF-LCYMTH---MNVM------------EIMENFSLDM-LSNL--MISLTIWISF-LMVLASF-TNSVSLNK--MFLFY-IM--------LMMFL----LL-----------------------------------------VC-----FS---VSNLLAFYFFF-ESVLFPIVML------IFGWGNQPERLQAGFYMLMYTI-FGSFPMFVV--IIFY---------FWNN-YSLM---YLYMNW-IEM----N----MGF-IFMFLM--------LGFLVKIPMFFFHLWLPKAHVEAPISGSM-ILAGILLKLGVYGIFRFKKMMIVEL-VKTG---EVLTTISIW--GGVMISL-----FCMYQIDIKALIAYSSVCHMGVILG-GMINFSIF-SSWGSLLLMIGHGLCSSGLFCLANVIYERVFTRNMVMFKG----LKMFFPSLTLWWFL---FSITNMSAPLTMN-LFGEFFLSLSILK---FSIFYFL-PIMLIIFLSACY--SIYMY-------------SYINHG--YGW-TFWSLKPILS-RE-------------------YLTVFLHAFPMFMWFLKVSMFCKWI----------------------------------
>Allothyrus_sp.
--------MIMGMCIMIMMIYFL----SYFEIMMS---LIFMS-----FFIM-FKFMLY---DNFS------------MIGLMMGSDL-LTMV--LLLLSFWISF-LMLMSMY-NKNILLIK--SFVFY-VN--------FMLLM----LI-----------------------------------------IC-----FS---IMNMLGFYLFF-ESVLFPIIMI------IFSWGNQPERLQAGIYMLFYTL-FGSFPLLIS--LLIL----------MKK-GSLS---YIYLGWELYF----E----SSL-IFIMMM--------MAFLVKLPMYLFHLWLPKAHVEAPIAGSM-ILAGVLLKLGGYGVMRMKYFFVSNM-LLVG---YFLMGISLM--GGIYVGF-----ICIRQIDMKSLIAYSSVCHMGILLG-GLISLSNW-GMWGSLLMMLGHGLCSSALFCLANMMYERYFTRNIMLLKG----LGIMFPFLMLWWFI---FSIINMAAPPSMN-LLSEILLMGSILK---WSFFSII-PLSMMSFLSACY--SLYMY-------------SYSQHG--YSW-LINSISNSCI-RE-------------------YFLLLSHLFPLLLWSLKMESFFFI-----------------------------------
>Aculus_sp.nov._Z388
---------------MMSLLLFFI-----LFIQFN---------------------------KNYI------------FISKHLNLDT-LGLL--ISSVIPIMIF-SMFF--LKF-QNFGK-----LSG-LYSKF-----LYIYI----SI-----------------------------------------LC-----FLSFNTSNVILFLFCV-ESTIVPMIIL------LLNFSKDKDKTHAMMFMVLTNC-CGSIPFML-------SISNYYQADLINSYSKQYLHYCYS-E---------------NI-LFMVFF------LIM-LVSKIPMFMFHFWLSKAHVAASGPTSM-MLASIMLKLGSFGLMKFSFIYL--A-MSM-KAISMLVSFSLM--GFMSIVS-----IMIRFIDAKVLVAYSSITHMSLMVP-LLLMNKYI-PVMSSVIMMAAHGLISCYLFLKITLMYEKALNRSMNMNKS----MESVNKNSTKILTL---MVLLNMGIPPLLN-FMSEFLFIVSL-MM--FHISFALMFS-VLILMTVLF--NFYFL-------------TKIMFG--K----KNLFMFKSS--S-VKILT-------------HFKMNLVFILGMVLLIS------------------------------------------
>Aculus_sp.nov._Z316
------------------MFSFFFF----FPFFWS---------------------------KSFF------------FFSSILDFIY-FFVF--ILSLFPLIFF-FLSY--YFF-LFSSKIEFFFFTILSF--F-----VNLF-----LF-----------------------------------------FC-----FS---SMKSIYFLYFV-EILNLFMCFL------IFYFSKDLDKISSVMFMLFFNL-VGSIPFMI-----FSLN----------FDFLFVSSDIFW-VK--------NSLESLT---FFIFF------LFM-LFCKLPLFFLHFWLTKAHVSSFSFASM-VLASLVLKIGSFGVFKFITFFF----FCF-SFFPFFFSLGLY--TLLFFSF-----VMFRFFDLKFLIACSSISHMSLIPS-FFLENLSL-GSMGGMFMLVSHGLISFFTFFLVSLLYEISFSRSAFHLKS----LPFLGGFFSLFFLI---FFWVNMGIPPFLN-FFSELFYM-SCVFL--VSFKGLLILG-FLIFISSLY--FIFIL-------------LLMMFS--K----KNLM-NFSS-FS-NFSLV-------------VLPSSGIYLF----FLPWCFFCFLSL---------------------------------
>Aculus_sp.nov._HEN16
---------------MIIALMSYC-----LINMIF---------------------------KDLV------------LFSPTFYTDE-SSSF--LILIFPMIFL-LVYM--SPF-SFSGMHQVVFNNL-TF--F-----SILLI----LF-----------------------------------------LS-----FS---SLNMFNFLLYL-ESCVIFMIIY------IFRMAKDKDKVSSALFMFLINM-GPSVLFMY-----ACWS--------DIM-GLSFS-FGTL-S-------------ISSF-MMYLFF------LGL-LISKLPVFMLHFWLTKAHVSASGPGSM-ILASLLLKIGCVGFYKFSLTFSN------------------------------------------------------------------------------------------LSCLYEVCQSKSTSFMKS----MESFSSSFTMWMVI---FFLLNMGFPPLMS-FLSEIVFTFLF-FS--FCLLNSFIFL-FGLMISGII--FFLIC-------------SKLLYS--K----KAKI-FMAG--Y-LLSIS-------------VYSY-LFLTSF--LLCF---FLYKCFSS-------------------------------
>Aculus_sp._GZ134
----------------MSFSLGSL-----FFWLAL---------------------------KDVF------------LFGSPFFLCC-DTVF--MLSVFPLVVV-SCFM--VYF-SSHSASNSLFNTL-IF--F-----FFFFF----LF-----------------------------------------MS-----FS---SSSPFYFLFFM-ENCVFIMLMY------MVNFSKDKDKIGSSLFMFFINI-LGSIPFML-----FCWH--------H-ELSSMVSA------K--------SF--D-SE-FLLFCF------SLI-LLCKLPIFLSHFWLTKAHVSAGGAGSM-ILASLMLKIGTVGLMKWSFLFS--F-LSV-PYLNCALSFILS--FMFFFLI-----IMNRFFDLKYLVACSSVVHMGLIFP-LFFFHSNS-SFWASVMVMVGHGVISCILFLLVTYFYELGHNRSLGSSKS----MESQSYFLCLFFFI---WFILNLGFPPFLS-FLSEMYFLSCL-LK--ISWIFSLFFI-LSLLLSGKY--FISVC-------------LNILFL--K----KNMF-HMDG--N-MGFLS-------------LFNL-SSLIFF--LFLL---FFLI-----------------------------------
>Aculus_schlechtendali_CA18
---------------MIIGLMSIP-----SSFLVS---------------------------KHYF------------FFNPMFYSDE-SLGF--LLFIFPLIFM-LVYL--CSF-SYLSLSYNIFSYF-VF--I-----LILFF----LS-----------------------------------------LS-----FF---SNTMFFFLLFL-ESCVILMVLF------IFRMAKDQDKASSSLFMFLINM-FPSLLFMY-----SCWS--------NSF-SLFFS-ESSY---------------VTSF-MFYIFF------LGL-LCSKLPLFVLHFWLTKAHVSASGPGSM-VLASLLLKIGCVGFYKFSFSFGGPF-FKH-LLY-TSFSLSIL--GFFFMLS-----FMLRFCDLKFMVACSSVVHMAPTFP-LLLNSDSL-SAYSSFLMIIGHGLISYFIFFLVSCLYEVSQSKSSALIKS----MESYSSVFASWTVI---FLLVNMGFPPFMT-FISEVLFSYLF-FM--FSSINFLVFM-IGLMFSGMV--FFLAT-------------SKLLFM--K----KSNF-FIGG--Y-LVSFS-------------SFSY-LFFSFF--VFSF---FLYKCSVSLV-----------------------------
>Aculus_populi_HEN13_MT1
------------MFLMTTLFSSFL-----FFLFSH---------------------------M--F------------FNFSFVFEFSPASLM--MLMVFPLVAG-YVWS--ANF-NFSNILEMKTYKT-IF--F-----FFFFF----LL-----------------------------------------LC-----FS---GKDSFFFLLSL-EMCVCFMIYF------LLNFSKDSDKTSSVVFMFITNI-LGSIPFML-----FC----------L-SASNTISNMIFT--T--------YF--S-NL-TLFLCF------SLI-LVSKLPLFFFHFWLTKAHVSASGSGSV-ILASLMLKIGSMGLLKWGSFFS--F-FLL-GYLSYINLLSVI--SSCILLV-----VMNRLFDLKYLVACSSVVHMSLIFP-FLFMGTAS-FYFSSVLMMVGHGVVSCVVFFLVSVLYEFSLSRSISSGKS----TESFSPIFCMILFF---WFLMNLGFPPFIS-FLSELYFFFCC-FL--VGVLPSIFFF-LVLMLSGLF--FVSIC-------------LSFIFS--K----KNSY--ISS-------GP-------------LSFP-YCYPIG--SGFF---LLFMASFL-------------------------------
>Aculus_ligustri_HEN33
----------------MISLITFS-----FLFFMA---------------------------KEFI------------FLSSNFFLDE-SLSF--LLLIFPLVLF-LVYN--PPF-SSSLSSQFTFNLV-VF--C-----SIMFF----LF-----------------------------------------FS-----FS---ANDAFFFLLFL-EGCVMFMIVF------IFQLAKDQDKISSSLFMFMINM-SPSVLFMV-----FSFS--------SMLPILSLSYSGAS-V-------------MSCP-LFFF-F------LGL-LVVKLPLFLFHFWLTKAHVSASGPGSM-VLASLLLKIGCVGFYKFSLNFVFVF-FSS-FIF-LFFFITLL--SFFFMLI-----LMMRFSDLKFLVACSSIVHMAPTFP-LLLKSDFI-SVYSSFLMVVGHGLISYFIFFLVSSIYEVTQSKSSFFMKT----LESISGVFIMWLVI---FFLMNMGFPPFMS-FMSEVIFSFIF-FQ--SCSVNSFFFF-SGLMISGIT--FFMVS-------------SKFLFG--K----KSMF-YFCG--Y-NVSLS-------------VFSY-LFLGIF--SFCF---LVYKCFYSL------------------------------
>Aculus_ichnocarpi_GZ124
----------------MSFSLGML-----FFWLAL---------------------------KDVF------------LFGSPFFLCC-DTVF--MLSVFPLVVV-SCFM--VYF-SSHSASNSLFNTL-IF--F-----FFFFF----LF-----------------------------------------MS-----FS---SSSPFYFLFFM-ENCVFIMLMY------MVNFSKDKDKIGSSLFMFFINI-LGSIPFML-----FCWH--------H-ELSSMVSA------K--------SF--D-SE-FLLFCF------SLI-LLCKLPIFLSHFWLTKAHVSAGGAGSM-ILASLMLKIGTVGLMKWSFLFS--F-LSV-PYLNCALSFILS--FMFFFLI-----IMNRFFDLKYLVACSSVVHMGLIFP-LFFFHSNS-SFWASVMVMVGHGVISCILFLLVTYFYELGHNRSLGSSKS----MESQSYFLCLFFFI---WFILNLGFPPFFKVFEGDVFFVMFT-QD--KVNFFSFFHY-KIVVVSEVF--YQRVS-------------QYFILK--K----KYIP-HGRK-----------------------YGV-SVIIYF--KEAN---FFFISVVFFDL----------------------------
>Aculus_huzhongsalixus_HEN37
---------------MISVISSSL-----IYFCMC---------------------------KDYF------------FFNSCFLFSK-NVMI--LLFLFPLVFY-MIKQ--CMF-SHSSYMDFSLYYL-SF--S-----LLFFF----LT-----------------------------------------LC-----FS---SVSSFIFLLTL-ESCVFLMIIL------IFNFSKESDKFSSVCFMVLTNM-FGSIPFMF-----FTVV----------DSSYMISLPSYN-----------------NF-FLLISC------YLI-LVSKVPVYFAHFWLTKAHVSASGSGSM-ILASLMLKIGTMGLYKFCSMFL--N-FSSKTIMSSFCALSMI--GSMILGV-----VMIRFFDIKYMVACSSIVHMSLILP-SCNLNMSN-GIICSVLMMVGHGLVSCFMFYLVTALYELSINRSSDSGKG----VESMNFTLSLIFLL---FFLFNLGFPPLIS-FLSEFFFTCLS-LI--YSSFFLVFFC-FTLIFVGLV--FMFFI-------------LIVLFG--K----NLK--KMSG-VC-DCSLS-------------SVFF-WNIMIF--FLLP---LCFC-----------------------------------
>Aculus_bambusae_SD15
-------------MMTIYPFYSFV-----LVFFMI---------------------------KDFI------------FLGSHFYMDS-SLML--MIFIFPLILF-LIKM--VNF-NFVDYSNKILYLF-LF--Y-----LVCFF----LS-----------------------------------------FS-----FN---STNSFFFFNFFGELCYFYGFSH------FYMF-YDLDKISSTLFMFFINI-FPSIMFMY-----FCYC--------W-GESSFCFFFLTQ-A-------------SSDI-LCYFCF------MGL-LVSKLPLFFFHFWLTKAHVSASGCGSM-ILASLMLKIGTVGFYKFYMIFL--N-NFK-IFITPFSVLVVL--TSVFLLS-----VMTRYFDLKYLVACSSIIHMAPIFP-MSISGSSS-SFFSCFLMMVGHGLISYFIFYLVSLVYEVSYNRSLDFNKS----LSTFSKAFMVFLFF---FFLMNLGFPPFSS-LISELIFFYFF-FH--ISSFLSFFFS-LSLLVSGLV--FFFVV-------------SKSLFG--K----KSLF-NIHF--F------------------------------------------------------------------------------
>Aculops_taihangensis_Z289
---------------MISLFLFFP-----FLLFSL---------------------------KD-F------------FFISFLLHQDFFSSF--MLSIFPIIFF-LVFR--PTF-SGSSRMEDKNHFL-IF--A-----SVFFF----LL-----------------------------------------FC-----FL---SFSFFYFVFFV-ESCVLFMIFL------IFNFSKDSDKISSALFMFLINS-FGSIPFLA-----SCWI--------I-PASFETSSLGLL-ES--------VV--SCSF-FDFFFF------LVL-LCSKLPVFLLHFWLTKAHVSASGAGSM-MLAGLMLKIGSMGILKWSFFFL--L-VFC-SFELLLVSFSVV--TSCILCI-----VMNRFFDVKYLVACSSIVHMALTLP-FFLQNSYF-SVVSSCLMMVGHGLVSSLIFFLISILYENSGNRSLVANKS----LETCSSFLSFFLFF---FFLMNLGFPPFIG-FLSELMFVPTL-IS--CGLFSVFFYL-CLLLISGKF--FITMI-------------LNLFYF--K----NNAK-SGGM--G-SHFLN-------------SVSV-VCTWIY--LFLI---FVFLCF---------------------------------
>Aculops_sp.nov._Z332
---------------MMSSLILFFP-----ILIMP---------------------------KSCL------------MFSQHFFLSL-SFLF--LLSIFFLFFL-KILV--INL-NFFSSLENFIFLS-CF--S-----LVLIF----LT-----------------------------------------LC-----FC---SSTPFLFLVWL-EMCVFFMVFL------IYSFSKDMDKISSTLFMFFMNI-LGSVPFMG-----FISP------TWSKSINQIWSDFNFD-L-------------CLSS-ILVVSC------CLL-FIIKLPIFLFHFWLTKAHVSASGPLSM-ILASLMLKIGSMGLFKFSFLTY--F-YSS-KFIHYIVSFSLV--SCIFFCF-----LMIHSFDFKFLVACSSVLHMSLLFP-LCLSDSAE-GMTGSLLMMVGHGVTSLLLFLFLTLLYEFYSSRSSDVSKN----LESTSKFFMKWFFL---FVLINLGLPPFMT-FFSELYTFSYL-VS--FCSWSSWSFA-LVMLLSLFF--SIMLL-------------LKVLFG--K----KSGSSDLME-QC-FLSLI-------------LKFCGIFVLGF--SVLL---FYLFSLFKILFCGNKEKWGNNFKKFHFFFLTYILSFSFF
>Aculops_sp.nov._CA13
---------------MMSSFWSLT-----FFLCLL---------------------------KDSF------------FGGDFLSLEK-NTMF--LILIFFSVLY-LIMS--SSF-FQVSMFEAYLHTE-IF--F-----FIILF----LC-----------------------------------------LS-----FL---SSSNFLFLVFL-ESCVIFMLIY------IFRMAKDQDKISSTLFMFILNM-FPSILYMF-----FCCY--------DRSITFSCGTFNFE-M-------------WSVL-LLF-FF------LGL-LISKLPLFLIHFWLCKAHVSASGPGSM-ILASLLLKIGCIGFYKFSCLFIK---LIS-YFSSIFYCFSVY--SMIFLIM-----IIFRFVDLKFMVACSSIVHMAPIFP-LLLSCDVV-SCWSCFFMMVGHGLISYFIFFLVSVLYESCYSKSVYFCKS----LESLGTPLSMFVCV---FFLLNMGFPPFMT-FMSELFFCNSM-FN--FSTEVMWAFM-FSLLGSGLV--FFILS-------------SGFIFG--G----KNDL-FMET--P-LSYLT-------------FVSI-IFLVYF--SFIS---FFL------------------------------------
>Aculops_sp._CA47
---------------MIWILFFFF-----FFSFGA---------------------------KEFY------------FFSSSLFFSG-PVLF--LISIFPPVMY-LILE--SKS-SFLSSLENFSFKT-FY--S-----LILFF----LF-----------------------------------------FC-----FS---SFYSMFFLLNL-ELCVFFMISL------IFNFSKDFDKIFSSVLMFLLNM-LGSIPFMF-----FSGV--------DLFVNMSQSFLHSI-SL--------TC--SHSF-LLFFCF------LGI-LVLKLPLFLAHFWLTKAHVSASGSSSM-ILASLMLKIGSMGIFKFGHGFL--G-IFN-FFSSFLFSFLSF--GCVFLCT-----IMFRYFDLKYLIACSSILHMSFTLP-SLVSGSPF-GFVSSFFMMLGHGVVSYFLFFLVSIFYEQALNRSFDFNKV----LESMSSGLSALFFF---FFLMNLGFPPFIN-FFSEVYLLSFV-LG--YSITCTFLLG-LSLQVCIFF--FIFSV-------------LKFLFG--K----KNIY-LSFN--P-LGNMF-------------FFFL-YFFFIL--AFLP---FAFL-----------------------------------
>Aculops_sinensis_HEN18
----------------MISLITFS-----FLFFMA---------------------------KEFI------------FLSSNFFLDE-SLSF--LLLIFPLVLF-LVYN--PPF-SSSLSSQFTFNLV-VF--C-----SIMFF----LF-----------------------------------------FS-----FS---ANDAFFFLLFL-EGCVMFMIVF------IFQLAKDQDKISSSLFMFMINM-SPSVLFMV-----FSFS--------CMLPILSLSYSGAS-V-------------MSCP-LFFF-F------LGL-LVVKLPLFLFHFWLTKAHVSASGPGSM-VLASLLLKIGCVGFYKFSLNFVFVF-FSS-FIF-LFFFITLL--SFFFMLI-----LMMRFSDLKFLVACSSIVHMAPTFP-LLLKSDFI-SVYSSFLMVVGHGLISYFIFFLVSSIYEVTQSKSSFFMKT----LESISGVFIMWLVI---FFLMNMGFPPFMS-FMSEVIFSFIF-FQ--SCSVNSFFFF-SGLMISGIT--FFMVS-------------SKFLFG--K----KSMF-YFCG--Y-NVSLS-------------VFSY-LFLGIF--SFCF---LVYKCFYSL------------------------------
>Aculops_sinensis_GZ38
----------------MWTSLFFF-----VLILMM---------------------------KESYSVSM-NLE----ISSSNMFMWLISLVF--LF---------MYSK--MEM-HINTNKSLLKINL-IL--A-----SILLF----SN-----------------------------------------LM-----FA---SSLIFFTLILI-ELTIYPMAKL------FMTLSKDEDKTTSLMFMFNINI-SGSFLFMYSLNEVLMNL----------NTHIGY-----F-GI--------MMNESMLL-TM--FF------CFM-LLTKVPMIFFQFWLSKAHVSASGPCSM-LLASVMLKLGSYGILKFFCVLK--I-SLM-TMQEWMMSLNIF--CMIMMTM-----IMIRFSDIKLLIAYSSVLHMSLTIP-FTILAQSN-GVMAVLMTLVNHGLVSCAFFYLVSLMYEITASREINLNKS----MESMDKTLTFMAVL---MLFVNLGVPPLMG-FYTELMYVACA-KN--FSWVAFYYLL-FPMFISIMY--TMLMV-------------LNVNYG--K----KLNM-VKKS-KN-FMAMK-------------MMSVSFFLMTMLTIFF-------------------------------------------
>Aculops_lobuliferus_CA42
---------------MITYFLCYT-----FFLFSQ---------------------------N--F------------HFFSVSFLSSPAILF--MLMIFPLVHS-FVGS--VDF-NFSKSSDTYKYET-IF--F-----FFFFF----LT-----------------------------------------FC-----FL---SLNSFIFLLSV-EMCVFLMASL------IFNFSKDLDKTSSFTFMFFVNM-MGSISFMY-----FC----------S-MCSSSFGGSCSL--V--------SS--E-SS-FILLCF------LVM-LLSKLPLFFFHFWLTKAHVSASGSGSM-ILASLMLKIGTVGLIKWSYLFC--Y-IFL-LFFGFSTIFCLY--SSVLLLL-----VMNRFFDLKYLAACSSIVHMSLIFP-FSLVGSGV-LFFSSLLGMVGHGVVSCVVFFLVSLLYEVSHGRSMGSNKS----IESVSNMFCLLLFF---WFLMNMGFPPFLS-FLTEIYFLFCC-LN--ESIFSLTLFL-IVLILSGIF--FVSLI-------------MGVLFM--K----N--F--SFS-------NP-------------FFSN-KVYVVSFMSFLF---FLIFQGIL-------------------------------
>Achelia_bituberculata
--------MLMLMILISLMLLPLFKTQMKFWVYYC---YLLLSLGALTMMSLTYLYKSF---YIVS------------MIFYNMGWDN-ISML--MIILTLWLSM-LMMMSSV-IPFKLNK--FIYLNI-IL--------SITII----LL-----------------------------------------MF-----FS---SLDLMMFYYFF-EIVLIPTFIL------ILGWGYQPERLQASLYLLFYTI-SASLPLLLS--ILML---------SKYG-SSLNWIYYFYNNM-FYS----NLNWVNII-WFFFFT--------VAFLVKIPIYSLHLWLPKAHVEAPISGSM-ILAGVLLKLGGYGLYRIYIIFKEFI-IMIN---HYYMYYIIM--GSIMASL-----ICMYQVDMKSLIAYSSIAHMGLVVG-GIFSMNKI-GMNGSLIMMLGHGLCSSGLFCIANMMYERVGSRSMIFNKG----LLNLYPSLSLWCFM---LLIINISAPPSMN-LIGEISLFSSLLT---NSSIVMMYLMFILSFFTSCY--SIYFY-------------YNTQHG--KLH-SLYSFNFINM-RE-------------------LMLMFLHWIPLNLFILKVDLFYNCL----------------------------------
>Aceria_pseudoligustri_kadono_FJ31
----------MMKKKMMMILFSFF-----LFFFFL---------------------------KEFY------------FLGNFFYVDN-DLIF--MVFIFPMVYF-LISL--SFF-SFSVGLDSFNNFQ-VF--F-----FISVF----LV-----------------------------------------LS-----FL---SNLSFLFLLFL-ESCVILMVYF------IFQFSKDKDKVSSTLFMFFMNM-FPSILFMY-----FCSC--------NSSMIL-SSWFCLE-G-------------ICSL-AIFSFW------VGL-LISKLPLFLVHFWLTKAHVSASGPGSM-ILASLMLKIGCLGFFKFSFNFFM---LTS-NFLGKFFSFSIF--GMVLMLI-----VIFRFTDLKYMVACSSVVHMSPMFP-LLLKFDSL-SVYSCFLMMVGHGIISYFIFFLVSLIYEYTQSKSSFFMKS----LESMSSSFSMFMVC---FFLMNMGFPPFMS-FLSELLFSFLV-SD--YSKLVLFFFL-MSLMISGLI--FFILS-------------FKFVSD--K----KNSY-VLSV--S-EIFSS-------------LISM-IFIIFF--FLIF---FLYF-----------------------------------
>Aceria_aloinis_BJ2
--------------MIIFSL--LI-----FFFLLG---------------------------KEFL------------FLGSFFYLDS-NLTF--MIFIFPLVLF-LIWK--TNF-NFISYKEISFFKL-IF--F-----FVVVF----LF-----------------------------------------FC-----FS---SSYSLGFLIFL-ENCVIFMIFL------IFWFSKDLDKISSAFFMFFINI-FPSIFFMY-----FCWY--------F-QLNLIVSNFSFF-E-------------SSEL-FYFFCF------LGL-LVSKLPLFFFHFWLTKAHVSASGCGSM-ILASLLLKIGTIGLYKFYFIFL--M-EFI-SISSFFFSVVFL--AMLYLLI-----LMIRFFDLKYLVACSSIIHMIPIFP-LCIWGESL-SLFGCFLMMVGHGLISYFIFFLVSLLYEISYHRSTDFNKS----LGAFSKILILFFIF---FFLMNMGFPPFAS-FMSELFFLVSF-LN--FSVFGSFFFV-LSLILSGFI--FFFCV-------------SKSLFG--K----KFIF-YISV--F-DSSIF-------------FYFL-MYLLLF--FSLP---FIYF-----------------------------------
>Acarus_farris
---------KMMMMLFTFLSCVFMMSD--FLMVSI---TIMFM-----LLML--------LMN-MS------------ITDGVFTMDY-YSLL--LIFVTLWIFF-FSVVSMN-MSNKL-------LLV-TL--------TMLLF----LC-----------------------------------------GS-----FF---TMNFLMFYVMF-ELVFVFMLSF------LLGWGKTVERMQASFYMFFYTM-MFSLPFMIF--IIWY---------YWYYCNMFMSLNINFIEK-------------TNY-LWIFMF--------LVFMVKLPLYGVHLWLPKAHVEAPVSGSM-ILAGVLLKLGGYGIIRFMPMMKELTYYNSM-ITNYLILMGVY--GGFIVSL-----LCLRQMDLKMLIAYSSVVHMSMAFL-GIMSFSFM-GLQGSMLMMLSHGFISPLMFFLMNKIYENMHSRSIMLLKG----VLVLCPNFCLMWFI---SWALNLSFPPFMS-FYSEVAIISSLSF---MSVMEWL-VVLLICLFTGFY--CIFSY-------------ISVSHG--KSL-SFN-ALVINF-KE-------------------LYISITHCVYVIMFPMV---MFMVS----------------------------------
>Acarhis_gen.nov_Z277
--------------MLMMSTLMYLT----VFMMSL---------------------------KEYN------------FMNSIICLNT-QSIC--LVALIPLISK-IIFK--MKF-VSLTDKDHKIYKY-LF--M-----FLMLM----LN-----------------------------------------II-----FI---VNDSLIFILCL-ELCVYPMMML------IINFSKDKDKMGSMILMFSMNI-CGSIPFII-----YMGMMKFLVQSEFTNLENLSMNF------------------IDSS-LIYFLY------VLL-LISKMPVMFLHFWLNKAHVSASGSSSM-ILASLMLKMGTFGLYKYHYNFL--I-PSS-KIVSITISYTIV--SLLIFSL-----IMTRFFDIKYMMACSSIMHMAMILP-MMNISKSI-GIISSMFMMVSHGLISCMMFYYVTIVYENSLNRSILMNKS----MESASKLMSYMFMI---LMILNLGVPPFMN-FYSEMMSLMTL-YL--CSNYSSYILV-LIMIIPILF--VFLIC-------------SKMLFG--K----K----MIKS-NM-ITSKK-------------LIND-MFIVFFSLMSFP---LMN------------------------------------
>Abacarus_sp.nov._HEN45
--------------MISLLVPSFFL----FLLLVL---------------------------KSFF------------FLSESFVIDP-ISLV--MVCIFPLVLL-LIWD--PFF-SFSSLKENSFHCF-LF--L-----FVMFF----LL-----------------------------------------LC-----FI---TSQSFFFLLFL-ESCAMLMFLC------ISILSKDQDKLSSSLFMFFMNI-FPSILFMY-----FCFK--------W-GDSLFFLHFSPS-E-------------SLSL-FCFICF------LGI-LLSKLPLFFFHFWLTKAHVSASGCGSM-ILASLMLKMGSMGMFKFYFVFL--M-IYS-LFSSLFFCFVSI--FSLILLL-----VMVRFFDLKYLVACSSIVHMGPLSC-LVLMGGSP-GLLGSCLMQVGHGLVSYFVFFLVTLLYEVSHHRSIDFNKT----SSSWSSSLFLCLFF---FFLLNMGFPPFCS-FISEVLFVYCF-LS--FDLICALILC-LTMIPSGIF--FFFVL-------------SKSCFG--I----KSNT-QSSF--L-SPNLL-------------IFNY-LFLVSF--IVLP---FLIF-----------------------------------
>Abacarus_sp._HEN47
--------------MISLLVPSFFL----FLLLVL---------------------------KSFF------------FLSESFVIDP-ISLV--MVCIFPLVLL-LIWD--PFF-SFSSLKENSFHCF-LF--L-----FVMFF----LL-----------------------------------------LC-----FI---TSQSFFFLLFL-ESCAMLMFLC------ISILSKDQDKLSSSLFMFFMNI-FPSILFMY-----FCFK--------W-GDSLFFLHFSPS-E-------------SLSL-FCFICF------LGI-LLSKLPLFFFHFWLTKAHVSASGCGSM-ILASLMLKMGSMGMFKFYFVFL--M-IYS-LFSSLFFCFVSI--FSLILLL-----VMVRFFDLKYLVACSSIVHMGPLSC-LVLMGGSP-GLLGSCLMQVGHGLVSYFVFFLVTLLYEVSHHRSIDFNKT----SSSWSSSLFLCLFF---FFLLNMGFPPFCS-FISEVLFVYCF-LS--FDLICALILC-LTMIPSGIF--FFFVL-------------SKSCFG--I----KSNT-QSSF--L-SPNLL-------------IFNY-LFLVSF--IVLP---FLIF-----------------------------------
>Abacarus_sp._GD111
----------------------MFFSLVGIFLLFI---------------------------KDFL------------FLSEIFGLDL-NILF--MISIFPLILY-LINS--SLF-NFSSFWEKILYKL-CV--F-----LVIFF----LI-----------------------------------------FC-----FC---SLNSFGFLVYL-ENCVIFMVFL------IFWFSKDLDKISSTLFMFLINI-FPSILFLY-----FCSD--------WVNLNLSVSNYILL-E-------------SLSI-FSFICF------LGL-LLSKLPLFIFHFWLTKAHVSAFGCGSM-ILASLMLKIGSMGIYKFFQLYS--K-IYT-YFISFSFFVIVW--FMIILLT-----VMIRFFDLKYLVACSSIVHMAPIFC-LCMGGDVV-TVYSSMMMMVGHGLVSYFIFYIVTLLYEVSYHRSVDFNKS----LNSNSKLLYMFFFY---FFLLNLGFPPFCS-FISELFFLSSF-FV--FDLIPFFFFT-FSLLLSGMF--FFFLL-------------SKSLFG--K----KNFL-EIYL--S-NFLNF-------------FNSY-LYLFMF--FFIP---FFFL-----------------------------------
>Abacarus_sp._CA9
----------------MISFVPFL-----VMFMMV---------------------------KEFL------------LLSSLLYFDL-SLLF--MFFIFPLVIF-LIFK--VSF-NFVSLKEKFYYNI-VF--L-----FVMFF----LF-----------------------------------------LC-----FN---SLYSLHFLIFL-ENCVIFMIFL------IFWFSKDSDKVSSSLFMFFINI-LPSILFMY-----FCVN--------W-DKSIILNFFLLK-E-------------SNNM-LCFICF------IGL-LISKLPMFFFHFWLTKAHVSASGAGSM-ILASLMLKIGAIGFYKFYYFFF--K-NFK-LFSSPFFFLSCI--SMVFMLL-----LMIRFFDLKYMVACSSIVHMAPIFP-FCLQGGST-PMYACFLMMVGHGLVSYFIFFLVSVIYEKSYNRSMDFMKV----LILFLVYSSFFFFF---FFLLNLGFPPVSS-FISELIFLYSF-SL--FGASLGFLFC-ISLCLSGLV--FFFVV-------------SKMIFG--K----KTTS-VSGG--L-NYNIY-------------MWFM-MFIFFF--LILP---FIYSYFISLKKNFAMWKQSSLK-----------------
>Abacarus_sacchari_GD130
----------MSLLMISFLFPLSIM----FSLLML---------------------------KDFF------------LFSSFFMLDP-VSMF--ILSLFPLVCI-ILFF--SPF-NFSSTKEHLFFFF-IF--G-----SVLFS----LF-----------------------------------------FC-----FS---TSNPFYFLVFL-ENCVMLMFLC------IIVFSKDADKLSSSLFMFFINI-FPSIMFMF-----FCNQ--------W-EGSMEFFMFFST-E-------------AFSI-FSFFCF------LGL-LVSKLPLFTLHFWLTKAHVSASGCGSM-VLASLMLKLGSMGLLKFYFLFL--S-LSF-YAGSLMFVLVGW--FSFLLLL-----VMVRFFDLKYLVACSSIIHMGPIFC-LVLYGNSS-CLLGSCLMQVGHGLVSYFIFFLIAFLYELSYHRSVDQNKS----LGSFSPIVFLLLFS---FFILNMGFPPLSS-FLSELFFMHSF-MV--FDYLLLVLFC-LTLLPSGIF--FFFLI-------------SKVIFG--K----KLNF-LGYS--C-TSYFF-------------PLMY-AYLFFF--LLIP---YFFF-----------------------------------
>Abacarus_oplismeni_GZ33
---------------MSLSFPFSFL----FFFLAL---------------------------KEFF------------FFSKFFCLDS-ISFF--MISIFPMICL-LLFF--PYF-SFSSFKEELLHFY-IF--G-----PVILF----LF-----------------------------------------FC-----FS---SMNSFLFLVFL-ENCVIFMFLC------IVYFSKDLDKVSSSFFMFFINI-FPSIMFMF-----FCQE--------W-PYNLDFISFFPL-E-------------SLSF-LCFFSF------LGL-LISKLPLFSFHFWLTKAHVSASGCGSM-ILASLLLKLGSMGLLKFYFIFQ--F-PFS-FCSSIIFSIVTW--FSIILLM-----VMIRFFDLKYLVACSSIIHMGPLLC-LILQGSSF-PLWGSCLMQVGHGLVSYFIFFLITLFYETSYHRSLDYNKS----FSSASPLIYSFIFF---FFLLNMGFPPFCS-FLSELTFLYSF-FM--FDSFIMLFYS-VSLIPSGIF--FFFVV-------------SKCLFG--K----KAHV-PSQF--F-SPNLI-------------CFMY-SFLFFF--LFLP---FFF------------------------------------
>Abacarus_oplismeni_GD129
-------------LMISFLFPLSIM----FILFML---------------------------KDFF------------LFSSFFMLDP-VSMF--ILSLFPLVCI-ILFF--SPF-NFSSTKEHLFFFF-IF--G-----SVLLS----LF-----------------------------------------FC-----FS---TSNPFYFLVFL-ENCVMLMFLC------IIVFSKDADKLSSSLFMFFINI-FPSIMFMF-----FCNQ--------W-EGSMEFFMFFST-E-------------AFSI-FSFFCF------LGL-LVSKLPLFTIHFWLTKAHVSASGCGSM-VLASLMLKLGSMGLLKFYFLFL--S-LSF-YAGSLMFVLVGW--FSFLLLL-----VMVRFFDLKYLVACSSIIHMGPIFC-LVLYGNSS-CLLGSCLMQVGHGLVSYFIFFLIAFLYELSYHRSVDQNKS----LGSFSPTVFLLLFS---FFILNMGFPPLSS-FLSELFFMHSF-MV--FDYLLLVLFC-LTLLPSGIF--FFFFI-------------SKVIFG--K----KLNF-FSYS--C-TSYFY-------------PLMY-AYLFFF--LLIP---Y--------------------------------------
>Abacarus_oplismeni_GD121
---------------MITLGMLLVF----MKIIMM---------------------------KNFD------------FICNNMIFNKENEFL--IVLMILTIMF-IMYMKNF------FLQKLYVMNM-IW--M-----MLMIS----VS-----------------------------------------FS-----FL---SNSFFYFIIML-ELSIIPAFSL------ILLLSKEKEKLNSTIMMIILNA-AGSMGFLM----------------FMYSMDYFNSMHMISFNN--------IHQSVTSS-KILFFG------SIFLLASKLPVMSIHFWLTKAHVSASTVCSI-FLASIMLKLGAVGMMKVSNIM------ILQFFIFSDLLMYFSIGGSVFFCI-----SMYRYIDIKRFIAISSIVHMGPLFF-MIIQSSSI-GNCSSIMSMVGHGITSSSLFFMTGYMYEISLSRSSIINKS----IFSVNNFMAMTFLM---LILLNASIPPFMG-FLAEILMTFTFLSYSTISTLMMSIFLMMFILVSINLYYSMWFG-------------KKFCMN--K-----------PM-NSWSINFM------------------LIMMVIYYSMIQ---ILLW-----------------------------------
>Abacarus_bambusae_GD118
--------------MIILPIYFFL-----FCLVSL---------------------------KSLF------------IFSSFFFLET-STNF--LLNIFPLVLF-LILM--TSF-NFSSKIISHLYFF-IY--F-----FVCLF----LV-----------------------------------------LC-----FN---SFNSVFFLVFL-ENCVMLMMIL------IFFFSKDMDKISSGLFMFFINI-MPSILFMY-----FCSV--------W-SDSFFSFFFLGS-G-------------NSEV-FIYICF------MGL-LISKLPLFFFHFWLTKAHVSAPGSGSM-ILASLLLKIGALGLYKFYFIFF--K-FTK-NFLLGFSWLVVL--SSVFVLI-----VMIRSFDLKYLVACSSIVHMAPIFP-LLLSGFSD-NIFSSMLMVVGHGLISYFIFYLVSVLYELGYNRSIDFNKS----LHSLNKGFFLFLVF---FFLMNLGFPPFLG-LISEVFFFYFF-FS--LSYLVSFFFS-VSLMLSGLV--FFFVV-------------SKFIFG--K----KYLF-KSYT--F-SFNNF-------------LYSL-KFLFFF--FFLP---YIYV-----------------------------------
