# Supplementary material for: Phylogenomics resolves the higher-level phylogeny of herbivorous eriophyoid mites (Acariformes: Eriophyoidea)
Source: BMC Biol. 2024 Mar 22;22:70. doi: 10.1186/s12915-024-01870-9 (PMC10960459; doi:10.1186/s12915-024-01870-9)
Supplement: Supplementary file 3 — Additional file 3. Original untrimmed alignments by Gblocks v0.91. [file 12915_2024_1870_MOESM3_ESM.zip › Additional file 3/AA/NAD4laa.fasta]

>Zygoribatula_sp1.
-------------------------MFI---GLFLFFL---SFFL-----ILFY----NVH-Y---------VVLLLMIEMLLLGVF-------------VYLL-----FDFFGIFGLYGA-FLFILV---MVCMGGFSISLL-------VSTSRFFGRDFWFFKFIF----------
>Z392
-----------------------MIYLSL----SFLFS---SMA-------L-N----FRK-K---------LIFLMVLEGFMIFLIYS-----------YFMS----LDNYVV--FFHYS-IYLSVF---MVIDSVLGISCL-------IYECRNSDVFSS--MAFYL---------
>Z382
-----------------------MMVVYF----LSFFG---MVSS-----IMFK----FNK-K---------LFVLIMLEGLMMFLIFSLF---------FFPG----SDFFS----FFFL-FVLSVL---MVLDSILGICLL-------LSCSRNSYYINSFF--------------
>Z344
------------------LEKWLMEHLFF----YCFMI---FLFS-----VFVY----FRL-K---------ILVFLFLECMMLMIVCM-----------WFIS----F---NSFPCFFCV-MLFSVF---MVLDSVLGLSIL-------IGGSRYSSKFGSVVNFV-----------
>Z343
-------------------------MVYF----FSIFM---FFLV-----YVFF----FRF-K---------ILVLLALESISIVL--------------VALV----PHSMGGAWVMSVI-LLMAII---MVLDSVLGLSF--------LLACSRSS--------------------
>Z318
-------------------------MIFI----MMFFS---SIFM-----VLMF----FPK-K---------FMALLFLELSFLSLVFL-----------FLGN----SYCSLSHNTYFSS-LVLLVF---MVLDSVFSLCLL-------ISSSRNSTLFSSYL--------------
>Z296
--------------------MQEKLLFIK----VMIFL---VFYI-----YIKN----FSS-K---------LLPLLSLEMLMIFLILA-----------FYSF----MSIYE-SGIYVIL-LLFLIM---MVLDSVLGLCLL-------ICSCRYSTQMMDYFF-------------
>Xenillus_tegeocranus
-------------------------MFF---CFLLFGW---WFFY-----MFMW----SVH-Y---------IFLLLGVEMLLFSVF-------------LGFC-----FG-GSSFSLMFL-FVFLLV---MVCMGGFSVSLL-------VSVIRFFGMDFFLVSFVF----------
>Walchia_hayashii
-----------------------------MSSGLFFLK---LIFSYSVFMFMIL----STH-F---------LMALLFLEIMSMVLY-------------FSVL----LSSGVGDGSVM-I-LFLC-V---MVLEGAFGLSLV-------VSGSRKSGGDFLIFF-------------
>Vittacus_cannabus_HEN44
-----------------------MEILVK----LIIVS---SFFV-----FIKN----FSK-K---------LLPLLSLEMLMISLILY-----------FFLS----VKDSS-ISLFSLF-LLFLIM---MVLDSVLGLCFI-------ISSCRSSDNTWFS---------------
>Vitex_agnus-castus_L._S152
------------------------MLSLK----FMILC---SLFI-----FCVN----FHK-K---------LISLLSLEMVMITMIFS-----------FFYA----LKECS-MINFSFF-TIILIM---MVLDSVLGICVL-------INSCRSSSNSILQLF-------------
>Vasates_sp.nov._Z327
--------------------------MSI----LLGLM---FLFC-----VLLN----FGK-K---------LLNLLFFEGAMVFFVSVSYSQSSLGSGSFF-----------------IP-LIFMIF---LVLDSVFGLCLL-------SNSSRFSSVLC-PFSFIL----------
>Trombiculidae_sp4.
------------------------------------MG---GLSF-----LLVY----RFH-F---------FMVLLGIEISMLSLF-------------YMLS-----GWGGWVGSLDLL-IVFLIM---MVVEGAFGLCIL-------VFYIIGAGGDYYHYSSMF----------
>Trisetacus_ehmanni_Z341
-----------------MKLWMNQMNLYLTM----VIM---SLGF-----TLKL----KEK-K---------MMILLLLEMIMMWML-------------LFFT----MKMSKYQENNISY-MMIILM--IMVTESILGLSIM-------ISSSRNSSMFSSNIISWF----------
>Trimeroptes_luanchuanensis_Z322
------------------------MLSS-------SLS---LVFN-----ILKF----SKK-K---------LITLMMLELLFFHLI-------------LMYC----LVHFSTKNSVFFM-IMFSVI---MVLDSVFGICIL-------ISNSRNNSDFMLKAILF-----------
>Trematuridae_sp.
----------------------MMEMSFLAYFSGLLML---CV----------S----WSF-I---------LSMLLSLEYMMLCLF-------------FLL------MIYSYMTMEFIM--YYLVF---SVCEAGLGLSLL-------VMGMLKGGNLMNKSFDLLKW--------
>Tityus_serrulatus
-----------------------MMNYSLTLGLMTLLL---GLLS-----LCSR----FKH-L---------LSMLLSLELISLSML-------------IIIS----SITVENSSDSSMI-MIFITL---VVCEGSIGLASL-------VNLSRVKGNSFINSTISL----------
>Tetra_suspensae_SD22
------------------------MFFFV----FMFFF---GFLS-----FFFF----FKK-K---------LLSLLLLELCFVVLIFN-----------MYLF----GQGTPGGCSLFLM-MIFLSF---MVMDSVLGLCCL-------VGSSRNSVSLSDLYFMF-----------
>Tetraspinus_sp._HEN26
-----------------------MNYLFW----VFFFS---SFFM-----YFKF----FKK-K---------ILVLLSLEICLVSIICL-----------FYIF----SFNSMGNFSFFSS-MIFLTF---MVIDSVFGLCLL-------IFSSRNSTSFSN----------------
>Tetra_sp.nov._Z400
----------------------------M----LLGLM---FLFC-----VFVN----FGK-K---------LLNLLFFEGAMVFFISVAYSQSSLGSGSFF-----------------IP-LIFMIF---LVLDSVFGLCLL-------SNSSRFSSVLC-PFSFTL----------
>Tetra_sp.nov._Z284
-----------------------MFLSFF----IVFSS---SIYM-----YIKF----FSK-K---------ILVLLSLELCMVSLICL-----------FLMF----SFSAKGISSFFCG-LVYLTF---MVIDSVFGLSLL-------IYSSRNSTS-------------------
>Tetra_sp.nov._CA43
--------------------------------MFLFFL---FSLV-----FYKF----CKK-K---------LLCLLSLEIITIVIIFN-----------FFLC----SFISLEIYSFVSS-MIFLTF---MVLDSVVGISVL-------IGSSRETAFSSQN---------------
>Tetra_qingyuanensis_Z333
------------------------MSF---FPLMFLSS------I-----F-FR----FSN-K---------LISLLMLEACMMVLV-------------ADYF----YSMVVGLNSVMIC-LILMVF---LVLDSVFGLSLL-------GNSARFSSFMCPFRFSF-----------
>Tetra_pyriana_HLJ98
------------------------MFFFM----LFFFV---GIYS-----FFLF----FKK-K---------LLSLLMLELCMVSMIYF-----------YFFW----SFNSFGICSFLSM-MIFLGF---LVMDSVLGICLL-------IRSSRNSTSFLDNFFGL-----------
>Tetranychus_urticae
-------------------------MLVYIFLMFFFIL------------CFLN------N-M---------FLLLIVLDILMIILS---------------------LIIYFNLFNFFFLFMIFL-----SVFSTLIGMIMI-------FSISRSKSSFKSNFYKN-----------
>Tetra_lycopersici_FQ
----------------------------------MSCS------L-----FWFS----FGK-K---------LLVLMSLELAMVVTV-A-----------LFLS----SIHGSFNSYLFTI-IL-CCF---LVSDSVLGVSLL-------ISFSRSSSDSPSLSSV------------
>Tetra_lucidi_HEN8
------------------------MLIFS----SCFFL---SMVS-----VFIL----FRK-K---------LLALLMLELSFVSLIFL-----------FFFF----SYNSLGECSYFIM-MLFLGF---MVLDSVLGLCSL-------IVSSRNSSSFMNPFFFSVLE--------
>Tetra_louguantais_AH43
---------------------------------MLYVV------------LLVNLAWFWVN-K---------MMSFLVGSSLFCVSV----------------------------KSMFVENFFFALEPPILFLLSIFPPVFL------VISCSIFGGSYTSETLNVKYMFLFLFFFL
>Tetra_cuihuae_QH6
----------------------------M----FSFFW---GLLV-----FLKR----FEK-K---------LFPLLGLEMLMISIICI-----------FFLG----GSDLAKSLAAALS-FPFLIL---MVLDSVLGISLL-------VLSSRVGGSSTILFF-------------
>Tegonotus_celtis_YN448
------------------------MAFFF----FFFFL---FSFL-----ILKF----FFK-K---------LICLLFLESLSILLLF------------FLNL----YAFQGMNSYSGIN-TLLVCL---MVLDSVFGLCLL-------VFSSRNSFLNVNSFDAV-----------
>Tegolophus_ulmi_CQ4
--------------------------LLY----FFFFL---FFFI-----IFKF----FSY-K---------LVCLLLLEGLTIFLIF------------FLNF----FFFNLSSFFCSIS-TFLVCL---MVLDSVFGLCLL-------IFSSRNSFSSSNSYDNF-----------
>Tegolophus_tremae_Z368
---------------------------MF----FFFFL---FFFL-----IFKF----FSF-K---------LVCLLLLEGLTIFLIF------------FLNM----FFFNLSSFFCSIS-VFLVCL---MVLDSVFGLCLL-------IFSSRNSFSGSHSYNCY-----------
>Tegolophus_oblatus_QH7
------------------------MFFIW----ISFFL---SFFG-----IYFL----FRK-K---------ILSLLMIEISFLNLVFL-----------FFYY----SYNSGSETGYFSL-MLFLSF---MVLDSVLGLCCL-------IVSSRNSTPFLNSFFSV-----------
>Tegolophus_miscanthus_Z371
--------------------------------MNYFFV---FLLA-----YLLF----FKH-K---------LVVLLCLEACMICFIL------------TFTL----FYSASTFYSCTQS-LFLLSF---LVLDSVVGLCLL-------VSIIRCGFLGKSFQML------------
>Tegolophus_miscanthus_Z336
-----------------------MSLILL----VAFFS---SFFL-----ILKY----FNQ-K---------LLVLLFLELGFLSLISF-----------YLIF----SFSGGVFSSFFSG-LVFLTF---MVLDSSFGLCLL-------IFCSRNSAFYSSFNVS------------
>Tegolophus_lespedezae_HEN12
------------------------MSFMGIFPLMFLLF------I-----F-FQ----LSN-K---------LLSLLMLESCMLVLV-------------SDYF----YSFSSGISGVMIC-LILMIF---LVLDSVFGLSLL-------GNSTRFSSYMCPFRFLL-----------
>Tegolophus_hunanensis_HEN41
------------------------MLSLK----FMILC---SLFI-----FCVN----FHK-K---------LISLLSLEMVMIIMIFS-----------FFYA----LKECS-MINFSFF-TIILIM---MVLDSVLGICVL-------INSCRSSSKTILQLF-------------
>Tegolophus_hunanensis_HEN17
------------------------MLSLK----FMILC---SLFI-----FCVN----FHK-K---------LISLLSLEMVMIIMIFS-----------FFYA----LKECS-MINFSFF-TIILIM---MVLDSVLGICVL-------INSCRSSSKTILQLF-------------
>Tegolophus_hunanensis_AH39
------------------------MLFLK----FMILC---SLFI-----FCVN----FHK-K---------LISLLSLEMVMIIMIFS-----------FFYA----LKECS-MINFSFF-TIILIM---MVLDSVLGICVL-------INSCRSSSKSILQLF-------------
>Tegolophus_celtis_S136
------------------------MLLSY----FLFSI---FLFQ-----AFYN----FSK-K---------LTCLLFLEALTILVLF------------FSFH----FFNQMSSSLSGVC-LIMVCM---MVLDSVFGLCLL-------VTFSRNDNNLNFFFDDM-----------
>Tanystylum_orbiculare
----------------------MIMSLNFIIW-FILFL---SMTI-----FFTN----FNY-I---------LCLLLSLEFMMLMIF-------------MVMC----SFIMNY-SNDYMIGLFYLTI---AVCDGGLGLSTL-------IMIIRYYGNDQINSFVTNM---------
>Tachypleus_tridentatus
---------------------MMESFNMMMLGMIVFFF---GFLS-----FLMN----RKH-L---------LSMLLSLELMMLGSF-------------LMLV----FLVSGSLGEESFL-LYFLTM---VVCESSLGLSIL-------VLIVRSHGNDYFFNMKLLEC--------
>Surapoda_tianlinensis_Z302
-------------------------MYPWMISVLLFSV---MILS-----LFMN----FKW-K---------LLTLMALEGSFFCCI-------------MLYW----SFAGSSSNYMHTI-TVLMAF---MVLNSCLLLTIL-------VSSTRSSFMGSMS---------------
>Surapoda_tianlinensis_GD126
--------------------------MILNIMVL---N---IFMI-----FLTY----IKW-K---------LISLMSLEILFMSIIL------------M-IT----MIYMKSVVMFSSI-LILLIL---MILEGCVSISIL-------ISSCRNNSSSHFNYNMF-----------
>Stylochyrus_rarior
---------------------------MTVIGFSVSLF---GLFS-----LVYS----RNY-F---------LMLLLSFEMVMLGLF-------------FQLM----NSILLTSLEV--V-VFYLLV---AVCEASLGLSLL-------VISVSYYGEDWVIMSNFLC---------
>Steganacarus_magnus
-----------------------MTELI---VLLIFFS---SLFI-----FLFN----SFH-Y---------LMMIISLEMTMLSLI-------------FSYV-----YVFTPNSGSYAF-LFLITV---IVCMGSFGITLV-------TWSYRSFGKDSSFF--------------
>Sperchon_plumifer
----------------------------------MFMI---GMFS-----FLFF----RFH-Y---------IMLLLSIEIMMLSIY-------------FYFS----YMTYFGLGSLGVL-MFFLIM---MVCGAGFGICLL-------VFYVRKGGVENF--SSIF----------
>Shevfchenkella_miscanthis_KK11
--------------------------MLL----VLFFS---SFFL-----IFKY----FNQ-K---------LLVLLFLELGFLSLISF-----------FLIF----SYSSSVYISFFSG-LVLLIF---MVLDSSFGLCLL-------IFCSRNSVFYSSFNVS------------
>Setoptus_koraiensis_SD23
---------------------LSSTFL-------------------------NL----TKK-K---------ILILMNLELLMI-FM-------------MFMM----FNLSNNSSNNFSP-FMCLVL--VMVTESVLGLSIM-------TASSRNSSMSSVLSKSWF----------
>Setoptus_koraiensis_HEN28
------------------------MSFMGILPLMFLLF------I-----F-FR----LSN-K---------LLSLLMLESCMLVLV-------------GDYF----YTFSSGVSGITIC-LILMIF---LVLDSVFGLSLL-------GNSTRFSSYMCPFR--------------
>SD27
--------------------------MYF----LCLAF---SLFA-----LFKF----FRS-K---------ILVLLCLEVSLISVICL-----------SLLS----SFPSKSMSSFFAS-LIFLTF---MVIDSVFGLSIL-------ISSTRNSTSFSNFLFSN-----------
>SD20
---------------------------------MFFFC---FMGM-----YFKF----FKK-K---------ILVLLSLELGLICIICL-----------NLIY----SYNSYSTSFFFSG-MVFLTF---MVVDSVFGLSLL-------IFSSRNSSIFSNFIFFF-----------
>SD19
------------------------MLFIT----TIFSL---SFFG-----IYFL----IRK-K---------LLSLLMIELSFVSLIFL-----------FFFF----SFNSLGDSSYFSL-MLFLGF---MVLDSVLGLCCL-------IVSSRNSSPLFNPFSGV-----------
>Scolotosus_sp.nov._GX54
--------------------------MLK----IMILV---SFYI-----FVNN----FSK-K---------LLPLLSLEMMMIILIFS-----------FFTL----LKDNH-FNLFSIF-SIFLIM---MVLDSVLGISLL-------IHSCRHSNNVAYHFF-------------
>Scolotosus_sp._GZ100
----------------------------------MLFI---SIYI-----FLIN----FNK-K---------LIPLLSLELMMIILIFS-----------FFYS----INNYS-SFIFSVF-LLFLVM---MVLDSVIGLSLL-------ISSCRFSDKASHNFF-------------
>Sarcoptes_scabiei
------------------------MTSIMMFMLLSFIF------------MMMN----SSN-V---------LILMMFTELMILVVF---------------------FMMMMMKMSIFMM-MFFMMM---SICMSTYGICLF-------MNMSRFKNFSYMYSFF------------
>S167
--------------------------MLF----TLFFC---LSYS-----MFFK----FSS-K---------LIILLILEGSYLFLVFIAYLNNLSFSINFFYI----FFFSL--------------M---MVLDSVLGLSSL-------IYDSRNSSSFS-SFKSFF----------
>Robertsicus_elaphensis
---------------------------MLMIISLLYLM---GLFS-----LIFN----RFH-I---------LMLLMSMEFIYLSLL-------------MIL------ILMS--LTIINF-LMFLVM---IVCESALGLSLL-------IMMSYFYGNEMINSMNMIKC--------
>Ricinoides_karschii
--------------------------MGIMMMVFIYGC---GLIS-----YVLK----GEH-V---------LIMLLSLEFMMLGVF-------------LILV----YFCVVMIGNDYLL-LYYLCV---VVCESAIGLGLL-------VGSVRYNRGDLVYMYM------------
>Rhyncaphytoptus_ulmi_HEN3
-----------------------MFVFSF----FFLLS---L-MS-----ILIF----SKK-K---------LVMLLLLEMMMILYIFL-----------SYFN----F--SNMTFSFFLI-FTISIF---MVLDSVFNFSIL-------ISSTRNSSSYNSIITTF-----------
>Rhyncaphytoptus_sp.nov._GZ96
------------------------MVFFF----FLMFP---IFLS-----ILVF----FKK-K---------LIVLLLLEAFMIFFIAF-----------SFSF----F--SGLVLPFYFL-SILTLL---MVLESVFNLSVL-------ISASRNSYVFNMKIFYF-----------
>Rhyncaphytoptus_sp.nov._CA38
---------------------------MF----LLYLA---SFYF-----FFYN----FEK-K---------LVVLLILELLMVITIFC-----------YFSF----F--SFSPSSSFSF-ISLAIF---LVLDSVLGVCLL-------ISQSRSSYFLSSRVNSF-----------
>Rhyncaphytoptus_redwayensis_CA28
------------------------MEYVF----LVFLL---TMIG-----FIRF----FNK-K---------LIVLLFLESMMIMIFFF-----------FFLF----F--SCFCSSVFLI-ISLLLF---MVLDSVLGLSLL-------ISTTRNSSVYNMKFISV-----------
>Rhyncaphytoptus_longipalpis_JX3
--------------------------------------------M-----YFKF----FKK-K---------ILVLLSLELCMVSLISL-----------YIVF----SFNSSGSSSFFTS-MIFLTF---MVVDSVFGLSLL-------IFSSRNSTFFSNFLFNF-----------
>Rhyncaphytoptus_longipalpis_JX2
-----------------------MFYVFW----SFFFS---SVFM-----YFKF----FKK-K---------ILVLLSLELCMVSLISL-----------YIVF----SFNSSGSSSFFTS-MIFLTF---MVVDSVFGLSLL-------IFSSRNSTFFSNFLFNF-----------
>Rhyncaphytoptus_dielsianus_GZ35
-----------------MLKDFETVWFVLCLSYLISCS------L-----FWFS----FGK-K---------LLVLMSLELAMVVTV-A-----------LFLS----SIHGSFNSYLFTI-IL-CCF---LVSDSVLGVSLL-------ISFSRSSSDSPSLSSV------------
>Rhyncaphytoptus_boczeki_CA37
---------------------------MF----LLYLA---SFYF-----FFYN----FEK-K---------LVVLLILELLMVITIFC-----------YFSF----F--SFSPSSSFSF-ISLAIF---LVLDSVLGVCLL-------ISQSRSSYFLSSRVNSF-----------
>Rhodacarus_sp1.
---------------------------MFLLGGLIVFV---GFTS-----LVMS----RFH-F---------FSLLLSLEMVMLGNF-------------ILM------ISFSSLKLFVLY-LFYLVV---VISEATLGLSIL-------ILVLYYFSSDYLKSQNLL----------
>Rhizoglyphus_robini
-------------------------MVF---CFFLFFV---GFYV-----FYFS----SFH-S---------LIVLLFVEVLILGVL-------------C--------FLFFMGYSWFFC-LMFLLV---AVCLGAYGVSLF-------VSLTRSKGVNYFLSF-------------
>Rhipicephalus_geigyi
---------------------------MLFLVTVLYMI---GIYV-----LFFN----RYY-L---------MMILLSIEFIYMSLL-------------LMI------CVYFCMFNILGI-FIFLIS---IVCEAGLALSLL-------VMMSFFYGNELVKMMSLIKC--------
>Rhinotergum_shaoguanense_S88
------------------------MFLLF----MVFLS---VSFF-------------FKK-K---------MIVLLILEAGMVLCVFF-----------CFTN----F--SFISYSFFFL-MLLSIF---MVLESVFNLSSL-------IMTSRDSTKFNLSFFFF-----------
>Rhinophytoptus_c.f._sericeaomeiensis_AH42
-------------------------MINF----FLFPF---VYFF-----IL-Y----FSK-K---------LVVLLLLEGVMIMIIFL-----------FYCT----F--DSAVIPYFFL-MIISIF---MVLESVFNLSVL-------VSVSRNSSSSSSSFFLL-----------
>Rhinophytoptus_broussonetiae_Z401
MIIIVVSIFLSLLKHQFWVLKIKEKLFFFFFFFFFFFF---FFFFFYKFFFFFFNYHF------YF--------------FVFLF-------------------------------------GLYKIF---LFF---FFFNLL-----------------FSFFFFFL----------
>Rhinophytoptus_broussonetiae_Z292
-------MFF---------------LFFLMIWFFFFFI---FFFFTLKDYYFFSDFLYLDS-SSFFMMSVIPLVLFLILTFSFLM-------------------------------------LILVLL---LFLCFSFFFNLL-----------------FSFFFFFLQ---------
>Rhinophytoptus_broussonetiae_GZ98
--------------------------MFF----FFFFF---LFFL-----YLFF----FLK-K---------LCLLMVLEIMMIFII-------------FFYS----CNYSSMSFSFFCL-SIFSLF---MVLDSVFGITLL-------VSLSRNSSLYSCFFYFF-----------
>Rhinophytoptus_broussonetiae_GZ74
----------------------MKEKLFF----FFFFF---LFFL-----YLFF----FLK-K---------LCLLMVLEIMMIFII-------------FFYS----CNYSSMSFSFFCL-SIFSLF---MVLDSVFGITLL-------VSLSRNSSLYSCFFYFF-----------
>Quadracus_cudraniae_AH41
-----------------------MMMINF----FLFPF---VYFF-----IL-Y----FSK-K---------LVVLLLLEGVMIMIIFL-----------FYCT----F--DSAVIPYFFL-MIISIF---MVLESVFNLSVL-------VSVSRNSSSSSSSFFLL-----------
>QH8
------------------------MLVLW----VVLGF---SFFG-----IYYL----FRK-K---------LLSLLMIEISFVTMIFL-----------FFFF----SYNMVGDSSFFSL-MLFLGF---MVLDSVLGLCCL-------IISSRNSSVMFSQFFSL-----------
>QH2
------------------------MQKKLSFTFLMAIS---GLAF-----FLNS----YNK-K---------LLCLLALEYIMIVILYN-----------LFFL----SVSSLTPMSTFTI-FLFICY---MVLDSVLGITLL-------ICSSRCPKTMIN----------------
>Pseudogarypus_banksi
------------------------MELFL----ISYFF---GLMC-----FINQ----LKY-A---------LKLMITLEFLMIILM-------------ITLS----YYFLGGYWELEYY-FIMLLM---IVIEGLLGVSLV-------ILVCRMGSSDSLFINNLLI---------
>Pseudocellus_pearsei
--------------------------MEIWLCLYFYLC---GLVS-----LIIK----SDH-V---------LLMLMSLEFMSVVVF-------------LFLF----CCCGMMVGQFYLI-LFFLVI---VVCEGVLGLSLL-------VGVVRSFGNDMIYCVL------------
>Pseudocellus_gertschi
----------------------------MEACLFFYLC---GLFS-----YVV-----SGDYV---------LLMLLSLEFMAVGVF--LLIFCGLGVCMVIIIYFCFFLLWLSVKVLWVCLCWWVLF---VLLVEMWFIVIFKWLV-------------------------------
>Prominens_photiniae_FJ26
----------------------MKEK--LVMWLLYPTI---SLYM-----FHFH----FSN-K---------LMILLILEAVTLSFISFC----------LIFD----ATGDS---SMLSY-LTFLYM---IVLDSVFGLTLL-------VSSSRES---NFSFKEILGY--------
>Proiectus_granularpro_Z304
--------------------DLEKLALLFNFVSCFFFY---CFIK--------F----FNK-K---------LICLLFIEGLMIGCI-------------YR-G----SFALLSMGSL-----FMTLF---MVLDSVLGCCLL-------ISSSRLFDGLSFTHF-------------
>Phyllocoptruta_sp.nov._CA6
----------------------------MYVNFLVFFL---FSLG-----LLLS----FEK-K---------LICLLFLESIMIFLFYFL----------YDFFLGYMF-------SFFTFTLIFSIF---MVLGSILGLSIL-------ITCSR-TSSSYSMI--------------
>Phyllocoptrata_platyclada_S138_12S
--------------------LTSYFFVFF----FFFSW---LLFL-----FKN-------S-Q---------LLLLLSLEGMMLCSIFF-----------FF------VFNGTSLMNIFFL-IFLAFY---MVLDSVLGISCL-------ISFCRNSSKMSLSM--------------
>Phyllocoptrata_platyclada_G6
-------------MLKIPEKFNFLFLCFF----FFFSW---LLFL-----FKN-------S-Q---------LLLLLSLEGMMLCSIFF-----------FF------VFNGTSLMNIFFL-VFLALY---MVLDSVLGISCL-------IAFCRNSGKMSLSM--------------
>Phyllocoptes_taishanensis_S90
-------------------------MFPL----FIFL----NVLV-----LCAN----FDK-K---------LIVLLMLESLFLLCTFM-----------LFFD----C--GSLNYNLFLL-FLLSVF---MVLDSVLGVSLL-------VLSSRNYTSSSVSLTNF-----------
>Phyllocoptes_gaotainensus_GS9
-----------------------MFVFSF----FFLLS---L-MS-----ILIF----SKK-K---------LVMLLLLEMMMILYIFL-----------SYFN----F--SNMTFSFFLI-FTISIF---MVLDSVFNFSIL-------ISSTRNSSSYNSIITTF-----------
>Phrynus_sp.
------------------------MMMWMLIGLIIYVV---GLMS-----FVSR----WKH-V---------LSVMLSLEMMMVGIY-------------LMVV----CGSLIIGGGVWLS-LIFLGM---VVCEGAVGLSLI-------VSLVRSFGGDCL-LGFIGDVGGGI----
>Pholcus_phalangioides
------------------------------MKTLILM----SMLS-----MLWW----RNH-I---------LMMLMSLELLLLCSM-------------LMI------MNSSPNNSSFIL-ILFLAM---SVMLASMGLSML-------VNMARTHMSSLSLPLIN-----------
>Phoebe_hunanensis_S153
------------------------MDFLYFFSLIFLIY------M-----FSIF----FFK-K---------LTVLLILECFMMIVI-------------MSFF----VSHSVTIS--FIC-LILTIF---MVLDSVFGLSVL-------LSCSRFSGYFMNDLFNF-----------
>Phalangium_opilio
---------------------------MVMLNFYVFCLFFGGLMC-----VVLS----RYH-L---------LVVILSLEFLMLSVF-------------LLLV----FSLSGGVNNCIMM-MLYLFV---VVCEGSLGLGIL-------VSLVKGYGGELCSSLNLLQC--------
>Pergamasus_crassipes
------------------------------------MF---GALS-----IGLN----RKH-L---------LSLLISLELVMLGLF-------------FIL-------FFGVSLMVEVL-IFFLVV---SVCEASLGLSLL-------VTMVFFYGSDSFQGYSTLVC--------
>Paratemnoides_elongatus
----------------------------------MYLMVLIALTN-----MVLK----MKH-V---------VIMLMSLEVIYVVLVIVVGVSNILGHKYL---------------------YLFMFL---MVSDGCLGLSLL-------VNYIRFHGCDYMMNLKLNF---------
>Paraleius_leontonychus
-------------------------MLF---FALMILF---GFVI-----FLFY----NVH-Y---------LVLLLSIELILLGTL-------------FFLF-----VNWGGGESLVNV-FLFFLL---MACMGGFSVSLL-------VSLFRGLGRDFWFGRGFF----------
>Paracalacarus_podocarpi_S142
--------------------------MTYYMFNLFFVL---MVYS-----FVKY----FSK-K---------LILLLILE--MFMIF-------------AIFN----FLRESTFGLCFFL---LSVF---MVLDGVFGMCCF-------IYSSRDSSLNSFYVSNF-----------
>Panonychus_ulmi
--------------------------MFFLFMLVLSMI------------LFIN----FKN-N---------FILLIMMDILMVIMT---------------------IMFFLNFYTFFMIYMTFI-----IIMSSIMGINLI-------IINSRLKSNFETKFFKD-----------
>Ornithodoros_brasiliensis
---------------------------MFLIGLLIYVS---GFFS-----VLLD----RKH-I---------LILLLCLEFMYLGVL-------------FNI-----FVLESYDGIFVDI-IMFMVF---VVCEAGMGLSIL-------VMSVYYYGNDKLDSLVLLKC--------
>Ornithoctonus_huwena
-----------------------------MIKAVMFS----SLIS-----MLWF----RNS-I---------IQMLLSLELLLISCF-------------ISL------STCTSTISLFSL-MFFLTI---MVSGSALGLSML-------VASSRHHHSSSPFHLFILSFDKNH----
>Oribatula_tibialis
-------------------------MVF---SFLLLLG---GFFL-----ILLF----NVH-Y---------TIVLLGLEVVLLGVV-------------LSLC-----FDSLGSLNFVGV-FLFFLV---MVCLGGFSISLL-------VSLSRGYGRDYWFSSYIF----------
>Oppia_africana
-------------------------MFF----LSLFFL---CLFV-----FFLY----KSH-L---------VYLLLLVELMLLMAF-------------ILFG-----INMTSLFSLDVL-FIFILV---MVCLGGFGISLV-------LSLSRHKGRDFWVLGYIF----------
>Opilio_parietinus
---------------------------MMILNLYVFSLFLGGLLC-----IIMS----QNH-I---------LVMILSLEFLMLGIF-------------TSLM----ISLGGGMNNCILT-MLYLFV---VVCEGSLGLGLL-------VSLVKGYGGDMCHLLMLLRC--------
>Oligonychus_shinkajii
-----------------------------MFLMFFFIL------------CFLN------N-M---------FLLLIVLDILMIILS---------------------LIIYFNLFNFFFLFMIFL-----SVFSTLIGMIMI-------FSISRSKSSFKSNFYKN-----------
>Oligolophus_tienmushanensis
--------------------------MMMILNFYIFSMFMGGLIC-----MVLS----HYH-L---------LVMVLSLEFLMLSIY-------------YSLS----LSMGGGMNNCLLM-MLYLFV---VVCEGSLGMGLL-------VSLVKGFGADLFGLLNLLRC--------
>Nymphon_gracile
----------------------MFMVYFSFLFSCYVFL---SV---------------QSN-L---------LILIMSLEMMVLIAY-------------WGI-----TLILGMKGVDYFLSLYFLSI---TVCVSALALTLL-------VRVVRVHGDDKIKSVSSI----------
>Nothopuga_sp.
---------------------MMINV--FYLGIVGVLV---GLFT-----FLSH----RQH-L---------LSMLLSLEYTSLSLF-------------FVFA----FCLYLYFGEEYLL-LYYLLM---AVCEGVLGLGVV-------VGVVRLSGNDFFSSFSLLKC--------
>Nothoaspis_amazoniensis
---------------------------MIMVGGVIFIA---SLVS-----IMLD----RKH-I---------LIMLLCLEFMYLGVL-------------YVM-----FVMMGEVNFELGM-IVMMFF---IVCEAGLGLSIL-------VGSVYFYGNDKVGAMILVKC--------
>Neoscona_theisi
---------------------------MYSIKIMILI----SITS-----LWWW----RKN-I---------IILLLSLELMLMSIF-------------TLV------ATNLFSMSPTAI-MVMLTI---MVAGSSLGLILM-------VSLCRFFKSPNALPVWLLI---------
>Neoepitrimerus_platyclad_S138
----------------MLSQFYLLEFYIFFVLS--FFC---VSLY-----RF------FSK-K---------LVVLLMIEAMMIFLLLS-----------YVWS------CTSSIFSFPLM-IFLSCF---MVLDSVFGISTL-------ICCSRAS--SELSPGNLIL---------
>Neocalepitrimerus_rosa_GX37
-----------------------------MLSSTLLIS---SIFS-----FLKH----FNS-K---------LYALICLESLMLTTL-------------MMAM----TQSTMGQFSKMTC-MFLLIM---MVCDSTFGMSIL-------MSSSRSSSSYLKHFSSL-----------
>Nalepella_abiesis_Z275
---------------------MSNSLMYFVF----MVL---FTVM-----MVSF----EKK-K---------IVILMMLEMNMI-MT-------------MLLA----LYFSGNCSLNMNV-FMIMLL--IMVVESVLGLSIM-------TVASRNTSINSSITKSWF----------
>Mesobuthus_martensii
-----------------------MMNYFFSLGLLMFLI---SLMS-----LISR----FKQ-I---------LSMLLSLEMIILSVF-------------ILAA----STTYMKNSEGSFL-LIFLCL---AVCEGALGLSIL-------ISISRQYGNTFIHSTSLL----------
>Mastigoproctus_giganteus
------------------------MMMIWGGSMAIFIA---GLSS-----FIFR----FKH-V---------ILMLLSLEMMMLGIF-------------LGLV----Y-ILVGSSFEWLI-LMFIPM---MICEGGLGLGLL-------VFMIRSFGSDYVNLSII-----------
>Mahunkania_secundademo
---------------------------MFYLTMLFILV---AFFC-----MMMS----GPS-L---------MLIIFLVEMVSMMLF-------------FLYS----VTSMYFMVEISPI-FVVIVA---LTMDSILFLVIF------IVLIVKNYNDKTFVSSKW-----------
>Liphistius_erawan
----------------------------MLMMDFGFLV---GVVS-----LLWW----RYH-I---------LCCLLSIELMLSMVF-------------LSLV----YASCLEFNESSVL-LVFLSM---VVCESSVGLSLL-------VSLSRSHGGDSISFIWSLN---------
>Limulus_polyphemus
---------------------MLINFNEVLLGILVYFL---GLMS-----FLSN----RKH-L---------LSMLLSLEFMVLGSF-------------LLMV----RLVGGSLGEESFL-LFFLTM---VVCEGSLGLSIL-------VLVIRSHGNDYFSSMKLLEC--------
>Leptotrombidium_deliense
-------------------------MMI---FEFIFLS---SILV-----IMFF----KHH-Y---------MLILLLLELVMVSIF-------------FGLC----LISFI----FEAF-IFLFIM---LVLEGVFGLSIL-------INNSRSLGGDFFSKTSV-----------
>Leipothrix_sp._Z372
-------------------------MSMF----FLFT----SFIF-----IMLN----FNK-K---------ILVLLGFEILTINLIFF-----------YGIY----C--GSASLTFFIL-IMLSVF---MVLDSVMGITLL-------ISSSRSSQMFCYGLNNF-----------
>Leipothrix_sp._S83
------------------------MEQFLPYATVIFYL---YLIQ-----YFPF--------K---------LMVLLALEAMFLFMI-------------FLST----KFMGGLSMCIFAF-LTLSLF---MVLDSALGLSLL-------SGVTRQSFFSSYRTESI-----------
>Leipothrix_c.f._sabinae_HEN4
---------------------------MFFVLS--FFC---VSLY-----RF------FSK-K---------LVVLLMIEAMMIFLLLS-----------YVWS------CTSSIFSFPLM-IFLSCF---MVLDSVFGISTL-------ICCSRAS--SELSPGNLIL---------
>Keiferella_guanegouensis_QH1
--------------------MQVEYLSIF----MFLS----FTFC-----YVTL----FEK-K---------LIVLLSLEGLMLCSIFC-----------YV------ERMGSLIFC-FFL-FYMAIF---MVVDSVLGLSVF-------INKSRASGVSAQ----------------
>Ixodes_holocyclus
------------------------MKLMMEISFMMYMV---GLLV-----LLVN----RSH-V---------MIILLCFEYMYLGIF-------------MLM------VFSLIFFTLTKV-ILYLII---IVCEASLGLGML-------VSMNFYYGNDKLSSMILLKC--------
>Humerobates_rostrolamellatus
-------------------------MFF---SYFVFFF---CLFL-----ILMY----GSH-Y---------VFLLLLVELLLLGLF-------------IYMC-----WFFFLSFGMMGL-FIFLLV---MVCMGGFSISLL-------VSLARGIGRDFWFFSFIF----------
>HK8_20200104
------------------------MLYLK----FMILC---SFFI-----FCVN----FHK-K---------LISLLSLEMVMIIMIFS-----------FFYA----LKECS-MINFSFF-TIILIM---MVLDSVLGICVL-------INSCRSSSKSILQLF-------------
>HK3_20191031
------------------------MFSLW----FVFFC---SFFL-----YIKF----FSK-K---------ILVLLSLEILFISLIGL-----------FFSF----SFLGSSVTPFFSS-MCFLTF---MVLDSVFGLSLL-------IFSSRNSSIYSSTIFFV-----------
>HK3_20190627N10
------------------------MFFLW----FVFFC---SFFL-----FIKF----FNK-K---------ILVLLSLEILFISLIGL-----------FFFF----SFLGASVTPFFSS-MCFLTF---MVLDSVFGLSLL-------IFSSRNSSTYSSTVFFV-----------
>HK3_20190627N9
---------------------------------MYFFF---FFFQ-----CLVT----VNRSK---------LVSLIILESMTVYMIF-----------------SYFSSHSSGGVESFLC-LVFMIM---GVLDSVLGLSIL-------VS-SLSSNSFFSVFSFYF----------
>HK2_20190627
-------------------------------------M---SYLV-----LLYT----HIC-YNSIKMNLKKLNILMMIELVTILNI-------------LMFS----EKMSYSSYNIFIL-ILMMIM---MVIDSVYGLSLL-------ISVARKTSTSMMKDCL------------
>HK1_20190627
-----------------------MMVVYF----LSFFG---MVSS-----IMFK----FNK-K---------LFVLIMLEGLMMFLIFSLF---------FFPG----SDFFS----FFFL-FVLSVL---MVLDSILGICLL-------LSCSRNSYYINSFFCFF-----------
>Histiostoma_blomquisti
-------------------------MVLSGAIFIMFC-----FFI-----FFYS----SLQ-V---------MVVLLMLESFIL-LA-------------V--------FYMSLNFFWFSL-VMLIMV---GVCLGAFGISVM-------ISSVNSKSYLYFYSS-------------
>Heterometrus_longimanus
-----------------------MMNYFSTMGLMMFIF---SLIS-----FVTR----SKH-V---------ISLLLSLEMMALGSL-------------MALS----SMLLMKGGESFII-IVFLTM---IVCEGSLGLSLL-------VMMTRFFGNDYLKTTNLLTK--------
>Hermanniella_granulata
-------------------------MFL---SVFIFLV---GFLM-----VVSY----GVF-Y---------LIVLLGLEMMLLGIY-------------LSLG-----ISFLNISVAKGM-FFFLVV---MVCMGGFGVSLL-------VGTSRVSGQGSWLLKHMF----------
>HEN32
----------------------------M----FWFIS---SMFC-----LMYASYIFLEK-K---------LIPLLCMEMITITLIWS-----------LWSL----SEYFSSCDITIFS-LIFLVM---MVLDSVLGLCLL-------VLCSRESHKLSL----------------
>HEN23
------------------------MSFLY----ICLLW---SLFI-----YFKR----FEK-K---------IFALLSLEMAMLLLISL-----------FFLY----KGSLFSYGLSSLG-FLFLIF---MVLDSVLGISLL-------IFSSRLSNSVSMKFF-------------
>HEN13_MT2
------------------------MSFLY----FSLLW---SLFI-----FTKR----FEK-K---------IFSLLSLEMSMLLLISL-----------FFLS----KGSLFSYGLSSLS-FFFLIF---MVLDSVLGISLL-------IFSSRLSNSV------------------
>Hemiscolocenus_sp.nov._Z394
------------------------------MMFLFFFL---YYYT-----NL------FNK-K---------LLCLLVMECLMVFLIF-----------------SYLMSSDSNFCSFYVF-LILSAI---MVVDSVLGLSVL-------ISQSRSTDHDYCPINMY-----------
>HC3_20190110
-------------------------MEFFFLFPFLFYF------------FH-F----FSM-KAHLPPLYSNFVS-LY----------------------YLFF----SGWVQL-FQFLFYSLFFGGF----------------------YSLSQSFSYFFTGVFIP-----------
>Haemaphysalis_bancrofti
---------------------------MMSMTLFIYLI---GVFS-----FILN----RFH-L---------MLLLMSIEFMYLSLM-------------VIF------FYNSMMISIINV-FVFLTA---IVCEASIGLSLL-------VVISFYYGNEFISSLNLIKC--------
>Habronattus_oregonensis
---------------------------MNIITIMVMT----SMLS-----MCWW----RKN-I---------ILMLLSLELLIMSLF-------------SSL------TLLTSTSSSSSL-LMMLVM---MVSGSSLGLSLL-------ISISHMHNSSNSYFINMLT---------
>Grandiscapitis_camelliae_YN453
-----------------------MFFFMMVLLSMIFFS---VVLT-----IFYK----FNF-K---------IILLIFFEFLMIIIIFD-----------YFIF------YSINFFSSFML-FFFMVF---MVVDSVFGMSSL-------ISSSRSYLFSFKSLNSF-----------
>Gaeolaelaps_aculeifer
-------------------------MKSVIMGVLFYFL---GLFS-----MILN----RKH-L---------LMILLSMELMMLGLF-------------ILLM----MMIMNEMYEM--I-IFYLVM---VVCEACLGLGLL-------VVLVFFYGSDLLSSFNFLNN--------
>Fujianacarus_wisterianis_Z399
--------------------------MFFWFFNLCFLC------------LCIF----FSK-KAYFPPFFSNFQAMLL----------------------FIFF----SFFFCLGFKFFFHDLFH-RF----------------------YCFSESYTDFFMYFFLSL----------
>Fujianacarus_wisterianis_HN237
-------------------------------MLFCFFG---SLIY-----VFFVCVFFFRK-K---------LIFLLSLEIFSLYCC-------------LFFF----HFSSVLVLNFFSM-ICFTVF---IVLESVMLISLY-------ISSCRFSGLIHQNSAVL-----------
>Fujianacarus_wisterianis_CQ1
-------------------------------MLFCFFG---SLIY-----VFFVCMFFFRK-K---------LIFLLSLEIFSLYCC-------------LFFF----HFSSVLVLNFFSM-ICFTVF---IVLESVMLISLY-------ISSCRFSGLIHQNSVV------------
>Fragariocoptes_setiger_CM
-----------------------MLNILMVC----LLL---STST-----MIYR----SKS-K---------IMVILTMEMIMLCSV-------------MIM-------MASKSSMKMVS-TMIIIMSILMVTESVAGVTMV-------IMSSRESDGMNTSLCNWV----------
>Euseius_nicholsi
---------------------------------MMFII---GFSS-----ILFL----CDG-I---------LNVLISLEFMILSIFIL-------------------FYFTYYNENILEL-LMFLVF---MVGESVLGLILL-------TLKINFTSSDNILMLNVY----------
>Eriophyes_armandis_Z303
--------------------------MVFNFYYFCLAS---FFYS-----FFFF----FKK-K---------LLCLLYLEGVMLILIA------------YSVT----HLSLMGLLI-------LSFF---MVLDSVLGISLF-------VGSSRGTDLLYEAF--------------
>Eremobates_cf._palpisetulosus
---------------------MSSWF--IVVGVMGIIF---GLFS-----FLSN----RKH-L---------LSMLLSLEYMVLSMF-------------YLLS----FVLVGYFDEDYML-LFYLTV---VVCEGVLGLSLM-------ISMSRVLGGDYFSSMSLLQC--------
>Epitrimerus_sp.nov._Z338
----------------------------M----LLGLM---FLFC-----VFLN----FGN-K---------LLNLLFFEGAMVLFVSVSYGQASLGSGSFF-----------------IP-LIFMVF---LVLDSVFGLCLL-------SNSSRFSSVLC-PFSFTL----------
>Epitrimerus_sp.nov._SD25
----------------------MHMVLSFYFTGFLFSF---LFFF-----LFSF----FSK-K---------ILVLLLMEAFMIMNICF-----------FCFS----C--SAKIFSIFTF-FLFSVF---MVLESVFGLTLL-------ISSSRDSSI--SSVLLMES---------
>Epitrimerus_sabinae_S83
--------------------------MFL----IFFSC---FLMV-----FLNF----YKM-K---------LIVLLSLEGLLISCIFV-----------YF------FVTGSGSTCIFFP-LFFTVF---MVLDSVLGLSCL-------LGDCRDSSFASHQLL-------------
>Epitrimerus_sabinae_HEN25
--------------------------MFL----IFFSC---FLMV-----FLNF----YKM-K---------LIVLLSLEGLLISCIFV-----------YF------FVTGSGSTCIFFP-LFFTVF---MVLDSVLGLSCL-------LGDCRDSSFASHQLL-------------
>Epitrimerus_sabinae_GZ121
------------------------------------MI---FLFS-----VFVY----FRL-K---------ILVFLFLECMMLMIVCM-----------WFIS----F---NSFPCFFCV-MLFSVF---MVLDSVLGLSIL-------IGGSRYSSKFGSVVNFV-----------
>Epitrimerus_pyri_AH40
--------------MSENLKKMLPMFFCLVFCMFTL--------------YFKL----FNK-K---------IMVLLSLEGLMLSSI-------------GVLH----SSVESGYYIMILL-LIFSIF---MVLDSVFGISLL-------ISGSRCANIMEKFFR-------------
>Epitrimerus_cf._spirae_KK1
---------------------------MLFSTLFFLLL---LGFS-----FLKN----YSR-K---------VCVLMILECFFLLLI-------------YYFY----SLFFISKSSVFVF-LLFSIF---MVLDSVFCASCV-------ISVSRSGGKSFSSF--------------
>Epitrimerus_c.f._sabinae_Z300
-----------------------MEHLFF----YCFMI---FLFS-----VFVY----FRL-K---------ILVFLFLECMMLMIVCM-----------WFIS----F---NSSPCFFCV-MLFSVF---MVLDSVLGLSIL-------IGGSRYSSKFGSVVNFV-----------
>Epilohmannia_sp2.
------------------------MVWF---FLFSFLV---GFFI-----LFFY----SWH-Y---------LVVLLCLELMMLSVF-------------VVS------FLAFSFDSAVLG-FFLLLF---LVLMGSFSLSVL-------VHCFRGWGEDFYKVNCSF----------
>E1
------------------------MLSLK----FMILC---SLFI-----FCVN----FHK-K---------LISLLSLEMVMIIMIFS-----------FFYA----LKECS-MINFSFF-TIILIM---MVLDSVLGICVL-------INSCRSSSKSILQLF-------------
>Diptilomiopinae_sp._GZ126
------------------------------MLKFLIIS---MMLN-----VILY----WDK-K---------LIILMKLEMIMFTLM-------------ILYA----KNHGSSFQS-FFI-MLLAMM---MVLDSIYGICVM-------LSSISMSMNMSMPMKMF-----------
>Diptacus_sp._CA46
--------------------MEMIFLCF-------IFI---VFSI-----IIKV----NKK-K---------LITLMMMEILMFSLI-------------LIYA----FMHMSLKFSVFFL-IMLSMF---MVLDSVFSICTL-------INNSRNTSTKNSTKILF-----------
>Diptacus_brevichaetus_Z365
-------------------------MLSF----ILYI-----YVF-----N--K----FSQ-K---------LLILLTLEILFILMMWG-----------FSSN----F--SNSISSIQLL-IFFTIF---MVLDSILGISIL-------IGSTRNSSKISAPMNYF-----------
>Dipentamerus_litseaec_GD140
-----------------------MSLFFT----CIFFS---SFYM-----IFKN----FSK-K---------IMVLLFLELCFLSLIFL-----------YLTN----SYSSSGHGSYFSG-LLLMVF---MVLDSVFALCLL-------IFSSRNSSIYSNFLLGC-----------
>Dermatophagoides_farinae
-----------------------MLSGFLITVFFYFYL------------IVCS----SVN-I---------LTLLVLVEFLILFCF---------------------LHLVLMGFSYLTC-LFFILI---GVCMGAYSICVF-------IFLYRCKVSSYLFSSTMMEFS-------
>Dermacentor_silvarum
---------------------------MMISIMILYTI---GLTS-----LFMN----RRQ-M---------MMILLSIEFMYMSLL-------------LMM------CIYFSFFNILSI-FVFLIS---IVCEAGLGLSLL-------VLMSFFYGNEMMNSLNLIKC--------
>Demodex_folliculorum
----------------------MVTVDLLYFKLFFFL-----MIG-----FVLF----KWDYY---------LLIVMNMEFVYFVLFYLMLVFSGALFFMEFVVYF--------------FLCLWLEL---LDLLFFWFI--------------------------------------
>Damon_diadema
--------------------MKTVFYFWWWVGFSILLL---GMIG-----VISR----WKH-I---------FTVLVSLEMVVVGLY-------------VLIF----AGLNMGGGGVWVL-LIFLGL---VVCEGAVGLSLV-------VSLVRSHGGDCL-MGFMGDVG-------
>Cryptocellus_narino
--------------------------MLKFICFYFYVC---GLLG-----YVVW----SGH-I---------LLMLLSLEFMVVSLF-------------FFFF----FCFGVLFGQYYLL-LFFLVV---VVCESALGLSLL-------VSVVRSFGSDMLYSLV------------
>Cosetacus_sp.nov._GD115
-------------------------------MEFILMA---SMGL-----LMMKALKNFFN-K---------LAVLMMLEAMMVLLIAN-----------MMI-----LSNEINLNIIFML-MCLM-----MVLDGTLGISIL-------ISSSRSSFFMMKSMKTL-----------
>Cosella_viburniae_GD139
--------------------------MVFLIMSL---S---LIFS-----SVKF----FEF-K---------FISLIVLEFLYISFLL------------FFIN----IMSISGFFLF------FLVF---MVLDSAFLLSFF-------LINVRSTSMVYFNFYNL-----------
>Cosella_sp._GZ75
-------------------------------------M---LIYN-----MFNL----FNF-K---------FIYLVNLEICLCFSLV------------LFCS----YFY---FLFYYFF-LFFLVL---LVLDSVMGLSLI-------MSCSRSSSILGFYFYFYF----------
>Cosella_sp._FJ16
--------------------------MIFMLIYF---F---LLNC-----FFKF----FRH-K---------FFVLVIVEMVYINFMF------------FYIY----YFFENNFLIF------LLVY---MVLDSMIILTFF-------LSMIRTISMLMVN---------------
>Cereusacarus_sp.nov._Z361
-------------------------MISF----LFFFN---FILC-----II-N----FNK-K---------LLYLILMEGLMIFSIMN-----------F--S----INYFSIHNSFFFF-LVFSVF---MVLESVLGISLL-------ICSSRNSSYLSTDFCAF-----------
>Ceratoppia_bipilis
-------------------------MLI---CLFIFFV---WSLF-----LMSY----NTH-Y---------LVILLGLEILLLNLY-------------FMFC-----LSFMSNFGLGGF-FSFLVM---MVCAGAFGISLL-------VSLSRCYGRDFWLTSFIF----------
>Catarhinus_sp.nov._GD136
-----------------------MEKLFLIMILL--------LRI-----FNFT----YKF-K---------LMSIIILEMISIMVIS-------------IFI----LTGGSNSFSLFIL-MIFVIF---LVLESVFGMSIL-------LSTHRGSSLNNVSF--------------
>Carcinoscorpius_rotundicauda
---------------------MMENFNIMMLGLIVFFL---GFSS-----FLLN----RKH-L---------LSMLLSLELMMLGSF-------------LMLV----FLISGSLGEESFL-LYFLTM---VVCESSLGLSIL-------VLIIRSHGNDYFFSMKLLEC--------
>Calepitrimerus_sp.nov._Z308
-------------------------MSAF----LFVFG---GLL-------M-N----FRK-K---------LIYLMFLECLMILCFLS-----------FFVF----LVGYSLSKFFFF---FLLVF---LVVDSVLGISCL-------ICQSRFSDSSSN--LIFCL---------
>Calepitrimerus_flexuosus_Z342
--------------MKK----------ILILPLLTLIY---LSSV-----YLLF----FEK-K---------LIVLLSLEGMMLCLI-------------ILAQ----GLTFTSYSCIFVL-TIFSIF---MVLDSVFGVSLL-------ISCSRSKSSI------------------
>Calepitrimerus_bungeanus_HLJ97
---------------------------MYFLVSFFFLA---CSLS-----FFTL----FES-K---------LLSLLFLELMMLCCV-------------WFYL----LGVHVVFFS---M-VFLCGL---LVLDSVFCISLL-------VSSSRDGYLGAKVFSL------------
>Calepitrimerus_anomalus_HLJ99
--------------MSH---------FFFVFLLFSFVW------A-----FFKF----FSK-S---------LIVLLSLEGMMLVSI-------------CNF-----SILSKMYFHFLML-VILSIF---MVLDSVFGLSLM-------VASSRSSGLFMKIY--------------
>ca39W
-------------------------------MPTIIFM---MASM-----VVIKIVKSFSN-K---------LVALILMESVFILTILN-----------QMI-----M--KCTCSPILMI-LTLMVF---MVLDSTMGVSIL-------ISMSRNSVASMQNFMKI-----------
>ca35
--------------------------------MFFFFV---FSSI-----TFCYLLVVYPR-K---------LLVLLLMECMFLFSFFN-----------YFF-----FLGTIQSGVIFPC-FVLLLF---LVLDSVIGVTLM-------LSIGRSSGCHKGWFL-------------
>CA2
-------------------------MFLFALI---FFL---CLIN-----FWFF----FHL-K---------LVALLCLEGMMLSIV-------------YMLQ----SLKLISLPSLFLL-MFMSIF---MVLDSVLGLTLLGWKAHSVGPSMKLLS--------------------
>Boczekella_fabris_HLJ101
------------------------MNLFFVASSIGFIM---FGLL-----AILS----SKK-K---------IILLMVLEFLMMWLI-------------LLSM----LMMKSQLSYNLSF-VIILIC--AMVTESILGLSIV-------TCFSRNSSSNSGQS-SWL----------
>Bipassalozetes_perforatus
-------------------------MFF---TSFLFFM---CLMS-----MFLY----SVH-Y---------IYLLLFLELALLAVF-------------TYMT-----MFIMVGHGLQGV-FMLLLV---IVCLGGFSISLL-------ISFSRVSGRDFWYFRHIF----------
>Asternoseius_sp.
----------------------------MMAGFVMYMV---GLMS-----FLSS----RMY-I---------LGLLMSLEFMMFGLL-------------MVM-----FSSIMFLMNIVMM-MSMMVM---MVGEASLGLVLM-------VMMVYYYGNDYVGSMSILNC--------
>Argyroneta_aquatica
---------------------------MTLMKLMMYI----SILS-----MCWW----RKT-I---------IMLLLSLELLLISLF-------------LSL------S-INNQFSQISL-FSMLVM---MTAGSSIGLSML-------VSLSHSHNSSNSIFINMMTW--------
>Argas_lagenoplastis
---------------------------MIVVGMVSFLF---GFLS-----LLMN----HKH-F---------LMLLFCFEFMYLCVF-------------ILL-----LVIVGVTGMFLNI-ILFLII---IVCEASLGLSIL-------VTSVFFYGNDKLGSMVILKC--------
>Ardeacarus_ardeae
-------------------------MMI---IILLLSF---LMIL-----FYSS----SFH-S---------LIFLILVEFLVLITV-------------F--------VLVCYGSSIFSS-LLFLLT---SVCMGAFSISMY-------IVMVRDKNSFYCLGFLF-----------
>Apodiptacus_toxicodendri_FJ25
--------------------MEIILFLF-------SVI---TLMN-----ILSF----TAD-K---------LITLMMLELLMFSLI-------------LIYS----FYHNTLKNSMFFM-ILFAIF---MVLDSVFGISIL-------INEGRAKTNFVSKLILF-----------
>Apodiptacus_sp._E11
-----------------MFKIYIFFFILIILISFILMK---LFIY-----IFSF----SNK-K---------LIILMILELMMFCLI-------------LLYS----FNYGSIKNSVFYL-IILSIM---MVLDSVYGICVL-------ISSMRNSANFSANKSVF-----------
>Apodiptacus_castaneae_Z377
------------------------MFIL-------FMK---LIIS-----IFSF----SNK-K---------LITLMMLELFMFCLI-------------LTYS----FNYSSMKNSIFHL-IILSII---MVLED--------------RKSTRLNSSHSVKSRMFFSVYNI-----
>Amphitetranychus_viennensis
---------------------------MFLFLMMMIIF------------IMMN----SKN-N---------FFMMILLDIMMLILM---------------------LLIYMNMNNYFLCNLIFL-----MVFSSIMGIVLI-------ILNSRLKSNFKSNFYKE-----------
>Ammothea_carolinensis
----------------------MLNIYMLIMYMYIIIF---CMFN-----YFYM----NKH-L---------LCLLLSLEFFMLLVY-------------FLIN----FILMNM-SNEFYMGLYYLTI---SVCEGGLGLSLL-------VMLIRSHGNEMINSFIMNI---------
>Amblyomma_cajennense
---------------------------MVMISLFVYLM---GILA-----LLIN----RFH-L---------IMVLMSIEFMYMSLT-------------VLM------MILFSLLNVLNI-FLFLVS---LVCEAALGLSLL-------VLLNFYYGNEMLNAMNLIKC--------
>Allothyrus_sp.
---------------------------MMMMSLIIFIL---GMFS-----LMFN----RIH-L---------LSMLLSFEFMMLGSF-------------FFL-----FNLMCMLGQITSI-IIFLVM---VVCEASLGLSLL-------VLSVYFYGNDYVKSLGMLKC--------
>Aculus_sp.nov._Z388
---------------------------MLKLTIYLYIL----FYG-----VIIN----LKN-K---------LLMILMLESLMALLI-------------LIY-----NMYHYSMVNLGVM-IIFIIF---MVVESVFTLSVL-------ISESKNTFMNSSSAFNF-----------
>Aculus_sp.nov._Z316
-----------------------MMSIFMVFHL-----------------------------K---------ILVLLSLECLFISCF-------------FFYI----FFNMVFENMIFFV-FVLLIF---LVLDSVFGISLL-------LSTGRSSSMHSSWFF-------------
>Aculus_sp.nov._HEN16
------------------------MFLLW----TLMSL---SFVS-----IYLL----FRK-K---------LLSLLMIELSFVTLIFL-----------FFFY----SYNSLSDSSYFAL-MLFLGF---MVLDSVLGLCCL-------ILSSRNSSPLFNSLFGH-----------
>Aculus_sp._GZ134
------------------------MVLSL----LGIFC---SIFL-----FISQ----FSK-K---------LIPLLSLELMMIFIIWS-----------FFLN----FCDYSHSSSFSLG-LIFLVF---MVLDSVLGISLL-------VVSCRVSGKVSLLLG-------------
>Aculus_schlechtendali_CA18
------------------------MFLFW----SFFFL---SFYS-----VYSL----FRK-K---------LLSLLMIELTFIVLVFS-----------FFFF----SYNVLSDSSYFSM-MLFLGF---MVLDSVLGICCL-------IVSSRNSSSFFNSFFGS-----------
>Aculus_populi_HEN13_MT1
------------------------MSFLY----ICLLW---SLFI-----YFKR----FEK-K---------IFALLSLEMAMLLLISL-----------FFLY----KGSLFSYGLSSLG-FLFLIF---MVLDSVLGISLL-------IFSSRLSNSV------------------
>Aculus_ligustri_HEN33
--------------------------MFS----SCFFL---SMVS-----VFIF----FRK-K---------LLALLMLELSFVSLIFL-----------FFFF----SYNSLGECSYFIM-MLFLGF---MVLDSVLGLCSL-------IVSSRNSSSFMNPFFFQS----------
>Aculus_ichnocarpi_GZ124
-----------------------------------MFC---SIFL-----FISQ----FSK-K---------LIPLLSLELMMIFIIWS-----------FFLN----FCDYSHSSSFSLG-LIFLVF---MVLDSVLGISLL-------VVSCRVSGKVSLLLG-------------
>Aculus_huzhongsalixus_HEN37
----------------------------------MVIS---GLAF-----FFNS----YNK-K---------LLCLLALEYIMIVILYN-----------LFFL----SVSALTPISTFTI-FLFICY---MVLDSVLGITLL-------ICSSRCPKTMISYKSFF-----------
>Aculus_bambusae_SD15
-----------------------MNYLFW----VFFFS---SFFM-----YFKF----FKK-K---------ILVLLSLEICLVSIICL-----------FYIF----SFNSMGNFSFFSS-MIFLTF---MVIDSVFGLCLL-------IFSSRNSTSFSNFVFLF-----------
>Aculops_taihangensis_Z289
-------------------------MFYL----AFFSF---LLNS-----FLV-----FSK-K---------ISLLLSLEGVMISLICL-----------FFSKFLGLESGGHMSISLFFL-----VF---MVLDSVLGICLA-------VVSSRHSSSTGLFSI-------------
>Aculops_sp.nov._Z332
----------------------------M----LLGLM---FLFC-----VFLN----FGK-K---------LLNLLFFEGAMVFFVSVSYGQASLGSGSFF-----------------IP-LIFMVF---LVLDSVFGLCLL-------SNSSRFSSVLC-PFSFTL----------
>Aculops_sp.nov._CA13
------------------------MFWAL----MFLCV---GFIG-----LIKY----FQK-K---------LLCLLMLELCFLSVIFL-----------LFFF----SFGGFGSNSFSCM-MILLGF---MVMDSVFGLCLL-------LSSSRSSCSFMDPFFGQ-----------
>Aculops_sp._CA47
------------------------MMLLA--------------FT-----YFKV----FQK-K---------LISLLILEAFFLVFLYF-----------FYTI----FLHFNSSFSNIC--LVLCLF---LVLDSVFGLSVL-------IGSSRNSSSFSTYFSLF-----------
>Aculops_sinensis_HEN18
--------------------------MFS----SCFFL---SMVS-----VFIL----FRK-K---------LLALLMLELSFVSLIFL-----------FFFF----SYNSLGECSYFIM-MLFLGF---MVLDSVLGLCSL-------IVSSRNSSSFMNPFF-------------
>Aculops_sinensis_GZ38
------------------------MVIFL----YLFLF---LALT-----MLKP----LMK-K---------LNILLILEIFMIFII-------------FLSM----ASKNMDSYHIYSI-FLLSIF---MVIDSVYGISLL-------INSSRNTSKMSFNNKF------------
>Aculops_lobuliferus_CA42
------------------------MIFIT----ISFFW---GLVL-----YIVH----FDK-K---------LFPLLSLEMMMITIIFL-----------FFFG----GGASFSWYLSSYG-FIFLIF---MVLDSVLGISLL-------IYSSRFSEKSSLVLI-------------
>Achelia_bituberculata
----------------------MLNSFNTYMYMIIMIM---CVYN-----FLNN----TSH-L---------LCLLLSLEFFMLMIY-------------FMMC----VMCMNY-NNEFYMGFYYLTI---AVCDGGLGLSLL-------VVLIRSHGSEMINNMILSL---------
>Aceria_pseudoligustri_kadono_FJ31
------------------------MLWIF----LIFFF---SIFN-----LYVF----FHK-K---------LLALLMIELCFVSLIFL-----------YYFS----SFNTFGSCSIFSM-MIFLGF---MVMDSILGLCLL-------ILSSRNSSSFLDPFFGC-----------
>Aceria_aloinis_BJ2
-----------------------MYISYW----IVFFS---SLYV-----YFKF----FNK-K---------ILVLFSLEMMMVSLICL-----------NLFF----SFNSGVSSSSFSG-MIFLTF---MVVDSVFGLSLL-------INSSRNSSIFSNFVFNF-----------
>Acarus_farris
-----------------------MLMLL---IFIALF-----FYV-----FYFS----SLH-S---------LMVLLTVEMIVLCLY-------------T--------ILFLTYLSWFFT-LMFLLF---AVCLGAYGISLL-------VSCSRSKGYNFYLML-------------
>Acarhis_gen.nov_Z277
----------------------------------MYV-----WLF-----TLLT----INK-K---------LMCLLMLEILFISLMFS-----------VGFY----F--DSNNSNIFIL-MFVSIF---MVVDSVLGASIL-------IGTTRNSTKITSVLNYF-----------
>Abacarus_sp.nov._HEN45
----------------------------M----VLFFS---SLFM-----LFKF----FSK-K---------ILVLLFLESCFLSLIML-----------NISM----SFCGKVHSTFFCG-IVLLTF---MVLDSVLGLCLL-------IFSSRNSSSYSFFRLTS-----------
>Abacarus_sp._HEN47
-----------------------MLYFYI----VLFFS---SLFM-----LFKF----FSK-K---------ILVLLFLESCFLSLIML-----------NISM----SFCGKVHSTFFCG-IVLLTF---MVLDSVLGLCLL-------IFSSRNSSSYSFFRLTS-----------
>Abacarus_sp._GD111
-----------------------MLTFFF----ATLTL---CLFS-----LFKF----FNK-K---------ILLLLCLEVSLVCLICF-----------YVIF----SFSAFSIGSFFTS-FIFVTF---MVIDSVFGLSLL-------IASSRNSINFSNFFFNF-----------
>Abacarus_sp._CA9
-----------------------MTSLIW----IGFFS---SLYA-----LFKF----FKK-K---------IMVLLSMEFSFLCLIML-----------FLLH----SFSSNNGSSFFSG-MMFMTM---MVLDSVFGLSLL-------IFSTRNSTFFSNFLFSF-----------
>Abacarus_sacchari_GD130
-----------------------MSLFFT----CIFFS---SFYM-----IFKN----FTK-K---------IMVLLFLELCFLSLIFL-----------YLTN----SYSSSGHGSYFSG-LLLMVF---MVLESVFALCLL-------IFSSRNSSIYSNF---------------
>Abacarus_oplismeni_GZ33
--------------------------MFF----FLFLT---SLTL-----VFKF----FSK-K---------IMVLLFLELSFLSLIIF-----------YLNS----SFSSMVYNSFFSS-FIFLTF---MVLDSVFGLCLL-------IFSSRNSSLCSNFFFN------------
>Abacarus_oplismeni_GD129
-----------------------MSMFFT----CIFFS---SFYM-----IFKN----FSK-K---------IMVLLFLEFCFLSLIFL-----------YLTN----SYSSSGHGGYFSG-LLLMVF---MVLDSVFALCLL-------IFSSRNSSIYSN----------------
>Abacarus_oplismeni_GD121
-----------------------MEKLFLIMILL--------LRI-----FNFT----YKF-K---------LMSIIILEMISIMVIS-------------IFI----LTGGSNSFSLFIL-MIFVIF---LVLESVFGMSIL-------LSTHRGSSLNNVSFN-------------
>Abacarus_bambusae_GD118
------------------------MFSLW----LVFFC---SFFM-----YLKF----FNK-K---------ILVLLSLEILFISLIGL-----------FFFF----SFLGFSVSSFFSS-MCFLTF---MVLDSVFGLSLL-------IYSSRNSSSYSSIIFFF-----------
