# Supplementary material for: Phylogenomics resolves the higher-level phylogeny of herbivorous eriophyoid mites (Acariformes: Eriophyoidea)
Source: BMC Biol. 2024 Mar 22;22:70. doi: 10.1186/s12915-024-01870-9 (PMC10960459; doi:10.1186/s12915-024-01870-9)
Supplement: Supplementary file 3 — Additional file 3. Original untrimmed alignments by Gblocks v0.91. [file 12915_2024_1870_MOESM3_ESM.zip › Additional file 3/AA/NAD5aa.fasta]

>Zygoribatula_sp1.
--------------------------------MFFCGFFF-LLYLFLLFLFLYTFVNG---GFLLNYF-LFSFS---SFDFSLV-------MVF---DFISSGFFC--CVSF-ICSVVF-LYSVFYMEG-----TVDNRRFNWLVFGFVLSM----------FILVFS--GN--------------FFLTMVGWDGLGLVSFCLVIFYSNHGSLESGLVTVFSNRVGDV-----------------------------------------FFL------V--CFF------------FFFLAGSFSFDMSSN------SPIF------------------------------------LFFV---F-----------LFL-------------------------GAITKSAQLPFSAWLPAAMAAPTPVSSLVHSSTLVTAGVYVLVR---FFYIFFFFS-FVC----LKF------FFILTM------LVAGICANVENDFKK---MVAMSTLSQLGMMLFIL-SV-GVWVLSFLHMIIHAFFKSMLFLSTGSLMSHYGGNQD-----SR---FYGFNTY-SFFSFLFFFVSS----VCLAGFPFYIGFYSKDFIIM--SSSLFL-----GICL------YLFFL--IGCIFT---I-FYSVRL-------ILYGY--------SYWIKGYSFSFHEESLNFFI----P-V-----SLLFFKGWLLGGLF-------------YWCFLSKSVVFFSLF---DMLVGLLLISGVLFFYK----------------------------YFFLF-YRAFFYFCMIS---FM-----RWFS-----------SSGSSFF-FEKKMY------HK-WDG-----MWMETLGGQGSY-VSLFSFSNFLDLYKKIGLG---MIIIFVISMSIGVFY--------------------------
>Z392
---------------MLFKKVFFFLF------LVSPLFWF---------NFLSLTS--FY-SVGLKNFN----IYF------DSVWNLGFLSSL---DYQFWAFVS--MVAL-VVKMVC-LYSEFYIK------DYNVKKFFYMMMSFFFVM----------VVLSMS--GS--------------FLIFITGWDGLGVTSIGLIMFYPNKIGMLNSILTMFFNRLGDI-----------------------------------------LLM------L---CM-----------GLWFSA--PSLFLFFPSDDFF---SL------------------------------------VILI---------------LFA-------------------------CSFTKSAQFPVSSWLPAAMSAPTPISAMVHSSTLVTAGIYLLTF---FYSTFTINP-SFNL---ILC------YCILSF------IIGGFLACLEVDYKK---MVAFSTMSQISLVIFML-CY-FSFILSMSHMIYHAIFKTLLFCCVGVVFSNVFGDQL----------KSQTSLGSGSFLSSFLFFSV----FGMTGLMFSSSFFSKDISLE--N-TLCDS----SFIF------FFFLI--WGSLFT---I-FYSCKIL------NSL----------NFNLS-NYSTFSSNNFFCLF------W-----LIFCFFCLYVGNFF--LD---------VLE------LEE-PLISFVDF-LMLNF---LIYLMIF-----------IRHLNF----NLPLLSSL---------YCDVM---FM-----KSFF-YERLMD-SFL----F----------SSMSFYFFSDR-----LFFN------KNYFF-----------FPGGYLMLKTFTFSSYCIIFLVLILVI-----------------------
>Z382
--------------------------------------MM-----SIFFICVLMSG--VY-NTNLSIQWSYIPSKMDNLFLTDFNFNMDWQV---------LFFLS--MLFF-VSSLVT-LYSEYYME------HYNNKKFYYLLLFFMGSM----------LILSLS--GS--------------IMNLMIGWDGLGITSISLIMFYPNKNTIYNSLLTMVFNRMGDV-----------------------------------------LLI------I---IF-----------STYITM--PQEFFFLHNFNNIYI---------------------------------------FLIF---------------L-M-------------------------CSFTKSAQFPLSTWLPAAMSAPTPISAMVHSSTLVTAGVFLNQK---LWYSYNHSS-TLNF---LFF------ISVTTF------ILGGLMANIESDLKK---LVAFSTMSQISMIMVFI-SL-GEILISSCHTLFHALFKTLLFCNSGFLFLIYFSDQL------K---SKMSLNSNHTLLSSLVLVSL----YSMTGLIFSSSFFSKDLILE--I-FMFMD----EEIF------FSCII--MGSFLT---L-SYCASFM------KITL-NYPIPFSISS---------DKKFSF-FM------I-----SLFTVVTLSTGALM--KS---------LLDF-----KVM---IFLSNH-ILMIL---NLLFTL----------ILMYNLKIKLKLMIYI-------------SNSIF---LM-----KIYL-FSMYNKI--F----QTS-----------TQFMMTDH-----FFF-------KPHNLFQYYD------------LNTNFFNFNKNLFVIILMLILIKAL-------------------
>Z344
-------------------MLFPICL-------LISFLMM-----VMFSYKSV----------EIFYFSGFKEVVF------LKGFHF----LF---DASSTIFSF--MVLL-VTCLVC-SFSSSYME------RYNIKKFYFLMCMFFLSM----------VFLVHS--SN--------------FFTFFIGWDGLGLTSICLIMFYPNKMTLYNSFLTMFFNRLGDV-----------------------------------------IFV------S---LM-----------CFVFLF-FHSFMCLLSMNVTLFFLF--------------------------------------------------------IMV-------------------------CSFTKSAQFPLSSWLPAAMSAPTPISAMVHSSTLVTAGIFLVHK---FYQYFENNG-IIYF---LFI------VSFLTF------LLGGFMANLELDFKK---IVAFSTMSQISMIMFFC-SL-GYIYICLIHTVFHAFFKTLLFCISGILFVSFFSDQS------K---THLMSFSASKISRFLFLVSC----FSMSGLIFSSSFFTKDLLLE--I-LNNSF----SSFY------FLMFL--LSSILT---M-GYLCRIM------DCS---KFSTTFFLSTFYFKEYLS-------LF------W-----LLFCLIVISVGALF--SC---------FCLSSVYV------VMSSMDL-IAIEV---LFILPLV------------IGLVYSNKTFLML-------------TITIS---FM-----KKLF-FSMWGKTALN----SLV-----------SQVHFSDL-----LFL-------KSFYIMPFDFT---Q-LKWNPTSNFILF--LLSFALALIFLY------------------------
>Z343
----------------MLKKFFFMTS-------IFSFF----------SFFFLYSIKNFF-SLSSLYFKGFEEIEN------SQNFSF----LL---DNFSTIFLL--MILL-ATSLVC-IFSEIYME------FYSNKKFYFLMVSFLFSM----------LIFVHS--SN--------------FFLMFVGWDGLGISSIVLIMFYPNKFTLYNSILTMIFNRLGDV-----------------------------------------IFV------L---LL-----------GWSLLH--PSNWAF--LSTYSFYFF---------------------------------------FV---------------LLL-------------------------CSLTKSAQYPLSSWLPAAMSAPTPISALVHSSTLVTAGVFLVLK---FNHYLECYN-ILSF---LFL------LSFFSF------ISGGIMASKELDLKK---IIAFSTMSQISMIMVFC-SM-MKIPTALLHTMYHALFKTLLFSVAGFYFTSLFNSQL------K---MKMFSNQFMLKAQILLTVTL----FSMSGLTFSSSFWTKDFVLE----MNLNQ----NLIL------FLCLT--ISSIFT---L-YYCVKIF------GIVLSNKYFN---YSMKNKNSAYG-------VF------W-----FFFFFFTMGSGILLMDTN---------YMCELIFI----KSIEAFILA-MTLMI---FLICEVP------------KN---SMKILLDW-------------TVFTG---YM-----KLYV-FSKIAGYIKM----NTS-----------LHVYFSTN-----MFL-------KKFYLLNFQQTFMSKTFSLNTVIFFIMVYILLMYWY------------------------------
>Z318
----------------------LLFF-------------T-----SFMFFMLSYLN--HP--FFFGLNGWYSFPLE------EKTLPMSLNFNN---DSVSLLFAL--MVTL-VTSVVF-LYSEFYMD------SYKNKKFILFTSLFFFFM----------FWLSFS--GS--------------IMSFMIGWDGLGISSLLLIMFYPNKITLFNSFLTFFFNRLGDI-----------------------------------------LLI------L---FL-----------CYYLNH--LTMFFH---LVDLKD-FL------------------------------------FVFL---------------FCS-------------------------CLLTKSAQIPFSAWLPAAMSAPTPISSMVHSSTLVTAGLYAFLK---LIKSFSLSG-FSSF---LIY------MSALTF------LLGGFLGVLEKDLKK---IVAFSTMSQISMILFFL-SS-TLWAMGALHIFGHALFKTILFLSCGVIFIYKNSDQT-----LS----NLSPLSTSFSWSFLLLCSL----YSMSGAPFSTSFHTKDIVLE--Y-FLDST----LTLF------FFLLI--FGSILT---I-FYSSKIF------TSTVW--------V-SP--KLFSSLKNNHF-LF------L-----FMMLAFCVVSLKVL--FC---------FFLY--PQ----SCIISSMEI-FTIN----LLVVGSL-------TLKVWPLA-S-----SVL-------------PMEVY---FL-----KNYF-FSLASK-LIN----SVS-----------SKGTLSDS-----FFF-------KPS--FLFCNSKLMHF-PMNN-SKFWVFPFL----TVSLFF-------------------------
>Z296
------------------------MF---------FFFLL-----SFFFFSSFLNF--NI-SNSFMYCY--LLKMF------SFNF----SMYF---DKECLSFLF--MVFL-VTSMVV-LYSEVYMD------SYNNKKFFFLTISFLCSM----------VVLSIS--GT--------------IIPLCLGWEGLGISSLLLIMFYPGKIPIFNSFMTFFFNRLGDC-----------------------------------------FMI------L---SF-----------C-FLLN--LSNLFLS--FFESGSNMT------------------------------------ILLL---------------ILL-------------------------CSFTKSAQFPLSSWLPAAMSAPTPISAMVHSSTLVTAGIYIIFK---FFFFIQESG-LDFF---LLF------FSGITL------ILGGLLGAVELDLKK---IVAFSTMSQISMIIFFL-AS-GSLFLCMSHMIFHALFKTLLFCSCGMFFVMVYSDQL-----TK----IFFLGESKLFLYF-FFLSI----FCMSGLPFSSSFFSKDFFLE--L-SIDSH----VSFL------FFTVI--LGSIFT---M-IYSGKIL------KLIFL--------SYKEN-FPSFVNKGMMF-LL------G-----VLFSILALTSPLFI--GF---------FWFN--ES----LPIVSNLEN-FFILM---ALAFSIL-------VNLKLSYK------FMNS-------------SLELL---FS-----KFFL-FSGMGK-LIL----FDK-----------FSMNTNDV-----LIF-------KPY-F---------FLGGKTK-IH-LKSPIFMILSFLLYYLLLF----------------------
>Xenillus_tegeocranus
------------------------------MEVGFFLVFL-VFYLVCLSAFFWS-WGE---GFVVEFS-LFDF-----VDFGFS-------FSF---DFLSLGFFL--SVSF-ISSMVF-LYVIYYMGG-----LVDMRRFLWLVFLFVFSM----------FLLVFS--CN--------------LFGLFLGWDGLGLISFCLVVFYANSSSLESGLLTVFSNRVGDV-----------------------------------------FFL------S--SFY------------FFWGGLSWKYD--------------------------------------------------FFFV---F---CSSYFLIFLFG-------------------------GAITKSAQMPYSAWLPAAMAAPTPVSSLVHSSTLVTAGVYVLIR---FNYLFDFMS-SIF----FSV------FFIFTM------LGGSLAACVESDFKK---IVAMSTLSQLGLMLFIL-SL-GGWILSFVHMVIHAFFKSMLFLSTGSLMMQKMGEQD-----LR---GFGGDYM-SYSGFLYFVVSC----FCLMGMPFFIGFYSKDLIIF--GTTVWG-----GCFL------YFLFL--WGCVFT---V-VYSVRLINIFCVSFFKGE--------AF------FLF-KEGYYFFF----P-V-----FFLFFKGWFLGNVF-------------CWFFLFECSYGLFTL---DLLSGLLVVASGLFLFF----------------------------IFNLF-YFFVFFLGFVF---FF-----QWNS-----------GNGFSFL-FKFLGL------NR-FEG-----EWAEVLGGRGFF-YIFSLFSWWGFFF---SLG----FIYLCFLLLVGVYMFCF-----------------------
>Walchia_hayashii
----------------------------------MVYLLF-SSFLFFHFLLLSFSFSF--SSFMLEVD-FFSFF---SSSISLV-------FSF---DWISFIFSS--FVVF-ISSIII-IYSGYYMKG-----DSFFIRFIFILVLFVISM----------VFLIFG--GN--------------FFMIMIGWDGLGLVSFCLVIYYSDKDALVSGILTVLMNRVGDG-----------------------------------------LIL------L--SIF------------------YFNLMSG-----FSLDLFF------------------------------------MSGVGCFF-----------LLC-------------------------SFLTKSAQFPFSSWLPAAMSAPTPISSLVHSSTLVTAGIYLSIR---FNFIFVGSF-CSLL---LMI------LSLLTM------ILGGFLANFEMDFKS---IVAMSTLSQLGLLFFLI-SI-GFVKLAFFHMVSHAFFKSLLFMGTGGVI--INGSQD-----SR---LKGSYLLFSPVLFSVMFVSL----FSLLAVPFSVGFYSSDLALD--FMFCGNL----IFFI------YLFFL--VGCLST---V-FYSFRIMFFVFSFV--CG--------KGVLD---LNC-VSYFLYFSSLL-G-I-----FLTLYW----GKFV-------------YTMVL-MEDFVLISYPL-KMI-GVILLFLGL----FS-------FVGGKV--FSFF-------ISLMILFKYF-LFKLFF---FD-----YYFK-FDQVWIEGFLQTKLNRM-------------ID-FSV-----YFFDLDFKVLWV-SFVS---------------------IWFFILFFLSTTT-------------------------
>Vittacus_cannabus_HEN44
-------------------------------------------------------------------------------------M----GFYL---DKSCFTFMV--MVMM-VTSMVL-MYSQFYMD------LYNNKKFFYLTVSFLASM----------IVLSFT--GS--------------MTIMMIGWDGLGMSSLFLIMFYPGKIPLFNSFMTFFYNRLGDC-----------------------------------------IMI------L---SF-----------CSLLIF--SLDSFFCLHFSSNMEMFFFLQSSWGLIMILSFCSLLIFSLDSFFCLHFSSNMEMFLIF---------------IFL-------------------------CSFTKSAQVPVSSWLPAAMSAPTPISAMVHSSTLVTAGLFLFIK---FSSYFYFLG-LLKF---LTF------ISATTF------ILGGLLGVLETDLKK---IVAFSTMSQISMVIFFV-SV-GMMASGMSHMFFHALFKTLLFCSCGISFLWVMSDQL-----MK----NFSHSEDNIMFFFLMLVSV----YSMSGLLFSSSFYSKDLVLE--S-FFSYN----EMFM------FILLI--LGSMLT---L-FYSCKIS------SLCFS--------SFNSL-SFSSMKKSNFF-FF------S-----FIFSMATLFSPYFC--QW---------FIFN--MK----FPVVSMMEL-LLILS---ILSLGLV-------VNLNLKSK------FSFL-------------SLDLG---FS-----KFFM-FGMIGT-VMK----LDK-----------NSFHFSDQ-----LVF-------KPN-L---------FFKNLES-LFNSNYLTLMLLIVLMVLIF------------------------
>Vitex_agnus-castus_L._S152
-----------------MKKSFFFIF---------TGFLI-----TFLLVNLSIYV--YL-SKPMYMMP--MLKDF------SLDF----SLLF---DSQSFYFIF--MVSI-VTSMVV-LYSEFYME------HYNNKKFFFLTMAFLSSM----------IFLVLG--GN--------------ILFIMVGWDGLGLSSIFLIMFYPTKTSLSNSILTFFFNRLGDC-----------------------------------------VMI------V---TM-----------C-LIFM--NSSSISS--FLQKEEIFF------------------------------------ILLG---------------LTV-------------------------CSFTKSAQFPVSSWLPAAMSAPTPISAMVHSSTLVTAGVFLIYK---FHFFLYDEG-MSFM---LLY------VFVTTF------LLGGLMGGSEMDFKK---VVAFSTMSQISMVLIFC-SM-GLLYLSITHMIYHAFFKTMLFCCCGISFMWIFSDQL-----MK----SFNMQKNYMFIYFLIFVSL----YCMSGLPYSASFYSKHVFME--W-ALEGF----DGPL------FVSSM--LGSLLT---I-KYSKKVF------SVALK--------SFQPQ-SPSFNKKKSYF-GF------M-----IFFIFLTFFSPFLV--YL---------FLPC--EF----LPLVNDSDLGFMSIM---VFLFFFV-------EFSF-PHG------FSFF-------------TADLF---FS-----KTFM-FSFYGK-LFW----KDS-----------LSLSFNDH-----MIF-------KPK-T---------FFNLKKS-LK-KKSGSVMMFIFFLYLYWKVFY--------------------
>Vasates_sp.nov._Z327
--------------MILSSSTFFFLL---------LSTVF-----LSFTFLISSWV--NL-SPVSLFSG--EFS------------PLSLGSLM---DHKMLCFLV--MIFF-VTTLVS-LYGEFYME------HYNNFKFFSLMVSFFLSM----------TFLVMS--GS--------------FLTFVTFWDYLGVTSLCLIMFYPNKTTSYNSFMTSFFNRLGDV-----------------------------------------GLV-----------F-----------CFCFLL--HHPVLY---LGLSVFHPF------------------------------------IFVV---------------LLL-------------------------CSFTKSAQFPLSSWLPAAMSAPTPISAMVHSSTLVTAGVLIYQK---FENYMIYFN-FYVF---ILC------AGVLTF------MLGGLMANYESDFKK---IVAFSTMSQISMIVIFC-GF-LLFSLSLSHMFFHALFKTLLFCSAGLYLVYVFSAQN-----SH----ILFSKKLSSILLVLMLFSV----FSMTGFTFSSSFFTKDLMLE--I-FLQYG----SFNF------LVL-L--LGSILT---I-LYSAKIF------QFLTS--------FSSS--LPIFVGKKIFS-SI------M-----FFFSLITLIIGFTV---------------FD--FFNMSVNPVVGQGEV-VLLTL---VLMTALL-------LSVPSSNI------MSYL-------------TLDIL---SM-----KSST-FSTLSM-LKW----ESY-----------LSFHSLDH-----LFL-------KPP-LVGGGK------------VTFTLNKLV------FFWVSVFLVLNWLSL--------------
>Trombiculidae_sp4.
-------------------------------------------------------MGG--EGVLVVFD-FCSLG---SFSFDFT-------FLF---DWISSSFCS--FVLF-ISLMVI-FYSSYYMGG-----DLFMARFILILVLFVLSM----------IFLIFS--VS--------------VFSVMVGWDGLGIVSFCLVIYYSDKSALVSGLVTIYTNRLGDI-----------------------------------------FMI------I--SIY------------FSSFFGGWFIFFD-----VWGDSFI------------------------------------F-SV---F-----------LLL-------------------------ASLTKSAQYPFSSWLPAAMSAPTPISSLVHSSTLVTAGVYLVIR---FNFILSYWL-ISSL---ISI------LSSLTM------LLAGISALMEVDLSK---VVAMSTLSQLGLMFFIL-SL-GEWKYSFYHLLVHALFKSLMFLSCGGYIWGFGGDQD-----FR---VKGGSIHSFPLFSMCMTFSS----LGLMGFPFLAGFYSKDAVLD--LIAYDSF----YFLS------YVIFI--AGCLFT---V-FYSIRLLHVSLGGI-FLS--------SSFVN---FFS-SKPSLV------S-L-----MGLGVWILFIGSFM-------------SFGVL-EESFLFFPLIL-KTM-GVLIFFCGLLISPI------------------FFNSFVFKTLSYY--FYSF--LGLMF------------LS----NQVFSNSGMNFKLV-------------LI-SDY-----TWLEKL-------EVSNLSYLFVSLGNLIIKMDLKNYLIWLFLFV---IWLMVSFMVMYV----------------
>Trisetacus_ehmanni_Z341
---------------------------------------MLITMLIMMSSNF----NK--SSISMKVN-MMK-----ETEMNIS-------FLK---SEISIMLSV--TVLM-VTLIIM-FYSTFYMEF-----YN-KKKFNILTISFFMSM----------SVLSFS--QD--------------FNSTMIGWDGLGISSICLIMMYQSKYTVMNSLITMAFNRLGDV-----------------------------------------LIM------A--GLI------------MTSLNL----SSLSFPLTDKITNST------------------------------------SII----------------LMM-------------------------ASMTKSAQFPLSTWLPAAMAAPTPISAMVHSSTLVTAIGSAMMK---MQEIMSVNN-L---------------MNHMSMGGGGGGGGGGGATIYVSDLKK---VIAFSTMSHISTMMFMI-SK-SMMNMAMVHMISHAMFKTSIFMMAGMTFISSFGNQN-----LN---FLSK-MKNPNIQDVFTKISL----TSLTGIPFTSSFYSKDFFLE--MMMYKS-N---SSNS------VFILC--SSTILT---M-LYSTKIIKTITEKSNFSK--------SCMLKMNSLKS---------------S-----SMMTIMSMIGSSAA-------------IIMMPMKSSPIIE-----KMELML-MPMSMIMSLF----------------------------MMKPNSKNLMVIMSMMM---MK-----KSMT-----------TEKLNNLIKFSKSMNSSDFFMM-QNK-----SWKIK-----MF-----------------YKKFSNSFFLFKLSMMMISIISIFMMSSTIMKIN-------------
>Trimeroptes_luanchuanensis_Z322
---------------MIFKKIFVFYF----------SVFF-----NFFFFLIFSES--FF-FF-FDYFNFMSDYFS------NYNFIF----FF---DFSSFLFMS--MVTL-VTSLVL-LYSEVYME------HYNNKKFFFLLNMFFFSM----------ATMCLS--GS--------------FIMLMIGWDGLGLTSICLIMFYPNKNTLYNSILTMFHNRMSDV-----------------------------------------FLI------F---CM-----------GFYFLN--YSYFFFF-L-EQN---LY------------------------------------LFFF---------------FIF-------------------------CGFVKSAQFPFSSWLPAAMSAPTPISAMVHSSTLVTAGIFLFST---LIFYFFDMG-LNFV---IMF------FGFFTF------FLGGILACIELDLKK---MIAFSTMSQISMILIFC-SL-NYLNIMFLHMFYHALFKTLLFCCSGIFFIYYFSDQF-----GF---FFKSA-LDFKFLSFFFFLSV----FSMSGLFFSSSFFSKDLILE--V--FCSN----SSFF--F---FFFLI--FGSGFT---L-FYCSKLL------SVILS--------KSVVK-SSI-VHKKFFF-FL------F-----FFFSFFSMFMGVLL--KF---------FFF------YDLFPLMSSFD--YLFF----I----LF-------FFFFIFNKFI----FNSLFF--YDMS------LKVF---YM-----KSYI-YSFFKD---F---------------DFFKNFLFNDH-----FMF-------KFYYFLP--------ITN-YSSFFSFFY--GYHFL-FWF-FIFLI---------------------
>Trematuridae_sp.
------------------------------------------------MFNFFSFF---------------------IMEGNMY-------MFI---DWISVLFSS--VVMF-ISGCVI-FYSNSYMSE-----DKNKVGFCFLILLFVFSM----------ILMIFM--PN--------------VWTIMLGWDGLGMVSYCLVIFYQSESSSNAGMITVLSNRIGDV-----------------------------------------GIL------M--AMV------------FMVSFGGWTIYSYVS---SN-LLLL------------------------------------LVGF---M-----------VIM-------------------------GAITKSAQIPFSAWLPAAMAAPTPVSALVHSSTLVTAGVYLMIR---FGKMFNGGL-FSNI---LMY------LSIMTM------ILAGLGALLETDMKK---IIALSTLSQLGVMMMTL-SV-GLYYVSFFHLLTHAMFKAMLFLCAGIIIHGMGGNQD-----VR---FMGEFSKTSPYIMMMLLVGS----FSLMGFPFLSGFYSKDCLLE--YFYMNNS----SWVY------MTFVI--LATMLT---S-LYSLRLIFYLCGVGGMNL--------SS------YNY-NENFYMNY----P-I-----FFMGCIVIFMGSMF-------------SWMIFSNLISINLLFEV-KAL-NLFLVIFGLGSFV-----------------FINMY--MW--NGFYLGVWSF-FLGGMW---FL-----PKIS---SQYFLMNIKSFRMYQ-------------MF-LDQ-----GWFEVYGGQGVS-SELEQK---SFYMMEMGAGLKFYFFIFLFIVFIFIMVFSYSLMKK------------------
>Tityus_serrulatus
-----------------------------MNFKIWSKTLL-ITSLFSFLISHKMIQDN--ISIIFSFS-FSSII---STNMEMI-------IIL---DYISLLFLS--TVLL-ISSMVI-WFSMEYMEE-----DPSPNRFLILVLLFIFSM----------LMLILS--PN--------------LMSILLGWDGLGLISYCLVIYYQNPRSFNAGMITVLSNRIGDV-----------------------------------------FIL------S--AIG------------LSLNFGSWNILSMNLL-----SKDM------------------------------------IPLF---L-----------IMI-------------------------AAMTKSAQIPFSAWLPEAMAAPTPVSALVHSSTLVTAGVFLMIR---FHNTL-SSK-LSTF---LLI------SSTMTM------LMAGLSATLEMDLKK---IIALSTLSQLAIMMTAL-SL-NMWKLAYFHMLTHALFKALMFLCAGFVIHSTMNNQD-----MR---KIKIPLFPSPIISMAMMTAS----ITLMGLPFSSAFYSKDMILE--NTFMEPL----NSQL------LFLLI--ISFTFT---I-MYSFRLTFTIFWSSEQGN--------KN------SFL-KETKMMYS----P-I-----LTLTIFSILAGASL-------------SWIFMDTPLYSPLPLQL-KIM-SNNIIIMGLLLTI-----------------CLWILIKS---NSLSTNMTIN-YMMNMW---FL-----SKIT---SPPILKL-LKPLEKS-------------KV-LES-----GWNETSGPQGLH-NIIKLNSSYP-----IMTKES-SILLITASILTSFMFLSF-----------------------
>Tetra_suspensae_SD22
----------------MLSKSFWFIF---------TSFLL-----FNISFLCWQMN--AS--GSLFFFSSI----K------DMFPWMEICPTL---DKVCLIFMI--MVSL-VTSLVS-LYSEVYMD------SYNNKKFFFLMFLFLSFM----------VMLSMG--GD--------------LLMFMLGWDGLGVSSLFLIMFYPNKVTLYNSFLTVFFNRLGDL-----------------------------------------FLI------S---FF-----------CTIFFG--YSNFFF---LFSDMS-FL------------------------------------SLFF---------------LFF-------------------------CLLTKSAQIPFSSWLPAAMSAPTPISAMVHSSTLVTAGILVFFK---SYSLFLYSF-FLSF---LSL------FCLLTF------LLGGFLANVEKDLKK---VVAFSTMSQISMILVFL-SS-ALFLISLSHTLCHALFKTLLFCGCGVIFMWSFSDQM-----KI----FFCGGKVHTPIVFLLTLSI----YSMSGLSFSSAFSTKDFVLE--K-SLSEM----ESSI------FLILF--IGSVFT---L-SYSSIIY------TSMSE--------IFITS-NSLSSNKYFNF-SF------F-----CFFSILSVSFLKIF--SM---------LILD--NF----SVFMPVSFT-MSLSV---LLFLFMF-------FILFKSKK-F----YLYT-------------NGSVF---YM-----KDIF-FSIFSS-PLE----KKI-----------LTFISTDQ-----YFF-------KPS-SLNYLN----FL-KIGT-YKNLFFFIY----MIFFFALLF----------------------
>Tetraspinus_sp._HEN26
---------------MMFSKVFFFIF----------FTFF-----LSSFLF---LS--IN--SFFSLSGVFTFSFE------EKILPFFLSVSF---DFVSLFFLL--MVSL-VTSLVF-LYSEVYME------HYNNKKFFYLTLLFFSFM----------SILALS--GS--------------VMNILIGWDGLGISSLFLIMFYPNKITYFNSFLTFFFNRLGDI-----------------------------------------LFL------I---FF-----------LSYLSY--YSMYMS---YNIMDN-YY------------------------------------MILL---------------FFF-------------------------CLMTKSAQFPFSSWLPAAMSAPTPISAMVHSSTLVTAGILIFLK---MYDFFLSFS-IFSL---LLV------LSMTTF------LLGGVLGILEFDLKK---IVAFSTMSQISMILFLL-SV-GFYTLTVLHTLGHALFKTLLFCSCGILFLWNFSDQT-----LN----NLSSKIFYFTSFPLFLVSV----YSMSGVAFSSSFYTKDMALE--N-FLQSK----SLYL------FFFLL--VGSFFT---I-IYSSKIF------SVLSF--------SPSS--KLLFSFKASQF-LF------I-----YFFFANVIFLIKFF--LN---------YSYF--NM----SCFIGKGEV-LVMS----VLIFSFF-------FLKFSFKK-W----VSFF-------------SLEIL---FL-----KSIS-FGIFSK-VYQ----IFK-----------PTYTLNDF-----LFF-------KPN-LFYLKS---MNI-GSQS-IKFWSY-FL----F-LMIFYGI----------------------
>Tetra_sp.nov._Z400
--------------MILSSSTFFFLL---------LSLVF-----LSFIFLISSWV--NF-SLISLFSG--EFS------------SLPLGSLM---DHKMFCFMV--MIFL-VTTLVS-LYGEFYME------HYNNFKFFFLMVSFFLSM----------AFLVMS--GS--------------FLTFVTFWDYLGVTSLCLIMFYPNKTTSYNSFLTSFFNRLGDV-----------------------------------------GLV-----------F-----------CFCFLL--HHPVLL---LGPSVFHPF------------------------------------IFAV---------------LLL-------------------------CSFTKSAQFPLSSWLPAAMSAPTPISAMVHSSTLVTAGVLIYQK---FENYMIYFN-FYMF---ILC------VSVLTF------LLGGLMANYESDFKK---IVAFSTMSQISMIVIFC-GF-LLFSLSLTHMFFHALFKTLLFCSAGLYLVYVFSAQN-----SR----VLFTKKLSGILLILMLISV----FSMTGFTFSSSFYSKDLMLE--I-LLQYG----SFNF------LVL-L--LGSILT---I-LYSAKIF------QFLTS--------FSGS--LRIFVGKKIFS-TI------I-----FIFSLITLIIGFTV---------------FD--FFNMSVNPVVGQGEV-ASLIL---ILMMALL-------LSVPSSNV------MGYL-------------TLDIL---SM-----KSST-FSTLGV-FKW----ESY-----------LSSHSLDH-----LFL-------KPS-LIGGNK------------VTFTLNKLV------FFWVGVFLMLNWLSF--------------
>Tetra_sp.nov._Z284
----------------MFSKVFLFIF----------IMFL-----FSLSLI---LG--FS-LPNFSVSSFFNFTLM------DKSFSLFFGVSL---DFVSLFFLA--MVSL-VTCLVF-LYSELYME------SYDNKKFFFLTLIFFLFM----------SFLSMS--SS--------------ILNLMIGWDGLGISSLILIMFYPNKITFFNSFLTFFFNRLGDI-----------------------------------------FFL------I---FF-----------CEFFFS--FGIFSF---YGQNFD-FL------------------------------------FLFF---------------FFL-------------------------CLLTKSAQYPFSSWLPAAMSAPTPISAMVHSSTLVTAGILLFLK---FFPIFSSLG-LMNL---LVL------IGSLTF------LIGGFLGLLELDLKK---IVAFSTMSQISMILFFI-SS-GLVGVGLLHMLGHALFKTLLFCSCGVVFMWGFSEQN-----SK----NLTSKNFYFSMLGLSIFSI----FSMSGLIFSSSFFTKDLVLE--F-FLGEK----ESFF------FLLLM--LGSVLT---I-LYSCKIF------CSNKF--------MPTF--KNLYNFKKIQF-VF------L-----FVFSSVTLILMKFF--LN---------NSLL--SM----VCFVSWLEV-TMIN----FIIFFSF-------FCFQGPFK-L----LSFL-------------SSEIL---FL-----KNFF-FGFQSK-LIF----SFP-----------KNFFFSDT-----LFF-------KPI-ILSGSK---KNKNKFES-FKFLIFPLI----MGLIF--------------------------
>Tetra_sp.nov._CA43
--------------MFGLQHYFNQSF---------SLTYI-----NFF----SEFC--PN---F------------------------CISFFL---DHYSLSFLL--MVLF-VTILVS-AFSEFYME------HYNNKKFFFLMVLFFASM----------AILCTG--SG--------------MMNLMLGWDGLGISSLCLIMFYPNKSALYNSFLTFFFNRLGDV-----------------------------------------AVI------L---VF-----------C-----------SF---LTEPDLVFYISSNLNLT----------------------------LCMM---------------LFL-------------------------CAFTKSAQFPLSSWLPAAMSAPTPISAMVHSSTLVTAGVFILWK---CFWFYNESF-LLET---LVM------FSMTTF------LLGGCYANFEMDLKK---IVAFSTMSQISMIIFFT-SL-GNLAVSLSHTLIHAFFKTLLFCACGLIFVWNFSTQS-----SK----HHKITLSNFGCSFILIFSI----FSMTGLIFSSSFYSKDLILE--L-LLGKS----MFIL------FSLLL--IGSLFT---L-LYSCVAL------KSIFH--------PLNWINSHFTTSKDMNF-KF------L-----LLFSMVTLLTPLVS--NT---------FLFK--GS----FPCLSKSD--TLTIG---IVMFFFL-------FLMLSKDRVS----FSSL-------------SAELS---FS-----KFLL-FSLLGR-TPI----MDS-----------YSVLFSDS-----LTF-------KIKVQRPNLSLAGFSSLLYYLLFVLLLTSLLYYYSFSLIWT-------------------------
>Tetra_qingyuanensis_Z333
--------------MSLSSSHYKFLL---------SFFFI-----FLVMALHSS----NY-SLFLNFSNPSNFS------------SFSFSLLV---DYKMIWFSL--MVFL-VTSMVS-LYSEVYME------HYNNFKFFFLMVSFFSVM----------LLLILS--ES--------------YLSFITFWDYLGLSSLALIMFYPNKTTSYNSFMTSFFNRLGDV-----------------------------------------ILV-----------F-----------CAGIQF--WSPLKS---FLDYDHTIY------------------------------------LVVL---------------LLI-------------------------CGFTKSAQFPLSSWLPAAMSAPTPISAMVHSSTLVTAGVLIYQK---LSFSLEIEG-IFFS---MAM------FGMLTF------VLGGILANYESDFKK---IVAFSTMSQISMIILFC-GM-LMFWLSIIHMFLHALFKTLLFCAVGLYLMFMYSNQN-----SS----HFGLVKDSNFMSSLFIFSI----FSMTGLMFSSSFYSKDLIME--E-LSSSN----DFSF------FFLTL--IGSLCT---I-LYSSKIL------KFLAS--------FPKN--PLSFSNKYSVS-LF------F-----IFFSLATLLLGPIV--KI---------LSLN--FY----SPSLTFSEI-WFVGL---SLFIFLY-------FKFPPLKS------ALYY-------------SIDIV---AM-----KSST-FSSMNL-KK------RY-----------LQEFSMDH-----MIF-------KPK-FLFVS-------------FNLLENKFMSILWIFLFLLSIFVL--------------------
>Tetra_pyriana_HLJ98
---------------MSMYKSFLFIS----------GMSF-----FFFLVLMSSSN--YF--SISSLFSFLPKD-K------SVFMELVGN--F---DKVSLIFLF--MVSL-VTSLVL-LYSEYYLD------SYKNKKFLVLTLLFFSFM----------LTLSVG--SD--------------FLLFILGWDGLGISSLFLIMFYPNKVSLFNSFITLFFNRLGDL-----------------------------------------FLI------L---YF-----------CLSFLN--PHLTFH---SSSEME-SF------------------------------------SLII---------------LIL-------------------------CLLTKSAQFPFSSWLPAAMSAPTPISAMVHSSTLVTAGVLVLFK---MSWVFFSSP-LCIF---LLF------LSCSTF------LMGGIMGTMEKDLKK---VVAFSTMSQISMVIFFF-SM-TFFLVSLAHVFCHALFKTLLFCGCGILFTWSFSDQL-----MK----GLFSLSQSIGMSFLLLLSI----YSMSGLVFSSSFFSKDVILE--G-VLNSK----DLSM------FLVLY--LGSVLT---L-LYSSEMF------KSFIT--------LPKTF-NSVFSLKNFSF-PF------F-----LAFSLISLSSLKIF--KL---------FILN--TF----SNFVPSSSL-LFLNI---SLMMLFF-------CASLRMYV-A----FFYL-------------SVSVF---YM-----KELF-FSSLSK-LVF----KSS-----------VFSSFTDQ-----FFF-------KTG---DLMK---VPT-KLKVNFSNVRFIWF----IFYLFVFMFFYS-------------------
>Tetranychus_urticae
------------------------------------MIFINMFKIFLMTFLMMSLV-----MINNTFLMNFQMLIILN--EMFLNLYKNFVLVL---DMYSFSFFF--IVSI-VVFNVL-SFMNIYMNY-----NKNMKVFFFMTKIFIISM----------FMLVFS--FN--------------LWTMILGWEGLGMSSFFLIFYYNNFESWKSAIKTFINNKMGDC-----------------------------------------LIL------M--SMI------------YSTMNLNSFKM--------------------------------------------------VTLM---------------FLI-------------------------SMMTKSAQYPFMSWLPMAMAAPTPISAMVHSSTLVTAGLFIMFR---LINNFFTKT-NSNL---IVN------LCLLSM------FISGMKAVSEKDMKK---MIALSTLSQIGLIFFFL-IN-NMKIIAFIYMCNHALFKSLIFINMGFMMMNNFSNQL---------KFNMLNKNMCSNFILSYKISC----LNLMNLSFFSSFFIKEKMLM--NLSSNFF----SMMK------FIIFL--VSSFLT---M-NYSIKMMFFFNSQNFKIK--------------SNNEFKTKNYYKSL------------FLMNIFSICYSSLM----------------------MEMILFIDMMNLLIMMFYLISMMMNYKIYSMNFNFINSLAYTEFSMYIYPFKMMKYSLDINELWMEKISLN---FYFLMKNKIIF------------------------------------------------------------------------KTFNMNFNLIMMLLIILMFI--------------------------
>Tetra_lycopersici_FQ
-------------------------M------PMRSLSSL-----SFVSLLLLLTLLESF-RSEGIIFSLFPSFLG-------SASELHLGMIK---SPISLIFLV--MLSM-VSVLVY-SYSEAYME------HYNNKKFLTLLFLFVLSM----------IFLSVS--FT--------------SLPLMIGWDYLGLTSLCLIMIYPNKFTKMYSFLTMIFNRVGDV-----------------------------------------AMI------V---FI-----------CFLLLS-LTKFHVFPIYFVKL-----------------------------------------CMVS---------------LLI-------------------------CLVCKSAQFPMSSWLPAAMAAPTPISAMVHSSTLVTAGVLLAAI---FMDFMSMFI-LSPI---LLV------LSSLSF------LSGGSMASVEPDLKK---TIAFSTMSQISMMIIFI-CL-SFNSISMCHMLYHASFKSLLFCCAGTFFSYSFMSQ-----YAK---NSSFSSGFLFLPYTLLFISC----FGMTGLMISSSFFTKDVLLE----LLHDV----SYSM------FILIL--FSSAIS---I-FYIGKLL------ESGSQNLWS----FSSACMKSFGQTRVTSYGVF------CLGM------------GALL--SE---------LLIS---------SFCPSQETQDFLCS---LLVLATG-------FYTLYKIPKL----MLMV-------------TSDIL---LM-----KTFS-FSLWSHTISN-----NV----------LNPWHISDH-----FFF-------K----PYAIFPYFYRLTSGSLYGFLSLAM------LIFV---------------------------
>Tetra_lucidi_HEN8
---------------MEVEKKKQFFFLSLFILSSACLYYL-----LLF-F-FSSMN--FV--SYNILLTEMICELK------SGSFEFIFL--K---DYISSIFLF--MVLL-VTSLVL-LYSEAYMD------GYNNKKFLILTLSFLSFM----------IFLSLS--GD--------------FMLLMIGWDGLGISSLFLIMFYPNKTSLFNSFLTLFFNRLGDI-----------------------------------------FLI------M---FF-----------CFLWGQ--SSNFFF---FSIDLY-FY------------------------------------SFPI---------------LFL-------------------------CLLTKSAQIPFSSWLPAAMSAPTPISAMVHSSTLVTAGILVFFK---CYWFLSQSL-LMTC---LMG------ISSITF------ILGGFLGCVEKDLKK---IVAYSTMSQISMILLFI-SL-GYPSLSISHTFAHALFKTFLFCGCGVFFLSNFSDQL-----KI----SCSSNSKSNCLSFLVLISL----FSMSGLVYSSSFFSKDSILE--S-LINYG----SLPI------FFVLF--FSKSRN---FNLYFYNLY------KIYYF--------IS----QLSISENQY-A-YL------L-----LIYSLLLFVDFLFS--YI---------LYIDCFEY----LFFFRVSQY-NLFN--------------------------------YCYF-------------DFNCY---YS-----PYPF-FSSVII-LQS----YGL--------------SYKSN-----FF---------------LFN---SFI-YLYFSFKKLFKRSF-------FFQT------------------------
>Tetra_louguantais_AH43
---------------MLLSKNFNVFL---------LFFLF-----IFFVLINSEFY--FF---FNGLFSGFSLLK---------HNFLEFCVVL---DFEMLVFTS--MVLM-VTCLVV-AYSEFYMD------FYNNKKFFYLLLSFFLSM----------IILSSS--GS--------------FSFLMIGWDGLGVSSLCLIMFYPNKTSLFNSFMTFFYNRLGDS-----------------------------------------FLI------M---SF-----------SLVLIE--FSKMFF---FPASNDFFVV-------------------------------------FI---------------LIL-------------------------CSFTKSAQLPFSSWLPAAMSAPTPISAMVHSSTLVTAGIFVIWK---SLGQISSGG-LGVY---IMF------LSLATF------LLGGFLANLDCDLKK---IVAFSTMSQISMIIFFL-VS-GFPSISMMHMFFHALFKTLLFCCCGLIFLWGLSNQS-----KK----SVMSFSGSESINFLILISL----FSMSGLIFSSSFYSKDLMLEQSF-VNLHS----WMFL------G--IL--GGSAFT---I-LYSNKIL------SSFIL--------MIQFTKSPVIKEFKSKF-LF------I-------FSIVSLMASYLC--FN---------FIEG--SN----LASVSNLDLKTCFSL---ILVLIFL-------SFFFQK---K----FFFL-------------SSEVS---FF-----KFLM-FGYFGK-KFS----FDS-----------FSFTLNDQ-----FIL-------KPLIFSPQFR--GMNSTMLKMCVV----SMI---SLVTLWLL------------------------
>Tetra_cuihuae_QH6
---------------------------------------L-----SLLLVGGGPFF--IL---DSNFFDFFLSSFN------SMTL----SWSL---GFEFTIFCW--MVLL-VTSMVA-LYGEVYME------HYNNKKFMFLTMTFLSFM----------LILVSG--SS--------------GLAFMLGWDGLGVSSLLLIMFYPGKIPLFNSLVTFFYNRLGDC-------------------------------------LLMLVLVMGFMEPL---SL-----------SIFSMW--DSSYFSL-----------------------------------------------VVPL---------------FVL-------------------------CAMTKSAQFPLSSWLPAAMSAPTPISAMVHSSTLVTAGVFILFK---IHSGVWEEG-LGAM---VLF------ICSGTF------LMGGMLANFDKDFKK---IVAFSTMSQISMMIFFL-LS-GLVSASVCHMLVHALFKTLLFCSCGLLFLGLLSDQN-----SL----STSILTKSSSLMLGLIFSV----YSMSGLPFSASFYTKDVILE--E-FCSYF----LLWF------YVVLL--GGSLLT---I-LYSSKIF------GLLGN--------MNNEA-SYASNLKNSNF-KF------F-----WVFSMLTVLFFFLC--SL---------FSFS--SL----SPQVVALDI-LFILS---IFMLVLA-------LKYKSTVG-I----LPLF-------------SSEIL---FT-----KDFF-FGRLSKFLFL----KDH-----------YSFFFSDK-----MVF-------SP------------MMGGSLS-INSLLNPRFLSTSFFFLLVWGFLHCFFSLYST------------
>Tegonotus_celtis_YN448
-------------MLLEKFSSYCILF----------SFFL-----LLIFGVSLDFS--FF-YLYFEYFF---FFQN------FLDLKF----FLFNFDLEFLIFFL--MVNL-VTSLVS-IYSSQYME------HYNNKKFFFLLFSFFLSM----------VFLTIS--GS--------------ILILAVGWDGLGVTSLFLIMFYPNKTTLFNSFLTSFFNRLGDV-----------------------------------------ILM------L---CM-----------GFSIFF--PIFFFFLEE-NYS---LV------------------------------------YLIL---------------LGV-------------------------CSLTKSAQFPMSSWLPAAMSAPTPISAMVHSSTLVTAGVFLLLK---LHDLLSISI-FGVF---MFL------ISVFTF------LVGGFLANLELDFKK---VVAFSTMSQISMIIFFS-CS-VLIFISVSHMVFHAFFKTLLFVSCGMMFVNFFSDQS-----TK---KFFLK-KGMYSLSFFFFLSI----FSMSGLCFSSSFYTKDLFIE--M-SFLSL----KSNC------FFLLL--LGSVAT---I-LYCSKIW------LCLFS--------FSRFL-PVS-IDKQNMF-FY------L-----FFFSVFSCLGFINF--KS---------LFY------LDYFPSIFYWEV-MFVSF---FLFYFLF-------ILLKIKKFSI-----LIL-------------PLDIF---FM-----KTSS-FSIWSS---F----SKI-----------MKNKWSDI-----VVF-------KPSVF------LFFSG--QNKP-FKS------MQTGLMFVAMICGLSF------------------
>Tegolophus_ulmi_CQ4
-------------MLLEKMFFYCFFF----------SVSS-----LGVFFIS-DLS--FI-FFYFDYFF---FFCN------SINLNF----FLLNLDLEFLIFFL--MVSL-VTSLVS-LYSSQYME------HYNNKKFFFLLLSFFFSM----------ILLVIS--GS--------------VLVLVIGWDGLGITSLLLIMFYPNKTTLFNSFLTSFFNRLGNV-----------------------------------------FLM------L---CM-----------GILVCL--PHFFFFLVQ-NFS---FF------------------------------------YFFL---------------IFI-------------------------CSLTKSAQFPMSSWLPAAMSAPTPISAMVHSSTLVTAGVYLIFK---VHDYYFFSY-LGMV---LIW------VSLVSF------LIGGMLANLELDFKK---VVAFSTMSQISMIIFFS-CS-LMLFVSVIHMVFHAFFKTLLFVSCGMLFMNFLSDQL-----SK---KFFLL-KNQTSISFIFFLSI----FCMSGLCFSSSFYSKDLFIE--I-SLLSM----EAWS------FFLIL--LGSILT---I-IYCSKIF------NSIFS--------FSRYT-PFT-LDKQNFF-FF------I-----FFFSFMVCLGSILI--KN---------LVY------IDFFASISQWEV-VMLGL---ILFLFFF-------FKLEIKILNF-----LYL-------------PLEIF---FM-----KVAM-FSFWAK---L----FNS-----------LENGWTDL-----SIF-------KPSSF------FIFVNNLSSKP-FKF---SILFLFSLIYVWIF-----------------------
>Tegolophus_tremae_Z368
----------------------------------------------LVFLVS-DFG--FF-FFFFDYFF---FFCN------SINLNF----FLINLDMEFLIFFL--MVNF-VTSLVS-LYSSQYME------HYNNKKFFFLLLSFFLSM----------VFLLMS--GS--------------VLVLVIGWEGLGVTSLLLIMFYPNKTTLFNSFLTSFFNRLGDV-----------------------------------------VLM------L---CM-----------GVLICS--PHFFFFLIE-NFN---SY------------------------------------YFLL---------------ILA-------------------------CSLTKSAQFPLSSWLPAAMSAPTPISAMVHSSTLVTAGVYLIFK---IHDFLFLSN-FGSL---VAW------IGLLTF------LVGGGLANLELDFKK---VVAFSTMSQISMIIFFS-CS-IMLLVSSIHMIFHAFFKTLLFVSCGMLFMSFLSDQF-----SK---KFFFN-KNQTSIKFFFFLSI----FCMSGLCFSSSFYSKDLFIE--M-SLLTM----ELWY------FFLIL--LGSVFT---I-LYCSKIF------NSIFS--------FPRFS-PFM-ADKQNLF-SY------I-----SFFSFSVCLGSIFL--KN---------LIY------VDFFPSINEWEV-SLLIL---ILSIFLF-------LGLNIKSLWI-----CYL-------------PLEIF---FM-----KSLS-FSLWSK---M----EIL-----------LDKMWTDL-----SIF-------KPK---------IFSNSHNYFN-FKFTKISGVFLTSLIFSWLLYSTSL------------------
>Tegolophus_oblatus_QH7
---------------MSLSKSSLYTL---------VLLFP-----LLF-FLGAMMH--SV--IFSLSFSELTMESS------SSSFNLLFV--G---DYISLTFLL--MVLL-VTSLVL-LYSEVYMD------CYSNKKFLFLTLSFLSFM----------ISLILS--GD--------------ILLFMIGWDGLGISSLFLILFYPNNTSMYNSFLTLVFNRLGDV-----------------------------------------LLI------L---FF-----------CFTW-K--HSESFF---WSGLGS-PT------------------------------------LLLI---------------LFV-------------------------CLLTKSAQLPFSSWLPAAMSAPTPISAMVHSSTLVTAGILVFFK---IYWFLTMSF-LCKV---LIL------LSSLTF------VLGGALGSVEKDSKK---IVAFSTMSQISMILLFT-GL-QQPALAVSHTFCHALFKTFLFCGCGVLFIWSFSDQL-----KS----SAKTSFKMGFISFSLFVSL----YCMSGIIYSSSFLTKDSVME--A-LISEK----TTS-------FMILF--LGSVFT---L-IYSSSLF------GILKC--------TPTTF-KTVYNKKHFIF-SF------L-----ISFLIVTMLCLKFS--KF---------LVLN--NF----SFFISPILI-LLINT---LLLAFLI-------KLSFPCLR-S----FLYC-------------STSVF---HM-----KETF-FSSASL-IMF----GSN-----------LKMSISDH-----LFF-------KPS-HLVTYN---STL-NFTI-FKSLYFCVL-----LIFMLTS-----------------------
>Tegolophus_miscanthus_Z371
------------------MKFFTFFL-------------------LLSTFFFGGMSFHVW-HLNWNYLNPLE----------EVGSFLPLSVTK---DFLFLIYLQ--MLLL-VCCAVS-LYSEVYFE------HYDNLKMASLFFIFFSSM----------AILSMS--GS--------------HLLFMTGWECLGLSSLCLIMFYPNKTTQYNSNLTMFFNRLGDV-----------------------------------------LLF------L---VL-----------CYYLDS--QLLIFYGGNFSLA-----------------------------------------VALF---------------FLL-------------------------CLSTKSAQFPLSSWLPAAMSAPTPISAMVHSSTLVTAGIFVLFK---MSEFWNFWG-LGDF---LCS------FFVSTF------FLGGFLASVEMDTKK---KVAFSTMSQISMVMFFC-VA-GLIFVSSAHMIFHAIFKTLLFCSCGLIFLSSFSEQM-----------SLSSFFMNSLLKNFLFVSL----FGMTGISFSSSFFSKDLVVE--E-LGVTG----NLIL------FFICL--GGSVLT---L-LYCSSIS------NSLLS--------FKSKN-LSFFYSKNFLF-SF------I-----LVFVALSAFIGVFW----------------CLCVVDFYPCSLLYSGEVRGLFTLFISVLFLLAF-----------------------------PKSYAMWDAGFNLS---YL-----KFFS-FSYLNFPFKF----SKF-----------YLFSYTDL-----FFF-------NFSNFSNLSKYSRGMAGIAGTFATFYFFYSFSSCST------------------------------
>Tegolophus_miscanthus_Z336
--------------------MFFLFF----------FLFL-----FFFFCV---FN--SS--EFISFSGFFSFPLD------EKTVSFFFSLCS---DRISLTFLM--MVSL-VTSLVF-LYSELYME------FYKNKKFLVFTSSFFLFM----------ALLSSS--GS--------------LMNLLIGWDGLGISSLMLIMFYPNKLTLFNSLLTFFFNRLGDI-----------------------------------------LFI------I---FF-----------CYFITL--YSMFFH---LGMFQK-FI------------------------------------FVTL---------------FLF-------------------------CLFTKSAQVPFSSWLPAAMSAPTPISAMVHSSTLVTAGLFVFFK---TMYIFKNQG-MMSF---LIY------VSLITF------LLGGFLSSMELDLKK---MVAFSTMSQISMIIFFM-SM-GFWSVGVSHTFGHALFKTLLFVGCGVIFMAKNSDQL-----SY----NFKGNKLTPIFFFILLMSI----YSMSGLSFSSSFFTKDFMVE--M-LISDS----SVFF------FFFLI--VGSALT---I-LYSGKII------SALSF--------K-SL--KNFTSVKLSQY-LF------L-----FLFSILTVSILKFL--FY---------ISFF--SQ----SCVVSWVEI-FMVN----LLILSFF-------FYTLKEKI-M----FPIL-------------SLEVL---YL-----KNFF-FSPFSK-FSM----NPG-----------ISL--NDS-----FFF-------KPS-AISFSN---LNS-KLEP-MAFWIFPL-----ILILIIKF-----------------------
>Tegolophus_lespedezae_HEN12
--------------MVLSSSHYKFLV---------SFLLI-----FLGLLLFNK----NF-SFTINFSSPLNFS------------CPTFSTLM---DLKMIWFSF--MVFF-VTSMVS-LYGEIYME------YYNNFKFFFLMISFFLSM----------LFLIVS--ES--------------HLSFLTFWDYLGLSSLALIMFYPNKTTSYNSFMTSFFNRLGDV-----------------------------------------ILV-----------F-----------CASFQI--WSGSKG---FSELQHPNF------------------------------------LFFM---------------LLV-------------------------CGFTKSAQFPLSSWLPAAMSAPTPISAMVHSSTLVTAGVLIYQK---FSFFLEFTG-FFVF---ILM------FSMVTF------LLGGILANYESDFKK---IVAFSTMSQISVIVVFC-GM-LMFWVSITHMFFHALFKTLLFCAVGLYLLLMFSNQN-----SS----NLSVDKNKNFMISLIFFSI----FSMTGLTFSSSFYSKDLVLE--Q-LTSFN----DFSM------FFLSL--VGSFLT---I-LYSSKIL------KFLVA--------YPKN--LFIFMEKSSNT-TF------F-----IFFSVATLLLGLTV--NS---------LSFN--FY----SPVVSLIEV-MGMTL---MLLILLF-------FKMPNLKM------MLYY-------------SLDII---TM-----KSST-FSSMNL-QS------RI-----------FKNFSMDH-----MFF-------KPK-LFYYS-------------FNLLQKKHVSSWWTFFLFFLIFVFIF------------------
>Tegolophus_hunanensis_HEN41
-----------------MKKSFFFIF---------TGFLI-----TFLLVNLSIYV--YL-SKPLYMMP--MLKDF------SLDF----SLLF---DKQSFYFIF--MVSI-VTSMVV-LYSEFYME------HYNNKKFFFLTMAFLSSM----------IFLVLG--GN--------------ILFIMVGWDGLGLSSIFLIMFYPTKTSLSNSILTFFFNRLGDC-----------------------------------------VMI------V---TM-----------C-LIFM--NSSSISS--FLQKEEIFF------------------------------------ILLG---------------LTL-------------------------CSFTKSAQFPVSSWLPAAMSAPTPISAMVHSSTLVTAGVFLIYK---FHFFLYDEG-MSFM---LLY------VFVTTF------LLGGLMGGSEMDFKK---VVAFSTMSQISMVLIFC-SM-GLLSLSITHMIYHAFFKTMLFCCCGISFMWIFSDQL-----MK----SFNMQKNYIFIYFLIFVSL----YCMSGLPYSASFYSKHVFME--W-ALEGF----EGPL------FLSSM--LGSLLT---I-KYSKKVF------SVALK--------SFQPQ-SPSFNKKKSYF-GF------M-----IFFIFLTFFSPFLV--YL---------FLPC--EF----LPLVNDSDLGFMSIM---VFLFFFV-------EFSF-PHG------FSFF-------------TADLF---FS-----KTFM-FSFYGK-LFW----KDS-----------LSLSFNDH-----MIF-------KPK-T---------FFNLKKS-LK-KKSGSVMMFIFFLYLYWKVF---------------------
>Tegolophus_hunanensis_HEN17
---------------MLMKKSFFFIF---------TGFLI-----TFLLVNLSIYV--YL-SKPLYMMP--MLKDF------SLDF----SLLF---DKQSFYFIF--MVSI-VTSMVV-LYSEFYME------HYNNKKFFFLTMAFLSSM----------IFLVLG--GN--------------ILFIMVGWDGLGLSSIFLIMFYPTKTSLSNSILTFFFNRLGDC-----------------------------------------VMI------V---TM-----------C-LIFM--NSSSISS--FLQKEEIFF------------------------------------ILLG---------------LTL-------------------------CSFTKSAQFPVSSWLPAAMSAPTPISAMVHSSTLVTAGVFLIYK---FHFFLYDEG-MSFM---LLY------VFVTTF------LLGGLMGGSEMDFKK---VVAFSTMSQISMVLIFC-SM-GLLSLSITHMIYHAFFKTMLFCCCGISFMWIFSDQL-----MK----SFNMQKNYIFIYFLIFVSL----YCMSGLPYSASFYSKHVFME--W-ALEGF----EGPL------FLSSM--LGSLLT---I-KYSKKVF------SVALK--------SFQPQ-SPSFNKKKSYF-GF------M-----IFFIFLTFFSPFLV--NL---------FLPC--EF----LPLVNDSDLGFMSIM---VFLFFFV-------EFSF-PHG------FSFF-------------TADLF---FS-----KTFM-FSFYGK-LFW----KDS-----------LSLSFNDH-----MIF-------KPK-T---------FFNLKKS-LK-KKSGSVMMFIFFLYLYWKVFY--------------------
>Tegolophus_hunanensis_AH39
-----------------MKKSFFFIF---------TGFLI-----TFLLVNLSIYV--YL-SKPLYMMP--MLKDF------SLDF----SLLF---DKQSFYFIF--MVSI-VTSMVV-LYSEFYME------HYNNKKFFFLTMAFLSSM----------IFLVLG--GN--------------ILFIMVGWDGLGLSSIFLIMFYPTKTSLSNSILTFFFNRLGDC-----------------------------------------VMI------V---TI-----------C-LIFM--NSSSISS--FLQKEEIFF------------------------------------ILLG---------------LTL-------------------------CSFTKSAQFPVSSWLPAAMSAPTPISAMVHSSTLVTAGVFLIYK---FHFFLYDAG-MSFM---LLY------VFVTTF------LLGGLMGGSEMDFKK---VVAFSTMSQISMVLIFC-SL-GLLSLSFTHMIYHAFFKTMLFCCCGISFMWVFSDQL-----MK----SFNMQKNYIFIYFLIFVSL----YCMSGLPYSASFYSKHVFME--W-ALEGF----DGPL------FLSSM--LGSLLT---I-KYSKKVF------SVALK--------SFQPQ-SPSFNKKKSYF-GF------M-----IFFIFLTFFSPFLV--YL---------FLPC--EF----LPLVNDSDLGFMSIM---VFLFFFV-------EFSF-PHG------FSFF-------------TADLF---FS-----KTFM-FSFYGK-LFW----KDS-----------LSLSFNDH-----MIF-------KPK-T---------FFNLKKS-LK-KKSGSVMMFIFFLYLYWKVFY--------------------
>Tegolophus_celtis_S136
--------------------------------------MA-----FLFFLLKFDFS--FF-SFCYSYFS---LIDD------FMSFSF----LVINMDFEFVCFFF--MVHC-VTFFVS-KYSSQYME------SYNNKKFFFLLLSFFISM----------LFLSAS--GS--------------IISLMVGWDGLGITSLLLIMFYPNKSTLFNSFLTSFFNRLGDV-----------------------------------------LLM------I---SL-----------SFLLYE--FRHFFFFEC-HMN---LF------------------------------------LLSS---------------LIL-------------------------CSFTKSAQFPLSSWLPAAMSAPTPISAMVHSSTLVTAGVFLLIK---IHDSLLLSS-FSKY---LLI------VGLITF------LIGGFLSNLELDFKK---IVAFSTMSQISMIIFFS-CS-IFIGLSITHMIFHAFFKTLLFSACGLMFVSFYSIQT-----SK---NFFSN-KSSSFLSCVFLVSI----FSMSGFIFSSSFYSKDLFLE--L-MVCNS----FNYN------FFLLL--SGSSLT---I-LYCFKIF------NSLSS--------TSFYM-PSI-ITKKSYF-FS------L-----IIFSFLTFLGVYAV--KY---------FFF------LDFFPSVSWYEV-NLINL---VLIFSSF-------MSIKCASLNM-----AYF-------------PLDVF---FM-----KTLS-FSMQSF---S----LIY-----------MSKEWSDL-----SFF-------KPSNF--------FPNSKISLPSFKK---ELHFLLYLILAILV-----------------------
>Tanystylum_orbiculare
----------------------MILFFNFNKFKLMATILM-IFSIILMMISIMMMNSS--MSILYEWN-MFYFN---SIPWNFS-------LYL---DFYSTMFSS--LVLY-ISSSIF-LYSKFYMKS-----EKKINRFLILMMMFVLSM----------LMLIFS--GN--------------MLTILLGWDGLGLVSFLLVIFYQNKSSLSGGMLTILSNRLGDS-----------------------------------------TMI------I--SLC------------LIFSFSNFKINMMNLN-----LHDY------------------------------------TIMI---L-----------IFI-------------------------SAMTKSAQLPFSAWLPAAMAAPTPVSSLVHSSTLVTAGVYICIR---FIKVFHTLN-FLPL---LMF------LSIMTM------FMAGINAMLEFDYKK---IIALSTLSQLSVMFLAI-SL-NKENLAFFHMLTHALFKALMFITVGSVMHGFFGNQD-----MR---MKGGVTKISPIIAMMMNISL----LSLSGMPFLSGFYSKDLILE--KFFMGEI----NTII------MILLI--LATMMT---F-MYSIRFSFLVFINFNLHP--------PM------YNK-FENTYMIK----S-M-----MILFLGCLISGPTM-------------MWMIFPTPNIIILNLSY-KFI-LMIMFFSTLMLNF-----------------SMSMIKFFLKKFDYSYSKITMHFMGQMW---FI-----SFIS---SQFIMKYPMNLSKYM-------------IKTFDM-----GLMELYGGQGLYKKFSYYASDMNKHSYFNMLYYYMMFLLWMMVIFIMI----------------------------
>Tachypleus_tridentatus
--------------------------MIWSIFKVWAFVLL-LIFILFFLLSLFFLLTD--FGLFFEYY-LFSMN---GCPVEFM-------MVF---DWVSLMFLS--FVML-ISSSVI-FYSEEYMMG-----DKNLYRFCYLVLLFVLSM----------GLLILS--PN--------------LISILLGWDGLGLVSYCLVIYYQNNRSLNAGMITVLSNRLGDI-----------------------------------------GIL------I--GIV------------WLFNFGNWNYFSFMMFPVLG-IEFY------------------------------------WIGG---C-----------VIL-------------------------AGMTKSAQIPFSAWLPAAMAAPTPVSALVHSSTLVTAGVYLLIR---FNQYFGVGI-FSYF---LMF------ISCLTM------FMSGLGANYEMDMSK---IIALSTLSQLGVMMMSI-SF-GCWKLAYFHMLTHALFKALLFLCAGSFIHGMSSSQD-----LR---FMGSMVVYSPVVSSCFNVAN----LSLCGIPFLSGFYSKDLILE--SVFYCNF----NFFI------LVFFL--ISIGLT---A-CYTFRLSYYVM-GRNFSP--------PF------SNF-CEGKIISK----S-I-----IFLSFWAIIMGSAL-------------MWMLFPIPCFVFISFYY-SIM-GVICVMLGLWLGM-----------------VIWNLSDIF--NMYVGGKMKH-FFGGMW---FL-----PWLS---SNPMLWS-LGIFENY-------------VK-SDL-----SWGEFMGPQGMF-SVMSESSKIF--QWFQDNNL--KMYLLSLVIWVIIFSLLVLMN--------------------
>Surapoda_tianlinensis_Z302
---------------MLQSKLMYLYLSALLLLMGCSTSAV-----SMPMLLSETLSTNSFTSIKFYHMSWSLSPL-------------------------SIWYAL--MVGM-VSSYVL-LYSEFYME------GYNQKKYSILLSGFITSM----------IMLIYS--NS--------------PVMVFLSWEFLGVSSIFLVLFYPNKNNLVNSMWTMFFNRLGDL-----------------------------------------ALM------V---ML-----------SMYTMG--VS-----SSMDSLEMSA-------------------------------------TGAL---------------LVI-------------------------CISTKSAQFPFNAWLPMAMSAPTPVSSMVHSSTLVTAGILLLTI---MIGAASTETIT--Y---IKM------VSCSTF------MMGGFMASWSTDFKK---MIAYSTMSQISMICFML-TS-GEIMFSLLHTMAHAVFKSSLFMISGYMFLANMADQW-----------KIKMSNAGIKEMWWMSMSI----YSMSGLTMSASFYSKDFMMEQ-V-ISDYA----MISD------SLILL--AGGGLT---L-MYC----------CKMMSSSK-----VYKIYHKVSLTKKNNWVL----------------FSLMTSVAYL---------------FLFMFSSSSVYWSPMNESSLV-KFMSAALSLMI--------------------L---------------------MLGVK-----------------------------------NFNISSPMKSVSWTEF-----MNLW------GEKFALSAESQGLKNLCLTEKGLFKKVYFS------------------------------------
>Surapoda_tianlinensis_GD126
-----------------------MSK----------VIWG-----FLLILIISTIGSKQE-VLILKELSKFLNH--------QEMSLYQLSIIF---NWKMNFFLM--MITM-VCSFVS-LYSEYYME------GYNNKKYFMLMIMFLISM----------IMLVLS--NS--------------GLLMMISWDFLGISSVFLIMFYPNKISMLNSIWTMLFNRMGDI-----------------------------------------SMM------V---IL-----------IYYSLDLKMILSAESNNVLH--------------------------------------------AM---------------MFL-------------------------CVITKSAQFPTNSWLPLAMSAPTPISSMVHSSTLVTAGLLLVVK---M--LLEAPGLFMML---LMS------ISCSTF------MLGGLMATMETDYKK---IIAYSTMSQISMIMFMM-SN-MMIMMPMMHMLFHAFFKSFLFMNAGMIFFSKMSEQS------KNKIMLLKSKE----LKFWTFYSV----LCMTGLPYSMAFYSKDASME--LLISESP----MSIS------FYMIM--MGSMFT---L-IYSMKLM------EVLKT--------VKMPSKTSVMKNKREYLFYF------FL----SSILLSGLYMNSNL----------------------GQMCFPSYY-----LVLGLNLLMMLMSF--------------------------------------SSLSA---LK-----KILH-IKSMTIKMNMFSNSIYNF--SMSFYYKTLMTMTSSD-----SFI-------MKKANMSLLS--------------------------------------------------------
>Stylochyrus_rarior
---------------------------MMVLYSVWGLIIF-SLSLVFQFMGIKFMV------NNISIL-VEGMFIFLGLDLSIY-------FYF---DWMSLLFIG--VVLF-ISSMVL-FYSCEYMSD-----DPFYERFVYLVLLFVFSM----------VLMVMS--PH--------------MILILLGWDGLGLVSYCLVIHYLNENSASAGMLTVLTNRIGDV-----------------------------------------GML------M--GVV------------FMGSCSSWSFMDFSF---NE-KVVF------------------------------------MVGL---C-----------LML-------------------------GAVTKSAQMPFSAWLPAAMAAPTPVSSLVHSSTLVTAGVYLMIR---LSVFFQGGI-FSGV---LLY------MGMVTM------FMAGLAANFESDLKK---IIALSTLSQLGVMMVSV-SV-GYSDLAFFHLITHALFKAMLFLSAGVIIHSSMGIQD-----LR---LMGLMGNLSPFISFMMVLAS----LALSGFPFLSGFYSKDLILE--MLYLLNV----NIYI------FILLI--MATMFT---V-TYSLRLFYYSFFKFIMSF--------VN------SNY-SESAWYLF----P-I-----YVMSFMVILFGCLM-------------MWLLFPNPYFMFFSLEV-KLL-NLVLILLGVFSLL-----------------LWFMYKSNY--MMMVS-YIYF-I-SKMW----------SVNS---ITEFIKKFFKFGYLF-------------NR-YDQ-----NWMEALSGMGAV-KLVEGYEYDRGLSSIKA-------VLAFMFLLLAYSLF-------------------------
>Steganacarus_magnus
-------------------------------------MCM-LIFSFISIMMIKNCLNS---SMILEIP-IFLNT---SNNYSFS-------FSL---DYVSAGFLM--CIFV-VSMSVL-IFTSFYMKG-----TLSYRRFMYTLILFVGSM----------ILLVVS--NN--------------FISMMVGWDGLGMVSFCLVIFYEKPESLSSGILTVLSNRLGDS-----------------------------------------LFL------C--MSF------------YMMQLGGLEVNLFSA------SSKM------------------------------------LALF---F------------IS-------------------------GAITKSAQIPFSSWLPAAMAAPTPVSALVHSSTLVTAGIFVMIR---FNFLFYNLI-YF-----VLT------FSLMTF------LMAGVSAIVETDLKK---LVAMSTLSQLGFMILVV-SL-GLWKISFIHMMFHSFFKSMLFISVGGLIYSLSGGQD-----FR---FMSGFLN-NKLTLTSMLVSS----LSLMGFPFSLGFYSKDIILS--SSSIFY-----NLII------ELIFF--LGCILT---I-IYTSRIMIISLTFSSSFK--------SN------FST-ESSLNFSI----S-L-----IFLLKFCLFSGSWM-------------FYMF-TETLFLPNLF---DLMKGILLILL-LLMYE----------------------------KIKLKINKFKILSLDGS---FM-----NWLS-----------KSEMSNM-LKYFSI------FK-MES-----SWVEFIS-------MIKKTPMMVSYKSILSPSDSLKLLILSMPSLWVIF---------------------------
>Sperchon_plumifer
-----------------------------MLNFYISFFLF-SFHLIL-FIMFMYFMSG---GFILSMS-FIFFP---SYSFDFM-------FIF---DWISCGFSS--FVML-ISSVVF-IYSGFYMEG-----DLSIRRYLWVLFLFVCSM----------LLLVFS--PN--------------MFSLMVGWDGLGLVSFLLVVYYNNFSSLRSGLLTVLTNRIGDL-----------------------------------------SMM------V--SFF------------FFYAYGSWGL-LS-----FYNDSII------------------------------------FLGA---F-----------VML-------------------------AASTKSAQLPFSSWLPAAMAAPTPVSSLVHSSTLVTAGVYLLIR---FYYSLSFML-NSLI---FCF------ISLMTM------FFSGFLAFFEMDMSK---VVAMSTLSQLGMMMFVI-SL-GEWSFGFFHMICHALFKALLFLSCGGFIFYSSGGQD-----IR---QSGGFVSISPFFCIIFIFSS----MSLCGFPFLSGFFSKDLILE------SSFGLGWGLFC------IMIFF--LSCIFS---L-VYSLRLFYFGLLYYNFLG--------CSLL----IYS-EMSSIY------M-M-----YIMGSWSMISGYFL-------------SSMLF-LDSFFLVSLNL-KSI-GLVILIFGI----V------------------FY--FLGINLNFFISFKSF--FSDMF---YI-----SWFS----GWPMSKFGSFFGFI-------------NS-SEL-----LWIEILGPKSFV-SFSSFSSLF--FNNV-------DYFLYKMIYVFIGMFFVVFFFMLYICN--------------
>Shevfchenkella_miscanthis_KK11
---------------MIFAKMFFFFF----------FLSL-----SFFLCV---FN--SV--EFISFSGFFSFPLD------EKTVSFFFSLCN---DHISFIFLM--MVSL-VTSLVF-LYSELYME------SYKNKKFLFFTLSFFFFM----------VSLSFS--GS--------------LMNLLIGWDGLGISSLMLIMFYPNKLTLFNSFLTFFFNRLGDI-----------------------------------------LFI------I---FF-----------CYFITI--YSLFFH---LGVFQK-FI------------------------------------FVIL---------------FLF-------------------------CLFTKSAQVPFSSWLPAAMSAPTPISAMVHSSTLVTAGLFIFFK---TMYIFKNHG-MLSF---LIY------ISLITF------LLGGFLSTMELDLKK---MVAFSTMSQISMTIFFI-SM-GFWSVGISHTFGHALFKTLLFVGCGVIFMSKNSDQL-----SY----NFKGNNLTPIFFFTLLVSI----YAMSGLSFSSSFFTKDFLVE--M-LISDS----SVFF------FFFLI--LGSIMT---I-LYSGKII------SALNF--------K-SL--KNFISVKLNQY-LF------L-----FLFSILTVSILKLL--FY---------ISFF--SQ----SCVVSWVEV-FMIN----LLILSFF-------FYTLSGKI-L----FPIL-------------SLEVL---YL-----KNFF-FSSFSK-LSI----NSS-----------TSL--NDS-----FFF-------KPS-AALFSS---MES-KLKP-MAFWIFPV-----VLIFLTKF-----------------------
>Setoptus_koraiensis_SD23
------------------------------------MIKMTPIMIVLVSLCVELLSGS--TLTSASVH-ISN-----WLNIAIS-------VEL---SKMNLVFLL--MVST-VSFFIM-FYSSYYMES-----YN-KKKFLILTMMFFFSM----------IILSIS--SG--------------FLTTMMGWDGLGISSICLIMIYQSKKTVSNTLLTMTFNRLGDV-----------------------------------------LLV------L--GMI------------KTSSFQ----CDLGFSISSNMSLES------------------------------------TIF----------------LIM-------------------------ASMTKSAQFPLSTWLPAAMSAPTPISAMVHSSTLVTAGIYLVVK---LTMIIQMMN-ISWI---MMI------ISSISM------IGAGIFALYEKDLKK---IIAFSTMSHISIMMLML-SM-KFKTLAMVHMLSHALFKTSIFMGAGDSFISKWSNQD-----LN---FLSA---SVKSKMSFFKISS----LMLTSIPFTVSFYTKDVLIE--MNMYDELN---NLSY------SMFLW--MITILT---I-LYSKSIMSTSTEGFSSSK--------SMNIKSGLNFM---------------F-----TIMSIMMMTVSKTS-------------FMILKGIINPVVS-----KLEALMTI-LMIFLASN----------------------------MKMNKSTKLMMISTSMM---MK-----TEFS-----------ITKMKLIMMGYSFVSLLDFFLY-DST-----FWDIKINFSDKF-----------------NNKLLNSLIM--VTLGS--LIMMSA----------------------
>Setoptus_koraiensis_HEN28
--------------MVLSSSHYKFLV---------SFLFI-----FLGLLLFNK----NY-SLMINFSNPLNFS------------CPTFSTLM---DLKMIWFIF--MVFF-VTSMVS-LYGEVYME------HYNNFKFFFLMISFFLSM----------LFLILS--ES--------------HLSFLTFWDYLGLSSLALIMFYPNKTTAYNSFMTSFFNRLGDV-----------------------------------------ILV-----------F-----------CVGLQI--WSSSKS---FSELQYPNF------------------------------------LVLM---------------LLV-------------------------CGFTKSAQFPLSSWLPAAMSAPTPISAMVHSSTLVTAGVLIYQK---FSFFLEFMG-VFLF---ILM------LSMLTF------LSGGILANYESDFKK---IVAFSTMSQISMIVAFC-GM-LMFWVSIMHMFFHALFKTLLFCAVGLYLLLMFSGQN-----SN----NLSLDKNSSFMASLIFFSI----FSMTGLTFSSSFYSKDLVLE--Q-LISLN----DFSM------FFLGL--IGSFLT---I-LYSSKIL------KFLVS--------YPKN--FFIFSEKSSNS-IF------F-----IFFSVITLFLGLVV--NS---------LSFN--FY----TPTVSLAEV-MGITL---MLLILLC-------FKMPNLKM------MLYY-------------SLDII---TM-----KSST-FSSMNL-QS------SI-----------FKNFSMDH-----MFF-------KPK-LFYSG-------------FNLLQKEHVSSWWTFFFFFLIFILIF------------------
>SD27
----------------------MYIF----------FLS-------FFFSL---LG--FS--NFFSLGSSFIFSPE------VQFSSIPSELVI---DKTSVLFLS--MVCL-VTSLVL-LYSEIYME------SYKNKKFFFLTLSFFLFM----------GVLSSS--GG--------------FMNLMIGWDGLGISSLLLIMFYPNKITLFNSFLTFLFNRMGDI-----------------------------------------FFL------I---FF-----------CYFLLN--QSLFFY---LNIYFS-NL------------------------------------ILFI---------------FFL-------------------------GLLTKSAQIPFSSWLPAAMSAPTPISAMVHSSTLVTAGIFIFFK---FSNFFYLTG-FLSL---LLF------ISICTF------LLGGFLGFLELDLKK---MVAFSTMSQISMILFFI-SL-SLLSLSYLHTFGHALFKTLLFCSCGLFFIWKFSDQI-----SL----NLVSVSTFMSVSFFFLVSI----YSMSGLTFSSSFFTKDLVLE--I-LFDKK----SMFL------FFLLV--LGSSFT---I-FYSSKIF------NSLCF--------SGLK--KSFHSYKISQM-FF------I-----FFFSFFLMCFLKMI--LE---------ISVV--GH----MCELTWMQV-FLLN----LLITYFF-------FLKFKFKK-L----MI-L-------------SSEII---FM-----KNLM-ISISSK-VLS----EKF-----------LFYFQSDS-----FMF-------KPV-NFPLMS---LDY-GVKP-VKFWFFILC----IILLFFLYSF---------------------
>SD20
------------------------ML----------MFFF-----VSLFFF---FN--LD--FNLSYSSFFHFSLE------EKILPSFFGISL---DFVSVGYLL--MVSI-VTCLVF-LYSEIYME------TYNNKKFFFLTLFFFSFM----------GILSSG--SS--------------FMNVMIGWDGLGLSSLFLIMFYPNKITFFNSFMTFFFNRLGDI-----------------------------------------FFL------I---FL-----------CFFLMS--PSVFFF---FSTENN-LW------------------------------------VIFI---------------FFL-------------------------CLMTKSAQYPFSSWLPAAMSAPTPISAMVHSSTLVTAGILLLFK---FYNFFLLTL-IFSM---LMI------LSILTF------VMGGVFGVIELDLKK---IVAFSTMSQISMILFFL-CV-EPF-FAFFHTLGHAFFKTLLFCGCGMLFLYNYSDQM-----LK----SLSGKNFHLSSFMLLFISV----YAMSGLIFSASFYTKDLVME--F-FIEEK----KMIF------FFFLI--LGSVLT---I-LYSIKVF------KSLLF--------SFNT--KFFNNFKLSHF-LF------M-----FIFIFLIIFFLNSI--VN---------CTLS--SS----FCFISKLEI-LFLN----FTIFFLF-------FLSAKIVF-F----FT-H-------------SNEIL---FL-----KNLT-FSIFSK-FLN----SIP-----------SYAISNDL-----FFF-------KPS-SVNLSS---LKL-MESP-FKFWSYLLI----MFFFYYFLYSFSLI-----------------
>SD19
---------------MSLSKFFYLIF---------LLFVF-----QYF-LLVSTTP--TL--SLMLALSDLLGEAS------SSIFSLGAV--K---DLFSSTFIF--MVLL-VSCLVV-LYSELYME------GYNNKKFLLVTLCFLSFM----------LLLSLS--SD--------------ILMFMIGWDGLGISSLFLIMFYPNKISLFNSFLTLFFNRLGDL-----------------------------------------FLI------L---FF-----------CTIWNG--MSSFFF---FDCQMS-CY------------------------------------SFFV---------------LFI-------------------------CLLTKSAQIPFSSWLPAAMSAPTPISAMVHSSTLVTAGILVFLK---VYWFLTSSM-FCKI---LLP------IVSTTF------ILGGLLASVEKDSKK---IVAFSTMSQISMILFFM-SV-CNIYLALSHTFCHALFKTLLFCGCGVLFVWSLSDQL-----KT----SLKSGMNSNLISFYIFLSL----FSMSGIVYSSSFLSKDSMLE--M-VFGLG----ETPT------YYILF--MGSIFT---L-IYSGSLF------KSFKN--------LPSAF-VPFFLLKKFFF-FF------L-----LAFSVFTFVCLKLM--KF---------FLMN--NF----SFFLSPTLI-FLVNL---ILILILL-------MASLKGSD-F----LLYC-------------SSSVF---HM-----KETF-FSSLSL-SLS----NQM--------TLEFSS--IDH-----FFF-------KPT-SIGSFN---MFF-KVSI-INTLIFSLI-------LLMTILCYS-------------------
>Scolotosus_sp.nov._GX54
---------------MLMKKTFFFMF---------IFFIL-----SLFMETNMFYL--SL-INDLIIFP--LISIF------SISW----SFFL---DFQSFYFLI--MVSL-VTSMVV-LYSELYME------HYNNKKFFFLMISFLLSM----------IFLSVS--GS--------------FILLMLGWDGLGISSLLLIMFYPGKIPLYNSFMTFFYNRLGDC-----------------------------------------IMI------L---TL-----------C-LLME--ESNLFSC--FLKGWEFNF------------------------------------ILAL---------------LLF-------------------------CSFTKSAQFPLSSWLPAAMSAPTPISAMVHSSTLVTAGIFIILK---FYNFFKITG-VLEF---VFF------FSALTF------LAGGLLGFLELDLKK---IVAFSTMSQISMIILFC-SV-GFILISVSHMFFHALFKTLLFCSCGLPFLWLFSDQT-----SK---ITPLIKTTSDYFFFMMFLSI----FCMSGLPFSSSFFSKDLILE--V-GVSLN----MSFL------FSIMM--LGSYLT---I-LYSTKIF------SMFSN--------FMSGS-SMVLMKKKSFF-GF------S-----AFFCFLTFFSPYIS--EL---------FLLA--GV----YPILGFQEL-LLILF---ILSFSLM-------SVLILPQF------LCVM-------------SMELF---FS-----KYIL-FGNFGK-IVL----ADQ-----------YSLNFNDH-----LLF-------KSN-L---------FFSGFNK-NL-SKFLSINIFVMFLSSYFLWI---------------------
>Scolotosus_sp._GZ100
---------------MSLKKTFYFIF---------FMFLF-----TIFFLDSFSFF--YL-LKDLILLPSDKFSMF------NLNI----S--L---DPECLYFLF--MVSL-VSSMVM-IYSEFYME------SYNNKKFYFLTISFLMSM----------IILSLS--GS--------------YIIMMIGWDGLGVSSLFLIMFYPGKIPLFNSFMTFFYNRLGDV-----------------------------------------LMI------L---SL-----------C-FLIN--NCNIFVG--FITSKDLFY------------------------------------LIFL---------------LVL-------------------------CSFAKSAQFPLSSWLPAAMSAPTPISAMVHSSTLVTAGIFLLFK---YFYFLQELG-FIST---LFI------FSCLTF------LAGGLLGCLEMDLKK---IVAFSTMSQISMIILFM-SL-GALTMSINHMVFHALFKTLLFCSCGISFMWMFSDQF-----TK----SFIVNKNSLIFSFSLLVSI----YMMSGFSFSSSFFSKDLFLE--Y-CISFK----YSFF------FMFML--LGSSFT---I-FYSSKIF------SIINN--------SYYGI-SFIFNNKKSIS-YF------L-----LIFILFTIFIPYIM--DF---------IVFQ--YV----FPVISMQEI-FLIIS---VLLYSLL-------SILFLKNK------LTHF-------------SLDLL---SS-----KFFT-FSILSK-IQW----FEK-----------KSNHFNDQ-----LIF-------KPF-L---------FSTPMYS-FL-FNMKSLNFFFLFLSFLFLKFI--------------------
>Sarcoptes_scabiei
-------------------------MNNIMFSSLFSILML-LLSMMSLYSSLFFITYG---SMTVELF-FP-MI---SNNFSMM-------FML---DCVSMMFFF--LVST-ISSMIF-LYSKFYMNMYKKE-KYNEKTLMLTMLMFVLSM----------MILIFS--YS--------------WFMVMLGWDGLGMVSFLLVKFFNDKKTLDASMLTVLSNRIGDC-----------------------------------------LFI------I--SFM------------MFFHNNEYSMMSLQK------ENSI------------------------------------IMLM---F-----------LTL-------------------------GCFTKSAQMPFSAWLPAAMAAPTPVSSLVHSSTLVTAGVYLMIR---FNFLLVNLS-NL-----ILT------VSLTTM------MLSGFYAVMEKDFKK---IVAMSTLSQMSFMMFSI-FS-TTWILSFLHMSFHAIFKSMLFMTTGMLMTFVMGNQN-----SK---YFSNFSM-SFMSKMIFMSAC----LSLMGFPFSLGFYSKDMIL---MMNTEF-----MEMK------KIIFN--LSCMLT---V-WYSLRIMKLGFLNFTKNY--------ST------KNS-KEEGYFFI----P-S-----YMIFIISIFVGNIY-------------MYMFLPPTNL-FSLV---EIQSGLIIILGGFLLFT----------------------------LKKNMKKYFYLNMTMMS---FM-----NFLL-----------KKMNNK--ISKMNFDVMENTIK-EEL-----TMLPFF--------MMMKMK---IMMKKMNMNLFLSFLLMLILYSWM-----------------------------
>S167
-----------------------MFL----------LILM-----LGFMFSIFFSN--SF-CLNFIYFSFFSNFLD------NYNFCL----GV---TQISMIFIF--MVGL-VTSLVV-LYSEFYME------VYNNKKFIILLLMFFASM----------MMLSLS--DS--------------LILLMLGWDGLGITSICLIMFYPNKTTLVNSILTMFFNRLGDV-----------------------------------------LLI------I---FL-----------GLMALN--QNLFYVLSS-DLD---FE------------------------------------MYLI---------------MI--------------------------CAATKSAQFPLSSWLPAAMSAPTPISAMVHSSTLVTAGVFLMSK---FSIVMSIHH-TLIF---MMF------ISVLSF------LSGGFMAFLELDFKK---TIAFSTMSQISMIMFFC-CS-LMFYFCLSHTFFHALFKTLLFCSAGSIFVSAFSDQIFKNFGSS---FFLSLNMS------LIYYSV----FSMTGLIFSCSFFTKDMLLE--F--FCSC----SHIF--F---FTFLV--TGSLLT---I-LYCSKLL------AVIKF--------KALTN-KTN-YFKSLNF-KF------L-----IFFSIFSLFSGILM--KS---------KFI------FSASSFMLGSEV-ILVSF---LLFMFFM-------LKIYNSNLNF----FYEY-------------SVSIS---FM-----KLFS-FSVVSG---L----MK---------SNFSMPVFTDS-----LIF-------KPYLF------------EGPNSKIFYLQLNKYNWLLALMMIIFYFF--------------------
>Robertsicus_elaphensis
------------------------------MFLMWGSFFF-SLSVLFFWMFMICFYKL--NLLVIEYL-LGNIG---LIELKIY-------FLL---DWISNLFIS--VVLM-ISSMVI-VYSNGYMKL-----DKSKQCFCYIIVLFVLSM----------VLLISM--PN--------------MIMMILGWDGLGLVSYCLVIYYQSTNSFNSGMITIISNRVGDV-----------------------------------------MII------L--SII------------FFLNFGSFD---VLT---EN-WMEM------------------------------------ICGN---F-----------ILL-------------------------AALTKSAQIPFSAWLPAAMAAPTPVSSLVHSSTLVTAGVYILIR---LNFLFNIQE-YSNF---LMK------ISLLTL------IMSGINAFFEMDFKK---IIAFSTLSQLSMMMLIL-SM-NFKELAFLHLVIHAIFKSMLFLCSGLMIHLMNGNQD-----IR---MLSNIAYCNPHVNSCMMISI----FSLMGFPFIGGFFSKDLMVE--FFFFKSM----NIII------LMMFI--IGLIMT---Y-LYSLRIFYFLILKSILNN--------NY------LYM-NFEKEMNY----S-I-----MFLSLMLLIYSNFF-------------VWIMIKEPKLFFISKFS-KIM-MILLLSMISLFFY-----------------NLNIK-SNL--FFLKSNKIIF-S-YKMW---YL-----SSLS---SLIFLKY-FKFLSKM-------------TL-YDW-----KWLEMLGPMGLD-KNL-KYLSINI-NLLNSYQF--NKLVLSFAMILLMIFI-------------------------
>Ricinoides_karschii
----------------------------MNVYLICGFLLLFLFFVFMFF-GVLIVIED--GCWLVDYK-LGDMI---GGVLEFI-------VVF---DYMSVVFFS--MVLL-ISSCVF-FYSVEYMGH-----DSTPYRFCFLVLLFVMSM----------GVVIFS--SN--------------LVSILLGWDGLGLVSYVLVIYYQNNRSLNAGMMTILFNRVGDI-----------------------------------------GVL------M--GIV------------WMMGFGNWNYLVYVNL--MDDVNVG------------------------------------LVGF---F-----------IVL-------------------------SGLTKSAQIPFSSWLPAAMAAPTPVSALVHSSTLVTAGVFLLIR---FGSYFLMGA-FSWF---LVI------ISGLTI------LMSGLCAMMEMDLKK---VVALSTLSQLGFMMMIL-GV-GCWWISFYHLLTHALFKSLLFLCAGYVICNYNSEQD-----FR---GVGCLSN-SPIVCCAFNVSL----LSLAGFPFLSGYYSKDSIIE--FFCLSLM----GDAF------ILLML--LGVLLT---T-LYSLRLGMFCVWGDVVYG--------VG------VEV-KGGYYMEM----S-I-----VVLLIFAVVMGSVL-------------SWWIFNVPVVLFMNMYI-KLS-GLMMVLLGVMIGW-----------------VLNMKS-WG---VIVSSFLLN-FNSKLW---FL-----SWMG---GNGVSVFVDEG---Y-------------SY-YEY-----SWSEVIGSWGLN-WLVMLCVFVL--EWLSNNKFTLYYMFMILLLFVWLLM--------------------------
>Rhyncaphytoptus_ulmi_HEN3
-------------------------M----------YMSI-----FFFILLLNYHS--YY-SFSFKYFPMSGMSVS------NYDLNI----YT---DKIIMIFFF--MVCV-VTCLVS-LYSELYME------HYNNKKFFFMMFLFFSFM----------SILMFS--GS--------------FILFFLGWDGLGLSSLCLIMFYPNKNTLYNSVMTMIFNRIGDV-----------------------------------------ILI------F---LI-----------SKLLMN--MSIIFFINS-SFS---FL------------------------------------MVLL---------------FIL-------------------------CSFTKSAQFPLSSWLPAAMSAPTPISAMVHSSTLVTAGILIIQF---LVSYMIFFS-LNCF---LTM------ISLTTF------LIGGFLGFMEMDFKK---IIAFSTMSQISMIMFFC-SL-NEIEIAMAHMLFHALFKTLLFVGAGLFFVSLFSKQF-----KD---FMVTYNISPELFSMLLFLSV----YSMSGLIFSSSFFSKDFILE--S--FFSS----ETGF--M---IFTLL--TGSVFT---I-LYSSKLL------VSITG--------FLNLN-KVF-SFKKMKI-LF------P-----LIFALVMVYVGQFM--NF---------LFS------FDNFSFIHLSDL-YFIYF---I----FG-------YFIYNNFSAK----FNKFFSWLMFNS-----SLEIF---FM-----KFFS-YSINSL---P----MAG--------ENINRIYFNDD-----FMF-------KSSFLMK-KSNLNLAFSKS---------SNLYGV---LLLLIMYALTFM-----------------
>Rhyncaphytoptus_sp.nov._GZ96
-----------------------MLI----------YSYL-----FFTILFLNFNN--FY-SLGLKYFDFNLNSFV------NFNFLF----FS---DKNCMIFIF--MVCL-VTSLVC-LYSEVYME------YYNNKKFFFLMFLFFFFM----------SLLTLS--GS--------------FIMFMLGWDGLGVSSICLIMFYPNKNTLYNSVLTMVFNRLGDV-----------------------------------------ILI------F---IL-----------CKFLQN--FSVFFFLNS-SFN---FF------------------------------------VMLM---------------LMI-------------------------CGFTKSAQFPFSSWLPAAMSAPTPISAMVHSSTLVTAGILLTQF---FNSYFNFFE-ISII---MSL------FCLMTF------LLGGLMSVLELDQKK---VIAFSTMSQISMILFFC-SM-NLVSISLTHMVLHAFFKTFMFVSFGLFFMFFFGKQV-----KN---FMNSGSFNFFLVNTLLFVSV----YSMTGLIFSSSFFSKDLFLE--I--MCSN----SNFF--M---FFFLL--LGSILT---I-MYSSKLL------QSTYN--------FLSLN-KIF-SNKKFYF-MF------V-----LIFVMFVNYSGQFY--KS---------FMS------AENFPHLYLMDL-YMIII---FLMLPFF-------FFFKTNKFTM----NNNF----MTNL-----SLEIY---FM-----KFFS-FSLLS----------NFM--NNNNNNNILTFSMSDN-----WIF-------KSYYL-----NIFKILFKK-----FKMISSFYGV---ILIFI------------------------
>Rhyncaphytoptus_sp.nov._CA38
-----------------MFSSWMFIL----------FIFFNYYLNFSFFLFY------------YNYFSPFL-SCF------NFSINL---------DHTSLVYLF--MVFL-VTFFVS-LYSEYYME------HYNIKKYSLLMLLFFFSM----------VFLSFS--ST--------------PISLMIGWDALGLTSICLIMFYPNSTGLYNSLMTMFFNRLGDA------------------------------------------LLIFSCCLMFLNDF-----------FLFFYS--HSSNFL------------------------------------------------VFFL---------------LIL-------------------------CSFTKSAQFPLSSWLPAAMSAPTPISAMVHSSTLVTGGIFISFK---IVLMLEHYG-VISF---LSF------VCFLSF------ILGGLMANLELDFKK---MIAFSTMSQISMIFLFS-SL-MLFYISMSHMFFHALFKTLLFCCAGGKFFGVFMDQN------S---YTINSNYSSTYINSFFFFSV----FSMTGLFFSSSFYSKDLALE--L-LFGLN----YSFF------SFLLF--LGSLFT---L-LYCSKLM-FSSCSFTFIN--------SSSLSKSFLYYSSMFFLLVC------FFSGDYLFYIFSLINNSMMT-------------------YLDL--------FLV-LSFFF---LFIFFYI-------N---FSPLSL----FLVK-------------DLFL-----M-----KIFS-YSIYSRAYSQ----YHF-----------FNSISSDL-----FFF-------KSFAAMPSTGAKFNL--SVSGSFFFMTTFFILFFCYMFFS--------------------------
>Rhyncaphytoptus_redwayensis_CA28
---------------MILKKAWFMLF----------NFFL-----FFMFIFLNFFN--YF-ALDLKYFDLSLWAME------NYSFCF----FM---DKNSVIFIF--MVLL-VTCLVC-LYSEVYME------LYNNKKFFFLMILFFLFM----------SLLSLS--GS--------------MISFFLGWDGLGVSSICLIMFYPNKNTLFNSLMTMMFNRLGDI-----------------------------------------FLI------C---VM-----------CKFLIF--PSMMMFLNS-NFD---SL------------------------------------ILIL---------------LLL-------------------------CGFTKSAQFPLSSWLPAAMSAPTPISAMVHSSTLVTAGILLVQF---FMVYIFNLS-LNYF---LLY------LCVLTF------LLGGLLGVLELDFKK---IIAFSTMSQISMILFFC-SL-NLVNIALTHMIFHAFFKTLLFVSSGLFFLFYLSKQL-----KN---YLNSNNHTFFLTNMMLFASI----YSMSGLTFSSSFFSKDMVLE--I--LCGC----NNFY--L---FCLLI--TGSILT---I-LYSSKLM------SASMS--------FVSFN-FVK-ILKNFSF-SF------T-----FFFIFFVLYSGQMF--FF---------TMK------MENFPHLMLSDF-LTLNL---ALISGLF-------FYINPNFSGK----LNNF----LFNL-----SAEIY---FM-----KYYT-YSFLSF---P----FKF--------KNLSTAVFHDS-----LFF-------KPFFLLNFYSNIMIYFFKANSYFIVMFILVFYYL---YMIF-------------------------
>Rhyncaphytoptus_longipalpis_JX3
----------------MFSKIFFLIF----------FWFF-----FFFFCC---LN--FY--YFYSFSGFFCFSLS------DKILPLFNGLNL---DFVSLVFLT--MVCF-VTSLVF-LYSEVYME------HYNNKKFFLFTFLFFGFM----------STLSLG--VS--------------PTNLMIGWDGLGISSLLLIMFYPNKTTFFNSFLTFFFNRLGDI-----------------------------------------FFI------L---FF-----------VAFLLN--FSSFFH---YNNLVS-WP------------------------------------FLFL---------------FFL-------------------------CLMTKSAQFPFSSWLPAAMSAPTPISAMVHSSTLVTAGIFILLK---YYNNFFQSG-MLSF---LVV------LSMFTF------LMGGFLGILEFDLKK---IVAFSTMSQVSMILMFI-SL-SLVGLALMHTLGHALFKTLLFCSCGLIFLWNFSDQN-----LK----NLTGKNFGVSSFFFFLLSV----FSMSGLIFSSSFYTKDVVLE--F-FLENK----MFFN------FVCLC--LGSFFT---I-FYSVKIY------KCMNF--------SPTF--KPSFGMKNFNF-FF------I-----FFFSIVTLILMKMF--VN---------MTTS--NL----LCSISSVEV-IFIN----TFLFCML-------FFS-PILK-N----MSIL-------------SLEIN---YL-----KNVS-FGMVSK-IAL----TVP-----------FSFNMNDS-----MFF-------KPK-ILKLKD---TKF-GMNS-HEFWLYPIL----MILIYMYL-----------------------
>Rhyncaphytoptus_longipalpis_JX2
----------------MFSKIFFLIF----------FWFF-----FFFFCC---LN--FY--YFYSFSGFFCFSLS------DKILPLFNGLNL---DFVSLVFLT--MVCF-VTSLVF-LYSEVYME------HYNNKKFFLFTFLFFGFM----------STLSLG--VS--------------PTNLMIGWDGLGISSLLLIMFYPNKTTFFNSFLTFFFNRLGDI-----------------------------------------FFI------L---FF-----------VAFLLN--FSSFFH---YNNLVS-WP------------------------------------FLFL---------------FFL-------------------------CLMTKSAQFPFSSWLPAAMSAPTPISAMVHSSTLVTAGIFILLK---YYNNFFQSG-MLSF---LVV------LSMFTF------LMGGFLGILEFDLKK---IVAFSTMSQVSMILMFI-SL-SLVGLALMHTLGHALFKTLLFCSCGLIFLWNFSDQN-----LK----NLTGKNFGVSSFFFFLLSV----FSMSGLIFSSSFYTKDVVLE--F-FLENK----MFFN------FVCLS--LGSFFT---I-FYSVKIY------KCMNF--------SPTF--KPSFGMKNFNF-FF------I-----FFFSIVTLILMKMF--VN---------MTTS--NL----LCSISSVEV-IFIN----TFLFCML-------FFS-PILK-N----MSIL-------------SLEIN---YL-----KNVS-FGMVSK-IAL----TVP-----------FSFNMNDS-----MFF-------KPK-ILKLKD---TKF-GMNS-HEFWLYPIL----MILIYMYL-----------------------
>Rhyncaphytoptus_dielsianus_GZ35
-------------------------M------PMRSLSSL-----SFVSLLLLLTLLESF-RSEGIIFSLFPSFLG-------SASELHLGMIK---SPISLIFLV--MLSM-VSVLVY-SYSEAYME------HYNNKKFLTLLFLFVLSM----------IFLSVS--FT--------------SLPLMIGWDYLGLTSLCLIMIYPNKFTKMYSFLTMIFNRVGDV-----------------------------------------AMI------V---FI-----------CFLLLS-LTKFHVFPIYFVKL-----------------------------------------CMVS---------------LLI-------------------------CLVCKSAQFPMSSWLPAAMAAPTPISAMVHSSTLVTAGVLLAAI---FMDFMSMFI-LSPI---LLV------LSSLSF------LSGGSMASVEPDLKK---TIAFSTMSQISMMIIFI-CL-SFNSISMCHMLYHASFKSLLFCCAGTFFSYSFMSQ-----YAK---NSSFSSGFLFLPYTLLFISC----FGMTGLMISSSFFTKDVLLE----LLHDV----SYSM------FILIL--FSSAIS---I-FYIGKLL------ESGSQNLWS----FSSACMKSFGQTRVTSYGVF------CLGM------------GALL--SE---------LLIS---------SFCPSQETQDFLCS---LLVLATG-------FYTLYKIPKL----MLMV-------------TSDIL---LM-----KTFS-FSLWSHTISN-----NV----------LNPWHISDH-----FFF-------K----PYAIFPYFYRLTSGSLYGFLSLAM------LIFVLG-------------------------
>Rhyncaphytoptus_boczeki_CA37
----------------MIFSSWMFIL----------FIFFNYYLNFSFFLFY------------YNYFSPFL-SCF------NFSINL---------DHTSLVYLF--MVFL-VTFFVS-LYSEYYME------HYNIKKYSLLMLLFFFSM----------VFLSFS--ST--------------PISLMIGWDALGLTSICLIMFYPNSTGLYNSLMTMFFNRLGDA------------------------------------------LLIFSCCLMFLNDF-----------FLFFYS--HSSNFL------------------------------------------------VFFL---------------LIL-------------------------CSFTKSAQFPLSSWLPAAMSAPTPISAMVHSSTLVTGGIFISFK---IVLMLEHYG-VISF---LSF------VCFLSF------ILGGLMANLELDFKK---MIAFSTMSQISMIFLFS-SL-MLFYISMSHMFFHALFKTLLFCCAGGKFFGVFMDQN------S---YTINSNYSSTYINSFFFFSV----FSMTGLFFSSSFYSKDLALE--L-LFGLN----YSFF------SFLLF--LGSLFT---L-LYCSKLM-FSSCSFTFIN--------SSSLSKSFLYYSSMFFLLVC------FFSGDYLFYIFSLINNSMMT-------------------YLDL--------FLV-LSFFF---LFIFFYI-------N---FSPLSL----FLVK-------------DLFL-----M-----KIFS-YSIYSRAYSQ----YHF-----------FNSISSDL-----FFF-------KSFAAMPSTGAKFNL--SVSGSFFFMTTFFILFFCYMFFS--------------------------
>Rhodacarus_sp1.
------------------------------MYIFWALLFF-LLSLFFMSNGYYMLLLA--KIKFISIF-LSSLG---LSDMEMV-------ILI---DWVSMIFMG--FVIF-ISGMVL-FYSKSYMEG-----ETRFMGFVYLIILFVLSM----------AMMILS--PN--------------MVSILLGWDGLGLVSYCLVIYYQNENSNAAGMITVLTNRLGDV-----------------------------------------GML------L--SLV------------FLFNYQSWGIMEFSL---SN-KMYL------------------------------------YVGF---M-----------MSL-------------------------GALTKSAQMPFSAWLPAAMAAPTPVSALVHSSTLVTAGVYLIIR---FSSYFSNSV-LSEG---LMI------ISVITM------FMSGAAANLECDLKK---IIALSTLSQLGVMMMIL-SL-GLFDVALFHLITHAMFKAMLFLCAGVIIHSSMGHQD-----IR---YMGCISSLSPFMVSMMVLSS----LSLSGFLFLSGFYSKDLILE--IMYLHNN----SGIL------LLMLL--FATMFT---V-SYSLRLGWYCFWNSILKY--------SS------FGF-ENTMFMYI----P-I-----ILMGGLVVILGAFL-------------GWMFFPHVNFIILTFYS-KLI-NLFLVMGGVILFV-----------------LSLNFEFNW--LSN--FIKKF-L-GGMW---FL-----PLLS---PGLFVSPLEKSFIYY-------------KE-VDN-----MWHEEFCSLGAY-SIIFKSKTFT--SLL--NSQ--TNLILLIIMLMILII--------------------------
>Rhizoglyphus_robini
------------------------------MFLLFSFLFF-VFFLFSFSMGVFLMDYG---SIYIEVF-MPFYL---LSEMPFS-------FCV---DYVSLFFFS--AVSL-ISSVVF-LYSKFYMDDSYLDLNYTNSRFFYLLFLFVVSM----------MFLVFS--GS--------------WVVVMLGWDGLGLVSFLLVIYYNNSSSLDSGMITVFTNRVGDC-----------------------------------------LFI------L--SFM------------LMFYSGWVCLDFLSF------ESCL------------------------------------FFSF---V-----------VFV-------------------------GSITKSAQLPFSSWLPAAMAAPTPVSSLVHSSTLVTAGVYLLVR---FNFLIESCY-FI-----LAP------LSLFTM------FLAGACAVYELDFKK---VVAMSTLSQLGFMIFSI-SS-GFWLLSFLHMIFHAFFKSSLFLSTGNLMHYLLGDQD-----SR---NFGSLGS-SFFSKLLFSMSS----LSLMGFPFSLGFYSKDTILG--EVLFNF-----SSLI------SFLFI--LGCCFT---V-AYSVRLVYMGFMNFSTFL--------NS------FSF-SEDKFFFY----P-I-----VFLYFMCVFLGNFF-------------FFFFLP-PLV-LSFM---EFFLGLLIIASGFLVFL----------------------------LSPGF-Y---FLVSSLMSISFL-----SILS-----------SSLMSSL-TPKFFF-------K-GEY-----SWGEYLGGGGSL-LFMRAIK---SYGIRL---YALFFMPLVMIVGVF-YAMMN-----------------------
>Rhipicephalus_geigyi
------------------------------MFINWFMMLF-YFSLLFLICLLFLFYNN--TMIIIEYN-LMTIL---SYEYKFY-------ILL---DWMSCMFSF--VVLF-ISSMVL-WYSFSYMNM-----DRNKISFCWMVLLFILSM----------LLLILM--PN--------------AFMLILGWDSLGLVSYCLVIYYQSVNSYNSGMMTIISNRIGDV-----------------------------------------MII------M--MII------------FAINFNTFE---LIS---FK-EFEL------------------------------------MWGL---M-----------IMI-------------------------AGMTKSAQIPFSAWLPAAMAAPTPVSALVHSSTLVTAGVYLLIR---FNLLFTSNI-FSSF---LLK------ISLMTM------IMSGINAFFENDLKK---IIAFSTLSQLSIMMTTL-SL-GFTYLAFLHLIIHAIFKSMLFLCAGFVIHNLSGNQD-----IR---FLSNFFKFSPTILSCMMIGM----LSLMGFPFIGGFYSKDIIME--FFFFKNN----NLIE------MLLFT--SGILFT---F-MYNFRLSYMILFKGTLFN--------KM------LLN-HFNIFMKY----P-I-----LILSLNLIMMSNLM-------------SWMIVSENSVTFLSFQQ-KL--MMLLMIFFCMIIY-----------------KLSLEMNNN--LYL--MKLDF-F-MKMW---FL-----SNLT---SFILLNN-NKKFLQM-------------SV-NDS-----TWMEIAGPLGMK-KMIMNNYKIKLLKMLNKFEFMMGMIILMILMFL------------------------------
>Rhinotergum_shaoguanense_S88
-------------------------M----------LFFI-----YFLIWFLNFDS--YY-SLMIKIFDLNLDFMN------NFNLGF----LL---DSKSLTFIF--MVCF-VTCLVS-IYSEVYLE------HYNNKKFFSLMFLFFMFM----------FLLSSS--GS--------------MINLFVGWDGLGLSSICLIMFYPNKTTLYNSILTMVFNRLGDV-----------------------------------------VLI------C---VI-----------CLIFLN--YSNFFFFYE-NFN---SL------------------------------------FLLM---------------LMV-------------------------CSFTKSAQFPLSSWLPAAMSAPTPISAMVHSSTLVTAGVLLNLF---FMDYYTVCN-LSLF---LSL------VSLTTF------ILGGLMGSLELDLKK---IIAFSTMSQISMILLFC-SL-KFINVAVAHMLFHAFFKTFLFMGAGVSFMMFFSIQM-----KS---LLKGSSHTPFYLSSLIFLSI----FSMSGLMFSSSFFSKDLILE--I--LSTS----EEFF--F---FMFLT--LGSILT---I-IYSMKLL------SSNFN--------FVNSA-KIH-ADKNFKF-NF------T-----LIFCIVMVLSGKIF--MS---------FF-------VEMFPKVSFIEL-ILLNM---IFVLSFF-------LSFSLVYSSY----FKKLFLYLVSNI-----SL-------M-----KYFT-FTIFSN---L----GTS--------FYFLNFFQHDN-----MMF-------KSIYL----------NFKEELFLIKNFKSNFYALAFMILMFILYI---------------------
>Rhinophytoptus_c.f._sericeaomeiensis_AH42
----------------------------------------------MLIIFYSYYS--FF-SISLKLFLMNFELFN------NYNLTL----FL---DKNSIIFLF--MVSL-VTCLVS-IYSEIYME------HYNNKKFFFLMFLFFIFM----------SVLSLS--GS--------------YIILFLGWDGLGLSSICLIMFYPNKNTLYNSILTMFFNRLGDV-----------------------------------------ILI------F---VM-----------AKFLFS--YSSFFFIND-TLS---LA------------------------------------SLAL---------------LML-------------------------CSFTKSAQFPMSSWLPAAMSAPTPISAMVHSSTLVTAGILITQF---FLGYYVLFM-MVQF---LMF------FSLTTF------LVGGFFGVFELDFKK---IIAFSTMSQVSMIIFFC-SI-LYLEIAMAHMIFHAFFKTFLFMSSGLLFVFYFSKQL-----KT---LLSLDNSSSVFISFMFLISI----YSMSGLTLSSSFFSKDLLIE--S--LCVK----EEMF--L---ILLTV--VGSIFT---I-FYSSKLL------KVISS--------FKNLN-KSK-TNKSFFF-LF------M-----FIFMLFVGYSGQML--KN---------FVY------IETFPVISSVNL-ILINL---ILFSCVL-------FLLKISTFSF----YGSL----VYAM-----IFEIY---FM-----KNFF-FKTISK---P----MTL--------EVFKTHTLSDH-----FMF-------KSYYLTPFFINLVN----------SKFLSNIYGF---ILVGIFMMI--------------------
>Rhinophytoptus_broussonetiae_Z401
-----------------------MMI----------NIFF-----FFFFLNLNFGQ--NY-SFSFNYFTNLQECFF------NYSFIF----NL---DSNSLIFVF--MVLL-VTLLVF-VFSEIYME------HYNNKKFLILMLIFFLSM----------LTLSLG--GS--------------FIVFLLGWDGLGVSSICLIMFYPNKITLFNSLLTMFFNRLGDV-----------------------------------------FLI------I---CL-----------TFSMMS--PQNFYFFGSYDYM---YY------------------------------------FFFF---------------ILL-------------------------CSFTKSAQFPFSSWLPAAMSAPTPISAMVHSSTLVTAGIFLNLK---FLEFYFFFS-FLDF---LMF------FSVLTF------LVGGFLANLEIDFKK---IIAFSTMSQISMIMMFC-SM-NLISLSILHMVYHAFFKTLLFMSAGLVFVKNYSNQF------S---FIFSMNKNMIFLCNLFFFSI----FSMTGMLFSSSFFSKDLFLE--S--MFSF----FSFF--F---ILVFL--TGSMLT---I-FYSGKLL------NFCFS--------WANFS-VIY-SLKNFFF-NF------I-----LMFLMWVLYPGNIL--KF---------LIF------FEVFPYVDTLSL-LSILT---FMMVPLF-------LNLNISKMKI------------LILH-----CFSIF---YS-----KFYS-YSFYSF---F----FNL--------FYNKELYFSDM-----MIF-------KKSHFFQ---------------IILSMKSKNFIFFNMILIIMIYFL--------------------
>Rhinophytoptus_broussonetiae_Z292
-------------------------------------MFF-----FFFFLNLNFGQ--NY-SFSFNYFTNLQECFF------NYSFIF----NL---DSNSLIFIF--MVLL-VTLLVF-IFSEIYME------HYNNKKFLILMLIFFLSM----------FTLSLG--GS--------------FIVFLLGWDGLGVSSICLIMFYPNKITLFNSLLTMFFNRLGDV-----------------------------------------FLI------I---CL-----------TFSLMS--PQNFYFFGSYDYM---YY------------------------------------FFFF---------------ILL-------------------------CSFTKSAQFPFSSWLPAAMSAPTPISAMVHSSTLVTAGVFLNLK---FLEFYFFFS-FLDF---LMF------FSVLTF------LVGGFLANLEIDFKK---IIAFSTMSQISMIMMFC-SM-NLISLSILHMVYHAFFKTLLFMSAGLVFVKNYSNQF------S---FIFSMNKNMIFLCNLFFFSI----FSMTGMLFSSSFFSKDLFLE--S--MFSF----FSFF--F---ILVFL--TGSMLT---I-FYSGKLL------NFCFS--------WANFS-VIF-SLKNFFF-NF------I-----LMFLMWVLYPGNIL--KF---------LIF------FEVFPYVDTLSL-LSILT---FMMVPLF-------LNLNMSKMKI------------LILH-----CFSIF---YS-----KFYS-YSFYSF---F----FNL--------FYNKELFFSDM-----MIF-------KKSHFVP---------------IILSMKSKNFIFFNTILIIMIYFI--------------------
>Rhinophytoptus_broussonetiae_GZ98
---------------MLFTKSFYIMI----------NIFF-----FFFFLNLNFGQ--NY-SFSFNYFTNLQECFF------NYSFIF----NL---DSNSLIFVF--MVLL-VTLLVF-VFSEIYME------HYNNKKFLILMLIFFLSM----------LTLSLG--GS--------------FIVFLLGWDGLGVSSICLIMFYPNKITLFNSLLTMFFNRLGDV-----------------------------------------FLI---------------------------MS--PQNFYFFGSYDYM---YY------------------------------------FFFF---------------ILL-------------------------CSFTKSAQFPFSSWLPAAMSAPTPISAMVHSSTLVTAGIFLNLK---FLEFYFFFS-FLDF---LMF------FSVLTF------LVGGFLANLEIDFKK---IIAFSTMSQISMIMMFC-SM-NLISLSILHMVYHAFFKTLLFMSAGLVFVKNYSNQF------S---FIFSMNKNMIFLCNLFFFSI----FSMTGMLFSSSFFSKDLFLE--S--MFSF----FSFF--F---ILVFL--TGSMLT---I-FYSGKLL------NFCFS--------WANFS-VIY-SLKNFFF-NF------I-----LMFLMWVLYPGNIL--KF---------LIF------FEVFPYVDTLSL-LSILT---FMMVPLF-------LNLNISKMKI------------LILH-----CFSIF---YS-----KFYS-YSFYSF---F----FNL--------FYNKELYFSDM-----MIF-------KKSHFFQ---------------IILSMKSKNFIFFNMILIIMIYFL--------------------
>Rhinophytoptus_broussonetiae_GZ74
-----------------MYEIFLYYN----------YYFF-----FFFFFKFKFWS--EL-FFFFKLFYYFTGMFF------YLKFYF----YF---SFYFSDFCF--YSSF-SNFISFCLYSNLYST------LKKKKIFNFNINFFFIYVDSFFGWFFYCFSLSLGRIGSQIYLFNYILSYYDYFIYFFIDY-----------VFYSFSGRFSNYLFNFFYN-IPPK-----------------------------------------FLF------F---WILWLYVLFFFFYSFIKMS--PQNFYFFGSYDYM---YY------------------------------------FFFF---------------ILL-------------------------CSFTKSAQFPFSSWLPAAMSAPTPISAMVHSSTLVTAGIFLNLK---FLEFYFFFS-FLDF---LMF------FSVLTF------LVGGFLANLEIDFKK---IIAFSTMSQISMIMMFC-SM-NLISLSILHMVYHAFFKTLLFMSAGLVFVKNYSNQF------S---FIFSMNKNMIFLCNLFFFSI----FSMTGMLFSSSFFSKDLFLE--S--MFSF----FSFF--F---ILVFL--TGSMLT---I-FYSGKLL------NFCFS--------WANFS-VIY-SLKNFFF-NF------I-----LMFLMWVLYPGNIL--KF---------LIF------FEVFPYVDTLSL-LSILT---FMMVPLF-------LNLNISKMKI------------LILH-----CFSIF---YS-----KFYS-YSFYSF---F----FNL--------FYNKELYFSDM-----MIF-------KKSHFFQ---------------IILSMKSKNFIFFNMILIIMIYFL--------------------
>Quadracus_cudraniae_AH41
-------------------------------------MFV-----FMLIIFYSYYS--FF-SISLKLFLMNFELFN------NYNLTL----FL---DKNSIIFLF--MVSL-VTCLVS-IYSEIYME------HYNNKKFFFLMFLFFIFM----------SVLSLS--GS--------------YIILFLGWDGLGLSSICLIMFYPNKNTLYNSILTMFFNRLGDV-----------------------------------------ILI------F---VM-----------AKFLFS--YSSFFFIND-TLS---LA------------------------------------SLAL---------------LML-------------------------CSFTKSAQFPMSSWLPAAMSAPTPISAMVHSSTLVTAGILITQF---FLGYYVLFM-MVQF---LMF------FSLTTF------LVGGFFGVFELDFKK---IIAFSTMSQVSMIIFFC-SI-LYLEIAMAHMIFHAFFKTFLFMSSGLLFVFYFSKQL-----KT---LLSLDNSSSVFISFMFLISI----YSMSGLTLSSSFFSKDLLIE--S--LCVK----EEMF--L---ILLTV--VGSIFT---I-FYSSKLL------KVISS--------FKNLN-KSK-TNKSFFF-LF------M-----FIFMLFVGYSGQML--KN---------FVY------IETFPVISSVNL-ILINL---ILFSCVL-------FLLKISTFSF----YGSL----VYAM-----IFEIY---FM-----KNFF-FKTISK---P----MTL--------EVFKTHTLSDH-----FMF-------KSYYLTPFFINLVN----------SKFLSNIYGF---ILVGIFMMI--------------------
>QH8
---------------MSFSKSFLFSF-FFFISFSLC---L-----LTFDFSFALM----------VSISDLILDKG------SSGFMLILL--K---DYISLMFLA--MVLL-VTSLVL-VFSETYMD------GYNNKKFIVITLSFLSAM----------MFLSVS--GD--------------ITLFMIGWDGLGVTSLFLIMFYPNKTSLYNSFLTLFFNRLGDV-----------------------------------------FLI------F---FF-----------CIMWSA--MGNFFF---FMVDKF-FW------------------------------------SFPI---------------MFL-------------------------CLLTKSAQLPFSSWLPAAMSAPTPISAMVHSSTLVTAGILVFFK---IYWFLYSSV-LIQI---LLF------ISSLTF------LLGGLMGCVEKDLKK---IVAYSTMSQISMILLFM-SV-SNFTLALSHTFCHALFKTFLFCGCGIFFVKMFSDQL-----KL----CFKSVMKSNLLSFLIFLSL----FSMSGFIYSSSFFTKDSLLE--M-FSSIG----NFPS------FGVLF--LGSIFT---L-IYSGSLF------LGFKS--------LPSAF-NLSLSPKEYTF-TF------M-----LFFSICTVCCLKGM--KI---------FILG--NF----IYLIPSTLI-LVINS---ILLLALL-------NLSLPTLS-P----LLTC-------------SVSVS---HM-----KETF-FSSFSE-F-G----SKM--------M--LQSTLADH-----FFF-------KPF-SVGLRH---HSM-KLST-FKSITLCSV-------LTI-------------------------
>QH2
-----------------MNKFFLPIF----------GLSV-----VYMIKLMDFES--LE-MWSVLFFSTSYNSFD----------KIFTSLCL---DFESLFFFL--MVMV-VTSLVI-LYSEFYVD------HYNFKKYSLLTLLFFSSM----------LILASS--NS--------------LTNFLLGWDGLGISSLCLIMFYPNKTTSYNSLVTFFFNRLGDI-----------------------------------------FAL------I---FF-----------SFAFSC--SEVYPF----MLSNSNYF------------------------------------IILI---------------LVL-------------------------CAFTKGAQFPLSSWLPAAMSAPTPISAMVHSSTLVTAGIFILWK---LSYFLVLHN-VSMI---LIF------VTFTTF------MLGGLLANLDTDLKK---VVAFSTMSQISMITVFI-GM-SILGLSLFHMFNHALFKTMVFCCCGCMFLLNSGDQN-----FK----CLSGSKMISPSLIFLFFSV----FMMSGYQFSSSFFSKDLAIE--V-IMCSD----LNTF------LLLIL--GGSILT---L-YYCGLIM------TSFVK--------SGMEFGGSYLSSKTKTS-MY------M-----LIFVSFSLLSSFFV--PK---------ILF------CSGDSVVNSWGV-IFILF---SLLIPLF-------LFFPLNNS------FVFL-------------NPDLI---FS-----KVFS-FSYWKISLEL----DSP------------SFFSSDQ-----GFM-------KPFFLLPTKFDLYKTSGTMASLGILYSTFCLL----------------------------------
>Pseudogarypus_banksi
---------------------------MKIYFILLSFCLL-IFSLIMGFMGVLLYEGQ--MGYFFEFN-IFYYG---GSVMMMN-------MVL---DWVGLLFGS--LVAL-ISFIIV-LYSSGYMAG-----YINNFIYCFLVFLFVVSM----------IFLVLS--PD--------------LLFMIIGWEGLGLVSFLLVILYQGVKVYRSGMITIMMNRLGDI-----------------------------------------MLI------F--SIS------------WLFNFGTFNMLLLNYSCSWEFKMAF------------------------------------LL-----------------LII-------------------------SLFSKSAQFPLMIWLLEAMAAPTPISSLVHSSTLVTAGVYVLVR---LNGLYMDFY-YI-----LII------LSLLTM------MSSGVYAFYASDVKK---IVALSTLSQLGFMIFII-SL-GLWELGYFHMLIHAIFKASMFMCVGYIIYYQSGGQS-----I----YDSFLNYYLLLIRSILLVSG----LNLMGFMFISGYYSKELIIY--FSFYLFE----GVWL------FYLFY--FILMFT---F-IYTMIFIYNVVINYYFVS--------LKLI----YKF-EIDYWMIY----S-V-----LTLGSISVIWGSIF-------------INKYFMGFLGSFVLF---ELLMIMMCIYFFFLFYS----------------------------LLMIQKTQFMNLFNSLL---FM-----GFMS---GNSLLSSLFCMNK---------------YQSGDQ-----GVLLFYMGEGLY-CCMGVMEKINIKYEKESFKLIMVFMMLMLLLIFS-----------------------------
>Pseudocellus_pearsei
----------------------------MNIMLLWGVVLF-NFFILFFMMGFYFFVYD--ECWIFEFK-LGSFV---SVGVDYV-------VVV---DWMSVLFMS--LVLL-ISFCVF-LYSVEYMGS-----DVNIVRFCFLVLLFVLSM----------GLVIFS--SN--------------LMGILIGWDGLGITSYVLVIYYNNVRSLNAGMITFLSNRLGDI-----------------------------------------GLL------M--SIV------------WMFGFGNWNYFVYVNV--MNDTNLG------------------------------------LVGL---F-----------IMM-------------------------GCMTKSAQIPFSAWLPAAMAAPTPVSALVHSSTLVTAGVYLLVR---FSVYYSFDF-FSWF---LLG------VGILTM------MMSGYCSLWEMDMSS---VVALSTLSQLGFMMMIL-GF-GSWLLAYFHLLTHALFKSLLFLCVGYIIHGYSGEQD-----FR---SVGGLIN-SPVVMSGMNISL----LALMGFPFLTSFYSKDVIIE--MMLGGGN----GLLV------VFFLM--VGLGLT---V-LYSFRLGYFSIWGFCLYN--------SG------VDV-SSGFMMEF----S-I-----VVLVLFSVFYGFFL-------------SWWLFNIPSVIIVSVYV-KLI-GLIFICFGLFMCV-----------------VVIINDLWW---DFGEMLFGL-LGGSMW---FM-----VGLS---GNSMCRVVDEC---Y-------------GV-FEG-----GWMEVIGGWGLM-SVLKFMTVVL--ESFWSNIFMVYLFSFLLWVVVVLVIF-------------------------
>Pseudocellus_gertschi
----------------------------MNVLVVWSSILF-FLFVFLFVGGLYLLIVD--VCWIVEYN-LGKLI---CSDLDFV-------VVF---DWVSVLFMS--LVLL-ISCCVL-FYSVEYMKG-----DLYLFRFCFLVLLFVFSM----------GMVIFS--SN--------------LVSILIGWDGLGLVSYALVIYYYNVRSLNAGVITVLSNRIGDI-----------------------------------------GLL------M--AIV------------WMFGFGNWNFIIYVDC--F-DYNVG------------------------------------WVGL---F-----------VLL-------------------------AGMTSSAQFPFSSWLPAAMAAPTPVSALVHSSTLVTAGVYLLIR---FWVLFNFNW-FGWF---LIS------IGVITM------FMAGYCSLWEMDMSS---VVALSTLSQLGFMMVIL-GC-GCWWMAYFHLLTHALFKSLLFLCVGYMIHGYLGEQD-----FR---GFGGLVG-SPIVMSGMNLSL----LALMGFPFLAGFYSSDMIIE--MVFGGVC----GSIV------VIMIG--FGLGMT---V-LFSFRIGFFGIWGEGFYN--------VG------VDI-VSGSAMEF----S-I-----VVLSLFSIFFGSFL-------------GWFLFGVPVVVWVDLYI-KVL-GLFFIVFGFFLSW-----------------LFFFVNFWC---YFYWCFVDF-FGGLMW---FL-----VGLS---GNNISRVVDEF---Y-------------SD-YEV-----GWSEVVGVYSIS-GMIKLVVPFF--ELLSNNVLNLYMLSMLVWFVFIYCLV-------------------------
>Prominens_photiniae_FJ26
------------------------------------MLFL-----MCYSYLICGKNTFTL-SNKYFEHSYLTTNN------------FQAEVTV---SPLSATFIL--MLMP-VTLFIL-TYSTMYLE------HYNNKKFLSLLLSFVAAM----------FLLSTS--NS--------------WMNLVLGWEGLGLSSIFLVIFYPNKTASANASVTMLYNRFGDC-----------------------------------------ILI------V---VL-----------AKSLMEQNSSFLSWKLDWITI-----------------------------------------F--L---------------VLC-------------------------CSLTKSAQFPLSAWLPAAMSAPTPVSAMVHSSTLVTAGLFLNMS---LMIFLEATE-MAKW---LTC------LSLMSF------FLGGLLACIDKDVKK---KIAFSTMSQISMIMIFT-AA-ANLKLATSHMVYHAFFKTLLFCAAGMSFISVFGDQK----FAK---NSNNTKNYLIL--ACLCTSV----YGMSALTFSSSFYSKDLFLE--G-FFQSF----SMAP------GFLLM--MGGFLT---L-LYSSSLL------SL------T----KSSLDMSK---P------LY------LKNHYSIMMVGMIILS--MV--PH---------IFFK-TILVKHQYPLALKEEILLFLFI---SLFLMTL-------SINFASRGGL----LPSW-------------AYTVF---FT-----KNGF-YSVFATLMLM----FP------------KPLSLSDQ-----IFS-------GLATIILPVPK---YLKGKMHYSTILYFLVLLFSIWLF----------------------------
>Proiectus_granularpro_Z304
-----------------------MYF----------FIFA-----FAIILLCIP-S--QY-YLSIPYYSP--IYLG------FSNFSF-----VYNKDTVSCLFFA--MLFF-VCSLVV-LYSELYMR------HYWNKKFFFMLSLFVISM----------TMLLFS--GS--------------FLPLVMGWDFLGVSSVFLIMLYPNKTTKYNVVLTMFFNRVGDV-----------------------------------------LLI------LSFSYL-----------LFGYFT--NNFSFIRSD-NY-----W------------------------------------SLLL---------------LFL-------------------------CCFTKSAQFPLSAWLPAAMSAPTPISALVHSSTLVTAGIFLVCK---FNSYFQSSG-LLEI---LMC------VSFVSF------FTGGVMAYFESDFKK---MIAFSTMSQISMIMVFC-SF-TLIKLGLAHMFYHALFKTALFVCAGFYFINFAEDQL-----WA---KFTSV-MSNAFLNWFLYLSL----FSMSGFIFSCSFYTKEIFIE--M-CYIN-----KTWA------FSLMM--ACSYFT---V-FYCSKLT------HPFAS--------SLFPT-PGV-YVNKIVI-WY------M-----IFFAVFMFGSFIVI--PY---------WLD------INEFHLLESRES-FLITC---SLFIPMI-------VSNRIYKSGK----ITLF-------------VNEIL---GM-----KTWT-YSAFSS---L----MDS--------RAIKNIGFSDH-----LMM-------KPYLN------PIKLFKVGRIS-YLY---VILVTISLIFLFM------------------------
>Phyllocoptruta_sp.nov._CA6
----------------------MFSK----------KFLF-----LSFFFLMFSIV--IQ-IGLGNLDMLLLDLSQFEMMICSVSFLM----GL---SDISLTFVT--MVLL-VTSLVY-LYSEFYME------HYNNFKFFLLMMFFFFSM----------IILSMS--SS--------------PMLLLTGWDLLGISSLLLIMFYPNKFTLFNSFLTSYFNRLGDV-----------------------------------------MLI------F---CC-----------SY-LFF--FNSSLNFTLSSFS----Y------------------------------------ISIL---------------FLFF------------------------CCFTKSAQFPLSSWLPAAMSAPTPISAMVHSSTLVTAGILIVMK---IMFSLHLFN-LLCI---LYL------VSVLTF------FVGGFLANLELDLKK---VIAFSTMSQISMVMIFL-SL-LSIFMSQTHMFLHALFKTLLFCCAGFIFLMSFSDQIFKSLH------LFNMSSYTNL---FLFISI----FSMSGMIFSSSFYSKDLMLE-----FLMQ----DFNFSSF---FIL-I--LGSILT---I-FYCVKIL--------KYS--------NVKIF-HFSFFY-KKNFSLF------F-----IFFGFLTLCSGKLL--KM---------LNF------FETFPFMNLSDS-MIIYF---FLFIPLF-----IKF---LSPVSF----LLSI-------------GMDIF---FM-----KFIS-FS---L---F----SS---------KIF--KILEEYTWSDLFFF-------KK--------------------FNIIYLKKEKVQLNYFFGLFFHMHIQDQK---------------
>Phyllocoptrata_platyclada_S138_12S
-----------------MFKLSFFFL----------CMCV-----MPVLFFYSQDL--SF-FLGFNFFSYFKDAAI------NFPLSF----CY---DHITSSFLL--MVIL-VTTMVI-SYSEIYME------HYNNKKFLALLLLFFSSM----------VVLSSS--DS--------------PLNLMIGWDGLGVSSICLIMFYPNKNTLYNSVLTMFFNRLGDV-----------------------------------------VLI------F---CC-----------SFMML------SFWSSPLLMSSPYTS------------------------------------LMLF---------------LFL-------------------------CSFTKSAQFPLSSWLPAAMSAPTPISAMVHSSTLVTAGVYLVSK---ICLVSSNFS-LMEL---VIF------FSFISF------LLGGFMGVLELDFKK---TIAFSTMSQVSMVMLLV-SV-GMLCVGLTHMVFHAFFKTLLFCSAGLYFMFHLSNQN-----SS---ALSTL-GGFLLLPSLIFFSL----YSMSGLSFSSSFFTKDLVLE--S--TSSS----GCGF--F---FFFFL--TGGLFT---L-LYSSKLF------LCVPS--------TPNNF-NVV-SVKKHFY-LF------T-----LIFLMLTLYLGNF-----------------------FKIFPFFKMAVS-IYSIE---ILSFTLL-------FLLFLG--------FKVSGGGKSYLF-----SYQIG---FM-----KMYS-FGFMKN---F----FEI--------DFNQNNFINDM-----GLV-------KPH-----YLLPFKPF-----YSTAFLSL----TFYLVLIFIFVMLF-------------------
>Phyllocoptrata_platyclada_G6
-----------------MFKLSVFFL----------CLCV-----VPVLFFYSQDF--SF-FLDFNFFSYFKDAAI------NFPLSF----CY---DHITSSFLL--MVIL-VTTMVI-SYSEIYME------HYNNKKFLALLLLFFSSM----------VVLSSS--DS--------------PLNMMIGWDGLGVSSICLIMFYPNKNTLYNSVLTMFFNRLGDV-----------------------------------------VLI------F---CC-----------SFMML------AFWSSPLLMNSPCTL------------------------------------LMLL---------------LFL-------------------------CSFTKSAQFPLSSWLPAAMSAPTPISAMVHSSTLVTAGVYLVSK---ICLVSSNFS-LMEL---VIF------FSFISF------LLGGFMGVLELDFKK---TIAFSTMSQVSMVMLLV-SA-GMLCVGLTHMVFHAFFKTLLFCSAGLYFMSHLSNQY-----SG---ALSTL-GGFLLLPSLIFFSL----YSMSGLSFSSSFFTKDLVLE--N--TSSS----GCGF--F---FFFFL--MGGLFT---L-LYSSKLF------LCTPS--------SPNNF-NVV-SVKKHFY-LF------A-----LIFLMLTLYLGNF-----------------------FMIFPFFKMAVS-IYSVE---IFSFALL-------FLLFLG--------FKVSGGSKSYFF-----SYQIG---FM-----KMYS-FGFMKN---F----FEI--------DFNKSNFINDM-----GLV-------KPH-----YLLPSKPF-----YPAAFLSL----TFYLVLIFIFVMLF-------------------
>Phyllocoptes_taishanensis_S90
-------------------MTPMFF-----------LFWL-----MVVFCLLVYSK--SY-MLSLSYFYSDSQSFN------NFLFSF----GV---NYESLIFTF--MVLL-VTCMVL-SYSEVYME------HYNNNKFIFLLLIFFVSM----------VLLSLS--EN--------------FLILMLGWDGLGISSICLIMFYPNKNTLYNSLLTMFFNRLGDV-----------------------------------------VMI------I---VL-----------SMFILQ--WSNLIYDPSGSLS---LM------------------------------------VYLM---------------LLI-------------------------CSFTKSAQFPLSSWLPAAMSAPTPISAMVHSSTLVTAGVYVCVK---MMWFFSLGG-LLEI---LMC------ISLCSF------MAGGGMANVELDFKK---MVAFSTMSQISMIMLFL-GV-SLYYLALTHMVFHALFKTLLFCCAGTMFIYSLSDQS-----SK---MLANK-AEGKFLHYMFFLSI----FSMSGLIFSSSFFSKDMGLE-------YM----CSMM--FFYNFMFLL--SGSLLT---L-LYCSKMM------K---S--------GLSFL-NSM---KTINFKSS------F-----FIFS-----TGFL--------------IVTL--SPSLLLKSFGWLNLN-SFLSV---VEVLLIL-------FIFMFSSLGV----YRGPQSSKLLLL-----SLSIS---TM-----KTYG-YSFLGK---F----MSA--------NL-SSVGFTDS-----LIF-------KPFMAFWGYKVKI------------FTTF----KTSIIAPLILIIYTLG-----------------
>Phyllocoptes_gaotainensus_GS9
-------------------------M----------YTSI-----FFFILLLNYHS--YY-SFSFKYFPMSGMSVS------NYDLNI----YT---DKIIMIFFF--MVCV-VTCLVS-LYSELYME------HYNNKKFFFMMFLFFSFM----------SILMFS--GS--------------FILFFLGWDGLGLSSLCLIMFYPNKNTLYNSVMTMIFNRIGDV-----------------------------------------ILI------F---LI-----------SKLLMN--MSIIFFINS-SFS---FL------------------------------------MVLL---------------FIL-------------------------CSFTKSAQFPLSSWLPAAMSAPTPISAMVHSSTLVTAGILIIQF---LVSYMIFFS-LNCF---LTM------ISLTTF------LIGGFLGFMEMDFKK---IIAFSTMSQISMIMFFC-SL-NEIEIAMAHMLFHALFKTLLFVGAGLFFVSLFSKQF-----KD---FMVTYNISPELFSMLLFLSV----YSMSGLIFSSSFFSKDFILE--S--FFSS----ETGF--M---IFTLL--TGSVFT---I-LYSSKLL------VSITG--------FLNLN-KVF-SFKKMKI-LF------P-----LIFALIMVYVGQFM--NF---------LFS------FDNFSFIHLSDL-YFIYF---I----FG-------YFIYNNFSAS----FNKFFSWLMFNS-----SLEIF---FM-----KFFS-YSINSL---P----MAG--------ENINRIYFNDD-----FMF-------KSSFLMK-KSNLNLAFSKS---------SSLYGV---LLLLIMYALTFM-----------------
>Phrynus_sp.
--------------------------------MRVGMMLL-GVSLLLLIYGMKMIFCE--KVIYLSY------------DFGGGVAEVGVEFLF---DWVSVMFYS--IVLL-ISGMIL-IYSEDYMKG-----DKSVDRFMYMMVGFITSM----------GLVVFS--SN--------------LILLLFGWDGLGLVSYCLVIYYQNSSSFNAGMITILMNRIGDV-----------------------------------------GLL------V--CVG------------LMMGMFSLNYVWYVSIEIIW-EFSL------------------------------------LLVG---L-----------MML-------------------------AGMTKSAQIPFSAWLPAAMAAPTPVSSLVHSSTLVAAGVFLLIR---VGECL--GS-LGSV---LFM------SGVLTM------MMAGVGANFESDLKK---VIALSTLSQLGIMMMIV-SL-GQWYMAYFHMMIHALFKAMMFMCVGGMIHGSAGNQD-----VR---MFGGMMFSSPMVGVGLSVSS----MALMGYPFLAGFYSKDLILE--YMSFDKS----NMFI------FLLLV--FSFIMT---V-SYSLKIGFYPMWGA-VKG--------GNF-----MNY-MEMKYMNV----S-M-----LMLFILSIIGGAMF-------------SWIIFPFGNMMMMTGLE-KMM-GVLIVMMGAW--------------------VGFGSLIIGSKIMKWGVWLGS-FLGGMW---FM-----GSLS---GNPILKV-MIGGDVY-------------LV-GDM-----VWNEYFVLGVPS-LIMSKSCKII--EGLQMIELSNFLMCLLLIVSFFIVIL-------------------------
>Pholcus_phalangioides
----------------------------------MNTMIL-IASLI-ISMSLFLYSQN--IFMSLSLS-FCT-----PYPMSLE-------MSL---SWQSSLFMS--TVLL-ISFMIM-KYSKEYIP------PKNMKMFMIVLSLFVASM----------LLLITS--NN--------------ILFLIMGWDGLGLTSYILVIFYQNSTSNNAGTLTILTNRVGDI-----------------------------------------MII------M--SVS------------TLSFSGLWNTM-------MNKSFPT------------------------------------MVLI---M-----------LLV-------------------------ASMTKSAQFPFTAWLPAAMAAPTPVSALVHSSTLVTAGIILMVR---ISDNIHTTI-MK-P---LLM------MSLLTS------ITASLSAMWEMDLKK---IIALSTLSQVAFMMTAI-SL-NMPLLAMFHLITHALFKATMFMCVGQLIHS-SSYQD-----SR---SIKSSLPNSPLTLSCLGITS----MALSGLPFMSGFYSKDAIIE--TLCPQSL----SYPL------MTMMI--ISITLT---T-IYNLRITMNSVSLISSKT--------PD------NDM-TQMKDMEL----S-L-----TVMTPLSLVAGSIM-------------SWMMNPCSTLTMSLSQ--KIT-PIMTMLLAWTVSN-----------------LTPYLNINTNSMSM--------IPSTMW---MM-----NSTS---TLPKMTL-IP-GSTL-------------IN-MDN-----SWKE-----NSS-LILTNSMKMYALPLSKTP------SLLLIMFTILLPMTMYPNS--------------------
>Phoebe_hunanensis_S153
---------------MLFKKSFFL------------FFVL-----FNISLFFLFSLESYV-CLSFEYFKFLLDFMN------NSNLIL----EL---NSISLIFLC--MVSL-VTCLVS-VFSELYMS------YYNNKKFFILMFFFFVTM----------IFLAFV--NS--------------SVFFVLGWDMLGLTSICLIMFYPNSVTKFNSIFTMFFNRLGDV-----------------------------------------L--------M---FF-----------CMILLFFEPSNFTT--LSNLDLFIF--------------------------------------SLI---------------MLA-------------------------CAFTKSAQFPLSSWLPAAMSAPTPISAMVHSSTLVTAGILICLK---FEFFMIYSF-I--F---LTF------ISFITF------FIGGISANFELDLKK---VIAFSTMSQISMIMIFV-SF-KEILLSLSHTLVHALFKTLLFASSGLLFLIFYSGQL------S---FKLSLKNNSNFLMLMYFVSI----FSMSGLIFSSSFYSKDLLLE--S-FSTNN----FFFF------FFFFL--MGSVLT---L-LYCCKLM------KSS----------MSWMSMNSVISGGKIDF-LF------L-----FFFLLFTHLVSKFLM-KI---------LLLENFF-------FLENVEL-IFIML---TLALSML------------SNFSFSKIFMLNL-------------IFNIF---FL-----KNFS-FKYFSYLLQY----PLQ-----------KKLFVNDD-----MLF-------KNFIFK--IKTSKLLILNFNSLYCFFFLFFFFCFLS------------------------------
>Phalangium_opilio
----------------------------MSNFFIWAGFLL-FIFFFFFFMALYLLMTG--QVFLYEYE-LFSV----SGSGGFI-------LLF---DWVGVVFLS--VVLL-ISFFVF-VYSHSYMMG-----DGSEVRFFSLVLLFILSM----------ALLVLS--PN--------------LMSLLLGWDGLGLISYALVIYYQNIRSFNAGMLTVLSNRVGDV-----------------------------------------GIL------L--GIL------------AMVNLGGWDFIFFNSLN-LDLLSV-------------------------------------WLFS---C-----------IFL-------------------------AAMTKSAQIPFSSWLPAAMAAPTPVSSLVHSSTLVTAGVFLLIR---FHDLFLFSV-YGSV---MMY------ISLLTL------LMSGVGACMEMDFKS---VIALSTLSQLALMMFSL-SL-GLWEWAYFHMLTHAIFKALLFLCAGSMIHGGNGLQD-----IR---MLGGLLNFSPMVGYGMLLSF----LSLGGIPFSCGFYSKDLIIE--LFLMEGC----GLLY------IFIFF--LGVFST---I-VYSSRLIYNLLLNGYMGV--------NF------FNY-SESKEMNF----S-I-----FFLSVLGVIFGGVM-------------SWLLFDYSALVVLSLGE-KMF-TLIGVFLIFWFWLP--------------------ISEMF--MNFYSSIIFY-FFISMW---FL-----LSLA---SFFMSKFFKLNSVSF-------------VK-GDL-----GWGEIFGGSGVE-KFLCLWGGVF--QRMYYNTLFVQ--ILLLLLGLIFLIK-------------------------
>Pergamasus_crassipes
-------------------------------------MLF-MSACNMGFYGLYFLLYG--SKSVIDVL-VLSMN---SLDLSFY-------IVF---DWMSCMFIF--IVLF-ISSMVI-FYSVSYMEG-----DTNMKKFLYLVLLFIVSM----------VMMVLS--PN--------------MVMILLGWDGLGLISYCLVIYYQNESSSNAGMVTVLMNRVGDV-----------------------------------------GML------M--CVV------------FMLNFSSWNMYELKM---SEATLMF------------------------------------IVGF---------------LML-------------------------GAMTKSAMLPFSAWLPMAMSAPTPVSALVHSSTLVTAGVYLIIR---MNTVYNSGV-YSYL---LLY------LALMTM------FMSGFGANLEMDLKK---VIALSTLSQLGVMMLIL-AS-GHSDFAFFHMLTHAMFKAMLFLCAGVMIHGLGGVQD-----IR---VMGLFSRLSPLVSGLTILAS----FSLGGIPFLSGFYSKDMILE--LMYTMNF----NYMV------LFFLM--VSTLFT---L-MYSLRLMFYILWGGFMEK--------PV------CFY-SDESALTF----S-V-----IIMGFIVVFFGGAL-------------SWLLFSCPFFTFLSIGV-SVL-NLLLIFFSFFFFW-----------------ILFLSKSFT--LSLKGLFLFY-L-SSMW---FL-----SYTS---SGSFMWVVKNFKFYF-------------SS-SEQ-----GWFEEVGPIG-----LSGGLTDTFFMFLKAQTGFMNMMLSLLILLFLYFVY-------------------------
>Paratemnoides_elongatus
--------------------------------MVIGFYMF-MWFMLLFMVGVMMMMKG--SEGFVNKI-LSVNS---SLDIEYE-------ILL---DWMSVLFMS--VVLM-ISSMIM-LYSYWYMGE-----GYMSDRFNKILLMFILSM----------CFLIIN--PH--------------FLSMILGWDGLGFTSFLLVAFYCNYKSYHSSMITVLFNRIGDL-----------------------------------------ALI------L--FII------------SLFKYGLFKMNMLEML-----EGLE------------------------------------MVWL---------------VLM-------------------------VAFSKSAQIPFSAWLPAAMAAPTPVSSLVHSSTLVTAGLYVLIR---VNSYLEECG-LQKW---LMM------VAMFTL------VFASVSAIYEMDFKK---IIAMSTLSQLGFMMFIL-SL-GLAELSYMHMLIHAVFKATMFMTAGVLI-SFKVTQD-----IR---KYGLGLFYYPLVGAIFNISN----YSLMGFPFLGGFFSKEMFCV--LYVENMS----NLVN------FIVFY--ISLLLT---V-IYSIRLSVYVYVEMSVCK--------N-------LEL-STKMGMEY----P-L-----MVMGLMVCIFGGTM-------------NEIMMTLFFYNGLTHWENNFL--LMTVVFGVFMYL----------------------------ILKESFSAYGSYFSSMG---LL-----YFLS---GNSLIRN-LIISSNF-------------MK-LEV-----GSLEMYGGYGLY--------SFLWWVGGFNLKLLANYSIIMVSMLL------------------------------
>Paraleius_leontonychus
--------------------------------MYFFLCFG-FLYLLLVFLMFVSIFYG---SFVFSFT-FFSVG---GVDLSFS-------FLF---DYVSLGFFA--SVSF-ISSMVF-FYSVFYMAG-----TVDVRRFSWLVFGFVLSM----------GLLVFS--GS--------------FLSLMVGWDGLGLISFCLVIFYSNYSSLESGLVTVFSNRVGDV-----------------------------------------FFL------G--CFL------------ILFSGSAGLSDAFSF------LDVL------------------------------------L-FS---F-----------LFL-------------------------GAITKSAQFPFSAWLPAAMAAPTPVSSLVHSSTLVTAGVYVLLR---FHYLFFSFQ-EPF----MKL------FFILTM------FLAGACACLETDFKK---IVAMSTLSQLGLMLFVL-SV-GVWFLTYLHMIIHAFFKSLLFMSTGSLMHNFMGGQD-----SR---VYGGDSF-SFGSWLCFFVSC----ACLMGFPFFIGFYSKDLIIL--GSSFGL-----GILF------YVIFM--AGCFLT---V-SYSFRLLKSSFLGLFSGL--------SH------LSY-GDSKIFMA----S-V-----CFLALKSFLLGGLF-------------FSLFFYDSAVSFMGF---DLIVGLFLILCVFLFYG----------------------------FFNLF-YYRAFYIYSIG---FL-----RWFS-----------SSGSSSV-ASGLRF------YR-WDA-----SWMEAAGGQGVY-WFLQSFCGF-DFYKFLGVS---VFFFVF----FGIFFF-------------------------
>Paracalacarus_podocarpi_S142
-----------MFFSVLLGGVFMLTL----------SFLN-----VPFTFFCTNYS--HF-LLGFINFPMFIFSF----------------------DRITVSFVL--MVLL-VVPMVL-NFSEIYME------HYNNFKFILLTIMFMVSM----------LFLSFS--FS--------------FLNLVLGWDMLGIFSIFLIMFYPNKITMYNSLMTMFFNRLGDI-----------------------------------------FMI------L---SF-----------CVFLNF--YSEFMNLGKQTTIL----------------------------------------FLAL---------------LMM-------------------------CSFTKSAQFPVSSWLPAAMSAPTPISAMVHSSTLVTAGVFLTMS---FLEFFGSCS-LLSV---LFF------FSIISF------LIGGVLACLELDFKK---VIAFSTMSQISLILILC-SF-FLVKVAMMHMIFHALFKSLLFCGAGFFFLMLGSAQ------SK---SFFNSHSVGYSSLSLFFISI----FSMSGLTFSSSFFSKDLVLE--L-AMSEA----NIYY------MVTLI--LGSLAT---I-IYSSVLM------NSCYS--------WTTIF-KSIISKNTSNA-FI------S-----LFFFLNLLFAVVTL--RI---------FPLD--------SFLMIKSEYSFLMLA---LILTPIA-------TISKIESTKS----FYFM-------------SLEIG---FQ-----KFFT-YSALSSYMTG----SFS--------NFVKSLSFTDM-----LSF-------KPSMV-------------GCSKMMALDKSQSHSIYLLWLFFFIGLLS-------------------
>Panonychus_ulmi
------------------------------------MYLVMMLNSFFFFLILFMLL-----LLF--FFYMNNIIIILNFNEMYLYSNINFVFLI---DFYCLMFML--TVLV-VVFNVL-NFMNIYMKK-----NYNFYIFFLFTFLFIMSM----------IMLILS--MN--------------ILVMIFGWELLGLSSFFLIFFYNNNDSWKSAIKTFLNNKFGDC-----------------------------------------MII------I--SML-----------NFMLM--NNFME--------------------------------------------------INWL---------------FFF-------------------------SLMTKSAQYPFMAWLPMAMSAPTPISAMVHSSTLVTAGLYILFR---YFNFFFFFF-NSFF---FLN------FCLMSM------FFSSLKAMVEKDIKK---MIALSTLSQIGLMMFMI-LL-NMKFLTFFYLCNHAFFKSLMFINMGMKMMKNFSNQF---------NFNMNNLNLDLIYNISFMISC----FNLMNIAFFSSFFIKEMMVN--MMNFNMN----NMYM------YIFFF--MSSFFT---M-QYALKLILYGYKLNFKIK--------------FYINFFVKKSNFSF------------LLMNLISLFYMKMM----------------------YNFFLFEIKHSLIIINIYLFMLMMNFYFLNFSNKFISMLMYLNIMIYIKPMYFMKMDILMIEMWMENLTLN---FFSKLKS---F------------------------------------------------------------------------NFFNINFKTLLIMMLYIMLI--------------------------
>Ornithodoros_brasiliensis
------------------------------MFFKWGMYLM-VVSLFMFFSGILYLYNM--KILLIEYF-IYVFG---NFEIKFY-------FLF---DWMSLMFVS--VVMF-ISSMVI-FYSNDYMKF-----EKFKVWFCYGVLLFVGSM----------VLLIVS--PN--------------LFMILLGWDGLGLVSYCLVIYYQNYKSDSAGMITVLSNRIGDV-----------------------------------------MIL------L--SMV------------MLMNFGSLD---FLI---LK-KVFF------------------------------------VTGL---M-----------MIV-------------------------AGMTKSAQIPFSAWLPAAMAAPTPVSSLVHSSTLVTAGVYLLIR---LNLLFQIDV-MSSF---LLY------FALLTM------LMSGLGAIMEMDLKK---IIALSTLSQLGLMMLIL-SV-GAVDLSFFHLLSHAIFKAMLFLCAGFMIHGSLGHQD-----IR---FMGIFYMMNPMIGVAFSLAN----MSLFGIPFLSGFYSKDMILE--WIYMMEI----STFE------IFLTI--IATMCT---C-IYSLRVMYYSMWKG---G--------ISMVD---FSY-HWSFWMEI----P-I-----VLMGISVILFGCMM-------------SWLLFPNYE-FNLTMLDMKLV-NIFIIIFSCWVYY-----------------IFYFGK-VG--LMNFSFFNTF-L-GSMW---FM-----SFFS---SGLLMNKMIYGIN-F-------------HN-FDN-----SWFEEVGSQGVY-KLNVKLSSFI--SWMQSSEL--KN-LCFFVIIVMLVF--------------------------
>Ornithoctonus_huwena
-------------------------MLTFMQQMFMTSIIM-------MIMGTLLMFYD--IMIQINFP-IQMFS---SYELSIG-------FIL---DWMSFLFSA--TVLF-ISSMII-MFSKSYIS------NKDHKRFSIILILFILSM----------VILIFS--NN--------------IFFIMLGWDGLGMSSYILVIFYMNSKAKESGAITILSNRIGDI-----------------------------------------LII------F--AIG------------ISLSNNILDMH-------LSKEFSM------------------------------------ITII---L-----------LTI-------------------------AAMTKSAQLPFSAWLPAAMAAPTPISALVHSSTLVTAGTFLLIR---ILPYPFPPS-NS-I---ILI------IASLTM------LFSGISANWEQDFKK---IIALSTLSQMAMIMFAI-SI-NLPLLAFFHLITHALFKSTMFLCAGTLIHS-SSYQD-----IR---SQGFNSNWSPSLITSFNITN----MSLMGMPFLSGFYSKDTILE--MLLANNM----NTFI------LISSI--FSIGLT---A-SYSMRLLSFSTNFTSKSS--------KD------STF-SFDYFIMF----P-I-----ILMIPLSIILGSTL-------------SWMIFHSQFLSIPNHF--KIL-IPMIIILGMLLGM-----------------LLSFKSKLYFKTGE--------ISSSLW---FL-----NFLS---SYPTISI-SHLGQNS-------------ST-LDK-----SWIELSSAKGSS-LILNK--------LSKSPDFLLYFSLCSLIMMIFIPTLLIS----------------------
>Oribatula_tibialis
--------------------------------MYFSLFFL-FFYLVLSFLFFCSLSGS---SFLLDFF-VCSVG---GVDLSLG-------FVF---DYVSLGFFG--SVSF-ISGLVF-LYSIFYMGG-----TVDLRRFYWLVFGFVSSM----------FLLVFS--GS--------------FLMTMVGWDGLGLISFCLVIFYSNHSSLESGLVTVFSNRVGDV-----------------------------------------FFL------G--AFL------------FYFVGGVFNFNVGSS------LDCI------------------------------------FFFC---F-----------MFL-------------------------GAITKSAQLPFSAWLPAAMAAPTPVSSLVHSSTLVTAGVYVLLR---FFYVFLKFN-FVS----LKL------FFISTM------VLAGICANLEKDFKK---IVAMSTLSQLGLMLFIL-SV-GLWILSFLHMVIHAFFKSMLFLSTGSLMSHFGGNQE-----SR---IYGGNLF-SFSALLFFVVSG----VCLMGFPFYIGFYSKDFIIL--SSSFSV-----GVGI------YFLFL--VGCILT---I-FYSFRLISGAFAGIFMAY--------SY------FSF-EESMIFIV----S-V-----FFLFLKGWLLGGCF-------------YWVFLFDSVIFFEGF---DVLVGLLLMVFGWFFYK----------------------------WFLIG-YRFSLYFFFIG---FN-----RWFS-----------GGGSSYS-LGGMGF------YK-WDF-----GWLELSGGQGVY-ESLERGVLSMAFFKVIGLG---LLLLFV-CLSFVLFF--------------------------
>Oppia_africana
--------------------------------MFLSFMFL-L-------------FGG---GYLWSFS-LFQVG---GVVFSLD-------LIL---DFVSLGFFL--CVAL-ISGLVF-MYSYFYMEG-----GSEGRRFGSLVFLFVLSM----------FFLVFS--GN--------------FFMTLVGWDGLGLVSFCLVIFYSNNMVLESGLVTVFSNRIGDV-----------------------------------------FFL------F--CFS------------LFFIYGFYGYSSVDW------KWNC------------------------------------LFSL---F-----------VFL-------------------------GAITKSAQVPFSAWLPAAMAAPTPVSSLVHSSTLVTAGLYVIIR---FNYLFSFFH-MGF----FYL------FCLFTL------LMAGLGAVMETDLKK---VVAMSTLSQLGLILYVI-SV-GQWVLALLHMMIHAFFKSMLFLATGCLMSQSAGGQD-----SR---FFGSSMY-SLASFFCFLISV----LCLSGFPFFIGFYSKDVIIS--TSLLVS-----GFAE------YWLFL--LGCGLT---V-AYSFRLIYSAFFSFMKVY--------SY------LMF-SENLLFVG----F-I-----SILSLVCWTGGGLF-------------YWFFLVEYTFFFSYC---DYLMGIALLFGGILLFM----------------------------TLSMK-GFLFYVFSTMT---FL-----KWGG-----------GPANSYL-FCWLPF------FR-MDS-----SWVEMVGGQGVF-GILSSLNKFFLLIVKLSLGILLILLLFVFYCL-------------------------------
>Opilio_parietinus
----------------------------MSLFMVWAFFLM-IFFFFFFFFGLYLLLFN--KIYLYEYE-LFSS----VGSGGFL-------LVL---DWLGVVFFS--FVLL-ISSSVF-VYSNCYMSE-----DSSKLRFIFLVLLFIFSM----------GLLVLS--PN--------------LMSLLLGWDGLGLISYGLVIYYQNTRSFNAGMITVLSNRVGDV-----------------------------------------GIL------L--GIV------------GLVNLGGWTFIFLDHFF-ENTILFN------------------------------------SLFC---C-----------IIL-------------------------AAMTKSAQLPFSSWLPAAMAAPTPVSSLVHSSTLVTAGVFLLIR---FHDIFININ-FMNW---LMY------ISLLTL------VMSGVGACLEMDFKK---VIALSTLSQLALMMFSL-SI-GMWEVAYFHMLTHAIFKALLFLCAGSLIHSVGGIQD-----IR---VLGGVINFSPMLGYGMLVSF----LSLGGIPFSCGFYLKDMVIE--MYLMGDK----IFFF------FLFFF--LGIFST---L-IYIYRLIYNLLLKAYGGG--------MI------FNY-SENIFMNI----S-V-----FMLGVFGIFFGSAM-------------SWLLFDYSNLILLSSFM-KLM-TLAGVIFLLWFLLN-----------------NFFVQNLV--MFLKMNIIFM-FFSTMW---FL-----SNLS---SMVFSWLYCYLGFLM-------------VA-GEV-----GWGEMLGGKGFS-KLSIYLGGLS--QKMQYNFLSFQ-VVLFFLIFLYFLIL-------------------------
>Oligonychus_shinkajii
------------------------------------MIFINMFKIFLMTSLIMSLM-----MINNTFLMNFQMLIILN--EMFLNLYKNFMLVL---DMYSFSFFF--IVSI-VVFNVL-SFMNIYMNS-----NKNMKVFFFMTKIFIISM----------FLLVFS--FN--------------LWTMILGWEGLGMSSFFLIFYYNNFESWKSAIKTFINNKMGDC-----------------------------------------LIL------M--SMI------------YSTMNLNSFKM--------------------------------------------------VTLM---------------FLI-------------------------SMMTKSAQYPFMSWLPMAMAAPTPISAMVHSSTLVTAGLFIMFR---LINNFFTKT-NSNL---IVN------LCLLSM------FVSGMKAVSEKDMKK---MIALSTLSQIGLIFFFL-IN-NMKIIAFIYMCNHALFKSLIFINMGFMMMNNFSNQL---------KFNMFNKNMCSIFILSYKISC----LNLMNLSFFSSFFIKEKMLM--NLSSNFF----SMMK------FIIFL--VSSFFT---M-NYSIKMMFFFNSKNFKIK--------------SNNEFKTKNYYKSL------------FLMNIFSICYSSFM----------------------MEMILFVDMMNLLIMMFYLISMTMNYKIYSMSFSFINSLAYTEFSMYIYPFKMMKYSLDINELWMEKISLN---FYFLMKNKIIF------------------------------------------------------------------------KTFNMNFNLIMMLLIILMFI--------------------------
>Oligolophus_tienmushanensis
----------------------------MSIFLMLASFLI-NFFFFFFFWALYLLLFN--KIYLYEYE-LFSH----VSSGGFI-------LLL---DWLGVMFFS--IVLL-ISSLVF-IYSNSYMSG-----DLYSVRFSSLVIMFILSM----------GLLVLS--PN--------------LMSLLLGWDGLGLISYALVIYYQNVRSFNAGMLTVLSNRLGDI-----------------------------------------GIL------L--GIV------------ALVNLGSWNFIFLDIMN-FNYLLV-------------------------------------WLLC---C-----------VVF-------------------------AAMTKSAQIPFSAWLPAAMAAPTPVSSLVHSSTLVTAGVFLLIR---FHDFFLHFF-FSQW---MLL------VSLLTL------LMSGVGACLEMDFKK---VIALSTLSQLALMMFSL-SI-GLWELAYFHMLTHAIFKALLFLCAGSLIHSMGGLQD-----IR---ILGGVLSFSPSLGYGMLLSF----LSLAGVPFSCGFYSKDLIIE--IFLMMDK----NLIY------FILFF--LGVFCT---L-IYSFRLVYMLLIKGYGGF--------SY------YMY-HEDLFMNF----S-I-----ILLAMWGVFFGGMM-------------SWLLFDYSNLIMLLFFL-KLF-TFSGLCLIFWMLLVF-------LVP-----LKFFVS-------LSLNFVYF-YFVLMW---YL-----SLIS---SFIFSNLYRYLGLKM-------------FK-GDM-----GWGEVLGGVGLS-SFFLNLKFI---QDMQYNLLTSQFIIILFLFSLMFLI--------------------------
>Nymphon_gracile
----------------------------MFIFMFFSFFLF-FNSIITVIMFIYFLKFD--ISVIFDID-ILFMN---NVNPTFG-------ILI---DVYSLFFLC--FSKFYFFHSVF-LFSVVYMGG-----VNYLFCFFFLLSMFVFSM----------FMLIYS--SN--------------LITSLLGWDGLGFVSYLLVVYYPNKSSLSGGVLTLMTNRLGDS-----------------------------------------FML------L--SVS------------FLMVFNMWEEL----------EGSI------------------------------------SMFL---------------LVL-------------------------AAMTKSAQSPFSAWLPAAMAAPTPVSSMVHSSTLVTAGVYVLCR---FFSLL-PLF-ISDF---SLF------CSILTM------FLASVCASYENDSKK---IIASSTLSQWGVMMFSM-SL-GLKFLAFFHLIIHAFFKALMFLSGGSLMHGFSGSQD-----IR---FMGSLGVLNPYVMSCLMFSS----MCLGAFPFLASFYSKHLILD--SFIFMDY----NMFM------LLVLY--ISNSMT---L-FYSLRLVKFLGSRFFNFN--------SI------VSL-SEDFHIFI----S-L-----LLLLVLAMFSGYFL-------------VIYYFSFPVYIFNIAFE-KLIMNIMLPFSIIISYL-----------------LLNFVFP----FFSLKFNLGNWFFGHMW---FI-----SFFS---GQFFSYVIFNLSNFY-------------ILNLEQ-----GWGEFYGPRGMGLFFLSMGKFMNFNYFKFMEFYHLNFFFWLLFIPLL-----------------------------
>Nothopuga_sp.
----------------------------MSIFVFWFLWLF-LLFFWSFIMGLVFLFSD--YGIMVEYV-VGSFG---GGDISLM-------FIF---DWVSMLFLS--FVIV-ISSFVL-LYSKEYMLG-----DKYEERFCLLVVLFVMSM----------SLLILS--PS--------------FVSLLLGWDGLGLVSYCLVIYYYNNKSYNAGMITIMMNRVGDV-----------------------------------------AIL------I--GIV------------WFLNFGGWDLYSWNM---IG-SG-Y------------------------------------WIGL---C-----------VVL-------------------------AAMTKSAQIPFSAWLPAAMAAPTPVSSLVHSSTLVTAGVYLLIR---FNSLFGDDY-FSGG---LLL------VSCMTL------VMSGLGANFEYDLKK---IVALSTLSQLGMMMMSL-SI-GGWKMAYFHMLSHAIFKSMLFLCSGSIIHGLGGMQD-----IR---YMGCLISVSPMVGVSLNVAN----LSLMGFPFMSGFYSKDLIVE--MFGLGSM----NLFI------YLLLV--MSIGLT---S-CYSLRLSYYVMWGGAWKF--------PM------GSF-GDYSTMSF----S-I-----FFLSLGSVVVGSLL-------------SWLLFVTPVVIVMSLFM-KLL-SLFMMIIGVLIGI-----------------FIWCLKTGF--NKLLGLKVIE-FLGGMW---YL-----SWLS---GNPNLLF-YNYSLKF-------------VE-SDL-----TWGEIFGGQGIY-LFSRYFSKSM--QWFQDNSL--KLFMFSFLMWLVILFY-------------------------
>Nothoaspis_amazoniensis
------------------------------MFLKWGILML-ILSLAFFLFSIFELMSM--KVILLEYY-IMSYG---NFEIKMF-------FLF---DWMSMIFSS--VVLV-ISGSVI-IYSADYMID-----EKFKTYFLYGVLLFVGSM----------ILMILS--PN--------------LIMILLGWDGLGLVSYCLVVFYQNYKSDVAGMITIMSNRVGDI-----------------------------------------MIL------L--SIV------------MLLNFGVLD---FML---FS-SMFW------------------------------------ICGY---M-----------LVI-------------------------AGMTKSAQIPFSAWLPAAMAAPTPVSSLVHSSTLVTAGVYILIR---LKFMMMITN-YSNF---LMY------FSVLTM------MMAGFNAVLETDLKK---IIALSTLSQLGLMMVIL-SI-GKADLSFFHLLTHALFKAMLFLCAGFMIHTSLGSQD-----IR---FMGGFYWMNPLIGVAFSLAN----MSLFGIPFLSGFYSKDLILE--FIYMSSA----GAVL------LIGIV--VSTITT---S-IYSFRVMFYSLWKG---G--------VKMLN---FNY-HWSIYMEV----P-I-----LLMGVFVLFCGSML-------------SWILILDCEVINLNFSD-SIL-NLWIVFIGFWIFY-----------------VFFVWD--D--LGCFKSIKMF-V-GNMW---FM-----STFT---GPIFSMNLNKGIY-Y-------------YN-CDN-----GWVEELGPQGLY-KFNFEFSKFI--QWVQLSSF--SNIICFLLFFVIFIF--------------------------
>Neoscona_theisi
--------------------------------MFQSMLML-LMSLFPLTMSMFMIYSS--TFISIELP-LISMY---STFIPIS-------FLI---DWTSMMFLF--TVMF-ISSMIL-MFSMEYIP------PLEHKQFSLMLLSFVLSM----------SFLIMS--DN--------------IIFILLGWDGLGLTSFVLVVYYQNASSSASGSITIFSNRVGDI-----------------------------------------LIL------L--SIA------------FMASISNWNFN-------MNENFPS------------------------------------LILL---F-----------LVL-------------------------AACSKSAQFPFSAWLPAAMAAPTPISALVHSSTLVTAGVYLLIR---IMNYPHPIA-MT-L---ILI------ISSMTA------IYASMSANWEMDMKK---IIALSTLSQIAMMMFAI-SL-GSISLAFFHLIIHALFKSMMFLCAGIMIHS-STYQD-----MR---NMGTVFKSTPLVSSILGIAS----LSLMGFPFMSGFFSKDPIVE--TVIFSKT----LSLM------SILMI--LSVGMT---S-AYSLRMISLALKFLLKSK--------PD------INI-HPTNFMEF----P-I-----LIMAPFSIMMGTLM-------------MWTSYPEQLLIIPNQY--KFY-IIITLVMGLTLGI-----------------TLTFTSQKYLNFGQ--------ASISLW---FN-----HFLT---VLPAIPL-ALIMKMF-------------LK-NDK-----TWQETYGPKYCY-NYYSN--------LSYSPDIMSSQLMFIILMMMLYPILMLSL---------------------
>Neoepitrimerus_platyclad_S138
---------------MIFLKSSPFFL----------ILHF-----IFLMFAFNLFE--FY-DLAFFYFSPTQSWSN------FSQVML----CL---DHMSAFFVS--MVSV-VTFIVV-IYSQVYLE------HYMNKKFMTLLILFFSSM----------IFLSFS--DS--------------LLLAMIGWDGLGVSSIFLIMFYPNNTTLYNSLLTMFFNRLGDV-----------------------------------------VLI------I---VI-----------CHFVIN--YDTFFFLSE-SVGGGSLI------------------------------------FIFG---------------VLI-------------------------CGFAKSAQFPLSSWLPAAMSAPTPISAMVHSSTLVTAGIFLLNK---FSFIIMSFPLLLCF---WFF------FSFLTF------LSGGALSSMELDFKK---MVAFSTMSQISMMMVFS-SL-GFLSLALLHMLYHAFFKTLLFCCCGMMFMYFFSLQ------QE---KLLKMSSHNFNNSFLFFLSI----FSMTGLIFSSSFFSKDLVLE--I-----F----STFF--NGIIFIFFL--LGSLLT---L-IYCSKMM-------IKCA--------DSTMM-FSYVSTKKFNF-YS------F-----LFLSFLILMSGKIF--ST---------LVF------LEVQPLISNPSL-TYW--------------------------GMF----LVPFFGGMILNF----FPMEVS---FM-----KFFT-FTLFSK---F----MNL--------STLVSSSFHSD------LF-------SGKNF---------------SSFKIHFGSSYFSINMIVMIL-------------------------
>Neocalepitrimerus_rosa_GX37
---------------MSFQKNFYK------------LIFM-----IFMTFLVMHQEKYSV----VMTNKYFLTQEF-------SLMELKEGFML---SEMSLSFAI--MVLI-VSSMVL-QYSSNYLI------HYNNKKFLSTTLIFVTSM----------LILTSA--FS--------------FLNLTLGWEALGLSSIFLVMFYPNKSSMHNAFLTMFFNRVGDI-----------------------------------------ILL------F---LV-----------SYLFLKGMDRYMISKFSMF-------------------------------------------FLLL---------------VSL-------------------------CSLTKSAQFPLSAWLPAAMSAPTPISAMVHSSTLVTAGIFLIMS---VMNALPQNN-IILG---FMI------LSILSF------MTGGLLANLELDLKK---MIAFSTMSQISMIMLFL-WW-QKYCIGSTHMMLHALFKTLLFCAAGLSFSMLSGYQK----FSI---NYSASYLKKLM--SLISLSI----IMMTGFIGSSSFFTKDAMME--N-LFETG----NYNQ------SMILL--LGGLLT---M-IYSSKLL------KILKTNLTT----KTTTLLSS---TQYNFSLFF------LLG---------------MI--AA---------PYVMKPLKKLTTFSLLPQEEMYLFIILMASSLTLMFL-----------KTKSRL----LNTL-------------PNSVM---LM-----KKFF-FSYLKYL-SM----WPT----------SMKFFFEDS-----YFL-------KLNYSTM---KNWMQSNTKVDYTFLMIAL----RIWTF----------------------------
>Nalepella_abiesis_Z275
-----------------------------------MFIKMVPMILLMSMTMVEILTKK--NFFSLSWK-ASD-----YNNVLTQ-------VEF---NWSSSMFII--MVTT-VSMFIM-VYSSFYMES-----YN-KKKFIVLSMLFFSSM----------VFLSMS--DG--------------IYTTMMGWDGLGISSICLIMMYQNSKTLSNSLMTMTFNRLGDV-----------------------------------------FMV------V--GLV------------SMSNLL----CDFSSTLSTEVSKFS------------------------------------IIL----------------FIL-------------------------ASMTKSAQFPMSTWLPAAMSAPTPISAMVHSSTLVTAGVYLCLK---VYKLMDYME-MLWI---VLV------ISSVSM------ISAGVFSMYENDLKK---VIAFSTMSNISLMILMI-AM-KFKGIAMAHMINHALFKTSVFMSAGMKFMTKWGDQN-----IS---NMVV---NKKTQEYLFKVSS----VMMTAIPFSSSFYTKDLFME--MNMYDAKE---SIMG------NGLMW--TAAMLT---I-LYSKLIMISGMEKFTNKT--------SLIMKKGNSIM---------------S-----LMMCSMMPVSSKIL-------------NMTLMINLTPMIS-----PIECSITL-IIVILSSL----------------------------MQLPKYKFMMTLSTSML---FK-----TEFS-----------IKKPKILIMIFNFYNITDFILM-NKT-----LWSMKSNNYSKY-----------------SMKNAKPLIM--MIMTTCMLMMMT-----------------------
>Mesobuthus_martensii
---------------------------------MWSKTLL-GLSLLTFYLSFQSFKEN--TSFLLSYS-LSNLS---TTNLEFL-------LIL---DWISLTFTS--TVLF-ISSMVL-FFSDEYMIE-----EKNKNRFILLLLFFVLSM----------LLFILS--PN--------------LMSLLLGWDGLGLVSYCLVIYYQNPRSLNAGLLTILSNRIGDV-----------------------------------------MIL------M--AIA------------LSLSFGSWDILSMNLI-----HNSP------------------------------------FIFF---F-----------ILL-------------------------AAMTKSAQIPFSAWLPAAMAAPTPISALVHSSTLVTAGVYLLIR---FQNMF-PKS-LSTF---LLI------SASLTM------FMAGLSATMETDLKK---IIALSTLSQLAIMMLAL-AL-HFWKLAYFHMITHAMFKALMFLCAGFIIHNTKNNQD-----IR---KMGALLLSAPTISTCLMISS----ITLMGLPFTSGFFSKDLILE--SLLTSQL----NQII------SSLIL--FSFGLT---M-LYSFRLAFSSLWASNINH--------KN------SFI-HEKMEMTL----P-I-----SFLTLLALTLGAIL-------------NWT-LSTPIFS-LPPLM-KST-GCSLILLGVITGF-----------------ILWIYPSPL--NNPKQNLL---FLTNMW---YL-----PTLS---PKPFLML-LPFFSLL-------------KT-FEF-----GWSEKIGPQGIH-----FSTSIPAQSLSLTQKNS-PLFILTTALITLLLLFLF-----------------------
>Mastigoproctus_giganteus
------------------------------MLLKWGKLLL-GFSLLFFVGGMTQFALG--MEMFVSLK-VGWFE---KMDFSIM-------FIF---DYMGVFFVS--FIML-ISGSVM-IYSEDYMSG-----DVSINRFGLLVILFVLSM----------SLFVFS--YN--------------LFFVLLGWDGLGLVSYCLVIYYQNPRSFNSGMITVLTNRIGDV-----------------------------------------GLL------M--SIA------------CFVSLGDWMFTNF-----LGKMEFP------------------------------------ILLY---M-----------ILI-------------------------AAITKSAQIPFSAWLPAAMAAPTPVSALVHSSTLVTAGVFLLIR---FNFLFSDTK-FSLM---VLF------LSMGTL------LLSSFSACFEMDLKK---VVALSTLSQLSVMIIAL-SC-GLLELCYFHLMMHALFKAMLFLCVGVIIHGMMNNQD-----LR---NVGGLNIISPIVSSGLLISG----LALSGFPFLAGFYSKDLILE--EIMFKDI----NYFL------SIFLL--VCFVLT---A-SYSFRLNYYLLWKKCNFL--------SG------SFY-CESNNMNI----G-I-----LVLSMFSIMGGALL-------------GWMLFPMTNLIVLGSE--KFL-GLLVLGLGLMMGV-----------------VIWVFGEPG--VWNFKKILSF-Y-GNMW---YI-----NFFS---TFLNEKS-FNLSKLM-------------VS-GDK-----LWGEMLGGQSIY-FGIMNISVLT--KIFHKMKMTQIFLMVLMVMFFMLI---------------------------
>Mahunkania_secundademo
-----------------------------MMSFFLSMFLL---FFHFSSFLLTCLLKE--NSYSIGFD-IFELN---DVSFGLY-------FLF---DFYSMMFFS--VVCL-ISGVVF-SYSVFYMG------KMSTKRFLFKTIFFVLSM----------FLLIFS--SN--------------LISMMLGWDGLGMTSFLLVTFYMNEVSIKSALLTIMLNRVGDA-----------------------------------------GMI------LFIAMV------------YLNSLTFWNMMFLNK------YNYW------------------------------------FYMI---------------FMI-------------------------ACFTKSAQYPFMSWLPAAMTAPTPISSLVHSSTLVTAGIYLLIR---MNYIFFFEN-LFYF---LKI------MGVMTM------FLGSMMACIEMDYKK---VIAYSTLSQLGLMTFIL-GF-GEIYLSFFQLISHAIFKSLLFMCVGVVMSSGFGNQD-----SR---IMGKNVINNYFLMVLIGFCC----LNLSGFPLLMGFFSKDLILE--ILFSEST----NFLI------LIIFL--ISCVFS---V-SYSVKIYFNSFYMMNFGS--------SI------SSFFYLKKELAF------L-----FLLFFFMSFMG-MI-------------SEEFLTMDYLYSFEQSM-KIL-DFSLIMMGIVFHIYL-------TNMIKKSKLWNFLLLTT--FSDFFYEINFISLNQVNKLNFL-----TNFM-----------NSNFSFF-------------------------------------MLINLQENKYFLPKNLNSSLNINSFILLMVLMSFSFLYMISNSY-------------------
>Liphistius_erawan
------------------------------MLFFYGLGMV-FMSGVFGVIKSYLFMGG--KVFWVDYL-IFSFS---SIDMSIE-------LML---DWISLSFLS--CIML-ISGCVF-MFSVEYMEG-----EM-EDKFCLLVFLFVVSM----------CLVIIS--GN--------------VVFILLGWDGLGLVSFILVIYYQNMKSLNAGLLTIFSNRVGDV-----------------------------------------ALL------M--VIG------------LMVEYGDWMFNSFC-------EMGW------------------------------------LIST---L-----------LII-------------------------AAMTKSAQMPFSAWLPAAMAAPTPVSALVHSSTLVTAGVYLLIR---VNM---EGS-MMVM---LFI------LSAVTM------FMSGLSANWETDFKK---VVALSTLSQIGVMMFSI-SL-GCFVITYFHLLIHALFKSMMFLCVGVVIHTKVS-QD-----FR---LYGGCLASFPMVNVGLGVSG----MALMGLPFMSGYYSKDVILE--KFLEGGI----MMMV------VILVL--FSFGLI---A-GYMFRLIKVGVSFSSNGI--------VS------LFF-LKGSIMEK----S-I-----YVLALLSVVAGALV-------------SWLI-PIYSLIILGWEE-STM-GLMFIFLGIWGSF-----------------HLNFFSSFM-------KEMNL-FMSSLW---FL-----QMMS---CDLLAGK-VKAGDKM-------------FN-FDL-----SWGEVLGPHGIS-NFFKDMSSGI--ETFRSMTLWVFFISIFLWVLVILLL--------------------------
>Limulus_polyphemus
--------------------------MFWSVYGLWALFLL-LMFVMFFSFSLFFIFSD--FAVFVEYY-LFSMN---GCPVEFM-------MVF---DWVSLMFLS--FVML-ISSVVI-FYSEEYMEG-----DENLNRFCYLVLLFVLSM----------GLLILS--PN--------------LISILLGWDGLGLVSYCLVIYYQNNRSLNAGMITVLSNRIGDV-----------------------------------------GIL------I--GIV------------WMLNFGNWNYFSYVLLEDMG-SEFY------------------------------------WVGG---C-----------VVL-------------------------AALTKSAQIPFSAWLPAAMAAPTPVSALVHSSTLVTAGVYLLIR---LSQYFSVGV-FSCV---LMF------ISCMTM------FMSGLGANYEMDMKK---VIALSTLSQLGVMMLSI-SF-GYWKLAYFHMLTHALFKALLFLCAGSVIHSSGGAQD-----LR---YMGGMIEFSPVVGSCFNLAN----LSLCGIPFLAGFYSKDLILE--NVSFFNF----NFFI------FIFFS--VSIGLT---A-CYSFRLFFYIM-GRNFFM--------FF------SNF-GEGSIVSV----S-I-----IFLSFWAVIMGSTL-------------MWILFPIPCFVFVPIFY-SVM-GVLCVIVGLWMGL-----------------ILWGVSGSY--LFLTGKSVNH-FLGLMW---FL-----PWLS---SNPLLSK-LSLGGYF-------------LS-SDL-----SWGEWMGPQGVF-EGMVIGSSIF--QWFQDNNL--KMY--------------------------------------
>Leptotrombidium_deliense
----------------------------------MLPFIF-SLHLLF-FL----------SGTMLKYNIFFEFK---IGPFPMT-------FCF---DWISWYFGS--FVLL-ISCLVL-VYSNYYMMG-----DQYYKRFILMLLLFVLSM----------VVLIFS--GS--------------VFTMMVGWDGLGIVSFSLVIYYSDKDALVSGLVTIFTNRIGDA-----------------------------------------LML------I--SIF--------------AMVGSWNFMS------FKGGLFF------------------------------------TIGA---------------------------------------------MTKSAQLPFSAWLPAAMSAPTPISALVHSSTLVTAGVYMMIR---LE-----QF-LSIFGKPLGI------FSLGTM------LGAGIVALLEKDFKK---IIAMSTLSQLGLMFFLL-AI-GAWKVCFFHMVCHAIFKSMMFLSAGTFI--MDGDQD-----TR---KKGSMMKLQPFSSTVLVFAS----LSLMGTPFFSGFFSKDLALD--LIFSESF----NIIS------YFLFF--LGCIFT---V-LYSMRLMFPSIS------------------K---MFS-QNESMFNSHLMTS-L-----PMLLIWAAVAGKFL-------------SKSLF-MEEFNLISFPM-KMV-GLIIIFSGT----V------------------FF-------SSQLVSFKKIPVISLAF---LS-----GHFS----------SQTTL--M-------------LD-ADS-----TYTEKGSK---I-SFSNTSNFL--LESM--KMEKETFLIWLFPLFLWGLTCML-----------------------
>Leipothrix_sp._Z372
---------------------------------------M-----FQFYLFIYF-----F-WFNMTYFFSFGTMYFDNLF--SFQENLYFSVAV---DSISIVFLF--MVFF-VTSMVF-LYSEFYLE------HYNNKKFYLVTISFFFSM----------MILSLS--SS--------------MLFLILGWDLLGMTSIFLIMFYPNKNTLYNSILTMFFNRLGDM-----------------------------------------ILI------Y---CF-----------SFNHDL--SSFFFFEENLN-------------------------------------------FLTC---------------LCI-------------------------CAFTKSAQFPMSSWLPAAMSAPTPISAMVHSSTLVTAGVYIINK---LSLLLENSL-INEK---IFL------FSALTF------LMGGMLANFELDAKK---IIAFSTMSQISMILLFC-VS-GFLALSLAQMLSHALYKTLIFCCAGLTFMIFSSDQR------Y---SLLSLN-NYKFSKSLFFFSI----FGMSGLFFSSSFYTKDLMLE--I-YMSNF----SLFF------FWILI--SGSMLT---L-FYSCKVF------QINLSNFSSEISTSMKYF-----YNKYYIF-FC------V-----SIIYFFNLN--------K---------FFTY-----YEMCPSIFSSDL-YLILF---SFLFCFA-------KNVPNFNSKI----FFSI-------------FTNIL---LM-----KLIF-FSNLKSLMSL----KLS-----------QEFVFDDL-----IFL-------TKEVMLVKKF------------FKLSFTKETKMINIILLSAILVMYMMI-----------------
>Leipothrix_sp._S83
--------------MFAFQKFFYYGL-------MLSFL----------SYGAVHMYPYII-CLEIPYFYGLNDLMV------EMSFSV----IY---DRSSLFYLF--TVIT-VTCLVL-CYSGSYME------WYSIKKYFFLLIMFLGSM----------IVMIHS--QS--------------FMLFFIGWDGLGVTSICLIMFYPNKMTSYNSFLTMIFNRLGDV-----------------------------------------F------------LL-----------SSIYLFCVYDSCCF--MNLPSYFCFG------------------------------------VLII---------------IMI-------------------------CSFTKSAQFPLSSWLPAAMSAPTPISAMVHSSTLVTAGIFLVHK---FLWHLSYTS-AVTI---LFF------ISVLTF------FLGGIMASFESDLKK---VVAFSTMSQISMMMFMV-SL-DLVLMALLHLLLHAFFKTFLFSAMGLSFMASFSDQA------K---TSSSLGIASQLIWMMILISC----YSMSGLLFSSSFVTKDCTLE--F-LFSCQ----IKIG------FGSLI--LGSLFT---M-WYLIKLL------SSAAPMNFVS--FVSC--VKSFLS-------KF------W-----YVFFFIVIFSSILF--KN---------LA-PLVFP------IVSWLES-SMFFI---IFLSPFF------------TN-IYDLKTFFFL-------------SLSVG---LM-----KFFT-YSMFAKLG-E----TYV-----------KECFFSDK-----TFL-------NAEYLGKLPKTSHID-FKFSPFSGFIMMTALAAF--------------------------------
>Leipothrix_c.f._sabinae_HEN4
------------------------------------MLHF-----IFLMLALNLFE--FY-DLAFFYFSPTQSWSN------FSQVML----CL---DYMSVFFVL--MVSV-VTFIVV-IYSQVYLE------HYMNKKFMTLLILFFSSM----------IFLSFS--DS--------------LLFAMIGWDGLGVSSIFLIMFYPNNTTLYNSLLTMFFNRLGDV-----------------------------------------VLI------I---VI-----------CHFVIN--YDTFFFLSE-SVGGGSLI------------------------------------FIFG---------------VLI-------------------------CGFAKSAQFPLSSWLPAAMSAPTPISAMVHSSTLVTAGIFLLNK---FSFIIMSFPPLLCF---WFF------FSFLTF------LKSGSLVFYGISFKKNGSLFYYEADYYDNSFYVFSPSLTGLIAYVVPCFFYNSFILLLW----NNIYMFFYATT------GK--------TSQNSFPYFYYFIFI----FPLYLLHDSFNFFFFFFFYS--F-GFGDF----YNFF--QWNYFYFFF--AGQVINIDLL-FYNNNYMCGFHYDIFLCE--------HEKIY-FLLI------F-VS------------LFLNF--NKSKDFF--HV---------SVF-------------SGPTL-D-WNS---DLLLVLL----------SLTGAMF----LASFFGGVILNF----FPMEVS---FM-----KFFT-FTLFSM---F----MNL--------STLVMSSFHSD-----LLF-------MGKNF---------------SSFMIHFGSSYFSIIMIVMILCLIFGLTY-----------------
>Keiferella_guanegouensis_QH1
----------------MFSLSLTLIF------SFYEYYSL-----SHFYFHGPFLS--EI----------------------------SFCMMV---GPYSSLFVL--MVSI-VTCLVS-LFSEMYMD------GYNNKKFIFLTILFVMSM----------SMLCVG--SS--------------FMLVMMGWDGLGVTSILLIMFYPNKTSMYNSLLTMYFNRLGDV-----------------------------------------LMV------L---SF-----------SVYLLS--YSDMFY---FVESGGY--------------------------------------YLLL---------------LLV-------------------------CSLVKSAQFPFSSWLPAAMSAPTPISALVHSSTLVTGGVFLVLN---LAYQFADSL-VLEV---LCC------SSCLTF------ILGSLMACIELDLKK---IVAFSTMSQIGMIMFFL-SL-LLVSLSLMHTFFHALFKTLLFCCAGFIFLMHFEEQF-----MA----KLSARG-APMLKFLFFSSV----YSMSGLLFCSSFYTKDVAIE--Y-LYQFD----HFFN------HSLVI--MGSIGT---L-LYCCKLM------LGSIS--------LSY---HKITTSKFYLS-LF------L-----FFFSVVTLTSGDLF--FL---------------GFPYSHSSFFQVNEALTLMLC---FLLPIIF-------FSSFFLHKNF----LYNF-------------TLEVS---FM-----KFAT-YGYFSKFFFF----KRG-----------LETTMSDH-----WVF-------KPSNLVLLSSYPYIS-------INFAGFYFLAYSISLFNLFFH-----------------------
>Ixodes_holocyclus
------------------------------MFISWGFFLL-VMSFLVMYFFLFVIFFN--KIFIIEYI-LYCLL---NMEMKMY-------FLV---DWVSMLFLF--VVLF-VSSMVI-IYSDSYMLG-----DNNKNYFCLMVLLFVLSM----------VMLIMC--PN--------------LIMIILGWDGLGLVSYLLVIYYQSKDSYNSGMITVMSNRVGDV-----------------------------------------AIL------L--ALV------------FLMNFGCYD---MIM---YN-KMYL------------------------------------FCGV---L-----------VII-------------------------AGMTKSAQIPFSSWLPAAMAAPTPVSSLVHSSTLVTAGIYLLIR---FNFLFKIGL-FSEI---LFF------FSSLTL------FMAGVGANLEMDFKK---IIAFSTLSQLGLIMMIL-SL-GKVEFAFFHLLMHALFKSMLFLCAGLVIHNMSGVQD-----LR---YLGNFFSYSPMICGCMGLAS----MSLFGFPFMGGFYSKDLILE--YVYMSNE----NMIY------LLLLI--VSTGLT---V-MYCMRMMYYVVWKGIMMS--------LY------YSV-DLDKKMIF----P-I-----YMLSLTVILLGNLM-------------SWLIFSYEELVVLSNFS-KLL-NLFLIVFMFLIFF-----------------ILYINKIKG--FSMGNIYI-F-L-SSMW---FM-----SFLT---SYIFLFS-YKKMSKY-------------SE-YDW-----MWMEEFGPSMLL-NFMEKGSTMS--QWFQNNYL--NSVLLILISYVIIILIMI-----------------------
>Humerobates_rostrolamellatus
------------------------------MLFLLSFLFL-LVYFSFLYLFFYVFYSS---SILLDFY-IFSLS---GLDISFS-------FIF---DFISLGFFS--SVSF-ISFIVF-LYSGFYMEG-----TVDSRRFYWLVFLFVFSM----------FFLVFS--GN--------------FILTMVGWDGLGLVSFCLVIFYSNSSSLESGLITVFSNRVGDV-----------------------------------------FFL------M--SFM------------FFFVCGSLSFDVMSF-------DFF------------------------------------FVFC---F----------LVFM-------------------------GAITKSAQVPFSAWLPAAMAAPTPVSSLVHSSTLVTAGVYVLIR---FNYFFSFLN-FMV----LKT------FFILTM------LVAGLCSMIEGDLKK---IVAMSTLSQLGMMMFIL-SV-GAWMLTFIHMIIHAFFKSMLFLSTGSLMGQMAGGQD-----SR---FYGGKTF-SFNSFMFFSVSC----LCLSGFPFFLGFYSKDFIIS--SCSLNE-----GFFL------FYMFM--LGCLFT---V-MYSFRLIFNAYSVMYKYN--------PH------VSL-LENLKFFF----P-V-----SLLFFKCWLVGGFF-------------YWIFLSELTMFFLLI---DLFTGLILFFGAFVMFF----------------------------FVKFF-YSFFFDLASVF---YM-----RWLF-----------SGGASFF-FRKMSF------LK-YDV-----TWMEVFGGSGVY-SFLSGGSSFMKMFYSMSTG-----AFIFWVLAVAVYLV-------------------------
>HK8_20200104
---------------MLMKKSFFFIF---------TGFLI-----IFLLVNLSIYV--YL-SKPLYMMP--MLKDF------SLDF----SLLF---DKQSFYFIF--MVSI-VTSMVV-LYSEFYME------HYNNKKFFFLTMAFLSSM----------IFLVLG--GN--------------ILFIMVGWDGLGLSSIFLIMFYPTKTSLSNSILTFFFNRLGDC-----------------------------------------VMI------V---TM-----------C-LIFM--NSSSISS--FLQKEEIFF------------------------------------ILLG---------------LTL-------------------------CSFTKSAQFPVSSWLPAAMSAPTPISAMVHSSTLVTAGVFLIYK---FHFFFYDEG-MSFM---LLY------VFVTTF------LLGGLMGGSEMDFKK---VVAFSTMSQISMVLIFC-SL-GLLSLSMTHMIYHAFFKTMLFCCCGISFMWIFSDQL-----MK----SFNMQKNYTFIYFLIFVSL----YCMSGLPYSASFYSKHVFME--W-ALEGF----DGPL------FLSSM--LGSLLT---I-KYSKKVF------SVALK--------SFQPQ-SPSFNKKKSYF-GF------M-----IFFIFLTFFSPFLV--YL---------FLPC--EF----LPLVNDSDLGFMSIM---VFLFFFV-------EFSF-PHG------FSFF-------------TADLF---FS-----KTFM-FSFYGK-LFW----KDS-----------LSLSFNDH-----MIF-------KPK-T---------FFNLKKS-LK-KKSGSVMMFIFFLYLYWKVFY--------------------
>HK3_20191031
--------------------MFFFIL----------LTFF-----LMFFFC---LN--FN--SYLFFGSNFNFSLE------EKLVYLHFNVSL---DEVSYFFLG--MVSL-VTSLVF-LYSSLYME------SYNNKKFFFLTLLFFSFM----------SVLSCS--GG--------------IMNSLIGWDGLGVSSLFLIMFYPNKVTYFNSFLTFFFNRLGDI-----------------------------------------FFL------S---FF-----------LFFLSN--YSFFFF---YTGVES-LV------------------------------------MAFI---------------FFA-------------------------CLMTKSAQFPFSSWLPAAMSAPTPISAMVHSSTLVTAGILIFMK---MSNFFYIHS-LYDF---LIV------LSILTF------LVGGFLGMMELDLKK---IVAFSTMSQISMILFFI-SS-GMLSMALFHTLGHALFKTLLFCSCGVVFLFNFSDQN-----LK----NLSGKSLYSSPFMFFLISI----FSMSGVIFSTSFFSKDLILE--L-FLDKK----NFFF------FFFLL--LGSFFT---I-FYSGKIF------SSLIF--------SPSF--KYLFSTKITYF-FF------I-----FFFCVCTIFLMKFY--FG---------FFFM--DY----VCFVSKIET-FVVG----LIIPILF-------FCWTKKFS-M----IS---------------SMEIM---FM-----KMFS-FSSIKE-SIK----AFP-----------HFFFISDS-----IFF-------KPS-ILKFNS---LKF-NFLS-FKFLIYPFI----MSLSIFFF-----------------------
>HK3_20190627N10
--------------------MFPFIL----------FIFF-----SMIFFC---LN--FN--FHLSLGSNFNFSLE------EKLLYFHFNVSL---DMVSYFFLA--MVSV-VTSLVF-LYSSLYME------SYNNKKFFFLTLLFFSFM----------SVLSCS--GG--------------VMNSLIGWDGLGISSLFLIMFYPNKITYFNSFLTFFFNRLGDI-----------------------------------------FFL------I---FF-----------LFFLSN--YSFFFF---YTGSES-FF------------------------------------MASI---------------FFA-------------------------CLMTKSAQFPFSSWLPAAMSAPTPISAMVHSSTLVTAGILILMK---MSNFFFIYS-LYDF---LIV------LSILTF------LVGGCLGMMELDLKK---IVAFSTMSQISMILFFI-SS-GLLSMALFHTLGHALFKTLLFCSCGMVFLFNFSDQN-----LK----NLSGKSLYSSSFMFFLVSI----FSMSGIIFSSSFFSKDLILE--L-FLDKK----NFFF------FFFLL--LGSFFT---V-FYSGKIF------SSLIF--------SPSF--KYFFSEKFTYF-FF------I-----FFFSVCSIFLMKFY--FG---------FFFM--DY----ICFVSKIET-FAVG----LIIPILF-------FSWTKKFI-L----VS---------------SMEIM---FM-----KMFS-FSISKE-LMS----IFP-----------HFFFISDS-----IFF-------KPS-LMKFNS---MKF-NFFS-FKFLIYPLV----MSLSIFFF-----------------------
>HK3_20190627N9
-----------------------MFLIFFNMIF------I-----FL------YMETLSF-SLGVPFLSMEYADVN------NMDFSIDF-------TMNNSWFFF--MVSG-VGFMVM-KFSEFYMD------GYNVKKFFFIFMSFIMVM----------IILISS--SS--------------TLLMIVGWDFLGITSVFLIIFYPNFNSKYNTILTTFFNRLGDV-----------------------------------------ALI------L---LS-----------GYVYFN--PCMIFYLNSKLSILMMV-------------------------------------S------------------IIL-------------------------CCMSKSAQFPLSSWLPAAMSAPTPISAMVHSSTLVTAGLLIFTK---FKFMLMFFYLDN-L---ILC------LGIVTM------ILGGLMASFELDFKK---IIAFSTMSQISLMVVIL-FS-SLTFLMFMHMIFHAFFKSTLFCWTGSIFILFSGSQI-------FT--NYSSSSTALIKTMMM-LSI----FSMTGLMFSSSFFSKDKCIE--V-YSQMG----NFTM------FFFMI--LSAILT---L-FYSSRLS------SKFNDHSS-----IFK-F-----MSKKFLILWP------L-----LIFSLVSYMMG----------------FILMF-----------MNQK----MEILASPMF-TLF-------FSGVSFFVLL---------------------MLNIS---FS-----PFHA-INFTVKETIFMKKFIYNYLPNYLIHKNLNNYFWSDN-----LIFF------NFSLKLNYESFSL------LKSYMTMFILMLFMLILFFF---------------------------
>HK2_20190627
---------------MMFFKVFIFSF----------FYFL-----IFLFFCFNFCD--VF-SLNIHFFSFPM----------DFFFNFDLSFFM---SNYSVFFMF--MLCG-VVSCVS-LYNEYYLD------YYNNKKFFFLFLWFSFSM----------FILIFS--GT--------------MITVFVGWDFLGLSSMFLILFYPILSSSYNSFLTMVFNRIGDV-----------------------------------------IMV------Y---YG-----------SFVFIS--SSIFFNIVEMKFSF----------------------------------------IFFM---------------LFV-------------------------CCVAKSAQFPFSSWLPAAMSAPTPISAMVHSSTLVTAGLFILFN---FYNVFYITS-LMDL---FLF------FSVTSF------LLGGGGALLDLDLKK---VVAFSTLSQISMVIFFC-CV-GFFEVSIFHMIIHAFFKTFIFVCAGISFVSIFSNQF------S---YFITKMNSSFLFPIFMFFCV----FSMSSLFFSSSFFSKDFVLE--Y-FMANL----NFFF------FFMLL--LGSSFT---L-GYSSKIL------YTIFFWV------SYSVSKSLKFYANKFYF-LY------I-----LFFLFFYFFNSFWL-----------------------DYSVSLNFLSG-FFIFM---ILLFFLM-------FHLLFLKSQFYF--FFSF-------------SKTVF---FS-----KLFL-YNFIVL------------------PENLLHMHFNDH-----FFF-------KPFLF------------NYFPIFNFFFVFKRFNLNFNVFFLYYFL---------------------
>HK1_20190627
--------------------------------------MM-----SIFFICVLMSG--VY-NTNLSIQWSYIPSKMDNLFLTDFNFNMDWQV---------LFFLS--MLFF-VSSLVT-LYSEYYME------HYNNKKFYYLLLFFMGSM----------LILSLS--GS--------------IMNLMIGWDGLGITSISLIMFYPNKNTIYNSLLTMVFNRMGDV-----------------------------------------LLI------I---IF-----------STYITM--PQEFFFLHNFNNIYI---------------------------------------FLIF---------------L-M-------------------------CSFTKSAQFPLSTWLPAAMSAPTPISAMVHSSTLVTAGVFLNQK---LWYSYNHSS-TLNF---LFF------ISVTTF------ILGGLMANIESDLKK---LVAFSTMSQISMIMVFI-SL-GEILISSCHTLFHALFKTLLFCNSGFLFLIYFSDQL------K---SKMSLNSNHTLLSSLVLVSL----YSMTGLIFSSSFFSKDLILE--I-FMFMD----EEIF------FSCII--MGSFLT---L-SYCASFM------KITL-NYPIPFSISS---------DKKFSF-FM------I-----SLFTVVTLSTGALM--KS---------LLDF-----KVM---IFLSNH-ILMIL---NLLFTL----------ILMYNLKIKLKLMIYI-------------SNSIF---LM-----KIYL-FSMYNKI--F----QTS-----------TQFMMTDH-----FFF-------KPHNLFQYYD------------LNTNFFNFNKNLFVIILMLILIKAL-------------------
>Histiostoma_blomquisti
---------------------------------MFS--LF-MMGAYSFILEFMLVE-----SIHI--------------DFSFI-------FMF---DYISLFFFS--FVSL-ISSLVF-LYSKFYMSDISYFFNVDGLRFFYLLFLFVASM----------FFLVFA--GS--------------WVIVLFGWDGLGLISFLLVIYYNDSSSLGSGLLTVFTNRIGDS-----------------------------------------FFI------L--SFM------------FMFFNGFILYDYMGF------YSSL------------------------------------FVLF---F-----------ISM-------------------------GCITKSAQIPFSSWLPAAMAAPTPVSSLVHSSTLVTAGIYLFIR---FNYLFYSIF-FL-----LSI------VSLFTM------LMGGVCAVYEKDFKK---VVAMSTLSQLGFMVFSV-SS-GVWVIAFLHMMFHAFFKSSLFLATGSLMVSVMGGQD-----LR---YFGSFGI-LFFSKLFFISSC----VSLVGFPFSLGFYSKDLVIS--CIFSWS-----SGFF------FFIFV--LSCFLT---V-CYSVRLISSSFFLFPSFS--------SS------SST-AESLFFIF----P-V-----VVLFMISIFFGDFF-------------FSFFSV-PVM-ISFL---ECFLGVLIILGGVFIYF----------------------------YMPSF-F---FVSSFVSNTFFL-----SLFS-----------IPVLSSL-YVDFSF-------F-PDY-----TWFEILGGGGVL-SFL-----------SFSFHKGIFLFSLVFSFSLLFLFIISL----------------------
>Heterometrus_longimanus
----------------------------MNLYKSWSNLLL-YLSLTLLLLNFFMMMSE--QALILQFN-MIQIK---SCKLEMF-------IIM---DWVALTFSS--AVLL-ISSMVI-KFSDEYMAE-----EPFKTRFLHLIILFILSM----------LLLIMS--PN--------------MMSILLGWDGLGLVSYCLVIYYQNPRSYNAGMLTVLSNRIGDV-----------------------------------------MIL------I--SIA------------LLITGGTWNIITLNMS-----KLSM------------------------------------MIMI---M-----------ITI-------------------------AAMTKSAQIPFSAWLPAAMAAPTPVSALVHSSTLVTAGVFLLIR---FHNMFLTKK-VAYF---LLI------SSILTM------FMAGIAATLETDMKK---IIALSTLSQLGLMMMTL-SL-NMWILAYFHMITHAMFKALLFLCAGFVIHNTKNNQD-----IR---KMGSITLPSPMISTAMLISS----SALMGFPFLAGFYSKDLILE--QALKSTF----LMFL------MAMML--ISFGMT---M-AYSIRLPLLSLLYIPQLP--------KS------TLI-HETPMMKS----S-I-----FTLSLMATLTGAML-------------SWLILPSPSFNLIPLIF-KSM-GIILILLGILLSS-----------------SLWMLNSDL--FSTKIKMK-T-FLSSMW---FM-----PILS---TTLFSKN-LTMMEPF-------------KQ-TES-----GWTELIGAQGIH-----HGTSLLSSKISMIQKNQIQLFMLSFIILLPMILLT------------------------
>Hermanniella_granulata
---------------------------------------M-LLWLLMVVTFFYAYFVG---AWELCFY-IFSWG---GIDLSMD-------FVF---DKVSVGFFG--SVSV-ISGIVF-FYSVFYMEG-----SVDMRRFFWLVFLFVLSM----------FFLVFS--GS--------------FLLTMVGWDGLGLISFCLVIFYGNSVSLESGLVTVFSNRVGDV-----------------------------------------FFL------I--TFF------------FMYASGDVSHS-----------------------------------------------------C---FGNFGSKILVVVVFL-------------------------GAITKSAQIPYSAWLPAAMAAPTPVSSLVHSSTLVTAGVYVLIR---FNYFFYYFD-FFV----FKV------FSLGTM------SLAGLIACVEKDLKK---VVAMSTLSQLGLMLYTL-SL-GVWLLSFMHMVIHAFFKSMLFLSTGSLMSSVSGGQD-----SR---FYGGSVS-GYLTLIYFTVSC----MCLSGFPFFIGFYSKDSIIC--SASMIG-----GFFM------YYIFI--VSCVFT---V-VYSFSMLKVSFWAFFKAF--------PF------MSA-KEDVLYFG----L-V-----NILFLIGWLAGGSF-------------YWLFLSESVFFFEVL---DLFTGMLVFVTGVYMLG----------------------------VLGFP-YWFSFVLSLIS---YM-----RWFS-----------SGGSSFY-FSKMNL------YE-GEG-----SWMECVGGGGVF-SLLS-------LVNKAVVGLVPVLLFVFFSFVVLLVLVS------------------------
>HEN32
---------------MNLS--FTFFL---------SGTLV-----LFFIFTSSSYF--FN---FNLLFS--EHLKN------MLHQF-EVSILV---DNEMFIFCF--MVFL-VTCLVS-LYSQLYMD------SYNNKKFFFLMITFFVAM----------VVLSFS--GS--------------YSVLVMGWDGLGISSLCLIMFYPNKTSLYNSLMTFFFNRLGDS-----------------------------------------FLI------L---IF-----------S---IS--LSSSYF---F-----WFTIESGMILP----------------------------LTLL---------------LLI-------------------------CSFTKSAQLPLSSWLPAAMSAPTPISAMVHSSTLVTAGIFIIWK---LCSFIFFSG-LMKV---LAL------FSFTTF------LLGGLLGCLDLDLKK---IVAFSTMSQISMILYMI-SM-GFASLAMVHMLYHAMFKTLLFCCCGLFFLAGLSDQS-----SK----NFNWFYSYNNVLFFLVVSI----FSMSGLIFSSSFFSKDLFLEGIF-VLNFS----WKIL------F--FL--IGSALT---L-IYSSKIL------NSVVS--------SFISNKTSNIK--KSSF-IF------L-----SFFSFICLCYPLLV--MN---------FVGI--FG----SFSVSSLDCSFLFLM---ICSFVLI-------NFIFTK---F----FSHF-------------STEIM---YF-----KFFF-FSFFSL-MMH----NDK-----------KSILLSDQ-----FIF-------KPWFL---FK--KINSFSFSKTFA----AFLIFFLMILAWKFT-----------------------
>HEN23
------------------------MF---------LSFLV-----FFTLLGSPLT---SF-GLDMKFFDFFLLGLN------SPHF----GVSV---SKEFVIFSC--MVFL-VTSMVV-LYGEYYME------LYNNKKFFYLTMAFLSSM----------IVLCFS--SS--------------GILFMLGWDGLGMSSLLLIMFYPGKLPLFNSFMTFFYNRLGDS-------------------------------------ILILVLV------V---SL-----------C---FP--SASIFT---FMDLSMVFP------------------------------------FFFL---------------LML-------------------------CSFTKSAQFPLSSWLPAAMSAPTPISAMVHSSTLVTAGILICLK---ISSPLYFLG-LFLI---LFF------VSSITF------LMGGFLANLDSDFKK---IVAFSTMSQISMIIFFL-VV-SSPIVSCFHMLIHALFKTLLFCSCGFLFVYSLSDQN-----SK----SMIWSKIGSSVLPCFTFSI----FSMSGLPFSSSFFTKDSILE--S-LVSCG----NFWL------FFILL--LGSTFT---I-LYSCKIM------ASLVG--------GMIQP-FSAKSEKFSGL-MF------L-----WIFCGLTLGYSFFC--EF---------YFLG--GS----LPVASQMDL-TLVLS---LFLLFLF-------SKSKLSGK-S----LPIL-------------SFEIF---YT-----KNFL-FGGIVK-PFH----PYL-----------FPFVFNDQ-----FVF-------KPS------------LGGVGS-LKNYGGWVSCAFICFFMLWWC-----------------------
>HEN13_MT2
---------------MLLSKTFFFIS---------FFFLV-----FFIFLGSPLT---SF-GLDLNLFDFFFSGLD------SPFF----SVTV---GKEFTTFCC--MVFL-VTSMVV-LYGEYYME------LYNNKKFYYLTMAFLTSM----------IVLSLS--SS--------------GILFMLGWDGLGMSSLLLIMFYPGKLPLFNSFMTFFYNRLGDS-------------------------------------ILIFVLV------L---SF-----------C---CP--SVSIFM---FMDSHLFFS------------------------------------FFFL---------------LML-------------------------CSFTKSAQFPLSSWLPAAMSAPTPISAMVHSSTLVTAGILVCLK---ISSALYFLG-LFLI---LFF------VSSITF------LMGGFLANLDSDFKK---IVAFSTMSQISMIIFFM-VV-SSPTVSCFHMLIHALFKTLLFCSCGFLFVHSYSDQN-----SK----SLIWSKIGFSALPCFMFSI----FSMSGLPFSSSFFTKDSVLE--S-FISTG----NFWL------FFTLL--LGSSLT---I-LYSCKIL------SFLGG--------SSMQP-FSSKTSKFSSI-LF------L-----WIFSGLTLGYSFIC--EF---------YFLA--GS----MPIASSTDL-ILILL---IFSLLLL-------SKFSFLNK-S----LTIL-------------SFEIF---FT-----KNFL-FGGIVK-PLH----PYL-----------IPFAFNDQ-----FIF-------KPS------------FGGKIP-FRNYGGWISCVFICFFML--------------------------
>Hemiscolocenus_sp.nov._Z394
-----------------MKKSSFFIL----------FFFL-----VCSHLLVFSPL--SF-GLTFNSFYSSLDIFP------SLPFGL----FL---DFWTNCFVF--MVSL-VTFFVV-LYSEVYME------HYNVAKFFSLLIFFFTTM----------CLLVFS--SS--------------FLVLMIGWDGLGLTSICLIMFYPNKMTMNNSLLTMTFNRLGDV-----------------------------------------VMI------F---LI-----------CLFFLA--YSDFFFFSWG------WA------------------------------------CSIL---------------VLI-------------------------CSFTKSAQFPLSCWLPAAMSAPTPISAMVHSSTLVTAGIFFLQK---MFVLLDFFS-VTML---LFC------FSSLTF------ILGGLMANLELDFKK---MVAFSTMSQISMIIVFL-SL-FFLTLSFFHMILHAFFKTLLFSCSGLLFMYKFSDQL------K---THLNFFSWSPLTMNLFFINV----FSMSGLIFSSSFFTKDLCLE--F-LICTY----TFLM------FLLIF--FGGFFT---I-LYCSKLY------SLFFS--------SFKYI-KFE-SIKNFSF-FT------F-----IFYYCLILFFSKIF--SL---------LF-------LDNFPFCLFFLV-FFMNL---IMFMLLT-----PKFFVTSTTLFI----L----------------SNTVG---LM-----KSFT-YTLFMK---L----FNN--------TSYFDLTFNDN-----TLF-------KPANLVQ---------LSFFSYKKEFLFFKTFYFFGIFFFFYII----------------------
>HC3_20190110
---------------MNFSKTFFFLF------PLSSLLFL-----MGFSFPL-----YAL-----FSFNYLCVESM-------ISVGLPSSFKI---DSFFSSYML--MLLV-VVSLVS-LYSSVYME------HYNIKKFLYLMMGFSLSM----------IFLVSS--SN--------------MLNLILGWDFLGLTSIFLIMFYPNKTTSYNSFLTMCFNRLGDS-----------------------------------------FMV------V---SF-----------GFAL-APFSEFFFYGNTHMGP-----------------------------------------FIAL---------------LLA-------------------------CSLTKSAQFPLSSWLPAAMSAPTPISAMVHSSTLVTAGIYLNLNMIDLYVFMNFST-M------LTF------LSSCSF------VLGGLMGCFEIDLKK---VVAFSTMSQISMIMFML-SI-KMILISVLHMILHAFFKTLLFCNCGLIFIKNFSDQ-----LSK---NLLLGASKLAV--TGMVLSI----FSMTGLFFSSSFFSKDLLLK-----FSCE----SMSE------LLFTVSCLGSMLT---L-LYSCKIF------SIIFSE--T----VASFCFSE---KKMEFFFLW------IFNL-------LVVFSGFFL--SS---------IFFSDSFFTVYKWDMA---SIIALICL---SFFFS-------------LSNKKL----LVIS-------------SMDIS---FM-----KSVI-FSLAGKLYES----WDL----------NKEFNLSDK-----IFF-------K----PLLVKKNWGYMENSMFISFIFFYL------WHFI---------------------------
>Haemaphysalis_bancrofti
------------------------------MFIKWSMMLM-ILSIVFFFFFLLNIFTK--SFLMIEYV-ISWLS---SVDVKFY-------FMF---DWISNLFIS--VVLM-ISSMVI-MYSMSYMNM-----DKNKNCFCVIVLLFVLSM----------ILLIMM--PN--------------MLMIILGWDGLGLVSYCLVIFYQSVNSYNSGMMTVISNRVGDV-----------------------------------------MII------M--SLI------------FIFNFGTLD---FLS---LK-ELEY------------------------------------LLAI---L-----------IIT-------------------------AGMTKSAQIPFSAWLPAAMAAPTPVSSLVHSSTLVTAGVYLMIR---FNFLFTINE-NSMF---LLK------ISLITM------MMSGMNAFFETDFKK---IIAFSTLSQLSMMMIIV-SL-NMFELAFFHLVMHAIFKSMLFLCAGLIIHFMNGIQD-----IR---MLGNFFGNSPLIMSCMLISI----LSLMGFPFIGGFYSKDLILE--FFLFKVN----NMIL------LFLFM--ISIVFT---F-LYCIRLLYFMMLKGILFV--------NF------YKM-DFDKMLVI----P-I-----FVLTLFLLISGNFL-------------FWIMILNNKIMFISLMS-KMM-SLLY-LMLTIYLS-----------------IFL---MNY--LNKFKFNMNF-M-YKMW---FL-----SSLT---SMIFLLN-NKNMLKL-------------TM-TDW-----KWMELVGPSGLK-NEL-NKFSMFW-NWVNLLTF--NKILILLMLMMLLIT--------------------------
>Habronattus_oregonensis
-----------------------------MNFMF--TLIM-MISIILLIMGLITLKMN--MFTLMKIS-LSNML---SFNMSAD-------MMW---DWMSILFLS--TVLL-ISSLII-MFSKYYIS------NKNQIQFLLLLLMFVLSM----------SILIIS--NN--------------LFLILLGWDGLGLSSYILVVYYQNFSSSASGTITLLSNRIGDI-----------------------------------------LIL------M--SMG------------LITISSNWTFN-------MNSEYSL------------------------------------LVLI---L-----------LTT-------------------------AACSKSAQFPFSAWLPMAMAAPTPISALVHSSTLVTAGVFLMLR---ILNPPHPVT-MM-M---LLI------ISSMTA------IYASMSANWEQDLKK---IIALSTLSQIAMMMFSI-SM-GFMSLAFIHLIIHALFKSAMFLCAGIMIHE-SAYQD-----MR---MMGMNFNYYPLTQAMLGINS----MALMGIPFMSGFFSKDMIIE--SMISSSM----NMMM------TIMMI--SSIGMT---A-TYSIRMTFKSNNSSIKAF--------NY------MSN-HQSLNSII----P-I-----IILSSMAITSGSWL-------------SWLISPEQLFLFENSS--KMI-ILLALFMGIMLGF-----------------SLQFKNKKFMTMGL--------SSISLW---FL-----HFIS---ILPTKPL-NPIMQTF-------------SN-NDK-----NWQENYGPKNSF-NSISL--------MSSTPESFKMSTLFTLMMMSLLIMFIM-----------------------
>Grandiscapitis_camelliae_YN453
---------------MKFKDNYIYSI-----------IFL-----FFFFFFLDLSC--GL-FVNFEFFSF------------KFFSFFYFMVFM---DYNFFLFFF--MVLF-VFSFIL-IYSSIYMD------SYDMKKFYFIFFLFFFSM----------VFLISS--GS--------------FLNFISGWDYLGLSSIFLVIFYPNNNSFKNSMLTMYYNRIGDL-----------------------------------------LMI------F---SF-----------SFLLID--FSNNYSCSFFNNI-----------------------------------------FSYS---------------LFF-------------------------CSFTKSAQFPLSSWLPAAMSAPTPISAMVHSSTLVTAGVFILLF---FYYCLSNV--ISVY---LFF------FSFLSF------LFGGFMSFVEKDLKK---IVAFSTMMQISMIMIFL-SF-GFLFFVTLHVLFHAFFKTLIFVSCGMFFLYHFSDQN------L---FLNSLKGYNLIVYSLMFVSI----FSMSGLVFSSSFYTKDFFLE--F-LISEA----DNLV------FFLFF--LGTIFT---M-KYSFKILFILKNLLSLVK----------------FEDNKSVFF-YY------I-----FFFLFCSSFPLFFCGFKL---------GSFY--------YCSVSYLEL-IFCML---LLLFSYN-------IFFYNLLKKV----FCNF-------------NISSF---FM-----KDFT-YDFF-------------------------------------FFFL------KKDLFLMMFFYDFFYFSKMELLYMNFFKLSYSYNFILFFILFMFI---------------------
>Gaeolaelaps_aculeifer
------------------------------MYFATFLMYM-MMSMFSLMMTYLSWFQE--SYAFIEVI-FGAFD---VMEMVYY-------FYV---DWFTCSFMA--VVYF-ISSLVV-LYSKYYMAE-----DKSSKKFLFLVSLFVLSM----------SLMIMS--PH--------------MLSILLGWDGLGLVSYCLVIFYYNETSSSAGMITVMTNRLGDS-----------------------------------------GFL------M--SII------------FMASMGGWNLDTYNW---DG-ISIN------------------------------------IITF---M-----------LLL-------------------------GAITKSAQMPFSAWLPAAMAAPTPVSALVHSSTLVTAGIYVIMR---YNFFFFNGN-LSVL---LML------LSILTM------FLSGLGALYEMDLKK---IIALSTLSQLGVMMMTL-SI-GMVDLAFFHLVSHAMFKAMLFMCAGVVIHNLGGWQD-----LR---SLNKMWKLSPVISMLMLIGS----FSLLGFPFLSGFYSKDMILE--FMYFINN----SLIL------LILIM--MSTLFT---V-LYSLRLIYYLMLKTGFN---------SI------LNY-NDESFMIY----P-M-----VLMSVIVIMLGSMY-------------NWTYFYTPVLIFLNFKV-KIL-NLFFV--GFGFYF-----------------FINQYVIMW--GSTIFSNLNF-F-SEMW---FL-----KNLT---SGSMFMFMNLSKNYV-------------KA-VDL-----GWVENLGASGSI-NELESSMVLNFVKMNF-SGLNYF---LMFMVFMLLILL-------------------------
>Fujianacarus_wisterianis_Z399
MSCGLSDFSALKFLKLNFFHFSLLIF----------FFVSLS----IFC------------YPLTSFVRDHSVGFKTFTFYQFFTWSFDYSFNM---DYFLYLFLF--TLLG-VSVLVF-IFSDFYMD------CYNNLNLYFMLFSFLVSM----------VLLLTS--GS--------------LLSLMVGWDLLGLTSIFLIMFYPNKLTGFNSFLTMIFNRLGDV-----------------------------------------FLV------L----------------SLSILWG-SSFKFFFLN-NLHSLL--------------------------------------FPVF---------------IFF-------------------------CSCTKSAQYPFSCWLPAAMSAPTPVSAMVHSSTLVTAGVYLIFK-----------S-FFFV---YIF------------------------------------LTTFSTLSQISMIIFF-ISL-SLPILAICQISLHAFYKSVLFCCAGGLFVKLFSDQ---------YFNSFSNSGFNSFVLLILYMSI----FSMLGVYSSAVFFVKDLVLS--DLWVSGS----DYLF------FCLF---LGSLLT---V-FYCVNLL------SVVKFDFSSP---TPSFTDKYLTFFPFFFICLF------F-----ICVSFFIKLLFNS---------------FFFPPLILLSSLDVHFISSIFFFLMLVSFYLKFSKF---------------------IYYF-------------MMEMF---FL-----KFFP-FSSFNF--------FYK--------KFLFVYSLNDQ-----YFF-------KKKFLLPDSS------------IKLSFSFNGFFFPFFLL-VLSIFFYLNSL---------------
>Fujianacarus_wisterianis_HN237
------------------------MF----------FFVSLS----IFC------------YPLTSFVRDHSVGFKTFTFYQFFTWSFDYSFNM---DYFLYLFLF--TLLG-VSVLVF-IFSDFYMD------CYNNLNLYFMLFSFLVSM----------VLLLTS--GS--------------LLSLMVGWDLLGLTSIFLIMFYPNKLTGFNSFLTMIFNRLGDV-----------------------------------------FLV------L----------------SLSILWG-SSFKFFFLN-NLHSLL--------------------------------------FPVF---------------IFF-------------------------CSCTKSAQYPFSCWLPAAMSAPTPVSAMVHSSTLVTAGVYLIFK-----------S-FFCL---NFFNNYLSLICLSTF------LTGGLLAISEKDFKK---IVAFSTLSQISMIIFF-ISL-SLPILAICQISLHAFYKSVLFCCAGGLFVKLFSDQ---------YFNSFSNSGFNSFVLLILYMSI----FSMLGVYSSAVFFVKDLVLS--DLWVSGS----DYLF------FCLF---LGSLLT---V-FYCVNLL------SVVKFDFSSP---TPSFTDKYLTFSPFFFICLF------F-----ICVSFFIKLLFNS---------------FFFPPLILLSSLDVHFISSIFFFLMLVSFYLKFSKF---------------------IYYF-------------MMEMF---FL-----KFFP-FSSFNF--------FYK--------KFLFVYSLNDQ-----YFF-------KKKFLLPDSS------------IKLSFSFNGFFFPFFLL-ALSIFF--------------------
>Fujianacarus_wisterianis_CQ1
------------------------MF----------FFVSLS----IFC------------YPLTSFVRDHSVGFKTFTFYQFFTWSFDYSFNM---DYFLYLFLF--TLLG-VSVLVF-IFSDFYMD------CYNNLNLYFMLFSFLVSM----------VLLLTS--GS--------------LLSLMVGWDLLGLTSIFLIMFYPNKLTGFNSFLTMIFNRLGDV-----------------------------------------FLV------L----------------SLSILWG-SSFKFFFLN-NLHSLL--------------------------------------FPVF---------------IFF-------------------------CSCTKSAQYPFSCWLPAAMSAPTPVSAMVHSSTLVTAGVYLIFK-----------S-FFCL---NFFNNYLSLICLSTF------LTGGLLAISEKDFKK---IVAFSTLSQISMIIFF-ISL-SLPILAICQVSLHALYKSVLFCCAGGLFVKLFSDQ---------YFNSFSNSGFNSFVLLILYMSI----FSMLGVYSSAVFFVKDLVLS--DLWVSGS----DYLF------FCLF---LGSLLT---V-FYCVNLL------SVVKFDFSSP---TPSFMDKYLTLFPFFFICLF------F-----ICVSFFIKLLFNS---------------FFFPPLILLSSLDVHFISSIFFFLMLVSFYLKFSKF---------------------MYYF-------------MMEMF---FL-----KFFP-FSSFNF--------FYK--------KFLFVYSLNDQ-----YFF-------KKKFLLPDLS------------IKLSFSFNGFFFPFFLL-VLSIFFYLNS----------------
>Fragariocoptes_setiger_CM
----------------------------------MSFTKMISFMVFTSLVSMTLLSSSELNGIMMELK-IMNML---SSSLSFS-------VSM---DKTSLSFMM--MISM-VTCSVL-PFSTMYMES-----YNKKKKFFLIMMMFLSSM----------MILITS--ES--------------LISTVTGWDMLGVTSIALIMMYQNQKTMMNSMLTMFFNRIGDF-----------------------------------------LMF------F--SIM------------MFMNNMEEKFCNILSMNSKSLTNLS-------------------------------------IA----------------LML-------------------------TSMTKSAQVPLSAWLPAAMSAPTPISAMVHSSTLVTAGIYIILK---MNESMK--D-SMWM---LTS------TTSITL------MLASMAANMETDLKK---IIAFSTMSQISIIMMMI-SM-NMKTSGMMHMINHAMFKTLLFMTAGSTFLKKWMEQD------------SRKTKSSKTMNKLYKSSLTSSIVSMSGIPFSCSFFSKDKFLE--EMKWENKN---SAMS-------FIMA--ASSLAT---V-KKNKKILQSMKNDKMNSA--------S--IKKMSIQP---------------F-----SIMSMVTITIGSVN-------------TWTNEYLTKPILY-----KMEIKMNNLMIFSIMMN----------------------------EMKSKMKKTKMWSNNMM---FM-----KWWS-----------SNFLLKVNKKTKHMEMMDFLMT-SKI-----QW--------NY-----------------SNKMSLSKLSLSLSISTILLASTLMTP--------------------
>Euseius_nicholsi
--------------------------------MQVSLVLM-FLAITLSALGFMAGILE--NFYILDYN-IYLFDF--FYEFKLY-------FYF---DYIANLFLL--VVSL-ISMATF-LYSKSYMDS-----DKNRNKFVVLTFLFVMSM----------FMVVIS--MN--------------MYIILVGWDCLGVVSYFLVIHYYSDNSDYSGIVTLMTNRLGDV-----------------------------------------AMI------F--CLY------------LFIFYNSMDFFIMNS----ESDVVV------------------------------------ILMI---F-----------LFM-------------------------CAFTKSAQYPFSVWLPLAMAAPTPISALVHSSTLVTAGVYLFIR---FEFMFSFQW-FMLDS--LLI------LIGLTM------MVASLGALFDLDIKK---IVAYSTLSQLGLMMMSV-VM-GDSYLSFFHILTHALFKALLFFCSGIFIHSCFDNRD-----IR---IVLVMIEINMLVVVVFFICS----LSLAGFPFLSGFYSKDLILE--YVYLNNF----NLFY------VLLLI--INTLIT---G-IYSFRLIYYAMLMAKTNM--------K-------YSMCQDWLLISN----S-M-----FYLFLGVLFLEECL-------------SWILLEKFNIMYFNMYI-KML-NILLILISVIFIYKW-------DILTFNLMCLINIFSSMFYLTSFQGYKFNLFLQNSY---YL-----YYYS-------------------------------FYMLES------------------VIFTNISGLFYLVIFMIILYKIEDFYNMFKLLFYFCIIVY-----------------------
>Eriophyes_armandis_Z303
---------------------------------------------MSFFLLVSTYS--IF-YLSVSYYTPVQFSHS------NLNFCF----VL---DKSSVMFFF--MLTL-VASSVS-LYSEVYMH------HYNNKKFYFLMTSFVSVM----------VTLLFS--GS--------------FMPLMIGWDGLGISSIFLIMFYPNKTTLFNSILTMIFNRLGDV-----------------------------------------LLI------CSFGCL-----------FFLVWS--SNYLFFPQE-KGG---L-------------------------------------MLVL---------------LFL-------------------------CSFTKSAQFPLSSWLPAAMSAPTPISAMVHSSTLVTAGIFLICK---FNFTFLSAG-LLIF---LSF------FSFLSY------FSGGFMGTLELDFKK---VVAFSTMSQISMIMLFC-SF-SFIDLGLVHMFFHALFKTALFVCCGFIFLMVSSDQN-----CF---KFKPV-SSQDQLPMFLLLSV----YSMTGFLFSSSFLTKDLFIE--M-FYLE-----NSWI------FFYFM--FCSFFT---L-FYCVKLM------SPMFS--------MSTPT-FAI-MNCNINF-PF------F-----WFFIMMLLISNFFL--PM---------VYF------NESFSYIHYLES-LIIML---TLMIPYF-------IVMSNKNMPF----WSML-------------TKSIF---SM-----KLVT-YSFLAK---S----LLN--------KAGMNLGFSDH-----LMF-------SPYLS------PMKPYKLSSSS-------ALYICFFMVMSSMLYL---------------------
>Eremobates_cf._palpisetulosus
----------------------------MSIFELWSLWLL-VVFFVSFITGIYCLMGG--YGLLIEYS-IYFLG---SGDISLM-------FIV---DWISMLFLS--FVLM-ISSLVL-FYSDEYMGE-----DNYKGRFCLLVVMFVLSM----------ALLIVS--PS--------------FVSILLGWDGLGLVSYCLVVYYSNVSSYNAGMITIMTNRIGDV-----------------------------------------GIL------I--GIV------------WFVNSGSWDLYVWNM---NG-EFIL------------------------------------FVGC---C-----------VFI-------------------------AAMTKSAQIPFSAWLPAAMAAPTPVSSLVHSSTLVTAGVYLLIR---FNSLFSISG-FSMV---MLL------MSCMTL------IMSGVGANFEYDLKK---IVALSTLSQLGMMMLAL-SV-GMWRLAYFHMLTHAVFKSLLFLCSGSIIHGVGGGQD-----IR---FMGGLLEMSPVVGVSLNISS----LSLMGFPFLSGFYSSDMIIE--EFGMGGL----NMYI------YLLLI--ISVGLT---S-CYSLRLSYYVIWGEGKLN--------SF------SSF-GDYDSMSK----S-I-----MVLTVFSVLTGSML-------------SWLLFSTPCLIVLPVLI-KVL-SVIMFFIGVGLGM-----------------MFWGIGVGYAVGSKRGVSVI---LGSMW---FL-----PWLS---SNPGLKV-LETGVDV-------------LM-ADL-----TWSELVGGQGLF-EVMKNSSMIT--QWIQDNSL--KLFLFTFMLWFLLVLY-------------------------
>Epitrimerus_sp.nov._Z338
--------------MILSSSTFFFLL---------MSLVS-----LSFIFLISSWV--YF-GVITFFSS--EFS------------SLPLGSMM---DHKMSCFLV--MIFL-VTTLVS-LYGEFYME------HYNNFKFFFLMLSFFLSM----------AFLVMS--GS--------------FLSFVTFWDYLGITSLCLIMFYPNKTTSYNSFLTSFFNRLGDI-----------------------------------------GLV-----------F-----------CFCFLL--HHPVLS---LGPSGFHPF------------------------------------IFSI---------------LLL-------------------------CSFTKSAQFPLSSWLPAAMSAPTPISAMVHSSTLVTAGVLIYQK---FENYITYLN-FYMF---ILC------VSILTF------LLGGLMANYESDFKK---IVAFSTMSQISMIVIFC-GL-LLFSLSLAHMFFHALFKTLLFCSAGLYLVYVFSSQN-----SR----VLFTKKLSGMLLVLMLVSV----FSMSGFTFSSSFYTKDLMLE--I-LIQNG----SLNF------LVL-L--LGSIFT---I-LYSAKIF------QFLTS--------FSGS--LFIFLGKKIFS-ST------I-----FIFSLITLFVGFTV---------------FD--HFNMSVNPVVGHGEM-VLLVL---VLMMTLL-------LAAPSSNS------MGYL-------------TLDIL---SM-----KSST-FSTLGV-SKW----DYY-----------FSLHSLDH-----LFL-------KPS-LIEGGK------------FVLVLNKLV------FFWVGVFISLSWLSL--------------
>Epitrimerus_sp.nov._SD25
----------MLIFKKFSFLVGLFFM----------LFSG-----MLIF----LDK--SL-FWYFSYFFFFGSHFE------NFSFGI----VL---DEVSKIFLS--MIFL-VTFFVS-GYSEVYMS------HYNNKKFFSLLVLFLLSM----------VVLSLS--DS--------------FLILLIGWDGLGISSICLIMFYPNKFTLYNSVLTMMFNRMGDV-----------------------------------------FLI------V---IL-----------SYTMLM--IFNSFY-----LSHNIFW------------------------------------VFII---------------FLM-------------------------CSFTKSAQYPVSAWLPAAMSAPTPISAMVHSSTLVTAGIFLCLK---ISASLDYWS-ILGF---LCY------FSALSF------VSGGFMANLETDLKK---MVAFSTMSQISMIMVFV-SL-SLVSLAMAHMFFHALFKTLLFCCSGLIFLTFYSAQY-----FK---FFGSK-KIHLLSNSMFFVSL----YSMSGLMFSSSFYSKDVALE--I--LNYE----SSSS--F---FLLLL--LGSALT---L-MYCSKML------NSCFS--------GGSFF-VTL-ENKSFNF-FS------F-----MLFSSVTLLSGFLF--SG---------LFSL--NKVLIL-SFGDLALA-TMLIL---APSLMILHSLKLQKFFYHLTS--------------------------EVF---FT-----KFFS-YSFWKN---L----SST--------PS-QQMFFSDL-----MFL-------KTV-----YTTPN------------FFSFSAKNKSFLIMFFIFLILMI------------------
>Epitrimerus_sabinae_S83
---------------MKSFLLFFFF-------------AL-----ILFLAIFSQPL--NF-NMGFNFFTFHKDGLN------NFLFGF----QY---DVVSSIFLM--MVFF-VTTMVL-CYSEVYME------HYNNKKFISLLLIFFLSM----------ILLASS--SS--------------PLNLLLGWDGLGVSSFCLIMFYPNKTTLFNSVLTMFFNRLGDV-----------------------------------------VMI------F---CL-----------GLMIL------SFEPGLIFLSSNSLL------------------------------------VLAC---------------ILI-------------------------CSLTKSAQFPLSSWLPAAMSAPTPISAMVHSSTLVTAGIFLVSK---LLYVSSGST-VLDM---ITY------ISFMTF------LLGGFMGSLELDFKK---IIAFSTMSQISMIMFLI-SM-FMLVIGLVHMVFHAFFKTLLFCSAGVYFLSHLSNQF-----ST---LMITV-GKSYLLVGLVFLSL----FSMSGLIFSSSFLTKDLALE--C--LSSA----HASF--F---FLFFL--LGSSLT---L-VYSSKLF------FCSLS--------TPKHS-YFF-VMKSFFY-IF------F-----LSFSAVTAYMGSL-----------------------MKFYPFFKVGVS-IFSLE---IYYILLI-------FLFSLN--------IPLLSNVALSAF-----SFSVG---FM-----KLFT-FSRLQL---F----FFP--------KINMEMFLNDT-----GLV-------KPY-----YFLSSLHFVNVFSFYGQFYSF-----FFLFLMFLF-----------------------
>Epitrimerus_sabinae_HEN25
---------------MKSFLLFFFF-------------AL-----ILFLAIFSQPL--NF-NMGFNFFTFHKDGLN------NFLFGF----QY---DVVSSIFLM--MVFF-VTTMVL-CYSEVYME------HYNNKKFISLLLIFFLSM----------ILLASS--SS--------------PLNLLLGWDGLGVSSFCLIMFYPNKTTLFNSVLTMFFNRLGDV-----------------------------------------VMI------F---CL-----------GLMIL------SFEPGLIFLSSNSLL------------------------------------VLAC---------------ILI-------------------------CSLTKSAQFPLSSWLPAAMSAPTPISAMVHSSTLVTAGIFLVSK---LLYVSPGST-VLDM---ITY------ISFMTF------LLGGFMGSLELDFKK---IIAFSTMSQISMIMFLI-SM-FMLVIGLVHMVFHAFFKTLLFCSAGVYFLSHLSNQF-----ST---LMITV-GKSYLLVGLVFLSL----FSMSGLIFSSSFLTKDLALE--C--LSSA----HASF--F---FLFFL--LGSSLT---L-VYSSKLF------FCSLS--------TPKHS-YFF-VMKSFFY-IF------F-----LSFSAVTAYMGSL-----------------------MKFYPFFKVGVS-IFSLE---IYYILLI-------FLFSLN--------ISLLSNVALSAF-----SFSVG---FM-----KLFT-FSRLQL---F----FFP--------KINMEMFLNDT-----GLV-------KPY-----YFLSSLYFVNVFSFYGQFYSF-----FFLFLMFLF-----------------------
>Epitrimerus_sabinae_GZ121
-------------------MLFPICL-------LISFLMM-----IIFSYKSV----------EIFYFSGFKEVVF------LKGFHF----LF---DVSSTIFSF--MVLL-VTCLVC-SFSSSYME------RYNIKKFYFLMCMFFLSM----------VFLVHS--SN--------------FFTFFIGWDGLGLTSICLIMFYPNKMTLYNSFLTMFFNRLGEV-----------------------------------------IFV------S---LM-----------CFVFLF-FHSFMCLLSMNTTLFFLF--------------------------------------------------------IMV-------------------------CSFTKSAQFPLSSWLPAAMSAPTPISAMVHSSTLVTAGIFLVHK---FYQYFENNG-IIYF---LFI------VSFLTF------LLGGFMANLELDFKK---IVAFSTMSQISMIMFFC-SL-GYIYICLIHTVFHAFFKTLLFCISGILFVSFFSDQS------K---THLMSFSTSKISRFLFFVSC----FSMSGLIFSSSFFTKDLLLE--I-LNNSF----SSFY------LLMFL--LSSILT---M-GYLCRIM------DCS---KFSSTFFLSTFYFKEYLS-------VF------W-----LLFCLIVISVGALF--SC---------FCLSSVYV------VMSSMDL-ITIEV---LFILPLV------------ISLVYSNKTLLLL-------------TITIS---FM-----KKFF-FSMWGKTALN----SLV-----------SQVHFSDL-----LFL-------KSFYIMPFVFT---Q-LKWNPTSNFILF--FLSFALLLIFF-------------------------
>Epitrimerus_pyri_AH40
-------------------MFYLL--------------FF-----LSWASNFF-----QF-HVN--YYSCTKDGAN------FLDLSM----IM---DYGFMTFFL--MVSP-VTLFVL-SFSKIYMS------NYNSKKFLILLMLFFLSM----------SIMISS--GS--------------MMNFMTGWDGLGLTSICLIMFYPNKTTLYNSVLTMFFNRVGDV-----------------------------------------VMV------V---GL-----------SHSMSM--LSQN-------FSLSLSN------------------------------------LIFI---------------LII-------------------------CSFTKSAQFPLSSWLPAAMSAPTPISAMVHSSTLVTAGIFILA-----KMSSME-SYFFFL---PLV------VSILTF------FTGGVLANLESDFKK---IVAFSTMSQISMMIIFC-FL-FNYWTCFTHMFFHAFFKTMLFVSCGSMFLIHFSSQM------K---KYVLKNKNSSFENANLFLSI----FMMTGFIYSSSFFSKDLALE--M-SMHSQ----SNLS------FSIII--TGSILT---L-MYCSYLL------ASAKS--------WTSSS-LGFEESKNSI--SS------K-----IAFSMIMAFSPFII--VG---------IMI------DFMAPMVTTKEV-GTVIL---MFLLALG---------MKMCYTKS----LNKA-------------SSSIM---FM-----KDYS-YSI--M-ILL----SSK--------KSFNNSYMTDL-----MVM-------KPSVF-------FKEKDSKQTGK-EFMLKIFILWSSILMVLMLT----------------------
>Epitrimerus_cf._spirae_KK1
----------------------MLFFSFLSWVL------I-----FLSLFLLIFHSSNYF-CMNIFYLTHPLSFFT------DLNLTFNY-------SDLSLTYFF--MVSM-VSVMVF-FYGKLYLD------DYNNKKFFFLLGGFYVSM----------IILSSS--FS--------------FVNLALGWDMLGLTSMLLIIFYPNKTSLFNAFITMYFNRLGDI-----------------------------------------SMI------Y---CF-----------CWMITH--LPMVLCMDSMLNSSFFF-------------------------------------F------------------LVF-------------------------CSLTKSAQFPLSSWLPAAMSAPTPVSALVHSSTLVTAGIFLLMT---FEESITNNSVMG-L---ILV------LSSSSF------IAGGVLACVESDFKK---IIAFSTMSQISMMIFFF-CL-GASNMTWLHMLIHAFFKTMIFCVAGYLFSNNFSNQF-------FSAVSFRMPSEDLYSCCFL-VSL----FSMSGLIFSSSFYSKDYILE--I-FCMED----KFIW------TTILI--FGSLFT---L-FYILKLS--------MASLSS-----KWKCL-----VFKKSMILSP------L-----F-FCCLTMLMG----------------VFLFFQTSFPCSLPLNMNTNF-IMVTMFLTPMFMALN-------FSKILYF--F---------------------SMKLG---FS-----QFFS-FS------------VY----SFMIMKFLKEIFISDK-----LIFF------HSNLS---DSFSW---DYDAKIFFSFTIISVMMLNLFLL---------------------------
>Epitrimerus_c.f._sabinae_Z300
-------------------MLFPICL-------LISFLMM-----IIFSYKSV----------EIFYFSGFKEVVF------LKGFHF----LF---DVSSTIFSF--MVLL-VTCLVC-SFSSSYME------RYNIKKFYFLMCMFFLSM----------VFLVHS--SN--------------FFTFFIGWDGLGLTSICLIMFYPNKMTLYNSFLTMFFNRLGDV-----------------------------------------IFV------F---LM-----------CFVFLF-FHSFMCLLSMNTTLFFLF--------------------------------------------------------IMV-------------------------CSFTKSAQFPLSSWLPAAMSAPTPISAMVHSSTLVTAGIFLVHK---FYQYFEING-IIYF---LFI------VSFLTF------LLGGFMANLELDFKK---IVAFSTMSQISMIMFFC-SL-GYIYICLIHTVFHAFFKTLLFCISGILFVSFFSDQS------K---THLMSFSTSKISRFLFFVSC----FSMSGLIFSSSFFTKDLLLE--I-LNNSF----SSFY------LLMFL--LSSILT---M-GYLCRIM------DCS---KFSSTFFLSTFYFKEYLS-------VF------W-----LLFCLIVVSVGALF--SC---------FCLSSVYV------VMSSMDL-ITIEV---LFILPLV------------ISLVYSNKTLLLL-------------TITIS---FM-----KKFF-FSMWGKTALN----SLV-----------SQVHFSDL-----LFL-------KSFYIMPFVFT---Q-LKWNPTSNFILF--FLSFALLLIFF-------------------------
>Epilohmannia_sp2.
--------------------------------MFVGLGFS-FVFILAFFLSVSFSFFC--FAAFFDFY-VLSLG---SYIFSIS-------FLF---DVYSFFFFS--VVCL-ISFVVY-IFSFVYMAG-----MLHDRRFFFLVTAFVVSM----------GLLVFS--GN--------------FVCSLVGWDGLGVSSFLLVIFYDSGYVIDSGMVTFVVNRVGDS-----------------------------------------VFI------F--TAG------------LLLSVGFWGF-----------EGFF------------------------------------FSAVGVIF------------FV-------------------------GCITKSAQLPFSSWLPAAMSAPTPVSSLVHSSTLVTAGVYLLFR---FNFFVVGWG-FS-------V------VSLLTM------FVGSLGACLEMDFKK---VVAMSTLSHLGFMVYGL-SF-GFVLLSFMHMVFHAFFKSMLFLSCGILMGGLAGGQD-----SR---FFGGFFF-NPYSSSFFVLSS----VCLVGFPFLIGFYSKDFVLL--NMTVAS-----SFLF------FFCFF--VSCCLT---V-VYVTRMVFSSFFRGSGSA--------PF------LFL-SESFEYSF------L-----FVLFLFCCFYGTFS-------------FYFLFDFAYFSCFFDFMWGF--GTFAVGGGIFVFF-------------------------------FVRGLFSHLFSHIL---FT-----KFIS----MQFSYLSRWLGLFF----------------FDF-----KWLEGVGQ-----GLVFKSTHAFVYHSFSLAGLKGGLIMLLFCFLFFF----------------------------
>E1
-----------------MKKSFFFIF---------TGFLI-----IFLLVNLSIYV--YL-SKPLYMMP--MLKDF------SLDF----SLLF---DKQSFYFIF--MVSI-VTSMVV-LYSEFYME------HYNNKKFFFLTMAFLSSM----------IFLVLG--GN--------------ILFIMVGWDGLGLSSIFLIMFYPTKTSLSNSILTFFFNRLGDC-----------------------------------------VMI------V---TM-----------C-LIFM--NSSSISS--FLQKEEIFF------------------------------------ILLG---------------LTL-------------------------CSFTKSAQFPVSSWLPAAMSAPTPISAMVHSSTLVTAGVFLIYK---FHFFFYDEG-MSFM---LLY------VFVTTF------LLGGLMGGSEMDFKK---VVAFSTMSQISMVLIFC-SL-GLLSLSMTHMIYHAFFKTMLFCCCGISFMWIFSDQL-----MK----SFNMQKNYIFIYFLIFVSL----YCMSGLPYSASFYSKHVFME--W-ALEGF----EGPL------FLSSM--LGSLLT---I-KYSKKVF------SVALK--------SFQPQ-SPSFNKKKSYF-GF------M-----IFFIFLTFFSPFLV--YL---------FLPC--EF----LPLVNDSDLGFMSIM---VFLFFFV-------EFSF-PHG------FSFF-------------TADLF---FS-----KTFM-FSFYGK-LFW----KDS-----------LSLSFNDH-----MIF-------KPK-T---------FFNLKKS-LK-KKSGSVMMFIFFLYLYWKVFY--------------------
>Diptilomiopinae_sp._GZ126
-----------------MKKFLFFYL----------FLTF-----YSFSFLMFYSE--FF-SFTLSYFNFFDSIVN------NFFFNF----MF---DLEASFFLF--MVGL-VTSIVC-LYSEVYME------HYNNKKYFFLLNMFFFSM----------FLLSIS--GS--------------FIMLMVGWDGLGLTSICLIMFYPNKTTMLNSLLTMFFNRFSDV-----------------------------------------IFI------L---CL-----------SIFFFS--ISIFFFLIM-LII---FF------------------------------------FLLL---------------LLFVVLQKEPNFHYRDDFQQLYQLPIIICSFTKSAQFPLSSWLPAAMSAPTPISAMVHSSTLVTAGIYLSSN---FIFYLYFHG-LNYF---FSF------FSILTF------FMGGLLANLEMDLKK---IIAFSTMSQISMIIFFC-SL-NFIFMMFIHMLFHAFFKTLLFCCAGLFFISFYSDQF-----SV---YFKSL-YSHNLLINFFFFSV----FSMTGLYFSSSFFSKDLVLE--T--FSSY----TNFF--F---FFFFF--LGSGLT---L-AYCSNLL------SFLIS--------NFNLK-FFY-LNKFFSF-IL------F-----FIFLFLVLFSGQVF--NN---------LVF------YELFPFFSFNDV-FIVS----L----FF-------FYFIISNLKF----FSNFFF--FLAS-------NVF---LM-----KFYF-YSFLVK---L---------------DFYKISVTTDQ-----FFL-------KSTFF-----------------LMSKYNFNLKLFTLFLFFFIIFILA-------------------
>Diptacus_sp._CA46
-----------------MKKFLIFYL----------FLFF-----NFFFYIFFHDS--LF-FFSFNNFSFHLDYFL------NYFFSF----LL---DLGSFVFLS--MVSI-VTSLVV-LFSEVYMD------FYNNKKYFILMNMFFISM----------SLLCLS--SS--------------YIILVIGWDGLGVTSICLIMFYPNKNTLYNSVLTMFFNRLSDV-----------------------------------------FMI------S---VL-----------VLFFFN--YSYFFFLNY-EKS---FI------------------------------------FFFF---------------LIF-------------------------CAFTKSAQFPLSSWLPAAMSAPTPISAMVHSSTLVTAGVYLTSN---LFFYFMNNG-LIFF---FLF------LSLLTF------FLGGLLANIELDFKK---VVAFSTMSQISMILVFC-SL-NFYSILFSHMFYHALFKTLLFCCSGLIFISFFSDQF-----LN---FFSSS-YKFNYLIMFLFLSV----FSMSGLFFSSSFFSKDLVLE--D--MGSN----SSFF--F---FFFLV--FGSLLT---L-LYCCKLL------KITLG--------NFTLK-RFF-LDKKFFF-FF------F-----FFFSLITIYMSLTF--KF---------FLF------FDFFPFFSLFDN-ILLL----L----LF-------LTVLIFN-FK----FLNIFF--FFSS------LSLM---FS-----KFYF-FSYIQY---L---------------NLFSSFLYNDQ-----FMF-------KYYFF--------------YNKKKSFFFLNTYSFY-FFFIFIFLFFL-------------------
>Diptacus_brevichaetus_Z365
---------------MLFNK-TFIIV----------FLFS-----FFLLLFS-WLKMGSL-LISFNFFNFFSLLCN------NYNFSF----SL---NNISSLYLF--MVSV-VSLLVF-SYSSCYLD------YYNNKKFYSFLLFFFSSM----------IFLSCS--GS--------------LMMSCIGWELLGVSSVFLVMFYPNKTSMFNSILTMFYNRLGDV-----------------------------------------FLI------F---LL-----------FLGLFN--FNVSFIF--CNNYFHIFT------------------------------------LM-----------------ILF-------------------------CSFTKSAQYPLSAWLPAAMSAPTPVSAMVHSSTLVTAGIFLIYN---SIHHFYIFN-FHEF---VSF------FNLGTF------ILGGILASLELDYKK---VIAFSTLSQVSMIMFFL-FC-LFFFVSAIHMIFHAFFKTLLFVSSGILFTSLYSSQF------S---SFFSNKSFNSVYLMVLLISL----YSMSGLHFSSSFYSKDVLLE--F-FFSDY----NFFI------FFWLM--SGSIFT---L-VYCSKLF------MSSIF--------TLDFSSFFFFKNSYSNFLFS--------------FFFLVLFCSFIL--IY---------YVV------SDLIPLVGSVDT-LFIMF---FLMLPLL-------LKF-SIKFMT----FHFL-------------PVEIF---FS-----KFFV-YSFMSQIFNF----KLF-----------SSMFMNDV-----IFF-------KNFYLKPNLN------------LISLKFSSIFFIL-VFLFFYFF----------------------
>Dipentamerus_litseaec_GD140
---------------MIFTKMFVSFF-------------L-----LFFFFILSSLN--IF--FMMNLGGFFSFSLS------EKTHSLFLGLCS---DSVSLTFLL--MLCL-VTSLVC-LYSEFYME------FYKNKKFLMLTLAFFMFM----------LSLSVS--SS--------------LMMLMIGWDGLGISSLLLIMFYPNKITLFNSYLTFFFNRLGDI-----------------------------------------IFL------S---FF-----------CFFLSN--FSFFFY---LSDVSK-FS------------------------------------FILL---------------FMI-------------------------CLLTKSAQIPFSSWLPAAMSAPTPISAMVHSSTLVTAGLYVMFK---FMTVFECMN-LTSL---FFL------ISSVTF------LLGGFLANLELDLKK---IVAFSTMSQISMIILFL-SL-GAWSLALLHTLGHALFKTLLFVGCGVIFIYKNGDQI-----LA----NMGLGPLNFSVSILLLVST----YSMSGAPFSSSFFTKDLVLE--Y-FLETS----ELSF------FLVLI--LGSLLT---I-LYSCKLF------LGMTV--------N-RI--SNFLSLKNYQF-FF------I-----LFFIIFTMAILKLF--VG---------LCFV--PY----NCLISYTEV-ILIN----MVILFSL-------FMKLNFSQ-M----LSIY-------------SMEIL---FM-----KNYY-FASLSK-LKV----NFM-----------ESSFSTDT-----FIF-------KPS-SMNYLN---VKF-SPND-FKFWIFPFI----LFIFIYY------------------------
>Dermatophagoides_farinae
-----------------------------MLVFYFFWGFF-FCGVFFSFMGGFLFFFN---SVILNFL-IPTVV---MTDMYLS-------FCF---DYISSFFFS--CVSF-ISAMVF-LYSNYYMNIDNKNITSDQIRFLIILFFFVSSM----------FFLVFS--FS--------------WFLVMLGWDGLGVVSFLLVIFYNDSKSMDSGMITFLTNRVGDC-----------------------------------------FFL------L--SFI------------FMFCCGYYSFEYLSN------TSFI------------------------------------FFFF---M-----------VVV-------------------------GTITKSAQIPFSSWLPAAMAAPTPVSSLVHSSTLVTAGVFLLIR---FNYLLEMVG-TI-----LMV------VSLMTM------MFAGIFALYELDFKK---VVAMSTLSQLGFMVFSI-SL-GGWLLGFLHMMFHAFFKSSLFLSTGSLMHFLMGNQD-----SR---DFSGFFM-SFFSKLFFSSSC----LSLMGFPFSLGFYSKDFILG--GLLFSN-----SSIT------SYIFV--LSCCFT---V-AYSIRLMMMSFSKYSCFY--------PI------VEF-GEMKNFYL----P-V-----LFLFFISVLVGDFF-------------LFYFIPLNFV-FSFV---ELFVGILVMMCGLVMYL----------------------------TLSKI-YFLNFVFSSMM---FM-----PLLN-----------SILGLLS-MSKVPC-------D-NDL-----TWNEIFMAKGVK-EFFYVSK---TIVKSFYLSSFVFF-------GVFFYMMVMFV---------------------
>Dermacentor_silvarum
------------------------------MFIKWTLMFF-MISLIFFFFFMTMFYLN--NFLILEYN-LISIN---NLDLKLY-------LLF---DWMSCLFSC--IVLL-ISSMVL-MYSYSYMKH-----EKNKISFCWMVLMFVLSM----------ILLIMM--PN--------------AFMLILGWDGLGLISYILVIFYQSTNSFNSGMMTIISNRIGDV-----------------------------------------MMI------M--MII------------FMLNFGSFD---LMS---MN-KLEF------------------------------------ICEM---F-----------IVT-------------------------AGLTKSAQIPFSAWLPAAMAAPTPVSSLVHSSTLVTAGVYLLIR---FDFLFQIEF-FSEI---LFK------VSFLSM------MMAGIKAFFENDLKK---IIAFFSFSQLSMMMVVL-SM-NLTYLAFFPLIMPAVFKSMLFLGAGFVIHNLMGKQD-----IW---MLSDFFFFSPLVLSCMLISF----YSLMGIPFIGGFYSKDLILE--YFLLKNF----NLIV------LVIFV--LGVIFT---F-LYNMRLIYYMFLKGTLAN--------IL------IKI-NYDIFMKF----P-I-----FFLTFLLLVVGNLL-------------FWFIMPYHSMIFITNLQ-KLLSLILLMVVLYMSIY-----------------FMKIS-------YLNPKNFEF-F-MTMW---FL-----SKLT---SLGPLFN-TKNFLKM-------------KI-KDC-----PWIEKKKPLGMK-SMFMKNYKISFLS--NKMSF--PKIIMLTMLFIL-----------------------------
>Demodex_folliculorum
-----------------------------MLFYVVGSLFF---FHLFSFLVAFFLLDG--LVLVFYFK---------GLDLGFMFYEFM--IYL---DLVSVVFFS--VVML-ISFVVF-FYVRFYMGD-----MVFVSRFYWLVFLFVVSM----------VLLVFS--PS--------------LFSVVLGWDGLGMTSFLLVCFYDDIMSLFSSMVVFLANRFGDA-----------------------------------------ILL------L--SFY------------WFISLGDLVYFYLDFGFSFGLSFLY------------------------------------FLVF---F------------------------------------------TKSAQFPFMVWLPLAMAAPTPVSSLVHSSTLVAAGVYLVVR---YYFFVSFLM-VGDF---VRL------VSLLTF------LLSGIMGLVEMDVKK---VIAFSTLSQLSMMIYII-SS-GFWVYGYLLLIFHALYKSLLFLVFGFSMSVSSGFQD-----GR---FMSMAYFDFPLIMVLFLLSC----FSLFGMPFFSGFFVKDLFFS--FMVFFDY----LFLE------FLLFF--GGCVFT---F-LYSLKVLSFLYFSWFKGV--------HY------VDM-RIDYLVFL----S-L-----MYLSFFSIFFGGFF-------------VDLVLVDLFVAVYFLE--KLI-PLMVIFFGGFLYY-----------------VFFFL------LGGEFCFLEIFFLFMLF---FL-----RFLM-CFVSSFMSF---------------------FW-SDS-----MWLELLVYKGFV-GLLNDLSFVFWNFIYLYLGVTLLFFFVFFSFSVFF----------------------------
>Damon_diadema
------------------------------MFVRVGLVFL-VGSFLLFFIGMSMVIDG--VAVYLDYG-VSLMS---GFDFWLG-------FIF---DWVSVFFYS--VVMM-ISGLIM-IYCVEYMEG-----DSSSERFSYMMVGFVLSM----------GLVVFS--SN--------------LVMLLFGWDGLGLVSFCLVVYYQNGRSLNAGMLTILSNRVGDV-----------------------------------------GLI------G--CLG------------LVMGCGGGGYVEGCGGGMEW---GD------------------------------------LMVL---M-----------ILL-------------------------AGLTKSAQIPFSAWLPAAMAAPTPVSSLVHSSTLVAAGVYLMIR---FSLNL--GM-WGGY---LFF------LGTLTM------FMAGVGANYETDFSS---VIALSTLSQLGLMMMIV-SL-GGWMLAYFHMVIHALFKAMMFMCAGAVIHGMGGNQD-----VR---FVGGLIGYSPFVGMGFSCSM----LALMGFPFFAGFYSKDLILE--SEVFSGL----NMFM------GVMII--LSFALT---V-SYSMSLGYCSMWGSGWVG--------LGL-----CSW-GEGKIINC----S-I-----IFLVFMSIVGGAVV-------------SWMLLPFGEVFILGFWE-KLL-GVVIVCLGIWVFLVW-------GKSNGWSGVGFSSL--------EGMFVSD-FLGKMW---FM-----GVLS---GNPIISI-LGWSAVF-------------KS-GDE-----IWGEIVGGGGLS-NMVLGGVSVV--DGFQGVSLSDYFVVVAMTM---IIVL-------------------------
>Cryptocellus_narino
----------------------------MNVFIITGVVLMGGFFVCFFLC-LYVLSSD--VCILLEYS-LGEFV---GSGLDFI-------IVI---DWMSVMFMS--LVLL-ISSCVF-LYSVEYMDG-----DLYSSRFCLLVLLFVFSM----------GLLIFS--CN--------------LVSILLGWDGLGLVSYALVIYYQNVRSLNAGMITVLSNRIGDV-----------------------------------------GLL------M--AIV------------WMFGFGNWNFLIYVDL--LSDANIG------------------------------------LVGL---F-----------VLL-------------------------GGLTSSAQIPFSAWLPAAMAAPTPVSALVHSSTLVTAGVYLLIR---FGLYYTYDF-FSWV---LVG------ISVVTM------FMAGFCALWEMDMSS---VVALSTLSQLGFMMFIL-GF-GLWGVAFFHLLTHALFKSLLFLCVGYMIHGYGGEQD-----FR---GVGGLVG-SPIISSGMNISL----LALMGFPFLAGFYSKDLIIE--FIYMGSF----GYLM------VIIFG--FGLGLT---V-MYGFRLGYLGLWSDCLYS--------VG------VNV-GEGFMMEF----S-V-----LILSMFSVFFGSFL-------------MWWLFWFPCLVYVNLFV-SLF-GVMLLLIGFFICW-----------------FLFFFNWWS---MYSVSVFDY-YGGSMW---FV-----VDLS---GNYLCSFLDEK---Y-------------SN-HEV-----GWSEVIGGWGLR-SFFWVLMQWL--ELLWDNVLGMYLFFMVIWVLVVAIIF-------------------------
>Cosetacus_sp.nov._GD115
--------------MIKFKKSWSIMTI------------------LSTMCLLIMMNMEKAKSVSIPFKNIMKEKIS----------MMDMTVVM---SMESLVYIF--MVTT-VTTMVM-KYSESYME------SYNNKKFFLTMVMFYMSM----------TLLAVS--MS--------------MMMTMMGWEYLGLTSFLLIMFYPSLNSKYNSTMTMTYNRFGDV-----------------------------------------ILI------I---IL-----------SISLMNMKPELMMENNSMK-------------------------------------------MMMA---------------MCL-------------------------CAMTKSAQAPLSSWLPAAMSAPTPISAMVHSSTLVTAGILIVVK---FYFEINMWQ-ASKI---MVW------ISMMSF------LMGGWMSMIEIDLKK---MIAFSTMSQISMILTFC-SM-GMKFVGMAHMMLHAIFKTLMFCMAGILFINSLGEQK------K---MMVKEPKEMKMYMNMLLMTV----LSMTGMVITSSFFTKDLMME--MSMSSKK----SMIL------LNFMV--LASMMT---M-MYCAKMM------KTFLT------------KKLNAIKVKKFKEMKY------L-----LIMAAFMMAAGPIMKMIM------------------IAESPKMSFYEN---------LILVSML-------AVMLIKTNSESWKMMKKN-------------NMEIM---QM-----KKMF-YGKFGS-----------------ISESLKEISMSES-----YMM-------KEY-FMKYKSYNNFSFKKFETKMTKSFVMSLMVMYLSYKM--------------------------
>Cosella_viburniae_GD139
---------------MLFFKQSLVII----------LL--------IPIFLFGSSMGFKA-TFSLD---YFSFF--------NSLFFFNFSLSY---SLESLIFFL--MVMS-VSLFVS-FFSCIYLE------EYKAKKYFLFLMLFLSSM----------ILLIFS--NS--------------NIVFIFSWDLLGLSSVFLIMFYPNETSLFNSIYTMVFNRLGDF-----------------------------------------FLL------L---YL-------------------INIIFFSNMYLFYSFSFKEV------------------------------------FF---------------LII-------------------------CAATKSAQFPMSTWLPLAMSAPTPISTMVHSSTLVTAGIFILIK---FLDSFYYLG-YSFI---FGF------ISSLSF------LAGGVMACFEMDYKK---IIAYSTMSQISMIILFL-YV-DLKLMALIHMIFHSFFKSFIFGCAGMNFFIYFMNQN------K---ILMSVKNFSMMLSLFIFYCL----YMMSGYIFSMSYYSKDFLLE--WSFSNID----VMYF------NIILI--LGSIFT---I-FYCKMLM------DSCIN--------FYSSYKVFYNKKMGKSFKYY------YY----FSFNLIFLFTLLLV----------------------FNYTPLVYLEDF--FSFLILLTLIFFTK--------------------------------------VSIKK---IY-----KFVF-FMVF---FNF----KFLI--LVKVLSSVSSMLLDQE-----LFF-------KKLYI-NLMSSSAKWNSKFNIY--------------------------------------------
>Cosella_sp._GZ75
---------------MLFLKFSYISF----------SIFF-----LFLFYI----INFNK-VVFIDLIYYHKFF--------YSVMELGASISF---SYEVMSFLF--MVLI-VTSFVC-IFSEIYLE------FYNVKKYFLMMFLFFMSM----------ILLVFS--NS--------------NLLFIFSWDLLGVSSVFLVLFYPNELSSFNSMVTMIFNRLGDI-----------------------------------------FLI------L---FI---------------------LMSLKKNYLFCYYTFEDL----------------------------------SFYF---------------IMF-------------------------CVITKSAQFPMSSWLPLAMSAPTPISAMVHSSTLVTAGIYLFYK---FSDYLIFSG-YIYV---FLF------LSLSSF------LLGGYMASYEMDFKK---IIAYSTMSQISMMMVFL-SM-NFKFLCILHMIFHSIFKSLLFSCSGMNFFFFLMDQS------K---FINSNKNFYFNIKFLLFLCV----YSMSGLLYSISFYSKDFLIE--WEFSNFD----SIFF------IILMF--TGSLLT---L-MYSSNLI------FMLLN--------YNSFMKSFLMKYYSFLFNGF------SL----ILFLLYFLFNFFNI----------------------MEY----YYLDYFDLMLLNIIFLLFVLY--------------------------------------LPNFY---FF-----KGIY-LNNINFSLNF----IFTE--SINLILKFLKFFMQNL-----IFF-------NKFYFVNIILIAKKKLNSF-----------------------------------------------
>Cosella_sp._FJ16
---------------MIFMKKAFFIM----------LMFV-----FVSFFMINNFINF---NFTLE---YFYFY--------NFFFFMNLSFWL---GVDNFMFIF--MVLM-VTMFVC-YFSEYYME------FYNFKKFLSLLSFFFFSM----------IFMLFS--NS--------------PMMFILSWDLLGLSSVFLIMYYPNETSFLNSMITMFFNRLGDF-----------------------------------------FLL------I---FF-----------CTFLSENCINLFFFDKNVI--------I------------------------------------FY---------------VLV-------------------------CLMTKSAQFPLSSWLPLAMSAPTPISTMVHSSTLVTAGIYLFYK---FSDLFYYLN-FIYL---LCY------ISSVSF------LFGGFFSCFELDFKK---IVAFSTMSQISMIMFFL-SY-NLKFFSMLHMIFHSYFKSFLFSCSGMMFFIYFMSQN------K---YIMSNKNFNIMINLFIFHNL----YMMSGFLYSMSFYSKDFLLE--WFFSNFN----YFYF------FLIMI--IGSFMT---M-IYCKILL------TSSFN--------YNSMNKYFY-IKFDNYFSFF------YF----IYFFLIFMFFLKFL----------------------YTYTPFFLFIDLNILNMFLILCLVFYMY--------------------------------------SNL-Y---FF-----KITF-YNSF---FNF----IFNY--YIIYISKIFYISLDQE-----YFF-------KSMYF-NIL-----------MYMKFMKI--------------------------------------
>Cereusacarus_sp.nov._Z361
-------------------------------------MME-----LTYFY-------------------LFLDFFQ------SYSFNF----SL---DYYGLVFFF--MLST-VSLLVM-SFSSPYME------TYNNKKFFFLTMSFVFSM----------IFLFTS--DS--------------CLNLMIGWDFLGITSIFLIMFYPNKNTLFNSYLTMIFNRVGDV-----------------------------------------ILI------L---IL-----------SLSLFY--YYRSFYLNYEDFDMNWYY---------------------------------------L---------------LICL------------------------CMFTKSAQFPLSSWLPAAMSAPTPISAMVHSSTLVTAGLFLCFK---FCSNSNLID-FMFF---LFF------VSLITF------MLGGFMGSFELDFKK---MVAFSTMSQISMILLFC-SI-SEVFVSVAHMFFHALFKTLLFCSCGYFFLYNFSDQLFKSLFSN---IYFNFTSFS------LFLSV----FLMTGFIFSSSFVTKDLIIE--L--FLLS----DHLF--F---FMLFI--LGSLFT---V-FYCSKIL------LMLYS--------SKN---HGTYFMLKKNSVPF------F-----IYFCVLCLLSHIMF--KF---------FFL------LDLMFFISFKEL-MMIIF---LVVLPAF-----SGYNLKLKKIFF----L----------------TLSIF---FM-----KKFS-FSNQDK---F----MN---------NFFIIKVVNDH------FF-------AKPYLTML---NFNSSLESKLYFIILFI----LLISFFFLL-------------------------
>Ceratoppia_bipilis
-----------------------------MILWLLGFLFI-FVYLFCVIFFLVAFFNG---GTMIDLY-LYAGG---GLEFSFC-------LLF---DFLSLGFFS--CVSF-ISGVVF-MYSIFYMVG-----TVDMRRFSLTVLLFVISM----------FLLVFS--GN--------------FFLTMLGWDGLGLVSFFLVIFYNNSTSLNSGLITVFSNRIGDV-----------------------------------------FFL------V--GFF------------LFSVSGNWTFD-SEI------SHLS------------------------------------LLFV---F----------LVWG-------------------------GAITKSAQVPFSSWLPAAMAAPTPVSSLVHSSTLVTAGVYVLIR---FNYAFYFIE-LSF----FKV------FSLITM------LLAGFSACMEKDLKK---VVAMSTLSQLGMMLFML-SM-GLWMLSFLHMVVHAFFKSLLFLSTGSLMSHGLGYQD-----SR---FFGSNSM-SYVSFIYFVVSC----MCLSGFPFFIGFYSKDFIIS--YSSLNN-----GIYY------FYFFF--VSCVFT---V-VYSIRLIWSSYLRCYSLF--------SQ------INF-KESVFFIF----P-S-----FFLFLKGWLLGGLF-------------HWLFLLESNFFFTEI---DLGMGVFIMFLGIFIFF----------------------------LFKFF-HVFSNLAVNIL---FL-----RWGS-----------GSMNFYF-LQKLNY------FN-YEV-----SWLELCGGKGVF-YFSGASNSLISLTLKISLG---SFLMIFFLYTVI-----------------------------
>Catarhinus_sp.nov._GD136
----------------MLSKKFIYFLIPINLII------V-----II----ILYSMKSNF-NICFYYMDYKYSLLI------EMIIGLTL-------DKTSLAFIL--MTTS-VLILVT-KFSEMYMD------SYKVKKFFMMLMSFYLIM----------VLLILS--SS--------------MLALMTGWDLLGLVSVLLIFFYPNQISKMNGMMTLFFNRLGDV-----------------------------------------MLM------L---IL-----------TILLSQ--MDYYYYFTPKLSQMYFI-------------------------------------VSML---------------FVM-------------------------CSFTKSAQFPLSSWLPAAMSAPTPISAMVHSSTLVTAGILILMK---TKSILGDVTLMGEF---VLC------ISMFSM------IFGGLMACSEMDFKK---IIAFSTMSQISLIIIFI-TN-SWTKICVFHMIFHAMFKSSLFSWSGLLFGLTFGSQA-------PS--SKSMSKLNMLKFNML-IST----FAMSGLLNSSSFFTKDKFIEKSF-YSQEN----EI--------FVIMI--IGTMLT---M-MYCSILL------SKMIDLSK-----SDKVY-----FLKDFKITMF------T-----M-FSLMIMSLGLSSVLELSEYPTYCESFCVMF-----------TNMIL-IMIMVLESKMY---N-------FMKKMSS--F---------------------TANLA---FM-----KSKS-YSSLYKSMKLGGVSFF--------------CYVSEK-----MFTLMAKKGTHSNVEHNVNTYNV-----------------------------------------------------
>Carcinoscorpius_rotundicauda
--------------------------MVWSVFKMWAFVLL-LIFIMSFFLSLFFLLND--FGLFFEYY-LFSMN---GCPVEFM-------LVF---DWISLMFLS--FVML-ISSSVI-FYSEEYMMG-----DKSLYRFCYLVLLFVLSM----------GLLILS--PN--------------LISILLGWDGLGLVSYCLVIYYQNNRSLNAGMITVLSNRLGDI-----------------------------------------GIL------I--GIV------------WLLNYGNWNYFSFMLFSNLG-MEFY------------------------------------WVGG---C-----------VML-------------------------AGMTKSAQIPFSAWLPAAMAAPTPVSALVHSSTLVTAGVYLLIR---FNQYFGIGG-FSCF---LMF------ISCLTM------FMSGLGANYEMDMKK---IIALSTLSQLGVMMMSI-SF-GCWKLAYFHMLTHALFKALLFLCAGSFIHGMSSSQD-----IR---FMGSMVMYSPVVSSCFNVAN----LSLCGIPFLAGFYSKDLILE--SVFYLNF----NFFI------LVFFL--ISVGLT---A-CYSFRLSYYVM-GRNFSF--------SF------SNF-CESKIIGK----S-I-----IFLSFWAIFMGSVL-------------MWILFPIPCFVFISFYY-KIM-SIVCVVFGLWLGM-----------------VIWSLGGIF--NVFIKGKVKY-FFGSMW---FL-----PWLS---SNPMLWN-LELIEKY-------------IE-GDL-----KWGEFMGPQGLF-SLMKESSKMI--QW-------------------------------------------------
>Calepitrimerus_sp.nov._Z308
----------------MFKKTFLTLL----------VFWF-----ILVALFLSWNK--FL-SFQLPNFSQDTYQFF------SFSYNI----TI---FYQTLIYFF--MVSS-VVLMVS-FYSEFYVK------SYNIKKFYYVMICFFLVM----------LILSAS--GS--------------FILLMIGWDGLGLTSIFLIMFYPNKTGMFNSILTMSFNRLGDA-----------------------------------------VIM------V---CM-----------GFLILF--PSFFMYFLDLESS---YF------------------------------------IILL---------------LFL-------------------------CSFTKSAQYPLSSWLPAAMSAPTPISAMVHSSTLVTAGIFLVSL---FFPYINIFN-GYDL---ILL------MGVISF------LMGGLMACSETDYKK---MVAFSTMSQVSLVLLFL-TG-FTILMSMSHMIFHAMFKTLLFCCVGVYFGFSFGDQV----------NSQVKGNSTDFLGLFLYLSI----FSMLGLAFSSSFFSKDMVLE--D-LLCDS----STYF------FLLLC--LGSVLT---I-YYCCKIL------YST----------KISLG-NFSSSNSDRYFFPF------Y-----IFFSVMCVFLGHLI--ME---------SIF------LNE-PSLGVLDF-ILISI---LLFVCVF-----------IKHVSF----FNPVLSKI---------SSDVG---FM-----KSIV-FEKSLK-SLM----S----------KNIELS-FSDR-----FFF-------KPRNL-----------YPSLVTSPVSFNFSVLLFIFIFFSLF------------------------
>Calepitrimerus_flexuosus_Z342
-------------------MFTTLLT----------VYFF----------NFFLNI--QM-SMN--YTNIWSISSF------FYDISF----NM---DNHSMFFLF--MVFP-VTLYVI-SYSKVYMD------HYNNKKFISLTLMFFFSM----------FILVTS--GS--------------LMNLMVGWDGLGLTSICLIMFYPNKNSLSNSVLTMFFNRLGDV-----------------------------------------FLI------L---VL-----------SMFLSF--YSYNI-----LWMFSEKY------------------------------------TLMI---------------LMV-------------------------CAFTKSAQFPLSSWLPAAMSAPTPISAMVHSSTLVTAGIFILT----LGWSAMEKNNLSFF---PLL------VSVTTF------LVGGSLANLEKDLKK---VVAFSTMSQISMMLVFC-FL-VSVPSCLLHMSFHAFFKTMLFSCCGVLFLTKYSAQF------K---NYLSMSENKGMSYFMLFLSV----YMMTGFIFSSSFYSKDMVIE--T-SMASS----TKYI------LLILL--LGSIAT---L-MYCSIILTPLIMFSNFTS--------WT--------EGKKTIQ-TS------A-----IIFCIIMTSTPFVM--PV---------LSM------DIYFPFVSPMEI-GFCTS---IFLASIY---------LYMSKPIF----LIKV-------------TPIIF---GM-----KFFS-YSAGSK-ILS----GKK--------MSFFSG--TDM-----MIF-------KPSFL-------TKDNFNMSSSKMSFFTSIFL----IFLTMML-----------------------
>Calepitrimerus_bungeanus_HLJ97
---------------MILSSLVFVMSFS-----------------TFF-WIG-----------------SRFQDFFLTIPYLASHFCFSDLTGGFLISLPELFFLL--MVSL-VVSLVC-VYGKLYME------HYNNKKFLYLMLSFFLSM----------LLLVSS--PS--------------LVMFILGWDLLGLTSLCLIMFYPNKTSSFNSLMTMVFNRIGDA-----------------------------------------ALI------L---SS-----------SLLLLK--SETSLSFLSIFDTP----------------------------------------LLLL---------------LIL-------------------------CAITKSAQFPTMAWLPAAMSAPTPISSMVHSSTLVTAGILLLLK---FGGFNLSIFECVST---ILL------LSSLSF------FLGGVFAVVELDFKK---VIAFSTMSQISLVFLFL-SA-GMVNLGLTHMFFHACFKTLLFCGSGLIFLTLMGTQN------S---LFVSGYSSNFVQSALIFCSS----FCMTGLIFSSSFYSKDFFLE--L-IFGMS----ESSM------FMLII--LGSLFT---I-SYCMKLL------ASGL---------WSSSRL-VVLYDKMILF-PM------L-----IIFSFITIGASLFL----------------PVYSNFSQM--KMGSEDH-LLMFF---ALLVPIF-------FLVTLSSKTLSNMVMDVSFSK----------SLFIS---YISASFDKVKN-FSF------------------------------SDM-----FLF-------KPSHI----YFPKTSTDFLRMNLSMYLVLMLGFVSLM-----------------------------
>Calepitrimerus_anomalus_HLJ99
--------------MKLYNMFTLV--------------FF-----FCLSIFFCLDY--QV-SLSFFYLNSLLFFSS------FYNIAL----IL---DFCSLSFLL--AVIP-VSMFVC-AYSCSYMS------NYNNMKFTFLLMLFFLSM----------VILCSS--GS--------------LLNLMVGWEGLGLSSICLIMFYPNKTSLYNSILTMFFNRLGDV-----------------------------------------SLI------L---IV-----------SLSLNN--LSDTL-----TKSLNLWM------------------------------------IMVL---------------IMI-------------------------CAFSKSAQFPLSSWLPAAMSAPTPISAMVHSSTLVTAGIFLFSK---IKFNLME-LEMYNF---PLV------ISVLTF------FVGGLLANLETDLKK---IVAFSTMSQISMMILFC-FM-FSMKMCLLHLIFHAFFKTLLFACCGYIFMLALGSQM------K---IFSKNYKPHSILFFSFFMSI----FFMTGLIFSSSFFSKDTVME--I-SLFSQ----NNMN------LIYLI--LGSLLS---M-LYCSKLM------SINKS--------STNLV-EYFMEKKKMMK-II------M-----IIFVSISLYTPLII--KD---------FYL------MEVQMFINHWET-KFLVF---LMAVFVV---------MKMKFKSK----AINL-------------TTSIL---FN-----KEHT-FSFLKF-VTN----SKI--------SKIF--MMTEL-----MMF-------KPKLF-------YYFYYDTSTLEMKIVSIITL----MLVSKMM-----------------------
>ca39W
---------------MMLKKL------N-----------------TYLTWMAAAALSASI-AMLNSEKEAEMKSFTVGKELMQSYY-FS-----FQLSYKAKMFLL--MVIF-ITMFVA-TYGEIYME------HYNNKKFFSLLVSFFLAM----------VALASS--SS--------------IINLVLGWEFLGLTSLCLIMFYPNKTSKINSIMTMVFNRLGDV-----------------------------------------MMI------I---IL-----------GIMIAS--FQSNFS-MSLMTKE----------------------------------------VCLL---------------FLI-------------------------CSLTKSAQFPMSAWLPAAMAAPTPISAMVHSSTLVTAGIFIAAK---MHD-NFLESKVMEV---LMY------LSLTSF------FLGGWLSNVELDFKK---MIAFSTMSQISMIMLFS-CG-MMMSCALTHMLYHAFFKTLLFCAAGVIFMGFWSEQS------K---DKIKAKKFSKTPTIMIIMSI----YSMTGLLYSSSFFTKDLFLE--MAIFKNK----DFIM------IYATL--AAALMT---M-FYSVKMV------K--I---------LNKVELEKSFYMKSMKS-YA------M-----ALLCFLTLCTEAGM----------------KT-TTFKEMAPQMKSSE------V---MLLIAIL-------MVIPMTTKSKINM-SNVTMSM----------ATEIA---HM-----KNQM-FNFWGKFYLI----EAP-----------NIVTQSDL-----VFL-------KKTYMKKKFKMNKGTTN---MNVIFILAPLLMAAKFIY----------------------------
>ca35
----------MKFSSLSL------MF----------MLLSIPLLFWILCLSPEMLSKLHY-YPLSGALSS----------------GMPLVFSF---DFFSLFFIL--MVSI-VSSSVM-TFSGYYMN------HYSVKKFSFLLLFFILSM----------FLLSVA--LS--------------LLPLSFGWDLLGLSSIFLIMFYPNKITSFNSFLTFYFNRFSDV-----------------------------------------ILI------L----------------SFILLLQLSSYSFFLLEMPIMSLL--------------------------------------VGFF---------------I---------------------------CSAVKSAQFPFSSWLPAAMSAPTPISALVHSSTLVTAGILVLLK---MKLMYFSES-LLLC---MFF--------LFGI------LVGGFMANKELDLKK---VVAYSTMSQISLILFMGFSF-S-SIMGLIHMIFHALFKSLLFICCGFLFLSLWSAQI------KSLFTPVKDKGLWNFIFL---GSV----YAMTGLMFSSSFWTKDQML---EFFSSDS----SGAF------FSFFL--LSSALT---V-FYCCYLL------SS-----SAPGGASPSGLSLLSNSSGFLFSGVF------L-----GFVGLFSTMIYSKDYSAS---------IFLLDQAILMLSL-----SSILLLKLKGGSFLVLS--------------------------I-------------PMDVF---FM-----KTIT-FSNLLG--------STG--------KSASVNLSSDQ-----FLF-------KPYTLL--KS------------LKLSLKKSGMSFLFFFLGSLSFLLFLT-----------------
>CA2
-----------------------------------------------LSTLFCFKS--EN-QMDFFYFQSMSYFFS------NCPISF----GL---SYLSVLFMV--MVFL-VAMYVL-NYSEFYMS------HYNSKKFIFLLIMFFFSM----------IILSTS--SS--------------MISLMLGWDGLGLTSICLIMFYPNKTSLSNSLLTMFFNRFGDV-----------------------------------------LMI------L---SL-----------SFFLSS--HSNLF-----SVVLEEEI------------------------------------IAAF---------------MVL-------------------------CAFSKSAQFPLSSWLPAAMSAPTPISAMVHSSTLVTAGVYLLVK---FNMFLVE-SNLFIL---PLT------VSLATF------TMGGLLANTEMDLKK---MVAFSTMSQISMMISFC-FL-ISSTMCLLHMLFHALFKTLLFSGCGILFLTAFSGQM------K---TSLSSKDSTMISSFLFFMSI----FMMTGMIFSSSFFSKDLVLE----SLYTK----GGHI------FMLML--TGSILT---I-FYCSKIL------SSQKN--------WQSLA-SSL-ETKKNMN-LM------I-----FIFVILMTFFYTIV--KG---------VTQ------LEIAVFVSTQEI-NFISF---LLLAALF---------AKLPNIKI----AKGL-------------AVSIM---TM-----KTYS-FSSFSD-FI------EK--------NTFKHSAVTEL-----MLF-------KPNVF-------LDSKSQKELNKTAFLPVL------MFMVLILLKMYSFSLNYSTWYWSCQS----
>Boczekella_fabris_HLJ101
------------------------------------MIKYLPSIIFMAVSSLIMLDGA--GSSIWKWN-LMQ-----GQLFNFS-------FTI---NQTSQTFIM--MVTM-VTMVIA-FYASFYMEF-----YN-KDKFFILTMLFFSSM----------VILSIS--SD--------------SISTMLGWDGLGVSSICLIMMYQSKSTMSNSILTMYFNRMGDV-----------------------------------------MMM------M--GLI------------LSSFYV----NSSSFIPFKEMSFYS------------------------------------LVI----------------FML-------------------------ASMTKSAQFPLSTWLPAAMSAPTPISAMVHSSTLVTAGIYLFSK---LLELMKLSG-IVLL---MTV------ISSLSM------ITAGVSALYESDLKK---VVAYSTMSHISIMMFMV-SM-NMKVMAMIHMMAHAMFKTSIFMSGGMIFLSVWGNQQ-----NS---TLSSPNQNGKTVKSTMKLSM----VSLSGVPFSSSFFSKDLFLE--KIMMSSLK----MGE------VLVML--TSIMLT---M-MYSKKIMDSIKEASSILK--------TFCIKMISYKS---------------N-----ILMCVFSLMGSSII-------------NMLSITYNNPMIY-----KLELMLPMAFMFVMIFK----------------------------NKLNKSKTYMILSTSMI---MK-----GFVS-----------VGMMKKLILGKDMINMADYYLT-SGV-----LW--------KI-----------------ILAMNKSLFLTCLSMSTVMLMVMLTISNL------------------
>Bipassalozetes_perforatus
--------------------------------MTLSIVFI-MFSSILFYMFIKSLFMG---SMLLEMK-LFSNN---SLDISMT-------FIM---DYVSLGFFN--SVAL-ISSVVF-LYSVFYMEG-----TIDARRFTYLVFLFVVSM----------MLLVFS--GN--------------FFMTMVGWDGLGLVSFCLVIFYMNATSLESGLTTVFSNRVGDV-----------------------------------------FFL------C--SFM------------FMFYSGTFSYE------------FI------------------------------------LKGS---F-----MTVSLIILM-------------------------GAITKSAQMPFMAWLPAAMAAPTPVSSLVHSSTLVTAGVYVMIR---YNYLFNYLK-SMS----VSI------LFAVTM------ILAGAVASMETDLKK---VVAMSTLSQLGMMMMIL-SI-GGWLLSFIHMMVHAFFKSMLFLSTGSLMSQVLGAQD-----SR---SYGGDTS-SYTSALFFMTSS----LCLMGFPFFIGFYSKDMIIT--FSSSTE-----GVYL------YYMFM--MGCLMT---V-IYSLRILWEAFFSMTKTQ--------SL------IMK-SENKMFST----M-A-----TTLFLSCWSMGGAY-------------FWLMLAEMNYFMCST---DLLMGMVLIMVGIVMFS----------------------------VTKMS-YKMIKSLGSVL---FF-----RWVS-----------SSSASLM-MEKMTF------SK-MES-----TWMEILGGQGVS-NTMMKINKNISLFEKVMLG---SMVAITMSWTLIMNYLNSFKQR-------------------
>Asternoseius_sp.
---------------------------------------M-LVSGIFFFVGWILMWNL--LSMILEIE-LSKLF---LLNLKFY-------IYL---DYISMMFSG--LVCL-ISGMVI-FYSDDYMDG-----DKGKKKFCYLVLMFVLSM----------LMMILG--GN--------------IFMILLGWDGLGMMSYLLVIYYENSNSDMAGMITILSNRIGDV-----------------------------------------GIL------M--SLV------------FMLSSNVWDFYLIDK---FD-YQMN------------------------------------FIIL---M-----------LFL-------------------------GMITKSAQMPFSAWLPAAMAAPTPVSSLVHSSTLVTAGVYLVMR---FNFFFMGGH-FSSM---LLY------LSVVTM------FMSGLSACYEMDMKS---IIALSTLSQLGVMMMGA-SL-GMKELVFFHLFTHALFKAMLFLCMGVIIHAEGDVQD-----LR---KMGNMYVLSPYIGGMVGLGN----LSLSGFPFMSGFYSKDLILE--MMYFNNQ----NIFL------LIMIM--FSVVLT---V-MYSLRLMYYVFWMNMSVV--------SF------LSY-VEMKSMNI----S-I-----YVLMLGALFSGSMM-------------MWLMLVKPSLISLVFVM-KIM-NLLLVIIGLLSFY-----------------MLY--SMLY--MKEIKKLYVY-FVGNMW---FL-----PIIS---SEMFMFMFGNMDKLS-------------VE-MDQ-----GWFEELGARGLWLEFFVMSNKIVKLMWSDFMMF----MLLIGILFILLV---------------------------
>Argyroneta_aquatica
-----------------------------MMNLFYTTIIL---SFIPFIISLTLLYLN--MFISLEIP-IMNIS---SFNISLS-------MLL---DWMSCLFLS--TVMF-ISSMIM-LFSMFYMP------QKEHKQFSSILMTFITSM----------SLLILS--DN--------------SFFILLGWDGLGLSSYILVIYYQNFSSAASGTITIMSNRLGDI-----------------------------------------MIL------L--SIA------------ITTSSMNWNFS-------MNEEFSK------------------------------------LSLM---M-----------LLI-------------------------AAISKSAQFPFSAWLPAAMAAPTPISALVHSSTLVTAGVYLLLR---IMNSIHPSS-MF-I---LAM------ISSITM------IYASLSANWEQDMKK---IIALSTLSQIAMMMFAI-SM-KSTSLAFFHLITHALFKSTMFLCAGILIHN-SSYQD-----MR---MMGLNMMNSPSTSTIMGVAT----LALMGIPFTSGFFSKDSIIE--FLLSSKM----NSIL------AITMI--FSIGLT---A-AYSIRLINFSNKLLMKSK--------KE------I-I-HHSNKTAI----PSI-----SLMAPFSIFLGSSM-------------AWSSSPHQIFILPYTL--KFS-IPITLIMGLILGL-----------------SMNFKSKHFNKMGN--------PSISLW---FS-----HILS---TAPFPKF-SKLMSIS-------------FK-NDN-----SWQETYGPQGTF-LLNKN--------SSSIPTHMMTSMMFILLILILSPLFVMYL---------------------
>Argas_lagenoplastis
------------------------------MFLVWGIFLL-IVSMFSFSFSLLFLMNM--EVYVLEYS-MVGVG---GLEVKFF-------LLL---DWMSLMFMS--VVLF-IASMVV-IYSEDYMSG-----DLTKLYFLYGVLLFVGSM----------ILMIFS--LN--------------LLMILLGWDGLGLTSYCLVIYYQNSKSDSAGMMTVLSNRVGDV-----------------------------------------MVL------L--SIV------------MFMNFGTLD---FMN---FN-KLLW------------------------------------ISVF---F-----------LIV-------------------------AGMTKSAQIPFSAWLPAAMAAPTPVSSLVHSSTLVTAGVYLLIR---LSIFFQVGL-FSSF---LLF------LSLLTM------VMAGFGAVLEMDLKK---IIALSTLSQIGLMMLVL-AI-GLPILSFFHLLTHAIFKAMLFLCAGVMIHNSLGKQD-----IR---LLGFFFKMNPGISGALGLSS----LSLFGFPFLSGFYSKDLLLE--YIYENEI----SIFV------LILLV--MATILT---C-VYSMRLMYYVIWNALFKN--------SSMIN---LS---LSMFMWI----P-I-----FVMGVVVIFFGSVL-------------MWMIFPEPIFVLLNY-DVKMM-NLLILVFSMWIFF-----------------LCYFNV-SG--FEGKIYGADF-L-SSLW---FL-----STFS---S-FFPMKVFSGSSMF-------------MM-MES-----KWLEEFGPMGLY-SMNFSFSKII--QWFQINSI-----FSFLLFVIYFLFIV------------------------
>Ardeacarus_ardeae
------------------------------MYIFFCLIFI-LFSFLSFFLSVVFFEFN---SIFIEFH-IS-YC---FSNLSFI-------FMI---DFISLLFFS--CVCF-ISSIVF-FYSGFYMNILLKE-SSDSKRFLAILFLFVVSM----------FFLIFS--YS--------------WTLLMLGWDGLGIVSFLLVIYYNDEKSFNSGILTVFTNRIGDC-----------------------------------------FFI------L--SFM------------FMFYFMDYTYLFISY------ESCF------------------------------------VFSF---L-----------LML-------------------------GCITKSAQIPFSSWLPAAMAAPTPVSSLVHSSTLVTAGVFLIIR---FNYLFSNVW-FI-----LSY------VSLLTM------ILGGLFANLEVDFKK---IVAMSTLSQLGLMIFSV-SM-GYWLLCFLHMLFHALFKSLLFLSTGGLMHLLMGNQD-----SR---FFGSLTN-IFYSKLFFSISC----FSLMGFPFFLGFYSKDLMVG--IFLLKN-----FELF------SLFFC--LFCIFT---V-SYSIRLIFIGFMMFPSFY--------SF------ISF-SEKNNFFF----P-L-----LFLFLILLSCSSFY-------------FYSYFP-LVL-LNFF---ESFLGVLIIIMGILNFY----------------------------FLKMFKYNFYFLFSKMF---FF-----TEFS-----------ILFGKGIFLSSYNY-------K-FDL-----SWMEMFGSHGVK-TLIYYYD---MLLKKFFNLELFIFLKIVLLFVFLFIL--------------------------
>Apodiptacus_toxicodendri_FJ25
---------------MFFKKFLLFYL----------VNFL-----NFFFILMLHDS--VF-FFMLDYFKFNQDYFL------NYLYTF----SF---DLTSFVFLS--MVSI-VTCFVL-LYSEMYME------HYNNKKFFMLLNMFFISM----------AFMSVS--GS--------------FLMLMIGWDGLGLTSICLIMFYPNKNTIYNSILTMFHNRLSDV-----------------------------------------MMI------I---SI-----------CYFFSD--YSFFFYFLK-MKS---LF------------------------------------FFFF---------------LLF-------------------------CGFIKSAQFPMSSWLPAAMSAPTPISAMVHSSTLVTAGIFLSSN---LFHYYNEMG-LSFF---MLF------FSMITF------FIGGGLASVELDLKK---MVAFSTMSQISMILIFC-SL-SFMELMFLHMFYHALFKTLIFCCSGVLFIYYYSDQF-----CY---SFKSL-MDFKFLLMFFFFSI----FSMSGLFFSTSFFSKDLVLE--V--VCTN----SIFF--L---FFFMA--LGSCLT---L-GYCSNIL------MVLIS--------KASFK-IFF-LNKKFFF-FF------F-----FFFQVIYYNFSKVI--YF---------FFF------LSHFSYF-FYDW-FLFAD---F----TF-------FNFLSLYSYF----FYKFLLLAFFQSFLHYEYFLFF---FE-----KFWFVYSFFSE-WSF---------------NVYIFFFVAES-----YDY-------KFLYF--------------------------FVFLSFFIYFFFLFFF-------------------
>Apodiptacus_sp._E11
-----------------MKKFTIFYF----------YFFF-----NITLFFFFHES--IY-MFFFNYFNFSCWYMN------NYHFSF----LL---DYTSIVFIF--MVSL-VTFFVS-LYSEVYME------HYNNKKYFFLMNMFFFSM----------IMMVLS--SS--------------FVNLMIGWDGLGVTSLCLIMFYPNKVTLYNSVLTMFFNRFSDV-----------------------------------------LLI------L---VI-----------CFFWMD--YSFFFFMIY-KKN---FM------------------------------------FLII---------------FMF-------------------------CAFTKSAQFPLSSWLPAAMSAPTPISAMVHSSTLVTAGIYICSV---LIFYFLNLG-INLL---LMY------FSFMTF------IIGGLLANIELDMKK---IVAFSTMSQISMILIFC-SV-NYTSLMFLHMILHAFFKTILFSCSGFLFMFLFSDQF-----GG---FFYSS-KNFLLTLVYFFFSV----FSMSGLLFSVSFFSKDLVLE--S--FCSF----SGYF--V---YILLL--LGSGLT---L-FYCSVLC------SVFIS--------KLTHK-FFHSFKKNFFF-FF------F-----F-FSVFSLNSGYFF--KF---------YFM------SEVYPFFSLFD--LAIM----F----SF-------FIFCISYMFI----FSKMLF--FFIS------HKVM---TM-----KYYF-YSIFSK---L---------------DGFGFLFFNDH-----MMF-------KPIYV----------LNKFFFLFPSSLNYSSYLFYQYIFYIIFILF--------------------
>Apodiptacus_castaneae_Z377
-----------------MKKYSIFYF----------IFFS-----NIFMFLLYSDF--LF-MFFFSYFNISLDYIM------NYNFSL----LF---DLTSLVFLA--MVSF-VTFMVV-LYSEVYME------HYNNKKYFFLLNMFFFSM----------SFMVLS--GS--------------FIVLMVGWDGLGITSICLIMFYPNKNTLYNSILTMIFNRVSDV-----------------------------------------IMI------L---VI-----------CFFFLN--YSFFYFILY-SNE---LF------------------------------------FFVL---------------FLI-------------------------CAFTKSAQFPLSSWLPAAMSAPTPISAMVHSSTLVTAGIYLSSN---LIFYFFDMG-LNLI---LMF------FSFLTF------LIGGFLANIEMDFKK---IVAFSTMSQISMILIFC-SL-SYLNIMFLHMVYHAFFKTLLFCCSGLLFINFFSDQF-----GN---SFFSP-KNFNYLLLFFFLSI----FSMSGLFFSSSFFSKDLVLE--S--FCSF----SDFF--V---YLFFF--LGSGLT---L-FYCCKLC------GAFVS--------KLTIK-FFH-LQKNFFF-FF------F-----FLFTFVTLYIGNFL--KF---------FLF------YEDFPFFSFID--FFIL----I----SF-------FLFCLYYKLF----FKKNLL--YFFS------ILVM---FM-----KFYF-YTFFKN---L---------------DSVKSYLFNDL-----LLF-------KSSYLFS--------LNK--NQMPSFFIYTGY----HVLFLIFLFF--------------------
>Amphitetranychus_viennensis
------------------------------------MFFINIFQTTFMFMLLLTIF-----YLN--LLIKTNMSLILNFYEMFMNSKIHLMFIL---DTYSLLFFF--IIMM-VVLNVM-SFMKNYMFK-----KKDMKMFIFMTMMFVLSM----------MFLVFS--FN--------------IWTMIFGWEGLGISSFYLIFYFNNYDSWNSSIKTFFNNKFGDC-----------------------------------------FMI------M--SMI------------FMLMNKN--KM--------------------------------------------------MIFF---------------LML-------------------------ALLTKSAQFPFMAWLPMAMAAPTPISAMVHSSTLVTAGLYIFFR---LSNMLISVI-NLNI---FMN------LCLISM------LISGLKALMEKDMKK---VIALSTLSQIGLMLFFL-LM-NMKLISFLYMCNHALFKSLMFINMGYMMMFNYSNQY---------IFNMNTSNMNLFFNFSFKISC----FNLMNLTFYSSFYLKEILLM--NLNFSMI----NLMK------FIIFL--FNSFIT---M-NYSLKLINFSLKLNFKIK--------------LLNKIMFNNIF-TL------------SLMNMFSLIFSKLL----------------------MYINLFYFNSNMILLLLYLFMILMNFYILIYKSNFIYLLMYLNLLMYLNFNKLIKKNMDEVELWMEMFSLS---YFFFMKKKNIL------------------------------------------------------------------------ISINMNF-FLMTLFMLLVLIQ-------------------------
>Ammothea_carolinensis
-----------------------MFFYIFNIYNLMFFFLF-NFSMIFMMMGILFMYLS--MSIYMEWN-LFFFN---GMNINFY-------VMM---DFYSIIFSS--FVLY-ISSSVF-MFSNIYMKM-----DKFNLRFVFLLMLFILSM----------LMLIYS--GN--------------LITILLGWDGLGLVSFLLVMFYMNKSSLSGSLLTVITNRIGDI-----------------------------------------SLI------L--SVV------------MLMNFGQFSLMFMLMD-----TKWI------------------------------------FIML---L-----------IFL-------------------------SAMTKSAQMPFSAWLPAAMAAPTPVSSLVHSSTLVTAGVYLMIR---YNDMFMFYG-LNNY---LMW------ISLITM------FMSGLSANFEFDLKK---IIALSTLSQLSVMFFSL-SM-GLWKLAYFHLLTHALFKALMFLCAGSIMNGYYGNQD-----IR---FKGSSINNSIFIALCMNASL----LALSGMPFLSGYYSKDMILE--KFFSMNM----NLFI------MLVLV--ISTSMT---V-CYSFRLMMYVFLNYNLYN--------SC------QNT-YNYLEIML----S-L-----MMLMLGCMFSGFML-------------SWFIFPNPVIIILSLKF-KFA-ILFIFFLMIMFMM-----------------LLMYYKYNLINMALKLNLYII-FMSQMW---LI-----SFFS---TQYIMLQPFIISKKY-------------MNLYDY-----GWSELYGGKGLFTFSLLLSSNFSKSNYYHMIYYYMM----------------------------------------
>Amblyomma_cajennense
------------------------------MYMNWSILLA-IMSLLFGFMFMMSFYLN--NITVIEYI-MISIN---SLDLKFY-------FLF---DWVSSMFSM--VVLI-ISSMVV-MYSNSYMNT-----DKNKNSFCMIVLLFVFSM----------ILLIMM--PN--------------MFTIILGWDGLGLVSYCLVIYYQSINSYNSGMMTIISNRIGDV-----------------------------------------MII------L--SMI------------FFVSFGSFD---FLS---FN-KVEL------------------------------------ICGI---L-----------ILV-------------------------AGLTKSAQIPFSAWLPAAMAAPTPVSSLVHSSTLVTAGVYILMR---FSYLFEVKI-FSTI---LIK------VSVITM------LMAGLNAFFEMDFKK---VIAFSTLSQLSMMMIIL-SL-GKMELSFFHLLMHAMFKSMLFLCAGFAIHSFYGVQD-----IR---MLGNFFKFSPVISSCMMISF----LSLMGFPFIGGFYSKDLIVE--FFFFKVN----NILL------IILFI--LGVMFT---L-LYCMRLIYELLLKGILSM--------SI------YSS-SFSYYMVL----P-I-----LMLCFLVLISGNLL-------------FWFSNPNLSLIFISKFP-KLF-MLVFMLMLLMVFK-----------------ILN---KNF--LNLLA-NLDF-F-YKIW---FL-----SSLT---SYVMLVG-SKPILKS-------------SI-SDW-----TWMENLGPKMIN-NSMENMFNLNF--WVEKQNL--SKILLVIMTTIMIIL--------------------------
>Allothyrus_sp.
------------------------------MFMWWSFILL-LLSILMFFMGMFHLISM--KVTIIEYM-VISMF---QYEVKLY-------FLF---DWISLIFMA--VVMF-ISSMVL-FYSNGYMDT-----DKGKIKFCYIVLLFVLSM----------LLLIIS--PN--------------LLMILLGWDGLGLISYCLVIYYQNVKSNSAGMITLLSNRIGDV-----------------------------------------CIL------L--SIL------------YMINFGSWDINLMML---SS-NMLN------------------------------------LMGV---L-----------ITL-------------------------AAMTKSAQIPFSAWLPAAMAAPTPVSALVHSSTLVTAGVYLLIR---FHMYFMMTN-MSKI---LLY------ISILTM------LMSGIGANLETDMKK---VIALSTLSQLGLMMLIL-SL-GMSNLAFFHLVTHAMFKAMLFLCAGVIIHGINGCQD-----IR---MLGSISSFSPIVSGLMGLAS----ISLAGFPFLSGFYSKDLILE--YVYMLQG----NLFI------IFLLI--LAIIMT---S-IYSFRLMYYSLWKGLM-D--------NSLLK---YG---SSVFMWL----P-I-----LMMGMVVILFGSMI-------------MWFIFPHPMFMILNFSS-KMI-NLFILMVGLWLFY-----------------LIYFSNFQG--NSHSSMISTF-M-GSMW---FL-----PNLS---GMLVIKLINSGYTNY-------------LY-YDY-----GWFEELGAQNFY-IKSSKLSIII--QWIQNNSI--KE-MLFMILLVMMIMIF------------------------
>Aculus_sp.nov._Z388
---------------MLFFSLGVFML----------FLFF-----FSLFLFFNFEF--YT-GISFMYLSSFMDGVF------DMDINF---------YFSFIFYSFFSMFTV-VTMLVS-FYSKIYMD------FYNNFKFVLLVFLFFLSM----------LILCVS--GS--------------FLLTLVGWDLLGLSSICLIMFYPNNMTLYNSILTMFFNRLGDL----------------------------------------IFLILLSFWFMFPCSF-------------FFFS--YSSLFL--------------------------------------------------FM---------------ICI-------------------------CSFSKSAQFPLSSWLPAAMSAPTPISAMVHSSTLVTAGLFLLFN---FNVLFSGFY-YMDF---MLF------FSLLSF------ILGGFMSYFELDLKK---MVAFSTLSQISMVFFFC-CS-GFFFLSLCHMFYHALFKTLLFCSCGFFFLNFLSDQF------Y---FKFKSSYISS-VNLFLFASV----FSMTGLLFSSSFFTKDVVLE--C-FSSMN----STFS------LFILL--LGGLLT---L-LY--------SCSLFFVS--------ISNFS-SFKFYVSKNIFQIL------F-----LFFFFFCLNVGVLN-------------------FFWLDYFPFCPNFDV-LFFFL---LFTFPLF-------NTLFFPKLSS----IFFF-------------NIYIS---FM-----KVFS-YSNFNFFFKN----FYM-----------YT--LADH-----FFF-------KS--------SYINLIKSIPAIFFF--NFYGILLLFLLF---------------------------
>Aculus_sp.nov._Z316
--------------------------------MSPFLFSFLTFLGIGFLCFMCVATNFLF-LYSLEYFLTSSDPLG------GLSLNF----SL---DWIHFFFLV--MVLV-VSSGVM-IFSQFYLE------LYDNNKFIFLLLIFIFSM----------LFLIQS--SS--------------IFSLAIGWDFLGASSVFLVMFYPNKITSFNSFLTFYFNRISDI-----------------------------------------FMI------L---CF-----------SVLIVF--PSNFFFLQNFS-----FF------------------------------------LILC---------------FCL-------------------------CSFIKSAQFPFSSWLPAAMSAPTPVSALVHSSTLVTAGILVLVV---FLSHLKFWH-LIFF---LEF------FCCAGI------MVGGLLAVFESDLKK---IVAFSTMSQISVVLVMTFSM--LIFLSMTHMFFHALFKSFLFVTCGFLFLSNFSSQL------G---SSLKLNSKNKFYLASFWVTI----FSMTGLIYSFSFWTKDLFML--I-FIMNF----QNFF------FFFFF--FCSILT---I-LYCKNFL------NLFTY--------SPT---------------IF------FSWGLFKVFSFWVLFLYFIS--FS---------KIFSVLNFCKELDFVISCSDL-ILLSL---TFSFTFF------------VFKGLNFKKLGVL-------------SLDTY---FM-----KSLL-SSFLGKNFKN----FNS-----------LNIFALDV-----FIF-------SNKFLI----------------KNKFFKFNLIKWTLFFLLIICLI---------------------
>Aculus_sp.nov._HEN16
-----------------------MIF---------FLFSL-----ALF-FLLSSLW--NS--SFMIPFPDLLGETS------SSSFSPIMV--Q---DYLSITFIL--MVFL-VTSLVV-LYSEFYME------GYVNKKFLILTLSFLGFM----------VLLSLS--GD--------------ILMFMIGWDGLGVSSLFLIMFYPNKTSLFNSFLTLVFNRLGDL-----------------------------------------FLI------L---FF-----------CSIWSK--MGVFFF---FDTCSS-LI------------------------------------TFPV---------------LFV-------------------------CLLTKSAQIPFSSWLPAAMSAPTPISAMVHSSTLVTAGILIFFK---TYWFLSTSW-ACSL---LLC------FSSLTF------LLGGMLASVEKDSKK---IVAFSTMSQISMILFFI-SV-CNPNLALSHTFCHALFKTLLFCGCGVLFSWSLSDQI-----KI----SLKSTAHMNFISGFIFLSL----FSMSGIIYSSSFLSKDSMLE--M-ILGFG----AASM------YLILL--LGSLMT---L-IYSSSLY------KSFKM--------LPSVF-NSFFSFKQFSF-IF------I-----VFFSCCAMFCLKGF--KV---------FIMN--NF----SFFLPPVFI-SLVLL---ILVSVLL-------FSTMKPLS-S----LLYC-------------SSSVF---HM-----KETF-FSSLSL-LMS----KEV-----------FKLSSIDH-----FFF-------KPL-IITFLN---KGL-KLGT-LNALVFSFM----GVLFSLTY-----------------------
>Aculus_sp._GZ134
----------------MLSKSYYLLF---------FFLML-----VYSVFGNVSF--------NLSAYKPIFRGFG------DFTSFLEGGLAL---DNIVMIFLL--MVLA-VTCMVV-LYGEMYMD------HYNNKKFFFLTMFFFFSM----------LTLCLS--GS--------------IFILMTGWDFLGISSLCLIMFYPGKIPLFNSYMTFFYNRLGDC-----------------------------------------FLL------L---IL-----------AFFFL----DSFFFYFLFLEGGSSF-------------------------------------LFCL---------------IVL-------------------------CAFTKSAQFPFSSWLPAAMSAPTPISAMVHSSTLVTAGVFLMVK---FFFVLEQSP-LFLL---VFL------VCALTF------LGGGLLGFLESDLKK---MVAFSTMSQISMILFFV-SM-GSVGVGLCHMFFHAFFKTLLFCCCGVSFMWVLSDQS-----SK----SLNWVKETKILLPLSVVSI----FSMSGLIFSSSFFSKDFMIE--E-LWSSN----ELLF------LLVLL--FGSFFT---L-LYSCKIF------ISFIV--------GGPSF-LKVGVSKFSSF-KF------F-----WVFVFLTLSSPYLI--QN---------LLFV--TY----SALVGWSDM-LATFL---VFLVSLS-------VLIFFSKT------MSFL-------------SSEIL---FS-----KPVM-FSLNGK-IME----LDE-----------HSHLFSDQ-----MAF-------KP------------FLSPLLL-VKSPMKFNLTFFLVFFILVFMLMVV-------------------
>Aculus_schlechtendali_CA18
---------------MSLSKSFFLIS---------FFCML-----QLF-FLFSSTM--NL--SSSVTLSEVCIESS------SSNLSLFLI--K---DSLSVIFIF--MVLL-VTSLVS-LYSEFYME------GYNNKKFLVITLCFLGFM----------LVLSMS--GD--------------ILMFMIGWDGLGISSLFLIMLYPNKTSLFNSFLTFFFNRLGDL-----------------------------------------FLI------L---FF-----------CIVWSK--MSSMFF---FDLQMN-MY------------------------------------SFPI---------------LFI-------------------------CLLTKSAQIPFSSWLPAAMSAPTPISAMVHSSTLVTAGILIFFK---AYWVLVSSS-LCKS---LLL------ISSLTF------ILGGILASVEKDSKK---IVAFSTMSQISMILFFI-SV-GNPVLALSHTFCHALFKTLLFCGFGVMFVWGLSDQM-----KA----SLKSGPQSNMLSLLIFLSL----FSMSGMVYSSSFFSKDCMLE--M-ISSLG----YFHI------YFVLF--LGSVFT---L-IYSSSLF------SSLKI--------LPSSF-QSFFMSKHYTF-YF------M-----AFFALCAFTCLKSL--KI---------LALN--NF----SFFLSPSLL-FLINV---VLFLFLV-------LPKLKASH-F----WLYC-------------SSSVF---HM-----KESF-FSSFSL-SMN----ASF-----------FSTNLIDH-----LFF-------KPL-ILPFKN---MSL-ILTN-LNTLIFSLV----GATLLLT------------------------
>Aculus_populi_HEN13_MT1
-----------------------------------------------------------------------MLGLN------SPHF----GVSV---SKEFVIFSC--MVFL-VTSMVV-LYGEYYME------LYNNKKFFYLTMAFLSSM----------IVLCFS--SS--------------GILFMLGWDGLGMSSLLLIMFYPGKLPLFNSFMTFFYNRLGDSILILVLVVSLCFPSASIFTFMDLSMVFPFFFLQSVSGILILVLV------V---SL-----------C---FP--SASIFT---FMDLSMVFP------------------------------------FFFL---------------LML-------------------------CSFTKSAQFPLSSWLPAAMSAPTPISAMVHSSTLVTAGILICLK---ISSPLYFLG-LFLI---LFF------VSSITF------LMGGFLANLDSDFKK---IVAFSTMSQISMIIFFL-VV-SSPIVSCFHMLIHALFKTLLFCSCGFLFVYSLSDQN-----SK----SMIWSKIGSSVLPCFTFSI----FSMSGLPFSSSFFTKDSILE--S-LVSCG----NFWL------FFILL--LGSTFT---I-LYSCKIM------ASLVG--------GMIQP-FSAKSEKFSGL-MF------L-----WIFCGLTLGYSFFC--EF---------YFLG--GS----LPVASQMDL-TLVLS---LFLLFLF-------SKSKLSGK-S----LPIL-------------SFEIF---YT-----KNFL-FGGIVK-PFH----PYL-----------FPFVFNDQ-----FVF-------KPS------------LGGVGS-LKNYGGWVSCAFICFFMLWWC-----------------------
>Aculus_ligustri_HEN33
------------------------MF---------CLFML-----FTFVF-FSSMN--FV--SYSILLTEMICELK------SGSFEFIFL--K---DYISSIFLF--MVLL-VTSLVL-LYSEAYMD------GYNNKKFLILTLSFLSFM----------IFLSLS--GD--------------FMLLMIGWDGLGISSLFLIMFYPNKTSLFNSFLTLFFNRLGDI-----------------------------------------FLI------M---FF-----------CFLWGQ--SSNFFF---FSIDLY-FY------------------------------------SFPI---------------LFL-------------------------CLLTKSAQIPFSSWLPAAMSAPTPISAMVHSSTLVTAGILVFFK---CYWFLSQSL-LMTC---LMG------ISSITF------ILGGFLGCVEKDLKK---IVAYSTMSQISMILLFI-SL-GYPSLSISHTFAHALFKTFLFCGCGVFFLSNFSDQL-----KI----SCSSNSKSNCLSFLVLISL----FSMSGLVYSSSFFSKDSILE--S-LINYG----SLPI------FFVLF--LGSVGT---L-IYSSSIY------KSFNN--------LSPNFQSPSINKHIY-F-LF------I-----LFFCLWTFFSLKFY--KL---------IVLN--NY----SFFVSLSMI-FLINV---ILILIAI-------MVLIPSFR-G----LLFS-------------SVSVF---HM-----KETF-FSSMVL-F-S----FNL--------V--LKNSLNDH-----FFF-------KPS-VISLSN---SML-NFYL-YKTLLPSAF-------FIVLFFSYSFSLI---------------
>Aculus_ichnocarpi_GZ124
---------------MMLSKSYYLLF---------FFLML-----VYSVFGNVSF--------NLSVYKPVFRGFG------DFTSFLEGGLAL---DNIVMIFLL--MVLA-VTCMVV-LYGEMYMD------HYNNKKFFFLTMFFFFSM----------LTLCLS--GS--------------IFILMTGWDFLGISSLCLIMFYPGKIPLFNSYMTFFYNRLGDC-----------------------------------------FLL------L---IL-----------AFFFL----DSFFFYFLFLEGGSSF-------------------------------------LFCL---------------IVL-------------------------CAFTKSAQFPFSSWLPAAMSAPTPISAMVHSSTLVTAGVFLMVK---FFFVLEQSP-LFLL---VFL------VCALTF------LGGGLLGFLESDLKK---MVAFSTMSQISMILFFV-SM-GSVGVGLCHMFFHAFFKTLLFCCCGVSFMWVLSDQS-----SK----SLNWVKETKILLPLSVVSI----FSMSGLIFSSSFFSKDFMIE--E-LWSSN----ELLF------LLVLL--FGSFFT---L-LYSCKIF------ISFIV--------GGPSF-LKVGVSKFSSF-KF------F-----WVFVFLTLSSPYLI--QN---------LLFV--TY----SALVGWSDM-LATFL---VFLVSLS-------VLIFFSKT------MSFL-------------SSEIL---FS-----KPVM-FSLNGK-IME----LDE-----------HSHLFSDQ-----MAF-------KP------------FLSPLLL-VKSPMKFNLTFFLVFFILVFMLMVV-------------------
>Aculus_huzhongsalixus_HEN37
-----------------MNKFFLPIF----------CLSV-----VFMIKLVDFES--LE-MWSFLFFSTSNNSFD----------KILTSLCL---DFESLFFFL--MVMV-VTSLVI-LYSEFYVD------HYNFKKYSLLTLLFFSSM----------LILASS--NS--------------FTNFLLGWDGLGISSLCLIMFYPNKTTSYNSLVTFFFNRLGDI-----------------------------------------FAL------I---FF-----------SFAFSC--SEVYPF----MISNPNYF------------------------------------IILI---------------LVL-------------------------CAFTKGAQFPLSSWLPAAMSAPTPISAMVHSSTLVTAGIFILWK---LSYFLMLNS-ISMI---LVF------VTFTTF------MLGGLLANLDTDLKK---VVAFSTMSQISMITVFI-GM-MILGLSLFHMFNHALFKTMVFCCCGCMFLLNSGEQN-----SK----CLSGAKMISPSLIFLFFSV----FMMSGYQFSSSFFSKDLAIE--V-IMCSD----LHTF------LFLIL--GGSILT---L-YYCGVIM------TSFVK--------SGMEFSGSYLSSKTKTS-SY------M-----LIFVIFSLLSSFLI--PK---------ILF------CSGDSVVNSWGV-IFILF---SLLIPLL-------LFFPLNNS------FMFL-------------NPDLI---FS-----KVFS-FSYWKTSLEL----DSP------------SFFSSDQ-----GFM-------KPFFLFPSKFDLYKSSGTMASLSILYSAFCL-----------------------------------
>Aculus_bambusae_SD15
----------------------------------------------------------MN--SFFSLSSVFTFSFE------EKILPFFLSVSF---DFVSLFFLL--MVSL-VTSLVF-LYSEVYME------HYNNKKFFYLTLLFFSFM----------SILALS--GS--------------VMNILIGWDGLGISSLFLIMFYPNKITYFNSFLTFFFNRLGDI-----------------------------------------LFL------I---FF-----------LSYLSY--YSMYMS---YSILDN-YY------------------------------------MILL---------------FFF-------------------------CLMTKSAQFPFSSWLPAAMSAPTPISAMVHSSTLVTAGILIFLK---MYDFFLSFS-IFSL---LLV------LSIITF------LLGGVLGILEFDLKK---IVAFSTMSQISMILFFL-SV-GFYTLTVLHTLGHALFKTLLFCSCGILFLWNFSDQT-----LN----NLSSKIFYFTSFPLFLVSV----YSMSGVAFSSSFYTKDMALE--N-FLQSK----SLYL------FFFLL--VGSFFT---I-IYSSKIF------SVLSF--------SPSP--KLLFSFKASQF-LF------I-----YFFFANVIFLIKFF--LN---------YSYF--NM----SCFIGKGEV-LVMS----VLIFSFF-------FLKFSFKK-W----VSFF-------------SLEIL---FL-----KSIS-FGIFSK-VYQ----IFK-----------PTYTLNDS-----LFF-------KPN-LFYLKS---MNI-GFQS-IKFWSY-FL----F-LIIFYGIFFYSFSLIMNMVLKQPSSKDNF
>Aculops_taihangensis_Z289
----------------MFFPAFFSLF-----ILFMCFFSY-----YFFFSI-----------SFSYLGYFFARASL------TRS-----GFSF---DYEFLTFSV--MVFT-VVSLVV-LYSEIYME------GYNNKKFFFLTTLFALSM----------LILVSS--YF--------------PLNVMLGWDGLGISSLFLIMFYPNNLSLFNSFLTFFFNRLGDV-----------------------------------------IMI------L---IL-----------STFFIF--PHFNFF---VLSNYDMSL------------------------------------MMFF---------------AVL-------------------------CALTKSAQFPASSWLPAAMSAPTPISAMVHSSTLVTAGIFLVYK---FFFYMEEFG-WFKV---FTF------FFLCSF------LVGGFLANLESDLKK---IVAFSTMSQISMILVFI-SS-GMLSISLLHMTYHALFKTLLFCSCGLIFLGLASDQL-----AK----FPIFSPANNNYKILFLFSI----FSMSGFLFSSSFYSKDVVIE--T-FLSCN----DSFK------IVSLM--LGSILT---I-FYCSKIL------FFVLA--------SSHKISVDSFFVKNSTS-FF------L-----LFFCLIMGASPWIF--SI---------LIFK--PN----FPVITEFDS-LILIL---VLISPLF-------LKMNFFQS-K----LDYL-------------SSEVM---FF-----KFFS-FTIFSK-MFL----WTN-----------PSYFFNDQ-----FLF-------KSS--LFYSN------------TSFWGDPRIKVLLPMILLVSGLIGM-------------------
>Aculops_sp.nov._Z332
------------------------------------------------MFLISSSV--YF-GVITFFSS--EFS------------SLPLGSMM---DHKMSCFLV--MIFL-VTTLVS-LYGEFYME------YYNNFKFFFLMLSFFLSM----------AFLVLS--GS--------------FLSFVTFWDYLGITSLCLIMFYPNKTTSYNSFLTSFFNRLGDI-----------------------------------------GLV-----------F-----------CFCFLL--HHPVLS---LGPSGFHPF------------------------------------IFSV---------------LLL-------------------------CSFTKSAQFPLSSWLPAAMSAPTPISAMVHSSTLVTAGVLIYQK---FENYIIYLN-FYMF---ILC------VSILTF------LLGGLMANYESDFKK---IVAFSTMSQISMIVIFC-GL-LLFSLSLAHMFFHALFKTLLFCSAGLYLVYVFSSQN-----SR----VLFTKKLSGILLVLMLVSV----FSMSGFTFSSSFYTKDLMLE--I-LIQNG----SLNF------LVL-L--LGSIFT---I-LYSAKIF------QFLTS--------FSGS--LFIFLGKKIFS-ST------I-----FIFSLITLFVGFTV---------------FD--HFNMSVNPVVGHGEM-VLLIL---VLMMTLL-------LGAPSSNS------MGYL-------------TLDIL---SM-----KSST-FSTLGV-SKW----DYY-----------FSFHSLDH-----LFL-------KPS-LIEGGK------------FVLILNKLV------FFWVGVFILLSWLSL--------------
>Aculops_sp.nov._CA13
---------------MSFSKSFLFIF--------SCMLSL-----FFFLSLFESN---------KFLFGHFYSFIS------EKSFSLFLSLGM---TKVSFLFLF--MVFL-VTCLVL-LFSSYYLD------SYNNKKFLYLTLLFFGFM----------STLSSS--SD--------------LYLFFLGWDGLGISSLFLIMFYPNKTSMFNSFLTIFFNRLGDI-----------------------------------------FLI------L---FF-----------CLTFWS--GSLSYT---SSFLYS-TL------------------------------------SLLI---------------LLI-------------------------CLLTKSAQIPFSSWLPAAMSAPTPISAMVHSSTLVTAGILIMFK---LFSYYSISK-ILIF---LLI------LSSITF------LMGGFMGCIEKDLKK---IVAFSTMSQISMILLFL-SL-SFVDMALSHTFCHALFKTLLFCGCGLLFTWVFSAQL-----SK----TFSAFKFYSPLIFVFSFSI----FSMSGFIFSSSFYTKDSIME--S-LISTK----QETL------LMVLL--FGSFLT---L-IYSSCIL------KSFQS--------FTKNL-SFSFCMKEFNF-NF------L-----IFFSIFSFFCMKVW--QE---------LLTN--DL----SMILFPSSA-MLILI---LLLLVAT-------FGASLPMK-S----LLMS-------------SLSVF---HM-----KDTS-FTALSS-WFN----YFS-----------LSFSQSDQ-----LFF-------KPSITLKLDS---FTF-TYKY-LSVVLYSLF----LILLFF-------------------------
>Aculops_sp._CA47
---------------------MYFSF----------FFCF-----IFFFFLSLHPS--FS-LFNSKFFSVNSDFFS------SFLPSF----FL---DKITFIYLF--MVFL-VTSLVL-VFSEFYME------HYNNKKFFFLTLLFFSSM----------GILVTG--GS--------------FLNIMLGWDGLGITSLLLIMFYPNKTTLFNSFLTMFFNRLGDV-----------------------------------------ILL------V---SM-----------AFLLTK--FFHNFILV-----ENWNI------------------------------------LLLF---------------LLSF------------------------CALTKSAQFPLSSWLPAAMSAPTPISAMVHSSTLVTAGIFIVLK---LESFMLVHG-IILI---LLS------ISFLTF------LIGGLLANSEVDMKK---IVAFSTMSQISMIFVFL-CV-SFKEVALLHMVFHALFKTFLFCTCGLFFSYSFSNQFSK---------VFSTGKNSILNSNFMVLSV----YSMTGLFFSLSFFSKDYFLE--N--LGEV----SVSF--L---YIFFL--MGSVLT---L-FYCSKLL------SVTYSFSVGGVLQSVK-------FL---NMLFI------F-----YYLMIMIWFSG-LS--KS---------FIM------LEDSPLLSLLDL-ILILI---CFSLTFF-----MLLN---SNSSW----FSNS-------------PMEVF---FM-----KFWT-FSAIKP---E----SS---------LLV--SFQNDQ-----FIF-------KSSLLTPLLSPNLGGNLKKLTYLVILLV----TLMLW-----------------------------
>Aculops_sinensis_HEN18
---------------MLFSKSFYFIF---------CLFML-----FTFVF-FSSMN--FV--SYNILLTEMICELK------SGSFEFIFL--K---DYISSIFLF--MVLL-VTSLVL-LYSEAYMD------GYNNKKFLILTLSFLSFM----------IFLSLS--GD--------------FMLLMIGWDGLGISSLFLIMFYPNKTSLFNSFLTLFFNRLGDI-----------------------------------------FLI------M---FF-----------CFLWGQ--SSNFFF---FSIDLY-FY------------------------------------SFPI---------------LFL-------------------------CLLTKSAQIPFSSWLPAAMSAPTPISAMVHSSTLVTAGILVFFK---CYWFLSQSL-LMTC---LMG------ISSITF------ILGGFLGCVEKDLKK---IVAYSTMSQISMILLFI-SL-GYPSLSISHTFAHALFKTFLFCGCGVFFLSNFSDQL-----KI----SCSSNSKSNCLSFLVLISL----FSMSGLVYSSSFFSKDSILE--S-LINYG----SLPI------FFVLF--LGSVGT---L-IYSSSIY------KSFNN--------LSPNFQSPSINKHIY-F-LF------I-----LFFCLWTFCSLKFY--KL---------IVLN--NY----SFFVSLSMI-FLINV---ILILIVI-------MVLIPSFR-G----LLFS-------------SVSVF---HM-----KETF-FSSMIL-F-S----FNL--------V--LKNSLNDH-----FFF-------KPS-VISLSN---SML-NFYL-YKTLLPSAF-------FIV-------------------------
>Aculops_sinensis_GZ38
--------------MLIFSVVSFFFF----------FLYM-----NFLFFFMSLNF--SL-GVYFSYFNFLFSMSN------NFDFSFFF-------GPLSFVFMI--MVSL-VMVAVS-HYSSFYLD------FYNNKKFFSVMICFFLTM----------VLLCLS--GS--------------PILLMMGWDGLGLTSILLVMFYPNFTSKYNSFLTMTFNRLGDV-----------------------------------------LFI------F---LL-----------SYFILS--FDFFFNCFEIFNIA----------------------------------------FFVI---------------LII-------------------------CSFTKSAQFPFVSWLPAAMSAPTPISAMVHSSTLITAGIFLMLN---FFDFLLFLG-YLNV---IMS------FCVFTF------FVGGMSANLDFDLKK---MVAFSTMSQISMVIFYL-SS-SMVLLSLFHMVLHALFKTLIFVCAGSLFICFLSDQL------K---INLKL-VSIPLVKFYFFFGV----FSMTGLYFSCSFYTKDVCLE--S-YMQSQ----TFFL------SFTLI--FGSLLT---M-SYCCKFL------EMMVEP-------GSTYTSQFFKSYFYFSF-FV------I-----FLFMILSKISPYVI----------------------ALVYPVIYFFDI-TFFVL---LLSMVLL-------SNITFKLV------LILL-------------AKKVA---FT-----NGLF-FSFFSF-----------------FFIGIFKFFMNDQ-----FLF-------KPYLFVVYGYPIKI---NCSVPLFSFFYTIFQNYSLLFFIGILFILMN------------------
>Aculops_lobuliferus_CA42
----------------MLSKSYYFIF---------TFFIF-----SIFLYMSLDRF--YL-L-DIHYMDLFLSSFN------CTFT----GFIM---SSEFFFFFM--MVTL-VTSMVV-LYGEMYME------HYNNKKFFFLTMSFFLFM----------IFLSAS--SS--------------SLVVMLGWDGLGISSLLLIMFYPGKIPMFNSFLTFFFNRLGDI-----------------------------------------ILM------S---SL-----------AMFFLH--PSSSFFFPSGLSGSNFFW--------------------------------------MI---------------LLL-------------------------CSFTKSAQFPFSSWLPAAMSAPTPISAMVHSSTLVTAGVYLLFK---IFSTLEDLG-FSEL---LLY------VSSLTF------IMGGFLSILEGDFKK---IVAFSTMSQISMIIFFM-CL-SLLYLSFTHMLFHSLFKTLLFCACGGVFLNMLSDQN-----SL----EIIWPSLLVSFLPAFIFSL----FTMSGLPFSTSFFSKDVVIE--L-MLSSG----NFWN------LSVLV--LGSFCT---L-IYSSKIF------LSLVS--------T--SN-SLTKMKKSSLF-TF------F-----GVFCVLTLFYNLFL--DL---------LIFA--SS----HPCVFSGDA-KFLLS---LFVLILS-------LKVKVSGK-F----WSNT-------------TFEIF---FS-----KNFI-FSIFSK-ALS----NSD-----------SSMFFNDQ-----FFF-------KPF-IISMDSSSTHFLGGLKS-LN------LIIMGVLISIL-------------------------
>Achelia_bituberculata
-----------------------MFFH--NLYVLISFILF-LLSMSMMMLGSMFLFLS--MEYYMEWN-LMLMN---SMKISFS-------LMM---DYYSLYFSS--IVML-ISSAVF-LFSKSYMSS-----EIFIRRFVLLLILFIMSM----------IMLVFS--GN--------------LVTVLLGWDGLGLVSFLLVIYYQNKSSLSGGLLTLLTNRIGDI-----------------------------------------ALI------M--SLS------------LMMFWGYYSLSFISLG-----NVDY------------------------------------KIII---L-----------VFL-------------------------SAMTKSAQMPFSAWLPAAMAAPTPVSSLVHSSTLVTAGVYLLIR---F-DSIPYMN-NMNI---LLY------LALMTM------VMSGISANMEYDMKK---IIALSTLSQLSVMFLAI-AI-NMKFLAYFHMMTHALFKALMFLSAGSIMHGFFGNQD-----MR---YKG-SMQFSPFICLSMNLSM----LSLMGMPFLAGFYSKDLILE--NFFMNDI----NLLM------MIILV--ISTGLT---V-MYSMRMSYYVFFNNMNFN--------SS------FSM-FNNYYIFM----S-L-----GMLMTTCLFSGTLF-------------SWMVFPIPVLIYLNFKF-KLL-IFLIFIFGIILGL-----------------MMSNMLMVLQLMKVNNNMMTY-YLSQMW---FI-----SACS---TQLTMMYPLFWSKNL-------------MKMFDM-----GWGEYYGGQGLFK-TLNLSSNLNN----------------------------------------------------
>Aceria_pseudoligustri_kadono_FJ31
------------------MKSFNFII----------FFFF-----TFFIFFFNHMS--VF--GLSVLWGYFLGD-K------NFPFSFFLF--L---DKISLTFLL--MVFL-VTSLVI-LYSEFYLD------GYNYKKFLISTFLFFSFM----------VVLIVS--GD--------------ILLFMVGWDGLGISSIFLIMFYPNKTSMFNSFLTIFFNRLGDV-----------------------------------------FLI------L---FF-----------CLIYSD--LSLIYY---LMKNLS-NF------------------------------------TFFV---------------LFC-------------------------CLMTKSAQIPFSSWLPAAMSAPTPISAMVHSSTLVTAGILVLFK---MNMYFFDNW-VGMF---LII------FCSSSF------LLGGFLGSVEMDLKK---IVAFSTMSQISMILFFM-SM-NSLNLALSHTFCHALFKTLLFCGCWVLFISVYSDQV-----LK----IFKMLEMNLGVIFLINFSI----FSMSGFIFSSSFFTKDSILE--G-FFSQG----EIMS------FSILF--IGSMLT---L-IYSGKIF------KSLDS--------LMKSI-NMIFFSKSFSF-NF------F-----LLFSIFSLCSMKIM--KI---------FIMN--NF----SFFLSLSMI-FFINL---MMFFFLL-------WVNLPYLK-M----FLYW-------------SNSIL---FM-----KENF-FSIYTY-LAS----NFN-----------LNLSLNDQ-----YFF-------KPSGLISLSN---LFL-NFKS-MNFLFFSII-------FFLI------------------------
>Aceria_aloinis_BJ2
----------------MFSKISILIF----------SMFF-----FSFLIV---LN--LC--SFFSLSSFFSLSLS------EKILILFFNVSL---DFVSIIFFL--MVCL-VTSLVF-FYSEVYME------SYHNKKFFFLTLLFFLFM----------SFLSFS--GG--------------VVNFMIGWDGLGISSLFLIMFYPNKITFFNSFLTFFFNRLGDI-----------------------------------------FFL------I---FF-----------CFFLSN--YSIFFS---FPSVNL-TF------------------------------------VIFI---------------FFL-------------------------CLLTKSAQFPFSSWLPAAMSAPTPISAMVHSSTLVTAGILIFFK---LYDFFYLFA-IFSF---LLI------VSIITF------ILGGFLSVLEIDLKK---VVAFSTMSQISMILFFL-ST-GSFSLALLHTFAHALFKTLLFCGCGILFMWLLSDQF-----MK----NLSTKNFSMSILFFFLISI----YSMSGVIFSSSFFTKDLILE--F-FLQEK----SFFI------FFFLF--LGGLFT---I-LYSSKIF------ITLSS--------SPSL--KPFFTFKKSQF-LF------I-----FFFGFLTLCSLKLI--LE---------ISLV--NL----YCTLSKLEI-FFLN----LSFFFFF-------FFNFKFKF-I----LS-L-------------SSDIL---FL-----KNYF-YSIFNK-IFY----YFP-----------LSFTMSDT-----FFF-------KPS-MLKMNN---FEL-NMKI-FKFWIYPII----F-ILIFLL-----------------------
>Acarus_farris
------------------------------MLYMLSYMFM-MLSMSTLIMGMLMINKN---AILMELL-IPMGN---FTEMSMS-------LWL---DFISMFFFS--VVSM-ISSVVF-LYSKFYMSESTTKLNLLNKRFFLLILLFVTSM----------GLLVFS--GS--------------WVMVMLGWDGLGLVSFILVIYYNNSNSLDSGLITVFTNRLGDC-----------------------------------------FFI------I--SFM------------LMFYNNWFFIEFMSN------YYSY------------------------------------FLS----L-----------LLL-------------------------GCLTKSAQLPFSSWLPAAMAAPTPVSSLVHSSTLVTAGVYLIIR---FNFLMENMF-FM-----LSL------ISLFTM------MLAGICATYEMDFKK---VVAMSTLSQLGFMMFSI-SC-GMWMLSFLHMMFHAFFKSMLFLSTGNLMHYLSSDQD-----SR---NFGSLSN-SFFSKTIFFMSN----LSLMGFPFSMGFYSKDSILG--EVLMEN-----FSIT------TIVFL--LSCSFT---V-SYSMRLMKMSFLKFPTFK--------SM------VMF-SENKNFYI----P-I-----LILFLMCLTTSNFF-------------FFNFTS-PSM-LSFY---EFFTGIIIIMIGIVMQM----------------------------FKKKS-YITLFLFSKIL---FL-----SLIS-----------SSTMSKN-MKSFSF-------K-EEY-----SWMEKMSGKG----MMDLIN---FYNKSMSLTYNVYWLPLILVLMILIFFDMNIF---------------------
>Acarhis_gen.nov_Z277
---------------MIFTKFSLFLT----------FFFI-----FFYFLVSFYLK--PF-FFSLNYFPFYYDLLN------NTFFSF----NL---NLFNYCYLF--MVTL-VSFLVF-SYSSNYLD------HYNNKKFMLFTVSFF----------------------------------------------FLYISSTCLILFYPNKTSMFNALLTMFYNRLGDV-----------------------------------------FMI------F---IM-----------TFVFID--FD--FMF--MVNKVGSFT------------------------------------ILIF---------------IVL-------------------------CSFSKSAQFPLSSWLPAAMSAPTPISAMVHSSTLVTAGIFFVIN---SFFYFEIFN-FNMF---FSF------FSLATF------MMGGLFCVIESDFKK---VVAFSTMSQISMLMFFL-FN-SFLFTCLMHMIFHAFFKTLIFVSSGLLFSSIYSAQL------K---SHFKSSSSNYFYFLLLMVSL----YGMSGFVFSSSFYSKDIVLE--T-FFSDF----HGFF------FFWFL--LGSFFT---S-FYCCKIF------TCASF--------SPANYHYFVSKKS---FFFS------I-----LFYFFLVLIMGVFF--SS---------IFF------NDLFPLVNFLEV-LFILT---VLSIPFF-------FYFINIPFFM----NYF--------------TVDVI---FT-----KFFT-YSLFSKISMY----SIF-----------SGFIYNDH-----LFF-------KKHYLHSNLF------------FEFFKYFNPYMVLSLFLFSHIF----------------------
>Abacarus_sp.nov._HEN45
---------------MSFSKMYAFFL----------FSFF-----IFFFSL---LN--CG--VYISFSSFFNFSYL------EKTIIFPLALSL---DLVSLLFLT--MVCV-VTSLVF-LYSEVYME------HYKNKKFFLFTFSFFLFM----------AILSSS--GS--------------LVNFSIGWDGLGISSLLLIMFYPNKITLFNSFLTFFFNRLSDI-----------------------------------------LLV------F---FL-----------CYSMMK--IPLFFC---FDPSSTPTS------------------------------------FLFL---------------LIL-------------------------CLLIKSAQVPFSSWLPAAMSAPTPISAMVHSSTLVTAGLFMFFK---LISLFNLHG-LDLI---LVF------FSGFTF------LLGGFLGVMELDLKK---VVAFSTMSQISMILLFL-SL-SFYSLSMMHMFSHALFKTLLFTICGILFLSKSSEQL-----SM----KFKGSNYYFSFSALMLMSI----FSMSGIPFSSSFYTKDSVLE--S-LMENS----SFFF------FMILL--LGSILT---I-LYSNKIF------SSLAL--------N-SI--NSHFSLKSWKF-SY------I-----FMFTILMMSSLKIF--VE---------LCFS--SF----PPFIGKMEL-MLIN----LTILTAL-------FVSFKQSS-V-----SIL-------------SAEIL---FL-----KNYF-FGIGGK-IIS----SML-----------YPSLLSDS-----FFF-------KPS-MALNLN---LNY-SLKG-FKFWILPVF----ILIV---------------------------
>Abacarus_sp._HEN47
---------------MSFSKMYAFFL----------FSFF-----IFFFSL---LN--CG--VYISFSSFFNFSYL------EKTIIFPLALSL---DLVSLLFLT--MVCV-VTSLVF-LYSEVYME------HYKNKKFFLFTFSFFLFM----------AILSSS--GS--------------LVNFSIGWDGLGISSLLLIMFYPNKITLFNSFLTFFFNRLSDI-----------------------------------------LLV------F---FL-----------CYSMMK--IPLFFC---FDPSSTPTS------------------------------------FLFL---------------LIL-------------------------CLLIKSAQVPFSSWLPAAMSAPTPISAMVHSSTLVTAGLFMFFK---LISLFNLHG-LDLI---LVF------FSGFTF------LLGGFLGVMELDLKK---VVAFSTMSQISMILLFL-SL-SFYSLSMMHMFSHALFKTLLFTICGILFLSKSSEQL-----SM----KFKGSNYYFSFSALMLMSI----FSMSGIPFSSSFYTKDSVLE--S-LMENS----SFFF------FMILL--LGSILT---I-LYSNKIF------SSLAL--------N-SI--NSHFSLKSWKF-SY------I-----FMFTILMMSSLKIF--VE---------LCFS--SF----PPFIGKMEL-MLIN----LTILTAL-------FVSFKQSS-V-----SIL-------------SAEIL---FL-----KNYF-FGIGGK-IIS----SML-----------YPSLLSDS-----FFF-------KPS-MALNLN---LNY-SLKG-FKFWILPVF----ILIVL--------------------------
>Abacarus_sp._GD111
----------------------MFIL----------FSSF-----CFFFSL---VN--YF--FFFSLTSNFSFMIE------EKMLSLLFSVSV---DKIFYIFAM--MVCL-VTTLVL-LFSEVYME------TYKNKKFFILTITFFFFM----------LSLSIS--GS--------------LMNLMIGWDGLGISSLLLIMFYPNKITFFNSFLTFFFNRLGDI-----------------------------------------FFL------I---FF-----------CYCLSN--YSLFFF---FPAYVS-FS------------------------------------FLFF---------------FFF-------------------------GLLTKSAQIPFSSWLPAAMSAPTPISAMVHSSTLVTAGIFVFFK---FSYFFLYVG-VLKY---LTY------LSIITF------LMGGLLGILEKDLKK---IVAFSTMSQISMILFFI-SM-SLFSLSFMHTFGHALFKTLLFCACGSVFLWKYSDQI-----SF----NLTSSSNFYSFFFFFFVSI----YSMSGIIFSSSFFTKDLVLE--I-LLESK----ELFF------FFCLV--LGGMMT---I-VYSAKLF------QMLCF--------NFQK--ETFHSIKVYHF-FF------L-----FLFSFILLLFFKLF--LE---------LSFL--GN----FSSLTDAQV-YLLN----FLFLLTF-------FYQFGSKK-L----LA-L-------------GMEIF---FF-----KNYS-FGVFSK--LS----KNL-----------QMFNYSDS-----LFF-------KPS-NFNVKS---WGL-IKYP-HKFWILPFF----IIMMLM-------------------------
>Abacarus_sp._CA9
----------------------------------------------MFMSI---FN--YY--SFFSFSSYFSFSIE------EKILPFSSNWAF---DSSSFIFLS--MVCL-VTTLVF-LYSEVYME------LYNNKKFFFITLSFFSSM----------SILVTS--GG--------------LMNLMIGWDGLGISSLFLIMFYPNKVSFYNSFLTFFFNRLGDI-----------------------------------------LFL------I---FF-----------CFFLLD--YSSFFF---LSDINK-FW------------------------------------VILF---------------FFF-------------------------CLLTKSAQFPFSSWLPAAMSAPTPISAMVHSSTLVTAGVFIFFK---YSSIFSKFG-IFSF---LLL------LSMMTF------TLGGLLGVFELDLKK---IVAFSTMSQISMILLFI-SM-GAYSIAFCHTFFHALFKTLLFCGCGILFMWSYSDQL-----MK----NLNSKNLSCSLILFFLSSI----YAMSGLIFSSSFYTKDLMME--L-FLQEK----FIFT------FLVLL--LGSVFT---I-LYSSKIF------GALVS--------FFSI--KNFFSYKISHF-FF------L-----FLFSFLSISLSKLV--LE---------FSFR--SL----SCFITNFEI-LVLN----FLFFILF-------FFKLSVSS-L----IS----------------IEIL---FM-----KNIF-FSFTSK-VFS----LVP-----------SSYVFSDS-----YFF-------KPV-IMNMNS---LNLSNFYA-PKFWLYPLVSFFSLCLMIYSFSLIERGFEATKV-----------
>Abacarus_sacchari_GD130
----------------MFTKMFVSFF-------------L-----LFFFFMLSSLN--IF--FMMNLGGFFSFSLS------EKTHSLFLGLCS---DSVSLTFLL--MLCL-VTSLVC-LYSEFYME------FYKNKKFLMLTLAFFVFM----------LSLSVS--SS--------------LMMLMIGWDGLGISSLLLIMFYPNKITLFNSYLTFFFNRLGDI-----------------------------------------IFL------S---FF-----------CFFLSN--FSFFFY---LSDVSK-FS------------------------------------FILL---------------FMI-------------------------CLLTKSAQIPFSSWLPAAMSAPTPISAMVHSSTLVTAGLYVMFK---FMTVFECMN-LTSL---FFL------ISSVTF------LLGGFLANLELDLKK---IVAFSTMSQISMIILFL-SL-GAWSLALLHTLGHALFKTLLFVGCGVIFIYKNGDQI-----LA----NMGLGPLNFSVSILLLVST----YSMSGAPFSSSFFTKDLVLE--Y-FLETS----ELSF------FLVLI--LGSLLT---I-LYSCKLF------LGMTV--------N-RI--SNFLSLKNYQF-FF------I-----LFFIIFTMAILKLF--VG---------LCFV--PY----NCLISYTEV-ILIN----MVILFSL-------FMKLNFSQ-M----LSIY-------------SMEIL---FM-----KNYY-FASLSK-LKV----NFM-----------ESSFSTDT-----FIF-------KPS-SMNYLN---VKF-SPND-FKFWIFPFI----LFIFI--------------------------
>Abacarus_oplismeni_GZ33
--------------MLSFSKIFIFFF-------------L-----SFFFMINFYFN--SL--IFVSITGFFNSSFY------EKIFPFFFSLCS---DSVSFIFLS--MVLL-VTSLVF-LYSEFYLE------FYKNKKFLLLTFSFFLFM----------AILSSS--GS--------------LMNFMIGWDGLGISSLMLIMFYPNKITLFNSYLTFFFNRLGDI-----------------------------------------FFI------I---FF-----------CYFITT--YSLFFH---LGKLES-TF------------------------------------FFLI---------------FLV-------------------------CLLTKSAQIPFSSWLPAAMSAPTPISAMVHSSTLVTAGLFAFFK---LMVFFSDMG-LSVF---IVF------ISSLTF------LLGGLLGILESDLKK---IVAFSTMSQISMILFFL-SI-GLWSVSIMHTFAHALFKTLLFVSCGIIFVYKNSDQL-----LK----NFGGSGVSYSCSFIFIGSI----YSMSGIPFSSAFYTKDVVLE--S-MLDSS----KMIL------FFILI--LGSFLT---I-LYSSKIF------FCFSL--------N-SI--QNYFSFKLHHF-FF------I-----FLFFIITMSFLKIL--YG---------FSFF--NL----VSVVSWFEV-LSIN----ILIISIF-------LFKIKSSS-A-----SIL-------------SSEIF---FL-----KGYL-FSIFSK-VSK----SSF-----------MPMVSTDS-----LFF-------KPS-SFSISN---LEM-NSSY-SKFWVFPFA----ILIFLI-------------------------
>Abacarus_oplismeni_GD129
----------------MFTKMFVSFF-------------L-----LFLFFILSSLN--IF--FMMNLGGFFSFSLS------EKTHSLFLGLCS---DSVSLTFLL--MLCL-VTSLVC-LYSEFYME------FYKNKKFLMLTLAFFLFM----------LSLSVS--SS--------------LMMLMIGWDGLGISSLLLIMFYPNKITLFNSYLTFFFNRLGDI-----------------------------------------IFL------S---FF-----------CFFLSN--FSFFFY---LSGMSK-FS------------------------------------FILL---------------FMI-------------------------CLLTKSAQIPFSSWLPAAMSAPTPISAMVHSSTLVTAGLYVMFK---FMTVFECMN-LTSL---FFL------ISSVTF------LLGGFLANLELDLKK---IVAFSTMSQISMIILFL-SL-GAWSLALLHTLGHALFKTLLFVGCGVIFIYKNGDQI-----LA----NMSFGPLNFSVSILLLVST----YSMSGAPFSSSFFTKDLALE--Y-FLEAS----ELSF------FLVLI--LGSFLT---I-LYSCKLF------LSMIM--------N-RI--SNFLSLKNYQF-FF------I-----LFFIISTMAILKLF--VG---------LCFV--PY----HSLISFSEV-ILIN----MIILFSF-------FMKLNFSQ-M----LSIY-------------SMEIL---FM-----KNYY-FASLSK-LKV----NFM-----------ESSFSTDT-----FIF-------KPS-SMNYLN---VKF-SSND-FKFWIFPFI----LFI----------------------------
>Abacarus_oplismeni_GD121
----------------MLSKKFIYFLIPINLII------V-----II----ILYSMKSNF-NICFYYMDYKYSLLI------EMIIGLTL-------DKTSLAFIL--MTTS-VLILVT-KFSEMYMD------SYKVKKFFMMLMSFYLIM----------VLLILS--SS--------------MLALMTGWDLLGLVSVLLIFFYPNQISKMNGMMTLFFNRLGDV-----------------------------------------MLM------L---IL-----------TILLSQ--MDYYYYFTPKLSQMYFI-------------------------------------VSML---------------FVM-------------------------CSFTKSAQFPLSSWLPAAMSAPTPISAMVHSSTLVTAGILILMK---TKSILGDVTLMGEF---VLC------ISMFSM------IFGGLMACSEMDFKK---IIAFSTMSQISLIIIFI-TN-SWTKICVFHMIFHALFKSSLFSWSGLLFGLTFGSQA-------PS--SKSMSKLNMLKFNML-IST----FAMSGLLNSSSFFTKDKFIEKSF-YSQEN----EI--------FVIMI--IGTMLT---M-MYCSILL------SKMIDLSK-----SDKVY-----FLKDFKITMF------T-----M-FSLMIMSLGLSSVLELSEYPTYCESFCVMF-----------TNMIL-IMIMVLESKMY---N-------FMKKMSS--F---------------------TANLA---FM-----KSKS-YSSLYKSMKLGGVSFF--------------CYVSEK-----MFTLMAKKGTHSNVEHNVNTYNVYNNNTMAGNLVSNYILTT-----------------------------------
>Abacarus_bambusae_GD118
------------MKTVLFNKVYIFIF----------LFFF-----LMFFFC---LN--YN--YYLFFGSYFSFSLE------EKFTCFHFNVSL---DKISYFFLM--MVSL-VTSLVF-LYSSLYME------SYNNKKFFFLTLLFFSFM----------SILSCG--GG--------------VMNALIGWDGLGISSLFLIMFYPNKITYFNSFLTFFFNRLGDI-----------------------------------------LFL------T---FF-----------LFFLTH--YSFFYF---FPSQEK-FF------------------------------------MGLV---------------FFF-------------------------CLLTKSAQFPFSSWLPAAMSAPTPISAMVHSSTLVTAGIFIFMK---MDKFFLNFS-LYDL---LVV------VSVLTF------LIGGFLGVLELDLKK---IVAFSTMSQISMILFFI-SS-SLLSMALFHTLGHALFKTLLFCSCGVIFLFNFSDQS-----LK----NLSGKSLYSSSFFFFFLSI----FCMSGIIFSTSFFSKDLVME--F-FLDKK----NFFF------FLFLF--LGSFFT---I-FYSGKIF------SSLMY--------KPTL--KYLFSEKFTHF-FF------I-----FFFSVMTIFLMKFF--FM---------FFFM--DY----ICFLSKMEV-FFLG----LAIPCLF-------FFKINKFI-L----VS---------------SMEIM---FM-----KNFS-FSVMSI-FLK----IFP-----------HFFFLSDS-----MFF-------KPS-ILGFNF---INF-NIFS-YNFLIYPFV----LSTFVFFL-----------------------
