# Supplementary material for: Phylogenomics resolves the higher-level phylogeny of herbivorous eriophyoid mites (Acariformes: Eriophyoidea)
Source: BMC Biol. 2024 Mar 22;22:70. doi: 10.1186/s12915-024-01870-9 (PMC10960459; doi:10.1186/s12915-024-01870-9)
Supplement: Supplementary file 3 — Additional file 3. Original untrimmed alignments by Gblocks v0.91. [file 12915_2024_1870_MOESM3_ESM.zip › Additional file 3/AA/NAD6aa.fasta]

>Zygoribatula_sp1.
------------------------------------------MTMVTM--IGS---LKAMLSI---NPMP-------MAL----SILMISI-LTAVMIFKKTAL----SWVSFV------FI-LTFASGMMTL-FVYVASL---TP--N---EKMKTKKTIWPWAIL---I---MA--IMVPNSNPEM------------------MKISMKMFSSQSALLIMGG-IILMTMFAIAMQG-------YSPNQA--TSSNF-------------------
>Z392
--------------------------------------MITLMYLVSV--ILL---CVMMNIL---NPMK-------CAV----TLMLYSA-VMLTVMGATSGN----YWYSLL------MC-LLFIGGVVMM-LMILSSI---LP--N---EKESTSKKMTM---TILSVFILILTNTFMTDGKSYS--------------------I-LKWSIISKFSIVLIMVIMTLYFFTFVNLL-------TTNKSS--MRTFF-------------------
>Z382
--------------------------------------MMTILPYLIV--LMS---TNMINFT---NPMK-------ASF----TVIIMAT-LIMLCLVVSKGS----SWMPII------FY-LLFVGGVLIL-FMILSSL---AP--N---EASMKMN-----------ASFMGMMGIFVMSPLWYI------------HVPTENSPSSLKQGVLEISFLAVMSVTVMLYFFSFMMIL-------SEEKIS--MRTSI-------------------
>Z344
-------------------------------------MIT-LTSFLLA--VLS---MSISTAL---NPMK-------TIY----LMMALSM-ATTVNMTIHMST----SWSPLI------IF-LLFMGGILIS-FMIMASM---LP--N---EKSMKMK-----------FISSVLLTMPILTLTWGE------------LNTESASFI-LKTIISSSMSLTILIPLMVSYFVVFILLI-------SQTSAP--LRTMSC------------------
>Z343
--------------------------------------MMSLISLLLL--TLS---LNSLKTL---NPMK-------MIF----SLLFFSF-LILVSLSGAIKM----TIMTTI------LF-MLFVGGILVS-FSMVTSL---MP--N---QKSLNFKLTHLI------LYFLGCWTTFSLTNTQSL-------------------SLVTKELFVSNNNVFYMTFIMLFYFIAMIQIV-------SQTKSS--LRSMNCN-----------------
>Z318
----------------------------------------MIMTVI-L--TLL---WVAKSAS---NPLK-------VSA----ILLILSG-LSFLSLKVSNGL----TWVPMI------MF-LVFTGGILMA-FMILSSI---LP--N---EKTMKIKSPKILLTL---MIVTSTI-----VGTSSA------------GSKEI--LTEMKSILSSPPFFGMLTGVIMIYFFLSMGLN-------EGEMSP--MRSFQCR-----------------
>Z296
------------------------------------MTTLFLENLLMI--ILA---SLTMKAS---NPIK-------MSM----ILLILSS-IIFFKMYTFSSK----VWFPTL------YF-LIFMGGILMM-FMILSST---LP--N---QPSKKMSKMFFLIPTLMGASMWDWETQ--------S------------SSMPTK---MIKSMIDSSHSTMLMVVLMLMYFFMSILMV-------SKEECP--MRKSS-------------------
>Xenillus_tegeocranus
------------------------------------------MTILMM--TMT---IMT-KNI---NPMT-------TSI----MILTIST-TTTILITKSLTS----SWMSFI------TI-ITFSSGMMTL-FIYTASI---SP--M---ETNKSKK--QPSMLM---MTSPIL--MTLPHSN-KN------------------PHLNMKSFSSQTLMIMMGI-VLIITMLAISTHG-------HHPHQT--LSTSF-------------------
>Walchia_hayashii
-------------------------------------------MMLFAPTTLI---SQTKSSK---SPMS-------ILI----MILITSW-FS----SIFLISTGQNQW-PLI------FLVMLFNGGLMIS-YLFVISM---LP--K---EKKEFQKLS----LLQIVMLMMI---SSISLSKTDK---------------------AFQMMFNLSMWVMMFITIMISMVMMFIFMMMMDPFKTMKSTF---------------------------
>Vittacus_cannabus_HEN44
----------------------------------------MISTYLMA--LLT---VQTASST---NPVK-------MSL----NLSFLSL-MIFFVMYLNSSQ----VWFPFM------FV-LIFMGGIMMV-FMILSSI---LP--N---EKS---SKNFLSL-PMILVVLSALNFS--------N------------YQTQSSISKQLECMMNSNTSMILMMMLMLAYFFSSIKIA-------SKEESP--MRYSS-------------------
>Vitex_agnus-castus_L._S152
------------------------------------MIISITLILLLY--VVT---MMLATVK---NPVK-------MSM----MLLFFSS-LIFLKFYLTSGM----VWFPIL------FF-LIFMGGILMM-FMILSSV---MP--N---ELNKK-SKKYMFTLPFFLLILS-LEIK--------S-------------EYNSNFSKMVKTFIDSDLNFSIMLALMMSYFFISVLMV-------SKEETP--MRKSLC------------------
>Vasates_sp.nov._Z327
-------------------------------------MNTLTIALV-W--VLG---AWAMTSN---NPVK-------VSI----FLMLTSA-ILFAKSGVVSSK----MWFPLM------FF-LLFMGGILIM-FLILSSL---SP--N---QKSEKKTKMISTL-----SLPPIIVFTLTSLL-SYE------------TAYVD--IQGSKEILSQGANMSMLTIMVLTYFIIFMKML-------TTKKST--LRLE--------------------
>Trombiculidae_sp4.
---------------------------------------MLAMKYLMI--SIF---SEASKTS---TPMK-------VLL----GVLMASW-MMAVNLNFMSGS----AWPSIM------LI-MAFNGGLMIL-YVFAIAM---TI--Q---EKSKSLSMNTKVL-----ATAIILMAYSSHTKKFNE------------------SFNSMYSFSGKTIIFMTV--VMMMMLIPMMSMT-------INPFKT--LKSMN-------------------
>Trisetacus_ehmanni_Z341
------------------------------------MLISY---FCCL--ILT---VFLFYCP---SPFI-------SCL----LLLINSS-IFSFMMYVFLNS----VMVSLS------FV-LVFIGGMLVM-FIMVSSV---SP--N---EKNVNMELTFMILF-------FFFSLMIPVMMDFNF------------DVFCLKLVFSSTYY------IYFCVLFMYMYFFLFMYLC-------TFKGVS--LRSFFF------------------
>Trimeroptes_luanchuanensis_Z322
--------------------------------------------MSIS--NII---AISAKNK---NPVK-------LSI----MLMITAT-LHMMALFWTSSN----TWFPLI------FH-MLFLGGILIM-FLILSTI---NP--N---IKMWKKKNKIFK------RMIIALM-MSSTFSWMMK------------TTTTMK-LADIQWFTQSKTTMIMMTMLISIYFIMFSILI-------AMEKKS--LRTTI-------------------
>Trematuridae_sp.
--------------------------------MFLFLIIKLIKLAMLI--NLL---LF--SSI---HPMM-------MII----ILILLSL-MLMIFMFMVSKT----SLLSMI------LL-LMMLGGMLII-FIYMASI---SP--N---NILINNFVMLMG------PLMLIL-PLNINYS---------LNNYNKTDFLQ-------IFSSISMYNSILLITYLLMSLYIILKLI-------NKMFYS--LKMN--------------------
>Tityus_serrulatus
--------------------------------------------MSLL--SVV---FF--FSN---HPLI-------LGM----LLILMSV-VVSMNLFLLLGL----AWLSYV------VV-LVFLGGVLVL-FIYMASL---AS--N---EDFDINSSYILV------FLL----LLGFMGSWFYFNQEFYMWKLYLFFPFS--------------FVIIFLGFYLLMSLIVVVKIS-------CVEEGP--LREVS-------------------
>Tetra_suspensae_SD22
-----------------------------------MIILAYMGVAL-G--FS-----WMITST---NPVK-------MAM----SILIISS-SMFLSLSTSSGT----SWIPTI------LM-LLFMGGIMMM-FMILSSV---LP--N---EKSKKGK------AF---VVIMVIILLLQKEQTFVM------------MTDSM--SMESKSFLMSGENFSVMMILILFYFSVTMMML-------NSEETP--MRSLYCY-----------------
>Tetraspinus_sp._HEN26
--------------------------------MTILMNVMMVSSLS-F----------MIFSN---NPMK-------TSF----FILVSAS-MMFLSIKMKMGS----VWIPLI------YF-ILFTGGILLM-FMILASI---LP--N---EKAMKVKISKAMMMS---LILITMI----QSKESSK------------EI--T--LNLMKSFMSASFNLMFMTSTILFYFFSSMSIN-------NVEEYP--MRSIM-------------------
>Tetra_sp.nov._Z400
-------------------------------------MNTLTIALL-W--VLG---IWTMASN---NPVK-------VSI----FLMLTSA-LLFAKSGVISSK----VWFPLM------FF-LLFMGGILIM-FLILSSL---SP--N---QKSSKGAKMISTL-----ALPPIIMLILISLL-SHG------------TSYVE--MQGSKEILSQGANMTMLTIMVLAYFIIFMKML-------TTKKST--LRLE--------------------
>Tetra_sp.nov._Z284
-----------------------------------MMLSMMLTLTW-I----------VINSN---NPLK-------TSF----YILIVTS-YMFLSLKLESSM----TWMPLI------FF-ILFTGGILMM-FMILSSV---LP--N---EKSLKIKVSK---MS---LTIVTALALLSQILQQSS------------QK--T--SPTLKSFLSSNHNLILLTSVILIYFFYSINLN-------STEEYS--MRSLQC------------------
>Tetra_sp.nov._CA43
-----------------------------------------------M--SVS---ATTIWSS---NPVK-------LSI----LLIFVSA-GVFILMSLMAGN----SWFPLV------FF-LLFMGGILMM-FMILSSV---LP--N---EKPEKNK--MLWNLVTLWAVILTLLST--------K------------YPQSSHTFSSSKMFLNNGTSMMALTTILILYFFVMILIL-------SKEELP--MRSVLCHDGKLIL-----------
>Tetra_qingyuanensis_Z333
-------------------------------------MNTLFFFLL-I--LTA---TYTLQSM---NPVK-------VVF----SIMILSV-ALLMWMAIQSGN----FWFPLI------FF-LLFMGGILIM-FLILSSL---LP--N---EKSWKNKKSWATL-----TALFVLPMYLSPMKYGCT------------SSSFS--LTEGKNALSTGPNLIFATILILLYFLIFVTML-------SSEKSP--LHMN--------------------
>Tetra_pyriana_HLJ98
------------------------------------MITIISILTM-S--ITL---IWCVSAV---NPVK-------TSA----IILLSGT-MMFYQLS-KPGL----TWYPIL------ML-MLFTGGIILM-FMILSSI---LP--N---EKSMKMS------NF---ITFFTPLMILTSLKDWPS------------TLESV--VAETKTFLSSGASFFLMMTIIMLYFLGTMQIV-------SSEETP--MRSVT-------------------
>Tetranychus_urticae
------------------------------MQNYFKFNLKMILFFYFL--TM---------NF---NPMS-------VVI----NFSFFLL-ILMMNFLICNND----KWMMML------LI-IFMVGGMMIF-VSLIC-----------------CTMKFNLMNKKKNYLIIFLITFYLSLMIMYN--------------------SFSISLSFMNNMFMFFFCFLIIMMMFFLKNIL-------FKKQKN--IKM---------------------
>Tetra_lycopersici_FQ
--------------------------------------MMTLMLTVTA--VFA---LLNVSST---NPVK-------MML----IL-----------LGISSSSFVMCYWLGVMSAFVIILY-MLFVGGILMM-FMILASL---LP--N---EKSMKSSTMPMIAGI---SIMTWLLS--ESFKSVT--------------------SETVKSAFFSMQMVTMAVILVLIYFFSFLYVL-------SSQDQP--MRFFLCREMKFL------------
>Tetra_lucidi_HEN8
-------------------------------------MTTVTAMML-A--TSI---IWSMKSM---NPVK-------VSI----SILLSSC-SLFFIMGLTSGL----SWFPIL------ML-MLFMGGIIMM-FMILSSI---LP--N---EKSLKTK------TL---IVVLITLMMIFSYSPLFL------------TTEST--AINSKTFLMEMLNFIFMMSLILFYFLSSMNLL-------TAEKSP--MRTLY-------------------
>Tetra_louguantais_AH43
-------------------------------------MIMTVSLTLIA--FFS---TFFSKNP---NPVK-------ISM----VLLVYSV-MVFSTMFINKVT----SWFPLL------FF-LIFMGGILMM-FMILSSI---LP--N---EKTYKMK------YT---LAGLCMWMLWSSYPDLAN------------ETSIS--TQNLVSCLNTSNVMVLLMLIMILYFFFTLSVL-------SNDTTP--LRSK--------------------
>Tetra_cuihuae_QH6
--------------------------------------------MLAL--NAS----AAGIST---NPIK-------LSI----LLVFLSA-LMFFLVNLVTAS----LWFPLV------FF-LVFMGGILMM-FMILSST---LP--N---EKSNKV-----------TISVVTLSASLPLLLASSP------------MGQQEVFYKEAKEIVASNQTTLALTLLMIMYFSVSMYMV-------SKEEVP--LRSLEKCYYK--------------
>Tegonotus_celtis_YN448
------------------------------------MMTMAITMSL-I--FQL---KFLINSV---NPVK-------LSI----QVLATSA-ILFLTIFYYTQK----AWFPMI------YL-MLFMGGILIM-FVILSSL---MP--N---ETMSNKQSLLYTLS----IIFITVPMISENLGKMSF------------QEATP--EAISKMNMTTSLMIVIMTFLILIYFTTFMSMM-------EKMKLP--------------------------
>Tegolophus_ulmi_CQ4
------------------------------------MLTLSSSVLL-I--LQL---KYMVDNN---NPVK-------LSV----QILICSA-ILFLMIFIKEHQ----VWFPLI------YF-MLFMGGILIM-FVILSSL---MP--N---EEMKNSQKIVSMGL----MGLVILLIIVSNSKTIKM------------KTFSS--ESMAQMSMTMSLLILMMTFLILIYFTVFLSIM-------EKMSLP--LKTQSCHK----------------
>Tegolophus_tremae_Z368
-------------------------------------MTMASSALI-I--WEM---KYMMNNV---NPVK-------LSV----QILICSA-FLFTMIYFKMHQ----VWYPLL------YF-MLFMGGILIM-FVILSSL---MP--N---EAMTEPQKILSSTV----LALTILSMIGSNSNMSGM------------KETTS--ESMAQLSMTLSMLILVMTFLILAYFTVFMSIM-------EKMKLP--------------------------
>Tegolophus_oblatus_QH7
-----------------------------------MMMTIMYGVLL-T--LVI---MKMLTSM---NPIK-------ASL----CVLMSSC-IMFLIMGMTTSS----TWLPII------LL-MLFMGGIIMM-FMILSSI---LP--N---EKSMKTS------KV---SMVFMAFLILQLMTSNSS------------VQEGI--SFNCKAFLMSGTNFLFLMAVILFYFLTTMSTL-------SSEQTP--MR----------------------
>Tegolophus_miscanthus_Z371
--------------------------------------MMTSSSVMLA--MSA---VGFVSTR---SPMK-------KTM----ALLIFSA-WTFLVLGANKTP----TWIPTI------YM-IMMVGGILMM-FMMLAAL---SP--N---EKSQPVSGVILAP-----TLMWVLTSGATSGQKTSS------------EATL-------LEALSMSHNFYMITFLILAYFLCFTGIM-------YSMKNS--MRKFI-------------------
>Tegolophus_miscanthus_Z336
------------------------------------MTKMSMATLM-I--VLI---YSMSMNN---NPIK-------SSM----MLMAMSA-AMLMSVKLTLGT----TWFPLL------MF-LLFTGGILMV-FMILSSI---MP--N---EKVLKIKIPK-SLAM---MALLAATWMTLKMKSGES------------TL------SEVKVLLSSASMFYPLTFLILSYFFYSVGIH-------ESEPNP--MRETQ-------------------
>Tegolophus_lespedezae_HEN12
-------------------------------------MNTLFFMIL-I--LAA---MSILQSM---NPVK-------VVF----SIMVLSM-VIFLWMTVQSSG----VWFPLI------FF-LLFMGGILIM-FLILSSL---LP--N---EKSWKSKKIQMVM-----AFLAAMSLYLTPTKYEST------------GSQFS--ITEAKNAMMAGKNLIFMTTIILLYFLIFVSML-------SSEK----------------------------
>Tegolophus_hunanensis_HEN41
----------------------------------------MTLILLLY--VVT---MMLATVK---NPVK-------MSM----MLLFFSS-LIFLKFYLTSGM----VWFPIL------FF-LIFMGGILMM-FMILSSV---MP--N---ELNKK-SKKYMFTLPFFLLILS-LEIK--------S-------------EYNSNFSKMVKTFIDSDLNFSIMLALMMSYFFISVLMV-------SKEETP--MRKSLC------------------
>Tegolophus_hunanensis_HEN17
------------------------------------MIISITLILLLY--VVT---MMLATVK---NPVK-------MSM----MLLFFSS-LIFLKFYLTSGM----VWFPIL------FF-LIFMGGILMM-FMILSSV---MP--N---ELNKK-SKKYMFTLPFFLLILS-LEIK--------S-------------EYNSNFSKMVKTFIDSDLNFSIMLALMMSYFFISVLMV-------SKEETP--MRKSLC------------------
>Tegolophus_hunanensis_AH39
----------------------------------------MTLILLLY--VVT---MMLATVK---NPVK-------MSM----MLLFFSS-LIFLKFYLTSGM----VWFPIL------FF-LIFMGGILMM-FMILSSV---MP--N---ELNKK-SKKYMFTLPFFLLILS-LEIK--------S-------------EYNSNFSKMVKTFIDSDLNFMIMLALMMSYFFISVLMV-------SKEETP--MRKSLC------------------
>Tegolophus_celtis_S136
-------------------------------------MTM-IMILL-I--LMA---KYMSESI---NPVK-------LSI----YLMALSA-SVFLTMMLLSSK----IWFPMI------YF-MLFMGGILIM-FMILSSL---MP--N---EKMMKNQNMSSTMM----KIAIMTTGLTAINTMIKF------------NHVEP--EITAKLELGQSTFMIFMILMILTYFLVFMNSM-------ESMKNP--MKSQM-------------------
>Tanystylum_orbiculare
---------------------------MFFNKLLS---VIFMMFILMI--TFI---F----TK---TPLM-------MIL----IILLQTF-NISMMLGEVYKS----FFMSYI------LI-LVFLGGMLVI-FIYIASL---NN--S---KKINYKILLFMA------SLVLML-TILFI-----NINCIKIFIITDTKMFSILEYSMNLLFSDFMSMTIIMALYLMLTLLVIVKMC-------NINKMP--LRKL--------------------
>Tachypleus_tridentatus
------------------------------------MTKIIITLMLNL--SFT---FF--ITS---HPIM-------MIL----NLIILTI-LSSLLTTLFMKI----SWFSYI------LF-LIMLGGMLVV-FIYITSL---AP--N---EPFKLSLITMIL------MTSSFP-LVLSSYNYMFHYKSTMFKLSITNMFSS-----------LSLLTTILLVSFLLITLIAVVKIS-------KISQGP--IQLT--------------------
>Surapoda_tianlinensis_Z302
--------------------------MLFTFMCI-------------F--LAV---EIISGSV---SPLK-------YCI----LVIFVVL-TMSAIMWKHSSV----SWGPLL------LV-LLFVGGLMMV-YTIMSST---SP--N---LKGSSNPVV---KMF-MWMLMIATAIGGSSSLYNVS-------------------YESLKEGTSSLTLMCILSMLMSLYLYGCSVVL-------FEEGLS--ARSYTDCP----------------
>Surapoda_tianlinensis_GD126
--------------------------MVMVFNSIMELSGVILMMSINL--FTY---SLISNNW---NPLK-------YCL----GSILILC-VFCESIWLGTGA----SWIPII------FM-MLIMGGLMMV-YSVVCST---IP--N---SKIKGISVLNKNKLFILCLLMVSWASNKSMNL--MT-------------------MES-KELVSSFNVMILMTIIMIFYMGSATTLL-------YSEELS--ARSYLS------------------
>Stylochyrus_rarior
------------------------------------MLFSDINLIIPM--TIM---FC--SSK---HPIM-------ATI----FLMLITL-NMATYISQVTKT----SWVSII------IM-LLMLGGILIL-FIYVASL---NS--N---SSFLFHKILYFM------PIVLIFPYFNLTNTPLTHNNLSNLFSLSEI-------------------NNICGMIYLLITLLVVMEMI-------TTMKAP--LRSTTY------------------
>Steganacarus_magnus
--------------------------------------MLNKEIFLFL--FFL---ILSMGTK---DPFL-------FCV----ILLSLSI-SLSFSMLWKLCS----VWIPSI------IL-ITFSSGMMVL-VMYSSSL---VS--L---KGEKKLKIKSYFLAL------ILIWLFKENNSMEEK------------------TESFFKEFSSSMYLPLMAL-IMLMFMIPMIENC-------FVPFNS--LQSSF-------------------
>Sperchon_plumifer
------------------------------------------MIIMTI--SMITAMSFLITSN---YPMS-------III----TIILTTI-ISSTEMMMNNNM----SWMSML------VI-MLFVGGLMII-YIFILSM---NS--N---KMPKEKMYMPFT------LLIIMSSLMSLMNQKESKSHTG------------------SFFFSNNWDMLLMIIISIIISMMFMSKMI-------FNPASP--SKSMK-------------------
>Shevfchenkella_miscanthis_KK11
------------------------------------MTKMSIATLM-I--MLI---YSMSMNN---NPTK-------SSM----MLMVMSA-VTLMSVKLALGT----TWFPLL------MF-LLFTGGILMV-FMILSSI---LP--N---EKILKVKIPS-GLTV---MILLATTWAILKMKSGES------------TL------SEVKVLLSSASMFYPLTFLILSYFFYSVGIH-------ESDPNP--MRETQ-------------------
>Setoptus_koraiensis_SD23
------MISLENTQSFKFLTSSVNVFFKLNFELMETMFYTF-----IF--ISQ---SMLFTST---SPMV-------SWM----VLMVSSI-LLMFVLYIGMSH----SFMTFL------VL-LVFVGGIMVL-FIFMSSV---FP--N---ERNKPLMFNMYIFF-----FFFF--------------------------------------F------FFI--FF--MPLSFFFKIM-------LFTGLF--IFMYFF------------------
>Setoptus_koraiensis_HEN28
-------------------------------------MNTFFFLFL-I--LTA---TFILQSV---NPVK-------VVF----SIMMLSM-VIFLWMAIQSSS----VWFPLI------FF-LLFMGGILIM-FLILSSL---LP--N---EKSWKSKKIQSVM-----AFLAAMSLYLAPAKYSST------------GSSFS--ITEAKNAMLAGSNLIFMTTLVLLYFLIFVSML-------SSEK----------------------------
>SD27
-------------------------------------MTALIPFFI-I--MIF---LAMSNSK---NPMK-------ISF----LIMAGVS-LMLITIFMETGN----SWFPLL------FF-ILFTGGILMM-FMILSSI---LP--N---EKAYKVKVPK----I---IFVFSMIMFPVVSYSKEN------------FAGSN--FYALKSLISSSLFFSLMTVIILLYFFNSIKLN-------SSENYS--MRSFQCC-----------------
>SD20
-------------------------------------MTLTLAKTA----------WVTLTSG---NPLK-------ASF----FILLSTM-IMFLSIKLKTNS----VWMPMI------FF-ILFNGGILMM-FMILSSI---LP--N---EKTMKMKYSK---FS---VIWITALMFLTT---KQK------------ETSMI--SSQTKSFLSSGMNLIFMVVVILLYFFGSINMN-------STEDTS--MRSLQSMC----------------
>SD19
-------------------------------------MMTSLGAIM-M--VTI---LWGIKSL---NPIK-------VSM----GVLVTST-LMFFFMSLSTGM----TWFSMI------LI-MLFMGGILMM-FMILASI---LP--N---EKSMKTK------NM---YMIIGMMLCASSISGSSG------------SVESV--SFNSKSFLMSSINFFFMMSIVLFYFLGSMSIL-------SAEQTP--MRSIT-------------------
>Scolotosus_sp.nov._GX54
------------------------------------MISSWLLWMMIF--LIS---LYSSTIK---NPLK-------MSL----ALVFFGL-LIFMQIYMSSSK----VWFPLI------YF-LIFMGGILMM-FMILSSI---LP--N---EKMMK-PKKFAFL--ILTGAMSLTGFK--------S------------LESTCQV-KEVKIFLDSSSTMSSMMLIMLMYFFVSILMV---------------------------------------
>Scolotosus_sp._GZ100
------------------------------------------MCFILI--LLM---LFSSSCK---NPVK-------LSM----MLMMLSL-TIFFKMYLMSAQ----VWFPYI------YF-LIFMGGILMM-FMILSSI---LP--N---EKNIK-SKNFFFLTPFIFIMLSNMNEK--------S------------CMVE-EMTMKIKSLLDSSSSVVLMMMIMMMYFFLSVSMV-------SKEETP--MRKSMCY-----------------
>Sarcoptes_scabiei
-----------------------------------MDLSGLLLFLFLM--IMM---FFFIFNF---SPLKFSFFLVFFSV----LFSFFVY-MFSLSL-----------FLMSV------VI-ISYSTGMMII-YSYCSLF---SV--H---EEKKSMVKYNMYM----YIIIFFIFFY-----------------------------FLDSMNYSMQGISFYYQMLLTMMIIMFVIIF-------FLKVMN--ISMMNPPKKLMDCF----------
>S167
-------------------------------------MSLFYVMAPLS--LLF---CMT--SL---GPMK-------MAM----NLMIFCI-LMTFLIWMLKGM----TFFPLI------FL-MLFTGGVLVT-FMILSAV---SP--N---EKSMKMQ-N-KMGPAILIVLSM-----VSIAPTAES----------------KSEMLASVSYFQSDFSLMTATILVLLYFMGFSMML-------SSNKTT--MRNNI-------------------
>Robertsicus_elaphensis
------------------------------------MLFSEIKFLIFF--STS---MI--FMS---HPLL-------MLL----SVMLLTL-FLSMIFYYYTTL----SILSLM------MI-ILILGGMMII-FMYMVSL---IP--N---QKIHFNKKMTMI------ISLVII-MISININFQLKININFFMKMYFNTYVN---------------IMIMMMLYLIITLTVIMSNS-------NSFNCP--MS----------------------
>Ricinoides_karschii
------------------------------------------MIKLII--SVL---FL--ATN---HPIS-------QII----FLITLTM-LISHNIFMLMNN----AWYSYV------LI-LIMIGGMMII-FIYMAST---LA--N---KKFIINMQLLIC------MLIPIP-MINTNQINTITHQPNMNTLYEYNNMWT----------------TIMLGMYMILTLLVVNKST-------MNYDTP--TRAN--------------------
>Rhyncaphytoptus_ulmi_HEN3
------------------------------------------MTAT-S--INL---FYTTFSL---NPVK-------VSV----LLLSSST-LMFFMMFILSGS----TWMPMI------LY-LLFMGGILIV-FMILSSI---MP--N---EKSLKLK------NS---SMMFVMVLMLSGMGLTSK------------SEELVLLTTQLKSFFYTNSNMIVMIVLIIIYFMMFIKIT-------SMEKSP--MRSSMCH-----------------
>Rhyncaphytoptus_sp.nov._GZ96
-------------------------------------MTLLSMIML-M--TSY---LTA-QSL---NPVK-------TSI----FLLLLST-TMFIFMNLEKGL----SWFPMM------FY-LLFMGGILIV-FMIMSSI---LP--N---EKTLKMKNINIL-------SMLALSFMLQMNKSKME------------STTQI--TYQLKWFFQEGMNLIFVMFMITLYFFLFILLI-------SEEKSS--MRSETCY-----------------
>Rhyncaphytoptus_sp.nov._CA38
----------------------------------------TMIKGLLI--LLV---LGMINSS---NPVK-------LVI----KLLYISG-LIFFFMTLNGGS----CWFPYI------MM-MLFIGGILIM-FLILSAI---MP--N---EKESEMKKSKI-------IMLSAIIPFFTMGRMNSAEAISMGNKWVMSIP---------GSY------MM-MLGMMLPYFVSITFIL-------SSSKTP--MRTIT-------------------
>Rhyncaphytoptus_redwayensis_CA28
-------------------------------------MITLTKTL-II--LIC---YILIYHA---NPVK-------MGL----SILFLSS-MFMVVMSTYSGS----MLTPTI------FY-LLFMGGILIL-FMIISSI---TP--N---EKSIKMNVDYKS------IIMVVGFVLISSANLCAS------------NM---LIVSQSKWFLTSNLSFTMILSLVSMYFLMFLKLL-------SNSKAS--MR----------------------
>Rhyncaphytoptus_longipalpis_JX3
------------------------------------MMNLMLASTS-F--LMI---LILISSN---NPMK-------TSF----YLLLSSG-VIFFILKMKISS----VWMPLI------FF-LLFAGGILMM-FMILASV---MP--N---EKAMKTKVSI---IT---IPILGIISTLHPMKMKPI------------ES--L--SSQIKSFLMSSTNLIFMTVIIMIYFFYSIGIN-------TEEEHP--MRSVT-------------------
>Rhyncaphytoptus_longipalpis_JX2
------------------------------------MMNLMLASTS-F--LMI---LILISSN---NPMK-------TSF----YLLLSSG-VIFFILKMKISS----VWMPLI------FF-LLFAGGILMM-FMILASV---MP--N---EKAMKTKVSI---IT---IPILGIISTLHPMKMKPI------------ES--L--SSQIKSFLMSSTNLIFMTVIIMIYFFYSIGIN-------TEEEHP--MR----------------------
>Rhyncaphytoptus_dielsianus_GZ35
--------------------------------------MMTLMLTVTA--VFA---LLNVSST---NPVK-------MML----IL-----------LGISSSSFVMCYWLGVMSAFVIILY-MLFVGGILMM-FMILASL---LP--N---EKSMKSSTMPMIAGI---SIMTWLLS--ESFKSVT--------------------SETVKSAFFSMQMVTMAVILVLIYFFSFLYVL-------SSQDQP--MRF---------------------
>Rhyncaphytoptus_boczeki_CA37
---------------------------------------MTMIKGLLI--LLV---LGMINSS---NPVK-------LVI----KLLYISG-LIFFFMTLNSGS----CWFPYI------MM-MLFIGGILIM-FLILSAI---MP--N---EKESEMKKSKI-------IMLSAIIPFFTMGRMNSAEAISMGNKWVMSIP---------GSY------MM-MLGMMLPYFVSITFIL-------SSSKTP--MRTIT-------------------
>Rhodacarus_sp1.
-------------------------------MYVFIYTIFWMKFLFSF--SLL---IL--LSN---HPIM-------MIL----SLILSTI-FFSLYLCFFLKN----SWVSLI------FM-LIILGGMLIL-FIYMASL---AA--N---ENFKTSSWTAFL------FLFIMI-FLSFNESL-----NNFPKKLIISSFIN-----------KSYFNSMFGIFYLLLTLFIVVEMT-------QSYKSA--IRSSF-------------------
>Rhizoglyphus_robini
-------------------------------------------MMALI--MTC---VVLIPLV---SPIK-------VAF----TITVASL-IVSVSAFSSTLS----IFPSAG------VV-ISFSSGMMIL-FCYCAMM---TN--Y---E-SKNINKTTMMMIA---AMSVMLSNSSMMENKQAT------------------NNLSTSLMSS-SPMLIVGMLVILMSMVCINKAM-------FSPKKT--MISSY-------------------
>Rhipicephalus_geigyi
------------------------------MCMLITMLFSEINFVMIL--SIV---CI--SFF---HPIM-------MLL----SLILLTL-FLAMVFYHCYQF----SIMSLM------MI-LIILGGMLIV-FMYMISL---CP--N---KKMKFNKKLS-V------TFVFLL-LTTSNKMLMMKLDLVYINKIYLVNFVN---------------MIIVMMIFLILMLMIIAKNL-------NWIN----------------------------
>Rhinotergum_shaoguanense_S88
-------------------------------------MTIILMILS-A--MSL---YLMIFSN---NPVK-------AMM----SLLMLSS-ITAIMMFNFSSM----AWFPSI------FY-LLFMGGILMV-FMIMSSI---MP--N---EKMSKIKNI---------FLVTAVIMLITLNMAENA------------KIEELMFNSQLKWFMMCNQNILMATILIMVYFFMFIKQV-------SKEKSS--LR----------------------
>Rhinophytoptus_c.f._sericeaomeiensis_AH42
-------------------------------------MTMIKILTI-S--TLF---YTT-QSL---NPVK-------TSI----LLLGMAS-AMFLYMTTMSGQ----TWFPLI------FY-LLFMGGILIV-FMIMSSV---MP--N---EKMKKVKYNKMLIISSIAISMIVMSAMIDTGSSSME----------------------LKWFLHSENNMILMIALILSYFLMFIKIL-------TKEKAS--LRSEL-------------------
>Rhinophytoptus_broussonetiae_Z401
---------------------------------------------LAY--LIA---STMAFNF---NPVK-------MSM----MMLSMSV-LIFMSLYLKTKM----SWFPLV------LT-LLFTGGVLMM-FMILSSL---AP--N---EKTF---KKKLKMKI--FMTILPL---LIMLNI---------------KTSETIQIFQIKWFMQSNMNMFSSMCVIMAYFFIFITMI-------YKKNFA--MRTNKMCF----------------
>Rhinophytoptus_broussonetiae_Z292
LLKKKNKKKKNKKKKKKKNNFSLIFNTQNWCFNKLSKMLTTMMIMLAY--LIA---SAMAFNF---NPVK-------MSM----MMLSMSV-LIFMSLYLKTKM----SWFPLI------LT-LLFTGGVLMM-FMILSSL---AP--N---EKTF---KKKLKMKI--FMAILPL---LIMLNT---------------KTSETIQIFQIKW-----------------------------------------------------------------
>Rhinophytoptus_broussonetiae_GZ98
--------------------------------------------MLAY--LIA---STMAFNF---NPVK-------MSM----MMLSMSV-LIFMSLYLKTKM----SWFPLV------LT-SLFTGGVLMM-FMILSSL---AP--N---EKTF---KKKLKMKI--FMTILPL---LIMLNI---------------KTSETIQIFQIKWFMQSNMNMFSSMCVIMAYFFIFITMI-------YKKNFA--MRTNKMCF----------------
>Rhinophytoptus_broussonetiae_GZ74
-------------------------------------------MMLAY--LIA---STMAFNF---NPVK-------MSM----MMLSMSV-LIFMSLYLKTKM----SWFPLV------LT-SLFTGGVLMM-FMILSSL---AP--N---EKTF---KKKLKMKI--FMTILPL---LIMLNI---------------KTSETIQIFQIKWFMQSNMNMFSSMCVIMAYFFIFITMI-------YKKNFA--MRTNKMCF----------------
>Quadracus_cudraniae_AH41
-------------------------------------MTMIKILTI-S--TLF---YTT-QSL---NPVK-------TSI----LLLGMAS-AMFLYMTTMSGQ----TWFPLI------FY-LLFMGGILIV-FMIMSSV---MP--N---EKMKKVKYNKMLIISSIAISMIVMSAMIDTGSSSME----------------------LKWFLHSENNMILMIALILSYFLMFIKIL-------TKEKAS--LRSEL-------------------
>QH8
------------------------------MFIKLSKMITIFSLLL-G--FQA---AWALKSM---NPIK-------VSM----SVLMMSI-VLFFLMSLSSGL----TWFSLV------LL-MLFMGGIIMM-FMILSSI---LP--N---EKSMKSK------SS---VWIMMALITMSFTSPYAA------------TTESA--AANMKSFLMDSWSFFLMMGIVLFYFLGSMSVL-------SSEQTP--MRSLS-------------------
>QH2
-----------------------------------------MFWMVAT--LSS---I-CVQAN---NPVK-------VSV----SLMGMSG-LMFMMAGLKSGS----TWFPLL------MF-LLFVGGILMM-FMILSSI---MP--N---ENSSPLKYS----------FVTAVVGSLEFARLNHQ---SMGS----SVPKGLAALTGESSL------MLVMLSLITLYFFSMIMMI-------KSEQMP--MRSVS-------------------
>Pseudogarypus_banksi
---------------------------------------MFM---MILLSSMI----FTI--M---NHPM-------NMMM---SLILYSF-FSSILLKLISNN----NWPAYF------MF-LILITGLLLI-FVYMSSI---TY--N---EPL-IINNKMNKFIMIPFIILIFLNPFLMKFIESPN------PCISIAPLNS----MKYST-----LLLYFVMMMLIYILMFILSVL-------KPDKTP--LKIL--------------------
>Pseudocellus_pearsei
-----------------------------------------MYINSMF--SML---FL--SSN---HPVM-------MII----LLMSFTL-MTSFKSYLILNN----AWFGYT------IT-LIMIGGMMVL-FIYMASI---LP--N---QKFKISIPTLIT------SLLIML-LIKHQHIQSWTQNLFNNPMIEFNCSII----------------TIMLTSYLLLTMIIINQST-------THSEGP--MRSI--------------------
>Pseudocellus_gertschi
-----------------------------------------MTINSML--STI---FA--STK---HPVL-------MII----ILMLFTI-TTSMKTFMIHNN----AWYSYT------IL-LIMIGGMMVI-FIYMTST---TP--N---KMFKMS-PLIFI------SLIAMFNLMPTEKTPSWSQNIKTNPILEFSTNLN----------------TILLTLYLLLTLIIINKST-------SHYEGP--MRSYN-------------------
>Prominens_photiniae_FJ26
-----------------------------------MIFLWTLTILLSF--L------ALLWNK---NPLK-------VSI----SLIAMSL-GFFFILHYKDGL----IFYPVL------MA-MLFIGGIIMV-FMVLSSV---SP--N---EKFSFSGKFFLPMSLGAGISFFPLPCHLSGLST---------------LYASAVQ----------GASMIVSFAIIFFYFYSFMQVI-------TWEKVS--LRSF--------------------
>Proiectus_granularpro_Z304
-----------------------------------------------------MNNFVSWDNLLHNQPSQ-------AKY----KLIFLQHGSYGNPVMWDSGE----------------VIPINFLYAIYSWNFNHIS-----DPVCNLRKRGGKKNQKDL--------DIVRCSVSFFSNKKNESS------------YSIISGEMTPPVQSTNASFNLDHLSMFFFIYYYSESNED-------ADKNIMLPLKESLVN-----------------
>Phyllocoptruta_sp.nov._CA6
---------------------------------------------MIL--LGV---TMIYSSN---NPVK-------MSL----ILVLMSV-MLTIQLWMKMGE----SWMLMI------IS-MLFLGGILMM-FFMVSSI---SP--N---EKMKKIS---SMNWWIPTFFVLVLLEETNW-SSSTN----------------QNNLTSMKSFIVNSGALLSLTTLILLYFISFILIV-------SKEKTP--LRTTICH-----------------
>Phyllocoptrata_platyclada_S138_12S
---------------------------------------MTMIKSAVL--VLL---TWMASLR---SPVT-------MVV----TLMIICV-LTSFNMSMAAST----TWMPLI------YL-MLVTGGILIM-FMILSSL---MP--N---EKFNKS-NFMVPVVVMALLLSAVPNL---SGAEGSV--------------------EFLSFWFEESTVFMWSTLIMISYFFGFIKVT-------SKDRMP--LRSSG-------------------
>Phyllocoptrata_platyclada_G6
---------------------------------------MTLIKSVIL--MLL---TWMTSLR---SPVT-------MVV----TLMVICV-LTSFNMSMATST----TWMPFI------YL-MLVTGGILIM-FMILSSL---MP--N---EKFNKS-NFMIATMSSALLLGAMPNL---SGAEGSV--------------------EFLTFWFEESTVFMSSTLIMISYFFGFIKVT-------SKNQMP--LRSSGCQKPVLL------------
>Phyllocoptes_taishanensis_S90
--------------------------------------MITTTLGALT--YTV---WVTKYSM---GPMK-------LAV----NLLIMSV-LLMTLLSMKMGL----SWLSLV------YV-MLFTGGILMM-FMILSSF---LP--N---EKSTKLNVS-TLALAIPFMVSIQNLDPSDILPTTTM----------------KWVLEAS----STSISLMA---IMLLYFVAFLENV-------SSDKLP--MR----------------------
>Phyllocoptes_gaotainensus_GS9
------------------------------------MITAMLITAT-S--INL---FYATFSL---NPVK-------VSV----LLLSSST-LMFFMMFILSGS----TWMPMI------LY-LLFMGGILIV-FMILSSI---MP--N---EKSLKLK------NS---SMMFVMVLMLSGMGLTSK------------SEELVLLTTQLKSFFYTNSNMIVMVVLIIIYFMMFIKIT-------SMEKSP--MRSSMCH-----------------
>Phrynus_sp.
--------------------------------------MKAILLVLVY--SFY---MI----H---HPMI-------LSI----ILIMISL-SVAFLLPLFSNF----SWSSYI------IS-LILIGAMLII-FIYLASL---AP--N---EIFISYNKTTFI------MLS--TSIFFLSFIIPSPPSLS----QPNLNLLT------QLFFSQGMFLILILAVFLLITMIAVVKIT-------SLPEGP--LKSKLN------------------
>Pholcus_phalangioides
-----------------------------------------MMAVIFLCGAMV---FI--N-----HPMI-------MVG----GLIVFTV-WMSFISYMSLLT----FWYGNL------IM-LVILSGVLVV-FTYMASL---SP--N---EGF-FLDYWGLA------VFMVLV----------------GAAGLGLEGSEDMSLVSIKLWVSVDGSMNLFAVVLLFLAMLVVVWVG-------SYWSGP--IHV---------------------
>Phoebe_hunanensis_S153
-------------------------------------MTIL----F-L--TLF---LSVLSSL---NPAK-------MSI----LMILMSA-AVTYLMSLIGGS----NWFPLL------FY-LLFMGGILVV-FMILSSI---MP--N---EKFKKNKMN---------LVMVTMMAIVLATPTLMN--------------TNI--SNQMKWFVQTSTNIYIMILIIALYFFSFILIM-------TSTKSN--LRIMTCHKKKMVL-----------
>Phalangium_opilio
-----------------------------------------MLLFMLT--SLM---LISMYTI---HPLV-------IIL----SLISSVI-IISVMTFMATKI----SLFGYM------II-LMLLGGLIIL-FIYMASI---AP--N---EPIYTKHLKLLT------LTSILITMMMKIFEEFYP--------LGSNKPNE------IIMLLSNPTLITLSATYLFITLIAVVQIT-------KIKSGP--LRLQF-------------------
>Pergamasus_crassipes
--------------------------------------MFCIKAIMML--SVI---FC--TNS---HPIA-------LMI----TLIMLTL-VSAITALTTQKS----SWMMLI------LI-LIVLGGMLVL-FIYIASL---AS--N---EPFKKSKVYLLF------LIVLTL------SNPCMGQNLSLFEEAIYPVYTA-----------TSFMNSYIAIIYLLLTLLIVMEVI-------TCHKAP--LKAKM-------------------
>Paratemnoides_elongatus
------------------------------------MFYILQTLFIFL--ILI---ML--MTS---HPMI-------SVM----ILISISI-IGSLLLKLIMLV----PLSSML------MF-LVLISGLLII-FTYITSM---SS--P---EKLKLKMSFMFM------MPVLYL--------------LSGSSNFKLMNSYKVTSTLESTSVNLILFLSILLTIYLILSTFILI-----------LTKGP--LAIK--------------------
>Paraleius_leontonychus
------------------------------------------MTTAAM--VLM---MKTLKSM---NPTK-------YAF----LILTCSL-VTSAGLFKISTV----SWMPLT------LI-MIFSSGMMTL-FIYVSSL---AP--N---EKSKSSH-SWMWALL---L--VMS--MSPKAHTLST------------------TKQSMKTFSHQTLILIMTA-ILILTMLAISSQS-------FNPQQT--MSSTF-------------------
>Paracalacarus_podocarpi_S142
--------------------------------------MSLLLILIFL--SLA---KLAVSSV---NPVK-------MSI----TLMIMAS-ILMGKLYLLKGI----AWFSCI------IY-LLFVGGILMM-FMILSSL---MP--N---QKPKKVKKFSLFMKTMMSALMLF----WPPEHQSWG--------------------LNLMWQLSNNVAIGLALALMSAYFFFFIFLM-------SKSKSS--MKSTQ-------------------
>Panonychus_ulmi
----------------------------------------MFLFLFIM--MM---------NF---NPMN-------ILL----MFSLILM-FFFLNLMYNMNM----KFLIIL------MM-LFFIGGMMIF-ISMIS-----------------STMKFNILIKAKKLIMYMFFFFF--FLNLNNT-----------------FLNFNLMMNFNNNFLVFFVSIILIMFIYILKFLL-------FKKQKN--LKI---------------------
>Ornithodoros_brasiliensis
-----------------------------------------MKLMLLI--STW---FI--SSS---HPLS-------MIM----TMILATL-YINIIMYTVMKH----SWFPLI------IT-LLMLGGLLVI-FLYITSL---TP--N---KKFSFNKKILLI------IPVMIF-FTK-------------FNNLFF--HSNYSVQTNNIFSKTSTTMLIFLLMYLMITLISIMMII-------KSSMAP--LKSN--------------------
>Ornithoctonus_huwena
---------------------------------------MWLKMIVLM--SLI---FM--IST---HPMS-------LVM----AMMVIVL-MYSLEMYWSSGT----FLYSMV------LM-LIILSGVMVI-FTYMASM---NP--N---EKFEFFFVGMMI------MLLFSF----------------YWGNEWKIMV---TFEMLDMWNSSIMVVSEYLVSFLLVIMFMTIWIS-------GWWYGP--LRV---------------------
>Oribatula_tibialis
-----------------------------------MKSLHGTMTVISS--LTA---IKMMKSL---NPTT-------LAL----LIMTLSI-PMALVIFKSTVT----SWLPFV------MI-LTFSSGMMTL-FIYASSL---TP--N---EKVKESKMNKMWILL---I--AVS--ASMPSGIQKQ------------------TKTSMKSFSNQTLIMIMTT-ILILTMLAISMHG-------FNPNQS--VSST--------------------
>Oppia_africana
------------------------------------------EVSSLM--LIF---FMIMPKL---SMLF-------LAL----SIVTISI-LSTKELYLSMGS----SWLPLV------TI-ITFSSGMMTL-FVYSTSL---AP--N---EKKKPKI---SWMIL---VILIYP--FISESKNLIP------------------SKQ-MKNFTSSAPLLILLF-ILILAMVTLTNLA-------HHPSFS--LSSSF-------------------
>Opilio_parietinus
-----------------------------------------MSMILMN--TLM---MMSIYTN---HPLI-------LII----SLILCTL-LVSMKSFTFTKI----SLFSYM------II-LLMLGGLIIL-FIYMASM---AP--N---EVIQTKNFKAIL------ILTIFIILFMMSFDTPTN--------YNSIKAME------ILMLMYNPMIIFIAATYLFVTLVAVVKVT-------KIPEGP--LRSNF-------------------
>Oligonychus_shinkajii
-----------------------------------------MLFFYFL--TM---------NF---NPMS-------VVI----NFSFFLL-ILMMNFLIYNND----KWMMML------LI-IFMVGGMMIF-VSLIC-----------------CTMKFNLLNKKKNYLIIFLFTFYLSLVIMDN--------------------SFSISLTLMNNMFMFFFCFLIIMMMFFLKNIL-------FKKQKN--IKMYVIYMYIFVFQQHNFSIFSNI
>Oligolophus_tienmushanensis
-----------------------------------------MSLMIIN--TLL---MLSAYTI---HPLV-------IIM----SLIICTS-VMSINVFYLTKI----SLFSYM------IM-LVILGGLIIL-FIYMASL---AP--N---EPIHSKKMNLII------MMSMATSIIMMAFSYKLP--------YHNNKALE------ISMLMNNISLITIAASYLFITLVVVVNIT-------KISKGP--LRSNF-------------------
>Nymphon_gracile
----------------------------------------MLTSFIHL--LLLHLSVFTFPK----TPMK-------KLL----FLIIQTINIGMIMASTQQNY----LW-AMI------VL-IILLGGMFVI-FLYISSL---TP--KTHPSMLTKTYKSSKIWMMMISLIFFYNMLYNQYYFISES-----------------YMFNLTKMYTSFSSSTILLG--MYLFFILLIVAI---------------------------------------
>Nothopuga_sp.
----------------------------------------MSFTVLFL--HSI---FM--FIN---HPLI-------MMV----IMIPATI-MYAILLTNLMKT----SWYSMV------LI-LILIGAMLIL-FMYMASL---SP--N---EMMNPPIFSPFI------LLL----MMMMYKHNMIQEPSTMMN-NSIKLFSQ-----------IQWGTTTMLVIYLLLTMIVVVFIT-------NINEGP--LRST--------------------
>Nothoaspis_amazoniensis
------------------------------------------MFYIIL--PSN---FN--NYI---HNLN---------Y----TYIEYML-SLETDMYMYMKY----SWFILI------IT-LLILGGLLVI-FLYITSL---TP--N---KKFIFNKKILIL------IP-MSF-FFK-------------YTNIMIPAHPN---QILFLFTPKSLLIMIFTLAYMILTLITIMNLI-------KSNMTP--LKSN--------------------
>Neoscona_theisi
-----------------------------------------MKTMVML--GML---FV--LSI---QPMM-------VIS----SLIIIVL-MYSMYLYWSLSS----FWFSYM------VI-LVLMSGVLVV-FTYMMSV---LP--N---ESFEVSSLMVLV------LGVVFL----------------YKSDSYADFIQNMSLGSMKIWAGVTMLMSLFLVVYLLFIMVMVVWVS-------MMELGA--IRIY--------------------
>Neoepitrimerus_platyclad_S138
----------------------------------------MTLMVMTMWLTTV---QAAAVSM---NPVK-------VTM----LLTAMSG-LTFLILSILLSST----WFPTI------FL-MLFLGGILMM-LMILSSI---MP--N---EKSKKMKMTTGAILLTVMTIMLINPLSEIELSPNMK---------------------LF--MSN-EAPLTSAIVLVTAYFLSFLYIL-------SKSTMP--LRSTSCH-----------------
>Neocalepitrimerus_rosa_GX37
--------------------------------------MLVALMLLML--MCS---VGIFWAR---NPLK-------ASV----FLIGLSL-SMFIKFHQDQSF----FFLPLL------MG-LLFLGGIILM-FVVLSSL---YP--N---EMFN---KSMLPHFF--FGVLLTV---LYPWQL---------------LKNPNKE--DYVSLICGGFNYLLVAVIILWYFFGFLYIV-------SCDKMS--LRSWNG------------------
>Nalepella_abiesis_Z275
---------------------------------MELLLMSS-----IM--VSQ---VMFFYMT---SPMI-------TWL----ILLMSSI-MVMYITFTFLSS----SFMSFL------VL-LVFVGGIMIM-FIFLSSI---YP--N---ENTKPLNFSFIFFF-----FFFFFSFNF---FSVRL------------DGFSLSLVHDNIYF------FFI--FLISMTLSFFLHLC-------SFKGLS--MRSFFFFPFSL-------------
>Mesobuthus_martensii
----------------------------------------MFGSLLLL--NLL---FF--FSN---HPLV-------MGL----LLMGSTV-LVAFSFFLMFKI----SWFSYL------LL-LTFLGGLLVL-FIYVASL---AS--N---EAMKFESKFLYF------CIF----LLFFLGEWVMGESEMMFWKFYFFIPFS--------------FLIFFLGVYLLFTLLVVVEVT-------KFEEGP--LREMI-------------------
>Mastigoproctus_giganteus
-------------------------------------------LSFSF--YLFLQEPFSQLLT---TPYS-------MII----FLILTTI-LVGTMSMFILST----SWLMFI------LF-LVFLGGMLIL-FMYMASV---SP--N---EKYLFKFPIQFI------IFTTISLFLVSESSQQMNLTIPSMSKIFENSVSP---------------LLILVGVFLFVTMIIISLLS-------TISKGP--LRST--------------------
>Mahunkania_secundademo
-----------------------------------------MENLIIL--SMFAAVQFVVWNL---NFLM-------VMI-----LVMMCS-SLSLIINLLTNS----PWISIV------LF-LMYVGGLLIL-MMMATYSISSNP-----------SNLLKFKLLFFSSVLMIMITKTFMLQNETMV----------------------YFMFNSNIYVILLIILMLNITLMSASKMM-------FSPMKS--MRSNK-------------------
>Liphistius_erawan
-----------------------------------------MKLLFLV--TSM---MF-MVSN---HPFS-------MIS----LLILVSI-TISMFTFQMMST----SWFSYI------FL-LIMLSGMLMI-FMYMATL---SS--N---ESFTLSLIPAFL------MAPITVKIFLNPISSSSPQTWTIKQNLSSFSSLT------ILMVM-----------FLFVTMVTVTKIS-------TLQKGP--LFSSF-------------------
>Limulus_polyphemus
------------------------------------MTKIIILSTIYS--SVL---FL--ISY---HPIM-------MIM----NLILTTI-LVSLMTTLLMKT----SWFSYT------LF-LIMLGGMLVV-FIYIASL---AP--N---ESFKMLTKIPLL------IILSMP-LLFTTISFKTSIYPEMYKISISKIFSN-----------LPMLTTLFLVTFLLITLIAVVKIT-------KISQGP--IRHN--------------------
>Leptotrombidium_deliense
------------------------------------------MTAFSFFPILS---MKQLSSN---SPMK-------VLL----TILFVVL-NVCLLFFEKGQD----FWIPMF------II-MLFNGGLMIL-FLFTVSM---IP--K---EKSMDLFNIPVF------LLFLLLFMSLNIFEEMKL---------------------ISEFFYQNWWMVIFGSLLMVIYFISISVLT-------IDFFKS--IKSL--------------------
>Leipothrix_sp._Z372
----------------------------------------MMFMMMMS--VTM---LLIMVLK---NPVK-------IIV----ASLIHAA-CTFCLMTSVSTS----TWYPVI------LS-MLFFGGIMMM-FMILCSL---MP--N---QKTMKVPLNWNVMLSFLTLILFSLTQ----------------------GQEYECLMQSMKKTITELSVTTCLVALMMLYFISFMTLI-------SKENMS--MKSELCF-----------------
>Leipothrix_sp._S83
-------------------------------------MITFIPTILLV--MMT---VSLYAA----NPMK-------MLA----LMSSMSL-LLAHWMMMCLST----TWPPLI------LL-LLFLGGILVS-FMVVSSI---LP--N---QKTYSGP-----------SVG--VLSMVSMGMACLS------------FPTKSMDVVLLKATLYAGGNMSFFLLMIMAYFFIFLAVT-------SGMKKP--------------------------
>Leipothrix_c.f._sabinae_HEN4
-------------------------------------------MVMAMWLTTV---QAAAVSM---NPVK-------VTM----LLTAMSG-LTFLILSILLSST----WFPTI------FL-MLFLGGILMM-LMILSSI---MP--N---EKSKKVKMTTGIILLTMMTIMLINPLSEIELSPNMK---------------------LF--MSN-EAPLTSAIVLVTAYFLSFLYIL-------SKSTMP--LRSTSCH-----------------
>Keiferella_guanegouensis_QH1
---------------------------------MITLSFSAIFTVAMT--AAC---ANTLSTI---NPIK-------MSF----ILLSTSA-SMFCYMGLTKGT----SWLFTL------ML-MLFMGGIMIV-FMIVSSL---SP--N---EPSLMLKASYFI------VSCLLFW----SVTSV-----------------SGDSTSQLKWFSLSSRNIQMMTAIIIIYFIAFIWIV-------SMEKSS--MRA---------------------
>Ixodes_holocyclus
-------------------------------------------MLLCL--NILIMSFF--LFN---HPMT-------MLI----LIISTTI-MISILSMKFLKM----MWLSLI------LI-LLILGGMLIL-FLYLISL---IP--N---KKMIFKKKMLLL------LAFGL--IINFNTSNQVNLSMNTMMNLFFPPSIS---------------WLLFMMIYLLLTLIVVMMII-------ESSKAP--MKLYK-------------------
>Humerobates_rostrolamellatus
------------------------------------------MAMVMS--IMS---MQTMKML---NPML-------LAI----SVLVISV-MSTITIFKTTMT----SWMAFV------VI-LTFSSGMMTL-FMYTTSF---SP--N---EKTKNGK--MSWMLL---VPAMML--LSTPSSTAKS------------------PKQTMKMFTNLSLFMFMAT-VLIVTMLAISSHG-------HHPNQT--ISSSF-------------------
>HK8_20200104
------------------------------------MIISITMILLLY--VVT---MMLATVK---NPVK-------MSM----MLLFFSS-LIFLKFYLTSGM----VWFPIL------FF-LIFMGGILMM-FMILSSV---MP--N---ELNKK-SKKYMFTLPFFLLILS-LEIK--------S-------------EYNSNFLKMVKTFIDSDLNFSIMLALMMSYFFISVLMV-------SKEETP--MRKSLC------------------
>HK3_20191031
---------------------------------------MNLSL---I--FMM---MMMIFSK---NPLK-------TSF----IILLTSS-IIFFNMKIYSGV----TWMPLI------LF-ILFTGGILLM-FMILSSI---MP--N---EKIMKIKTPK---IF---FFLMAIMMLMSTGKIFIK----------------S--VAEMKSFFFSSFNMIFMTSIILMYFFISLSMN-------KIEDYS--MRSTFCL-----------------
>HK3_20190627N10
------------------------------------MNWMNISL---I--FMM---MMMIFSK---NPLK-------TSF----IILLTSS-FIFVNMKIYSGT----TWMPLI------FF-ILFTGGILLM-FMILSSI---LP--N---EKIMKIKSPK---SF---FFLITIMMLMNPSKINIK----------------S--TTEMKSFFLSSFNIIFMTSIILMYFFISLSVN-------KVEDYS--MRSTICL-----------------
>HK3_20190627N9
----------------------------------------------ML--MMS---MNLSYAN---SPVK-------VAS----TFLVISG-LIFTCCLTLTGE----IWVILM------LI-LLLIGGIVVI-IMILSSI---SL--N---QKMMLKKKSSFITLILMSSLMMFLLLAWPQNSIGQ------------------STGMNWKFMIMNLYFVLFLIGIMLLYFFSFISIL-------GSKSSP--LRKNLC------------------
>HK2_20190627
----------------------------------------MISFLLTS--ALLFMSVMVAKKN---NPMN-------VTM----LIMMISV-LSFLMMHQQKGK----SWIPEN------SF-LIFMGGIMIM-MMILAAT---YP--N---ETLKKTKKKVIIFMFMTPTI--YLTMKKETFMNQEE-----------------HM----KWWVADSQNMIFMTAIMIVYFAMFIVTI-------SENKNS--------------------------
>HK1_20190627
--------------------------------------MMTILPYLIV--LMS---TNMINFT---NPMK-------ASF----TVIIMAT-LIMLCLVVSKGS----SWMPII------FY-LLFVGGVLIL-FMILSSL---AP--N---EASMKMN-----------ASFMGMMGIFVMSPLWYI------------HVPTENSPSSLKQGVLEISFLAVMSVTVMLYFFSFMMIL-------SEEKIS--MRTSI-------------------
>Histiostoma_blomquisti
---------------------------------------MGMMTMGLM--MTL---VLSKP-----SPLG-------FSF----SLLMLSV-WVSVNSMMQTGV----LFSTSA------IV-LSFSTGMMIL-FCYCASM---VN--F---E-TKN---FSMVWML---LAMPLLSLLAIAEKEVEM------------------TNEALSVMEYQTQFLTMAIMVVILSMVSINKSM-------FNPMKS--SMSI--------------------
>Heterometrus_longimanus
-----------------------------------------MFGILMF--STL--GFL--LSF---HPLT-------MGI----FLMLSTS-LVAFSLYFIFGY----SWYSYI------MI-LVFLGGMLIL-FIYIASL---AS--N---ELLKLKSFYWIS------GVVL---FIIPVGDWIMLKGENSIMKIYESAPTS--------------VITLFLASYLLFTFIGVTKLV-------DMEKGP--LREYDYDK----------------
>Hermanniella_granulata
------------------------------------------MVQSTI--ALS---IFLTKMT---NPIS-------LAL----FVLASSI-LGSLLLYKVTLS----SWISLV------TI-LTFSSGMMTL-FMYAASL---SP--N---ETTKTKKKIHPFLTL---L---LS--FCCLSEALLK------------------PQTSMKNFSSELLVVTMAA-ILILTMLGVSTHG-------NHPNQT--MSTSF-------------------
>HEN32
----------------------------------------MITLTLII--LGM---LIIKSNL---NPLK-------VSI----VILVMSN-MIFLMLFRETSN----TWFPLL------YT-LIFTGGILIM-FMILSSV---LP--N---EKSYKMD------SG---VVLVIAWLIWMELKNTNS------------EVSVP--TTNIMMILSSNLVLSLMVSMMVLYFFFTISML-------SKQETP--MRTLA-------------------
>HEN23
----------------------------------MKMITLSFTKMLIL--MTS---LLAGCST---NPIM-------FSL----ILVLLSM-VLLTQVFLELGS----SWFPLI------FF-LIFMGGILMM-FMILSST---LP--N---EKSKMKKKNFFFFLIFPTVSIFSLCSS----------------------KSTAFFFKDTKTIVSSNQATIILTLLMLVYLFVSIQMV-------SKEELP--MRGLTLC-----------------
>HEN13_MT2
-----------------------------------------MPKMIIL--GSS---LLAGCST---NPIM-------FSL----ILVLLSM-TLMLQVFTELGS----SWFPLI------FF-LIFMGGILMM-FMILSST---LP--N---EKSNMKKKNFFFFMGLPAISVISIYSS----------------------KSSAFFFKDTKMIVSSSQATIILTLIMLVYLFVSIQMV-------SKEELP--MRG---------------------
>Hemiscolocenus_sp.nov._Z394
-----------------------------------MMWALQIMMVFTL--T------VLVQYV---NPIV-------MII----FMLSYVS-YLICFLQLFSGL----IWAPSI------IY-LLFMGGILMM-FMIISSL---MPNIN---PKNVIKSGLVTLMLP---LLLIGIEPKIFMYQNQGT-------------------KFNLSTSYFLISLVLM----LSVYFFSFVSIL-------TSSGEP--MRSYLC------------------
>HC3_20190110
--------------------------------------MITLMMILQF--ATS---LIIYFNR---NPLK-------MAC----LTLTLAA-FLFLKLCLTIGS----PWMPMI------LF-MMFTGGILMA-FMILASL---AP--N---NPMESKKKTS--------KIIMAALVSGATMGPASF------------FYMGQGSVTLMKEAVLSYSSMSALTLVILMYFFGFVTII-------SSTKTS--MRSFLQC-----------------
>Haemaphysalis_bancrofti
-----------------------------------------MSIIMTM--SIL---FL--MMT---HPIM-------MLM----SIMLLTL-CMALTFYMFSQF----SLISLI------MI-LLILGGMLII-FMYMVSL---SP--N---NKISLSWKMFMI------LPFFLI-FLKWDYQ-MENFSNEILNKIYFSGFMN---------------LILLMMIYLIITLIVVLKLT-------NSKMSP--MKMT--------------------
>Habronattus_oregonensis
------------------------------------------MMLVLL--GML---FV--SSI---QPMF-------MIS----SMIMIVL-LYSYMIYISMGG----YWFSYA------LI-MVMLSGVLVV-FTYMVSL---LP--N---EMFENYNFVYMV------GMMILL----------------LGGYFMVIYGEKWGVVSLNLWLSYVGMFNIFMVSFLLSIMLMVVWMS-------YMGYGA--LRI---------------------
>Grandiscapitis_camelliae_YN453
---------------------------------------MMMTTMLMI--LMT---MILLKSV---NPMK-------CCL----TVLMTSL-MMFIMMHKITNS----MMLPFT------LF-MIFSGGIMMM-MMMLSSL---YP--N---FKTEKTK-----------MPLILMSMMMMMFMEMTE------------TKIQKMMMSNNMMSLMFNMSLMMLMMMTLYYFLSFLYMI-------TSEKMA--MRYLMF------------------
>Gaeolaelaps_aculeifer
------------------------------------------MKMITL--LMM---MI--LSD---HPMF-------FII----LLTMLTL-ISMFNLSIFLKI----SWFSMI------FI-LIMLGGLIIL-FVYMASL---SS--N---ETFNLNLNPIFV------LIILINIFW--MNSFFMKTNI-NFFSINFISSNM------------NFFNCLLSIFYLFYCLIIVIEMM-------TPLKAP--LRSKF-------------------
>Fujianacarus_wisterianis_Z399
----------------------------------MWEIITLTMYMAAI--WTT---FNLKFYA---NPVK-------MAV----ALSILSV-TLLTIFYMNKSS----CWFPMI------FY-MLFMGGILIM-FLILSSL---MP--N---QKPNKM----KT------PILLM--ILMSSWMPKTD------------NISGEMVKEQTKWFMQNAQTLTAFMAIMAIYFLVFILAI-------GSKKIS--MRSTSCW-----------------
>Fujianacarus_wisterianis_HN237
---------------------------------MMWEIITLTMYMAAI--WTT---FNLKFYT---NPVK-------MAV----ALSILSV-TLLTIFYMNKSS----CWFPMI------FY-MLFMGGILIM-FLILSSL---MP--N---QKPNKM----KT------PILLM--ILMSSWMPKTD------------NISGEMVKEQTKWFMQNAQTLTTFMAIMAIYFLVFILAI-------GSKKIS--MRSTSCW-----------------
>Fujianacarus_wisterianis_CQ1
---------------------------------MMWEIITLTMYMAAI--WTT---FNLKFYT---NPVK-------MAV----ALSILSV-TLLTIFYMNKSS----CWFPMV------FY-MLFMGGILIM-FLILSSL---MP--N---QKPNKM----KT------PILLM--ILMSSWMPKTD------------NISGEMVKEQTKWFMQNAQTLTTFMAIMAIYFLVFILAI-------GSKKIS--MRSTSC------------------
>Fragariocoptes_setiger_CM
-----------------------------MKILMTMMVLTS---------VSY---IFM---N---NPMF-------CCC----SLIFFSF-FSGWYIMLMTGV----SWIIYM------FL-LIFLGGIIVM-FVFFCSV---LP--------NE-FSFSYVNMFT---SLLIFFSIIFYNGMDFDG------------LVHSLKLFYSCVGLNY----FFVFFILIYFSFFSF-FTY-------SKGF-S--MRTYMFFFSLKKNSIFVKLSS---
>Euseius_nicholsi
--------------------------------------MMFMKLILIMLFNMF---YFSIKSI---HKII-------ILMM---NLIMLMF-ISSYYLK----S----SWFMML------FV-ILMMGGMLIL-FIYFISM---NM--S---SNLMIIKNNLTMLVFFVLLMMKIMNSFLNDFME-------------MKSINSDLIFVNYMTSWNMNLLMYLLIIYMFIMLIMMLELI-------FNVKSS--FRLK--------------------
>Eriophyes_armandis_Z303
--------------------------------------MITLSVVTII--FLS---FISMFCV---NPVK-------MTT----IMLFFGS-MYCVYMSFIMGK----TWFPLI------FY-LLFMGGILIM-FMILSSA---TP--N---ENAL---KFKMKY----VMIILAF---LMS-SWP--------------QTSPLMEPYSLKMLYQSSWLLPMILAIVLSYFFTFLSMI-------STTGDS--MKKEEC------------------
>Eremobates_cf._palpisetulosus
------------------------------------MFSEMVKTLLIL--HTI---FI--MLT---HPMS-------MIL----VIIPTTV-IYAMMISKLMNT----SWFSLI------LI-LILIGAMLIL-FLYMASL---SP--N---ELFNLPKYLPMI------LLL----MLIPMPNGLTNNP--MLNFNSYKLFSQ-----------IQLSTTIILTIYLLVTMITAVKIT-------NINEGP--LRST--------------------
>Epitrimerus_sp.nov._Z338
-------------------------------------MNTLAIILV-W--ALG---VWTMSSN---NPVK-------VSI----FLMITSA-MLFAKSGMISSK----VWFPLM------FF-LLFMGGILIM-FLILSSL---SP--N---QKSKKKTKMISAL-----AFLPTVMLILLPLS-SQG------------PTNTA--VQGSKEILSQSANMTMLTVMVLAYFIIFMKML-------TTKKST--LRLES-------------------
>Epitrimerus_sp.nov._SD25
--------------------------------------MITLTSWAMA--LSL---MSIMASN---GPIK-------MSA----SVLTLAA-VNFCFMAEITGS----TWFPLL------MS-LLFMGGILMM-FMIISSL---LP--N---EKTGNMK------------VLAPVIMVVTLCCVSQV------------SPKLMSALCSIKSFVATENNIMIITVILAIYFLVFTNIL-------KKTSGP--LRSSLCCKMSFL------------
>Epitrimerus_sabinae_S83
--------------------------------------MMTLMKILI---------IWLVATSYSGSPVK-------LIM----NLLKVCL-LISYFLMEASTV----SWFPLI------YL-MLMAGGVLIM-FMILSSL---MP--N------IPMGKTKMST-----LLVAMVI--AYPWAQIEA------------EVTMPSLTAWFEESVVMAGT----TLMMLYYFFAFVKLV-------GSGNIP--LRSCVCQ-----------------
>Epitrimerus_sabinae_HEN25
--------------------------------------MMTLMKILI---------IWLVATSYSGSPVK-------LIM----NLLKVCL-LISYFLMEASTV----SWFPLI------YL-MLMAGGVLIM-FMILSSL---MP--N------IPMSKTKMST-----LLVAMVI--AYPWAQIEA------------EVTMPSLTAWFEESVVMAGT----TLMMLYYFFAFVKLV-------GSGNIP--LRSCVCQ-----------------
>Epitrimerus_sabinae_GZ121
--------------------------------------MT-LTSFLLA--VLT---MSISTAL---NPMK-------TIY----LMMALSM-ATAVNMTIHMST----SWSPLI------IF-LLFMGGILIS-FMIMASM---LP--N---EKSMKMK-----------FISSLLLTMPILMLAWGE------------LNTESASFI-LKTIISSSMSLTILIPLMISYFVVFILLI-------SQTSAP--LRTMSC------------------
>Epitrimerus_pyri_AH40
--------------------------------------MIYFFLSLFY--LIL---WMSLSST---NPVK-------FSG----SLVILSI-LLCSVIFYFSSS----SWMSSI------FF-MIFIGGIMVM-FVILSSL---MP--N---EKNVKFKNFLY-------VVGLSIISFIFLPSFSVD------------METSF--NFQGKIMFLGNGSFETLMMLILLYFFVFVYII-------AKQNAS--LR----------------------
>Epitrimerus_cf._spirae_KK1
-----------------------------------MITNAFIAWTMMN--LMI---IMFTHSN---SPLK-------MAL----TILGVSG-SLGLLLYYMSST----VWFVLI------YS-MIFMGGIMIL-MIIISSL---SP--N---LKM---KKNSITYFYMIANTIVTAKVFELKNSDMEI---------CEVKNSFFTEGSTW-----------FMMALILLYFYSFIIVI-------SSNTGN--IRF---------------------
>Epitrimerus_c.f._sabinae_Z300
-------------------------------------MIT-LTSFLLA--VLT---MSISTAL---NPMK-------TIY----LMMALSM-TTAVNMTIHMST----SWSPLI------IF-LLFMGGILIS-FMIMASM---LP--N---EKSMKMK-----------FISSLLLTMPTLMLAWGE------------LNTESASFI-LKTIISSSMSLTILIPLMISYFVVFILLI-------SQTSAP--LRTMSC------------------
>Epilohmannia_sp2.
------------------------------------------MKTLMM--INT---MSMLSTK---SPLL-------LAM----KIMLLSI-LSATVMYTTQKF----QWLSLL------II-ITFSTAMMIL-FIYTASA---LP--N---EKSKSSMKMISPIIL---IT-AIS--WPTEKPNLMT------------------IPQASK-FSSSMIPLLPIM-ILMMAMLSMTFMA-------SNPQTT--INSSF-------------------
>E1
----------------------------------------MTLILLLY--VVT---MMLATVK---NPVK-------MSM----MLLFFSS-LIFLKFYLTSGM----VWFPIL------FF-LIFMGGILMM-FMILSSV---MP--N---ELNKK-SKKYMFTLPFFLLILS-LEIK--------S-------------EYNSNFLKMVKTFIDSDLNFSIMLALMMSYFFISVLMV-------SKEETP--MRKSLC------------------
>Diptilomiopinae_sp._GZ126
--------------------------------------MTLSTLLLMI--MMM---SQMTKEK---NPVK-------LSL----MFILMIT-LESILLLYNTSI----TWYPLI------IY-MLFLGGILVM-FLILSTT---MP--N---EKMVNLKMKTS----------FTKIMSMILFMSLSS------------KILMTMKIGQFYSFLESGLSMMFCTILIVMYFFFFMNMM-------SSEKKT--IRSMLKC-----------------
>Diptacus_sp._CA46
------------------------------MMSKLFSIYFLTASSM-M--LM--------KEK---NPVK-------VSL----VLMAIVT-IQTMLLFWISGS----TWFPTI------FY-MLFLGGILIM-FLILSTV---SP--N---EKMKKMKYLNWI------IFFASIWSILYYNSKTMT------------YTTTK--MGDMQSFLKSMHNITLATSIILIYFYMFTLMI-------TMEKSS--MRSIL-------------------
>Diptacus_brevichaetus_Z365
--------------------------------------MTLTLFLL------V---SNCLMTK---SPMK-------MCL----TLALMSS-MIFWMLFKDSSS----CWYPLT------LY-LLFMGGILMM-FMLVSST---MP--N---TK----EKKSSK------LIIWSILMALMIKMNEES------------SNITSNSLSNLKFFLSMNSTLMLVLMMMTIYFSAFMNMI-------AKTNNS--LRSFL-C-----------------
>Dipentamerus_litseaec_GD140
-----------------------------------------MAQMM-I--ITM---LTMSTAK---NPMK-------TSV----LLLLLSS-LGFGLLKTEMGS----TWLPLI------MF-MLFTGGILMT-FMILTSV---LP--N---EKTMKTKFPK-SWAL---MPICM---LIFYLNYTPS------------FLKEI--ISEIKSVTHSLPLYAFMTSIIMIYFFYSIGFN-------ESEETP--MRTLT-------------------
>Dermatophagoides_farinae
-------------------------------------------MLLII--SSIWALTLIKQSS---SPFK-------LSL----FLTMTST-LMSGVLYLMCNS----IFIPCS------LI-ISFSSGMMIL-FLYCSLC---ST--Y---ESKNNLKMNTIMSV----TIMMTLALHVPEEKYMYS-------------------------LEKTMNMTSFSYSLMFVMFMVIISMKCMNTSFFNPTKKM--MQSY--------------------
>Dermacentor_silvarum
-----------------------------------------MKMIIMM--SIL---CM--SMS---NPIS-------MLI----SLILLTL-FLSISFYFLFQF----SLISLL------MI-LIILGGMLII-FMYMISL---CP--N---YKIIVNKKMI-M------FSIFMT-SLISFPTYMMNFEMINISKIYFMNFTN---------------MLIMMMIFLIISLMIISKNL-------NWINCP--IKKYN-------------------
>Demodex_folliculorum
--------------------------------------------MITF--SKM-------------KPSN-------LTF----LLLVTTI-SMNIYMNIQSTN----KWFPLI------LT-LLFSGGILIL-FSFFSAI---FS--D---KETPFMNLTPLW------IISIAIMVLTSKKSPFLI-----------------NDSSLILSYSSESINLMFISSFLLMFTLNIKHKT-------IKIGTA--LKSTKP------------------
>Damon_diadema
--------------------------------------MISIPLTLAI--FFI---LF----H---HPIS-------MIL----TLTLITL-STALIMTSFSAL----SWFSYI------LT-LVMIGAMLVV-FIYLASM---AP--N---ETFTPPPLMKTL------ML-IVIPLMIMLMVPALPTTHK----LDPTTTKQ------IFMSTSTSPNISLAA-FLFITMVVVVKIT-------SLTRGP--LKSS--------------------
>Cryptocellus_narino
-----------------------------------------MTMKMIT--TTI---FL--KSK---HPIP-------MIM----SLITFTI-LTSTKGFIIHNK----AGFKYT------IT-LIKIGGMKVI-FIYMAPP---LP--N---KKLKFHIPMIIT------TPTLWL-KLPSHTTTIMSQTLMTNPILEFTTSLT----------------TLIMASYLQITLLIMNKTT-------IHLEKP--IRSHS-------------------
>Cosetacus_sp.nov._GD115
--------------------------------MMSILIFFP---------FIF---LFLLISS---KRMI-------TIVF---SLLFSSI-FIFLLFWLMSGN----SWSSIM------CL-LLFSGGVLVV-LMMSVSI---SP--L---FLNY-GTKSFFIFFS---SFLMFF----------------------------LSFFICFIWLMFSSMNFFIFFLYLLFYFFSFIYLL-------SKDYLT--LRSFS-------------------
>Cosella_viburniae_GD139
--------------------------MMETLKIMLTKELMMMTMALIL--ISI---NLLN--L---NPMK-------LCW----KMMFYMV-AFTLAIYIFSST----SFLPMI------LM-LMLVGGLLML-YILVTAM---MP--N---NK----MKMWAAPMKLMVILYLLIMIFSPLIKVDKM----------KMMGEEVKIS------MMNTSFFSLMTLIMSLYF----TII---------------------------------------
>Cosella_sp._GZ75
-------------------------------------------MIIMI--TSY---KMMN-LL---NTSK-------MCW----MMMALMM-LLNLILMKNTSS----TFLFWM------TL-MLMMGGILMM-YMIISTMLINMP--S---NKKTNNLSMW------------MIMLLLCVQQNTF-------------NPQQNKIEENMGNLISNKSVIITSMMMMILYTISVTSLT-------EEQNQS--MRSNKN------------------
>Cosella_sp._FJ16
------------------------MKFTEILSSMPIESQLL--MASVF--LSM---TIMSNYI---NPMK-------LSM----KLMLMMS-MMNMMIYMNNMK----TFMTMI------MM-LMMIGGLLML-YMMMSSM---MP--S---WK----MKMMKSSFIILTMTYMLINMLYDFNKNTFM----------ISKPMNMKIS------ISNTKNLMLMVMMIFLFFLMNMTIV-------ESEKTS--LRSHN-------------------
>Cereusacarus_sp.nov._Z361
------------------------------------------MFATST--LLM---WAMVWSK---SPMA-------ISL----IIMILSL-MLFYALFLINGK----CWFAMI------FF-LMFMGGILIT-FMILASL---MP--N---EKMTKVKSMALTTV----LTIVMLSAMWKTGPSFMQ------------EAGSL--PTSVKSMMTLHNTLEMLTVLILIYFFMFLLFI-------SEETNT--------------------------
>Ceratoppia_bipilis
------------------------------------------MMVLTM--VMS---FLAILNT---NPLS-------MSV----FILIISL-MISIMIFNITST----SWMAFI------TV-IIFSSGMMTL-FSYTASL---SS--N---EMSKMNK--NTYMIL---MF-LFI--IDMPLMNFKN------------------NNTTMKMFSSNSLLIIMTL-ILLVTLMAISKHG-------HNPHQT--LSSSF-------------------
>Catarhinus_sp.nov._GD136
-----------------------------------MITSLFFVYFSTILFSMM---SYSP--V---KMIM-------ILLIGSGSLFLLCL-IVS-------GE----TWVIIL------FY-LLILGGIIIS-LMILSSI---HL--N---QKI-----NYNSKKSLNFLNIFILLSFLMNWTMISN------IGMNCLEISS---LMKWGF-VDSSLSIFLTFVMMLYFLSFLYMLM-------KNN-----------------------------
>Carcinoscorpius_rotundicauda
------------------------------------MTKIIILLMLYL--SFM---FF--IIS---HPIM-------MIL----NLIILTI-LSSLLMTLFMKT----SWFAYI------LF-LIMLGGMLVV-FIYISSL---AP--N---EPFKFSITFTTF------ITILFP-LSLLMYNYKFHSKSTTFKFSSINMFSS-----------LSLITTILLMTFLLMTLIVVVKIS-------KISQGP--IKLF--------------------
>Calepitrimerus_sp.nov._Z308
-----------------------------------------LSVTAML--VIL---SIMKYSK---NPMK-------IAA----MMLILGA-SVAAWVKSETGG----SWLPYM------LL-LLYVGGILMM-MMILSSM---VP--N---EPSG---KNKVGL----VALIVGM---LFTMGLPMG------------QAYPYSDSAAIKWMLSSKQGMTMCLMIMTCYFVGFVTML-------SYSKSS--MRSFL-------------------
>Calepitrimerus_flexuosus_Z342
--------------------------------------MIILMNFMLL--ICI---LNILSPL---SPVK-------FSA----NLILLSL-VLFSQIYYSNAS----AWISSV------IF-MIFVGGIMIM-FMVLSSL---LP--N---EKNLKNKKMMFFSTTVVLTSGLSIMN-------NLH------------SESTV--QQGSKIFFFSNQSFEALMLVIMMYFFSFLMII-------TKENWS--LRTTAC------------------
>Calepitrimerus_bungeanus_HLJ97
----------------------------------------MLFALMIL--AST---QN--------NPLK-------LSI----IMMIISG-VFMAHLSMSKGY----SWMSSV------YF-LLFMGGVLIL-FMILSSL---TP--N-----SVESKKKYIT------TS--LIWIFLSSLSAMSS------------FQESANSAYTSNGFSGSVTSFAPLTAVMIIYFMAT--MN-------NLDKGSQPLRSFMMCC----------------
>Calepitrimerus_anomalus_HLJ99
--------------------------------------MLSLMTLLSF--ATA---MSVGSMN---NPIK-------LSF----TLMKISL-VLFGSLMILSLN----VWMGGI------FL-MVFIGGILIM-FMMLSSL---LP--N---EKSLKSKKNKM-------IVMMVMLVYFDLTNQMPT------------LENKL--TTESKIQFFSKLSFETLMMVIIMYFLIFVLII-------SKEKSS--LRTY--------------------
>ca39W
--------------------------------SLEKWLLFF---------FFF---FFLFFSS---SLIF-------IIV----SMIFFSI-FCFSYFWWGSGL----VWFFLV------LI-LLFLGGILVV-FMIVSSL---FP--N---YKNERLNFSVLFFFF---FLLLFFDFYFHND---------------------LSVL-SFKHFSFSGYSFFVMIFLITFYFFSFLFYV-------GKDKIC--LRSLF-------------------
>ca35
------------------------------------MNLINTFLSFL-----------ILSTH---NPVK-------LSM----TIMILAL-SMFWCLWSHTSS----SWYPLL------MV-LLFTGGILIM-FMILSSF---HP--N---EKSSKFKTSLTLSLAVLSYVVVAKGWVGSV---EWR----------------TSSGSSIKSFYQSSVSMSLLTSVILLYFFNFIKVL-------GKEETS--MRMSL-------------------
>CA2
------------------------------------------MGVIWF--LIL---CS--------NPVK-------LSY----ILVAMGV-GLMSGLFYMSSD----LWMSAV------FF-MIFIGGIMIT-FMILSSL---LP--N---EKMSKTNKSAL-------SLLMLGCATFSIYTSGTQ------------VSTML--SSQTKLMFFSNQAFATLMMVILLYFFSFIYII-------SKEKSA--LRSLMCLLKKIL------------
>Boczekella_fabris_HLJ101
------------------------------------MKLYFELEFLVT--ILF---MILMSCN---NPLF-------TTL----ILIFSSI-LFSSFIWLNLNY----ALFCLT------FL-MIFMGGIMVM-LIFFSSI---YP--N---ERS-DFSSIFVLAF-----VLFLFSFFFDSEVDSET------------SSW-EKSIVSPSLF------IFSC-FYIFLYFFFFIYVC-------SFKSSS--LRSFVFCFS---------------
>Bipassalozetes_perforatus
------------------------------------------MALFLS--MFT---FGAVSSG---SPIY-------LSI----SVLFISI-ILTLYIFKFTFV----SWLSFV------VI-LTFSSGMMTL-FMYVTSL---AP--N---EQSKTVK-SYFWLFL---L--LVL--FCNSSSLNVS------------------LKKSMQMFSSQVYVLFMTS-LIIMSMTAISYHG-------HHPNQT--LSSSF-------------------
>Asternoseius_sp.
--------------------------MKNMYMYMYMYMYYFIKLFLIM--SIL---FY--SSN---HPMI-------MMM----IIIMSII-LISLYFMLLSKF----SWISLI------IT-LIMVGGMMVM-FVYMASF---TS--N---MPMTKNKAFYII------IPIMIFPFIP---------------KMIFNLNFMDHSFSNFLFLNLSSMISMSMMMYLIITLLNTIFIM-------KNISNS--IRANL-------------------
>Argyroneta_aquatica
------------------------------------------MMVIVL--SVM---FL--GSM---QPIM-------MVL----SLIFILL-LYSLFLYKLMVS----FWYSYA------LV-MVMLSGVFVI-FTYMASL---SP--N---EGFEIYSLIFLV------LFMVIV----------------FLNKKVVIISLISDFVSLNLWVAYLGLFSLFLVVLLLSVMVMVVWVS-------MKAKGA--LRVF--------------------
>Argas_lagenoplastis
-----------------------------------------MKLPMIT--SIF---FF--MSL---HPLT-------MLM----TLIFMTF-NVIYIVYMTTKT----SWLPMI------LI-LLILGGMLVL-FIYITSI---TP--N---KKFYYKKWGLIF------LTLPLL-I---------------NTKMIYLNFSK--IDIFLFNIDKNSYLLIFITIYLLLTLIAVMQLI-------NSSIAP--LRMFFMTNDTKKKYYF--------
>Ardeacarus_ardeae
----------------------------------------MIMVLFIT--FMV---IILTSKV---SPLK-------MSI----FLMLFSI-VVSIKMYLLSNS----LLYSSI------II-ICFSSGMMIL-FIYCSAM---SN--H---E-EKTILVTKMMIVMAMSMISTIILYMPQYNKNSNS------------------QKVFMEMFSSNYLIMMMM--VMMMITLVINKSF-------FNPTKS--MMSSYLYQK---------------
>Apodiptacus_toxicodendri_FJ25
-------------------------------------------MLTLS--AAM---TSTVMLK---NPVK-------VSI----ILVTTTL-IMTFYMTWSSAN----TWFPLI------FY-LLFMGGILIM-FLILSAI---NP--N---TKMKKLNLKTFY------ISMLTLVGLKLNFSKSL-------------TGSTVK-LGEIQSMIQSTWILNTLAMVVVSYFVMFTMLV-------SSEKNS--LRASI-------------------
>Apodiptacus_sp._E11
------------------------------MWNST-----LVAASL-V--MIV---LCL-KNK---NPVK-------ISL----FLLISVS-IMSFQMSKITSN----SWLPLI------FY-MLFLGGILVM-FLILSTM---MP--N---EKMKKYKISFWM------I-TTSLLTTPILSQQTKM------------DSSSV--MSKLQMLIQSSQTSIFCTMIIMFYFLMFSILI-------SMEKSS--LRSNL-------------------
>Apodiptacus_castaneae_Z377
------------------------------MILST-----LSISTI-I--TM---------NK---NPVK-------ISM----LLLIVVT-MLSMLMFKISSS----SWFPLI------FY-MLFLGGILVM-FLILSTI---IP--N---EKMKKSKVKIWE------M-ILILSMAPFMSHQMSI------------SNTTH--MAYLQNFLQSSYNTIFCTSMIMFYFLMFTVTL-------AMEKNS--LRTSI-------------------
>Amphitetranychus_viennensis
----------------------------------------MIIFLFMM--NM---------NL---NPMN-------FLI----NFSFFLM-CLMMMLMNIFND----KWMLLI------LM-ILIVGGMMIF-ISMMA-----------------STMKFNLIMKNKFYYLILMLIFY--EIYMDNM-----------------NFSFKIILSTMNNISLFLYCFLIMMNVIFLKKIM-------FKKQKS--LKI---------------------
>Ammothea_carolinensis
---------------------------MFLFKLLSEIKFTMLLLLMMP--IFM---F---MTH---NPLF-------MVI----MILMETL-LISMMMNYINLS----FWMSYI------LI-LIFLGGMLVI-FIYIASL---TN--H---NNFYMKMKMSIL------FMFLLL--LMFMIYINNNLNLNNNYNINFNFMMNQPIYSMSTLYNNMMTSTITLAIYLMITLFIIVKMC-------NFNKTP--------------------------
>Amblyomma_cajennense
-----------------------------------------MKLFLMI--SIV---LI--SMS---HPMM-------MLI----AVILLTL-FISLLFYTITEN----SLFPLI------MI-LMILGGMLII-FMYIISL---CP--N---KKMNFNYKIS-I------VGFAVL-FLNLNFMFMKILNQN-LIKIYFFTFVN---------------MLILLMLYLLITLSVILKNL-------NWISSP--MKSN--------------------
>Allothyrus_sp.
-----------------------------------------MKLLFMI--SSL---FL--ISS---HPLM-------MII----MIILMTL-YISSLMFMISKF----SWMSFI------LI-LVMLGGMLIL-FIYIASL---AS--N---ELFNLNNKMIPL------ILMMMM-IIPWNF----------YNKIITPMNLN-----NFFFSYSSLNIFM-IIMYLLLSLIIIINII-------KSSKSP--LRSN--------------------
>Aculus_sp.nov._Z388
--------------------------------------MMKLMMILTV--T------LMTATK---NPMK-------MTM----LMAVMTV-CVVSIMAWSSGS----TWIGLN------LY-LLFLGGILLM-FMIVSSI---MP--N---QKMGKKKKNKTLMWI---IILMSLISIPSSWSELSE-------------------NQELSTMLKEMSMILTMFVIIAAYLAAFMLML-------NKTKNS--MRVLY-------------------
>Aculus_sp.nov._Z316
-------------------------------------------LSFLT--YIF---TNLSEST---NPVK-------MSL----MIFMITI-ALFVLTILKSGL----TWVPFL------LT-LLFTGGILIM-FMILSTF---HP--N---EK-MKEKNSKKSMLSILTFMVILTSTNSSMLSNSWN----------------T---MNIKMFYQNMESGMLTTMILIIYFSAMVKIM-------KKEKNS--MRKSTC------------------
>Aculus_sp.nov._HEN16
-----------------------------------------MVSIT-G--VTV---MWGVISM---NPIK-------VSV----SVLITSS-IMFFFMSYSTGL----VWFPMI------LL-MLFMGGIIMM-FMILSSI---LP--N---EKSMKMK------NT---LMVILFMILMSTLSSSYS------------TEESV--SFNSKTYLMCSMNFFLMMTIVLFYFLVSMSII-------SSEQTP--MRSITWH-----------------
>Aculus_sp._GZ134
------------------------------------MTLMFL-----T--FAA---AYSSLCS---NPVK-------LSM----LLMLTST-LLFLKLYLLSNF----VWFPTI------FF-LIFMGGILMM-FMILSSI---LP--N---EKSNK-TKMFFFLLTM--CALLATPSL--------S------------KSVPTTSVYSINSFLVSSSSISFLTSLLLMYFFVSILMV-------SAEELS--MRSTMC------------------
>Aculus_schlechtendali_CA18
-------------------------------------MTTTLTATM-G--VTV---LFAVQTF---NPIK-------VSL----SVLMVST-MMFLIMGMEAGM----VWFSMI------LL-MLFMGGIIMI-FMILSSI---LP--N---EKSLKSS------VS---TMTILFLVLMSSLGMKPI------------SAENV--ALNSKTFLVSGMNFFLMMSVVLFYFVGSLSIL-------SSEQTP--MRTIM-------------------
>Aculus_populi_HEN13_MT1
--------------------------------------------------MTS---LLAGCST---NPIM-------FSL----ILVLLSM-VLLTQVFLELGS----SWFPLI------FF-LIFMGGILMM-FMILSST---LP--N---EKSKMKKKNFFFFLIFPTVSIFSLCSS----------------------KSTAFFFKDTKTIVSSNQATIILTLLMLVYLFVSIQMV-------SKEELP--MRGLTLCCEKAD------------
>Aculus_ligustri_HEN33
------------------------------------MMTTVTAVML-A--TSI---IWSMKSM---NPVK-------VSI----SILLSSC-SLFFIMGLTSGL----SWFPIL------ML-MLFMGGIIMM-FMILSSI---LP--N---EKSLKTK------TL---IVVLITLMMIFSYSPLFL------------TTEST--AINSKTFLMEMLNFIFMMSLILFYFLSSMNLL-------TAEKSP--MRT---------------------
>Aculus_ichnocarpi_GZ124
---------------------------------------MFL-----T--FAA---AYSSLCS---NPVK-------LSM----LLMLTST-LLFLKLYLLSNF----VWFPTI------FF-LIFMGGILMM-FMILSSI---LP--N---EKSNK-TKMFFFLLTM--CALLATPSL--------S------------KSVPTTSVYSINSFLVSSSSISFLTSLLLMYFFVSILMV-------SAEELS--MRSTM-------------------
>Aculus_huzhongsalixus_HEN37
---------------------------------------MTIFWMIAI--LSA---I-CVQAN---NPVK-------VSV----SLMGMSG-LMFMMVGLKTGS----TWFPLL------MF-LLFVGGILMM-FMILSSI---MP--N---ENLSPLNYG----------FVTAIIGSLEFARLNRQ---NMGS----SIPKGLAALVSESSL------MLAMLSLITLYFFSMIMMI-------KSEQMP--MRSV--------------------
>Aculus_bambusae_SD15
------------------------MFFKLSKMMTILMNVMMVSSLS-F----------MIFSN---NPMK-------TSF----FILVSAS-MMFLSIKMKMGS----VWIPLI------YF-ILFTGGILLM-FMILASI---LP--N---EKAMKVKISKAMMMS---LILITMI----QSKESSK------------EI--T--LNLMKSFMSASFNLIFMTSAILFYFFSSMSIN-------NVEEYP--MRSVMCWYSKMIL-----------
>Aculops_taihangensis_Z289
------------------------------------MTTLTLASGLTI--LMV---LNTTKST---NPTK-------MSA----ILAGSGG-ALFFLVSASSSE----TWFPLL------FF-LIFMGGIIMM-FMILSSI---MP--N---EKSSSNKVS---------VKNLAGLATICLLMQWSS------------TLNPSPFLDGPKTIVSSSLNFGFLMTLMTLYFLIGLWML-------SSEKLP--MR----------------------
>Aculops_sp.nov._Z332
-------------------------------------MNTLAIVLV-W--ALS---VWTMASN---NPVK-------VSI----FLMITSA-VLFAKSGMISSK----VWFPLM------FF-LLFMGGILIM-FLILSSL---CP--N---QSSKKKTKMISAL-----ALLPTVMLLLLPLS-SQG------------PTNTA--VQGTKEILSQSANMTMLTIMVLAYFIIFMKML-------TTKKST--LRLESCHKKKVL------------
>Aculops_sp.nov._CA13
----------------------------------MMIMKLTLLTCL-A--TLA---SWAIESY---NPVK-------VSV----SILFISM-LMFLSMFFYTGQ----AWIPTI------LT-MLFMGGIIMM-FMILSSV---LP--N---EKAFKIK------NI---LTLTLPLFMLMMLEMSCH------------PSEKM--GMEMKSFMSTGMNFFLMSLIILSYFLMSLTLI-------ASDPNP--MRSMA-------------------
>Aculops_sp._CA47
-----------------------------------------MLMAATI--VSK---TEKT--K---TPLN-------LGI----LLLTLSL-MLFSGMWLMSQS----SWLPLI------FF-LLFTGGVLVL-FMLISAI---LP--N---EK--KSINFSYSSAFTVLILAPVLFLEFSNKSEAGV---------------------VLKNILDSSSNIIWMVILISVYFLTLMFIL-------CKSESP--LRTYFCY-----------------
>Aculops_sinensis_HEN18
-------------------------------------MTTVTAVML-A--TSI---IWSMKSM---NPVK-------VSI----SILLSSC-SLFFIMGLTSGL----SWFPIL------ML-MLFMGGIIMM-FMILSSI---LP--N---EKSLKTK------TL---IVVLITLMMIFSYSPLFL------------TTEST--AINSKTFLMEMLNFIFMMSLILFYFLSSMNLL-------TAEKSP--MRTL--------------------
>Aculops_sinensis_GZ38
-----------------------------------------MMTCIIF--FWL---SMTALSK---NPVK-------MSF----QMVAASM-AILLATYTQTGK----SWMPTT------IY-LLFMGGILMM-FMILSSM---SP--N---ESMMPMSKKAKKMLF--TMIFLSS---IYSGYY---------------MTTASHQMQGMKMFLTNMMNMPVMVAIMMLYFTLFIKIT-------NKNKNS--MRCI--------------------
>Aculops_lobuliferus_CA42
------------------------------------MNTMIALKMLTS--LIS---TLSGVSS---NPVK-------LSI----ALVALSM-SLFALIIVSTGV----VWFPMI------FF-LIFVGGILMM-FMILSST---LP--N---EKSIKKGVSLLF------TSTLVLGGS-----AIFN------------FNNQDDFFLGLKEMVSSNYNLIELTLIMMVYFFCCTSFV-------SSESLP--LRKITM------------------
>Achelia_bituberculata
--------------------------------------MIMWLLIIFM--SFI---FG--MIK---SPLM-------LVI----LILMQTI-MLSLMIFYTHMS----FWMSYI------LI-LIFLGGMLVI-FIYIASL---SS--N---EKFNVSWNNYIY------MIFFLMGTMIFMYCMNENNLISQIFNFNKNLLFYQSDYVTNMYSFSMMLSTLFLALYLMITLFIIVKMS-------NMNKGP--LRSK--------------------
>Aceria_pseudoligustri_kadono_FJ31
------------------------------------MITLVMILIM-S--TMA---ACIMQAI---NPVK-------TSV----AILLLSM-IMFFLMAYSSNN----TWIPIL------MM-MLFTGGIILM-FMILSSI---LP--N---EKSMKIK------NH---MILTITIYMIMSTADLNF------------CLSSL--SKEMKTFLSSGLNLFIMMILILIYFLNSLSIL-------SSEETP--------------------------
>Aceria_aloinis_BJ2
-----------------------------------MMNINMISSIGVM--MMM---IILINSK---NPMK-------ASF----TILMSSS-LLFLMLKTKTGQ----TWMPLI------FF-LLFMGGILMI-FMILASI---LP--N---EKSMKMKFPK----T---MILMTILILMTNMNLKNL------------EKSNL--SHEMKSFLTSGSTLMFMMSVILLYFFSSVSLN-------SSVNQS--MRSTN-------------------
>Acarus_farris
-----------------------------------------MVLLLLL--LSV---FILI-FL---SPIK-------LSF----FVTSMSL-MVSVFTYFVLVS----LFPSCA------II-ISFSSGMMIL-FCYCSML---TN--Y---EMKKNSFKFYYFLIF---MLMSTMSNFSEI---KLY------------------NNLQKLIMTNFSYLLMIGMLLVIITMICINTVM-------YSPMKS--ITNSY-------------------
>Acarhis_gen.nov_Z277
----------------------------MKLYIKLSKMMTILTTAIYM--AIM---STMFI-K---TPMK-------MCV----FLALIMT-LLFTKFYMELDY----SWFSLT------MH-LLFMGGILIM-FMIVSSV---MP--N---EK----EKTTSK------KFLITMTITFMSGVYANS------------NMAVSSLHTEMKMFMSSTTLLVLTLFVMTTYFTAFLSFM-------TKSATS--LRSLETM-----------------
>Abacarus_sp.nov._HEN45
-----------------------------------MIMNVVLLTTM-I--ILL---LALTTSN---NPLK-------TSV----ALLSLSS-LSFLSLKLESGS----IWFPLL------MF-MLFTGGILMM-FMILSSI---MP--N---EKAMKGKFNWTKILL---ISLSMSM-----LAQSQT------------PLMEN--FSETKAMISSPMLFLLMMIMILIYLFLSLELG-------EKESSP--MR----------------------
>Abacarus_sp._HEN47
-------------------------------------MNVVLLTTM-I--ILL---LALTTSN---NPLK-------TSV----ALLSLSS-LSFLSLKLESGS----IWFPLL------MF-MLFTGGILMM-FMILSSI---MP--N---EKAMKGKFNWTKILL---ISLSMSM-----LAQSQT------------PLMEN--FSETKAMISSPMLFLLMMIMILIYLFLSLELG-------EKESSP--MRSVQ-------------------
>Abacarus_sp._GD111
-------------------------------------MKETLMILS-L--ITL---TLMSNSK---NPMK-------MSL----TILATSS-LMFMLLKMMTEN----VWFPLI------FF-ILFTGGILMM-FMILSSI---LP--N---EKAFKSKFPK----M---LFIL-LAIVATLKESKEA------------SYQSN--YNQMKSMLSSGWMFTFMVLVILIYFFNTMKIN-------NSDQYT--MR----------------------
>Abacarus_sp._CA9
-----------------------------------------MSLMG-L--LSI---LIFSNSN---NPMK-------MSF----SILLSSS-IMFLIVKMKTGG----TWMPLI------FF-ILFTGGILMT-FMILASI---LP--N---EKAMKLKMSK----M---LLLLSPMMFFLILSKSNF------------EES-M--AHSMKSFLSTGLTLILMVSIILIYFFGSVSLN-------ASNESS--MRSLTC------------------
>Abacarus_sacchari_GD130
-------------------------------------MKIKIAQMM-I--ITM---LTMSTAK---NPMK-------TSV----LLLLLSS-LGFGLLKTEMGS----TWLPLI------MF-MLFTGGILMT-FMILTSV---LP--N---EKTMKTKFPK-SWAL---MPICM---IIFYLNYTPS------------FLKEI--ISEIKSVSHSLPLYAFMTSIIMIYFFYSIGFN-------ESEETP--MRTLT-------------------
>Abacarus_oplismeni_GZ33
------------------------------------MIKMLMVLMV-M--TSA---LTLSSAK---NPMK-------ASV----IILILAA-MSFLILKMKTGM----TWFPLL------MF-LLFAGGILMM-FMILSSI---LP--N---EKSMKSKIPKISMVI---AAIMLSNAMIMSVNSKEN-------------L------GEVKSMITSSALFISLTLLIMLYFFYSMELN-------QAENNP--MRSFS-------------------
>Abacarus_oplismeni_GD129
-------------------------------------MKIVIAQMM-I--ITM---LTMSTAK---NPMK-------TSV----LLLLLSS-LGFGLLKTESGS----TWLPLI------MF-MLFTGGILMT-FMILTSV---LP--N---EKTMKTKFPK-SWAL---MPICM---FIFFLNYTPS------------FLKEI--ISEIKSISHSLPLYAFMTSIIMIYFFYSIGFN-------ESEETP--------------------------
>Abacarus_oplismeni_GD121
-----------------------------------MITSLFFVYFSTILFSMM---SYSP--V---KMIM-------ILLIGSGSLFLLCL-IVS-------GE----TWVIIL------FY-LLILGGIIIS-LMILSSI---HL--N---QKI-----NYNSKKSLNFLNIFILLSFLMNWTMISN------IGMNCLEISS---LMKWGF-VDSSLSIFLTFVMMLYFLSFLYML----------------------------------------
>Abacarus_bambusae_GD118
-----------------------------------MMNCLALMM---V--FLM---MFMIYSK---NPLK-------TSF----IILLSSS-IIFITMKVYSSV----TWMPLI------FF-ILFTGGILLM-FMILASI---MP--N---EKIMKIKSTK---VF---ILIATIMM-MPTMKIYTK----------------G--SSEMKSFFTSSFNILFMTSIILLYFFLSLGIN-------KVEDYP--MRSTL-------------------
