# Supplementary material for: Phylogenomics resolves the higher-level phylogeny of herbivorous eriophyoid mites (Acariformes: Eriophyoidea)
Source: BMC Biol. 2024 Mar 22;22:70. doi: 10.1186/s12915-024-01870-9 (PMC10960459; doi:10.1186/s12915-024-01870-9)
Supplement: Supplementary file 3 — Additional file 3. Original untrimmed alignments by Gblocks v0.91. [file 12915_2024_1870_MOESM3_ESM.zip › Additional file 3/NU/17436Nu_alignment.fasta]

>Zygoribatula_sp1.
---------------------------------------------ATATATGAAACGCGATGGTTTTATTCTACTAATCATAAAGATATTGGAACTTTATACTTTGTTTTTGGG---------------GCTTGA------GCGGGGCTGCTTGGATCTGCTTTAAGAGGTCTAATTCGTTTAGAATTAGGGCAACCAGGTTCTTTAATAGAAAATGACCAAATTTACAATACAATTGTAACAGCACATGCTTTCGTAATGATCTTTTTCATGGTAATG---CCAGTAATAATTGGTGGCTTCGGAAATTGGTTAGTCCCGATAATAATTGGAGCTCAAGATATGGCATTTCCACGTATAAATAAT---------------------------------ATAAGATTTTGGCTTCTTCCGCCTTCCTTAGCTCTTCTTTCAGCTTCTGCTTTTGCTGGTGTTGGTGTTGGGACTGGGTGAACAGTATATCCTCCTCTAGCGGGCAATCTGTTTCATTCTGGTATCTCAGTAGACCTTGCTATTTTCAGTTTGCATCTTGCTGGGGCTTCCTCTATTTTAGGAGCAATTAATTTTATTACTACAATTTTAAACATACGGTCTTCTTCTCTAACTTTAGATTCAATCCCTTTATTCGTTTGATCAGTTCTAATTACTGCTGTTTTATTGTTACTTTCTCTTCCTGTGTTAGCTGGGGCTATCACTATGTTACTTACTGATCGAAATTTTAATACCTCTTTTTTTGATCCTTCTGGAGGAGGAGACCCTATCTTATACCAACATTTATTTTGATTCTTTGGGCATCCTGAGGTATATATTTTAATTTTACCTGGTTTTGGTATAATT---TCTCACACTATTAGATTTTATTCAGGAAAAAAAGAACCCTTTGGAACATTGGGGATAATTTACGCTATAGTCTCTATTGGGTTTTTAGGTTTTATTGTTTGAGCACACCACATATTTACTGTT---------------------------------------------------------------------------------------------------------------------------------------------------------GGAATAGATGTTGACACCCGGGCTTATTTTACAGCAGCTACGATAATTATTGCTATCCCTACTGGAGTAAAGGTATTTAGTTGGTTAGCAACGATGAACGGAGCCTATGTATCATTCGATGCTCCTATATACTGGTCTATTGGGTTTGTTTTCTTATTTACCGTAGGGGGTTTAACTGGAGTAATTTTAGCTAACTCGTCTATTGATGTTGTTTTACATGAC------------------------------ACCTATTATGTAGTCGCACATTTTCATTATGTA---------CTATCAATGGGAGCAGTATTTGCTGTAATAGCAGGTGCCACCCATTGGTTACCTCTTCTATTTAATTTAAACCTAAACCCAAAAATATTAAAAATCCAATTTATATCAATATTTGTT---------------------------GGTGTAAATCTTACATTT---TTTCCCCAACATTTTTTAGGATTAAACGGGATACCACGTCGTTATTCAGATTACCCAGATGCCTTTATTACTTGAAACATTGTTTCTTCA------------------------------------------------------------------------TTAGGATCTTTGATTTCTTTTTTATCT---------------------------------------------------------------------------GTAATTTTATTT------------------------------ATGTGAATCATTTGAGAAGCTCTT---------------------------------TCAGCTTCTCGAAAAACAATTTCTACAAACAGA------------------------------ATAAACTCTTCAATTGAATGACTAAATGCT---ACTCCAGTAAGGGAACACACATTTAATCAAACG------GTCACTTTAAACCTA---------------------------------------------------------------------------------------------------------------------------------------------ATGCCTATATGATCTGCTCTTTCCTTTCAAGATAGAATCTCACCTTCTATAGAACATATCTTGTTCTTTCATGATCATGCTATAATTATTTTAACTTTAATC---ACAATTTTAACTCTATATTTAGTTACCTCTTTA------------ATAATTAGAAAAAAATATAAT---AAATATACAATAGAAGGGCAAGAAATCGAAACAATTTGAACGATTCTGCCAGCCTTTATGTTAATCTTTATCGCTTTACCTTCCCTAAAAACACTATACTTAATAGAAGATACCAAGACCCCCTTGGTTTCAATTAAAACCACAGGACATCAATGATACTGATCATATGAA------TACACCTCT---TTAAGA---TCT---------------------------------------------------AACGAAACAGAGAACTTCATAGAAAATTCA------------------AATACTTTACGACTTCTAAAAACTAGAGAGATACTTCATCTTCCGGTCGGTGTGTTAATTCGATCCCTAATCACATCTGCAGATGTTATTCACTCTTGAACTATCCCATCTATAGGAACAAAGGTAGATGCCCTACCTGGACGCCTTAATCAAATTTTTCTATTTTCAAAACGTTTAGGCTTATACACAGGCCAATGCTCTGAAATCTGTGGAATAAATCATTCATTTATGCCTATTCTAGCTCAATTTCATTCCCCTAAACAATTTATT---------------------------------AATAAAATAAAAGAGATA------------------------------------------------------------------------------------------------------------------------------------------------------------------------------------------------------------------CCATTTCATTTAGTAGATGTAAGACCTTGACCAATCTTAGCGTCAAACGGAGCCCTTTCTTTAGTTCTAGCAGGTTTGTTAATAGTAAAT---CTAGTAAACAAAAAAATTATTATAATATCCTTTATCTTA------ACAATTCTCGTA---GCTTATTCATGATGACGAGATGTTCACCGAGAATCAACAACACAAGGA---AATCAT------------------------------TCAGATATAGTAATAAATGGTTTAAAAACAGGAATAATTTTATTCATCACATCAGAAATTTTCTTTTTTGTTTCATTCTTTTGAGCTTTCTTCCACAGAAGAATTTCACCAACAGTAGAATTAGGACAAAGATGGCCACCTCTTTCAATTCATCCTTTTAACCCTATAAGAATCCCTCTTCTAAATACTATTTTACTTCTTTCTTCGGGAGTAACTGTGACATGAGCACATCATGAAATA---CTA---AAGAAAAATTTTAACAAATCAAGGATAGCTTTATACTTAACTATTTTGCTAGGAATAGTATTTTCTATATTTCAAGCATTTGAATATATT---------GAAGCTCCT------------TTTAGCATCTCAGATTCATCCTTTGGCTCAAGCTTTTTCATGGCTACTGGATTCCATGGGTTACATGTAATTATCGGCTCAGTATTT---TTATTAATCTCAATACAACGATTCAACAAAATAATTAAC---ACATCAGATCATATTATTGGATTCGAATGTGCTGCTTGA------TATTGACATTTTGTT---------GATGTAGTATGATTATTTCTT---------------------TACTCTATAATT---------------TACTGATGGGGAGCT---------------------------------------------------------------ATGAAAAAACAAGAAACGAAGTTAAACCCGATATTA---AAAATTATAAAATCATCTCTCCTAGACCTTCCT---------ACTCCATCCTCCATTTCATTTATATGAAACATAGGCTTCCTCCTGGGAATAACT------------------TTAACCCTACAA------------------------------------------------------------------ATCATCACAGGTCTCATTCTATCGATAATATATAATGCA---------GATGCATCAACAGCATTCTCAACC------------------------ATGGTAGGTATTATGCAAGATATTAACACAGGATGAATTACACGAATAGTCCATATAAATGGAGCATCTCTATTC------------------------------------------------------------------------------------------------------------------TTTATTTTACTATACGTTCATACGGCTCGTGGACTTTACTTTAACTCACCAAGAAATCAAAAAAAAGTATGAGTATCAGGAGTAATTATTCTACTTGCCGTCATAGCAACGGCATTTTTAGGATATGTACTTCCTTGAGGGCAAATATCATTTTGAGGAGCTACCGTAATTACAGGAGTTTTATCTGCCATCCCCCTCGTAGGTAACGACCTAGTAACATGAATCTGGGGTGGTCCCTCAGTGTCTCAACCGACCCTAAACCGATTCTTTTCTTTACACTTCCTTCTACCTCTTGTAATTGTAGTATTAGTATTAGCCCATCTCATTCTTCTACACGAAAAA---GGGTCCTCTAACCCCTCAGTAATTATAACAAACTCAGAT---------------AAGGTAAAATTTAATCCTTTATTCTTAGTAAAAGACACCCTGCCCTTA------------ATTATTATCGCAATGTTAATAATAACCCTCATTTCACTGGCT------CCTAACATACTAGGAGATGTAGAAAACTTCAATACAGCTAATCCCCTAGTAGCCCCAGTACATATTCAACCAGAATGATACTTCCTATTTGCTTACGTAATCCTACGATCTATCCCATCAAAACTAGGGGGAGTCATCGCTCTAGCTATGTCAATTATCATTCTTGCCCCC------TTAATCATCAAAAAGAAT---------AAC---CCTTCAAAGTTTTCACCAAACAAAAAAATAAAATTTTGATTACTAATTTCAATTATCATA------------ATTTTAACATGAATTGGAGCAAAATCAGTAGAAAGTCCATTCGAAGGAATTGGGCAAGTATATACAATTTTATATTTTTCTAATATTTTA------ATGCTA---------------------------------------------------------------------------------ACAAATTTATTCTCAGTATTTGATCCA------AGTAGCTCAATTTTT---------TCTTCTAACTGA------------ATAGTC------TCTATTTTGCTT---ATATCAATGATTTCTATC---------------------------------CCTCTTTGAAAAACAAGG---------AACTCTCACTCTAAGATTATAAAAAAGATTTTAAACATC------------TTTTATAAAGAAATTACT---------------------TTTACTTTAAAA---------------AAAACGGAA---------------------------------------------AAAAGAGTTACA------------------------ACAGTAGTTATA---TTAATT------TTTATAATAATTCTTTTAATAAATTTTTTAGCCTTATACCCACAGGTATTTTCAATAACCTCCCATTTAACAATTACTCTGCCTCTTTCTTTAATTTCTTGATTAGCTATTGTAACCTTTGGTTGAATAAAAAACACAAACCATATATTAGCACATTTAGTGCCTCAAGGCACTCCAGGAGCTCTCATGTCATTCATAGTAATCATTGAGATAACTAGTAATTTAATTCGTCCAATTACTTTATGTGTACGGTTAACTGCAAACTTAATCGCAGGACACCTGCTTATGTCTTTATTAGGAAAC---------------TCCTTAATAACAATTAGATCTTTCTTA------------ACTGTTATTAGAAGAGTAGCT---------CCTTTAATTCTAACAGTATTAGAATCAGCAGTGGCTTGCATTCAAGCATATGTATTTATAACTTTAATCACCTTGTATATTACAGAAGTAAAATATGATAAAAAAATT------------------------------------------------------------------------------------ATTCCACAAATT------------------AGTCCAATTTCTTGAGTTACAATTATTTTAATA------------------------------------------TTTGTCTTAATT---------------------CTC------------------------ATATGCTTAAAAATATCC---TTGCCTCTAATAAGAAACAAGATT---------TCTCATCCATCAATAATTAAAACTTCTAAT---------------AAAAAA---ATAAAA---------TGA---------------------------------------------------------------------TTGTTTTTGGGGTTTTTTTGGGAACCAACCCCAAAAACAGTTTTGTATGTCTTTGATTTT------------CTGTTA------TTTTTAGTAGGTGTTTTGTTAAGGGTTGCTTTTTTTACATTGGTTGAGCGTAAGGTTTTGGGTTATGTTCATTTTCGTAAAGGTCCCACTAAAGTTTTTTATTTTGGGTTGTTTCAACCTATTGCGGATGCAGTTAAGCTG------------TTTTCTAAAAGA---GTTTTTAAGGGTCATAAATTTTCTTTTTATTATTTTTTAGTGGGCCCTTCAATT---GGGCTCTTTTTGATGTTTATTTTATGG---GGTTCTTATGGTCAC---------------TATTTTGGGTTATACGGAAGTTATTTT---TCTTTTTTGTATATTTTTTGTTTTATGAGGCTGGGTGTTTATTTTCTTTTGTTATGTAGTTGGGGGGGTAATAGAAAGTATGCTTGATTAGGG---------------------------------------------GGATATCGTTCTGTTTCTCAGACGGTCTCTTATGAGGTCTCATTA---ATTTTTTTTGTG------------------------------------------------------------TTAGCCATTGTATATTTATTGTGTAGT---------TAT---------GATATCTCTATC------------TTT---------------------------------------------------------------------TATTTTTATCAG---TCGGGGTTTTGGTTTGTTTAT------------------------------------------------TTA------TCTTTTTTATTTTTTTTAGGCTGAGTATTCATT------------ATTTTGGCTGAAAGGAATCGGACTCCTTTTGATTTTTCTGAGGGTGAGTCTGAGTTGGTTTCTGGTTTTAACGTTGAG---------------TATGGGGGAGGTGTTTTTTCTTTAATTTTTATTTGTGAGTATGGTATAATTCTTTTTCTTTGTTTATTAACGGTTGTTTTATTTTTAGGAGTGAATAGCTTT---------------TTTTTTAAATTTCTGTTTTTG---------GGGTTTTCTTTTGTTTGAGTT------------CGGTGTTGTTTT---------------------------------------CCTCGT---------TATCGTTATGATATGCTG------------ATGTACAGGGCT---------TGGAAAGTTGTTTTACCGGTTTCTCTTTTTTATCTTGTTTTATTTTTGGTTTGTTTTTTC---------------------------------------------------------------------------------------------------------------------------------------------------------ATGAGAACCAGGCTGATTATATCCTTACTTTTATTGTTTTCTTCTTTATTCTGCTTA---------------------------------------ATT---------------------------------AGCAACTCTTGGTTAATAATT---------------------------------------------------------------------------------------------TGAGTTATGCTTGAACTTAACACTCTTTCTTTTTGTTCGTTAATAAAGAACAACTTA---AAACAAGAAAATCAAAAGATA---------AATGAGATAGCT------ATGAAATACTTAATAATTCAAATTATTGCCTCAAGAATTTTATTG------------GTCTCTACCTCCTGGTCTAACTATTTAATTCAAAGTATTTCAATAATT------------------------------------------------TTTTTTATTGCCGTTGTATCTTTAATGATTAAGGCCGCCTCAGCCCCGTTTCATCAATGATTCATC------------------------------------------------------------------------------------------------------------------------------------------------------------------------------------------------------------------------AACGTTTCTAAAAACTCTAAGTGAAGA------GTTAACTCC------------------GTTTTATTCACATGACAGAAAATAGCCCCT------------------------TTATATTTAATTATTTTCCAAATGAAAATTTTACTT------------CTGTTT---TTTATT------------------------------GCTGCT---------TCTACTCTCATAGGAAGGATTTCA------------------CTAATAAATAAA---------AAAAGCATAAAAGAAGTAATAGCTTATTCATCTGTTTTTAAC---------------------------------------TTAAGATGA------------------------ATA---ATCCTTGCTATTATAATCAGAACCAAATTATTTATC---TTGTTTTCTTTA---ATTTACTGA------------ACTTCAGTTTTAATAGCCCTTAACCCAATTACAAAAAGTAAAATTGCTAGT------------CTA---------GAAGATATGAGTAAGAAAACGGAA------------AAATGAGTGATGTTA---ATATTAATG---------GCTAACTTAGCTGGGATTCCTCCTTTAATAGGGTTCATAGGAAAATGA------------ATAGTT---------TTTACT---AACGGGTTG---------------------------------------------GGTTTGATT---------ACTTTA---ATATTG---ATCTCTTTCATGTTAATTGCCAGCACTGTAAATTTTTACATTTATTTACGG------------------------------ATAGCAAGA------------------------------AGAAACATCGTAAAA------GCTTCGCCTGGGTATCAAAAAGAAGTT---------------ATCATTTTCAAACAATATCTTTAT------ATCACTTTCATTTTTTTAAATATACTTGTTATCTTAAGAATTTCTTTA---------------------------------------------------------------------------------------------------------------------------------------------------------------------------------------------------------------------------------------ATCTCAATAATTTGAGTCATCTCATTACTGCTAGTAGCAGTATTTATA---------TTT---TTA---------------GTACAGATAGTTCAA------------AAAAAAGCACAAAGAAGTAAAGAAATGTGA------TCCCAGTTTGAATGCGGATTTAATGTAATAAACCCAACCCAC---ATTCCCTTTTCCCTCCAATTTTTTTTAGTAGCACTATTATTCTTAATTTTTGACGTAGAGATTGCTATGATTTTGTCA------TTTCCTATA---------------GAACCTCACAACATCAAAAGAATTTTATTAATCACA------ATCTTTATTGTTGCA---TTAACTATTGGACTCTTATACGAATGACAAAAAAGAAAAATTAATTGATCCGAA------------------------------------------------------------------------------ATGTCTTGAATTTTAGTTTTTTTAAGTGGGGTTTTTTTTATGTTTTTTGACTTTGTCTACTTGGCTTGTTTTTTT---------ATTGGCTTTCTTCTT---------------TTTTTTTTGTGT------------------------AATTGAGGA---GGGTTT------------------------------------TGGTTTGGGGGAATCTTTTTTATAGACAGA---TTGTCCTTTTTT------CTAATTTTTTTAACTGTTTTGATTTTTTTG---TTTTGTTTCTTTTCAAGTTTT---TTGGATGTTTGAAGAGGTAATTATTTTAATGCTTTTTTGTTTTGT---TTAAGT------------------------TCTATCTTTTTTTTG------------CTTTTT---------------------------------------------------------------------------------------------------------------------------TTAAGA---------------TTCTCT---------TGTTTTAGCTTTTTGTTTTTTTATATTTCATTT---GAGTTCATTTTTATTTTAATGTTTTTTTTT------------------GTTTATGGGTGGGGTTATAGTCCTGAGCGTCTGGGGGCTTCCTTTTACATGGTTTTTTATACTCTT---GTTGTTTCTTTTCCCTTTTTAGTTTTT------TTAGTT---------------------------------TTTTTTTCTTTGTCAAGATTTGGCAGAGGTAAGTTTATAATTTTAACTTCTTGG---------------------------------------TCTTCTTAT---TGATGGCTTAGTTTGATT------------------------TTTGTGTTTTTGGTCAAACTCCCTGTTTATGGTGTTCATTTGTGGCTTCCTAAGGCTCATGTAGAGGCTCCGGTGTCTGGTTCGATA---GTTCTAGCGGGAGTTCTTCTCAAACTTGGTGTTTATGGGGCACTTCGTTTTAGAAGGTTGCTTTTGAGTTCTTTGAGACTT------------TTTAAGGGATACCTTGTATCTGTTGGTCTGTTA------GGGGGTTTATTGAGATGTCTT---------------TTATGTTTGCGTCAATCTGATTTGAAGGCCTTTGTAGCTTATTCTTCTGTTTGTCATATGGGTTTTGGTTTGGGT---GGTTTATTTAGAGGAAATATTTTG---GGCGTTAGCGGTAGAGTCTTTATAATAATCGGTCATGGATTTTGTTCTTCTTGTTTGTTTTATATCTTATATGTTTTTTATGAGCGTTTTTTTACCCGTAGGGGCTTGGTTCTTAAGGGA------------GTAGGGTATCTTTTTCCTATGATGTTGTTTTTTTGATTTTTG---------TTTTCTGTTTTTAATATAGGAGTACCGCCTTCTTTTTCT---TTTTTTGCGGAAGTTTTTATTTTGAGTGGTATTAGAGGA---------TTAAGATTCTATACTTTTATT---GTTTCTGGTTTTCTCCTTCTTTTTGCAGGGTTTTAT------GGAATTTTTTTATAT---------------------------------------GTAATTTCTTGTCATAGA------AGGAGTTTT---TTAGGGGGAAGGGGATTTTCTTTGTCTCTT---CGTGAG---------------------------------------------------------TTTATCAATTTTTTCGGGCATGGGTTTTATATGTTGTTTTTTATTTTTTCTATTAAT---TTTTTTTATTTT------------------------------------------------------------------------------------------------------------------------------------------------------------------------------------ATATTTATT---------GGACTTTTTTTATTTTTTCTT---------AGGTTTTTTTTG---------------ATTCTGTTTTAT------------AATGTTCAT---TAT---------------------------GTGGTTCTTTTACTCATAATTGAAATACTTCTGTTAGGTGTGTTT---------------------------------------GTTTATTTGCTT---------------TTTGATTTTTTTGGTATTTTTGGTTTATATGGGGCT---TTTTTGTTTATTTTGGTA---------ATAGTTTGTATGGGAGGTTTTAGAATTTCATTGCTT---------------------GTTAGAACTTCTCGATTCTTTGGACGTGATTTTTGATTTTTTAAATTTATTTTT------------------------------------------------------------------------------------------------------------------------------ATGTTTTTTTGTGGCTTTTTTTTT---TTGCTTTACTTGTTTCTTTTATTTTTGTTTTTGTATACCTTTGTTAACGGG---------GGCTTTTTATTAAACTATTTT---CTTTTTTCTTTCAGA---------AGCTTTGATTTTTCCTTGGTT---------------------ATAGTCTTT---------GATTTTATTTCTTCTGGGTTTTTTTGT------TGTGTGTCTTTT---ATTTGTTCTGTCGTTTTT---TTATATTCTGTTTTTTATATAGAGGGG---------------ACAGTGGATAATCGTCGTTTTAATTGATTAGTGTTTGGCTTTGTTCTTTCTATA------------------------------TTTATTTTGGTTTTTTCC------GGTAAT------------------------------------------TTTTTTTTAACCATGGTTGGATGAGATGGCTTGGGTTTAGTTTCTTTTTGTTTGGTTATTTTTTATTCTAATCATGGTAGATTGGAGTCAGGCCTTGTGACGGTCTTTAGAAATCGAGTGGGGGATGTC---------------------------------------------------------------------------------------------------------------------------TTTTTTTTG------------------GTT------TGTTTTTTC------------------------------------TTTTTTTTTTTAGCTGGGAGATTTTCTTTTGATATAAGTAGGAAT------------------AGTCCTATTTTT------------------------------------------------------------------------------------------------------------TTGTTTTTTGTT---------TTC---------------------------------TTGTTTTTG---------------------------------------------------------------------------GGAGCTATTACTAAAAGGGCCCAACTTCCTTTTTCTGCTTGGCTTCCTGCTGCTATAGCAGCTCCTACTCCTGTTTCTTCTTTGGTTCATTCCTCTACCTTGGTAACAGCAGGGGTTTATGTACTAGTCCGT---------TTTTTTTATATTTTTTTCTTTTTTAGT---TTTGTTTGT------------CTTAAATTC------------------TTTTTTATCTTAACTATG------------------CTAGTCGCTGGTATTTGTGCTAATGTAGAAAATGATTTTAAAAAA---------ATAGTAGCTATGTCTACTTTGAGACAGTTGGGGATGATGCTTTTTATTCTT---TCAGTA---GGTGTTTGAGTTTTGTCGTTTTTGCATATGATTATCCATGCTTTTTTTAAAAGGATACTTTTTTTAAGAACTGGTTCTTTGATGAGCCATTATGGGGGTAATCAAGAT---------------TCTCGT---------TTCTATGGTTTTAACACGTAC---TCATTTTTTTCTTTTTTATTTTTTTTTGTCAGAAGA------------GTTTGCTTAGCTGGTTTCCCTTTTTACATTGGCTTTTATTCAAAAGATTTTATTATTATA------AGAAGCTCTTTGTTTTTA---------------GGGATTTGCTTA------------------TATTTGTTTTTTTTG------ATTGGGTGTATTTTTACT---------ATT---TTTTATAGTGTTCGTTTA---------------------ATTTTATATGGCTAT------------------------TCTTATTGAATTAAGGGTTATAGTTTTTCTTTTCATGAAGAAAGCTTGAATTTTTTTATT------------CCT---GTT---------------AGACTTTTGTTTTTTAAAGGTTGGTTATTAGGTGGTTTATTC---------------------------------------TATTGATGCTTTCTTTCTAAAAGTGTAGTTTTTTTTTCCTTGTTT---------GATATATTGGTTGGGTTGCTATTAATTAGAGGAGTTTTATTTTTTTATAAG------------------------------------------------------------------------------------TATTTTTTTCTTTTT---TATCGGGCTTTTTTTTATTTTTGTATGATTTCT---------TTTATG---------------CGTTGATTTTCC---------------------------------TCTAGAGGGAGATCCTTTTTT---TTTGAAAAAAAAATATAC------------------CATAAG---TGGGATGGG---------------ATGTGAATGGAGACCTTAGGGGGACAAGGTTCTTAT---GTGTCCTTGTTTTCTTTTTCTAACTTTTTGGATTTGTATAAGAAAATTGGCTTAGGA---------ATGATTATTATTTTTGTCATCTCTATGAGAATTGGTGTTTTTTAT------------------------------------------------------------------------------------------------------------------------------------------------------------------------------------------------------------ATAACAATAGTAACTATG------ATTGGATCT---------TTAAAAGCCATATTATCAATC---------AACCCAATGCCC---------------------ATAGCACTT------------TCTATTTTAATAATTTCAATT---CTTACAGCTGTGATAATTTTCAAAAAAACAGCCCTA------------AGGTGAGTATCTTTTGTG------------------TTTATT---CTAACCTTTGCATCAGGAATAATAACATTG---TTTGTGTACGTAGCCTCCCTA---------ACACCA------AAC---------GAAAAGATAAAGACAAAAAAGACAATCTGACCCTGAGCAATCCTA---------ATC---------ATAGCA------ATTATGGTTCCTAACTCAAACCCAGAAATA------------------------------------------------------ATAAAAATTTCAATAAAAATATTCTCAAGACAATCAGCTTTGCTAATCATAGGTGGG---ATTATTTTAATAACTATGTTTGCCATTGCAATACAAGGA---------------------TACAGACCAAACCAAGCA------ACATCAAGAAATTTC---------------------------------------------------------
>Z392
------------------------------------------ATTAACTTTATTAAACGTTGAATTTATTCTACTAATCATAAAGATATTGGAACTTTATATTTTATTTTTGGG---------------TTCTGA------AGAGCTTTTTATGGGTCTTCTTTAAGGCTTTTAATACGTTTGGAGCTGAGACAACCTGGGTCTTTCATTTTTAATGACCATCTTTATAATGTTATGGTAACTTCTCATGCTTTTGTTATAATCTTTTTTGTAGTGATA---CCAGTATTAATAGGGGGATTTGGGAATTGACTAATCCCTATTTTTTTAGGGGCTCATGATATAAATTACCCTCGTATAAATAAT---------------------------------TTGAGATTTTGATTAATTCTACCTGCTATAGTTTTCTTGATTCTTTCTAGCCTTATTTCCTTGGGGGCTGGGACAGGTTGGACAGTGTACCCTCCTTTATCTAGTATTTCCTTTCACAACGATTTGGCTGTTGACATAGCTATTTTTTCCTTGCATATTGGGGGGGTTTCCTCTATTTTAAGCTCTATTAATTTTATTACTACAATGTTAGTTATGAAGCCTTCTAGAATAAAATGGGGCCAATTTCCTCTTTTCTTATGGTCTTTAATAGTGACTTCTTTTTTATTGGTATTTTCTTTACCTGTGTTAGCTGGGGCAATCACTATATTGTTAACAGATCGTAATTTAAATACAAGGTTCTTTGATCCTTTAGGGGGAGGAGACCCAGTTTTATACCAACATTTATTCTGATTTTTCGGTCATCCGGAAGTTTATATTTTGATTCTACCAGGTTTTGGTATGATT---TCTCAAGTTTTAAGCTTTTATTGTGGAAAATTTGAGCCTTTTGGTTATTTAGGAATAGTTTATGCTATTTTTTCAATTGGAATTTTAGGATTCTTAGTTTGAGCTCACCACATATTCACTGCT---------------------------------------------------------------------------------------------------------------------------------------------------------GGTATGGACGTAGACACTCGAGCTTATTTTACAGCGGCTACTATGATTATTGGCGTTCCAACTGGAATTAAAATTTTTAGCTGGTTAGCTACAATGGCTATGTCTAATATTTCTTGGGAAGTTCCTATACTTTGAGTAGTTGGATTTTTATTTTTATTTACTTTAGGAGGTTTAACAGGCATTGTGCTTTCTAATTCTTGTTTGGATATTGTTTTACATGAC------------------------------ACTTATTATGTTGTTGCTCATTTTCATTATGTT---------CTTTCAATAGGGGCGGTCTTTGCTATCTTTGCAGGTTTGACTCACTGGTTCCAAATTTTTTATGGCTTTTTTTTAAGCCAATTTAATTTAAAACTTCAGTTTTTAATTTCTTTTATT---------------------------GGAGTGAATATAACTTTT---TTTCCCCAACATTTTTTAGGGCTAAATGGTATGCCTCGTCGTTACTCTGACTATCCTGATTCATTCTATTTTTGAAATTTTATTTCTTCT------------------------------------------------------------------------TTTGGATCTCTAATTTCTGTATTTAGT---------------------------------------------------------------------------TTAATTTATTTT------------------------------TCTTTGATTGTGTTAAGAGGATTT---------------------------------TATCATAAATCTCAAATTGTTTCAACTAGTGGT------------------------------GGGTCTTCTTTTTCTGATATCCAATTAAAT---TATCCTATAATAGACCACACTTTCACTAATTCAGTTAAAATCTGTTTGGTT------------------------------------------------------------------------------------------------------------------------------------------------ATGATAACTTGAAATAGTATTTTTTTTCAAAGCCCTAATTCTTACCTAATAGAAGCTGTAATTAGTATACATGATCTGGTTTGTTTGTTTTTAACTTCTATC---TTAATTTTAGTTCTATTGTCTTTGTTTTATACA------------GTTCTTTGTAGATTTTTTTGT---TTAGATTTTTCGGAGAATCACCAATTAGAGAGAGTTTGGACTATTGCTCCTTTTGTTCTGTTACTTTTTATTTTAATTCCTTCTTTAAAATCTCTTTATCTTCTAGACTCTTGTATGTTCTGTGGTTTAACGTTGAATATTATTGGGCACCAATGATATTGAAGATATTCT------TTTAAGAAT---TTGGAA---GAC---------------------------------------------------ATAGAATTCGACTCTTACATAATT---------------AATGATTCAAACTATTTGCGTCTTTTAGATGTGGATAATCGATTGGTAGTGCCTAATGAGTTCCCTATGCGAGTCTTAGTAACTTCAGCGGACGTGATTCATTCATGAACAGTTCCTTCACTGGGTATTAAAATGGATGCAGTTCCAGGACGAGTGAGACAATTATGTTTTCTTACGAAACGTTCTGGAGTTTATATGGGACAATGCTCAGAAATTTGTGGAGCAAATCATAGATTTATGCCCATTGTTATAGAGTCTGTTCCTATAAAAAATTTCTTA---------------------------------TCTTCAATATTA------------------------------------------------------------------------------------------------------------------------------------------------------------------------------------------------------ATGATTATAAAAAGTCATCATTACTACATGGTAAACCCCAGTCCGTGACCTCTAATCTTATCAATTAGAGTTTTTAATCTTCTTTTTTCTTTACTAATTTTTTTGAAA---TCAGGATTCTTTTTTTCTTTTTTATTGAACTTATTATTT------TGCAGATTAGGT---GGAATTTTTTGGTGGTCATCATATAGAGGAGAGATAACTCTAGAAGGT---TTTTCC------------------------------TCTTTCAACATAGACGATAGAATTAAAATAGGAATAGTCCTCTTTATTAGTTCAGAAATCTTCTTTTTTTTTTCTTTTTTTTGATCTTACTTTCATTTTTATCTAAGCCCTTGCCTAGAAACTAGCCTAGCTTGGCCTCCTTTACTAGTAGAGCCTTTTTCATTTTTAAATGTGCCTTTGGTTAATACGATGGTGCTAATATTTTCAGGTACTACTGTAACTTTGTCCCATTATTTTCTT---ATT---GAAGATAATATAAAATGAGCTAAATTTTACTTAATATTAACTTGAGTACTAGGCTTAATCTTTACAGGGTTACAAGCACAAGAATATTTG---------TCTTCATTT------------TTTGGGATTTCTGACTCAGTTTTCGGCACTTCTTTTTTTATATTAACGGGGTTCCACGGTATGCATGTACTGATTGGTACTATCTTT---TTATTGATTGTATTTCTTCGTTTAATTAAATTATCAAAT---TTTAAATTTGAATCCCTAAGATTCGAGTTAGCATCTTGA------TACTGGCATTTCGTA---------GATGTAGTCTGAATTTTTTTA---------------------TATTTCTTATTG---------------TACTATTTAAATAGA------------------------------------------------------------------ATTAAAGAAACTCGAAAAAAAGATCAAATCTTG---CAAATCTTGAATGGCTCCTTATGAGACTTACCC---------TCACCTAGAAGAATAAGATATTTCTGAAATTTTGGGGCAACCCTTGGTATCTGC------------------CTAGGCATCCAA------------------------------------------------------------------ATTTTAACAGGACTATTATTAACATTTCACTACACAGCT---------TACTCTCTAGAAAGGTTTAACTCA------------------------GTAGCCGAAATTATACGAGAAATCTGGGGAGGCTGAATTTTGCGATTCGCTCATATAAACGGAGCATCAATATTT------------------------------------------------------------------------------------------------------------------TTTGTTTTTATTTACTTACATTTATTCCGAGGAATTTTTTTCATAAGAGCA---TCCCAAAAAGAAGTATGAAACACGGGAGTATTAATTTTAATTATTTTAATAGCTATCTCATTCCTGGGTTACGTACTACCATGAGGGCAAATATCTTATTGAGCAGTTGCAGTAATCACCAATTTATTCTCGGTAATCCCATTAATCGGAGACTCACTAGTTTCTTGGATTTGAGGTGGATTTTCTGTCAGGGGGCCCACTTTAATCCGATTTTACTCTCTTCATTTTCTACTACCATTTATTTTATCTTTTATGGTAATCTTGCATCTACTGATACTACATAAAGAG---GGAAGAAGAAACAATTTAGGAATCAACAGAAACATGGAC---------------AAAGTTGAATTCCACCCATATTTCTCAACAAAAGACACTTCTTTTATT------------TTAAGGGCTATCCTATTATTCTCTATAGTTTCGTTTTTCTAC------CCATATGTGCTAGGGGATGCTGTGAACAACATCCCGGCCAACCCAATGCAAACTCCCCAACACATTCAACCAGAATGATACTTCCTAGTGTCTTACGCTATTTTACGATCCCTTCCAAGGAAGGTTGCCGGAGTAATTGCACTAGGGGCATCAATTGCTATCTTATTCGTAATTCCAATTTTTAAAATAGAATTC---------------TCAACGAAATTTTCTTTTTATCGTTTTGGTATATTTTGAATTTTTTTAGCTTCTTTTATC------------TTCTTAATAAAAATAGGAGCCATGCCCGCAGAAGAACCCTACATGTCCATAAGAAAAATAGCAGCAATAATTTACTTCTCTTCGATCCTA------ATAATTAATTTA------------------------------------------------------------------------ATGATGAGATTATTTTCAAGATTTGAT---------------------------ATA---AAAATC------------TCTTCTTTCATT------TTGATTATT---------ATCCCTTTAATAACT---------------------------------TATATTTTTTTACAAAAA---------TATTATTCAATAAATCTTTATTCCAAAATTTTTGAACAAATTAAAATGTCT------------ATAGAT---------------------CAGTTCTTTATA---------AGAATTAAAGTAGAA------------------------GTG------------TCC---AAAGGATCTCTA------------------------GTTTTTGGTTTT---TCTTTA------ATGACAATTATTTTCTTCCTAAATTTTAGATCTGTTTTAGGCTTTATTTTTCCTCTTTCTTCTCAGATAAGGGTTGTTTTGCTCATGGGTTTGTCTGGGTGATTTTCTTTCATATTTTTTAAATTATATTATAATATAAAAGGTTTTATTTACCATTGTATTCCTGAAGGGTCTCCAATGATTTTAACTTTATTTCTTTTTTTAATTGAGCTGGTAAGAAATTTAATTCGCCCTTTAACTATCACAGTACGTCTAGTAGCTAATATCTTAGCTGGACACCTCTTGATAATTCTTCTATCTGAA---------------ATTGTT------------TTA---GTT------------AAACCTTATACTTCGATGGCT---------TATATTTTTTTAAATATTGTAGAAATGTTTGTTTCCCTTATTCAAGCTTATATTTTTGCAACTATAGCTTGACTATATTATTCTGAAATT---------------------------------------------------------------------------------------------------TTGATACCACAAGTT------------------AATGAATTTTCTTGAACTTTTATTTTATTAAAATTCGAAGCACTAACTATCATGTCACTA---------------TTTATAGTTTTTTTTTATACA---------------------------------------------------------------------GTTTCT---------AACTCTGTCTCTAAGAAAATT------------------------AATATTAATATATTTAAATATAAGTTTATTTTGATT------------------------------------------------------------------------------------------------------ATGTCAGTGTTTTTTTTAATTAAAAAT------------TTGCTT------CTATTAATTCCTGTTCTTGTTTCCGTAGCATTTTTGACTTTGTTAGAGCGTAAAATTTTAAGATTAGTAGGCTCCCGTCTTGGGCCTAATAAGGTTTCTTTCTATGGTTTACTCCAACCAATTGGAGATGCTGTAAAGTTG------------GCTAATAAACAG---TCAAATAATCTTTCTAGTTTTTTTAACTTTTTTTATTATTTTAGTTGTGTGGGA---ACTTTTTTTTTGTCCCTTTTTATTTGA---TATTGTAGGTTGTTT---------------AATCCGAGAAGCTTCTACTATAAATTT---AGTTTTATAATCTTTTTTTTTGTTTTAGCTTTGAATTCTTTAATGCTTATGCTTTCTGGGTGAAGAATTTTTGGGAAATACTCTTTAATTGGA---------------------------------------------ATGCTTCGTTCAGTTTCTCAGCTGATTTCCTATGAGGCTGTTCTT---TACCTCTGTATT------------------------------------------------------------TTCTTCTTATTGTCTTATTACAATTAT---------TTT---------GATTGTGGTTCA------------ATTAAGGAT---------------------------------------------------------------AACTTT------------------------TTATGA------------------------------------------------GGAGTTTTATTACCTTTTACCTTTATAGTGTGGCTTCCTTCA------------TTTTTAGCTGAGTTAAATCGTAGCCCTTATGATTTTTCTGAGGGTGAGAGAGAGTTGGTAAGAGGGTTTAATGTAGAT---------------TTTGGCTCTTTTGGTTTCACTTTGATCTTCTTAAGTGAATATGGCAATATTTGCTTCTTTTGCCTTTTTAGGTCATATATTTTTTTTTGTTCA------AATATTTATATC------------TTTTTTTTTTTTTTT---------TTTTTTTTTGTAATTTGGATT------------CGTTCAGTACTT---------------------------------------CCTCGT---------TACCGCTTCGATAAGCTT------------ATATCTCTTTGC---------TGAAAATTTTATATTCCTTTTCTTACT---TTATATTTTATTTATTTTCTTATTTTTTTGTAC------------------------------------------------------------------------------------------------------------------------ATTAGCAATATTTTTAAAAGGTTTCATACAAAAATTTTCTTTATTGGT------------TATATTTTAAGGGTGCTTATTTGTATA---------------------------------------TGT---------------------------------ATATTAAGTATATTTGAGTTT---------------------------------------------------------------------------------------------TGAATGTCTTTAGAAATCAACACAATTTTTTTTATTTTAGTTATACATAAATTGGCC---------------CATATTGATAAAAAG---AGATCCTCTAAAATTCTTTTTTATTTTTTTATAATCCAGGGATTATCATCTCTTTTAATATTG------------------------------TTT------------TCATTTTCTTTCATTAGTATAGAA---------GTCTTAAATTCATCAGTTTTC---------TACTATTTTTTTCTATTATCTATGGTTTTTAAAATAGGAATCATTCCCTTTCATTATTGAGTTTTA------------------------------------------------------------------------------------------------------------------------------------------------------------------------------------------------------------------------AAGTTTAGTTCTATTTCTAGA---AAT------TTTATTTTA---------GGT------CTTCTAATTACTGTACAAAAA---ATTCCC---CCTCTT------------------ACTTTGCTTTTAATA---TCCGAT---------TTTAATTTTTTTTTTATTTGTGTTTTA---------------------------------------------AATTGTTTCTTAGGTGTAATTATG------------------ATATATTTTTCG---------CAAAATCTGAAACATCTTATTATTTTTTCTAGTATATATTCT---------------------------------------TTGATCTGA------------------------TTA---AGTCTGTTATTTAATCTAAATTTCACTTATTTTGCC---TTATTTTATGTT---TTTTATAGA------------GTTTTTATTTTGCTAGCTTTGAGCTACAAAAATGCC------------------------------------------TTT------------------------------AATAGTTTTTTTTATATTTTTGTATTT---------CTTTTTATTTTAGGGCTCCCCCCTCTTCCTTTTTTTTTTTTTAAAATTATGAGAATA---------------------GAAACTTATTGGTTA------------------------------------------TTAGAGCAAAAT------------------TTTTATTTAAGCTTTATTATTTGGTTATCTGTATTTTTAAGAGTTATTTGTTATCTTAAT---------------------------------TTTTTTAACCAA------GTTTTATTTAGGGAAGAAAAAATTTTTTAT------TACGAT---------TACTCTAATAAAAATTTTCTTTTTGTT---------------------------AGTTTAATTTTAATTTCAATTTTCTTTTTGTTTCTCACT---------------------------------------------------------------------------------------------------------------------------------------------------------------------------------------------------------------------------------------TTGCTAAAATTTTATTACGCTTTTAATTATTTTATTTTTTTTTTTTTGTTAATTTTAATTACC---------GGT---TTA---------------TTTTTTTTATCAAAA------------AAAGAAGAAAATTGAGAAATTCAAGATTCC------CAAATTTTTGAATGTGGATTTTCATCATACTTTGACTCTCGA---TTTTCCTTTTCTATTCATTACTTTTTAGTTGGGCTAATCTTTTTATTTTTGGACTTGGAACTTTGTTTAATAATACCG------ATATTAGTT------------ACTTCTTTAGACAATTTAAAAATAGTCACTTACTTATTA------TTATTTCTAGTTTTA---CTTTTGGCAGGTTTAGCAGAAAAATGATTTGAAGGCTCTTTAGATTGAAACTTT------------------------------------------------------------------------------------------ATGATTATATGGCTTTTTACTTTTTTTTTC---------------TTTCTTTTAGGTTTA------------------------------------------------------------------------------------AAAAACTTTTAT------------------------------------TTCTTCAGGGAATATATGCATCTAGAGACT---TCTAACTTGAGC------TTGTTGCTTCTTGTACCCTTTTCTTTTATT---TGTTTACATTTT------TTTTCTTTT---AATTCTTTAGGGGGTTCAGAGACTTCTTTAACCTTTTTT---TTGTTT------GGT---------------TTAATTATCATTATA------------TGTGGT---------------------------------------------------------------------------------------------------------------------------TTTTGT---------------TTCATT---------ACTTCTTATTCTTTTTTATTTTTTTTGTGTTAT---GAACTTATTCTTTGGCCGATGAGATTTACT------------------CTTTGTGTATTTTCCAAGGATTATGAAAAGTTTAATTCTATGTTCTTCATATTGCTCATTAATTTG---ATTGGCTCAATCCCCTTTATAATC---------------TTTATTTTTTTT---------------------------------AGTCAGGTTGAAAATTCTTCTTTTATAATATTA---AATTAT------------------------ATGTTCTTCAGTTTTGATAGTTTT---GAGGCTTATTTTTTTATA------------------TGCATCTTA---TTTTTGACTAAGATTCCAGTGTTTCTTGCACATTTCTGGCTCACTAAGGCCCATGTCGAAGGCAGAACTTTTTGTTCTATA---ATCTTAGCGGGTCTCATTTTGAAAATAGGAACATGGGGGTTGCTTAAGTATTCTGTCTTAAGAATT------TTT---ATTTGTGAT---CTATTTTCTGATTTTGTTTTTAGATTTAGTTCTCTT------TCTTTGCTCTTTTTCGTTATG---------------ATTATAAACCGATTTTGTGATCTCAAGATTATAGTTGCCGTATCTTCGTTAGTCCATATGGCTTTTATCTGGCCT---CTTTGTTGTTTTATAACCTACATA---AGTATAACTGGGAGCATTTTAATGATAGTTAGTCATGGAATTGTCTCTTATATTCTTTTTTTACTTATTTCTATAATTTATGAGAAAAGCATGTCTCGTAGGATTGAGTTAAATAAGAGT------------TTAGAAAGGGTCAGCAAGACTTTTTTCTTGCTGTTGTTTATT---------TATGTTTTTGTTAATTTAGGAGTCCCCCCTTTTATTAGT---TTTATTTTGGAAGTTTACTTTTTTTCAATCTTGATTAGTTAC------TCTTCATTAATTTTGGTATTTTTCTTTGCT---TTTTTCGCTTTATTGAGAGTTTTTTAT------TTGATATTTATTTTA---------------------------------------ACCAAAAGTTCTTTTAGA------AAA------------AAATTTAATGTT---ATTGTTTCCAAT---GAGAGA---AGACATTTCTTAAAC------------------------------------------------TTG---TCTCTATCTCCCTTGTTTCTTTTTATTTTTTTTCCT---------TTTACTTTTTTGTGC---------------------------------------------------------------------------------------------------------------------------------------------------------------------------ATAATTTATTTGTCATTG------------TCTTTTCTTTTTTCT---------TCTATAGCC---------------------CTT---AAT------------TTTCGTAAA---AAG---------------------------TTAATTTTTTTAATGGTTTTAGAAGGTTTCATGATCTTTTTAATCTACAGA---------------------------------TATTTTATGTCT------------CTTGATAATTATGTAGTT------TTTTTTCATTATTCT---ATCTATCTTTCTGTCTTT---------ATGGTTATTGATAGAGTTTTAGGGATTAGTTGTTTG---------------------ATTTATGAATGTCGCAATTCTGATGTTTTTTCTTCT------ATGGCTTTTTATTTA------------------------------------------------------------------------ATTCTCTTTAAGAAAGTTTTCTTTTTTTTGTTT------------------CTTGTTTCTCCTTTGTTTTGGTTT---------------------------AACTTTTTGAGTTTAACTTCT------TTTTAT---AGGGTAGGGCTAAAAAATTTTAAT------------ATTTATTTC------------------GATTCTGTCTGAAATCTTGGATTTCTTAGTTCTCTA---------GATTATCAGTTTTGAGCTTTTGTTAGA------ATAGTGGCATTA---GTAGTCAAAATAGTTTGC---CTGTACTCAGAGTTTTACATTAAA------------------GATTATAATGTTAAAAAGTTTTTTTATATGATAATATCTTTCTTTTTCGTTATG------------------------------GTTGTTTTGAGAATAAGA------GGCTCT------------------------------------------TTCCTTATTTTTATTACAGGTTGAGACGGGTTAGGGGTTACTTCTATTGGTTTAATTATATTTTATCCTAATAAAATTGGAATGTTAAATAGAATTTTAACAATATTTTTCAATCGTTTAGGGGATATT---------------------------------------------------------------------------------------------------------------------------TTATTAATA------------------TTG---------TGTATA---------------------------------GGTCTTTGATTTTCTGCT------CCTTCTTTATTTCTCTTTTTTCCAAGGGATGATTTTTTT---------AGCTTA------------------------------------------------------------------------------------------------------------GTTATTTTAATT---------------------------------------------TTATTTGCT---------------------------------------------------------------------------TGCTCTTTTACAAAAAGTGCTCAATTTCCTGTGTCAAGGTGGTTGCCAGCGGCAATGTCTGCTCCTACCCCTATTTCGGCAATAGTACACTCTTCTACTTTAGTAACGGCAGGGATTTATCTTTTAACTTTT---------TTTTATTCTACTTTTACAATTAATCCT---TCTTTTAACTTA---------ATTCTTTGT------------------TATTGTATTCTTAGGTTT------------------ATTATTGGTGGCTTTTTAGCTTGTTTGGAGGTTGATTACAAAAAA---------ATAGTTGCTTTTTCTACCATAAGCCAGATTAGTTTAGTCATTTTTATACTT---TGCTAT---TTTAGCTTTATTCTAAGGATATCTCACATAATTTATCATGCTATTTTTAAGACCCTTTTATTTTGTTGTGTAGGGGTAGTTTTTAGAAATGTTTTTGGCGATCAGTTA------------------------------AAATCTCAAACTTCTTTAGGCTCAGGAAGATTTCTTAGCTCTTTTCTATTTTTTAGGGTG------------TTCGGTATGACAGGTTTGATATTTTCTAGTTCCTTTTTTTCTAAAGATATTTCTTTAGAA------AAT---ACGCTGTGTGATTCT------------TCTTTTATCTTT------------------TTTTTTTTTTTAATT------TGAGGTAGTTTGTTCACT---------ATT---TTTTATAGGTGTAAGATTTTA------------------AATTCTTTA------------------------------AATTTTAATTTGTCA---AATTATTCTACTTTTTCTTCGAATAATTTTTTTTGTCTGTTC------------------TGG---------------CTTATCTTTTGCTTCTTTTGCTTGTATGTAGGAAATTTTTTT------CTGGAT---------------------------GTGCTTGAA------------------TTAGAAGAA---CCTTTAATTTCATTTGTGGATTTT---TTAATGCTTAATTTT---------CTTATTTATCTAATGATTTTC---------------------------------ATTCGACATTTAAATTTT------------AATTTACCTCTTCTTAGTAGGTTG---------------------------TATTGTGATGTTATA---------TTTATA---------------AAATCTTTTTTT---TATGAGCGTCTTATAGAT---TCTTTTTTG------------TTT------------------------------AGTAGAATAAGTTTTTATTTTTTTTCAGATCGC---------------TTGTTTTTTAAT------------------AAAAACTATTTCTTT---------------------------------TTTCCAGGAGGTTACTTAATACTGAAAACTTTTACTTTTAGTTCTTATTGTATTATTTTTTTAGTCTTGATTCTTGTAATT---------------------------------------------------------------------------------------------------------------------------------------------------------------------------------------ATGATTACATTAATATATCTAGTGAGAGTA------ATTCTACTC---------TGCGTTATAATAAACATCTTA---------AACCCAATAAAA---------------------TGTGCAGTA------------ACACTAATACTCTACAGAGCC---GTAATACTTACTGTGATAGGAGCAACAAGTGGAAAC------------TACTGATATTCTTTACTA------------------ATATGT---CTCTTATTCATCGGAGGGGTAGTAATAATA---TTAATAATTTTATCCTCAATT---------TTGCCC------AAT---------GAAAAAGAAAGAACATCAAAAAAGATAACAATA---------ACAATTTTATCTGTATTCATTTTAATTTTGACTAACACTTTTATAACAGATGGGAAAAGATACTCC------------------------------------------------------------ATT---TTAAAATGGAGTATCATTTCTAAATTCTCAATTGTATTAATTATAGTTATCATGACGCTATACTTTTTTACCTTTGTAAACTTGTTA---------------------ACGACAAATAAAAGTTCT------ATACGAACTTTTTTC---------------------------------------------------------
>Z382
---------ATTATTTCATTTAAAATTTTTAGAAACGGAGGTAGTTCATATATTAACCGTTGAATTTATTCAACTAATCATAAGGATATTGGATCTATATATTTTATTTTTGGT---------------TTTTGA------ACCGCTTTTTATGGTTCTTCAATAAGTATATTAATACGACTTGAGTTGAGACAGAATGGTTCTTTATTTTTTCATGACCATTTATACAATGTTTTCGTTACTTCTCATGCTTTTATTATAATTTTTTTTGTTGTCATA---CCTATTCTAATAGGGGGTTTTGGCAATTGGCTTATTCCTATTATAATAGGATGCCACGATATGCATTTTCCTCGAATAAATAAT---------------------------------TTGAGATTTTGACTATTATTTCCGGCTATAACATTACTAACTTTATCTTCTTTTATTTCGATAGGTGTTGGTACAGGGTGGACAGTTTACCCTCCTTTGTCTAGGATTAGGTTCCATAATGATATTTCTGTAGATTTAGCAATCTTTTCTTTACATTTAGGAGGAGTTTCATCTATTTTAAGATCAATTAATTTCATTACTACCGTTTTTACTATACGTTATAGGGGTTTATTAATTGAGCGACTGCCCTTATTTATTTGGTCTATGCTAGTGACTTCATTTTTACTTCTATTTTCACTTCCAGTTTTAGCTGGGGCTATTACAATGCTTCTTACGGATCGAAATATTAACACTTCCTACTTTGATCCTTTAGGGGGTGGGGATCCAATTCTCTATCAACATCTTTTTTGGTTTTTTGGTCACCCTGAAGTTTATATTCTTATTTTGCCTGGTTTTGGTATTATT---TCCCAAGTTATCAGATTTTATTGTGGTAAATCCGAACCTTTTGGTTATCTAGGAATGGTTTATGCTATTTTTTCTATTGGTGTCTTAGGGTTTTTAGTTTGAGCTCATCACATATTTACAGTA---------------------------------------------------------------------------------------------------------------------------------------------------------GGTATGGATATCGATACTCGTGCTTATTTTTCGGCTGCCACAATAGTTATTGCAGTCCCCACAGGGATTAAAATTTTTAGTTGGTTGGCTACAATTAGTTTATCTAACGTTTCATGAGAAACTCCAATACTCTGGAGAATGGGATTTTTATTTCTTTTCACTTTGGGTGGTTTAACAGGTATTGTTTTATCTAATTCTTCCCTTGACGTAGTCTTACATGAT------------------------------ACATATTATGTTGTAGCTCATTTTCATTATGTT---------CTTTCTATAGGGGCTGTCTTTGCTATTTTTGCTGGTGTCTCACATTGGTTTCAGATTTTTTATGGTATTAAGATAAGAGACTTTAAACTTAAAATTCATTATTATATTTCATTTTTA---------------------------GGTGTAAATTTGACTTTT---TTTCCTCAACATTTCTTAGGTTTAAATGGAATACCCCGTCGCTATTCTGACTATCCTGATTCTTTTTATTTGTGAAATTTTGTATCTTCT------------------------------------------------------------------------GTTGGTTCTTTCATCTCAATATATTCT---------------------------------------------------------------------------TTAATTTATTTT------------------------------TGTTATGTATTTTGATTCTCCTAT---------------------------------TCTTCTTTCATAGTTCTTAGTGGTTTCAACAGA------------------------------GTGTCTTCTAATTCAGAAGTGATATTAATA---ACACCTACTCCTGATCATACTATAGAAAATCCCTCTAAAACGTTAATTATGGACAGC---------------------------------------------------------------------------------------------------------------------------------------------ATAACTTGAAACAGAATCTTTTTCCACAGGCCTTCCACCTTTTTAATGGAGTTAGTGATTTCTATGCATGACTACGTAATAATATTTTTAATATCAATT---ATAAGTACCGTCTTTCTGGCTCTTTTTTATTCC------------TACTATATTAAAGGTTTTAGA---CTTTCTTTTTTTGAAAATCACCAATTAGAAACTCTATGGACTATGGTTCCTTTTTTTCTACTTATTTTTATTGTTCTACCTTCTTTAAATTCTCTTTATATATTAGACACTTGTCTCTTTTGTGGGCTCACTTTGAGTATCGTAGGTCATCAGTGATATTGAAGATATTTT------TATAAAGAT---TTGAAT---TTA---------------------------------------------------AATTATTTTGACTCATATATAATGTCC------------AGACCTGATTCAATTTTACGCTTACTTGATGTGGACAATCGACTGATCCTTCCAAGTTTTATTCCAGTTCGATTTATAGTCACTTCGGCTGATGTTATTCACTCTTGAACCATTCCTTCTTTTGGAGTAAAGATAGATGCCGTTCCCGGCCGAATTAATCAATTTTGTTTTTCTAGAAAACGATCAGGAGTCTTTTTTGGTCAGTGTTCTGAGATTTGTGGTGCCAATCATAGGTTTATGCCTATTGTATTAGAATCTGTAAAATTCAGAGATTTCATG---------------------------------GAAATTCATTGACTAAGTATCCTA------------------------------------------------------------------------------------------------------------------------------------------------------------------------------------------ATGATCACAAAATCCCATTACTATTTTCTTTTATCATACAACCCATGGCCTATAATTTCAAGTATTAACTCATTTTTGCTACTGTTTTCTTTCTTGCTATTTTTAAAG---TTTAGGGATGCGCTAATATTTTTGTTGAGAGCCGTTAAC------ATCTTTATCTGG---TCAATAATCTGATGGCTTAATTATAGAGGGGAATTAAATTTGACAGGA---GTGGAT------------------------------TCTTTCAATTTAAGGGGTGGAATTAAAATTTCCATGTTATTATTTATTTCTTCTGAAGCTTTTTTCTTTTTTTCTTTTTTTTGGTCTTATTTTCATTTTTTACTTTCACCAACAATAGAAACAGGATTGTGTTGGCCTCCTTTTAGGGTTGAATCTTTCGACTGTCTTAATGTTCCTTTAATTAATACCCTAGTACTCATGTCTTCTGGTGTTACTGTCACCTTGAGCCACCATTATTTA---ATTAAAAATTCTAAATTTAGTTTT---AACTTTTATCTCTTTTTAACGATTTTATTGGGTGCTATCTTTACATTTCTTCAAGGAATGGAATATTCT---------AGATCTTTA------------TTCAGAATTTCGGACAGTACCTTTGGTAGTTCTTTTTTTGTTTTGACGGGGTTTCATGGTATTCATGTTATAATAGGAGCTATTTTT---CTTCTGACGGTTTTTTTACGTAATTTCAAAATAGTTTCC---ATGAAAATAGAATTTTTGAGATTTGAGCTCTCTTCTTGA------TACTGACACTTCGTA---------GATGTTGTTTGAATCTTTTTG---------------------TATTTTATTATT---------------TACTACTTAAATAAT------------------------------------------------------------------ATACCAATAACACGTAAAAACCAACCTATATTG---AAAGTTGTGAACGATACTCTTTGGGATCTGCCT---------TCCCCTTCATCTATGACTTATTTTTGAAATTTTGGATCCACTTTAGGTATTTGT------------------TTAGTTATTCAA------------------------------------------------------------------ATTGTAAGTGGACTCTTACTTACTTTTCATTACACATCT---------AACGCTTCAGAGAGATTTACATCT------------------------GTAGTAGAAATTATGCGAGAAGTGTGATCAGGGTGAATTATCCGATTTATCCATATAAATGGTGCTTCGGTATTT------------------------------------------------------------------------------------------------------------------TTCTTATTTGTGTACCTCCACCTATTTCGAGGGATATTTTTTTTAAGTGCC---GTACACAAAAACGTTTGAGCAAGGGGAGTTTCTATCTTAATTTTACTAATAGCTATTTCTTTTCTAGGATATGTCTTACCTTGAGGTCAAATATCTTATTGGGCCGTGGCTGTAATTACTAACCTTTTTTCAGTAGCACCAATTATTGGTCAGACACTAGTAAATTGAATTTGGGGTGGCTTTTCAGTAGGTGCGCCTACGCTAACTCGATTTTACTCACTTCATTTCTTGTTGCCTTTCATCTTGACTTTCCTAGTGTTAATTCACTTATTTTTACTTCACAACCAA---GGATCCAGTAACAGAGTCGGGATCAACAGAAATATAGAT---------------AAATTAGAATTTCACCCTTACTTTTCTATTAAAGACCTGATATTCATC------------TTAGGAGTGATTATCTTATCTATCATGGTTTCATTTTTCTTT------CCCTACATCTTAGGTGATTCTGTCAACAACGTCCCAGCAAATTCAATACAAACACCAGTTCATATTCAGCCCGAATGGTATTTTTTAACTTCTTACGCAATCCTACGAGGATTGCCTAGAAAGACTGCGGGAGTAATCGCTTTGGCCTTGTCGGTAAGAATTTTCTATATTCTTCCTAAATTCAAACTGAGATTT---------------TCAACCAAATTTTCATTTTACCGATATTTCATATTTTGATCATTAATTGTTATATTTGCA------------TTTCTAATGAAAATAGGAGCCATGCCAGCCGAAGAACCTTACGTAGAATTTAGAAAAATTGGAGCTATATTATACTTTTCTATCATTTTG------ATTTTAAATGTA------------------------------------------------------------------------ATGATAAGGCTTTTTACATCTTTTGACTTG------------TTAGAATATAACAAA---CAAATT------------TTGTTGTATTTT------TTTATATTC---------TGATTTTTATTTCCT---------------------------------TCAATTTGGGCTCATTCT---------TTTTTTAAAGAGTTTTTT---------------AAAAAATTGTTAATA---------GAAATTTTTTGT------------------------TTCTTGGAA---------AGCCTCAAACCAAAA------------------------ATGTTT---------TCC---TCTTTGTCTCTC------------------------TCATTGTTTAGC---TGTATA------ATGTTATTTATTGCCATCGTCAATTTAGTTTCAGTGTTCTCTTATATTTTTCCTTTGTCCTCTCAACTAAGGTTGGTTTTATATCTTTCTATAGGGTTTTGATTTACTTTTATTTTTTTTCAAATTTTTAGAAATTTTAAAGGACTCCTAAGTCATTGTGTTCCCGAAGGGACTCCAATTTATTTAACTTGATTTTTATTTGCTATTGAACTAGTTAGAAATTCGATTCGGCCAATCACATTAACGGTTCGTTTGGTGGCTAATATTTTAGCAGGCCATCTTTTGATGGTTTTACTTTCTCAA---------------ATTGTT------------TTA---AAA------------ATTTTCTTATGGAGACCTTTG---------TACTTGATTCTTAATGTAGTTGAATTATTTGTCGCACTTATTCAATCTTATATTTTTATCACTATAGTTAGTCTATACTTTTCAGATCTTAGT---------------------------------------------------------------------------------------------------ATTCCACAAATC------------------AATGAAATCTCTTGAATT---------------------------------------------------------------GAAGTTTCTACTTTTTTATTATTTTCAATT------------------------ATAATTCCTTTTTCCATTTCGATATGAAACTATATTTTAATATCCAAAGAGAGAATCACTGAA------TTTGATGCTTTC---ATTTACAATCTTCTT------------------------------------------------------------------------------------------------------------------------------------------ATTTTTTTTTTCAAATAT------------TTGGCT------GCCATCATTGGTTCACTATTAAGTGTTGCTTTCATTACTCTTGTGGAACGGAAGGTTTTAGGATTGATTGGTTTACGTTTAGGTCCCAATAAAGTTTCTGTGTACGGTCTTCTCCAACCTATCTTTGATGCGGGAAAGCTA------------GCTAATAAACAA---GTTAATCTTATTTCTAACTTCTCCTTTTTTTTTTATTATCTAAGTTCTTTTCTT---ATATTGTGTGGGTCTCTTGTTCTTTGA---TCTTTTTTTCCAAGG---------------GAGCCATCTATTTTTTCTAGTAAATTC---ACTATCTTATTAATTTTGATCATTTTAGGTCTAAATTGTTTAAATTCTATTGTCAGAGGCTGAAGTACATTTAGGAAGTATTCTCTTATTGGC---------------------------------------------AGAGTACGGACATTAGCCCAACTTATTTCCTATGAAGGGGTATTG---TGTTTGTGTTTT------------------------------------------------------------TTTTTTATCGTTTGGAATTTTGTTAGA---------TTC---------AACACTTACGGT------------TTC---------------------------------------------------------------------AATTTT---TTTTATATTCCT---------TTTTTC------------------------------------------------TTTTTGTTTGTCCCTTATTGTTTTTACATTTGGATTCCCTCC------------GTGTTAGCAGAGTTAAATCGTACCCCTTATGATTTCTCAGAAGGTGAGAGAGAGTTGGTAAGTGGTTTCAACACTGAG---------------TTTGGTTCAAGATCTTTCACTCTTATTTTTTTGAGTGAGTATAGAAATATTATTTTTTTTTCTTCTCTTTCTTCCTTTTTATTCTTTCTTCCT------ACATTTTTTTAC------------TTTTTTATTTTTTTC---------TTTTTCTTTATTATTTGAATT------------CGGTCTGTTCTT---------------------------------------CCTCGT---------TATCGTTTTGATAAGTTG------------ATGATGTTGGCT---------TGAAAATTTTTTATCCCCTTTTTGACT---GTTGCTTTCATTTTTTTTCTTTTTATAACA---------------------------------------------------------------------------------------------------------------------------------------------ATTATAATTTCGATGTTCATAATAGCATTAATCAACTTAAAATACTTGCTCATTTTATACATTATGATA---------------------------------------GGA---------------------------------TTACCTAACTTATACACTCTG---------------------------------------------------------------------------------------------TGGGTAACCATAGAGGTTCAAACTATACTTTTCATTTTAATAATATCTTATTCAAGA---AATAAAATAATGGAAGTAAAAGAAAAGAGAGGAGAAATA---------TTATTATATTTTTTGATCCAAGGAATTGCCAGTATAATCTTTTTA------------------------------ATGACAATCATATCACAAAGGGTAGAAATATACTCCTTA---------AGG---------------------------AAAATTTTAATAACTGTGAGAATTATGATCAAATTAGGAGTATACCCTTTTCATTCATGAATTTTT------------------------------------------------------------------------------------------------------------------------------------------------------------------------------------------------------------------------GAAATATCAAAATACATCGAA---GAC------TATCCTCTT---------GCA------CTTTTATTGACTGTACAAAAA---ATTCCT------TTG---------------CTTATAGCCCTTGTAATT---ATCAAA---------GACCAAACTTCCAAC---ATATTTTTC------------------------------TTATTA---------AGAATAGCCTTAGGGTGTAAAATG------------------ATCGATTGCAGG---------ACAACAAAGAAAGAAGTATTAGTATCGTCTTCCGTCTATAGA---------------------------------------ACAGGTTGA------------------------ATA---TATTTATTAGGCTTATATTCCTTAAATTGTATGATT---TGAGTTTATATA---ATATACGGT------------ATATTTTTGTTTGCCATTCTTAATGAAAAAGAAAGA---------------------------AAAATGAAGCTACCT---------------------------------------GTGATAATAGCAATATTATTC---------TTATTG------GGCCTACCTCCTATTTCTATATTTATGCTAAAACTA------------ATATCA---------GTAGAA---CTTGTAATT------------------------------------------AGATACCTATCA------------------GGTTTATTTTTGGTAGTAGTAATGTTAAGAACGTTTTTAGCTTTAATTGGATACTTAAAA------------------------------TTTTTTTTAAAA---------GTAGTAAATAATAGAGCCGCCTTGAAAAGAATCGTG---------------------ACAAAAAAGAAAAAATTTCTT------------------------------------------------ACAATAATCCTAATCTGAAGTACTATCCTAATAATACTAGCTATT------------------------------------------------------------------------------------------------------------------------------------------------------------------------------------------------------------------ATTTATTCTTTTGCCTTTCTAATGTTAGTCTTAATTATTTTGTCTTCTTTTATCATG---------GTG---GTT---------------TTTTTTTTATTGAGA------------AAGAAAGAAAAATGGGAAATAATTTTAAGC------TCCAGCTTTGAATGTGGTTACACATCTTATTTTTACTCTCGT---TATTCATTTTCTATTCATTACTTTTTTGTGGGTTTAATTTTTTTATTTTTAGACTTGGAATTATGTATCGTGATGCCT------TTATTAATT------------AATTTTTCTCAAAGAGTCTTTAGAATTTTCATTTTAATA------GCTTTTGTTCTAATT---CTTTTAATAGGCCTGTTGAAAGAATGAGTTGAAAACAAATTGGAGTGGTTTAAA---------------------------------------------------------------------------------------------ATGATTAGGATTATT---TTTTTTAACACA------------TTTTTTTTTACGACGATA---------------------------------------------------------------------------------AAAGATCATATT------------------------------------TTTTTTAGTTTGATCTTAAATTTTGATGTG---TGATCTCTGTTT------TTGAGTAGAATCATTCCTTTTAGGTTTTTC---GTGGTTTTTTCT------TTTGATTTT---AATTTTCTCAAATTTGAATTTATTTTTTTTTTTAAGAGA---TTATTT------TTA---------------TTACTCATAGGTTTA------------ATTTTT---------------------------------------------------------------------------------------------------------------------------TTTTGC---------------TTTGTT---------TCATCTGATGCTATCCTTTTTTTATTATTCCTT---GAAATGACTGTTGTTCCAATATCTTTTTTT------------------ATTCTGTGGCTGTCTAAAGATTATGACAAGATAAGTTCTGTCTTTTTTATGTTGAGAATTAATTTA---ATAGGTTCTATTCCTTTTATGTTT---------------TTTATCAGTTTG---------------ACAAAAGATAAAAGTTTAATTGAATTCAGTCTTGATCCCTTAAATTTTCAT---------------------------------------------------TCTCTA---TTTTTCTTTTTCTTTATA------------------GTCTTAGTG---CTCATTTCTAAGTTGCCTGTTTTTTTTCTTCATTTTTGACTCACTAAAGCTCACGTTAGTGCTTCGGGTTCATGTTCCATG---CTTTTAGCAAGATTGATGCTGAAATTAGGGTCTTTTGGATTGTTTAAGTTTTTACCTCTCTTTTTT------AAA---GATTCTGGA---TCTCTGGTTTTATTTATTTATTCTGTCTGCATTCCT------AGTTCTCTATTGGTGAGTCTT---------------CTAATAATTCGTTTTTTTGATATTAAGTTTTTAATTGCATGCTCTTCTATTGTTCATATAGGGGGTATATTTCCA---ATTTTATTTTTAGGCCAATCTTTG---GGGGTTGCTTCTTCTATATACATAATAGTAGGACACGGGGTGGTCTCTTATATTCTATTTTACCTTGTCACTTTGTGTTATGAGCTGTCTTATAATCGTAGATTTAGGTTTAATAAAAGT------------ATTGAATCAGAGTCTAAAGGTTTTGCTATAATAATGGTATTT---------TTCATATTTCTCAATTTAGGTGTCCCCCCATTAATTAAT---TTTTTAAGGGAATTGATTTTTTGTTCAAACTTA---ATTCTT------TTAAGATTTTTTGGAGTGACTTTTTTTGGT---TTGCTGATATTCTCTTCTGTTATTTTT------ACAATACTATTGATC---------------------------------------ACTAAAATGCTTTTCGGA------AAA------------AAGAGTTTTTTT---GGATTTTCTAAG------ATT---AATTTACGCCTTGAT---------------------------------------TTTGAGTTCTTC---TTTATTTTTTCGTCCATT------ATTTTTTTTCCT---------CTTTTGTTTTACTTTTTTAGT---------------------------------------------------------------------------------------------------------------------------------------------------------------------TTGATAGTTGTTTATTTC------------TTATCTTTCTTCGGT---------ATAGTAAGTTCA---------------ATTATGTTTAAA------------TTCAATAAG---AAA---------------------------TTGTTTGTTTTAATTATGCTAGAAGGATTAATAATGTTCCTAATCTTTTCTTTGTTT---------------------------TTCTTCCCGGGG------------AGAGACTTTTTTTCT------------TTTTTCTTTTTA---TTCGTTCTTTCTGTTTTA---------ATAGTTTTAGATAGGATCTTGGGGATTTGCCTTTTG---------------------CTTTCTTGTAGTCGAAACAGTTATTACATTAATAGATTTTTT------------------------------------------------------------------------------------------------------------------------------------------------------------ATTATG---------------TCTATTTTTTTCATCTGTGTTTTGATAAGTGGG------GTATAT---AATACAAACTTAAGGATTCAGTGATCTTATATTCCTTCAAAAATAGATAATTTATTTTTAACAGATTTTAATTTTAATATAGACTGACAAGTC---------------------------TTATTTTTTTTGTCC------ATACTTTTTTTT---GTGAGCTCTTTGGTAACT---TTATATAGAGAATACTATATAGAA------------------CATTACAACAACAAAAAGTTTTACTATCTTCTTCTTTTTTTTATGGGTTCTATA------------------------------TTAATTTTATCATTGAGA------GGATCA------------------------------------------ATTATAAATTTAATGATCGGATGGGACGGCTTAGGCATCACCTCTATTTCCTTAATTATGTTTTACCCAAATAAAAATACAATTTACAATTCTCTTCTGACTATGGTTTTTAATCGAATAGGTGATGTC---------------------------------------------------------------------------------------------------------------------------TTATTAATT------------------ATC---------ATTTTT---------------------------------TCTACTTACATTACTATG------CCTCAAGAATTTTTCTTTTTGCATAACTTTAACAATATCTACATT---------------------------------------------------------------------------------------------------------------------TTTTTAATTTTT---------------------------------------------TTA---ATA---------------------------------------------------------------------------TGTTCATTCACTAAAAGAGCTCAATTTCCTCTATCTACTTGACTGCCTGCAGCTATATCAGCTCCTACACCCATTTCAGCGATAGTTCATTCTTCGACTTTAGTCACAGCTGGGGTTTTTTTAAATCAAAAA---------TTATGATACTCTTACAACCACAGTTCT---ACTTTAAACTTT---------TTGTTCTTC------------------ATTAGAGTTACAACATTT------------------ATTTTAGGAGGTTTGATAGCCAATATCGAATCAGATTTGAAAAAG---------TTAGTAGCATTTTCTACCATAAGGCAAATTAGAATGATTATAGTTTTCATT---TCTCTA---GGGGAGATTTTAATTAGAAGGTGTCATACATTGTTTCACGCTTTATTTAAGACTCTTTTGTTTTGCAATTCTGGGTTTTTATTTTTGATCTATTTCTCTGACCAACTT------------------AAA---------TCTAAAATGTCTCTCAATAGAAATCACACTTTATTAAGTTCCCTAGTCCTGGTGAGCCTA------------TATAGAATAACTGGTCTAATTTTCTCATCTTCTTTCTTTAGAAAGGATTTGATTTTAGAA------ATT---TTTATATTTATGGAT------------GAAGAAATTTTT------------------TTTTCATGTATTATC------ATAGGCAGGTTTTTAACA---------CTA---TCTTATTGTGCATCCTTTATA------------------AAAATTACTTTA---AATTATCCTATTCCTTTTAGCATTTCTTCT---------------------------GATAAGAAGTTTAGCTTC---TTCATA------------------ATC---------------TCTTTATTTACAGTAGTTACTTTATCAACAGGTGCTTTAATA------AAAAGT---------------------------CTCTTAGATTTT---------------AAAGTAATA---------ATTTTTTTGTCTAATCAC---ATCTTAATGATTTTA---------AATTTATTATTTACCCTC------------------------------ATTTTAATATACAACTTGAAGATTAAATTGAAACTTATAATCTATATT---------------------------------------TCCAATAGTATTTTT---------CTTATA---------------AAAATTTATTTA---TTCAGAATATACAACAAAATT------TTT------------CAAACATCT---------------------------------ACTCAATTTATAATAACAGATCAT---------------TTTTTTTTC---------------------AAGCCCCACAATTTATTCCAATACTATGAT------------------------------------TTAAATACAAATTTTTTTAACTTCAACAAAAATTTGTTTGTAATTATCCTTATATTAATTTTAATTAAAGCTTTA---------------------------------------------------------------------------------------------------------------------------------------------------------------------------ATGATAACAATTTTACCTTACCTAATTGTT------CTAATAAGA---------ACTAATATAATCAACTTCACA---------AACCCTATGAAA---------------------GCAAGTTTT------------ACCGTAATCATTATAGCCACC---CTTATTATATTGTGCCTAGTTGTGTCAAAAGGCTCA------------TCATGGATGCCTATCATT------------------TTCTAT---TTATTATTCGTTGGGGGTGTATTAATTTTA---TTCATAATTCTATCCTCCTTA---------GCCCCA------AAT---------GAAGCATCTATGAAAATAAAT---------------------------------GCATCTTTTATAGGAATAATAGGAATTTTCGTAATAAGACCTTTATGGTACATT------------------------------------CATGTCCCTACAGAAAACTCCCCCTCCAGCTTAAAACAAGGGGTGTTAGAAATTTCTTTTCTTGCTGTCATAAGAGTAACAGTAATATTATATTTCTTTTCCTTCATGATAATTTTA---------------------TCAGAAGAAAAAATCTCA------ATGCGTACCAGAATC---------------------------------------------------------
>Z344
---------------------------------ATAAATATAAAGTATTTTTTTGAACGTTGATTTTACTCTACTAATCATAAAGATATCGGTACAATATACTTGTTTTTTGGG---------------TTTTGA------ACGGCTCTTTATGGTTCTTCTTTAAGTTTGCTAATTCGGTTAGAATTAAGACAACCAGGCTCTTTCGTATTTAATGATAGAATTTACAATGTTTTCGTTACTTCGCATGCTTTTGTCATGATTTTTTTTGTAGTTATA---CCTATTTTAATAGGGGGTTTTGGAAATTGATTAATCCCTTTAATATTAGGAGCACATGATATGCATTTTCCTCGAATAAACAAT---------------------------------TTGAGATTTTGAATATTGTTTCCCGCAATAGTGTTTTTAATCCTATCTTCTTACTGAGGTTTGGGTGCAGGTACAGGTTGAACTGTTTATCCTCCCCTGTCTAGAATTTCTTACCATTCTGATTATTCGGTAGATTTAGCCATTTTTTCACTGCATTTAGGTGGAATTTCATCTATTTTAAGTTCAATTAACTTCATTTCTACAGTTTTTAGGATACGAGCTTCTGGAATGCTTGCTGAACGAATATCACTGTTTATTTGGGCTATAATGGTGACTTCTTTTTTACTTTTATTTTCTTTACCAGTCTTAGCTGGAGCTATTACTATGTTGTTAACAGATCGAAATATTAACACATCCTTTTTTGACCCAATGGGTGGAGGAGACCCAATCTTGTACCAACATTTATTTTGATTTTTTGGACACCCTGAAGTATACATTCTTATTCTACCAGGTTTCGGTATTATC---TCACAGATTATTAGATTTTATTGTGGAAAAAGAGAACCTTTTGGTTACTTAGGGATGGTTTATGCTATTATTTCTATTGGTGTGTTAGGATTTTTAGTTTGAGCTCATCATATGTTTACCGTA---------------------------------------------------------------------------------------------------------------------------------------------------------GGCATAGATGTGGAAACACGAGCTTATTTTACTGCAGCTACTATAATTATTGGAGTACCTACTGGGATTAAAATTTTCAGTTGAATTGCAACTATTTCTCTTTCTAAGGTTTCTTGGGAGTCTCCTATATTTTGAGCTTTAGGTTTCATCTTTTTATTTACTTTAGGAGGACTGACAGGAATCGTTTTATCTAATTCGTCTTTAGACATTGTTTTACACGAT------------------------------ACTTATTATGTAGTAGCTCATTTTCATTATGTC---------CTTTCAATAGGAGCTGTATTTGCAATTTTTGCAGGTTTAACCCATTGGTCTCAAATTTTTTATGGGTTGAAAATAAGGGAAACAAACTTAAAGACTCAATTTTTTTTATCTTTTATC---------------------------GGAGTTAATATAACTTTT---TTTCCTCAGCATTTCTTGGGTTTAAATGGCATGCCACGACGTTATTCTGACTTTCCTGATTCTTTCTATCTATGGAATTTAGTCTCTTCT------------------------------------------------------------------------ATTGGCTCAATAATTTCTATTTTTTCT---------------------------------------------------------------------------TTACTATATTTT------------------------------ATCTATTTAGTTTGATTATCATTA---------------------------------TCAGAAAAAATGAAATTAGTGATATCTTTTAGT------------------------------CAAGCTTCTTCA---GAGTCTTTTGCTTCA---TATCCTATAGAAGAACATACTTTTGAGTGGTCAATAAAAACTGTCCATAAT------------------------------------------------------------------------------------------------------------------------------------------------ATGATAACCTGGAATCAAATATTTTTTCAAATACCGACTACCTATATGATAGAGCTTATTACTTGTATACATGATTATGTTATAATATTTCTCGTATCTACT---ATAGCTTTAGTGTTTTTTTCTTTAGTTAAAATT------------TTTTTGTCTAGAGAATTTAGT---TATGAATTTTTTGAAGATCACCAATTAGAGACTGTTTGAACTATTGGACCTTTTTTGTTATTAACTTTAATTCTTATTCCTTCTTTAACTTCGCTTTATATACTAGATAGATGCAATTTTTGTGGTTTCTCAGTTAGAGTCATTGGTCATCAGTGATATTGAAATTACGAA------TATAAAGAA---TTAAAA---GAC---------------------------------------------------TTAGTCTATGACTCTTACATATTAGAC------------TCATCAACGAGAAAGATTCGATTATTAGACGTAGATAATCGTCTTACTGTGGCAAGATTCGTGCCTACTCGTTTTGTAGTGGGAAGAGCTGATGTGATTCATTCATGAACAATTCCTTCTTTTGGTTTTAAAATAGATGCAGTTCCTGGTCGGATTAATCAATTTTGTGTCACACCTAAACGCACTGGTGTATTTTTTGGTCAATGTTCAGAAATTTGTGGCGCTAATCATAGATTTATGCCAATTGTTATAGAGTCTCTCAGCCTTAAAGATTTAATT---------------------------------AAATTATTT------------------------------------------------------------------------------------------------------------------------------------------------------------------------------------------------------------------------------------ATGTTAGCTTATAGGCCCTGACCTTTAATTTTAAGCCTTAGTGCCTTTAATTTATTTTTTTCAGGTTTAGTTTTTTTAAAA---ATAAATCAATTCGATTGCTTGCTATTAAACATTTTTTTG------CTAAGAATAGGA---AGATTTTTTTGATGAGTATTTTATAGGGGAGAATTTAACTTAGAAGGA---AAAGAT------------------------------TCTTTTAGACTGGAAAAAGGATTAAAATACTCTATACTTTTATTTATTTCTTCCGAGGTATTTTTCTTCTTTTCATTTTTTTGGTCATATTTTCATTTTTTTTTAGCTCCGTCTTTAGAAGTAAGAATAATATGGCCACCAATAGAAGTAAGGATATTTGAATATTTGAATATTCCATTAATTAACACCCTTCTGTTACTGAGTTCTGGAGTAACTATTAGTATTAGACATTATTTAATA---ATC---AAAGGAACAATAAATGGATCACAAAAGTTTTTAGCTGTTACTATTATGCTAGGTTTAATTTTTTCTTTACTTCAGATTGAAGAATATAAT---------AGTTCTTTT------------TTTAGTATTAGAGACTCTAGATTTGGTACAACTTTTTTTATACTAACAGGATTTCATGGGATTCATGTGATCGTTGGTACTATTTTT---CTTTTTACTTCTCTTATACGGTACAATAAAATAAGTTCC---AATAAAATAAGGTGTTCAAGATTCGAGTTAGCTTCTTGA------TATTGACACTTTGTT---------GATGTAGTTTGAATTTTTTTA---------------------TACTTCGTCTTG---------------TACTATTTAAATGAT------------------------------------------------------------------ATTAAATTAAATCGAAAACAAGACACACTTATT---TTAACTTTAAATAATTCACTTTGAGATCTTCCC---------TCACCAAGTTCTATATCCTACTTCTGAAATTTTGGTTCCATTTTAGGTTTCTGT------------------TTAGTTACACAA------------------------------------------------------------------ATTTTAACTGGATTATTACTAACTTTCCATTACACTTCA---------CACGCTTCTAGAAGATTTTCTTCT------------------------ATTGTGGAAATCATACGAGAAGTCTGATCTGGTTGAACAATTCGATTCTTTCATATAAACGGAGCATCAATATTC------------------------------------------------------------------------------------------------------------------TTCTTATTCATTTACATACACATATTCCGAGGGTTATTTTTTTTTAGTTCC---ACCCATAAAAAAGTATGAAACAGGGGTGTACTAATTATAGTAACTCTAATAGCAATTTCTTTTTTGGGCTATGTTTTACCTTGAGGACAAATATCCTATTGAGCCGTTGCAGTCATCACTAATTTATTTTCTGTAGTTCCTTTGATTGGAAATAATCTTGTCAATTGAATCTGAGGTGGCTTTTCTGTAGGAGCTCCTACCCTTAGACGCTTCTACTCCCTTCATTTCCTCTTACCCTTTATTCTTTCTTTCATAATTATTCTTCACCTATTATTTTTACACGCTGAA---GGTTCTAGAAACAGAATAGGCTTAAACAGAAATTTAGAC---------------AAAATTGAGTTTCATCCTTACTTCTCGGTAAAAGACATCTATTTTATA------------TTATTCATTTTACTCTGTTTTTCATGCATTAGATTCTATCTT------CCTTACATCCTAGGAGACCCCGTAAACAATGTTCCTGCTAACGCAATACAAACACCGATTCATATCCAACCCGAATGATACTTTTTACCTTCGTACGCAATCTTACGTTCTTTGCCCAGAAAAACAGCAGGAGTATTAGCTTTAGCCTTGTCGGTATCAATCTTTTTTATTCTACCCTTTTATCAATATAAATTT---------------ACCAGAAAATTCAGGTTCTTACGAATTATCTCTTTTTGAATGATTCTATTCACTTTTATT------------TTTCTAATAAAAATAGGAGCTTTACCTGCCGAAGAACCATATATTGCTCTAAGTAAATGAGGTGCTATATCTTACTTCTCCTTTATTTTA------TTGATCAACACC------------------------------------------------------------------------ATGATGAGACTTTTTAGAAGATTTGACTTA------------TATTTTTTCCCTTTA---AGACTA------------TTAATTATGTCA------ATGTTAATA---------TTTTTGTTTTTT------------------------------------AATTTTTACGTTTTAAAT---------GTGAAATACTTATCTTTA---------------AATTACATTTTTAATACA------------TTTGAG---------------------AGTTCTTTTAGA---------GTACTAAAATTTAAA---------------------------TCA---------ATA---AATCTAATGATT------------------------TTAACATTTTTTGAATCAACT------ATCTTTATGATACTATTAGTTAATTTTATTTCAGTTCTAATATTTAATTTTGCTTTAACTTCACAAGTCAGCTTAGTTATGCTTTTATCTTTTAATTTTTGAATTTCTTTTATATTGTTTTATTTAGGTTCAAATATAAAAGGATTCATTTCTCATTGTGTACCAGAAGGGTCTCCTTTATATTTAGTTGTTTTTTTATTTTTAATTGAAACCGTAAGAATTTTAATTCGCCCTATTACCCTTATAGTTCGATTAACGGCAAATATTTTATCTGGACATCTATTGATAATTTTGTTATCTAAA---------------TTAGTT------------TTG---TCT------------TATTCGACTATTTTACCAATT---------TATATTGGGTTAAATATTGTAGAAATATTTGTTGCTTTCATTCAAGCATACATTTTTATGACAATAATTTGTTTATATTATGCTGAAGTAAAT------------------------------------------------------------------------ATTGGTACTACAAAAAAAAGAGTTCGGATTCCTCAACTA------------------AATGAATTTTCCTGATTAATACTTTTAAGAAAA---------------------TTTATA---------------ATTATTTTTTTATATTTTTTT---------------------------------------------ATATTAATCTCT------------TTTCTTCGAGTATGCTCAATAAAACGTTTTAGAAATCTTGATTTATTATCT------TTCAAGTGTTTT------------------------------------------------------------------------------------------------------------------------------------------ATAAGTTTATTTAATTTT------------TTAGTA------TTACTAGTACCAGTTTTGATTTGTGTTGCTATTTTGACTCTTTTAGAGCGTAAGTTGTTAGGATTAGTAGGTTTGCGTTTAGGGCCTTTTAAAGTCTCTATAGGTGGAATTCTTCAACCTGTTTCAGACGCATTTAAGTTG------------GCTAGAAAAAGA---TTGAACTCTTTGTTTAATTACTCTTTCAGTTTTTATTATTTAAGAGGTTTTGTA---ATACTGCTATGTTCTTTATTTTTGTGA---TTTTTAGTGTTTAGG---------------GAACCAAGCCCTAGGGCTCTTAATTTT---AGGTTACTGTTTTTAATGGTAGTATTAGGATTAAATTCTTTTAATATCATTTTTTCGGGTTGAAGGACTCTCAGAAAGTACACTCTCATTGGT---------------------------------------------AGAATGCGTAGAGTAGCACAATTAGTCTCTTATGAAGCTTCTCTT---TATTTTTGTCTG------------------------------------------------------------TTTTTTCCTATTCTTTGCTATATGTGT---------TTT---------TCTTTAAGTTCT------------ATA---------------------------------------------------------------------TCTATT---TACCCTATCCAA---------TTTTTA------------------------------------------------GGAATATATTTGCCTTTATGTGTGTATATGTGGTTGCCTTCA------------ATGCTGATAGAGCTCAATCGAACTCCTTATGATTTTTCAGAGGGAGAAAGTGAATTGGTTAGAGGCTTCAATACTGAT---------------TTTGGCTCATCACTTTTTACTTTGATTTTTTTAGGAGAATATTCTAGTATTCTATTCTTTTCAGTAATTACTTATTTTTTTTTTTTTTTTTTT---------AGAAGAACT------------TTTGTATTTTTTTTT---------TTAGGGTTCACTATTTGAATT------------CGATCCGTTTTA---------------------------------------CCTCGT---------TTTCGTTTTGATTTGCTA------------ATAATGTTATGT---------TGAAAACTGTTTATTCCCCTATTGACA---ATTCTTTTTATTTTTTTAGTAATATGAATTATT---------------------------------------------------------------------------------------------------------------------------------------------------ATTTTAACTGCTCCTTTTTTGGTTGAAGTTGCTTATTTATACTGTTTATTTTTATTTTTA---------------------------------------AGG---------------------------------TCTAGTTCTATCCTATTGTTT---------------------------------------------------------------------------------------------TGGTTGTTCATAGAGGTGAACTTATGTATTATTTTAGTTTTACTTTGTAAAAAGAATCTTAGAGATCCAAGAATATTCAAATATAACTTAGGA---------------ATTTATTATTTTATTGTTCAATCTTTAGGTAGAATGATCTTTTTA------------------------------TTG------------AGAAGATTGCTAATAGACTTATTT---------CCATCAAATATTATTCAATTT---------------TTGATTGCTTTAAGTTTAACTTTTAAAGCTGGCTTATGGCCTTTTCATTTGTGGTTTTAT------------------------------------------------------------------------------------------------------------------------------------------------------------------------------------------------------------------------AATTTTACTTTAATGGTATCT---CCT------TTTATTTTC---------CTA------CTTATATTAACGTTACAAAAA---TTCCCT------CTT---------------CTTTTGATAGTTTTTATT---TTAGGT---------TCTCAAATTTCTTCC---ATTTTGTTA------------------------------TTTTTT---------AATATAATTGTAGGTGTTTTCTAC------------------TTATTCCATTCTAAG------TCGGATTTATCTTATGCTCTTATTTCTTCTTCAATTTATTCG---------------------------------------GTTTTATGG------------------------ATT---TATTTATTCTATACGAATCATTTCATAATATATTTG---TACTTTTTTTTT---TGCTATAGT------------GTTTCGATTTTATTTTTTTGTGGTTTAAAAGTTTAT---------------TCGAGG------TACGATTTAAATTCTAAC------------------------------TTTAAATTATCTTTGATATGTGGGATT---------TTATTTTTACTTAGCTTACCACCTTTTGGTATGTTCTTTTTGAAACTCTCTTGAATATGTTACATT------------------AATATTTTT------------------------------------------------GTATCC------------------GAAGTGTTAATAACAATTATTTGATTAGTTTCATTTTCTTCTCTAATTTCTTACATAAGA------------------------------ATCTTTTAT------------TCATTTTAC---TTAATACAAGCTAATACCCACAATAGAACTGTCAAATTTATAAGTGCAAAGATAAACAAAATTTAT---------------------------ATTTTTCTGATATTTACATCTTTATTTTTTTTTCTT---------------------------------------------------------------------------------------------------------------------------------------------------------------------------------------------------------------------------------------------------TTACTATTAATTAAAACCGTCATCATAATTTCGATTCTATGTGTGGTTTTACTA---------ATT---TTA---------------TTTTACTGAGCAAGA------------TTAAAAACTAAAATAGATAAATTAAGTCAA------ACATCTTTTGAGTGTGGATACACTTCACATTTCAATTCTCGA---AACTCTTTCTCTGTACACTATTTTGTAATCTCATTAATTTTTTTATTTTTAGATTTAGAAATCTGTTTTGCCTTACCT------TTTTTCATA------------GAGGATTTAAATAATACTGAAACTTGGATTAGTTTAATA------CTATTTATTTTTATC---CTTTTTCTTGGCTTAGTTAAAGAATGAATAGATAAAAAATTAGATTGAGAGTAT------------------------------------------------------------------------------------------------ATTTGGGTAGTGGGAGCATTG------------------ATATTTCTTTCTAGTTGT---------------------------------------------------------------------------------AAGTCTTTTTTT------------------------------------TTTTTTTCAACTCTATTTTTTTTAGACTCA---TTTAGATTGTGC------ATAACTTTATTATTACCTATGTTATTATACTTGTTTTGATTTTTTCCCAATCCTTTTTTG---GATGAAAAAAGAACTTTTAAGGGGTGGGTGTATTTTAGT---TCTATT------GTT------------------------TTTTTT------------TTGTTT---------------------------------------------------------------------------------------------------------------------------GGTACT---------------TTTATG---------GCTCTGGATCCCTTTTTCTTTCTAATTTCATTT---GAGCTTTGCGTATTTCCAATGATATACGTA------------------TTTTTATTATTTTCTAAAGATTCTGATAAATTAGATTCTGTTTTGTTTATAATATTGATAAATCTA---TTCGGCTCTATTCCTTTCATG---TGG------------TATGTCTCTATT------------------------TGGTTTACTACA---------GATAATTTTGGATACGCAGTT---TTAGTT------------------------GAATCT------TTCTCAGATTAT---ATTGTTTTTATTAGCTTT------------------TGTTTGCTT---TTGGTTGTAAAGTTCCCTATTTTTATAGGACATGTTTGATTGACTAAAGCTCATGTTAGGGGGTCAGGATTCTGCTCGATG---ATTCTAGCTAGTGTAATGCTTAAGTTAGGGACGTTCGGACTCTTTAAGTTTGTAAAGCTCTTTCAC------AAG---CTTAGACTA---AAATTTAGTGTAAGTTTAGCTGCTCTTTGCTTAATT------GGAAGCATTTATTTTTTGTTA---------------AGGATAGTGCGAGGATTGGATGGAAAACTTTTAGTGGCTAGATCTTCTGTTGTTCACATGGCATCAATCATTCCA---GCTACTTGTATATTTGCTGCTTCA---GGCGTTCTTTCTAGTATTTTCATAATAATAGGTCATGGATTTATTTCGTTTATTTTATTTATACTTGTTTCTTTAATCTACGAGAACAGGCACTCTCGGTCTATGGATGCTAATAAGAGG------------CTTGAATCCGTTAGAAAAACTTTTATACTAATCTTTTTTGTG---------TTTTTATTTCTTAATCTTGGATTACCCCCTTTTATAAGT---TTTGTAAGTGAATTATTTTTTTGTTTGTTTTAC---TTTGAA------TTAGCTACACTTTTATTCTTACTATTTTGC---CTAGTTATGCTTATTTCTATTCTTTAT------GTCATATTTTTTACT---------------------------------------TATAGGTTCTTGTTTGGA------AAA------------AAAGAGCTTAATCATTATTTATTTATT------------------GATGTCAAT---------------------------------------TTTATGACGTGA---TGTTTTTTTATTATTGGGTGATTTGTATTTTCTCCA---------ATGATTTTT------------------------------------------------------------------------------------------------------------------------------------------------------------------CTAGAAAAATGATTAATAGAACATTTATTTTTT------------TATTGCTTTATAATT---------TTCCTTTTTTCT---------------GTTTTTGTCTAT------------TTTCGTTTG---AAA---------------------------ATCTTAGTTTTCCTTTTTTTGGAGTGTATGATGTTGATAATTGTTTGCATA---------------------------------TGATTTATTAGT------------TTC---------AATTCTTTTCCTTGTTTTTTTTGTGTA---ATATTATTTTCAGTTTTT---------ATAGTTTTAGATAGAGTTTTAGGCCTTAGAATTTTA---------------------ATTGGGGGATCTCGTTATAGCTCTAAGTTTGGGAGAGTCGTAAATTTTGTC------------------------------------------------------------------------------------------ATTCTTTTTCCGATCTGCTTA---------------------TTAATTAGTTTTCTTATAATA---------------GTTATGTTTAGATATAAAAGAGTA------------------------------GAAATCTTTTACTTTTCAGGTTTTAAAGAAGTGGTTTTT------------------TTAAAAGGTTTCCATTTT------------TTATTC---------GATGCTTCTAGGACTATTTTTAGATTT------ATAGTATTATTA---GTGACTTGTTTGGTATGC---TCTTTCAGAAGGTCTTATATAGAG------------------CGATATAATATTAAAAAATTTTATTTCTTGATGTGTATGTTTTTTTTATCTATG------------------------------GTATTTTTGGTTCATAGA------AGAAAT------------------------------------------TTTTTTACGTTTTTTATCGGTTGAGACGGTTTAGGCTTAACTTCAATCTGTTTAATTATGTTTTATCCTAATAAAATAACTTTATATAATTCCTTTTTGACAATATTTTTTAATCGATTAGGAGACGTT---------------------------------------------------------------------------------------------------------------------------ATTTTCGTA------------------TCC---------TTAATA---------------------------------TGTTTTGTGTTTTTGTTT---TTTCACAGATTTATGTGCCTTTTAAGAATAAATGTAACCTTATTTTTTTTATTT------------------------------------------------------------------------------------------------------------------------------------------------------------------------ATTATAGTT---------------------------------------------------------------------------TGTAGATTTACTAAGAGGGCACAATTTCCTCTTTCTAGGTGGTTACCTGCAGCCATGTCTGCACCAACCCCTATTTCAGCTATAGTTCACTCTTCTACTCTTGTAACGGCAGGAATTTTTTTGGTCCATAAA---------TTTTATCAATACTTTGAAAATAATGGA---ATTATTTATTTT---------TTGTTTATT------------------GTAAGGTTTTTAACCTTT------------------TTATTAGGTGGTTTTATAGCTAATTTAGAATTAGATTTTAAGAAA---------ATTGTAGCTTTCTCTACAATAAGTCAAATTAGTATAATTATATTTTTTTGT---TCTTTG---GGTTATATTTATATTTGCTTAATTCATACAGTATTTCATGCTTTTTTCAAAACATTATTGTTTTGTATTTCAGGAATTCTTTTTGTTTCTTTTTTTAGAGATCAGAGA------------------AAA---------ACACACTTAATGTCTTTTAGGGCTAGAAAAATTTCCCGGTTTTTATTTCTTGTTTCTTGT------------TTTAGTATGAGAGGTTTAATTTTCTCTTCTTCTTTTTTTACTAAAGATTTATTATTAGAG------ATT---TTAAACAATTCCTTT------------AGATCTTTTTAT------------------TTTCTTATATTTCTA------CTAAGAAGAATCTTGACA---------ATA---GGGTACCTTTGTCGCATTATA------------------GACTGTAGC---------AAATTTAGAACTACCTTTTTTCTGAGAACTTTTTATTTTAAAGAGTATTTAAGA---------------------TTGTTT------------------TGG---------------TTATTATTTTGTTTAATTGTAATCAGAGTTGGAGCTTTATTT------AGTTGT---------------------------TTCTGTTTAAGAAGAGTGTACGTT------------------GTAATGAGTTCAATAGATTTG---ATCGCAATTGAAGTT---------TTATTTATTTTGCCTTTAGTT------------------------------------ATTGGTTTGGTTTATTCTAATAAAACTTTCTTAATATTA---------------------------------------ACTATTACTATTAGT---------TTTATG---------------AAAAAATTATTT---TTTTCCATGTGGGGAAAAACCGCATTAAAT------------AGATTAGTT---------------------------------AGACAAGTTCATTTTTCAGACCTC---------------TTATTTTTA---------------------AAAAGTTTTTACATTATGCCATTTGATTTTACA---------CAA---TTAAAATGAAATCCAACTAGAAATTTTATTTTATTT------CTTCTTAGGTTTGCATTAGCATTAATCTTCCTTTAT---------------------------------------------------------------------------------------------------------------------------------------------------------------------------------------ATGATTACT---CTAACCAGCTTTCTTTTGGCT------GTGCTATCA---------ATAAGAATTTCAACTGCGCTA---------AATCCTATGAAA---------------------ACTATCTAC------------TTAATAATAGCATTAAGAATA---GCCACGACTGTAAATATAACTATCCACATATCAACC------------TCTTGAAGGCCTTTAATC------------------ATTTTT---TTACTATTCATAGGGGGAATTTTAATTAGA---TTTATAATTATAGCCTCTATA---------CTTCCA------AAC---------GAAAAGTCAATAAAAATAAAA---------------------------------TTTATTAGTAGAGTATTATTAACGATACCGATTCTAACATTAACCTGGGGGGAA------------------------------------TTGAACACAGAAAGTGCGTCATTCATT---TTAAAAACAATCATTTCATCTTCTATAAGATTAACAATTCTAATTCCATTAATAGTTTCTTATTTTGTAGTATTTATCCTTCTCATT---------------------TCTCAAACATCTGCACCT------TTGCGCACAATATCATGC------------------------------------------------------
>Z343
---------------------------------------ATAAAAGCTTACAAAGATAAATGATTGTGGTCTACAAATCATAAAAATATTGGTACTTTATATTTTGTATTTGGA---------------TTTTGG------ACAGCCTTCTATGGCTCCTCTTTGAGTTTAATTATTCGTTTAGAGTTAAGGCAACCAGGTTCGCTAATTCTGAATGACCATCTTTACAATGTTTTTGTGACCTCTCACGCTTTCGTGATAATTTTTTTTGTAGTTATA---CCTCTTTTGATAGGTGGATTTGGAAATTGGCTTATTCCTTTGTATCTTGGGTGCCATGATATATATTTTCCTCGGATAAACAAT---------------------------------TTAAGATTTTGACTGCTTATTCCAGCTATGCTTTTTCTTTTTATATCTACTTTTTTTGCCCTAGGGGCCGGAACTGGTTGAACTGTCTACCCACCCCTTTCTAGGGTGTCTTTTCATGCAGATCACGCGGTAGATTTTGCTATCTTTTCTTTACATTTAGGAGGAGTATCTTCAATTTTAAGTTCGATTAATTTTATTGGTACTATAATTAGGATGCGTTACAGAGGGCTGATGCCAGAGCGTGTCCCTTTATTTGTGTGATCGATAGTTGTTACTTCTTTTTTGCTTCTTTTTTCCCTACCGGTCCTTGCAGGAGCCATCACTATACTCTTAACAGATCGGAATTTAAACACTTCTTTTTTTGATCCTATAGGAGGTGGTGACCCTGTTTTGTTTCAGCATTTATTTTGGTTTTTTGGCCATCCCGAAGTTTATATTTTAATCCTTCCTGGTTTCGGCATTATT---TCCCAAGTAATTAGATTTTATTGTGGAAAAGCGGAGCCATTTGGGTATCTGGGTATAGTTTATGCAATTTTTTCTATTGGGATTTTAGGGTTTTTAGTTTGGGCCCATCACATGTTTACTGTT---------------------------------------------------------------------------------------------------------------------------------------------------------GGTATGGATTCGGATACTCGAGCTTATTTTACAGCTGCAACGATAATTATTGGAGTGCCAACGGGAATTAAAATTTTTAGATGAATTGCAACTATTGCTCTTTCTTCAGTAGCTTGGGAGCCACCTATATTTTGGGCTTTAGGCTTTCTTTTTTTATTTACTATAGGAGGTTTAACTGGGATCGTTTTATCAAATTCATCTTTGGATATTGTGTTACATGAC------------------------------ACTTATTATGTGGTAGCCCATTTTCATTATGTT---------CTTTCTATAGGTGCAGTTTTTTCTATTTTTGCAGGCATAACCCATTGATTCCAGGTATTCTTTGGTTTTAAGTTAAATAGAGAAGACTTAAAATGTCATTTTTTTCTAAGTTTTATC---------------------------GGAGTAAATTTAACTTTT---TTCCCTCAACATTTTTTAGGTTTAAACGGAATGCCGCGTCGATACTCCGATTTTCCAGACTCTTTTTACCTTTGAAATATAACATCTTCT------------------------------------------------------------------------ATTGGGTCTTTTATTTCAATTTTTTCT---------------------------------------------------------------------------TTAATTTTTTTC------------------------------TCTTTTTTAATTTGGGATAGCTTG---------------------------------TCTGCTAAAAGAATGGCTTGATCTCAAATACCC------------------------------GTC---AGATCTATAGAAGTGTTAGATTCA---GCTCCAACCTCGGAACATACTTTTGATCAGAATATTAAAGTGTTATTAAGAAAATCTAACCTTTTAAAAATCTCCGATAATACATTC------------------------------------------------------------------------------------------------------------ATGATAACTTGAAATAGATCACTTTTTCAGAATCCAAATACATATTTAATAGAATTAGTTAGATGTATGAATGATTATGTAGTTCTTTTTATATTAATGGTT---TTGCTTATTGTCTTATGTTCCCTTGTAAAAACT------------TTGTTTTTTTCATTTTTTGAC---ATTAAGTTTTTTGAAAGGCACCAATTAGAAATAGTTTGAACGGTTTTACCATTTTTACTACTAATAGTAGTCCTACTTCCTTCACTAAGCTCATTGTACACTATTGATTCTTGCAATTTTTGTGGGTTGACTATAAAAATTATTGGTCACCAATGATACTGGTCTTACGAACTATGTTTTGGGGAG---TCAAAA------------------------------------------------------------ATTTTTGACTCTTATATGTTAGAT------------TCTCATAATGATCAACTTCGTTTGCTAGATGTGGATAATCGTACTTTTTTAGCTAGAAGGTTGCCTACACGGCTTTTAGTGGGTTCTGCAGATGTAATTCATTCCTGGACAGTCCCTTCTTTTGGTTTTAAAATAGACGCAGTACCGGGTCGAATTAATCAGTTTTGTGTTAGGGCTAAACGTACTGGAGTTTTTTTTGGGCAATGTTCTGAAATTTGTGGGGCCAACCACAGATTTATACCTATTGTTTTAGAATCGCTGAGATTGAAAGATTTATTG---------------------------------AAATTAGTG---------------------------------------------------------------------------------------------------------------------------------------------------------------------------------------------------------ATGATCAGAAAGAGGCATCAATTTTTTTTAATTCAACATAGTCCTTGACCTGTTTTAATTATATTAAATTCTTTCAATATTTTTATGTCAATTTTTAGTTTTATTAAA---TTAGGTCAAAACAATTCTATAATTTTTAATTTTTTCTGT------TTAATAATGGCT---AGTTTCTACTGATGAAATTTTTACAGGAGCGAATTTAATTTAGAAGGT---AAAGAA------------------------------TCTTTTAATTTTACGTTAGGTGTTAAATACGCAATGATTTTATTCATTTCTAGAGAAGTATTCTTTTTTTTTTCTTTCTTTTGATCTTACTTTTTCAGTTACTTAAGTCCTTGCCTAGAATTTGGGTCAGTGTTTCCTCCTTTTAATTTAAGAATATTTGATTGTCTAACAACTCCCTTAATTAATACATTTATTCTGTTGGCTTCAGGGATCACTTTAACTATTAGGCATGCTTGTAAT---TTG---ATAGCTAATTACAAAGGATTTCAAAATTTTTTATTGTTTACTGTAATATTAGGAATAACCTTTTCTTTTCTTCAATTTATTGAATATAAA---------TCGTCAATA------------TTCGAGTTGAGAGATTCCATATTTGGTAGAAATTTTTTTATACTAACAGGATTCCACGGTTTTCATGTTGTAATCGGGACTGTTTAT---TTATTTTCCTGCTTGACTTCTATTAGGTCCTATAACAGC---------ACAGAATGTTTAAAATTTGAACTTTCATGTTGG------TATTGGCATTTTGTA---------GATGTCGTTTGAATTTTTCTT---------------------TACTTTTTTTTG---------------TATTATTTAAATAGA------------------------------------------------------------------ATGATAATAACTCGAAAAAATAACAACGCATTG---AGCCTGCTTAGGAACTCATTGTGAGATCTTCCG---------TCTCCTTCCACTATGTCTTATTTTTGAAATTTTGGGTCCACATTAGGCTTAGTC------------------TTGGCTATCCAA------------------------------------------------------------------TTACTTACTGGAATCCTTCTGACGATACACTATACTTCA---------TACGCTTTAGAAAGATTTTCTTCG------------------------GTAGTGAGCTTGATGCGTGAAATTTGATCGGGATGAGTTGTTCGATTACTTCACATAAATGGTGCATCTATATTT------------------------------------------------------------------------------------------------------------------TTTTTTTTCATTTATTTACATTTATTCCGGGGATTATATTTTTATAGATCG---TCACACAAAAAAGTTTGAAGAAGAGGAGTATTTATTTTATTAACCCTTATGGCTATTTCTTTTTTAGGGTACGTACTTCCTTGAGGCCAAATATCCTATTGGGCTGTCGCTGTAATCACAAACTTATTTTCAGTAATTCCTATTATTGGGTCTAATTTAGTAAGTTGAATTTGGGGGGGTTTTTCTGTAGGATCTCCTACTTTAACTCGTTTTTATTCACTACACTTTGTAATACCATTCATTTTGTCTTTTTTAGTATTAATCCATCTCGTGACTCTGCATGCAGAG---GGGTCGAGAAACAGCATTGGTGTTAATAGTAACATGGAC---------------AAAATCCAATTTCACCCCTATTTTTCTTTAAAAGACACATTTTTTATT------------ATAGTGGTAATAATCGTGGCTGTTTCTATCAGCTTTTATTAC------CCTTACGCTTTAGGGGACCCTGTTAATAACGTGCCCGCTAACGCAATGCAAACTCCCCTCCATATTCAACCAGAATGATACTTTTTACCGTCCTACGCTATCTTACGGTCTCTTCCTAGGAAAACTGCTGGTGTAATTTGTTTGATACTTTCAGTATCAATTTTTCTGATTTTACCTTTATATAAATTTAAGTTT---------------TCTAGAAAATTTAATTATAATCGGATTATTTACTTTTGACTTTTTTTATCCTGTTTTTTT------------TTCTTAATGAAAATAGGGGCATTACCCGCTGAGGAACCATATATCTTATTAAGAAAGGTAGCCACTTTCACTTACTTCAGACTAATTTTA------ATATTGAATCTA---------------------------------------------------------------------------ATAAGCCTTTTTATAAGTTTTGATGTT------------TTTTTCTTTCCTTAC---CAGTAC------------TACCTATTTTTT------TTGACAAGA---------ATTTTGATTATAACT---------------------AAA---------------TCTAAAATTTCC---------AAGTTGGCGTTAGGGTTT---------------AGTTATATCTTTACCCTT------------ATAGAG---------------------AAATTTTTTAGA---------AGGTTAAAGAATAAA------------------------TCTATC---------AAT---GTAATGATAATT------------------------AGTTTAGCTATT---AGGAAT------TTGTTTTTACTTTTTCTTTTGAATTTTATGTCTATCTTTTCGTATGTGTTTCCCTTTAGAGCGCAAGTTAGAATAGTTTTGACCAATGCTTTACTAATTTGAGTCGGGATAATATTGTTTAGTTTAATATTTAATGTGAAAAGCATTTTTAGTCATACTATTCCTGAGGGATGTCCTCTTTTCTTGTCTATATTTTTAATATTAGTAGAGGTTACTAGGAACCTAATTCGACCTTTCACTCTTACTGTGCGCCTTTTTGCTAATATTTTATCGGGGCATTTACTTCTAAATCTGATATCAATG---------------CTAGTA------------GTT---AAG------------CAACAAATATTTTTTGTTCTA---------TACATAGGGTTGAACTTAGTTGAAATCATAGTAGCTTTGATCCAAGCTTATATTTTCTTAACAATAATGTTTTTGTATTATTCTGAGGTTAAT---------------------------------------------------------------------------------------ATTAAAGTTTTGATGCCTCAAATT------------------AATGAGTTTTCCTGAGTTTTAATATTAATCAAA---------------------ACAGTG---------------TCTTTAATTTTCATTTTC------------------------------------------------------------------------ATTTGTGTTATAATAATATTT---TGCCAATATACCGTGTATAATGTTAAA---AGCTTTAATATCTACATTTTTAAA---AACTTTATT---------------------------------------------------------------------------------------------------------------ATGATACATAGAGTTGTTAATTTT------------TTAGCG------GTTGTTTTGCCTATTTTAATTTCTGTAGCTTTTGTTACATTAATAGAGCGAAAAGTTTTGGGGTTGATAGGATTTCGAGTAGGGCCAGGTAAGGTAAGTTTAATGGGGTTACTTCAACCTATTGGGGATGCTTTAAAACTG------------TCTAATAAGAGT---AGAAATTCTCTTTTTAATGTTTCTTTTTATTATTACTACCTAGCTGGATTTTTT---ACTATTTTTTTCTCAGTTCTGTTGTGG---TTCACATTGTTTAGA---------------GAGCCCTCCCCTATTTCTTTAAAGACC---AGTTTACTGATTATATTTTGTTTGCTCAGGCTAAATTCTTTCATTTCGGTTTTTTTAGGGTGGAGTACCACAAGAAAATATACTCTTATTGGT---------------------------------------------AGAATACGTACTGTATCACAACTGATTTCTTATGAGGCCTCTCTT---TACTTTTGTTTG------------------------------------------------------------CTGTTTTTCGTTGTAATATTTTGTTCT---------CTA---------GATATATTTAGT------------TTT---------------------------------------------------------------------AGATTT---AAAAGGGTGTCT---------TATGGG------------------------------------------------TTTTTACTCTTACCTAGAATTTTTCTAATTTGGGGGCCTTCG------------ATGCTTGCGGAATTAAATCGTAGACCTTACGATTTTTCAGAAGGTGAGAGAGAGTTAGTTAGAGGTTTTAACACAGAG---------------CTTGGCTCTGTTGTTTTCACTTTAGCTTTCCTAGGTGAATATGCTAATATTTTATATTTTTGTGTATTGACTTGTTTCATCTTTTTCAGTCAT------------TTTTTT------------TCTGTTGTTTTCTTT---------TTTGTTTTCGTGTTGTGGATT------------CGAGCAGTGTGC---------------------------------------CCTCGC---------TTACGATTTGATAAGCTT------------ATAAGAGTTTGC---------TGAAAGTTTTATATCCCGGTATTAACG---GTAATTTTTTTGTTATACGTAATTTATATT---------------------------------------------------------------------------------------------------------------------------------------------------ATGTTGAACTGAACTTTTTATCTTTTTTTTATGACTTACTTTATATCCATTTTTTTTATGTTT---------------------------------------AGA---------------------------------TTCTTTTCCTTAATTATTTTT---------------------------------------------------------------------------------------------TGGATTATTATTGAATTAAACTTAGCTATTTTTTTA---GTTTTATGTAAG---------CACTGTAGAAAGTTT---AATTATGCTAGCTATAACTCTATT------ATTTTTTATTTTATTGTGCAAAGTTTAGGAAGTGTTCTAATATTG------------------------------ACA------------GCTTTTTGTTCTAGAAGATTTATT---------AATGATATAGGCATGCACTATTTTAGAGGATTTCTTTTATTATCA---AGATTGTGTTTTAAGTTAGGCATGTGACCATTTTATCACTGGTTTTTT------------------------------------------------------------------------------------------------------------------------------------------------------------------------------------------------------------------------AATTTCACTTTGTACAGTAGA---CCT------TTAGTATTC---------TTC------CTGATTCTCACTTTTCAAAAG---CTCCCT------GTA---------------TTTCTTTTTTTTTTACATATTATAGAT---------TCAAGTAGAGTTTCT---ATTGTTCTT------------------------------TTTTCT---------AGCTTTATTTTTGGAACTTATATT------------------TTGTGATTTAGA---------AAAGATTTTGTCAAAGCGATGGTGGGATCCTCGCTTTATACT---------------------------------------ATATTCTGA------------------------TTT---TACATAGGACATTTTAGATCCTTGTCTGATTTTTTA---GTTGTATTTCTC---TTATAT---------------TCTGTATCATGCGGAGTTATGTCTTTATTAAAAACTAACTTTTTT---------AGT------TTTTGGAGTAAGAAA------------------------------------AGATTTATTTTAAGATGCTCCTTT---------ATCTTTTTATTAGGTCTCCCTCCTTTTAGTTTTTTTTTCTTGAAGTTA------------AATCTT---------ATCCTC---ATTAATCTA------------------------------------------GCATCCTTGTCT------------------TTTTTTTTGATTGGATTCATTTGATTGTTGACCTTCGTAGCATTTATAGGATATTTCAAA------------------------------AATTTTTTT---------------TTTCTT---CAAATTAAAGAATTTTTAATATATAATTTTTCTGCTGTCAATTTGTATAGTGCTAGATATTTC------------------------------------------TTTTTACCTTTTTTGTTTTTTTTT---------------------------------------------------------------------------------------------------------------------------------------------------------------------------------------------------------------------------------------------------TTACTATTGTTAAAATTTTTATTTATAGTAGTTTTTTTAATTGTCATTCTGTCG---------ATT---CTA---------------TTTTATATGGTGTCT------------AAGCTAACAATTTTTAATTTTAGTTGCGTC------TCGCCTTTTGAGTGTGGTTACACTTCTTATTTTTATTCTCGA---TTTTCCTTTTCTATTCATTACTTTATAGTTGCTTTAATTTTTTTATTTTTAGATTTAGAAATCTGCTTCATCATTCCT------TTTTTTGTA------------GAAGAATTATCCAGAGTTTATTTGTGAGTTTATATAATT------TTGTTTATTTCTATT---TTGTTACTGACTCTTTTTAAAGAATGGGTAGACGGGAAATTAGATTGAGAATTT---------------------------------------------------------ATCAGGGTTTATAACCGACTATTTTTAAGCTTTTTAATGATGTGAATCTTTTGTCTTATA------------------TTCCCTTTTTTATTGATT---------------------------------------------------------------------------------AAGGATAAAATT------------------------------------TTTGTCAGGCAAAATTTTTTGCTAGATGAT---TTAAGTATGTGT------ATATTTGTTATGGCTCCTTGTATTGTGTACTTAATATATAACATACCCAACAGCTATTTA---AAT---TTATCGTATTTT------TACAGTTTTAACAGA---AGAATT------GTC---------------GTAGCTTTGTTTTTT------------TTATTT---------------------------------------------------------------------------------------------------------------------------ATAACG---------------TTTATT---------TTAAAAACACCAATATTGTTTCTCACGTCGTAT---GAACTATGCGTCGTCCCTGTGATATATTTT------------------TTAATTGGCATATCCAAGGAAGCAGATAAAATTGAGTCTTTCATTTTTATGCTTTTTATGAATATA---GCAGGATCTATTCTCTTTATAATCTTT------------TACAGTCATTTT------------------------AAATTTTCCGAAAACTCTTTGGATAATTTT---------------TTAAAG------------------------TTTTAT------TTTTATGAGTTA---GAAGTTTTTGCATGCATG------------------AGAATCCTA---CTGTTAACAAAATTCCCGATTTTTATACTTCATATATGGCTATTCAAAGCGCACGTGTCAGGGTCCGGTATTTGCTCAATA---ATTCTGGCTAGAGTTCTCTTAAAGTTAGGGACTTTTGGATTTCTGAAATGATGTGTATTCTTTAAT------TTA---TTAATTTTT---GATTTTATAGACATTTTTACAGTATTTAGTTTGCTT------GGATGTTTTACAATTTTGATG---------------GGAATAATACGAAGGTTCGATTTAAAGCTGATAGTTGCGAGGTCCTCTATTGTCCATATGGCTTGTTTTCTACCT---TGTTTAGGGTTGTATTCTTCTACG---GGGGTCGTCAGAAGTGTGTATATGATGGTAGGTCACGGTTTAATTTCTTATTTATTATTTTTTATAGCTACAGTTAGTTACGAAATTAGCCATTCCCGAACTATAAGTCTAAGTAAATCG------------TTAGAGTCTATTAATAGTTCTTTATCTTTGGTTGTATTCATT---------TTATTTTTTCTTAATATAGGTGTCCCTCCCTTTGTCAGC---TTCGTTAGGGAAGTTATATTTATAACCTTTTTC---ATGAAG------TTTTCTTTTATTTCTGTATTTTTGTTTATT---ATTGTTATGATTGCTAGCATTTTATAT------CTAATGTATTTTTTG---------------------------------------TGCTTGACTATATTTGGG------AAA------------AAATCCATTTTTATGCAGAACCATTTA------------------AACCTCAGA---------------------------------------ATAATTTCCCTA---ATTGTTTTATCTATGAGGGGGTTTATCTTACTTCCT---------TTAATTGTT---------------------------------------------------------------------------------------------------------------------------------------------------------------------------------------GTGGTATATTTT------------TTCTCTATTTTTATA---------TTTTTTCTTGTT---------------TATGTTTTTTTT------------TTTCGGTTT---AAA---------------------------ATCTTAGTTTTATTAGCTTTAGAATCCATTTCTATCGTGTTA------------------------------------------GTTGCCTTAGTT------------CCTCACAGTATGGGAGGGGCTTGAGTAATGAGCGTTATT---CTGCTTATAGCGATTATT---------ATAGTTTTGGATAGTGTGTTAGGGCTGAGATTT------------------------TTGTTAGCTTGTAGACGTTCAAGC------------------------------------------------------------------------------------------------------------ATTTTAAAAAAGTTTTTTTTTATAACTAGG---------------------ATTTTTTCATTTTTT------------------------------TCTTTTTTTTTTTTATACTCCATTAAAAACTTTTTT---AGATTAAGATCATTATACTTTAAAGGATTTGAAGAAATTGAAAAT------------------TCTCAGAATTTTTCTTTT------------CTTTTA---------GACAATTTTAGCACAATCTTCCTACTA------ATGATTCTACTA---GCTACAAGACTTGTATGC---ATTTTTAGAGAGATTTATATGGAA------------------TTCTACTCCAACAAAAAATTTTATTTTTTAATAGTGAGATTTTTGTTTTCAATA------------------------------TTAATTTTTGTTCATTCT------TCTAAT------------------------------------------TTTTTTTTAATATTTGTGGGTTGAGATGGGCTAGGAATTTCTTCTATTGTGTTAATTATATTTTATCCTAATAAATTTACTCTTTATAATTCTATCCTTACAATGATCTTTAATCGTTTAGGAGATGTT---------------------------------------------------------------------------------------------------------------------------ATTTTTGTT------------------TTA---------TTATTA---------------------------------GGGTGGTCATTATTGCAC------CCTTCAAATTGAGCTTTT------TTGTCGACTTACAGATTTTATTTCTTC---------------------------------------------------------------------------------------------------------------------TTTGTT---------------------------------------------CTCTTGTTG---------------------------------------------------------------------------TGCAGGCTTACCAAAAGAGCTCAATACCCCTTGTCTAGATGGCTTCCTGCAGCGATGTCAGCCCCTACCCCTATCTCGGCTTTAGTGCATTCTTCTACATTGGTTACAGCGGGGGTATTCTTAGTTTTGAAA---------TTTAATCACTATTTAGAATGCTATAAT---ATTTTGTCCTTC---------TTATTCTTG------------------CTTAGATTTTTCAGATTC------------------ATCAGGGGAGGCATCATGGCTTCAAAAGAACTTGATTTGAAAAAA---------ATTATCGCTTTTTCAACTATAAGACAAATTAGAATAATTATAGTTTTTTGT---TCTATA---ATAAAGATCCCTACGGCGCTTCTACACACTATATATCATGCTTTATTTAAAACTCTATTGTTTAGTGTAGCAGGTTTTTATTTTACAAGTTTATTCAATAGGCAATTA------------------AAA---------ATAAAAATATTTTCTAATCAATTTATACTAAAAGCACAAATTTTGCTAACAGTGACCTTG------------TTCAGGATGTCTGGTTTGACATTTAGTTCTTCATTTTGAACAAAAGATTTTGTGTTAGAG------------ATAAATTTAAACCAA------------AATTTAATTCTT------------------TTTTTATGTTTAACA------ATTAGAAGAATTTTTACA---------TTG---TATTATTGTGTCAAAATTTTT------------------GGTATTGTTTTGAGCAATAAATATTTTAAC---------TACTCGATGAAAAATAAGAATTCAGCTTATGGT---------------------GTCTTC------------------TGA---------------TTTTTTTTTTTTTTTTTCACAATAGGTAGAGGTATTTTATTGATGGATACAAAT---------------------------TATATATGTGAGTTAATTTTTATT------------AAAAGTATTGAAGCTTTCATTCTCGCA---ATAACCTTAATAATT---------TTTTTAATTTGTGAAGTTCCT------------------------------------AAAAAC---------AGCATAAAAATTCTTTTAGATTGA---------------------------------------ACGGTCTTTACAGGG---------TACATA---------------AAATTATACGTA---TTTTCTAAAATTGCCGGATATATTAAAATA------------AACACGTCT---------------------------------TTACACGTTTATTTCTCTACTAAT---------------ATATTTTTA---------------------AAAAAATTTTATCTCTTAAACTTTCAACAAACTTTTATAAGGAAAACTTTTAGACTTAACACTGTCATTTTTTTTATTATAGTTTACATTTTATTAATGTACTGATAT------------------------------------------------------------------------------------------------------------------------------------------------------------------------------------------------------------ATGATATCACTTATTAGTTTATTACTACTG------ACTCTTAGC---------TTAAACTCCCTAAAAACTTTG---------AACCCTATAAAA---------------------ATAATTTTC------------TCTTTACTATTTTTTAGGTTT---TTAATTTTAGTGTCTTTAAGTGGAGCCATTAAAATA------------ACCATTATGACTACAATT------------------CTTTTC---ATGCTATTCGTAGGTGGTATTTTGGTGAGA---TTCTCAATAGTCACATCTTTA---------ATACCC------AAC---------CAAAAATCTTTAAATTTCAAGCTTACTCATCTAATT------------------CTGTATTTCTTAGGCTGCTGAACAACTTTTAGGCTTACTAACACGCAATCTTTG---------------------------------------------------------AGTTTGGTAACAAAAGAATTATTTGTTAGAAATAATAACGTTTTTTATATAACTTTCATTATATTATTTTATTTTATTGCAATGATTCAAATTGTA---------------------TCTCAGACAAAAAGGTCT------CTACGTTCTATAAACTGCAAC---------------------------------------------------
>Z318
------------------------------------------ATATACTTCATGGAACGATGAATAAATTCTACTAATCATAAAGATATTGGTACTTTATATTTTGTTTTTGGA---------------TTCTGA------AGGGCTTTCTATGGCAGATCCCTTAGAATAGTCATACGTATGGAACTTTCCCAACCAGGCTCCTTTATTTTTCATGATCACGTTTATAACGTTTTTGTTACCTCTCACGCTTTTATTATAATTTTCTTTGTGGTTATA---CCTATTTTGATGGGGGGATTTGGTAATTGGCTCCTTCCTATTATGCTGGGATGTCACGATATACATTTTCCTCGAATGAATAAT---------------------------------TTGAGATTCTGGCTCCTCTTTCCGGCCATAAGGTTTCTGATTCTTTCTAGGTATTTATCTCTGGGAGCGGGGACAGGTTGAACTGTGTATCCTCCTCTTTCCAGGATTTCCTTTCATACTGACTTTTCTGTAGACCTAGCTATTTTCTCTCTTCATTTGGGTGGTGTTTCTTCTATCTTGAGTAGCATTAATTTCATTACTACTATTTTTTCCATGCGCTTCTCAGGGTTTAAAGTGGAACGTTTGCCATTGTTCGTCTGGTCTATGTTAGTAACTTCGTTTCTTCTTCTCTTTTCTTTGCCAGTGCTTGCTGGGGCTATTACTATGCTTCTTACTGACCGAAATTTGAACACTTCTTTTTTCGATCCTTTAGGAGGAGGAGACCCTATTCTTTACCAACATTTGTTTTGATTTTTTGGTCATCCTGAGGTTTATATTCTGATTCTACCTGGATTCGGCATCATC---TCACAGGTCGTTAGATTCTACTGTGGGAAAAAAGAACCATTTGGGTATCTAGGGATAGTTTACGCCATTTTTTCTATTGGAGTGCTAGGGTTTTTAGTGTGGGCTCACCATATATTCACTGTT---------------------------------------------------------------------------------------------------------------------------------------------------------GGGATGGATATTGACACCCGAGCTTATTTTACTGCCGCCACTATGATTATTGGAGTGCCTACAGGGATTAAAATCTTTAGTTGGGTATCTACTATAAGTATATCAAATGTCTCCTGGGAAGCCCCAATATATTGGGCTGTTGGGTTTTTGTTTCTTTTCACCTTAGGGGGTCTTACGGGTATCGTTCTCTCTAACTCTTCGTTAGATACCGTTTTACATGAT------------------------------ACTTATTATGTTGTTGCTCACTTTCATTATGTA---------CTCTCGATGGGTGCAGTATTTTCCATCTTTTCTGGGCTTACTCACTGGCTACAAATTTTCTACGGATTAAAGTTTTCCGACTTTCTTTTGAAGGTCCACTTCTTTTTATCTTTTTTA---------------------------GGTGTTAATCTAACTTTC---TTTCCCCAACATTTTTTGGGATTGAATGGGATGCCCCGTCGTTATTCAGACTACCCAGACTCTTTTTATTTATGGAATCTTTTTTCTTCC------------------------------------------------------------------------TTAGGGGCTCTCTTATCAGTCTTTTCC---------------------------------------------------------------------------TTAGTTTATTTT------------------------------AGGTATATTGTGTGGGATGGGTTC---------------------------------ACTAAAAAAATAAATTTCTACTCTTCTTCCAGG------------------------------TCTTCTTCTTCTTCAGAATTTCTTTTATCT---ACCCCTCTAGAGGATCACACTTTAAACAATTCAATTAAAACTTCTGTCATATCTAAT------------------------------------------------------------------------------------------------------------------------------------------ATGACTACTTGAAATTCTTTATCTTTCCAGAATCCCACCACTTTTATGATAGAACTAGTCTCCGTTATGCATGATTACGTCTGCATGTTTCTTCTTTCTATT---TTGATTTTGGTCTTTATAAATTTATCTTATCCG------------GCTTTATTAAAAAGATTCAGT---CTAAATTTTTATGAAAATCACCAGTTGGAAAGAGTTTGAACTTTAGCCCCCTTTTTTCTTCTAATTTTTATTGTTGTTCCTTCTTTAGCCTCTTTATATATACTGGATAGATGTTTATTTTGTGGGGTTTCTGTTAGAATTATAGGGCATCAATGATACTGGAGATATTTT------TATAAAGAT---TTCAAT---GAA---------------------------------------------------TTTTTTTTTAATTCTTACATACTTCCA------------AGTGAAGACTCTAGGGTTCGTCTTCTTGATGTAGACAATCGGTTAGTGGTGCCAAGGTTTATCCCGATCCGATTTCTTCTATCTTCATCTGATGTTCTTCATTCTTGGACTATCCCTTCATTTGGGGTTAAAATAGATGCTGTCCCTGGTCGAATTAATCAATTTTGTTTCTCTAGCAAACGCAGAGGAGTTTTCTTTGGCCAATGTTCAGAAATCTGTGGGGCTAATCATAGTTTTATACCTATTGTGTTGGAATCTGTATCTTTTAATGAATTCTTG---------------------------------AAAATAAAT---------------------------------------------------------------------------------------------------------------------------------------------------------------------------------------------------------ATGATCAACAGTACTCACCATTACTACCTTTTGAGCCCTAGGTCTTGACCATTTTTTATTAGATTAAGTTGCTACAATCTATTTTTGTCTTTTTTTTATTTCGTCAAG---TTTAATAATACTATTATTTTTTTGATTTGTGTTATGTTA------AGTGCGATCTTC---TCTCTTTTTTGATGGATTACATATAGTATAGAGTTTAACTTAGAAGGC---AAAAAT------------------------------TCCTTTTCTCTTGAGTCTGGGGTGAAGATAGGTATGATTCTTTTTATTTCGTCAGAAGTGTTTTTCTTTTTTTCTTTTTTTTGGTCTTATTTTCATTATCTTTTATCCCCCTCTTTAGAGTTGGGATTATTTTTTCCGCCAGTATCTGTAGAATTTTTTGATTACACTAGGGTTCCCTTTATCAATACTTTGGTTTTGATAGGCTCAGGATTGACTGTGACGGTGAGCCATTATTATTTC---ATA---GAGAATAAGAAAAAAAACGGGATGTTCTGATTGATTTTAACTATTTCTTTGGGGATCCTATTTTCTTCCTTCCAGCTTATGGAGTATAAC---------AGATCCTTC------------TTTTCCATTAGGGATGGAAGTTTCGGGTCAACATTTTTTGTTTTAACTGGTTTTCATGGGATTCATGTTCTAGTGGGTTCCGTTTTC---TTAGCAGTTGCTTCTCTCCGGATGATAGGTCTCAATTCA---TCTGGCCCTAGCTTTATGAGTCTTGAGCTAGCTTCATGG------TACTGGCATTTTGTG---------GATGTAGTTTGAATTTTTTTA---------------------TATTTTTTCTTG---------------TACTACATAGTAGAT------------------------------------------------------------------ATCACAACACTCCGGAAAGAGGATAAAATTATG---AAAACCATTAACAACTCTCTGTGGGATCTACCA---------TCACCTTCAACCATAACCTATTTTTGAAATTTCGGGTCCACCCTAGGCATCTGC------------------TTAATAGTCCAA------------------------------------------------------------------ATCATCACGGGACTTCTTTTAACACTCCACTATACCTCT---------TACGCTGAGGAAAGATTCTCTTCT------------------------ATCGTAAAAATTATGCGAGAAATTTGATCAGGGTGAACAATCCGGTTTATCCACATAAATGGGGCATCAGTATTC------------------------------------------------------------------------------------------------------------------TTCTTTTTTATTTACCTCCATCTATTCCGAGGGTTATTTTATAAAAGAAGA---GTACACAAAAAAGTTTGAGCCTCGGGTGTAACTATCATAATCTTACTAATGGGTATCTCCTTCCTAGGGTACGTCCTCCCTTGGGGCCAAATATCCTACTGGGCAGTGGCGGTAATCACTAACCTATTATCTGTAATTCCAATTATAGGTCAAGAGGTGGTAAGTTGGGTGTGAGGTGGCTTCTCAGTCAGAAGCCCGACCCTAACACGTTTTTACTCTTTCCATTTCCTCTTTCCATTTATTTTAGCATTCTTGACACTTCTCCACTTGTTATTCTTGCATGAACAA---GGATCCAGAAACAGAATAGGCACAAACAGAAACGCTGAT---------------AAAATCAGATTCCACCCTTACTTCACAGTAAAAGACACATTATTTATT------------ATGTTAGTCATCAATATTTCCATGATAATTTCTTTCTTTTTC------CCCTACATTCTAGGGGACGCCATTAACAATGTACCTGCCAACGCAATACAAACCCCAGTCCACATCCAACCGGAGTGATATTTTCTACCATCCTACGCTATTCTCCGGTCCCTGCCTAGAAAAACTGCTGGAGTTTTGGCACTATTACTATCCGTAAGAATTTTCTACGTTTTACCAATTTTTAAAATAAAATTT---------------TCTAGAAAATTCAACACTTTGCGACAAATAATTTTTTGAAGAATTTTAGCAAGATTTTTA------------TTCCTAATAAAAATGGGAGCGTTGCCTGCAGAAGAGCCCTATGTGACTATAAGGCAATACGGTGCAATAGCTTACTTCACATCAATCCTA------ATACTTAACATT------------------------------------------------------------------------ATGATGAGATTATTTTCCCCTTTTGATTAT------------TTTTTTTTTAGGATA---AGGATT------------TTTTTGTTTCCT------TTATTATTT---------TTTTTATTAACTTCT---------------------TTA---------TTT---TTCATAATGGGT---------AGGATAAATTTTATAATA---------------ACTAATGTTTCTTCTTAT------------TTGTCT---------------------AAATTCTTTTGT---------TCACTAAAAAGAAAA------------------------AGAATA---------AAC---AGGGCCTCCCTT------------------------GCCCTTTTCTTA---ACTGTT------TTCATGAGCATTTTCGTGTTAAATAGTTATTCTGTTTTTTCTTTTGGTTTTCCAATAACCTCCCAGGTTAGGGTGGTTCTCTCCTTTGGCCTAGGCATTTGGGTTAGATTAATGATTTTCAGCCTGGGAGCCTGTTATAAGAAACTACTCTTTCATTTTATTCCTGAAGGTACCCCCATTGTGTTGATTCCTTTGCTGTTCGCCATTGAATTAGTAAGGAATATTATCCGTCCTTTTACTCTGATAGTTCGGCTTGTGGCAAATATTTTAGCAGGGCATTTACTAATGATTCTTCTGAGTAGG---------------TTAGTG------------TTT---TTG------------TTCCCTCTCTCGTTTCCTTTG---------TATGCTCTATTGAATTTGGTTGAACTGTTTGTATCTTTAATCCAAGCTTATATCTTCGTGACTATAATCTCTTTATATTTCTCTGAGGTT------------------------------------------------------------------------------------------------------ATCCCTCAAACT------------------AGTAATTCTTCCTGGATTTTGATTACATCAATT---------------------TATGTT---------------TTTATATTTGTTAGTCTTTTT---------GTTTCT------------------------CTTAGATATATCCGTCTT------------TTCAGCTCCGTTTATACTGATGTTCGTTTC------------AATTTATTA---AGGTATTCTTTATTCTTG------------------------------------------------------------------------------------------------------------------------------------------ATGCTGTTTAAATTT------------TTAATT------TTTCTTATCCCTCCGTTGATCTGCGTGGCATTTTTTACTTTATTAGAACGTAAAGTCCTTAGTCTCGTGGGCTTACGAGTAGGTCCTAATAAAGTCTCTATGTTAGGACTGCTTCAGCCCTTAGGGGACGCTCTTAAGTTA------------TCGAACAAAAGA---GTTAACTCATTAAGAAGATTTTCTCTTTTTTTTTATTATTTTTCTGCTTTAATA---ATGATTTCCATAAGGATTATTTTGTTT---TCCTGCGTCAACAGG---------------GCTCCTAGCTACCTTTCTTTAAATTAC---CCTCTTCTCATTATTTTATTAGTTTTGGGGTTTAATTCTTTGAATTCTATTTTGTCAGGGTGGAGAGCTTTTAGGAAATTTTCCCTTGTTGGG---------------------------------------------AGTATTCGGACTGTAGCTCAATTGATTTCCTACGAGGCTGTTCTT---TACCTTTGTGTC------------------------------------------------------------TTCTTTATTTTTTGTCTTTCTAATTCT---------TTC---------GATTTAGACAGA------------TTC---------------------------------------------------------------------AATTTT---TTAAGTTTGGAT---------TTTATT------------------------------------------------TTCATCTTAATTTTTCCTTGCTTTTTAATTTGGATCCCTACA------------ATTTTAGCTGAGTTAAACCGAACCCCCTATGATTTTTCAGAAGGAGAGAGGGAATTAGTAAGAGGATTTAATACAGAA---------------TTTTCTTCTTCCTGTTTCACTTTAATTTTTCTCGCTGAGTATGGTAGAATTTTATTCTTTTCTATTTTTAGTTCTGTACTTTTCTTTAGTCCA---------ATTTTTTTA------------ATTCTCTTTCTCTTT---------TTTTTTTATTTCATTTGGATT------------CGATCGGTTCTT---------------------------------------CCTCGG---------TTTCGATTCGATAAGCTT------------ATATCTATTTCT---------TGGAAGGTTTTCATTCCTCTTTTGACT---ATTGTCTTTATCTTATTTTTTAGTTATTTTAAT------------------------------------------------------------------------------------------------------------------------------------------------------------------CTCTATGTAGTTAGATTATATCTATCTAGGCTACTCCTTTTCATT---------------------------------------AAT---------------------------------TTCTCTTCTCCATTGATCTTT---------------------------------------------------------------------------------------------TGAGTTACCTCTGAATTTAATTTGATTCTTTTTATTTTTTTAATGATT---TTTACG---GGTGATCCA---AAAGATAAGCAGGAAATAAATGAGATTCCT------TTATTCTATTTTATTGTACAGAGCGTTTCCTCTTCCTTTCTTTTA------------------------------TTT------------AATTTTTTTTTTCTTTATGAATCC---------AAT------------AATTTTGATTAT---GATTTATTTTTTATTTCCTCTATATTAATTAAACTAGGAATTTTTCCTTTCTTTTTTTGAGTTTAC------------------------------------------------------------------------------------------------------------------------------------------------------------------------------------------------------------------------AAAGTCCAAAACTTTGTTAGA---TTG------GCTATTTTT---------TCT------ATTCTTCTCAGGATTCAAAAA---ATTCCT------TTC---------------TTCCTAGCTCTATTTTCT---AATTTT---------TCCTCTTTCTTATTA---ATTGTTTTA------------------------------GCTAGC---------TCTTTCTTGGTAGGTTCTATTATA------------------GCCCTTTATTGC---------ACAGATTTAAAGTCTCTTATTGTTAGATCCTCTATTTCTTAT---------------------------------------AGGTTTTGA------------------------GTT---ATTTATTTGTACCTGTATAGTGCCCCTCTTTTTTTC---TTTTTTTATTCT---CTGTACGGT------------TTGTTTCTTTTTATTATACTTCAATCTTTCTTTACT---------------------------CCAGGAAATTTCCCTAGA------------------------------AGTATTCTTGTCTTGTTC---TCTTTT---------ATATTTTTTCTGGGATTATCACCCTTCAGTATGTTTTTTTTCAAATTT------------TTAGGA---------GTCGGG---TTTATGAGG------------------------------------------GTATTCTTCGGG------------------AGTGCGGAATTTCTTGTTTTTTGATTTTTTAGTTTTATGCTTCTTATCGGATATTTGAAG------------------------------TTTTTCTACCGCTTC------TCTTTTCTCACTCTT---GATCTGTATGACTACATTAAATTT---------TTAAAAAAAAAAATGTTTCTTTTAAGG---------------------------CTCACTGTTTTCACT------TTTCTGGTGTTCCTGCTT------------------------------------------------------------------------------------------------------------------------------------------------------------------------------------------------------------------------------------------------TTGCTAGTATTCATTTTTTTTCTG---ACAGTCCTTTTCGGCTTATTCTTGCTC---------TCT---CTA---------------TTTTTTATTTTTAGG------------AAAAATAAAAATTTTGACATTTTGTTTAAT------AGGAGTTTTGAATGCGGATTCACTTCTTATTTCTTCTCTCGT---TTTTCTTTTTCAGTCCACTATTTCTTGGTGGGGATAATTTTTTTGTTCCTAGACCTGGAGCTTTGCTACCTTTTGCCC------TTTATAAGT------------GAAAGATATTCAAGGCTAATAATTCTAAGTTTATTCCTT------ACTTTCATCGTTGCC---TTATTGTTAGGCCTCCTGCAGGAGTGAAGAAGGGGGCTATTAGATTGAAAATTT------------------------------------------------------------------------------------------ATGATAACATTGGGGTTCCCTCTTTCTTTTTTC------------TTTCTAGTTATATTGGCT---------------------------------------------------------------------------------AAGGATTCTTTT------------------------------------TTCCTCTCCTCTTTTTTCATAATAGATTCA---GTGGCTCTCTTT------CTCCTTTGCATCTTTCCCATAGTATCCACT---GTACTATTCTTC------CCCACTTTT---AATTTTAGGAGCTTTAAAGAAGGGAGAATTTTTCTTTTC---ATCTTT------TGT---------------TCAGTAGTTTTCTTT------------TTATCT---------------------------------------------------------------------------------------------------------------------------TTTTGT---------------TTTTCT---------TCTAATAATTCCTTTTTTTTTCTTGTTTTTCTG---GAAAATTGTGTTATACTGATATTCATTTGT------------------ATCCTAGTATTTTCCAAAGACCAGGATAAATTATCTTCCGCTTTGTTCATATTTGTTATAAATATA---TTTCCTTCTGTCTTGTTTATGCTG---------------TTTTGTAGTCAA------------------------CAC---CGCTCTCCCTTAGATTTTTCCTATTTCCGTGTCGAG---GAG---------------------------------------TCCGTAAGTTAT---ATTTGCCTACTTTGTTTT------------------CTTGGTTTA---TTAGTTAGCAAGCTTCCTCTTTTCTTATTTCATTTTTGGCTAACAAAAGCTCACGTTAGGGCTTCTGGTTGTGGCTCTATA---ATTCTTGCTAGTCTTCTTTTAAAGTTGGGTTCTATAGGCCTTATTAACTTTTATCATTTATTTCTA------GGG---CTGTGTTCT---CTTTTCAGAGGAATGACTTTTTCTCTGGTTTGTTGG------ACTAGTTTAACCCTCTTGTTG---------------GTTATGACCCGTTTTTTTGATTTAAAATATTTGGTGGCTTGTTCATCTATTATCCATATAAGGCCTCTATTCTGT---CTCGTGTTACAAGGGAGCCCTTTT---TCTATCTTGGGTTCATGCTATATACAGGTGGGGCACGGGTTAGTGTCCTTCTTTATTTTTTTTTTGATTACTTTAATTTATGAGTCTTCTTACCATCGTTCTCTAGACTTAAATAAGGGG------------ATGGGCTCTAAATCTCCCTTAATTCTATTTTTTATTTTTTCT---------TTCTTTATCTTAAATATAGGGTTTCCACCTTTTTGCAGG---TTCCTTAGGGAGCTTATCTTTCTTTTTATTTTT---TTTGCG------ACGGATTCTCTGTTATTGTTTGCTCTTAGG---TTAACTCTTATCCCTAGTGGGATTTTT------TTTTTTATTCTTGTG---------------------------------------TCAAAAATAATTTTTGGA------AAA------------AAGATCAGGGTT---CCCTCTTCTTTT------TTC---AGTCCCTATCTAGTA---------------------------------------ACCTTTAACTAC---TCTTTTCTGGTAATCTTC------TTTTTCCTTCCA---------TTCATGTTTTTT------------------------------------------------------------------------------------------------------------------------------------------------------------------------------------ATCATTTTTATC------------ATGATATTTTTTTCT---------TCTATCTTCATG---------------GTTCTTATATTT------------TTCCCCAAG---AAA---------------------------TTCATAGCCCTTCTTTTCTTAGAACTTAGGTTTCTTTCCTTAGTATTTCTT---------------------------------TTTTTAGGAAAT------------TCTTACTGTTCTTTATCTCACAATACTTATTTCAGAAGC---CTAGTTCTACTGGTTTTT---------ATAGTTTTGGATAGGGTGTTTTCTCTTTGTCTTTTA---------------------ATTTCTTCTTCTCGCAATTCTACCCTTTTTTCTAGCTACCTA------------------------------------------------------------------------------------------------------------TTATTGTTCTTT---------------------------------------ACC---------------TCATTTATATTTTTTATACTCTCTTATCTTAAT------CACCCT------TTTTTCTTTGGCCTAAATGGATGGTATAGATTTCCTTTAGAG------------------GAAAAAACTTTGCCAATGTCTTTGAATTTTAATAAT---------GATAGGGTATCCTTATTGTTTGCTCTA------ATAGTCACCTTA---GTGACTAGAGTAGTTTTT---CTTTACTCCGAATTCTACATAGAT------------------TCTTACAAGAATAAGAAATTTATCTTATTTACCTCTCTCTTTTTTTTCTTTATA------------------------------TTTTGGTTATCTTTTAGG------GGAAGA------------------------------------------ATTATGAGTTTTATAATCGGGTGAGATGGGTTAGGTATTTCTTCTCTTTTGTTAATTATGTTTTACCCTAATAAAATTACTCTATTTAATTCTTTTTTAACTTTTTTTTTCAATCGATTGGGAGATATT---------------------------------------------------------------------------------------------------------------------------TTGTTGATT------------------TTG---------TTCCTT---------------------------------TGCTATTATTTAAATCAT------TTGACTATGTTTTTTCAT---------TTGGTTGACCTAAAAGAT---TTTCTT------------------------------------------------------------------------------------------------------------TTCGTTTTTCTA---------------------------------------------TTTTGCAGA---------------------------------------------------------------------------TGTCTCTTAACTAAAAGAGCTCAAATTCCTTTCTCAGCTTGACTCCCTGCTGCTATATCTGCTCCTACACCTATCTCCTCCATAGTTCACTCTTCTACCTTAGTAACAGCTGGGCTCTATGCTTTCCTAAAA---------TTAATTAAATCTTTTAGATTGAGGGGA---TTCTCCTCTTTT---------CTTATTTAT------------------ATGTCTGCCCTAACTTTT------------------TTATTGGGGGGTTTCTTGGGGGTTTTAGAAAAAGATCTAAAAAAA---------ATTGTAGCTTTCTCTACTATGAGTCAGATTAGCATAATTTTGTTCTTCCTA---AGTTCA---ACTCTATGAGCTATAGGGGCTCTCCACATTTTTGGACACGCTCTCTTTAAAACTATTTTGTTTCTAAGGTGTGGTGTCATCTTTATCTACAAAAATAGGGATCAAACT---------------TTAAGC------------AACCTTAGCCCCCTCTCCACCTCCTTCTCATGATCGTTCTTGTTACTATGCAGGCTA------------TACTCTATAAGGGGGGCCCCCTTCTCAACCTCCTTCCACACTAAAGATATTGTCTTGGAA------TAT---TTTCTTGACTCAACT------------TTAACACTATTT------------------TTCTTTTTACTTATT------TTCGGCAGAATTCTTACT---------ATC---TTTTATAGAAGTAAAATTTTT------------------ACTTCTACAGTTTGG------------------------GTC---TCTCCG------AAGCTTTTTTCCTCACTTAAAAATAATCACTTT---TTATTC------------------CTT---------------TTTATAATGTTAGCCTTTTGTGTAGTATCATTAAAAGTTTTA------TTTTGT---------------------------TTTTTTTTGTAC------CCACAG------------AGGTGTATTATTTCGAGTATGGAAATT---TTTACAATCAAC------------TTATTAGTGGTTGGTTCTTTA---------------------ACTTTAAAAGTTTGGCCCCTCGCT---TCT---------------AGGGTTCTC---------------------------------------CCTATAGAAGTATAT---------TTTCTA---------------AAGAATTATTTT---TTTAGTTTAGCTAGGAAA---TTAATCAAT------------AGAGTAAGG---------------------------------AGAAAAGGAACTCTCAGTGATTCT---------------TTCTTTTTT---------------------AAACCTAGA------TTTTTATTCTGTAATTCTAAACTAATACATTTT---CCCATAAACAAT---TCTAAATTTTGGGTCTTCCCCTTTTTA------------ACAGTAAGCCTTTTCTTT---------------------------------------------------------------------------------------------------------------------------------------------------------------------------------------------------ATCATCATAACCGTCATC---CTT------ACCTTGCTC---------TGAGTAGCCAAAAGAGCCAGA---------AATCCACTCAAA---------------------GTAAGAGCA------------ATCCTTCTGATTCTATCAGGA---CTTAGTTTCCTTAGCCTAAAAGTGAGGAACGGACTA------------ACCTGGGTCCCTATGATC------------------ATATTC---TTGGTTTTCACCGGAGGAATTCTAATGGCC---TTCATAATTTTATCCTCTATT---------CTACCA------AAC---------GAGAAAACTATAAAAATTAAATCCCCAAAAATTCTATTAACTTTA---------ATAATTGTAACAAGCACTATT---------------GTCGGAACAAGCAGAGCA------------------------------------GGGAGAAAAGAAATT------TTAACAGAAATAAAGAGAATCCTATCCTCCCCACCTTTTTTTGGTATGCTAACTGGAGTAATTATGATCTATTTTTTTTTATCCATGGGTTTAAAC---------------------GAGGGGGAAATAAGCCCC------ATGCGATCTTTCCAATGCCGT---------------------------------------------------
>Z296
------------------------------------ATAAAAAATTATAGGTTTTTTCGTTGAGTTTATTCAACCAATCATAAAGATATTGGAACAATGTATTTTTTTTTTGGG---------------TTTTGA------AGAGCTTTTTATGGCTCTTCGTTGAGAGTTTTAATGCGCTTGGAGTTAAGTCAACCAGGTTCTTTTATTTTTCATGATCATCTATACAATGTGTTTGTCACCTCCCATGCTTTTATTATGATTTTTTTTGTGGTAATG---CCAGTTTTAATGGGGGGGTTTGGGAATTGACTTATCCCCCTAATGTTAGGATGTCACGATATACATTTTCCTCGAATAAATAAT---------------------------------TTTAGATTCTGATTACTCTTACCAGCTATAAGGTTTTTAATTTTATCTTCTATTTTGTCTTACGGTGCTGGAACTGGTTGAACAGTGTACCCCCCTTTATCTAGAATCAATTTTCACAATGATTTTTCAGTGGATTTAGCCATTTTTTCTTTGCATTTGGGGGGAGTTTCATCAATTTTAAGTTCAATTAATTTTATTACTACTATTTTTTCTATACGTTTTAGGGGTTTAATAATAGGTCGTCTTCCACTTTTTATTTGATCTATGTTAGTGACTTCTTTTCTTCTTCTCTTCTCTTTGCCAGTTTTAGCTGGGGCTATTACCATGCTTTTAACAGATCGAAACATTAATACTTCATTTTTCGACCCATTAGGAGGGGGGGATCCTATTTTATACCAACACTTGTTTTGATTTTTCGGACATCCTGAAGTTTATATTCTGATTCTACCAGGATTTGGGATTATT---TCCCAAGTAGTTAGTTTTTACTGTGGGAAAAGAGAGCCATTTGGTTATATAGGTATGGTTTATGCCATTTTTTCTATTGGAGTGTTAGGATTTTTAGTTTGGGCTCATCATATGTTTACGGTT---------------------------------------------------------------------------------------------------------------------------------------------------------GGAATAGATATTGACACACGAGCTTATTTTACGGCAGCAACTATAATTATTGGAGTTCCAACAGGTATTAAAATTTTCAGCTGAGTTTCAACAGTTGCTATATCCAATGTTTCTTGAGACTCCCCCATACTTTGGTCTATAGGTTTTATTTTTTTGTTTACATTGGGAGGGTTAACAGGAATTGTTTTGTCTAATTCCTCTTTAGACACTGTTTTGCACGAT------------------------------ACTTATTATGTTGTAGCCCATTTTCATTATGTT---------TTGTCTATGGGGGCAGTATTTGCAATTTTTGCTGGTTTAACCCATTGGGTCCAAATTTTCTATGGGATTAAAATTTCTGAGCTTAGATTGAAGATCCAGTTTTTTGTATCTTTTATA---------------------------GGGGTTAATTTAACTTTT---TTTCCACAACATTTTTTAGGACTAAACGGAATGCCACGGCGTTACTCTGACTATCCGGACTCTTTTTATTATTGAAATCTTATTTCTTCT------------------------------------------------------------------------GTAGGGTCTTGAATTTCATTATTTTCT---------------------------------------------------------------------------TTAATTTATTTT------------------------------TGTTTTCTATTGTGAGATTCTTTT---------------------------------TCTAAGAAAATGCTTTTAAAAAGTATTTTCAGG------------------------------AGATCTTCTTCTCCAGAGAATTTATTTTCT---TTTCCTATGTTAGACCATACTCTATTGAATCCTGTTAAATCGATATCTCTA------------------------------------------------------------------------------------------------------------------------------------------------ATGACTACCTGGAATAGAATTTATTTCCACTCCCCTTCTTCTTTTTTAATAGAAACTGTTTCTTTAATACATGATTATGCATCTCTGTATTTATTTTCAATT---TTAATTTTGGTTCTGATGAATATTTTTTACACC------------AAATTTATTTTAAACTTTAAT---TTAGAGTTTTTCGAAAACCATCAAATTGAATTTGTTTGGACTTTAGTTCCTTTTTTCCTTTTAATTTTTATTCTCCTTCCTTCATTGTTTTCTTTATATATACTAGACACATGTTTATTTTGTGGGCTCACGGTAAGTATTATAGGCCATCAATGATACTGAAGATACTTT------TATAAAGAT---TTAAAA---GAT---------------------------------------------------TTTTTTTTTGATTCTTATATGGTTCCT------------TCCGAATCTAGATTGATTCGATTATTAGAAGTCGACAACCAGTTGGTTATTCCCACCAGATTGCCTATTCGATTTTTAGTGTCCTCTTCTGATGTTCTCCATTCTTGGACTATTCCTTCTTTTGGGGTTAAAATAGACGCTGTTCCTGGACGAATTAACCAATTCTGTCTCTCTAGGAAACGATCTGGGGTTTTTTTTGGTCAATGCTCTGAAATCTGCGGAGCTAACCACAGATTTATGCCAATTGTCGTTGAATCAGTTCCTTTAAATAAGTTTTTT---------------------------------TATTCTTTT---------------------------------------------------------------------------------------------------------------------------------------------------------------------------------------------------------ATGATTATAAAAAATAATTATTTTTTTTTGCTCCCTTTAAGATCTTGGCCAATTCTTATTAGTTTCGGATCTTTTAATTTAATATTTTCTATATTGATTTTATTTAAA---TACGGAAACTTTGATTCTATTATTTTAAGTGCTACCTCT------TTATTATTATTA---ACGTTTTTTTGGTGGATTACTTATTCTAAAGAATCCAATTTTAAAGGT---ATAAAT------------------------------TCTTTTTATTTAGAATTAGGTATTAAAATATCTATAATTTGATTCATCTGTTCCGAAGTATTTTTCTTTTTCTCTTTTTTTTGAAGATATTTTCATTTCTTTTTAAGTCCTAGAATGGAGTTAAGATTAAGATGGCCCCCTTTGGGTGTAACTTCTTTTAATTACATCAATGTTCCTCTTATTAATACCATAATTTTGCTATCTTCAGGAGTTACAGTTACAATCTCCCACCACTTTTTA---AAC---AATTCTAATATTTATAAGTTTTGTCTATTTATAATATTAACTGTATTATTAGGTTTATCTTTTTCGTTTTTTCAATTTTTAGAGTATAAA---------AGATCATTT------------TTTTCGTTAAGAGATAGGACCTATGGTTCTTCTTTTTTCATTCTAACTGGGTTTCATGGGATTCATGTAATTATTGGTACTATTTTT---TTGTTAACATCAGCAATATTAGGTATAAAAATTTATTCT---AATTGATGTAATATTTTAAGATTTGAAATATCCTCTTGA------TATTGGCATTTTGTT---------GACGTTGTTTGGATTTTTCTA---------------------TATTTTTTTTTG---------------TACTATCTCACGTGA------------------------------------------------------------------ATATACATTACACGAAAAAAGGAAGAAATCATC---AAAACTGTAAATAACTCCCTTTGGGACCTGCCA---------TCACCATCCACCATAACTTATTTTTGAAACTTTGGCTCAACTCTGGGTATGTGC------------------CTTGGTGTCCAA------------------------------------------------------------------ATAGCAACAGGATTGATGCTAACTTTCCACTATAGGTCC---------CACGCCCCAAACAGATTCAGGTCT------------------------GTAGTAATAATCATACGGGAAGTGTGGTCCGGATGAATAATCCGAATGCTTCACATAAATGGGGCTTCAGTATTC------------------------------------------------------------------------------------------------------------------TTTTTTTTCATTTATTTGCATTTATTTCGAGGAATATTTTTTGTGAGAGCA---GTTCACAAAAAAGTCTGATTAAGAGGAGTAGCTATCATATTAACGTTAATAGGAATTTCCTTCTTAGGGTACGTTCTACCTTGGGGACAAATATCTTACTGAGCAGTAGCTGTAATTACTAACCTTCTTTCTGTAATCCCATTGGCGGGGGATGAAGTAGTAACCTGGGTGTGAGGGGGGTACTCAGTAGGGGCCCCCACCCTGTCCCGCTTCTACTCCCTGCACTTCCTCCTTCCATTCATTTTAAGTTTTATAGTCTTAACCCATCTAATTTTCCTACACAAAGAG---GGGTCTAGAAATAGACTCGGAATCGGAAGAAATGTAGAT---------------AAAATTCAATTTCACCCATATTTCAGAGTAAAAGACCTAATTTTCATT------------ATAATAATTTTAGCAATCTCCTTCCTGATCTCATTTTTCCTA------CCTTACATATTAGGGGATGCAATCAACAATGTACCGGCCAACGCTATGCAAACTCCAATTCACATCCAACCAGAATGATACTTCCTACCCTCCTACGCAATCCTACGAGCCCTCCCTAGAAAAACTGCAGGTGTCATCGCCCTAGTCCTATCAGTGTCAATTTATGCTTTTATTCCTATATTTAAAATATCATTC---------------TCCAGAAAATTCTCTTTTTACCGTTACACAATCTTTTGGGCGATAATTTCTAGATTCATT------------TTCTTAATAAAAATGGGAGCTTTACCAGCGGAAGAGCCGTTCGTAAATATAAGAAAGTGAGGTGCGATAATTTACTTTACCATAATTTTA------TCTTTAAATATT------------------------------------------------------------------------ATGATGAGTTTATTTTCTTCTTTTGATATT------------TTTTTTAATTTAATA---CCTTTT------------TTAAGATTCATA------ATTTTTGTA---------TTTTATTATTTTAAC---------------------TTT---------TAT---TACAAAATTATT---------GGGATTAGAGTCTTTTTG---------------AAGTATCTGCATAAA---------------ATTAAC---------------------ATATTTTTTTTT---------TCTATCAAACCAAAA------------------------ATGTAC---------ACT---AAATTTGTTATT------------------------TTAATTTTTTTA---ACTTCC------ATACTATGCATTTTAGTTTTTAATATTACTTGTATTTTTCCATTTGTTTTTCCTATGACTTCTCAATTTGGATTAATAATATTTTTTGGTCTATCTTTTTGGGCAAGATTCATTTTATTCAGAGTATTTTGAAACATAAAAGGTTTAATTTCCCACTTGGTCCCAGAAGGGTCTCCAATAGCATTAACTACTTTTCTTTTTTTAATTGAATTGGTTAGCCTTTCTATTCGACCTATCACTATTTCTGTGCGTTTAGTAGCTAATATTTTAGCTGGACATTTACTAATAATTTTGATATCTAAA---------------TTAATT------------TTT---TTT------------AAATTAATTTTATTCCCACTT---------TTTTTAACATTAAATATAATTGAATTTTTTGTGGCATTAATTCAATCTTATATTTTTTGTACTATACTTTCTCTTTACTTTTCAGAGATTCAT---------------------------------------------------------------------------------------------------ATTCCTCAGGTC------------------AATGAATTTTCTTGAATATCTTTATTTTTAAAA---------------------TTTTGA---------------TTTATTATTTTTATTATAATT---------------------------------------------TTAATAATTTCT------------TGCTTTGATATTATAAATTTTAATCTTAAAATACATAAAAATTCGTTAAAC---AGATTTATTTTTATACTG------------------------------------------------------------------------------------------------------------------------------------ATTTTTTTCTTATTAAAGTAT------------ATTTTG------TTAGTGGGCCCAGCTCTTGTATCTGTAGCTTTTTTGACTCTTTTAGAGCGTAAAGTTCTAAGAATTGTGGGTTTACGTTTTGGCCCAAATAAAGTTTCTTTCTTTGGGATTCTTCAACCTATTACGGATGCTTTAAAGTTG------------TCTAATAAATCT---GTTAATGTCATAACTAATTTCTGTTCTTTTTTTTATTATTTTTCTTGTTTCATC---ATGTTAATAATGTCCTTGATATTATTT---TCTTTTTTTTTCTGC---------------TTTCCTCTACCTTTTTCCTTTAAGTAT---TCTATCCTGCTATTTTTTTTAGTCCTAGGAGTCAATTCTCTTCAATCTATTATAGTTGGGTGGTCAGCTTTCAGTAAGTTTTCCTTAATTGGG---------------------------------------------AGTATTCGCACTGTCTCTCAGTTAGTCTCTTATGAAGGGGTTCTT---TATTTATGTGTA------------------------------------------------------------TTTTTTTTTGTTATAATTCTTTGTTCT---------TTT---------GAGTTTGATTCT------------CTA---------------------------------------------------------------------CCTTTC---TTAGGAGTTAAC---------TTTTTT------------------------------------------------TTTCTCTTTTGTCTTCCCTGCTTTTATATCTGAATTCCAACT------------TTTTTGGCTGAGTTGAATCGCACTCCTTTTGATTTTTCGGAAGGGGAGAGTGAGCTGGTTAGGGGTTTTAATACTGAG---------------TTTGGTTCTTCTTCCTTTACTTTAATTTTTCTTTCAGAATATAGGAATATTATTTTCTTTTCTATTCTCACTTCTTTTTTATTTTTTTATCCT---------ATTTATTTC------------TTTATTTTACTTAGA---------GTTTATTTTGTTATTTGGATT------------CGTTCTGTCCTT---------------------------------------CCTCGC---------TACCGTTTTGATAAGTTA------------ATGTATTTATCT---------TGAAAGTTTTTCATTCCTTTTTTGACT---ATTTTTTATGTTTTTTTATTTGTTTATATTATT---------------------------------------------------------------------------------------------------------------------------------------------------------ATTAGAGTAATCTATGTGACATTCTTTTATGCTATAAGAATTAGATTGTTCTTT---------------------------------------TTA---------------------------------GGGATTAACTCCCTTATAGTT---------------------------------------------------------------------------------------------TGAGTAGTTATAGAAATTAATTTACTTTTATTTTTATTTTTATCTTTTGTAATTGAT---TCTTGAAAG---AAGGTAATATTCCAAGAA---GAATCTTTA------TTTTATTATTTTATTATTCAATCTATAGGTAGTATGATTTTTTTG------------------------------ACA------------AGGATTTACTTTAAGATAGAAATT---------CTT---------------ATTTTCTCG---GATTTTTTTTTTATTATAGCTTTAAGATTGAAGTTAGCAATTTTTCCTTTTTATTTTTGGATCTTG------------------------------------------------------------------------------------------------------------------------------------------------------------------------------------------------------------------------ACGTTAAGAGGCTCTTTGAGA---TTT------TATATATTC---------ATT------TTAATTTTAACTTTTCAAAAG---ATTCCT------ATA---------------TTTTTAATTCTCTTTAAA---ATAGAT---------TATTCTAAAATTTGT---CTTTTTCTT------------------------------TTTATT---------TCCTTTTTCTTCGGGAGTCTATCT------------------ATTTTCTTTTCA---------AGTAATTTTTTTATATTGTTAGTTTTTTCTTCTGTTTCGTCC---------------------------------------TCCTTGATC------------------------ATT---TATTTAATCTATATTCAAGATTTCTTTATGTTTTTT---GTTTTTTATATT---TTTTATTTT------------TTCTTCTTG------------ATATTAATTAGAGAAAGTAGTTTA------GTTCTTAGTAATAAATCTTTCTATAAA------------------------------------------------TTGAGTCTGTTT---------TTTTTTCTTGGGGGGTTGCCCCCTTTCTCTTTATTCTTTTTTAAGTTT------------TTTATC---------TGTTTT---GACCTATTT------------------------------------------TTTTTTGGGACC------------------AATTTTCTCTTTTTATTGTTTTGACTGTTAAGTTTTCTCTCCTTATTAGGCTATTTAAAG------------------------------TTTTTTTACATTAAT------TTCTTCATA---AAAAATTTTCTGTTTTTAAACTCTACATTT---------TGTTTTAAAAAAAGGTCTTTTCTT---------------------------CTAGGTTGTTTCATTTTT------TTTTTTCCTATAATTATG------------------------------------------------------------------------------------------------------------------------------------------------------------------------------------------------------------------------------------------------TTACTATTGAACTTTATTTTAACC---TCTATAATATTAATTTTTTTAATTAAC---------TTT---CTT---------------TTTTTCCTTTTAAGA------------AAAAAATTTAATTGGGAACACAGAATAAGA------TCGACATTTGAATGTGGGTTCACTTCCTATTTTTTTTCTCGA---TATTCTTTTTCTATGCATTATTTTTTAATTGGGTTAATTTTTTTGTTCTTAGATTTAGAAATCTGTTTTATAATACCA------TTTTTTAAT------------GGAGAGTTTGCTTCTGCTTCCTCTTATTATTTCTTATTA------ATTTTTATTGTAATT---TTAATTTTAAGAATTTTAATAGAGTGGAAATTGGGAAAGTTGGAATGAAAATAT---------------------------------------------------------------------------------------------ATGATTAGTTTTTTTCTCTTTTTTTTA---------------AGTTTCCTTGTTTCTTTA---------------------------------------------------------------------------------AAAGAGGAGCAT------------------------------------ATTTTTTGTGAATCAATTTGTTTGGAATCT---TGCATTATTTTC------ATAACTATGATTTTCCCCTTAGTTTATATT---TTTATTCACATC------TCTTTTTAC---AATAGCGGCAGTTATACAGAACATGGGTATTATAAATTA---AGTTTT------TTT---------------TTTTTTTTTTTTTTT------------CTTTAT---------------------------------------------------------------------------------------------------------------------------TTATGT---------------TTTTTG---------AGAATTTCTAGTTTTATTTTTCTTTTAACTATG---GAGATGCTTTCTTTTTTGATGATTTTTTTT------------------ATTTTTAATTTTTCTAAAGAGATAGACAAAATTTCTTCTTCTATTTTTATATTTTTGATTAATATT---ATAGGTTCAATTCCCTTTATGTTC---------------TTT---------------------------------------------------------------------------------------------------------------------------------------------------------------------------------------------------CTTCCTATTTTCTTTTTTCATTTTTGATTGACTAAAGCCCATGTCAGAGCTTCAGGTCCTGGTTCTGTG---ATTCTTGCTAGGCTCATGCTTAAAATTGGTAGGATAGGGATATTCAAATGGGGAGGGGTTTTTAGG------TTT---TTATTTAAT---TTTGGATTGAATCTTTTTTTAAGGTTTTCTTTAATT------ATGAGATTATTAGTCTTGTTT---------------CTGATGAATCGATTTTTTGACTTAAAGTATTTAGTAGCTTGTTCTTCTATTGCCCATATGTCTTTAACATTTCCT---TTTTTTATTTTTGATTCTTGCTCT---AGAACTTTTAGCTCTATTCTAATGAGAGTCAGGCATGGGGTGACCTCTTGCTTAGTTTTTTTTTTGGTTAGTTTCCTTTACGAAGTTAACCAAGATCGATCTATTTGCTCCAATAAGAGG------------TTGGAATCTCAGTCTTATCTTTTATCTTTATCTGTTGTAGTT---------TGAATAATTTTAAATTTAGGATTTCCTCCCTTTCTTAGG---TTTATTAGGGAGCTTGTTTTCTTATACTCTTTA---AATGAA------ATTTTTTTTATTTTTAGATTAATTTTTCTC---TTAAGATTTTTATTTTCAGGATTATAT------TTTATTAATCTTTTA---------------------------------------ATTATTATAGTTTTTTTT------AAA------------AAAAATTCTCTG---TCTATTGATGCC---------------------CCCCTT---------------------------------------GGTGTATTATCT---CTT---TGTTCAATTTTA------GGGTTTTTTTCA---------TTTTCTTCCTTAAGATTTTTCTTTTTT------------------------------------------------------------------------------------------------------------------------------------------------------ATTCAGGAAAAACTGTTATTTATTAAG------------GTTATAATTTTTTTA---------GTTTTTTATATT---------------TATATTAAAAAT------------TTTTCTAGG---AAG---------------------------CTTCTTCCATTGCTTTCTCTTGAAATGCTTATAATTTTTTTAATTTTAGCT---------------------------------TTTTATTCTTTT------------ATGAGTATCTATGAA---TCCGGAATTTATGTCATTCTC---CTTTTATTTTTGATTATG---------ATGGTACTAGATAGGGTTCTTGGTCTATGTCTTTTG---------------------ATTTGTTCTTGTCGTTACTCAACTCAAATAATGGATTACTTTTTT---------------------------------------------------------------------------------------------------------------ATCTTT---------------------------TTTTTTTTTCTTTTA---------------TCTTTTTTTTTTTTTTCGAGTTTTCTTAATTTC------AATATT---TCTAATTCTTTCATATATTGTTAT------CTTTTAAAAATATTT------------------TCCTTTAACTTT------------TCCATGTATTTT---------GACAAGGAGTGCTTATCGTTTCTCTTT------ATAGTGTTCTTG---GTTACCTCTATAGTAGTT---CTTTATAGAGAGGTTTATATAGAT------------------TCCTACAATAATAAAAAATTTTTTTTTTTAACTATTTCTTTTTTGTGTTCTATA------------------------------GTAGTCCTATCTATCAGA------GGTACC------------------------------------------ATTATTCCTTTATGCTTAGGGTGGGAAGGGTTGGGAATTTCTTCCCTCCTATTAATTATGTTTTACCCAGGTAAAATTCCTATTTTCAACTCTTTTATAACTTTTTTTTTTAATCGATTAGGTGATTGC---------------------------------------------------------------------------------------------------------------------------TTTATAATT------------------CTT---------TCTTTT---------------------------------TGC---TTTTTATTAAAT------CTCTCGAATCTTTTTTTATCT------TTCTTTGAATCTGGAAGAAACATAACA------------------------------------------------------------------------------------------------------------ATTTTGTTATTA---------------------------------------------ATTTTGTTA---------------------------------------------------------------------------TGTTCTTTTACCAAAAGAGCCCAATTTCCCCTATCCTCTTGGCTCCCTGCGGCTATGTCAGCCCCAACCCCTATTTCTGCCATGGTTCATTCTTCTACCTTGGTAACTGCTGGAATTTATATTATTTTTAAA---------TTTTTTTTTTTTATTCAAGAATCTGGC---TTAGATTTTTTC---------TTGCTATTT------------------TTTTCAGGGATTACCTTG------------------ATTCTAGGGGGTTTACTAGGGGCGGTAGAGTTGGACTTAAAAAAA---------ATTGTAGCTTTTTCAACTATAAGACAAATTAGTATAATTATTTTTTTTTTG---GCATCA---GGGAGTTTATTTTTGTGCATGTCTCATATAATTTTTCATGCTCTTTTTAAGACTCTTTTATTCTGTTCGTGTGGAATATTTTTTGTGATAGTTTATAGTGATCAACTC---------------ACAAAA------------ATCTTCTTTTTAGGGGAGAGAAAATTATTTTTATATTTT---TTTTTTTTAAGAATT------------TTTTGTATAAGAGGATTGCCCTTTTCTTCTTCTTTTTTTTCAAAAGATTTTTTTCTAGAA------TTA---AGAATTGACTCTCAT------------GTAAGATTTTTG------------------TTTTTCACTGTGATT------TTAGGATCTATTTTTACT---------ATA---ATTTATAGAGGAAAAATTTTA------------------AAATTAATTTTTTTA------------------------TCGTATAAAGAAAAT---TTTCCTTCCTTTGTCAATAAGGGAATAATATTT---CTATTA------------------GGG---------------GTTTTATTTTCTATTCTGGCATTAACCTCCCCCCTTTTTATT------GGATTT---------------------------TTTTGATTCAAT------GAAAGG------------CTGCCTATTGTTTCTAATCTAGAAAAT---TTTTTCATTCTGATA---------GCTCTAGCTTTTTCAATTTTA---------------------GTGAATTTAAAACTATCATACAAG------------------TTTATAAATAGA---------------------------------------AGATTGGAATTATTA---------TTTTCT---------------AAATTTTTTCTA---TTTAGAGGGATAGGAAAA---TTAATTCTT------------TTTGATAAA---------------------------------TTTTCTATAAATACAAATGATGTT---------------CTTATTTTC---------------------AAGCCATAT---TTT---------------------------TTCTTAGGGGGGAAGACAAAA---ATTCAC---TTGAAGTCCCCTATTTTCATAATTTTATCTTTTCTATTGTATTATTTATTACTATTT------------------------------------------------------------------------------------------------------------------------------------------------------------------------------ATGACTACTTTATTCTTGGAAAATCTATTAATAATT------ATTCTAGCA---------AGATTGACCATAAAAGCTAGA---------AATCCTATCAAA---------------------ATAAGAATA------------ATCCTACTAATTTTAAGATCT---ATTATTTTTTTCAAAATATACACATTTTCAAGTAAG------------GTATGATTCCCAACCCTA------------------TATTTT---TTAATTTTTATAGGAGGAATTCTAATAATG---TTTATAATTCTTTCATCCACC---------CTACCA------AAC---------CAGCCCAGGAAAAAAATAAGAAAAATATTTTTTCTTATCCCCACACTAATGGGAGCATCGATATGAGATTGAGAAACCCAA------------------------AGA------------------------------------AGATCCATACCCACAAAA---------ATAATCAAATCAATAATCGACTCATCCCACTCCACCATACTAATGGTAGTACTCATGCTAATATACTTTTTTATAAGGATTTTAATAGTA---------------------TCTAAAGAAGAATGCCCT------ATGCGAAAATCCTCT---------------------------------------------------------
>Xenillus_tegeocranus
---------------------------------------------------------CGATGATTTTATTCAACCAACCACAAAGATATCGGGACGTTATACTTGATCTTCGGT---------------GCTTGA------TCCGCCCTTTTAGGATCATCTCTAAGAGCCTTAATCCGACTAGAGTTAGGGCAGCCGGGGTCTTTAATAGAAAATGATCAAATCTACAATAGAATTGTCACAGCACACGCATTTGTCATAATCTTTTTCATAGTTATA---CCAGTAATAATCGGAGGATTTGGAAACTGACTAATCCCAATTATAGTAGGGGCACAAGACATGGCTTTCCCTCGCATAAACAAT---------------------------------ATAAGCTTTTGGCTCCTTCCTCCCTCCCTTTTCTTACTTACCACATCAGCATTTTCTGGGATAGGGGTGGGAACCGGGTGAACAGTTTACCCCCCATTAGCAAGAAACATATTTCATTCGGGTAGTGCAGTTGATTTAGCAATTTTTAGGTTGCACTTAGCTGGTGCCTCATCAATTTTAGGAGCCATCAATTTTATCTCAACAATCTTAAACATACGACCAAAAAAAATAAAACTAGATTTGATTCCACTATTTGTGTGATCTGTGATAATTACAGCTGTCTTACTAATACTATCTTTACCAGTTTTAGCAGGAGGAATTACTATACTTCTTACAGATCGAAACTTCAACACTACCTTTTTTGACCCTTGTGGAGGAGGAGATCCTATTTTATATCAACATTTATTTTGGTTCTTTGGACACCCTGAAGTATACATTTTAATTCTTCCCGGATTTGGAATAGTA---TCTCACATTATTAGATTTTATTCTATAAAAAAAGAACCTTTCGGAAGACTTGGTATAATCTATGCCATAGTTTCTATTGGCTTCTTAGGATTTATTGTGTGGGCTCATCATATATTCACAGTA---------------------------------------------------------------------------------------------------------------------------------------------------------GGGATGGATGTTGATACTCGAGCCTACTTTACAGCCGCTACTATAATTATTGCCATTCCCACAGGAGTAAAAGTTTTCAGTTGATTGGCTACCTTGAGTAGATCCTACCTTTACATGGATTCTCCTCTTTACTGGGCAATCGGATTTGTCTTCTTGTTCACAGTAGGGGGGCTAACCGGAGTTATCCTGTCCAACTCTTCAATTGATATCGTCCTACATGAC------------------------------ACTTACTACGTAGTAGCTCACTTTCATTATGTC---------CTATCAATAGGAGCCGTATTCGCCATTATGGCAGGCTTAACTCATTGGTTCCCCTTGCTATTTAACATAACTATAAGACCTAAAATATTGAAAATTCAATTCTTCTCCATATTTATC---------------------------GGAGTAAACTTAACTTTT---TTTCCCCAACACTTTTTAGGATTAAATGGGATACCACGACGTTATTCAGATTTTCCAGACGCCTTCTCAACATGAAATCTGGTTTCCTCT------------------------------------------------------------------------CTAGGATCACTAATCTCATTCATAGCA---------------------------------------------------------------------------GTCATCCTGTTC------------------------------ATAATAATCTTATGAGAAAGAATC---------------------------------ACAGCATCACGAATGAAAATTTACTCCTTAATT------------------------------TCAAGGACATCCTCAGAATGAATAAATAGA---AGTCCTACAATAGAACACACATTCGAACAAAGA------TTGTCTTTAAACATTAATAAA---------------------------------------------------------------------------------------------------------------------------------------ATACCGAATTGATCCTATGTATCGTTCCAAGATTGCACCTCCCCAACAATAGAGCATATTATAATATTCCATGACCATGCTATGACTATCTTACTAGCCATT---ACGATTCTGACATTATACCTAACTACTTCAATA------------GTTTCAACAAATAAGTTTAAT---AAATTCACCATAGAAAGTCAAGAAATAGAAACCATTTGAACAATTCTTCCTGGGATCATGTTAGTATTCATTGCAATCCCATCCTTAAAAACACTATACTTAATAGAAGATACTAAAAACCCTATTATAACAATCAAAGTGAATGCCCACCAATGGTACTGATCCTACGAA------TATTCGCAT---ATAAAA---AGG---------------------------------------------------AGTAGCACAGAAACATTTATAGAAAACTCA------------------AAAATAAGACGCCTACTTAAAAACAACGAGCTACTAAAAATTCCAATCAAAACAAGGATCCGCACCTTGATTTCTTCCTCAGACGTTATCCACTCCTGGGCTATCCCCTCAATGGGTGTTAAAGTAGATGCTTTACCAGGTCGGCTAAATCAAACTTTCTTATTATCGAAACGGATTGGTCTGTACACAGGACAGTGCTCAGAAATTTGTGGTATAAACCATTCTTTCATACCAATTTTAATAAAAGCAGAATCTGTAAAACAATTTACT---------------------------------AAAACAATTAAA---------------------------------------------------------------------------------------------------------------------------------------------------------------------------------------------------------AAAAAAAAATTTAATCCCTTTCACCTAGTCGAAATCAGACCTTGACCAATTATCTCCTCAAGGGGAATCTTTTTATTAATATTAAGACTATTAATCATAATAAAC---AAAACCAAAAAAGTTTCAGTAATCCCTAGAATATTATTA------ACAATATTAATT---GCATTCTCATGGTGGCGAGATGTTCACCGAGAGGCCTCCACACAAGGA---CTACAT------------------------------TCTCCCGTTGTTATAAATGGAATAAAGATGGGTATAATCCTATTCATCTCATCAGAAGTGCTCTTTTTCATCTCTTTCTTTTGAGGCTTCTTTCACAGAAGAGTATCCCCCAATATAGAAGTAGGGCTTGTTTGACCCCCAAAAGAAATTCAAACATTTAACCCTATGAGAATCCCTCTTCTAAACACGATTCTCCTTCTATCATCGGGGGTGTCTATTACATGATCCCATCATGCTATA---CTA---ATAAAAAAATATAAAGAATCTACATCATCCCTACTAACAACAATCCTACTAGGAATAATTTTTTCCCTGCTCCAAAGATTTGAGTACAGA---------CAAGCCCCC------------TTCACCCTATCAGACTCAGTCTATGGAACTACATTCTTCATACTAACAGGATTCCATGGAATCCACGTATTAATTGGAACATCATTC---TTAATTGTATCCATAGTACGATTCAAAATAATATTTAAC---CCGCACACACACGTGGTTGGATTTGAATGTGCTGCATGA------TATTGGCATTTCGTT---------GATGTTGTGTGATTATTCCTT---------------------TATTCAGTAATC---------------TATTGATGAGGAAAC------------------------------------ATTCAGGGGTATAGGGGGGATTTTGGAATTAAAAAACAACCGTTC---AACAACCCCCTATTA---AATATAATAAATAAATCCCTACTAAGATTACCA---------GCTCCCAGTTCCATCAGCCTTCTTTGAAATATGGGATTCATAATAGGAATAGTA------------------TTAATAATACAA------------------------------------------------------------------ATTATAACAGGCTTAGTAATTTCTATAACATTTTCCACA---------GAGCTAAGCACAACATTCAATAGT------------------------GTAATTTTAATATCCCGAGATAACCCTTGGGGGTGAATCACACGAACCCTACACAGAAATGGAGCTTCTTTGTTT------------------------------------------------------------------------------------------------------------------TTCGTTCTAATATACATGCATACAGCACGAGGTATCTACTACACCACCCCAACTAACCAAAAACCCGTGTGAACATCAGGTATCTTACTTATACTATTAACAATAGCAGCGGCATTCCTTGGGTATGTCCTCCCCTGAGGGCAAATATCTTTTTGGGGAGCCACCGTAATCACAGGCACCCTTTCAGCCATCCCGGTAGTGGGGAACGAAGTGGCAACTTGAATTTGGGGGGGTCCTTCTGTCTCCCAACCTACCTTAAACCGATTCTTTTCTCTTCATTTCATTACACCAATCCTAATTGTTATAATTATATTGACCCACTTAATCTTCTTGCATGAAAAA---GGGTCTTCTAATCCATTTAACACAGAAAGAAATAAAGAT---------------AAAATAAAATTTCACCCCCTATTTACAATAAAAGATTTAACACCCTCT------------ATTATGACAACAACAGTAATTCTAATTTTAATTTCAAATAAC------CCCAATATACTAGGAGATGTTGAAAATTTTAACCCGGCTAACCCTCTTGTAGCCCCTCTCCACATTCAACCTGAGTGGTACTTCCTATTCGCCTACGTTATTCTACGTTCAATCCCATCTAAATTAGGGGGGGTGGTTGCCCTTCTAATATCAATCTTAATTTTAACAATA------TTTATAACAAAGAAAAAC---------GTT---TCTGCCAAATTTATTCCAATATTAAAAACAAAATTTTGGTTATTAATTTCCACCATGGTA------------ATTCTCACTTGAATTGGAGCCAAAACTGTAGAATCTCCATACGAAGGGATTGGCCAAATATATTCAGCAATCTATTTCTCCACAATTTTA------GTAATA---------------------------------------------------------------------------------ACTAACCTATTTTCAATATTCGATCCA------AGAAGATCCATTGCA---------TCTTTATCATGA------------CTAAAC------CTAATGCTAGTG---ACACAAATCATCCCAAAA---------------------------------AATTCGTGGAAAAAAAAG---------TCGTGCTTAACCAAAAATATTAGCTCAATAATTTACATA------------TTAAAAAAAGAAGTATCT---------------------TACAGATTA------------------AAAAGAAAA---------------------------------------------CCCAGAACAAAA------------------------AAAATAATTATA---ACAACG------TTTAGAATAATCTTACTAATAAATTTCACAGCCTTGTACCCCCAAACCTTTTCCGCTACTTCCCACCTTTCTATCTCTATACCCCTAGCCGTTACACTATGAATGGCAATTTTCATATTCTCAACCAAAAATAAAACTAAACACACACTAGTTCATTTGGTCCCCCAAGGAACTCCAAGCTCCCTTCTACCCTTCATAGTTTTAATTGAAACCACCAGAAATATAATTCGCCCTATTACTTTATGCATCCGGTTGGTAGCCAATTTAATTGCAGGACATTTACTTATATCTCTCCTAGGGAAC---------------ATAATATTAAACTTAAAGCTATCAATT------------TCAATTGTCATACTTATAACC---------CCCCTAATTCTAACCATTCTAGAAACTGCTGTAGCATTTATCCAAGCATATGTATTCATAACCCTTCTATCCCTTTATTTATCAGAAACCAAA---------------------------------------------------------------------------------------------------ATCCCACAAACT------------------AGGCCCATAAGATGACCTATA---------------------------------------------------------ATCGTCACATTAATAATAATATTGATATTGACA---------------------------------------------------------------------ACATATTCAAACCACCAAAAAACCCAAAAAATTATTACAATAAAAAAAACCACACCATATTTTATAAAAAAGAACACATGA---------------------------------------------------------------------TTGTGGATCAATAGAAAAAATGATCAAATAACCCAAATACACAAAATAAGAATAGACTAC------------GTGGGA------ATCCTAGTGGGGGTATTACTAAGAGTAGCTTTTTTTACCTTAAACGAACGTAAAATTATAGCCTACATTCATTACCGAAAAGGCCCAGCTAAGTTATATTTTTGAGGTTTATTACAACCTATATCAGACGCTGTAAAATTA------------TTCTCAAAAGAA---TCTTTTAAAGGGTATCAATTCAACTACTTTATCTTCATTCTAGCCCCTTTTCTG---GGGCTATCCCTGATGCTAATCCTATGA---TCAACCTACCCCAGG---------------ATGTCTGGACTACATGGAAGATATTTT---TCTATAATCTATGTGTTTTGCTTTATAAGAATAATAGTATTCTTCCTTCTTTTTTGCGGTTGGGGGCCTAGAAGAAAGTACTCATTGATAGGG---------------------------------------------ACGTATCGATCAGTCTCACAAACTATCTCCTACGAAATCTCCCTA---ATCTTTTTTGCT------------------------------------------------------------TTAACTTTAGTATATATCTCTTTAAAC---------TTT---------GATTTTTTACTT------------ACA---------------------------------------------------------------------GCAACATTCCAA---CAAAATTTTTGATTCTGTTTT------------------------------------------------ATC------AGATTGATTATATTACTAGGATGGTCCTACGTC------------TGTCTAGCAGAAACAAATCGAACTCCTTTTGACTTCTCAGAAGGAGAATCTGAACTAGTTTCAGGATTCAACATTGAA---------------TACAGGGGGGGGATTTTTTCTTTAATCTTTATTTGTGAATACGGAATGATTGTTTTCATTTGCCTGATAAGAAACATACTTCTGATAGGAGCGGCAGACTTC---------------ATTATAAAAGGATTAGTTATA---------TGTATAACATTTATCTGAATC------------CGTTGTTGTTTC---------------------------------------CCGCGC---------CATCGGTACGATTTACTA------------ATAAAAAACTCA---------TGAAAAATCATTCTACCCCTAATTATACTTTCACTAACCCTAGCTGCATCTTTATTCTACATA------------------------------------------------------------------------------------------------------------------------------------------------------ATTAGATTACTGTTGGCTTCAGCAGTCCTATTGGTAATTACTCCCGTATCCTGTCTA---------------------------------------CTA---------------------------------ACTAACTCCTGGGTTTTGGTT---------------------------------------------------------------------------------------------TGATTAATGTTAGAACTAAATACCTTATCCTTTTGTTCATTGCTA---------ATT---ACAAACAAAACAAAAAAAATC---------ATAGAAATAAGG------CTAAAGTATTTTATTATCCAAACAATTGGGTCTATTTTCTTAATA------------CTGAGAGCTTGCTCTCTAAAAAACCTTCTTAACATAAAACCAAGAGTA------------------------------------------------CTCCTGTTAGGT---ATAAGAATTATATTAAAAATGGCAGCTGCCCCCCTCCATCAGTGATTTGTG------------------------------------------------------------------------------------------------------------------------------------------------------------------------------------------------------------------------TCAATAAACAAAAGATTAAATGAAAAA------AGGGCTGCC------------------CTATTAATAACTTGACAAAAATCAGCGCCC------------------------CTCTCAATTTGCATCTATCTCCCAAATAAATTAATC------------CTCCCA---TTCATT------------------------------ATCTTT---------TCTTCATTGTTAGGGGCAACTTCA------------------CAAATAAATAAA---------AATAAAATCATAGAAATCATGTCCCTATCTTCAGTATTTAAC---------------------------------------CTGAGTTGG------------------------ATA---CTAGTTGCTGTTTCATTAAGAATAAAAAGTACAATC---TCCTATTGCACA---CTGTATTGA------------ACAACAGTCCTAGTATCAATACTAATAATTTATTCCCATAAAATTAAAACA------------AACCTAGACGAA------AAAGAAAGCAAAACAAAA------------AGTTTTATAGAAATA---ATAATCATA---------GCAAGATTGGGGGGGATTCCCCCATTGATAGGATTTATGCCTAAATGA------------ATTGTA---------TTTAGA---CAAATGATA---------------------------------------------AAAAACCAA---------ATAAAA---TCAATT---GCTACCGCCATATTAACCATAAGAACCTTAAACATATACATCTACACACGA------------------------------GTAATTATA------------------------------ACAAAAGCCACTAAATATATAAAAACAAAACAAATAAAAAACCTCAACCCCCAAAAAAAATTCACTTACTCAATTGTCATGTTGGTATCCGCGACACCGACACTATTCATAAACTTGTTAGGACCTGCCTTGAAGATAAGGGTTATTATGATA------------------------------------------------------------------------------------------------------------------------------------------------------------------------------------------------------------------------------------ATATGAACAACCGCCGTCATTGTAACCCTTCTCTTATAC---------ACA---ACA---------------ACTAAATTAACCAGA------------AAAAAAAGCCACCCCAGAAAAAACAAGTGG------AACATTTTCGAGTGCGGGTTTTTCAATATAACGCCACACCAC---ACCCCATTTTCTCTCCAATTTTTCCTAATCGCTCTTCTATTTTTAGTATTTGACATTGAGATAGCAATCCTGCTGTCT------TTTCCGATA---------------GAACCCACAACAACTAAAAAAACATATATCATCATA------ATAATCATAATAATC---CTAACCATCGGTCTAATGTATGAATGACAAAACTCAAAAATTGAATGAACAAACTGGATGGAA---------------------------------------------------------------------ATGAAGTTTTATTTTTTGTTGGTATTTGTGTTTTTTTTTGGGTTTTTTGATTTTTTGAACTTTTTTTTGCTTCTC---------CTT---TTTTTGGTA---------------TTTTTTTTATTT------------------------TTTATGGGT---CCATTT------------------------------------GGATTTTTTGGATTATTCTTTTTTGATTGG---CTGAGCTTTTTT------TTGGTTTTTTTGGTAGTAACTTTGTTTTTG---TTATGTTTCCTCTCAGAGGTT---ATTAACAAGTGGGGTAATTTTAATTTTGTTTTTTATGGGGAGCTT---TTGTTT------------------------TTTATATTTGTTTTG------------ATGATT---------------------------------------------------------------------------------------------------------------------------TTTAGC---------------TTTTGT---------TGTTTGAATTTGATTTTGTTTTATTTTTGTTTT---GAATTTATTTTTGTTTTGATATTTATTTTT------------------TTGATAGGTTGGGGGTTGAGGCCTGAGCGGGTGCAAGCTTCTTTTTATATGGTTTTTTATACTTTG---CTTGTTTCTTTTCCGTTTTTGGGGTTT------TTGGTG---------------------------------TCTTTT---TATTTTATGTTTTTCAGTATAAGAATTTTTTTATTTGTGGAGTTG---------------------------------------GGTAGATTT---TGGTGGTGCTTTTTTTTG------------------------CTGGTTTTTTTGGTTAAATTACCTGTTTATGGAGTTCATTTGTGGTTGCCTAAGGCTCATGTGGAAGCTCCTGTTTCAGGGTCTATG---GTGTTGGCAGGGGTTCTTTTGAAGTTGGGGGGATATGGTCTTTATCGGTTTTCTTTTTTTCTTCCGATTGGATTGGGGATC------------CACGAGTTTTTTTTGGTTAGTCTGGGGGTATTT------GGTTCTTTGTATAGCTGTTTT---------------TTCTGTTTACGTCAGGTTGATTTAAAATCTTTTGTGGCTTATTCTTCTGTGTGTCATATGGGAGTGGGGCTGGCT---GGGTTATACAGCCTTAGGAACTTG---GGTGTAGGGGGAATGGTGTTAATGTTATTAGGGCATGGTTTTTGTTCTTCTTGTTTGTTTTATGTTATTTACGTTTTGTATGAACGGTACCATTCTCGTAGTTTAGTGATTTTGAAGGGA------------TCTTGTTTTTTAATTCCTTTAATTGGATTGATTTGGTTTTTT---------TTTTCTGTTCTTAATATGGGAGTACCCCCTTTTTTATCT---TTTTTTTCTGAGGTTTCTATTTTAATTTCCTTGATGTCC---------TTGGATTGTTTTTTGATTGGG---TTAATTGGTGTTATTTTGTTTTTGGGGGGGGTCTAT------GGAATTTATTTTTTT---------------------------------------GTTTCTTCTATACATGGA------GTTGGGTTT---TTGGGGGGGTACGAGTATGGTCTTGGCTTG---CGGGAG---------------------------------------------------------TTTTTGGTTTTTTGGGGGCATTTTTTTCCTTTGTTTTGGGTATTAATTAATATTAGT---TATTTCTTTGGT------------------------------------------------------------------------------------------------------------------------------------------------------------------------------------ATTTTTTTC---------TGTTTTTTGCTTTTTGGGTGG---------TGATTTTTTTAT---------------ATATTTATGTGG------------AGTGTCCAT---TAT---------------------------ATTTTTCTGTTATTGGGGGTTGAAATACTTTTGTTTTCGGTTTTT---------------------------------------TTGGGGTTTTGT---------------TTTGGG---GGGAGTTCTTTTTCTTTAATATTTCTT---TTTGTTTTTTTGTTGGTT---------ATGGTGTGTATAGGGGGGTTTTCTGTTTCTTTATTG---------------------GTTAGGGTTATTCGATTTTTTGGGATGGATTTTTTTTTGGTTAGGTTTGTTTTT------------------------------------------------------------------------------------------------------------------------ATGGAGGTGGGGTTTTTTTTGGTTTTTTTA---GTTTTTTATTTAGTTTGTTTGAGGGCTTTTTTTTGGAGG---TGGGGGGAG---------GGTTTTGTTGTTGAATTTTCT---TTGTTTGATTTT---------------GTTGATTTTGGGTTTAGC---------------------TTTTCTTTT---------GATTTTTTGTCTTTGGGTTTTTTTTTG------TCAGTTTCTTTT---ATTTCTTCTATGGTGTTT---TTGTATGTAATTTATTATATAGGAGGG---------------CTGGTTGATATGCGACGTTTTTTGTGGTTGGTGTTCTTGTTTGTTTTTTCTATA------------------------------TTTTTGTTGGTTTTTTCT------TGTAAT------------------------------------------TTGTTTGGGTTATTTTTAGGATGGGATGGGTTGGGGCTTATTTCTTTTTGTTTAGTTGTTTTTTATGCTAATTCTAGTAGATTGGAGTCAGGGTTGTTAACTGTTTTTAGCAATCGAGTGGGGGACGTA---------------------------------------------------------------------------------------------------------------------------TTTTTTTTG------------------AGA------AGTTTTTAT------------------------------------TTCTTTTGGGGGGGATTATCTTGAAAATACGAT------------------------------------------------------------------------------------------------------------------------------------------------------TTTTTTTTTGTT---------TTT---------TGTAGTAGTTATTTTTTGATTTTCTTGTTTGGG---------------------------------------------------------------------------GGGGCTATCACCAAAAGGGCTCAAATACCTTATTCTGCTTGGCTACCTGCTGCGATAGCAGCTCCTACTCCGGTGTCTTCTCTTGTTCATTCTTCTACTTTGGTTACTGCTGGTGTTTATGTATTAATTCGT---------TTTAATTATTTGTTCGATTTTATGAGT---TCAATTTTT------------TTTAGAGTT------------------TTTTTTATTTTCACTATG------------------TTAGGGGGGAGGTTGGCTGCTTGTGTTGAGTCTGATTTTAAAAAG---------ATTGTGGCTATGTCTACACTGAGTCAGTTGGGTTTGATGCTTTTTATTCTT---TCTTTG---GGGGGGTGAATTTTGTCTTTTGTTCATATGGTTATTCATGCTTTTTTTAAAAGAATACTTTTTCTTAGGACGGGTTCTTTGATGATACAGAAGATAGGAGAGCAAGAT---------------TTACGT---------GGTTTTGGAGGAGATTACATG---TCTTATAGGGGATTTCTTTACTTTGTTGTAAGGTGT------------TTCTGTCTTATGGGGATACCTTTTTTTATTGGGTTTTATTCTAAAGATTTGATTATTTTT------GGTACCACTGTTTGGGGG---------------GGTTGTTTTTTG------------------TATTTTTTGTTTTTG------TGGGGTTGTGTCTTTACT---------GTT---GTTTATAGAGTTCGTTTGATCAATATTTTTTGTGTATCTTTTTTTAAGGGTGAG------------------------GCTTTT------------------TTTTTATTT---AAAGAGGGCTATTACTTTTTTTTT------------CCT---GTG---------------TTTTTTTTGTTTTTTAAGGGTTGGTTTTTAGGTAATGTTTTT---------------------------------------TGTTGATTTTTTTTGTTTGAGTGTAGCTATGGCCTTTTTACTTTA---------GATTTGCTAAGGGGGTTACTTGTGGTGGCAAGTGGGCTGTTTCTGTTTTTT------------------------------------------------------------------------------------ATTTTCAATTTGTTT---TATTTTTTTGTGTTTTTTTTGGGCTTTGTGTTT---------TTTTTT---------------CAATGGAATAGT---------------------------------GGAAATGGCTTTTCTTTTCTT---TTTAAATTTTTAGGTTTG------------------AATCGG---TTTGAAGGA---------------GAGTGGGCGGAAGTTTTGGGAGGACGAGGTTTCTTT---TACATTTTTAGTTTATTTAGATGGTGGGGGTTTTTTTTT---------AGGTTAGGG------------TTTATTTATTTGTGTTTTTTGTTGTTAGTTGGGGTATATATGTTTTGCTTT---------------------------------------------------------------------------------------------------------------------------------------------------------------------------------------------------ATCACAATCTTAATAATA------ACAATAACA---------ATCATAACA---AAAAACATC---------AACCCAATAACA---------------------ACATCCATT------------ATAATTCTAACAATCTCAACA---ACAACCACTATTCTAATCACAAAGTCCTTAACCTCC------------AGATGAATAAGGTTCATC------------------ACAATC---ATTACATTCTCGTCAGGGATAATGACACTA---TTCATTTACACCGCCTCCATT---------TCACCC------ATA---------GAAACAAATAAATCCAAAAAA------CAACCAAGTATGCTAATA---------ATAACAAGACCAATTTTA------ATAACATTACCACATAGCAAC---AAAAAT------------------------------------------------------CCCCACCTTAATATAAAAAGGTTTTCTAGACAAACACTTATAATCATAATAGGCATC---GTATTAATCATCACCATATTAGCAATTTCTACTCATGGG---------------------CACCACCCTCACCAAACA------CTTTCCACGTCCTTT---------------------------------------------------------
>Walchia_hayashii
------------------------------------------------ATGAAAAACCGATGAATATTTTCAACAAACCACAAAGACATTGGAACAATATATTTCGGACTAGCA---------------GCATGA------GCAGGAATAATAGGAACAAGACTAAGATTTATTATCCGAACAGAATTAAGACAACCAGGATCCCTATTAGGAAACGATCAAATTTATAATTCAATTGTTACAGCCCACGCATTCATCATAATTTTCTTCATAGTAATA---CCAGCAATAATCGGAGGATTTGGAAACTGATTGATTCCATTAATAATAAGAACCCAAGATATAGCATTCCCACGACTAAATAAC---------------------------------ATAAGATTCTGATTACTAGTGCCATCAATTAGAATATTAACCATATCAATATTTACAAATACAGGAAGAGGAACAGGATGAACAGTATACCCACCATTATCAAGAAATATTGCTCACGGAAATCCATCAATAGACCTTACAATTTTTTCACTCCATTTAGCTGGAATCTCATCAATTCTAGGAGCAATCAACTTCATAGCAACAATTTTAAACCTACCTCCAAAAATAATAAAATGAGAACAAATACCTCTATTTGCATGAGCAGTCCTTATTACTGCAATTCTCTTACTATTATCACTTCCAGTACTAGCAGGAGCAATCACAATACTTCTTACAGACCGAAATTTTAACACCACTTTCTTCGACCCATCAGGAGGAGGAGATCCAATTTTATTCCAACATTTATTTTGATTTTTTGGACATCCAGAAGTCTACATCCTAATTCTACCAGGGTTTGGGATAGTA---TCTCATATTTTAAGATCATCTACAGGTAAAAAAGAACCTTCAGGAACAACAGCAATAGTACATGCAATAATATCAATCGGAGTATTAGGATTCATCGTTTGAGGACATCACATATTTACAGTA---------------------------------------------------------------------------------------------------------------------------------------------------------GGAATAGACGTAGATACTCGAGCTTACTTTACAGCAGCAACCATAGTAATTGCAATTCCAACAGGAGTAAAGATTTTTAATTGAATCTCATCAATATCAGGAGCATATATTATAAAAACCCCAGCAATAATATGATCATCAGGATTTGTATTCTTATTTACCATAGGAGGATTAACCGGAATCGTTCTATCCAATTCATCAATCGACATTTTATTACATGAT------------------------------ACATATTATGTAGTAGCTCATTTTCACTACGTA---------CTATCAATAGGAGCAGTATTTGCAATCTTTGGAGGACTAATATTTTGAGCCCCACTTATATTTTCAATCAACATATATACAAAGTGACTTAAAATCCACTTCATCATTATATTCATC---------------------------GGTGTAAATATAACTTTC---TTTCCACAACATTTCTTAGGACTAAATGGTATACCACGACGATACTCAGACTTTCCAGATGCATTTTCAATATGAAATTCATTTTCTTCA------------------------------------------------------------------------ATAGGAAGAACACTTACTACAATCAGA---------------------------------------------------------------------------ATAACCTTATTT------------------------------ATCTGAATTTTATGAGAAAGAATA---------------------------------ACATTTAAAAAAAAAATAATTTCAAACTCATCA------------------------------ATCATTAACTCAATAGAATGATCAAATCAA---AATCCAATTCCAATACACACATTTAACGAATCA------ATAAACATCACAAAA---------------------------------------------------------------------------------------------------------------------------------------------ATGCCAATATGATCCACAATTTCCCACCAAAACAGAACATCCCCATTAATAGAAAACTTATCATCATTCCACGACCACATTATAATTATCTTAATATTAGTA---TTATCAATTACAGGAATAATGGGAATCCTCACA------------ACATCAAAAAAAATCTTCATT---CGAACATCAAAAGAAAGACAAGAAATAGAAATCTTTTGATCATCTCTACCAACAGTAATTCTAATAATAATAGCAATTCCATCACTAAAACTACTATATTTAACAGAAGAACAAACAGATCCCTCTATAACAATAAAAATCACAGGTCATCAATGATACTGATCATATGAA------TACTCAGAT---ATTAAA---AAA---------------------------------------------------ATTTCATTCGATTCATTTATAACAACAAAA---------------------AATCCACGAAACCTAATAACAAGAAATCACACAATCCTACCAACAAAATCACCAATTCGATTCCTAATCACATCCACAGACGTAATCCACTCATGAGCTATACCATCAATAGGTATAAAAATAGACGCCATACCAGGACGAATAAACCAATTTAGTTCAACCATCTCACGAAGAGGAATATACTCAGGACAATGTTCAGAAATTTGCGGAATAAAACACAGATTTATACCAATTACCATTTCCTCAATTCCTCCACAGGAATTTTAT---------------------------------AAATCAATAAAAATAATA------------------------------------------------------------------------------------------------------------------------------------------------------------------------------------------------------AAAAAACTCCAACACACACACTTAGTAAATCCAAGTCCATGACCCATTACAGGAGCCATATCAGCAATAATAATAACTCTATCAACAGTAATTATAATATAT---AAAAAAAACAATACAATAATAATAATAGCAACAACATTA------TCAATAATCACA---TTCTTTTCATGAAGAAAAGACATTTTAACTGAATCTTCAATAGAAGGA---CAACAC------------------------------TCTAAAAAAACATCATCTACACTAAAACTTGGAATAATTCTATTTATTGTATCCGAGGTATTTCTTTTCGTCTCAATATTTTGAGCATTCTTCCATTCCTCAATATCACCATCAATAGAAGTAGGAATAATTTGACCCCCAAAAAACATCTTTCCATTCAATTACGAAGAAATCCCCATAACAAACACCATCATTCTAGTTTCCTCAGGAGGAACACTAACAATATCACATCACCTTTTA---TTA---AAAAAAAGAATTAAAATATCAGCAACCATACTAATAATTACAGTAAATCTAGGAATTACATTCACAGCCATACAATTAATTGAATATATA---------GAATCAAAA------------TTTTCAATCAACGATTCAGTATTCGGAGCATCATTCTTCATAGCCACAGGACTTCATGGAGCCCATGTAATCGTAGGATCAACCTTT---TTAACAGTAGTCCTATTTCAAATAAAAAACCTAAAATCA---ATAACATACCAATTCTTAAGTTTTGAAATAGCAGCATGA------TATTGACATTTCGTA---------GATGTAGTATGACTATTTTTA---------------------TTAATCTCAATC---------------TATTGATGAGGATCT---------------------------------------------------------------ATGAAAAATCAAATATCAAAATTATCACCAACCACA---AAAATAGCTTCAAACAGTTTAGTAATATTACCA---------ACTCCAACAACCATCAATTACGCATGAAACATAGGATCTATATTAGGAATAATT------------------ATAATCTTCCAA------------------------------------------------------------------ATCATTACAGGAATTTTCCTCTCAATACATTATTCTCCT---------------ACAAATGCATTTGATTCA------------------------GTAATTCATATTTCACGAGATGTTAAAATAGGAATCGAATCACGATTCCTTCATTCAAATGGAGCATCATTATTT------------------------------------------------------------------------------------------------------------------TTTATCCTAATTTATACCCATATCGCACGTGGTTTACTAAACATATCATTT---AAAAAGACAGAAGTTTGAATATCAGGAAACATTATAATTCTAATCCTCATAGGAACAGCCTTCTTAGGATATGTTCTTCCTTGAGGACAGATATCATTTTGAGGTGCCACAGTAATTACAAACTTAGCATCTGCCATCCCAATCTTAGGTGAACCTTTAGTTCAATGATTATGAGGAGGATTTTCAGTAAGCACTCCAACTTTAAACCGATTTTTTTCATTACATTTTTTACTCCCATTTGTTTTAATAGGAGCCTCTGTAGTACATTTAATAGCACTACATTTAGTA---GGATCATCTAATCCAATAGGAACAAATAGAAATCAAGAA---------------AAAATCAAATTCTCACCGTTTTTCATCTGAAAAGATGCAATCTCCATA------------ATTGTGGTAACAACAATCATATTTACAATAACATGAAAATAT------CCATACATATTAATAGATCCAGAAAACTTTTCTCTCGCGAATCCAATAAACACACCTATTCATATTCAACCAGAATGATATTTTTTATTCGCATACGCTCTCCTTCGATCAATTCCAAATAAACTGGGTGGAGTAATTGTTTTAATTCTAAGAATTGTCATATTAATAACCATTCCAATAAAG---AAGTTCAAA---------ATAAAAAATTCCAAATTTAACCCATCATTTAAAATAAAAATATCAATATTCTTTTTTTCTTTTGTT------------TCATTAACATGATTAGGAGCTATACCTATAGAACCACCTTATATAAACATAAGAAAAACAATAGGACCAATCTATTTTGCTACCATATTA------ATT------------------------------------------------------------------------------------------ATGTTTTCACCATTCGACCCC------TCT---TCATTCACA---------TACCCAACCTTT------------CTAACA------ATCTTAATAGCA---ATAATACTAATAAAAACC---------------------------------TCAAAAAGAAAAAACAAA---------TCTTCAAAAAAAATAATAATAAAAATACTCAAAAAAGAA------------ATTATACCAAATCTAAGA---------------------TCAAAAAATCAA---------AAAAGA---------------------------------------------------------AGAACAATA------------------------AAATTCATT------TCAATA------TTCACCATTATCGCCTCAATAAATATAATAGGACTATTACCATCAACATTCTCAATCACATCCCAAATATCTATTAATCTTCCACTAGCAATAACCATATGAATTGCAACAAATATATTCAGAATAACAAAAAAGAAAGAAATAACCCTTGCACACATAGTTCCTAATGGAACACCAATCTTTCTAGCACCATTCATAGTAATAATCGAAATAGTAAGAAATCTAATTCGCCCAATCACATTATCAGTTCGATTAACAGCAAACATAGTAGCAGGACATATTTTAATCTCACTAATAGAAAAC---------------TTCATT---ACAAAAACCAATCCAAAT------------ATCATCACAAGTTGAATAATA---------GCAAGAATCCTAACCATCCTAGAATCCGGTGTAGCAATTATTCAAGCATATGTATTCTCAACTTTAGTAAGATTATACTTCTCAGAAAACCAC---------------------------------------------------------------------------------------------------ATGCCACAACTC------------------TCTCCCATAAACTGAACAATAATAATAATTATT------------------------------------------CTAACAATAACAATTATAATACTAAATTTA------------------------------------------------------------------AAAAAAAAAGAAAATAAAATCTCAAAAAAA------ATTAAAATAAAAACAAAAACAATAAAA---------TGATCA---------TGA------------------------------------------------------------------------------------------------------------------ATGTTTATTCCTTTC------------TTTTTG------ATGGTGTTGTTTGTAATAATTTCTATTGCTTTTTTTACTTTAATGGAGGTTCGCTTTTTAGGTGTGATTCATCAGCGAATAGGACCTATGAAGGTTGGTATTATTGGGATTTTTCAACCTTTTGGAGATTTTGTAAGGTTG------------TTTGGTAAAATA---ATGTGGTTTCCTAAAAAAATGGAGAGGGTTTTGTTTTTTTTTTCTCCTTTATTT---TCTATTTTTGTTGGTGTGGTTGTTTGA---GCTTTTTTTGGAACT---------------TATTATCCTGTTAATAGTGTAAGTTGA---AGTGTTCTTTCTTTTTTTTTGTTAAGTGGGATTTTGGTCTATTTTTTGCTTATAATAGGTTGATCTTCTGGTTCTTATTATTCTTTGTTGGGA---------------------------------------------TCTTTTCGGTCTGTTTCTCAGGCTATTTCTTATGATGTTGTTTTG---TTTTTTATTTTG------------------------------------------------------------TTACCTTTTTTGAGATTTTTTTTTTGT---------TTT---------AAGATGGGAGAG------------ATT---------------------------------------------------------------------TTC------TTGTTTTCTTTTTTTTCTTGTTTTTTA------------------------------------------------AGT------TTTCCT---TTTTTTTTGATTTGGTTGTTTTCT------------TGTTTAGCGGAGTCTAATCGTTCTCCTTTTGATTTTTCTGAGGGTGAATCTGAGCTTGTTTCTGGTTTTAATACTGAG---------------ATTTTGGGTGGATTTTTTACTTTCATTTTTATTACTGAATATGGTTTTATAATATTTTTGGGATTTATGACTGTTTTATTTTTTTTAGGATTTTCTTTTTTT------------TGATTGAGGCATTTGATTGTGATT---------TCTTTT---TTTTTGTTGGTT------------CGAGGGGTTTAT---------------------------------------CCTCGT---------ATGCGGTTTGATGTTTTA------------ATAATAATAGTT---------TGAAAGAAGTTTCTTCTTTTTGTAATTTTTGTTATGGTTTTT------TTGTTTAGTTATGGTTAT------------------------------------------------------------------------------------------------------------------------------------------------------ATACAAAGTCTAATTTCTTTAACTATAATAATTTCAGCCCCAATAATAATAATA---------------------------------------TAT---------------------------------ACAGAATCATGAATAACAAAT---------------------------------------------------------------------------------------------TGAATAATGCTAGAAATCAGAAGAATTAGATTTATCAGTCTAATAAAA---------------------TCAAACTCAATA---------AATGAAGGAATA------ATAATTTATTTTCTAACACAATCATTTGGATCCATAATAATTTTA------------ATAAGAATAATA------GAAACAAACTCATCAAATACAGAATCAACACAAAAC------------------------------------------AAAATAATAATCACACTAGGAATCACTATTAAATTAGGAATAATTCCTTTTCACCAATGATTCATT------------------------------------------------------------------------------------------------------------------------------------------------------------------------------------------------------------------------AAAATAGGAGAAATAACCACAATAAAA------GAATTAATA------------------ATATTATTTACAATCCAAAAAGCAGCCCCA------------------------CTCATTGTTTTAAGATGAAACCCTCAAAATTATATA------------ATAATAATCATTATT------------------------------ATAATA---------AGAATAATAATAAGTTTATTTCTT------------------CAAATATCACAG---------ACAAGAATAAAAATACTTTTAACTTATTCATCAATCTTCCAA---------------------------------------ACAAGATGA------------------------ATC---TCAATAATTTCAATAATTAACATTAAAATCCTCATA---ATATACTACATA---ATTTATTCA------------ATCACATTAATAATAGTAATAAAAGAAATAAAAAAAACAAAAACCTTCTTT------------CTAACAAAACAA------------ACAAAATCCTTC------------AACATCAATTTATCA---ATCAATATA---------GTTTCAATATCAGGTATTCCTCCATTACTAGGTTTTATCCCAAAATGA------------ATAACA---------CTTAAA---ATGTTAATC---------------------------------------------AAAGAAAAA---------AGAATAATAACTTTA---GCAATAAGAATAATCATTATAAGAGTAGTAAGATTCTTCATTTATTTCCAA------------------------------ATCTTTTTT------------------------------ACAATGTGAATAAAA---AAA------AAAAGA------------AAATTT---AAACCAATAAAAAAAATAAAACCAACAAGAATTATACAAATCCTAATTCCAATTCTTACTATTGTTGCCTTA---------------------------------------------------------------------------------------------------------------------------------------------------------------------------------------------------------------------------------------------------------ATAAACATTATAATAACAACCCTAATATTAATAATTATGTTAATTACAACATGAACA---ATT---------------ATCAGACCCACAGAA------------AAAGAAAATCAAACAATA---------AAT------TCACCATTTGAATCAGGATTTGAAAATTTTAACTCATCATTC---ATCCCATTCAGAAGACAATATTTTATAATCGCACTAGTATTTTTAATTTTTGATTTGGAAATTGTTATAACCCTACCA------ATACCACAATCCACAGAAAAAGAAAAAACAACAACAATAGTTTCA------------GCATTCCTAGTAGCACTAATAATC---TTAATA---------ATAAAAGAAATAAAAATCAGATCTACAGAATGAATAAAA---------------------------------------------------------------------------ATGGAACTTATTATTTTTTTTGGAGTT------TTTATGAAGTTATTAAACAAA---------------ATT---TAC---------------------------------------TCTTTGATTCTTACTTTAGGATTTTTTTTGGGAGTTCTTCTTTTAAGTTTTACA------------------------------------AAGGAAAGAGTCTTTTTTCAATTAGATGTT---TTTAGTTGGTGTTTATCTTTA------TTAAGAATTTTTATTTTTATT---TTGATTATATTAGCTACTTTT---GGTGAG------------------------------TCTTTTTTG---TTTCAT------------------------TTATTATTAGGATTT------------TTGTTG---------------------------------------------------------------------------------------------------------------------------TTTACT---------------TTTATA---------ATTAGGAATTTATTTTTATTTTTTGTTTTTTTT---GAATGAACTGTCTTTCCTACATTTTTTTTA------------------ATTTTAGGATTTGGATTTAATATAGGACGTTTACAAGCCTCTTTGTTTTTTTTATTTTATACTTTA---ACTTTTTCTTTACCATTTTTATTTTTT------GTTTTGAATTTA------------------------------TATTTTTTAGAAGGAGGGTTAAGAATA---------TTTTTT------TTA------------------------GGCTTTGTTGAAATTTCTTTTATT---TGAGGATTATGCATTTTA------------------------TTAGTTTTTTCTTCTAAATTACCTGTATATTTTCTTCATTTATGATTACCTAAGGCTCATGTAGAAGCTCCGTTGGGTGGGTCAATG---GTTTTAGCTGCTGTTTTATTAAAGTTAGGTTCTTATGGTGTTATCCGTATAGTTTTCCTTTTTTTTTGATTAATT---AAACCTTATGTT---------AAAATTGGGTTTTCTTTAGGTTTAATT------GGAGGTCTAATTGCTGGTCTT---------------TCTTGTTATTCTCAAGTTGATTTAAAACGAATAGTAGCCTTTATGTCAGTTTCTCATATAGGTTTAATGTTTTCT---GGGATATTATCTTTTTTTTACAGA---GGTTATATCGGAAGTTTAATATTCATAATTTCTCATGGATTGATTTCTTCTGGTTTGTTTTTTATGGTAAATTTTTTTTATCAGCGATTTTTTTCTCGTAGAATTTTAAAGTTAAAAGGA------------GGAATAAGTTTTTTGTCTTATGTTTCTTTTTTTTCTTTTTTA---------TTATTAGCTGGAAATTTAGCTTTACCTCCTACCTTAAGT---TTTATATCTGAGGTTCATTTAATTTGGTCTTTAGTGTCT---------TTTTCTTTAATTAGTTCTTTA---TTTATTTTTTTACTTGTTATTGTAGGTAGATCTTAC------ACTGTGCATTTATAT---------------------------------------GTCTCTATGTTTCATGGA------AATGATTTT---TTGTTGGGGATTGGAATTTCTGGAAGAGTT---CAAGAG---------------------------------------------------------ATTTCTTCTTTGTTTTTTCATTTTTTGCCCTTATTTGTTTTGGTTATTTGTTTAAAT---------------------------------------------------------------------------------------------------------------------------------------------------------------------------------------------------------------ATGAGAAGAGGATTATTTTTTTTGAAG---------TTAATTTTTTCTTATAGAGTTTTTATATTTATAATTTTA------------AGAACTCAC---TTT---------------------------TTAATAGCTTTGCTTTTTTTAGAAATTATATCTATAGTTTTGTAT---------------------------------------TTTTCTGTTCTT------------CTTAGTTCTGGTGTAGGAGATGGTTCGGTTATG---ATT---TTATTTTTATGT---GTT---------ATAGTTTTGGAGGGAGCATTCGGTTTAAGTTTAGTA---------------------GTTAGAGGTTCTCGGAAAAGTGGAGGTGATTTCTTGATTTTTTTT---------------------------------------------------------------------------------------------------------------------------------------------ATTGTTTATCTTTTATTT---TCTTCTTTTCTTTTCTTTCATTTTTTGTTACTTTCATTTTCTTTTTCTTTT------TCCTCTTTTATATTGGAGGTTGAT---TTTTTTTCTTTTTTT---------TCTTCATCTATTAGTTTGGTT---------------------TTTTCTTTT---------GATTGAATTTCTTTTATTTTTAGTTCT------TTTGTTGTATTT---ATTTCTTCTATTATTATT---ATTTATAGAGGATATTATATAAAGGGA---------------GATTCTTTTTTTATTCGTTTTATTTTTATTTTGGTTTTATTTGTTATTTCTATA------------------------------GTTTTTTTAATTTTTGGA------GGTAAT------------------------------------------TTTTTTATAATTATGATTGGATGAGACGGTTTAGGTTTGGTTTCGTTTTGTTTGGTAATTTATTATTCTGATAAGGATGCTTTAGTTTCTGGTATTTTAACTGTTTTAATAAATCGTGTGGGGGATGGG---------------------------------------------------------------------------------------------------------------------------TTGATTCTT------------------CTT------TCTATTTTT------------------------------------------------------TATTTTAATTTAATGTCTGGT---------------TTTAGTCTTGATTTATTTTTT------------------------------------------------------------------------------------------------------------ATATCTGGTGTAGGGTGTTTTTTT---------------------------------TTATTGTGT---------------------------------------------------------------------------TCTTTTTTAACTAAAAGTGCACAGTTTCCTTTTTCTTCATGACTTCCGGCAGCTATATCTGCTCCTACTCCTATTTCTTCTTTAGTTCATTCTTCAACTTTGGTAACAGCTGGGATTTATCTTTCTATTCGT---------TTCAATTTTATTTTTGTTGGTAGTTTT---TGTAGTTTGCTT---------TTAATGATT------------------TTATCTTTATTAACTATG------------------ATTTTGGGTGGATTTTTAGCCAATTTTGAAATGGACTTTAAAAGG---------ATTGTGGCTATATCTACTTTAAGACAGTTAGGTCTGTTGTTTTTTTTGATT---TCTATT---GGTTTTGTGAAGTTGGCTTTTTTTCATATGGTTTCTCATGCTTTTTTTAAATCTTTGCTTTTTATGGGTACTGGAGGAGTGATT------ATTAATGGTAGACAAGAT---------------TCTCGT---------TTAAAGGGATCATATTTGTTGTTTTCTCCTGTCTTATTTTCTGTTATATTTGTTTCTTTA------------TTTTCTTTATTAGCTGTTCCTTTTAGTGTAGGATTTTATTCTAGGGATTTGGCTTTAGAT------TTTATATTTTGTGGTAATTTA------------ATTTTTTTCATT------------------TATCTTTTTTTTCTA------GTAGGTTGTTTATCAACT---------GTT---TTTTATTCTTTTCGAATTATGTTTTTTGTTTTTTCTTTTGTT------TGTGGT------------------------AAGGGAGTTTTAGAT---------TTAAATTGT---GTTTCTTATTTTCTATATTTTAGTTCTTTACTG---GGG---ATT---------------TTTTTGACTTTATATTGA------------GGGAAATTTGTT---------------------------------------TATACTATAGTATTG---ATGGAAGATTTTGTTTTAATTAGATATCCTTTA---AAAATGATT---GGAGTTATTTTACTTTTTTTAGGTTTA------------TTTTCT---------------------TTTGTTGGTGGTAAAGTA------TTTTCTTTTTTT---------------------ATTAGATTAATGATTTTATTTAAGTATTTT---TTGTTTAAGTTATTTTTC---------TTTGAT---------------TATTACTTTAAG---TTTGATCAGGTTTGAATTGAAGGATTTTTACAAACTAAATTAAATCGAATA---------------------------------------ATTGAT---TTTTCTGTT---------------TATTTTTTTGATTTAGATTTTAAGGTTTTATGGGTT---TCTTTTGTTTCT---------------------------------------------------------------ATTTGGTTTTTTATTTTATTTTTTCTTTCTACAACTACT------------------------------------------------------------------------------------------------------------------------------------------------------------------------------------------------------------ATAATATTATTTGCTCCAACAACATTAATT---------TCCCAAACAAAATCATCTAAG---------TCCCCAATATCA---------------------ATCTTAATT------------ATAATCTTAATCACTTCCTGA---TTTTCT------------TCTATTTTTTTAATCTCAACAGGACAAAATCAATGA---CCATTAATT------------------TTCCTAGTAATACTATTTAATGGAGGTTTAATAATCTCA---TATCTTTTCGTAATCTCAATA---------TTACCA------AAA---------GAAAAAAAAGAATTTCAAAAATTGTCA------------TTACTCCAAATTGTTATATTGATAATAATT---------TCCTCTATTTCACTATCAAAAACTGATAAA---------------------------------------------------------------GCATTTCAAATAATATTTAACTTATCAATATGAGTCATAATGTTTATTACAATCATAATTTCAATAGTAATAATATTCATTTTTATAATAATAATAGATCCATTCAAAACAATAAAATCAACTTTT---------------------------------------------------------------------------------
>Vittacus_cannabus_HEN44
---------------------------------------ATTTTTACAAATTTTTCCCGTTGGGTATATTCTGTCAATCATAAAGACATTGGAACAATATATTTTTTATTTGGG---------------TTCTGA------AGAGCTTTTTATGGTACTTCTTTAAGGATGGTAATGCGGTTAGAGCTGAGTCAACCAGGTTCTTTTATCTTCCATGATCATTTATACAATGTTTTCGTCACGGCTCATGCTTTCATCATGATTTTTTTCGTAGTTATG---CCTGTTCTCATGGGAGGTTTTGGAAATTGATTGCTTCCTCTCATATTGGGTTGTCATGATATACATTTTCCTCGTATAAATAAT---------------------------------TTTAGCTTCTGAATGCTTCTTCCAGCGATAAGATTTTTAATTCTGTCTTCCTTTTTTTCTTTGGGTGCTGGAACCGGTTGGACAGTTTATCCTCCTCTTTCTAGTATCTCTTTCCACACAGATTATTCCGTAGATTTTGCTATTTTCTCCTTGCACTTAGGGGGGGTTTCATCTATTTTGAGTTCAATTAACTTTATTACTACAATTTTTGTTATGCGATTTTCTGGTATACCTATGGAACGGGTTCCTCTATTTATCTGAGCCATACTTGTAACTTCTTTTCTTCTTCTTTTCTCCCTTCCAGTGTTAGCTGGCGCTATCACTATATTATTAACAGATCGAAATCTTAATACCTCTTTTTTTGACCCTCTGGGGGGTGGGGACCCTATTCTTTATCAACATCTATTTTGATTTTTTGGTCATCCAGAAGTTTATATTCTCATCCTTCCAGGATTTGGGATTATC---TCCCAAGTTATTAGATTTTACTGTGGCAAAAATGAACCTTTTGGTTATTTGGGTATAGTATACGCTATTTTTTCCATTGGTGTTTTAGGATTTTTAGTGTGGGCTCATCACATATTTACTGTT---------------------------------------------------------------------------------------------------------------------------------------------------------GGTATAGATATTGATACTCGAGCATACTTTACAGCAGCAACCATGATTATCGGAGTACCAACAGGAATTAAAATTTTCAGGTGATTAGCCACGGTCTCCATGTCTAATGTTTCTTGGGAAGCTCCTATGTTTTGATCAATAGGGTTCATTTTTCTCTTCACTTTGGGTGGTTTGACAGGTATCGTGCTATCCAATTCATCTCTGGATACTGTTCTCCATGAC------------------------------ACTTATTATGTGGTAGCCCATTTTCATTATGTT---------CTCTCTATAGGTGCTGTTTTTGCGATTTTTGCAGGCTTAACTCACTGAACCCAAATCTTTTACGGAGTTAAAATATCAGACTTTAATCTAAAGTCTCATTTCTTTCTCTCTTTTATT---------------------------GGGGTTAATTTAACTTTT---TTTCCCCAACATTTCCTAGGTTTAAATGGAATGCCTCGTCGTTATTCCGACTACCCTGACTCTTTCTATATGTGGAACTTATCATCCTCT------------------------------------------------------------------------ATTGGAGCTTGAATTTCTCTATTTTCC---------------------------------------------------------------------------CTGATTTATTAT------------------------------TGTTTTTTAATTTGAGATTCATTG---------------------------------TGTAAAAAAATAGTGTTACTTTATTCCCACGTA------------------------------GGATCTTCTTCCATAGAAAGAGTCATGGTT---ACTCCTATAGAAGACCACACTCTTTTAAATCCGGTAAAATCTTTTAGAATG------------------------------------------------------------------------------------------------------------------------------------------ATAAAAATGACTACGTGAAGAAGTGTTTACTTTCATTCCCCCTCTTCTTTCCTTATAGAGGTAGTTTCATTAATACATGATTACGTTTCTCTATTTTTGTTTTCAGTA---TTATTACTAGTTATGCTTAATATTTTTTACACT------------GTATACATTAAAAAGTTTAAC---CTGGAATTCTATGAGAACCACCAACTTGAGAGCATTTGGACTTGTATCCCTTTCTTCCTTTTAGTATTTATGGTAATTCCATCTTTATCCTCCCTTTACATGCTTGATACTTGCCTATTTTGTGGAATGACTATTAGGATTATAGGTCACCAATGATATTGAAGATATTTC------TACAAAGAT---ATAGGA---GAT---------------------------------------------------ATGTTCTTTGATTCCTATATAACCCCT------------TCTGAGACCAGGTTAATTCGTCTCTTGGAGGTTGACAATCGTCTTATTTTGCCAACCAATTTGCCAGTACGTTTCCTCGTGTCTTCCTCGGATGTTCTTCATTCTTGAACTGTGCCATCTTTTGGGGTTAAAATAGACGCTGTGCCAGGTCGAATTAATCAATTTTGTTTTTCTTCTAAGCGTTCTGGAGTTTTTTTCGGTCAGTGCTCGGAGATTTGCGGTGCAAATCATAGATTTATGCCTATCGTAATAGAATCTATTCCTTTTAAGTCATTTTTT---------------------------------TCTTCCTAT------------------------------------------------------------------------------------------------------------------------------------------------------------------------------------------------------------ATAACCAAAACAAACTATTTCTTTTTGCTAAAGAACAGATCATGGCCTCTTCTTTCTAGAGTTGGGTCGTTCAATTTACTAATATCTATACTAATCTTCTTGAAG---TTTGGGGTGTTCTTACCAGCTACATTAAGAATTTTTTCT------CTATCTATTTCC---AGATTTTACTGATGAATAGAGTATAGGCGAGAAATAGGAATT---GGT---AGGTCT------------------------------TCTTCATCTTTGGAATCTGGTCTAAAATCTTCGATAATTCTTTTTATTTCTTCTGAAGTATTTTTTTTCTTTTCTTTCTTTTGGAGATATTTTCATTTCTTACTTAGACCTTCTATAGAGGTAGGCGTCACATGACCGCCTATGGAAATTCTTCCTTTTGAATTTATTAATGTTCCCCTTATTAACACTCTGATCCTTCTTATATCTGGGGTTACAGTTACTCTATCACATCATTATCTT---TTT---GCAGGGGAAAAAATAAAATTTTCCATGTTTCTATTTTCTACTATCGCAATAGGAATAACTTTCAGTACACTTCAATATCTTGAATATAAA---------TCCTCTTTT------------TTTTCTCTGAGAGATGGAAATTACGGTACATCATTCTTCATGCTTACTGGATTTCATGGAATTCACGTTATTATCGGTTCTATATTC---TTATTCTCTTCTTTCGTTCTATCAAGAAAAATAAATTCC---TCTAGCCACAATATGATTAGTTTCGAGTTATCTTCATGA------TACTGGCATTTTGTT---------GATGTAGTTTGAATCTTTCTT---------------------TACTTTTTTCTT---------------TACTATCTTACTAGA------------------------------------------------------------------ATTAAGGTTACACGAAAAGAAGAGAAAATTGTG---GAAATCATAAATAATTCTTTATGAGACCTACCA---------TCCCCTTCCACTATAAGTTATTTTTGAAATTTCGGGTCGACCCTTGGAATTTGC------------------TTGGGTACCCAA------------------------------------------------------------------ATCATTACAGGATTACTATTAACTTTCCATTACACTTCT---------TTCGCTTCACACAGATTTAGATCA------------------------GTAGTAGAAATCATACGAGAAGTATGATCCGGTTGATTTGTTCGATTCGTCCATATGAACGGGGCATCAGTGTTC------------------------------------------------------------------------------------------------------------------TTTATGTTCATCTACCTACATTTATTCCGTGGAATGTTTTTCTTAAGAGCT---GTCCACAAAAAAGTTTGATCTAGGGGAGTTGCTATTATGATTATCCTAATAGCAATTTCTTTTTTAGGATACGTCCTACCCTGAGGGCAAATATCCTACTGAGCTGTAGCAGTAATCACTAATTTGCTATCTGTTATCCCAATTGTAGGAGAGAGAGTCGTAAACTGAGTATGAGGAGGTTTCTCAGTTGGAGCCCCTACCCTTACACGTTTTTACTCACTACATTTCCTTCTTCCATTTATCCTGAGATTTATAGTTTTAGTACATTTAGTATTTCTTCATAAGGAA---GGTTCAAGAAATAGAATTGGAGTTAACAGGAACATAGAT---------------AAAGTTCAATTTCACCCTTACTTCAGAGTGAAAGATGTATACTTTATC------------ATAATAGTATTTTCTTTATCTTTTTTAATCTCTTTTTTTTAC------CCATACATTATGGGAGACGCTATCAACAATGTTCCAGCAAACTCAATGCAAACCCCTGTACACATTCAACCAGAATGATACTTCCTCCCATCCTATGCCATTCTTCGAGCCCTTCCAAGGAAGACAGCTGGAGTAGTAGCCTTACTTTTATCTGTCTCAGTATATTTTTTAATTCCTTTGTACAAAATATCTTTT---------------TCCGTTAAATTTTCAAGATACCGATACTTAATCTTCTGAGGTCTCCTAGCAAACTTTTTG------------TTCCTAATAAAGATGGGGGCTTTACCTGCTGAAGAGCCTTACGTAGAAATAAGAAAATGAGGTTCTATAACTTACTTCACTATAATTTTA------ATTCTTAATATT------------------------------------------------------------------------ATGACTAGACTCTTTTCATCTTTTGATCTA------------TATTTTTTTGGTTTC---CCATAT------------TTGTGTATTTTT------TTAGGAATA---------TTCAGACTTACAAAT---------------------ACT---------TTA---TGAAAGCTTTCT---------TCATTCAGAATCATTCTA---------------ACTAAATCTAATAGA---------------TTAAAT---------------------TCATTTTTTTTC---------TCTCTAAAACCTAAG------------------------GGGTTT---------ACT---AAGGTCACTCTA------------------------TCTTTTATTAGG---TGTGTA------ATAATTTCATTAATTTTAATAAATTTTCTTTCTGTATTTTCTTATAATTTTGCCCTTACTTCTCAATTTGGACCTGTCTTTATAATTGGAATTTCTTTTTGGTTTAGATTTATTTTTTTTAGAATCTTTCAGAATGCTATAGGGTTTTTGAGTCATTGTGTCCCAGAAGGAACTCCAATCCCTTTAGTTTCTTTGCTATTTGTTATTGAGCTGGTTAGGAATATTATTCGACCTATTACTATTTCAGTCCGTCTTGTGGCTAACATTTTAGCTGGACATCTTCTTATAATCCTTCTATCAAAA---------------TTAGTT------------ATC---TCA------------TACTTCCTTTGTGTTCCATTT---------TATATTTTGCTTAATGTAGTTGAATTATTTGTAGCTTTAATTCAATCTTATATCTTCTGCACTATGATTTCTCTATATTTTTCAGAAATTCAT---------------------------------------------------------------------------------------------ATTCTGATTCCCCAAGTA------------------AATGAAGTTTCTTGATTAAAT---------AAT------------------------TTAATTTTT---------GTTTTTTTAATTATTCTGGTTTCTCATATGAGTCTA------------------------AATTTC---------------------------TTAGGATCCTTTAATCTATCTATAATTTCTCCTTGTGTAAATCATATT---AAGTTTAATTTCATAATT---------------------------------------------------------------------------------------------------------------------------------ATAATTTTAAGATCTTTAAAGTTT------------GGCTTT------CTCATTATTCCATCTTTAATTTCAGTAGCATTTTTGACTCTGCTAGAGCGGAAAGTGTTGAGAATTGTAGGATTTCGAGTTGGCCCAAATAAAGTTTCCTTTATAGGTTTACTTCAGCCTGTTTCAGATGCTGTTAAATTG------------GCTAATAAATCT---ATTAATTACTTAACTAACTTTTCTTTTTTCTTTTACTATCTATCTTCTTCTCTC---ATGATTTTTATGAGGTTAGTCCTTTTT---TACACCTTATTTTCT---------------TTTCCTTCTCCAATTTCTATAAAATAT---AGAATCTTATTATTTTTTTTAGCCTTAGGTATTAACTCTATGAACTCTATTTTTTCTGGTTGGAGGGCTTTTAGAAAGTTCTCCTTAATTGGT---------------------------------------------AGAATTCGTACGGTTTCCCAGTTAATTTCTTATGAAGGTGTATTA---TATTTATGTATT------------------------------------------------------------TTTTTTTTTCTAATTTGTTCCTGTAGA---------TTC---------GAGTTTGACTCA------------TTT---------------------------------------------------------------------TATTTC---CTACCAATTAGA---------ATTTTT------------------------------------------------ATGCTTTTCAGGCTTCCATGCTTTTATATCTGGATTCCTACT------------TTTTTGGCCGAACTAAATCGTACACCTTATGATTTTTCTGAAGGTGAGAGAGAGCTAGTTAGAGGTTTTAATACGGAA---------------TTTGGATCCTCTTCATTTACCATAATTTTCTTAGCTGAATATAGGAATATTATATTTTTTTGTATCCTATCTTTCTTTTTATTTTTTTTTTCT---------ATCCCTCTT------------TCTATCTTTTTTTTT---------CTCTATATAGTTATTTGAATT------------CGATCTGTTCTC---------------------------------------CCCCGT---------TATCGTTTTGACAAGCTT------------ATATCTCTATCC---------TGGACTTTCTTTATTCCTTATTTAACC---TTATTTTATATTTTTTTCTTTTTA---------------------------------------------------------------------------------------------------------------ATTTACTTAGATTTAACTAAACCATTAGGCACTCTCCCCCCTCCTGAAATGATTAGCATAGTTTATCCGTGGTTTATTTATATGTTTAGATTAACTGTCTTTATG---------------------------------------ATA---------------------------------AGTGTTCACCCTATGATGGTG---------------------------------------------------------------------------------------------TGAGTTTTGATAGAGATCAATCTCCTCAGATTCGTAATTTTAGGATATTATAAAGAT---TTA---AAT---GGTAATTTTTTTAGAAAA---GAATCTATA------TTTTTTTATTTTATTATTCAGTCTTTGGGAAGATTGATTTATCTC------------------------------TCT------------TCCTCTTCTCTCTCAGAAGAACTT---------AGT---------------CTCCTGAAT---GAGTTTCTTTTTATTGTTTCTATTTCTTTTAAGTTAGGAATTTTTCCTTTTTATTTTTGAACCTTG------------------------------------------------------------------------------------------------------------------------------------------------------------------------------------------------------------------------GTTTTAGGAAGCTCTTTAAGA---AAT------CTTATATTT---------ACT------TTGATCTTGACTCTTCAAAAA---GTTCCT------ATA---------------TTTATTATTCTCTTTGGA---TTGAGA---------TGCTGGAATGTTTTT---CTTTTAACT------------------------------TTAGTA---------TCATTTATTTTTGGTTCTTTCATG------------------TTAAATTTTTGC---------ACTAGGATTTGCTCCCTTCTAGTTTATTCTTCGTTCAGATCA---------------------------------------TCCTTTTGA------------------------ATT---TTTATTTTGTTTTGCGAGAGGTTTTATATGTTTGTA---CTTTTTTTTTTG---ATCTATTTC------------ATTTTCATC------------TGGTCTTTGAACTGTAATTTTAAG------GGTTGGGAAACTCGTTCAATTGAAGGA------------------------------------------------TTAATATTTTTC---------ATATTTCTTATAGGTTTGCCCCCTTTATCCCTATTTTTCTTCAAGTTC------------TATATT---------TCTCTT---CAGATAAAT------------------------------------------ATAATATACTCT------------------AATTTATTTTCAATTCTATTTTGGGTAGGAAGATTTATTTGTTTGATGGGATATTTAAAA------------------------------TTCTTTCAGAGTCTA------ATTATGTTC---AATGACCGCTTATAT------TCTAAATTT---------TTTTTTAATAATATTAGGATTTTAGGT------------------------TTTTTCTCTTTTATATTT------TTTTTTTATTTTTTT---------------------------------------------------------------------------------------------------------------------------------------------------------------------------------------------------------------------------------------------------------ATTTTTTTTTTTATATTA---AGGGTGGCTCTAATTTCATTACTAGTA---------ATA---ATT---------------TTCTTCTTGTCCAGA------------AAGAAACTGGAATGGGGTGAGTCATCCTCC------TCTTCTTTTGAGTGCGGATTCACTTCATACTTCTTTTCTCAT---TATTCTTTTTCTATACATTATTTTTTAATTGGGATTATTTTTTTATTTCTGGATTTAGAGCTTTGTTTCTTGATACCT------TTTTTCAAC------------GGAGACTTAACCACTTTATCCTCATATTTGTTGTTTGGT------TCCTTTATTGGATTA---CTGTTGGCGGGGATTTTAATAGAGTGAGCGGAGGGGAAGTTAGATTGAAAATTCTGAGCT---------------------------------------------------------------------------------------ATGATTAGTGTTTTTTTATTTTTTTCT---------------ACTTTCCTTCTTTCCTGT---------------------------------------------------------------------------------AAAAATAACTTT------------------------------------ATTCATTTTAAGTTTTTTTATTTTGACCTC---CATTCAATTTTT------ATGATGATAATTTTCTTTTTAGTTATTTTA---ATCATCTTTATA------TCCTACTTC---AACTCTTCTAATTTTAAAGACTTATATTTTTTTTCTATT---GTTTTC------TCA---------------TTTTTCTTTTTTTTT------------ATTTTT---------------------------------------------------------------------------------------------------------------------------TTTTGT---------------TTTAGA---------ACTTGTAGAAGATTTTTGTTCCTTCTTAGTTTA---GAAATATGCGCTTTCTTAATGATTTTTTTC------------------ATTTTTAATTACGCTAAAGATTACGATAAGATCTCCTCCTCTATTTTCATATTTTGTATAAATATT---GTTGGTTCAATCCCCTTCATGATT---------------TTTTGTTGGTCT------------------------TGC---CCTCTTGATTTCTTCTCTGGTGGAAATACTTTT---------AAT------------------------TCATTT------TCA---TCTTAT---CTAGTCTTTATTTTTTTT------------------TCCCTAATT---TTGGCTTCTAAACTTCCTATCTTTATCTTCCACTTCTGGTTGACAAAAGCTCACGTCAGGGCCTCAGGTTCAGGTTCAATT---ATGCTTGCTAGGATTATATTAAAGATTGGTTCTGTAGGTTTAATAAAATGGGGTCCTATATTCAGT------TTT---ATATTTTCT---CTTTTTTCTAGAATAACTTTCAGATTTTTTTTAATA------TTAGGAATCTTCATGTTAGTT---------------GTAATAAACCGATTTTTCGACTTAAAATTTTTGGTAGCTTGTTCTTCAGTTTCCCATATATCTCTAACTTTTCCA---CTTCTTATTATAGATTCTTCTTCA---GGCTTATATTCCTCTCTTCTGATGATGGTAGGTCATGGGGTAGTATCTTGTGTTGTATTTTTTTTGGTGACTCTGTCCTATGAGAGATCCCAGAATCGTTCTATTTTTTCCAGTAAAAGA------------ATTGAATCTTATTCTTCGAGTTTCTCTCTAATTATTGTTTTA---------TGAATGATTTTAAATTTGGGTTTCCCCCCCTTTCCAAGA---TTCTTTAGGGAGCTGTTTTTTATTTGGTCTCTT---CATAGA------TTTTCCCCTTTTTTGTCTTCAATTTTCTTT---TTTTGCTTAATTATTTCAGGCATATTT------TTTGTTAACTTCATC---------------------------------------ATGATGCTTATTTTTTTC------AAA------------AAAAATTCATTT---ACTTGGACAAAC---------------------AGAATT---------------------------------------TTTTCTTGAATT---TCAAGATCGTCTATATTC------ATAGTTTTATCC---------TTTGGATCAATT---ATTTTTTTCTTCAAC------------------------------------------------------------------------------------------------------------------------------------------------------------ATGGAAATTTTAGTTAAA------------TTAATTATCGTTTCA---------TCTTTTTTTGTT---------------TTTATTAAAAAT------------TTTTCCAAA---AAG---------------------------TTACTCCCCCTTCTGTCGCTAGAGATGCTTATGATCAGACTTATTCTTTAT---------------------------------TTCTTTTTGAGT------------GTTAAAGATTCATCA---ATTTCATTATTCTCATTATTT---TTACTTTTTCTTATTATA---------ATGGTCTTAGATAGAGTCTTGGGTTTATGTTTCATT---------------------ATTTCATCCTGCCGATCTAGGGATAACACTTGATTTTCT------------------------------------------------------------------------------------------------------------------------------------------------------------------------------------------------------------------------------------------------------------------------------------------------------------ATT------------GGGTTTTATTTA---------GATAAAAGATGTTTCACTTTTATAGTG------ATAGTAATGATA---GTAACTTCTATAGTTTTA---ATGTATTCTCAATTTTATATAGAT------------------CTATATAACAATAAAAAGTTTTTTTATCTAACTGTTTCTTTTTTAGCTTCTATA------------------------------ATCGTTTTATCTTTTACA------GGATCT------------------------------------------ATAACGATCATAATAATTGGATGAGATGGGTTGGGAATGTCTTCTCTTTTCCTGATTATATTCTATCCCGGAAAGATTCCCTTATTCAATTCTTTTATGACTTTTTTTTACAATCGTCTTGGGGATTGT---------------------------------------------------------------------------------------------------------------------------ATTATAATT------------------CTA---------TCTTTT---------------------------------TGCTCTCTTCTGATTTTC------TCCTTGGACTCTTTTTTCTGTTTACATTTTAGTTCAAATATAGAAATATTTTTTTTTTTACAATCGTCTTGGGGATTGATTATAATTCTATCTTTTTGCTCTCTTCTGATTTTCTCCTTGGACTCTTTTTTCTGTTTACATTTTAGTTCAAATATAGAAATATTTCTAATCTTT---------------------------------------------ATTTTTTTA---------------------------------------------------------------------------TGTTCATTTACCAAAAGAGCTCAGGTTCCAGTTTCCTCCTGGCTACCAGCGGCCATGTCGGCTCCCACCCCTATTTCTGCTATGGTTCATTCCTCCACTCTGGTGACAGCTGGATTATTCCTATTTATTAAA---------TTTTCTTCTTATTTTTATTTCTTGGGC---TTATTAAAGTTT---------TTAACTTTT------------------ATTTCTGCTACTACTTTC------------------ATCTTAGGAGGACTACTGGGAGTGTTGGAGACTGATCTGAAAAAA---------ATCGTTGCTTTCTCTACTATGAGTCAAATTAGGATGGTTATCTTCTTTGTC---AGGGTT---GGGATAATGGCAAGGGGAATGTCCCACATATTTTTTCATGCTCTTTTTAAGACCCTTCTCTTCTGTTCCTGCGGGATCTCTTTCTTATGGGTAATAAGGGATCAGCTT---------------ATAAAG------------AACTTCTCCCATAGAGAAGACAATATCATATTTTTTTTTTTAATATTAGTTAGTGTT------------TACTCAATGAGGGGACTTCTATTTTCTTCTTCTTTCTATAGAAAGGATCTAGTACTTGAG------TCT---TTCTTTTCTTATAAT------------GAAATATTCATG------------------TTCATTTTACTTATT------TTAGGTTCTATGCTTACC---------TTG---TTTTATAGATGTAAAATTTCT------------------TCTTTATGCTTTAGC------------------------TCTTTTAATTCTCTA---TCTTTCAGAAGTATGAAGAAAAGAAACTTTTTC---TTTTTT------------------TCT---------------TTCATTTTTTCCATGGCTACTCTTTTTTCACCTTATTTTTGC------CAGTGG---------------------------TTTATTTTTAAT------ATAAAG------------TTCCCTGTAGTTTCAATGATAGAATTA---CTATTAATCTTATCT---------ATTCTCTCTCTTGGGTTGGTA---------------------GTAAATTTAAATTTAAAAAGAAAA------------------TTTAGATTTCTT---------------------------------------TCATTAGATTTGGGG---------TTCTCT---------------AAATTTTTTATA---TTTGGGATGATTGGAACA---GTTATAAAG------------TTAGATAAA---------------------------------AATTCTTTTCATTTTAGAGATCAA---------------TTGGTATTC---------------------AAACCTAAT---TTA---------------------------TTTTTTAAAAATTTAGAGTCT---TTATTTAATTCCAATTATTTAACCTTGATACTTCTTATCGTTTTGATAGTTTTGATTTTT------------------------------------------------------------------------------------------------------------------------------------------------------------------------------------------------ATAATTTCAACCTATTTAATAGCC------TTACTGACT---------GTGCAAACAGCAAGAAGAACC---------AACCCTGTTAAA---------------------ATAAGCCTA------------AATTTAAGTTTTTTAAGTTTA---ATAATTTTTTTTGTGATATACCTAAACTCAAGGCAG------------GTTTGATTCCCTTTTATG------------------TTTGTT---TTGATTTTTATGGGAGGAATTATGATAGTG---TTCATGATTCTTTCTTCTATC---------TTACCA------AAC---------GAAAAAAGT---------TCAAAAAATTTCTTAAGGTTG---CCCATGATTCTAGTGGTCTTGTCAGCATTAAATTTTTCT------------------------AAT------------------------------------TACCAAACCCAATCTTCCATCTCTAAGCAGTTAGAATGTATGATAAATTCTAATACCTCTATGATTTTGATGATGATATTAATATTGGCTTACTTCTTTTCTTCAATTAAAATTGCT---------------------TCGAAGGAGGAGTCCCCC------ATACGATACTCCTCG---------------------------------------------------------
>Vitex_agnus-castus_L._S152
---------------------------------------------------ATCTCTCGATGAATTTACTCAACAAATCATAAAGACATTGGTACAATGTACTTTTTTTTTGGA---------------TTTTGA------AGGGCTTTTTATGGAACTTCTTTAAGTATAGTTATACGGTTAGAGCTTAGCCAACCAGGGTCTTTTATTTTTCACGACCATCTGTATAATGTGTTTGTTACATCACATGCTTTTATTATAATTTTTTTCGTTGTTATA---CCGGTTCTTATAGGAGGATTTGGAAATTGACTTCTACCTTTAATATTAGGATGTCATGATATGCATTTCCCTCGGATAAACAAT---------------------------------TTTAGGTTTTGAATACTTCTTCCAGCAATAACCTTTTTAGTGGCTTCTTCCATTGTTTCATTAGGGGCTGGGACAGGTTGAACTGTATATCCCCCTCTCTCTAGAATCAGATTTCACAATGATATTTCTGTAGATCTAGCTATTTTTTCACTTCATCTAGGAGGGGTATCTTCAATTCTAAGTTCTATTAATTTCATTACAACCATTTTCGTTATGCGTTTCAGAGGTTTGCTGATGGAGCGTCTTCCACTTTTTGTGTGAGCTATAATAGTAACTTCTTTCCTTCTTTTATTTTCTCTACCTGTTTTAGCAGGGGCTATCACGATGCTTCTTACCGATCGTAATATTAACACCTCTTTTTTTGACCCATTAGGAGGGGGGGATCCCATTTTGTATCAGCATCTATTCTGATTTTTCGGTCATCCAGAGGTTTACATTCTTATTCTTCCAGGATTTGGGATTATC---TCCCAAGTAATTAGATTTTATTGTGGTAAAAGGGAGCCTTTCGGGTATCTAGGTATAGTTTATGCTATTTTCTCAATTGGAGTTTTAGGGTTTTTAGTTTGGGCTCATCACATATTCACTGTG---------------------------------------------------------------------------------------------------------------------------------------------------------GGCATAGATATTGATACTCGAGCTTATTTCACAGCTGCTACTATGATTATCGGGGTTCCTACAGGAATCAAAATTTTTAGATGGTTGGCTACCGTATCTATGTCAAACGTTTCTTGAGAAGCACCTATATTCTGGAGTATAGGTTTCATTTTTTTGTTTACTCTAGGTGGTTTAACAGGAATTGTTCTTTCTAACTCTTCTTTAGATACTGTGCTCCATGAT------------------------------ACTTACTATGTAGTTGCTCATTTCCATTATGTT---------CTTTCTATAGGTGCAGTTTTTGCTATTTTTGCTGGGTTAACCCATTGGTTGCAAATTTTTTATGGAGTTAAAATATCTGATTTTAAGCTCAAAGTGCAGTTTTTTATTTCTTTTATT---------------------------GGGGTAAATTTAACCTTT---TTTCCTCAACACTTTTTGGGGTTAAACGGGATACCTCGACGTTATTCCGATTATCCAGATTCCTTTTACTTATGGAATCTTTTCTCTTCT------------------------------------------------------------------------ATCGGGGCTTGAATTTCTTTATTTTCA---------------------------------------------------------------------------CTAGTTTATTTC------------------------------TGTTTTTTAGTTTGAAGAAGACTT---------------------------------ACATCTAAAATGATATTAAGATCTGTCTACAGA------------------------------AGCCCCTCTTCGGTTGAAAACTTTATAAAC---CTGCCTCTTTTTGACCATACTATCACTAACTCAGTAAAATCTCTATCTTCT------------------------------------------------------------------------------------------------------------------------------------------------ATGACTACTTGAAATAGGATTTACTTTCACTCTCCTTCCTCCTCTTTGCTAGAGATTGTTTCTATTATACACGATTTTGTCTCTTTATTTTTATTATCTATC---CTAATTTTGGTTATAATGAACATTTTTTATTCT------------TTCTTGATTAAAAAGTTTAAT---TTAGAATTTTGTGAAAACCACCAAGTTGAGACTATCTGGACCATTATTCCATTTGTTCTTCTGGTATTCATAGTGATTCCTTCCTTATCTTCTTTATACATGTTAGATACCTGCTTATTTTGTGGGATGACTATTAGAATCATGGGACATCAGTGATATTGAAGATATTTT------TACAAAGAT---TTAAAA---GAT---------------------------------------------------TTTTTTTTTGATTCTTATATGATACCT------------TCTGATTCTTCATCCATTCGTTTGTTAGAAGTAGATAATCGCTTATTTATTCCTTCTAACCTACCAGTACGATTTTTAGTTTCTTCTTCAGACGTCCTTCATTCTTGGACAATCCCTTCTTTTGGTGTGAAAATGGATGCTGTTCCTGGGCGTATTAACCAATTTTGCTTTTCTTCCAAACGTTCGGGAGTATTTTTTGGGCAATGTTCTGAAATCTGCGGGGCTAATCATAGATTTATACCTATCGTTATAGAGTCAGTTCCTTTTAAAAATTTTTTT---------------------------------TCTTCAATC------------------------------------------------------------------------------------------------------------------------------------------------------------------------------------------------------------ATGATAAAAAATAACTACTTCTTTTTACTTCCTCACAGACCTTGGCCTATGATGTGTAGTATCGGATCCTTTAATCTATTATTCTCTCTATTGATTTTGTTCAAA---TTTGGATTATTAAACTCTCTTATAATTTCTGTTTCTTCT------ATCATTCTTTCT---TCTTTTTACTGATGATTGAGGTATTCCAAAGAATTAGGATTTCAGGGT---ACCACC------------------------------TCTACTTTTATAGAATCAGGTCTTAAATTTTCTATAATTTTATTCATTTCTTCAGAAGTATTTTTCTTTTTTTCTTTTTTCTGAGGATATTTTCACTACCTCTTAAGCCCCTCTATGGAGATTGGGATAACTTGGCCCCCGTTAGAGATCCTTTCTTTTGATTATTTAAATGTTCCTCTTATTAATACACTAATCTTACTTACCTCTGGGGTAACTGTTACTATTTCTCACAATTATATG---TTA---TTTGAAAACAAATTTAAATTTTCTTTATTTTTGTTCTTTACAATTATGCTAGGATTTCTTTTTACTTCTCTCCAGCTTCTAGAATATATG---------TCTTCTTTT------------TTTTCTGTTAGAGATGGTAATTTCGGAACTTCTTTCTTTGTTTTAACTGGTTTTCATGGTTTACACGTTATTATCGGTTCTGTTTTT---CTTTTAATCTCTCTTTTAATTAGTTCATCAATTCAATCT---AATTCCTCCAATTTGTTGAGATTCGAGCTTTCCTCTTGG------TACTGGCACTTCGTA---------GATGTAGTGTGAATCTTTCTT---------------------TACTTTTTCTTA---------------TACTATCTAAACAGA------------------------------------------------------------------ATAAATATTTCTCGTAAAGAAGAAAAAATTTTA---GAAACTATAAATAACTCTTTATGGGATCTACCA---------TCCCCCTCTACTATAACTTATTTTTGAAATTTCGGATCAACATTAGGGATTTGT------------------TTAGGGGCCCAA------------------------------------------------------------------ATTTTAACTGGGCTGTTATTGACTTTCCATTACACTTCC---------TACGCTTCACACAGATTCAGTTCT------------------------GTAGTAGAAATTATGCGAGAAGTATGATCCGGTTGAGTATTGCGGTTTATCCACATAAATGGAGCCTCTGTGTTC------------------------------------------------------------------------------------------------------------------TTTTTTTTTATTTATATACATCTTTTCCGGGGTATATTTTACCTAAGAGCT---GTACATAAAAAAGTTTGATCTAGAGGGGTTGCTATTATAATTTTACTCATAGCTATCTCCTTCTTAGGTTACGTTCTCCCATGGGGGCAGATATCATACTGAGCCGTAGCTGTTATTACTAACCTTTTGTCCGTTATTCCGATGGTGGGAGACCAAGTAGTAACTTGAGTGTGGGGAGGGTTCTCAGTAGGGTCTCCAACTTTAACCCGGTTCTACTCCCTACACTTTTTGCTTCCCTTTTCCCTTTATTTTAACTTTTTTGGTAGTTGTTCATTTGATTTTTTTACAAAAGGAAGGGTCCAG------------AAAAAGAATTGGGATAAAAAGAAATATAGAAAAAGTTCATTTCCACCCATACTTCACCGTAAAAGATCTATATTTTATCATTATAGTGATTTTAATCTCGTTTTTAATTTCTTTTTTTTTTCCTTACATTTT------GGGAGACGCTATAAAAAACGTTCCAGCAAACTCAATGCAAACCCCTGTCCATATCCAACCAGAGTGATACTTCCTACCTTCCTACGCTATTCTTCGAGC---------TCTACCCAGAAAAACAGCGGGGGTTGTGGCTTTACTGTTATCAGTTTCTATTTATTTATTAATTCCTTTGTAAAAAATAAACTTTTC---------------------------------------CACCAAATTTTCTTCTTACCGTTACATAATTTTTTGAAGTTTAATCGCATCCTTCTTATATTTAATAAAGATAGGAGCCCTTCCAGCTGAAGAACCATATGTAGAAATGAGGAAATGAGGGTCTATGGTATATTTTTCAATGATTTTGATAAT------------------------------------------------------------------------------ATGAGACTATTTTCTTCCTTCGATCTC------------TATTTTAGTAGTTTA---ACTTTA------------GTTAGTTTTTTT------TTCATTTCA---------ACTATGTTATTTCAA---------------------AGA---------TTA---TATAAAATTAGA---------AATACCACAATTATTCTT---------------TCTGAGATTAAAAAT---------------TTAAAT---------------------AGGTTCTTCCTT---------TCTTTAAAACCTAAG------------------------ATATAT---------TCT---AAAGTTTCTTTA------------------------ATTATTCTGATT---ACTACC------ATAATTTCTGTTCTTTCTCTTAATTTTTTTTCTGTATTTTGTTTTAATTTTCCATTTACATCACAGTTTGGAGTAATCTTTTACTTAGGGTTGGGAATCTGGTTAAGGTTTATTATCTTTGGTATATTTAATAATTTTAAAGGATTCTCAATACATCTAATTCCAGAAGGCTCCCCTATTATTCTCAGGTTGATTTTATTTCTAATTGAATTAGTTAGTAATATTATTCGCCCTATTACCCTATCAGTTCGTTTAGTGGCTAACATTCTAGCGGGGCATCTTCTTATAATTCTACTTTCTAAA---------------ATAGTT------------TTC---AGA------------TTTAATGCTATTTTTTTTATT---------TATGCTGGACTAAATTTAGTAGAACTTTTTGTAGCTTTAATTCAATCATACATTTTTTGCACTATAATTGCTCTCTACTTTTCGGAAATTCAT---------------------------------------------------------------------------------------------------ATACCCCAAGTT------------------AATGAAATTTCTTGAATATTTTTATTCATTAAT------------------------ATA---------------AATCTGTTTTTACTTTTTATTGCTATT---ATATCT------------------------AACTAT---TTTTCTTTAATTAATAGTTTTCTTTCTAGAAATCTTTTTTTA---------------------AGTACAAAA---AAGATACACCTAATAATT---------------------------------------------------------------------------------------------------------------------------------ATTAGTGTTTTACCCATTAAATAC------------TTTTCT------CTGGTTATCCCTTGTTTAATTGCTGTAGCATTTTTAACTCTTTTAGAGCGTAAAGTCCTAAGAATTATTGGTGTTCGGCTAGGTCCTAATAAAGTCTCTATACTAGGGTTACTCCAGCCAATCGCCGATGCCGTTAAACTT------------GCGAATAAATCT---ACTAATATCATGTCCAACTTTTCTTTTCTTTTTTATTACATTTCTTCTATCTTT---ATGTTTTTTATAGCTATTTTACTCTTC---TGCACTCTGTTTTCT---------------TTCCCCACCCCTGTCTCTTTAAAGTAT---TCCGTGTTGATTTTTTTTCTAGTTTTAGGATTTAATTCCCTTAACTCTATCTCAGCAGGATGAAGGGCCTTCAGTAAATTTACTCTTATTGGA---------------------------------------------AGAATTCGAACCGTCTCCCAACTTATCTCTTATGAGGCTGTTCTT---TACTTATGTCTA------------------------------------------------------------TTTTTTTTTACAATTCTTATTTGTTCT---------TTC---------GATTTCGATTCT------------TAT---------------------------------------------------------------------AACTTC---AATCTATTGTTT---------TTATTT------------------------------------------------CTCTTATGTTGTTTACCCTGTTTTTATGTGTGGGTACCTACT------------TTTCTAGCTGAGCTTAATCGTACTCCTTACGATTTTTCTGAGGGTGAGAGTGAACTAGTTAGGGGTTATAACACGGAA---------------TATGGGTCTCTCGGCTTCACTTTAATTTTTCTAGCTGAGTATAGTAATATTATTTTTTTCTGCCTTCTTTCTTCTTTTTTGTTTATATTCCCT---------ATTTTTTTA------------GGATTTTTTATCATG---------GTTTATTCAGTAATCTGGTTT------------CGCTCTGTCCTC---------------------------------------CCTCGT---------TACCGATTTGACAAGCTC------------ATGTATCTATCA---------TGGAAATTTTTCATTCCCTTTTTAACT---TTTTTTTATGTTTCTGTAATTATTTTTATA------------------------------------------------------------------------------------------------------------------------------ATGATTACTATAACCTACTTATTTACACCT---------------------------TACATTCTTTCTATTATTTCTTTTTTT---------------------------------------TTT---------------------------------AGATTGGAGCCTTTTTTATTT---------------------------------------------------------------------------------------------TGGATTATCATAGAGTTTAACTTACTGACATTAGTATTTGTTTGTTTC---TTTTTC---------------GACCTGTGGAAAATAATGTTTCATGAAGAATATATTTTATTTTATTTTCTAATTCAGTCTTTTTTTAGGTTTATTTTCCTG------------------------------TTT------------AGAATTTACGTTTCTGATACTTATAAGATCGTTTCA---------------------------CACATCATGTTTATTTCTTCAATAATTGGAAAATTAGGAATCTTTCCTTTTCACTTCTGAATTTTA------------------------------------------------------------------------------------------------------------------------------------------------------------------------------------------------------------------------AAGATTGCTGATTCTTTTAACTTCTTT------GTTCTACTA---------ATA------GTC---TTATCTATTCAAAAA---ATTCCT------ATG---------------TTTATTATTTTTTTTAAT---ATGAGC---------TTTAGAGAGGCTTTCACTATTTTACTT------------------------------------------TTTTCTTCAGTCTTTGGAAGAATTATA------------------GTTAATTTCACT---------GACAAATTGAAAAATGTTTTAATTTTTTCTTCTATCTCTTCA---------------------------------------TCTTTTTGA------------------------GTT---TTAATTATTTATAGATATAGAAACTTCTTCTATTTC---ATTTTCTTTTTT---ATTTACACT------------CTCTTTATTTTCAGGCTGGTTTTTAGGGGGAAGGCTACTACG---------------------------TTGGAAAGTTTA------------------------------TTATTTTTT---------------------------ATATTTATTTGTGGTTTGCCTCCTTTTTCCTTGTTTTATTTCAAAATT------------TATATT---------TCTAGAATTATCCCTATC------------------------------------------TTAAGAGTTAAT------------------TCGATCTTTTTGGTTTTT---TGGGTGATGAGTCTAATTTCTTTATTTGGTTACACTAAA------------------------------TATTTTTAT---------TCTAGATTTTTTCATCTTAACTAT---CCTTATTTAAAGGATGAATTT------CTGTTTAAAAAAATATTTAATTTGACT---------------------------ATTTCTTTTTTTTTTTTGATTTTTTTAATATTT------------------------------------------------------------------------------------------------------------------------------------------------------------------------------------------------------------------------------------------------------------ATAGTTTTTATTTTTTTA---ACCTTAATTGTTATTTTAATTTTATCA---------GCT---TTA---------------TTTTTTTTTTCAAGG------------AAACAAATTGGATGAGAAGAGGGGGTATCT------TCTAGATTTGAGTGTGGATTCACTTCCTACTTTTTTTCCCGA---TACTCATTTTCTATGCATTACTTTTTAATCGGTTTGATTTTCTTATTTTTAGACTTAGAGTTATGCTTTATAATACCT------TTTTTTAAC------------GGTGAAATATCTAGGTTCACTTCCTACTACTCTTTACTT------TCTTTTATCACTATT---TTGATTTTTGGGGTGTTGTTAGAGTGGGGGGATAAAAAGTTGGATTGAAAATAT---------------------------------------------------------------------------------------------ATGATTAGAGGGTTTTTATTTTTTTTA---------------GGATTCCCTATAGCTTTA---------------------------------------------------------------------------------AAAGATATTAAA------------------------------------GTCTTTTCTAAATTTTTTTATATGGACGTT---CCTACTATTTTT------ATATTAATACTTTTTCCTTTAATCTTTTAC---GTAATCTTTTTA------GGAATTTTT---ATTGGTGGGTCTAAAGCAGATATGATAAAATTTAAAAAA---ATTTTT------TTT---------------TTTTTTTTTTTTTTC------------TTATTT---------------------------------------------------------------------------------------------------------------------------TTATGT---------------TTTTCC---------TCCTCTTCTAGAATTTTATTCTTGTTCTTTTTA---GAAATATGCGCTTGTTTCATGATTTTTTTC------------------ATTTTCAATTTTGGTAAGGACTCAGACAAAATTTCTTCATGCATTTTTATATTTCTTACCAACGTT---TCGGGGTCTATTCCTTTCATATAT---------------TTTTGTTTTTTT------------------------TAT---CCT---------TTTATGGCTGGTTTACATTTCGGA---TTAAAA------------------------TCTTGT------TCT---AGTATT---TTTGTTTTTGGTGGGTTC------------------ATTCTTCTT---CTAGCTTCTAAATTACCAATGTTTGTATTACATTTTTGGCTTACCAAAGCACATGTCAGGGCTTCTGGGGCTGGGTCAATA---ATCCTAGCCAGATTAATGTTAAAAATTGGATGTATGGGGTTGTATAAGTGGGGGTCTTTTTTTAGG------TTT---ATCTTTTTC---CCATTTCTAACTTACCTTCTTTCATATCTACTTGTT------ACAGGAACTTTGATCCTTTTT---------------TTTATAAATCGATATTTTGATCTTAAATACCTAGTAGCATGTTCTTCTATTTCTCACATGAGTTTAGTTCTTCCA---TTTTTTTTAGCTAGGAATCCCCTT---ATAAGTTACTCTTCTATTCTAATGATGGTAGGCCATGGAGTAACTTCCTGCATATTATTTTTCCTGGTAACCGTGTTGTATGAGTATACTCAGGATCGCTCCGTTATTTCTTCTAAAAGA------------GTGGAGTCGCTCTCATATACTTTTTCTTCTGTTTTAGTACTG---------TGGCTAATTTGTAACTTAGGTTTTCCCCCCTTAATTAGA---TTTATTAGAGAGATAGTTTTCACTCTCTGTCTT---ATAGAA------ATTTCTTTTACTTACAGGGTTTTTTTTATA---TTGATATTAATCATTTCGGGGCTTTAT------TTTATTAATGTAGTC---------------------------------------TCAAATATTTTATTTTTT------AAA------------AAAGATTCTTGA------GTTCGCGGT---------------------ATTGGT---------------------------------------ATAATTAAAACT---ACTTCTATTTCTTTATTT------TCATTTGTTTCT---------TTCTTGTCTCTA---TGCTTAATCTTT------------------------------------------------------------------------------------------------------------------------------------------------------------------ATCCTTTCCCTGAAG------------TTTATGATCCTGTGT---------TCTCTCTTTATT---------------TTTTGTGTAAAC------------TTTCATAAA---AAA---------------------------CTTATCTCCCTTTTATCTCTAGAGATGGTTATAATTACTATAATCTTTTCT---------------------------------TTTTTTTATGCT------------TTGAAAGAGTGTTCT---ATAATTAATTTTTCCTTTTTC---ACCATTATTTTGATCATA---------ATAGTATTAGATAGAGTTCTAGGAATCTGTGTATTG---------------------ATTAATTCTTGCCGGTCTTCAAGAAATTCTATTCTACAACTTTTT------------------------------------------------------------------------------------------ATGAAAAAAAGATTCTTCTTCATTTTT---------------------------ACAGGATTTCTTATT---------------ACTTTTCTACTGGTAAATTTATCTATTTATGTT------TACCTC---TCTAAACCCATATATATAATACCG------ATATTAAAAGACTTC------------------TCCTTAGACTTT------------TCATTACTATTT---------GACAGACAATCTTTTTACTTTATTTTT------ATGGTCTCTATT---GTTACATCTATAGTGGTT---CTCTATTCTGAGTTTTATATAGAG------------------CATTATAATAATAAAAAATTTTTTTTCCTGACTATAGCTTTTTTAAGATCTATG------------------------------ATTTTTTTAGTTTTAGGA------GGAAAT------------------------------------------ATTCTTTTTATTATAGTAGGATGAGATGGATTGGGTCTCTCCTCTATCTTTTTAATCATATTTTATCCTACCAAGACTTCTTTGTCCAACTCAATTCTTACTTTTTTTTTTAATCGTTTAGGGGATTGC---------------------------------------------------------------------------------------------------------------------------GTTATAATT------------------GTT---------ACAATG---------------------------------TGT---CTAATTTTTATA------AATTCCTCTTCTATTTCTTCT------TTTTTACAAAAAGAAGAAATCTTCTTT------------------------------------------------------------------------------------------------------------ATTCTGCTAGGG---------------------------------------------CTTACTGTA---------------------------------------------------------------------------TGCTCTTTTACTAAAAGAGCTCAGTTTCCTGTTTCTTCGTGGCTACCTGCTGCTATATCAGCCCCCACACCTATTTCGGCTATGGTCCATTCTTCTACTTTAGTAACAGCAGGGGTTTTTTTAATTTATAAA---------TTTCATTTTTTTCTTTATGATGAAGGT---ATAAGATTTATA---------TTACTTTAT------------------GTGTTTGTCACAACTTTC------------------CTGTTAGGAGGATTAATAGGGGGGAGGGAAATAGACTTTAAAAAA---------GTAGTTGCTTTCTCTACCATAAGTCAGATTAGTATGGTTTTAATTTTCTGT---TCCATA---GGATTGCTCTATCTTTCTATTACCCATATAATTTATCACGCATTTTTTAAAACTATATTGTTTTGTTGTTGTGGTATCTCTTTTATATGAATTTTCAGTGATCAATTA---------------ATAAAA------------TCTTTTAATATGCAAAAAAACTATATATTTATTTATTTTTTAATTTTCGTTAGACTT------------TATTGTATGAGAGGGTTGCCATATTCAGCTTCTTTTTATTCTAAACATGTATTTATAGAG------TGG---GCTTTAGAAGGATTT------------GATGGTCCATTA------------------TTTGTTTCTTCTATG------TTGGGATCTTTATTAACT---------ATT---AAGTATAGAAAAAAGGTTTTT------------------TCTGTGGCTCTTAAA------------------------AGGTTCCAACCTCAA---TCTCCTTCTTTCAACAAGAAAAAAAGATATTTC---GGGTTT------------------ATA---------------ATTTTTTTTATTTTTTTAACTTTTTTTTCCCCTTTCTTGGTT------TACCTC---------------------------TTCTTACCTTGC------GAATTT------------TTACCATTAGTTAATGATTCAGATCTTGGATTTATAAGAATTATA---------GTGTTTCTATTTTTTTTCGTA---------------------GAGTTCTCTTTT---CCCCATGGG------------------TTTTCCTTCTTT---------------------------------------ACAGCTGATTTATTT---------TTTTCT---------------AAGACTTTCATG---TTTAGGTTTTATGGAAAA---CTTTTCTGA------------AAAGACAGA---------------------------------TTATCTCTTAGTTTTAATGATCAT---------------ATAATTTTT---------------------AAACCTAAA---ACT---------------------------TTTTTTAACCTTAAAAAATCC---CTGAAA---AAAAAATCCGGATCTGTCATGATATTTATTTTTTTCTTATATTTATACTGAAAAGTATTTTAT------------------------------------------------------------------------------------------------------------------------------------------------------------------------ATGATTATTTCTATTACTCTAATTCTATTACTATAT------GTCGTAACT---------ATGATGTTGGCCACAGTTAAA---------AATCCAGTAAAA---------------------ATGAGTATA------------ATGTTGTTATTTTTTAGATCT---TTAATTTTTTTAAAATTTTATCTAACTTCTGGAATA------------GTATGGTTTCCTATTTTG------------------TTTTTT---TTAATTTTTATAGGAGGAATCTTAATAATA---TTTATAATTTTATCCTCAGTA---------ATACCA------AAT---------GAATTAAATAAAAAA---AGAAAAAAATATATATTCACATTACCTTTTTTTTTATTAATTTTATCT---TTGGAAATTAAA------------------------TCT---------------------------------------GAATATAATTCTAATTTCTCTAAGATGGTCAAAACTTTTATTGACTCCGACTTAAATTTTAGAATCATACTGGCTTTAATAATAAGATATTTTTTTATCTCCGTTTTAATAGTT---------------------TCTAAGGAAGAAACCCCC------ATGCGAAAATCTCTATGC------------------------------------------------------
>Vasates_sp.nov._Z327
------------------------------TTGATAAAAATATTACAACCT------CGTTGAATTTATTCCACCAATCACAAAGATATTGGGACTCTCTATTTCTTTTTCGGT---------------TTTTGA------ACAGCTTTTTATGGTTCTATTCTCAGTTTACTAATACGCCTGGAATTGGGCAGATCTGGGTCATTTATCTTTCATGATCATGTTTACAATGTATTTGTTACATCCCACGCTTTTATTATAATTTTCTTCGTAGTTATG---CCTGTTTTAATGGGAGGTTTTGGAAATTGGCTTATTCCTTTAATGTTAGGTTGCCAAGATATGCACTTTCCTCGCATGAACAAC---------------------------------TTAAGATTCTGGCTTCTCTTACCTGCTATAACTTTTTTAATTTTATCATCCTACCTTTCATTGGGTTGTGGTACCGGTTGGACGGTTTACCCACCTCTCTCGAGGATTTACTTCCATAATGATGTTTCTGTAGATTTAGCTATTTTTTCTCTTCACTTAGGAGGGGTTTCTTCTATTCTTAGGTCCATTAATTTTATTACCACGATTATAATTATACGTTTTTCAGGGATAGTTATAGAGCGAGTTCCTTTGTTTATTTGGTCTATATTGGTTACTTCCTTTTTGCTTTTGTTTTCCCTACCTGTTTTAGCGGGTGCAATTACTATGCTTTTGACCGATCGGAATATTAACACTTCTTTTTTTGATCCTTTAGGCGGAGGAGACCCTATTCTCTACCAACATCTCTTTTGATTTTTTGGTCATCCAGAGGTTTATATTTTAATTTTACCTGGGTTCGGCATTATT---TCTCAAGTGCTAAGTTTTTATTGTGGGAAAAGTGAACCTTTTGGATACTTAGGTATGGTTTATGCTATTTTTTCTATTGGAATTCTTGGGTTTTTAGTATGGGCCCATCATATGTTTACGGTG---------------------------------------------------------------------------------------------------------------------------------------------------------GGCATAGATATCGATACTCGAGCGTATTTCACCGCGGCTACCATAATTATTGGGGTTCCTACTGGAATTAAAATCTTCAGTTGACTAGCTACAATCAGTATATCTTCAGTTACATGGGAAGTTCCGATATATTGATGTATTGGCTTCTTATTTCTTTTTACCTTAGGGGGCTTGACTGGAATTGTTCTCTCTAATTCTTCGTTGGATACAGTCTTACATGAT------------------------------ACTTACTACGTTGTTGCTCACTTCCATTATGTT---------CTTTCTATAGGGGCGGTTTTCGCTATTTTCGCGGGTATCACTCATTGATTTCAAATTTTTTATGGGGTTAAAGTTAGAAATTGAAAGCTAAAGTCTCATTTTATTTTAACTTTCCTA---------------------------GGAGTCAACCTAACCTTC---TTCCCCCAGCATTTTCTGGGTCTTAACGGGATACCTCGGCGTTATTCAGATTACCCTGATTCTTTTTACACATGAAACATTGTTTCTTCG------------------------------------------------------------------------GTTGGTTCTATGGTAAGAATCTTTAGG---------------------------------------------------------------------------CTTTGTTATTTT------------------------------GGTTATATTATATTGGAGGGTGTT---------------------------------ATTAAGAAAATAAAATTTTTTTCTATGTTATCC------------------------------TCT---TCTTCTTTAGAAGCCTTATGGTCC---TACCCGGTCAAAGAACACACTTTAGATTCTCCCGTCAAATGTTTATACATGTTTAAG------------------------------------------------------------------------------------------------------------------------------------------ATGACTACTTGAAACTCAAGATTCTTTCAATCCCCTTCTAGCTATCTTATAGAGATAGTTTCCTGTCTGCATGATTACGTAATGCTCTTTCTTTTTTCCACT---TTAATAGTAGTGCTTATTAATATTTGCTTCTCT------------TTTTATGTTAAAAGTTTCAGC---TTAGATTTTTATGAAGGTCATGAATTGGAAACCGTCTGGACTTTAGTCCCTTTTTTTTTATTGTCATTTATTGTGGTTCCTTCCCTTTCTTCCCTCTATCTTTTGGACACTTGTCTTTTTTGTGGGTTCACCATTTCAGTAGTAGGTCATCAATGATACTGAAGTTATTTT------ATAAAGGAT---TTAAGT---TCT---------------------------------------------------GATTTTTTTGATTCTTATATGCTCCCT------------GAAGAGTCTACTAATATCCGACTTTTAGATGTGGACAATCGAGTTATTTTACCGACTTTCGTGCCTGTTCGGTTTTTAGTGTCATCAGCAGATGTGATTCACTCCTGGACCATCCCTTCTTTTGGGGTAAAGATAGATGCTGTACCAGGCCGTATTAATCAATTCTGTTTTTCTACTAAACGTTCCGGAATTTTTTTTGGGCAATGCTCAGAAATTTGCGGGGCCAATCATAGATTCATGCCCATTGTTGTTGAATCTCTTCCTTTCAAAAGTCTAACC---------------------------------CCCCTTTTATCTGCT---------------------------------------------------------------------------------------------------------------------------------------------------------------------------------------------------ATGATTACTAAAACTCAGCACTTTTCTTTGCTCTCTCCCTCCCCCTGACCCCTGATCGGGAGGATTAGCGGCTTTAATCTTTTATTCTCCATACTAGTATTTTTCAAA---TATGCAGATTCCTTTACTTTTATTTTAAACATTTTGAAT------ATGAGTTTTCTA---TCTTTTTTTTGATGAATCTATTATGGTAAAGAATTAAATATAAGAGGA---TCTAGA------------------------------TCCTTCGCTTTAGAGAAGGGATTGAAAGCGTCTATAATCTTGTTTATTAGGTCTGAGGTTTTGTTTTTTTTTTCATTCTTTTGATCTTATTTCCACTTCTACCTTTCCCCCTCTATAGAAGCAGGGCTGGCTTGGCCACCTTGAAGAGTAGAAATATTTAATTGCATTAATGTGCCTTTAATTAACACCCTGGTTCTCATAAGATCCGGCCTGACGGTTACTTTAAGACATTATTCTTTA---CTT---GAAGGAAAAAAAAGATCTTACAATTTTTTTCTAATAGTAACTATTTCCCTAGGATTTTTATTTTCTATGCTTCAATTAATAGAATATAAG---------TCTTCTTTT------------TTTTCAATTAGGGATTCTACTTTTGGTACTTCCTTTTTTATGCTCACAGGGTTCCACGGATTACATGTATTAATCGGAACAATTTTT---TTGGCTGTTACTTTAGTTCGGGCTGTTACAATCAACGCT---TCAAACTCCTCCTCAATTAACTTTGAAATGGCTTCTTGA------TACTGACATTTTGTG---------GATGTAGTTTGAATTTTCCTT---------------------TATTTCCTTATT---------------TACTATTTAAATAAC------------------------------------------------------------------ATTTCTCTAACTCGAAAAAAAGATGAATTAATT---AGTATCATAAACGGGTCACTATGGGACCTGCCC---------TCTCCTTCTACAATGACATATTTTTGAAACTTCGGTTCGACCCTAGGAATCTGC------------------CTAGGGGTCCAA------------------------------------------------------------------ATCTTAACCGGATTACTGCTAACTTTCCACTACACATCA---------TACGCTGCCCATAGATTTTCATCA------------------------ATTGTGGGAATCATACGAGAAGTCTGATCTGGATGGATCATTCGATTTGTCCATATAAATGGGGCTTCAGTATTT------------------------------------------------------------------------------------------------------------------TTCTTCTTTATCTACTTGCACTTATTCCGAGGAATATACTATTTTAGCGCT---GTGCATAAAAAGGTTTGATCTAGAGGCGTAACGATCATAATTGTATTAATAGCAATTTCCTTCCTAGGATATGTCCTACCGTGGGGGCAAATATCATATTGAGCAGTGGCAGTAATCACTAATTTATTCTCTGTAATCCCTGTAGTGGGGCCAGAATTAGTAACTTGAATCTGGGGAGGATACTCGGTCAGAGCACCCACCTTAACTCGATTCTACTCATTACATTTTTTAATACCTTTTGTACTGGCTTTTTTAGTCATTTTACACTTATTATTTCTACACCAAAAA---GGTTCAAGGAATAGACTAGGGGTAGACAGGAACATTGAC---------------AAGATTCAGTTCCACCCTTATTTTAGAGTAAAAGATTTAATTTTCATC------------ATCTTAGTATTTGTAATCTCGTTGCTAATTTCATACTTTTAC------CCTTATGTATTTGGAGATTCAATTAACAATGTTCCCGCAAACGCTATACAAACACCGGTTCACATCCAACCAGAGTGGTACTTTCTACCTTCCTACGCTATCTTACGTGCATTACCAAGAAAAACAGCCGGAGTACTAGCTCTGGCGGCATCAGTGGCCGTATTTTACATTATCCCATTATTTAAGATAAGATTC---------------TCAACAAAATTTAAGATAATTCGAGTGATAGCATTCTGAACTATGCTAGCAGCTTTTTTA------------TTCTTGATAAAAATGGGAGCTCTTCCAGCAGAAGAACCCTATGTCCTACTAAGAAAAATAGGAGCTATAGCCTACTTCACATTAATTCTT------ACTTTAAATATT------------------------------------------------------------------------ATGACTAGCTTATTTTCCCCCTTTGATCTA------------GGGCTCTTCAGATTTGGATCTTTT------------CTCTTATTAATT------CTCTTGGTT---------TTTTCCATAATG------------------------------------CTGTCGTGGAAGCAATCT---------CATTTAATCTTAGCTTTT---------------ACAGTTTACTTAAAAGAA------------ATTTCT---------------------TTATTTTTCTTT---------TCTTTAAAACCTTAT------------------------TCTTTC---------TTT---AAAAGGTTGGTA------------------------CTCTGGTTGGTA---GTTATA------TTTGTTTTTGTCTTCACAATTAACTTCTCTTCTGTTTGGCCCTATTCATTCGCTTTAACTTCTCAAGTGAGTATAGTTATGTGTCTAGCATTGTCTTTCTGGGTTTCTTTTATCCTAATTCAAACGGCCAAAAATACCCGCTATTTTTTTGCTCATGCTATCCCTGAAGGAACTCCTATAATGCTAACTTGATTCTTGTTCATAATTGAGATGGTTAGCAATTTGATTCGTCCCATCACTTTAACTGTTCGGCTAGTAGCCAATATTTTAGCTGGGCATTTATTAATGATTCTCTTGTCTAAA---------------TTAGTT------------TTA---CTT------------CTCCCCTTGGTAAGGCCTATA---------TATTTAATTTTAAATTTAGTGGAGTTATTTGTAGCCCTGATTCAGGCTTATATTTTTTGCACAATAATTTGTTTGTATTTTTCTGAAATTCAA---------------------------------------------------------------------------------------------ATTTCTTTGCCTCAAGTT------------------AATGAGTTCTCTTGGTCTTGGATTTTATTTACG---------------------CTGTAT---------------GTT------TTTGTATTCTTA---------------------------------------------ACTTATGTTAAA------------TTCAGAAGGATTTCTAGAATC------TTTTTTAAACTT---ACTATAAAA---AATTTTAAATATTTTTATTTTAGATTTTTT---------------------------------------------------------------------------------------------------------------------------ATTTCTATTTATAATTCC------------TTAATT------TTAGCTATTCCTCTTTTAGTGTCGGTCGCTTTTTTGACCCTTTTAGAACGTAAGCTTTTAAGCTTGGTAGGTTCTCGTGTGGGACCTAACAAAGTTTCTTTTTTTGGTATTCTGCAGCCTTTGGGGGACGCTGTGAAGTTA------------GCTAACAAAGAA---ATTAATTTTCTTACCAATTTTTCTTCGTTTTCTTACTACCTTAGTTCCATCTTT---ATGATGTTTAGCAGAATTGTCTTATTC---AGTATAATATTTTTA---------------GATCCTAGGTTTGTTTCCTTTAAATTT---AGCGTTGTCATGATTCTCTTGGTTTTGGGTTTTAATTCTCTAAATTCCATTATTAGTGGCTGGAGCACTTTTGGAAAGTTTTCCCTAATCGGT---------------------------------------------AGACTTCGTACTGTTAGCCAACTGATTTCTTATGAAGCTTCTCTT---TACTTATGTTTT------------------------------------------------------------TTTATTTTTGTCTTTATATACGTTAGA---------TTC---------GACATGTCGGAT------------TTT---------------------------------------------------------------------TTTAGT---TTACATATCTCT---------CTTCTG------------------------------------------------TTTATTTTCGCCCCTGTTTTCGGGTATATTTGGTTTCCAACT------------TTCCTTGCGGAACTCAATCGGAGCCCCTATGATTTTTCTGAGGGGGAGAGCGAGTTAGTTAGGGGGTTTAATACAGAA---------------TACGGCTCAGGGGGTTTTACCTTGATTTTTTTGGCCGAATACGGAAATATCATCTTTTTTTGCGTTCTTTCTGGAATTTTCTTTTTTTCCAAT------------CTCTTA------------GGAATTTTTTATTTC---------TTTTTTTTTGTTATTTGAATT------------CGCTCAGTCCTC---------------------------------------CCTCGG---------TTCCGGTTCGATAAGCTC------------ATGTCCTTGGCT---------TGGAAGTTCTCTATCCCCTTTTGTACT---TGTTGTTTCCTTTTTTACTTTGTTTTAAGACTC---------------------------------------------------------------------------------------------------------------------------------------------------ATGAATAGGTCCTTAAATACCTATCTTGTAGGTTATTTAGTTAGGATTGTTTTATTATTT---------------------------------------AAT---------------------------------AGAAATAGGACGCTAATATTA---------------------------------------------------------------------------------------------TGATGCCTGCTGGAAATTAATATGGTTTTAGTTATTACAATTTTTTTA------AGC---TTAAGGAGT---AGAGATATAATGTTAAATAGTGAGATGGGA------TTATATTATTTCCTCATTCAGACTATAGGTTCTTTTGGAGTTTTA------------------------------GCT------------TCAGTCAGATTAAACGGTTTGTTT---------CTC---------CAGGCT---ATAAAT---GAATATTTTCTTTTAGTTTCTATCTGCATTAAGATCGGAATTTTTCCTTTCTATTTTTGAATATAT------------------------------------------------------------------------------------------------------------------------------------------------------------------------------------------------------------------------CGTCTGGGTGAGCTAATAAAC---AAG------AATCAATTT---------TTT------ATTCTTTTAGGGATTCAGAAA---GTTCCT------TTG---------------ATTTTTTTCGTTTTCCTC---TTTTAC---------ACAACACTTATAGAC---TTCTTTTTA------------------------------TTAGTT---------AGATTAATTGGTGGAAGGATTTTA------------------ATATTTTACTCC---------TTCGGATTGTGATCAATTTTAATTTCGTCCTCTATTTATAGA---------------------------------------CTCTATTGA------------------------TTA---GGGTTTTTAGTTTCTAGTTCTTATATCTTTTTGGTG---ATGTTTTTTTTG---TTTTACCTT------------TTCTCTTTATTCAACCTCTTAGCTTATTTGGAA------------------------------ACTAAAGATTAC---------------------------------------TCTTATTTGAGGTACCTAAGATTT---------TTATTCTTTTTAGGTCTCCCTCCTTTTAGTTTATTCTTTTTCAAAGTT------------TGCCTT---------ATAGAT---TATATTTCA------------------------------------------AACAGATGTAGG------------------TTTTTTGAATTCTTATTTTTTTGAATTTTCAGTTTTCTAGCTCTATTTGGTTACATAAAA------------------------------ATCTTCTTAGAGCAA------TTTTTTCAG---AAATTTTTCATGTATTTAAACAATGAAATC---------CTATCTTTAAAAATATTCATTATTTAT---------------------------TTTACGGTCCCTTTG------TTTCTTCTTTTTTTGGGG------------------------------------------------------------------------------------------------------------------------------------------------------------------------------------------------------------------------------------------------TTACTAATGTCGAGAGTTTGTTTA---GCTGCGGTATTGCCCATTTTAATTTCT---------TTA---ATT---------------TTTATTTCGATGGGG------------AAGACAAGTGACTGGAGAATTTGAACAAGA------TCTGTGTTCGAGTGTGGATTCACATCTTATTTTTTTTCTCGA---TTTTCTTTTTCTAGACATTATTTTATTATCAGCCTAGTCTTTCTTTTTCTAGATTTAGAATTATGCTTACTTTTCCCC------TTTTTTAGA------------CAAGTTAGATCGAGAACACTTAGTTTATGCCTGGGCTGA------ATCTTTGCTTTAATT---CTTCTGTTAGGTCTATTAGAAGAATGATTCCTAGGCGCTTTAGACTGATCCTCT------------------------------------------------------------------------------------------ATAATGACAAGTAGTTTAATTTTATTCCTTCCC---------------ATCCTAACGCTGCCC---------------------------------------------------------------------------------AAAAGATGTTTA------------------------------------ATGTTTTCCCAGTATCTCTTTTTATCTATA---AGTTTTCTTTTT------CTACTTTCTATTTTTTTCCTTTTTTTTTTG---AAAATTTTGGTG------ATCAAGCTT---AATTTTTTTAGGAAGTTGGAAAATTTTATTTTCCTCTCC---TGCTTT------TCC---------------CTAGTTCTTACCTTT------------TTGACA---------------------------------------------------------------------------------------------------------------------------CTCTGT---------------TTTTGC---------TCCTCCACCCCTTTCTTTTTCTTAGTTTGGTTA---GAAATATGTGTCTTCTTTATGGTTTTTTTG------------------ATTTACAGGTTCTCTAAGGATATAGACAAGATTTCTTCAACTCTTTTTATGTTCTTTATAAATATC---CTAGGTTCAGTCCCTTTTATAGGG---------------TTCATTTCGTCT------------------ACTTGGGGGAAAGGTATCAACCAGACTTGGTCTGATCTTAATTTTAAC---GTT---------------------------------------TGCCTAAGAGGG---GCCCTGGTGGCTTCTTGT------------------TGCTTACTT---TTTATTCTTAAGTTGCCTGTCTTTTTATTTCATTTTTGGTTAACTAAAGCCCATGTATCCGCATCAGGGCCTTTGTCCATG---ATTCTTGCAAGGATTATGCTAAAAATTGGTTCCATAGGCCTTTTCAAATTTAGCTTTCTGACATAT------TTT---TTTTCTGGT---AAATTTATTAGCTACATCGTTTCCTTCTCCTTATTC------TCATGTATTTTTTTCTGTTTC---------------CTGATAATTCATTCATTTGATTTTAAGTTTTTGGTAGCCTGCTCTTCTGTTTTACACATATCCTTATTGTTTCCA---CTTTGTTTAAGTGACAGAGCAGAA---GGGATGGCAGGGTCCCTGCTAATGATGGTAGGTCACGGGGTAGCCTCTCTTCTTTTATTCTTTTTTTTAACTCTTTTTTATGAATTCTACTCTTCTCGTTCTTCTGATGTTTCCAAGAAT------------TTAGAGTCAACATCTAAGTTTCTTATAAAGTGATTTTTTTTG---------TTTGTTCTAATTAACTTAGGTTTACCCCCTTTTATGACT---TTTTTCAGGGAGTTGTATACTTTCAGGTACTTG---GTAAGT------TATAGCAGGTGAAGGAGATGAAGGTTTGGC---CTAGTAATATTGTTGAGGCTTTTTTTT------TCAATTATGCTTCTT---------------------------------------TTAAAAGTCATGTTTGGG------AAG------------AAATCAGGCTCATCTGATTTAATAGAA---CAATGC---TTTCTTAGGTTGATT---------------------------------------TTGAAATTTTGTGGAATTTTTGTGCTTGGATTC------AGAGTTTTACTG---------TTCTACCTC------------------------------------------------------------------------------------------------------------------------------------------------------------------------------------------ATCTCTATT------------TTATTGGGGCTTATA---------TTTCTTTTTTGC---------------GTTCTTCTAAAT------------TTTGGTAAA---AAA---------------------------CTTTTAAACCTTCTCTTTTTTGAGGGTGCCATAGTTTTTTTTGTGTCAGTTTCCTATAGTCAATCTTCTTTAGGTTCTGGGTCCTTTTTT---------------------------------------------------ATCCCT---CTCATTTTCATAATTTTT---------TTAGTTTTAGATAGAGTTTTTGGTCTCTGTTTGTTA---------------------AGGAATAGGAGCCGTTTTTCCAGGGTTCTTTGT---CCTTTTTCTTTTATTCTT------------------------------------------------------------------------ATAATTTTGAGAAGATCCACTTTTTTTTTTCTCCTT---------------------------TTATCTACAGTTTTT---------------CTCTCTTTTACCTTTTTAATTTCTAGATGAGTT------AATCTT---AGGCCTGTTTCTTTATTTAGGGGA------GAGTTTTCC------------------------------------CCTCTTTCCCTAGGTAGTTTAATA---------GACCACAAAATACTCTGTTTTCTGGTA------ATAATTTTTTTT---GTTACGACTTTAGTGAGC---TTGTACGGAGAGTTTTATATGGAG------------------CATTACAATAACTTTAAATTTTTTTCACTAATAGTTTCCTTTTTTTTAAGGATA------------------------------ACTTTTCTGGTGATGAGA------GGGTCA------------------------------------------TTTCTAACCTTCGTTACTTTTTGGGATTACTTGGGGGTCACCTCTCTTTGCCTAATTATATTCTACCCTAATAAAACTACTTCTTATAATTCTTTTATAACCTCTTTTTTTAACCGCCTAGGCGATGTA---------------------------------------------------------------------------------------------------------------------------GGTCTCGTT---------------------------------TTT---------------------------------TGCTTCTGTTTTTTATTA------CACCACCCAGTGCTATAC---------CTAGGGCTTAGAGTTTTTCATCCTTTT------------------------------------------------------------------------------------------------------------ATTTTTGTTGTT---------------------------------------------TTATTGCTT---------------------------------------------------------------------------TGCTCTTTTACTAAAAGGGCCCAGTTTCCCTTATCTAGATGGCTCCCCGCCGCTATATCAGCTCCCACCCCTATCTCTGCCATAGTTCACTCTTCAACCTTAGTTACCGCAGGTGTGCTGATTTACCAAAAA---------TTTGAGAATTATATAATTTATTTTAAT---TTTTATGTATTT---------ATTTTATGT------------------GCGGGAGTTTTAACCTTT------------------ATATTAGGAGGTTTGATAGCCAATTATGAGTCTGATTTTAAAAAA---------ATTGTAGCTTTTTCCACTATAAGACAAATTAGAATAATCGTAATCTTTTGT---GGATTT---CTACTTTTTTCTCTTAGTCTATCTCATATATTTTTTCATGCTCTCTTTAAAACCCTGTTGTTTTGTTCTGCTGGCTTATATCTAGTGTACGTTTTTAGGGCTCAGAAT---------------TCCCAC------------ATTCTTTTTTCTAAAAAGTTGTCCAGCATTCTTCTAGTTCTTATGCTGTTTAGAGTG------------TTTAGAATGACAGGATTTACGTTTTCTTCTTCCTTTTTCACTAAAGATTTAATGTTGGAA------ATC---TTCCTTCAATATGGT------------TCATTTAACTTT------------------TTGGTTCTG---CTT------TTAGGAAGAATTTTAACT---------ATT---CTTTACAGAGCCAAAATCTTT------------------CAATTTTTAACATCG------------------------TTCAGGAGAAGG------TTGCCCATTTTTGTGGGGAAAAAAATTTTCAGT---AGGATT------------------ATA---------------TTTTTTTTTAGACTAATCACCTTAATCATTGGATTCACAGTC---------------------------------------------TTTGAT------TTTTTTAATATAAGGGTAAACCCCGTAGTAGGCCAGGGGGAGGTA---GTACTTTTAACTCTA---------GTTTTAATAACGGCGCTATTA---------------------TTGAGGGTTCCAAGATCTAATATC------------------ATGAGGTACCTT---------------------------------------ACTTTGGATATTCTC---------TCGATG---------------AAAAGTTCAACC---TTTAGAACATTGAGGATG---CTTAAATGG------------GAGTCTTAT---------------------------------CTCTCCTTTCATTCTTTAGACCAT---------------CTATTTTTA---------------------AAGCCTCCT---TTAGTCGGAGGGGGGAAA------------------------------------GTCACATTTACTTTAAACAAATTAGTT------------------TTTTTTTGAGTTAGTGTATTTCTCGTATTAAATTGATTATCCCTT---------------------------------------------------------------------------------------------------------------------------------------------------------ATGAATACCTTAACAATTGCCCTAGTG---TGA------GTATTGGGG---------GCGTGGGCCATAACATCCAAT---------AACCCTGTAAAA---------------------GTAAGAATT------------TTTTTAATACTAACAAGGGCT---ATTCTATTCGCTAAAAGGGGAGTAGTTTCTTCTAAG------------ATGTGGTTCCCACTTATA------------------TTCTTT---TTACTATTCATAGGAGGAATTCTCATTATG---TTTTTGATTTTGTCATCGTTG---------TCCCCT------AAC---------CAAAAGTCCGAGAAGAAAACCAAAATAATTAGAACTTTA---------------TCACTTCCTCCTATCATTGTATTCACTTTAACCTCCCTTTTA---AGGTACGAA------------------------------------ACTGCATATGTAGAT------ATTCAAGGTTCAAAAGAAATTCTTTCACAGGGAGCAAATATATCTATGCTAACCATTATGGTGCTAACATACTTTATCATTTTTATGAAGATACTA---------------------ACTACAAAAAAATCTACC------CTCCGACTGGAA------------------------------------------------------------
>Trombiculidae_sp4.
------------------------------------------------ATGATAAAACGATGAATCTTCTCAACCAACCATAAAGATATTGGAACAATATATTTCGCCTTAGGT---------------CTTTGA------TCAGGAATTCTAGGAACTAGTCTTAGATTAATCATTCGAATAGAGTTGGCCCAACCATCTAATATAATTGGTAATGATCAAATTTATAACTCTATTGTTACAGCACATGCCTTTATTATAATTTTCTTCATAGTTATA---CCAACTATAATAGGTGGATTTGGAAATTGATTAATTCCTATAATAGTTAAAGCCCCAGACATAGCCTTCCCACGTCTAAATAAC---------------------------------ATAAGCCTATGGCTATTAATCCCTTCCATATCATTTATACTTATATCAATATTTTCTTCTCAAGGAGCAGGCACAGGATGAACGGTATACCCTCCGCTGAGAGGAAACTTAGCGCATATAGGGTCATCTGTAGATCTATCCATCTTTTCATTACACTTGGCAGGAATCTCCTCTATTCTAGGATCTATTAATTTCTTAGTGACAGTATCAAATATAGTTACAAGCTCCCAAGCTTGATTTACTATTCCAATGTTTATCTGATCTGTAGTATTCACTGCAATTCTACTAGTTTTATCTCTTCCTGTGTTAGCTGGAGCCATCACTATACTTCTAACAGACCGAAACTTTAATACATCATTCTTTGACCCCTCTGGGGGAGGAGACCCTATCCTATACCAACATTTATTTTGATTTTTTGGACATCCAGAGGTGTATATTTTAATTCTCCCCGGGTTTGGGATTATT---TCACATGTCGTTAGCTTCTACACAGGAAAAAAAGAACCTGTAGGAGCACTAGCCATATCTCATGCTATAGGATCAATTGGAATCCTGGGGTTTCTTGTGTGAGGCCACCACATATTTACTGTG---------------------------------------------------------------------------------------------------------------------------------------------------------GGTATAGATATCGACACACGAGCGTACTTTACCGCAGCCACGATAATTATTGCTATTCCTACAGGTGTTAAGATTTTCAATTGAATTGCAACAATAAGAGGCTCGCATATGATAATAAATACCCCAATACTATGGTCAGCTGGATTTATCTTTCTATTCACCTTAGGGGGACTCACAGGAATTATTTTATCTAATTCCTCTATCGACATCGCCCTTCACGAC------------------------------ACATACTACGTAGTAGCACACTTTCACTACGTC---------CTATCAATAGGAGCAGTTTTTGCAATCTTTAGTGGAGTAACCCATTGGGCTCCCCTACTAATAGGTATTCACATAAACCCTAAATGACTAAAAGTTCAATTCATTATTATGTTTATT---------------------------AGAGTAAACATAACCTTT---TTCCCCCAACACTTCTTGGGACTAAATGGAATGCCCCGACGATACTCTGACTACCCAGATGCATTTTCAACTTGAAATGCTCTCTCTTCT------------------------------------------------------------------------GCAGGAGCTAATTCTTCCTCTCTAGCT---------------------------------------------------------------------------TTAATGATATTT------------------------------ATTTGAATTCTTATAGAAAGAATC---------------------------------ACGTCAAAGCAAAAAAGAGTTTCTCAAACAACA------------------------------TCCTATTCTTCGGCTGACTGGAGAAATAGA---GTTCCTATTCCACTTCACACAATAAACCAGCCT------GCTGTAATTTCAAAT---------------------------------------------------------------------------------------------------------------------------------------------ATGCCAATATGATCAATAATAAAAATACAAGACAGAAACTCTCTTACGATAACAAGATTAACAGAATTTCACGAACACTGCTTAACATACATTATTCTAATC---GCCTTTGTTACAGGTATGATAACAATGTTTAAT------------GCCTCGAAGCTCCCTTTTATT---AAATCCTCAAAAGAGTATGAATCAACCGAAATCTTTTGATCTCTTATCCCTGCAGCTATTTTAGTTATAGTTGCAATCCCATCTATAGAAAAGCTCTATAGAACAGAAGAACAATCCAGCAATGCTATAACAATTAAAGCAAACGGACACCAATGGTACTGATCCTATGAG------TATACAGAT---TCGCCC---CAA---------------------------------------------------CTTAATACAGAAGGATTTGTTGAAGATTCT---------------------CCACACCGCTTAATAATAACAAGAAAACACCTAATCCTTCCAACGAGTACAAATATTCAAATTTTAACATCCTCTGCAGATGTAATCCATTCTTGAACCATCCCTTCATTGGGGATTAAAGCAGATGCTGTCCCCGGGCGAATCAACCAAATAATTACCTCTATTAATCGTCCAAGAGTTCTTGTGGGGCAATGCTCTGAGATTTGCGGTGCAAACCACAGATTTATACCAATCACTATTTCCTCTTTGCCTCCTAAAGTATTTATA---------------------------------GAAAGCTCAAAA---------------------------------------------------------------------------------------------------------------------------------------------------------------------------------------------------------ATGAAAAAGTTTCACTCAAACCATATAGTTGAACAAAGACCCTGGCCAGCTCTAGGAGCTATGGCAGGATTTTCCATTCTAATTTCATTCACTTTATACTGGCATAATAAAATTAGAGCAGCTTCCCCTCTGGCCAACATCTTAATT------ACTACGAGTATT---CTCTTTTCATGGTCTCATGATATTTTTAATGAATCAGCGAAACAAGGA---AGACAC------------------------------ACAAAAGAGACTACTCTTGGACTAAAAATAGGGATAATTTTATTTATCTCATCTGAAGTTTTTCTATTCGTTTCATTCTTCTGAGCATTCTTTAACTCCTCTATATCACCAGTTAATGAATTAGGTAATTCATGACCACCTGAGGGGGTGAAAAGATTCGACCCGTTTTTAGTTCCTCTCTTGAATACGATCATTCTTGTGTCGTCGGGGGCTTCCCTCACCTGATGCCATAATTCTATT---CAC---AACAAACAACTAAATCTCAGCATTAAAACACTTTGAATTACAATCCTTTTAGGAATTGTCTTTTCATTTTTCCAGGGAATAGAATACTGG---------AATGCAGAG------------TTTGGAATTAGAGACTCTGCGTATGGATCCACATTCTTTATAGCCACGGGATTTCACGGACTACATGTAATCATTGGGACAACATTC---TTAGCTACATGCCTAAATCAATTAAAATTCTTTAACACC---CCTCACACCCAATTCATTAGACTTGATGCTGCTGCATGA------TACTGGCATTTCGTA---------GACGTTGTATGATTGTTTCTA---------------------TTTTCATCAATT---------------TACTGATGAGGAGCATATTCTTTTAGTATA------------------------------------------------ATGAAAACTCAAGCAAAAACAAAACACGATTTAATA---TCAATAGTTAAAACAAATTTGATTAATCTTCCA---------ACACCTACCTCGATCTCATACATATGAAATATGGGGTCTATGCTGGGGATAGCT------------------CTAGTTATCCAA------------------------------------------------------------------ATTATTACAGGAGTTATATTAGCAATACACTTTTCAGCC---------AGAGAAGAAATAGCATTCAATACT------------------------ACTATTTTAATAACACGAGATGTGAATGGGGGAACCATTATACGAGCCGTTCACTCAAATATAGCGTCAATATTC------------------------------------------------------------------------------------------------------------------TTCGCTTTTTTATACATTCATGTATTTCGGGGGTTAACAAATTCCTCCTTC---AAAAAAACAAGTACCTGAATCACTGGGGCCATAATAATTATAATACTAATAGCAACTGCATTTCTAGGATATGTTTTACCTTGAGGACAGATATCATTTTGGGGAGCTACAGTAATTACTAATTTAGCTTCGACTGTACCAATCTTAGGAGAAGATATTGTTCAATGACTATGGGGAGGATACTCAGTCTCAAATCCAACACTAAACCGATTTTTCCCACTCCATTTCTTAATCCCATTTATTTTAGTCGCGATATCAATATTACATTTAATTTCACTCCACTCAACA---GGGTCTTCGAATCCAACAGGCTCATCAAACAAAATTGAT---------------ATGACATCATTTCATCCTCTTTTTTCATGAAAAGATATACTGGCCCCA------------ATTTCTATCATAACTATCGTCCTAACCCTATCCGCCTCAAAC------CCAGATATTATAATAGATACAGAAAACTTCATCCCAGCAAATCCAATAAGTGCTCCCGTCCACATCCAACCAGAATGGTATTTTTTATTCGCCTATGCAATTCTACGATCAATCCCCAATAAGCTAGGAGGGGTAATAGCCCTAGTCATAAGAATTATAATCATTATTGTG---CCTATAGCTAAAAAAGTTAAA---------ACTTCGTCTTCAAAATTTAACCCTAGAGCCAAAAGTTCAAAAATAGTTACAGCCGCAGCATTCTTA------------ATTTTAACTATTCTAGGGGCCAAGCCAATAGAAGAGCCGTTTATATCAGCAAGAAAAATCACAGGAACTGTGTATTTTGCCAGAGTCATT------------------------------------------------------------------------------------------------------------ATATTCGACCCG------ACAAACTCCCTCTTT---------AGCATAAGCTGA------------ACTATA------GTCTTAGCCCCA---ACAATTCTTCTAACCAGA---------------------------------AAGACAATT------AAA---------AGAAACAAAACAATAATCATTATAATAAAACCTATAAGA------------ATAATTGAAAAAGAAGCG---------------------GCAAATGCCATA---------AAAAGTGTAAACACC---------------------------------------------ACAGAAACAACA------------------------AAAGCTATCTCT---GTATTA------TTTGTATTAATTGGAATTATTAATATTTGATCACTTATCCCGGCAACATTTGGACCCACAGCCCAAATCTCCCTAAACATGTCATTAGCAGTCTCCGCCTGACTAACTACTATTTTATTCTCATCAACTATAAAAACAAAGAATAGACTAGCACATTTAGTTCCATCAGGAACTCCAATAATACTTATACCCCTGATAGTAATGATTGAGCTAATTAGAAACTTTATTCGACCAATTACACTGTCAGTGCGCCTAACCGCTAATATAGTAGCAGGACACATTCTAATTTCACTTTTCGAAGAA---------------TTTATT---AGTTCGGGGTACTCCCCA------------ATACCTGTATCGTTTACAGCT---------ATATCCCTTTTAACTATCTTAGAAAGAGGTGTCTCAGTTATCCAAGCCTATATCTTCTCAACTCTAGTAACCATATACTTGTCAGAAAACCAC---------------------------------------------------------------------------------------------------ATTCCTCAAACG------------------TCCCCCATAATATGAACTTTAATCTTTGCAGCC------------------------------------------GCTATCTTGGTTTATTTTGTCATATACACATTTATA------------------------CCTTCCCCCCAACCCCTCAATAAAAAAGAAAGTGTAAAGATTAAAGTATTTAAA------------------AAGAAATGACAATGA------------------------------------------------------------------------------------------------------------------------------------------------------ATGTTGGGGCTTTTATAT------------CTTTTG------CTAGTTATTTCAATTCTTATCTCTGTGGCGTTTTTTACTTTGTTAGAAGTTCGTCTTTTGGGTCTTATTCATCAGCGGTTTGGCCCGAATAAAGTTGGATTTGCTGGTTACTTTCAGCCCTTCTCTGACTTTTTAAAGTTA------------TTTAATAGGGGA---TTTTGATTTCCTTCTTTTTCAGACACTTTTTTCTATTTTTTCTCCCCATGCTTG---GCTTTGCTTGTAGGATTTTCTTTATGA---GTTGTTTATATCGGT---------------AGCTTTTCATTGTTTTTTGTTTGCTGG---GGATCTATTTATTTTTTTTGCCTATCTAGTTTGATTGTTTTCTTTTTATTGTTTAGAGGTTGGTCTTCTGGCTCCTCCTATTCCTCTTTGGGT---------------------------------------------TCTTTTCGTTCTTCTGCTCAGGCCGTCTCATATGAAGTTGTAATG---ATTTTTGTTGTT------------------------------------------------------------TTTTGTTTGGCCTTTTTTGGGGGAGCT---------TTT---------GATTTTTATTTT------------TTT---------------------------------------------------------------------ACGGTTTGTCTGGGGGGAATTAGTGTTTGGTTTTAT------------------------------------------------TCT------TTCCCT---TTATTTATATGTTGGATTATTTCT------------TGTTTAGCTGAGTCTAGTCGTGCTCCCTTTGATTTTTCTGAGGGGGAATCTGAATTAGTTTCTGGATTTAACACTGAA---------------TATTTGGGGTCTTTCTTTGCTTTTATTTTTATTGCTGAGTATGGATTTATATTGTTTTTGGCTTGCTTTACTTCTTTGCTCTTTTGAGGGGGAGTTTTAATT------------TGATTGGTTTCTTTGTCTTTATTG---------ATGTTT---TTTATTTTGGTT------------CGGGGGGCTTAT---------------------------------------CCTCGT---------TTTCGTTTTGATTGATTA------------ATGTATTTTATA---------TGAAAGATTCTGTTGCCTTTAATTATAGGATTGTTTATTTTTTCTTTGTCTTTTAGTTTTTTT---------------------------------------------------------------------------------------------------------------------------------------------------------ATAAAGAGTTTAACTAGAATAGTTCTAATCTTCCTCTCTCTAGTAATAGTATCC---------------------------------------TCT---------------------------------TCCTCCAATTGAATAATCATC---------------------------------------------------------------------------------------------TGAATATTTATTGAAATCAACTCAATAGGGTTTATTTTATTAGCCCTG---------------------GAGGCAAGGGGG---------AAAGAATCAATA------CTAATCTATTTCTCAGTTCAAGTAATTGCCTCAATACTGATCTTAATTCTTATTTCTATAGACAAATCTATTCCTTCCCAAAACAGATGAATCAATACAGCAATCTCCAAC------------------------------------------TTATTAATTTCA---GTTTCTATGATAATGAAATTAGGGGCCCCCCCATTTCATCACTGGATACTA------------------------------------------------------------------------------------------------------------------------------------------------------------------------------------------------------------------------AAAGTTTCATTGGGGATAAATTGAAGA------ACTCTATTC------------------ACATTCTTAACTGTCCAAAAAGTAGCCCCT------------------------TTAATAGTTTTGTCCTTAACATCAGAAAAAACAATT------------ATTCCAATATTAGCA------------------------------ATGATT---------AGAGCTATTGTAGGAGTCCTCGCT------------------CAATTGGCGACA---------GGGAAGGTAAAAACTATTCTAATCTTCTCATCCATAGCGCAT---------------------------------------AGAGGATGA------------------------ATG---ATAGCCCTGTCAAAGTTAAACATCTGCAATATAATG---TGATACTTAAGA---CTTTATACA------------ATAGTAAATGCTATGCTCATATGAACATGTAAAAAGTTAAAGGTCTCAAGC------------CTAAGAGATCAA---------GAGAACAATAAATCT------------ATTATCCTGATATCA---CTACACTTA---------ATATCTCTTTCAGGTATACCACCGTTTGTGGGCTTTATAATAAAATGA------------GTGTTA---------ATCTCT---ACGGTTTGA---------------------------------------------GTTATAAAT---------GGGGCTATTGTAATT---ACGGCTGTAATTGTATGTTTAACAACAATTAATTCTTACGCATACATCCGG------------------------------ATAATCATT------------------------------AGGGCTAGATTAAAA------------AGCCCCCACAAAACGGCATCCAAAAAGAAATATAGATTTCCTCCAAGAGCATTAGCAACGCACATAGTTCCAACGGTTTCATTAATTTCTTTGATTAAAAGA---------------------------------------------------------------------------------------------------------------------------------------------------------------------------------------------------------------------------------------------ATATCAATAATTAAATTAATTTTAGTATCTCTGACTATAAGAATATTTTTATGC---------GCA---ATC---------------ATAATTTTGACAGCA------------AAAAGTCATCAAATAAATAAAATCAATAAA------TCCCCTTTTGAATGTGGGTTTAAAAAAGAAACAAGAAGAAAG---AATAGATTTTCAAGACAATTTGTTACAATTATATTATTGTTCCTAATATTCGACTTAGAAATTGTAATAGTTATACCC------TCTCCTCTC------------ATTAAGGCTGCCTCAACAACAAACTTCTTGGTAGTCTCG------CTATTCATATTAATA---CTGACAATAACCTTAATAATTGAGTGGGCAAAAGGAATACTAGAATGAAAGTCA---------------------------------------------------------------------------ATGGGTTTTGCTTTTTGATTTTTGATTAGTTCTTTTATAGTTTTTTTGTGCGGAGAAGTTTTTTTAATTTTCTCTTTT---------------------------------------TCATTAATATTTATT---------TTTTTCGGTTGCTGGGGTTTGGGCCATTCT------------------------------------------------TTTTTTATTTTTGATTAT---GGGCTATTGGGACTCTCTTTAGTTGAGTTGAGAATTTTGATTATTTAT---TTAATTATTTTGATTGGAGTA---AGAAACTTTTGGGGGGGATTAGATTACATTTGATTTATTTTTAGT---TTTTAC------------------------TTTTTGTTTGGTTTT------------TTATTT---------------------------------------------------------------------------------------------------------------------------CTGGCT---------------TTTGGT---------GTCACTAGATGGTTTTCTCTATATTTTCTATTT---GAGTGCTGTATTCTCCCCACATTTTTTGTT------------------ATTATGGGTTGGGGTTTGGGGGATGGCCGTGTTCAAGCGTCTTTCTATTTTTTATTATATACTATA---TTTTTCTCTTTGCCTTTTTTTATGTTA------GTTTTTTTTATT------------------------------GAGGGGTTGGGGGGAAGTTTGTGTATAGGTCTACATTATTAT------TTT------------------------ATGATAAGAAGAATTTGATGTTTT---TCTGGGGTTTTCTCTTTC------------------------TTCATTTTTTTGACTAAACTGCCGGTCTTTTTTCTCCATGTCTGGTTGCCTAAGGCGCATGTTGAGGCTCCTTTAACAGGTTCAATA---ATTTTGGCTGGAGTTTTGCTTAAGCTAGGGGGTTACGGTTTTGTTCGTTTATTGGACTCTTACTACTATTTAGTT---TGCGACTATATC---------TCTTTCCTGTATTCTTTCGGCCTCTTT------AGTGGGGTTTTAGCTGGAGTT---------------TCCTGTTTTCGTCAAGTGGATATAAAACGATTGGTTGCTTTTATATCAATTTCTCACATAAGATTAATACTTTCG---GGTATTCTTAGCTTGACTGAGTTA---GGATTAGTCGGGTCTATCTTCTTTATAGTTGGTCATGGCTTAGTGTCTTCTGGCCTATTCGGTTGTGTAACTTATTTTTATGATCGTTTGGGCTCACGAAGAATTGCTGTTTTAAGGGGG------------GGGTTAAATATATTTTCATCTTTCGCTCTGTTGTTTTTTGCT---------CTTTGTGTTTTAAACTTATCATTTCCTCCCACAATGAAT---TTTTTCGCTGAACTTTTTGTAGTTTGGGGAATTTTGTTT---------TATTCATTTAGAAGTTTGTTT---TTCTTATTTTTAGTTGTTTTCTTGGGTTGTCTTGGA------ACAGTTCATTTGTAT---------------------------------------AGTACATTGACTCATGGA------ATCGATTTA---GAGGTTGTGGGGGGGGAAGATTTAAACATT---AGGTCT---------------------------------------------------------AGTCTTTACTTTTTTATTCATCTCGCTCCTTCAATTGTTTTCTTTTTTATTCTGCTT------------------------------------------------------------------------------------------------------------------------------------------------------------------------------------------------------------------------------------ATGGGA---------GGGCTATCTTTT---------------CTATTAGTCTAT------------CGTTTTCAC---TTC---------------------------TTTATAGTTTTGCTGGGCATTGAAATTTCTATGCTGTCTTTATTT---------------------------------------TATATGTTATCT---------------GGTTGGGGAGGTTGAGTTGGGTCCTTAGATCTTCTT---ATTGTTTTTTTGATTATA---------ATAGTGGTGGAAGGAGCTTTTGGCTTGTGTATTTTA---------------------GTCTTTTACATTATCGGAGCGGGAGGCGACTATTACCATTACTCCTCTATATTT---------------------------------------------------------------------------------------------------------------------------------------------------------------------------------------------------ATGGGAGGA------GAAGGAGTTTTGGTTGTTTTTGAT---TTTTGCTCTTTGGGA---------AGATTTAGGTTTGATTTCACT---------------------TTTTTATTT---------GATTGGATTTCTAGTTCTTTTTGTAGT------TTTGTTTTATTT---ATTTCTTTAATAGTTATT---TTTTACAGAAGTTATTATATGGGAGGA---------------GATTTATTTATGGCACGGTTTATTTTGATTTTAGTTTTATTCGTACTTTCTATA------------------------------ATCTTTTTAATTTTTAGT------GTTAGA------------------------------------------GTGTTTTCCGTAATAGTCGGTTGAGATGGATTGGGGATTGTGTCTTTTTGTTTGGTAATTTATTACTCTGATAAAAGTGCTTTGGTATCTGGATTAGTAACTATTTACACAAATCGTTTAGGAGACATC---------------------------------------------------------------------------------------------------------------------------TTTATAATT------------------ATT------TCTATCTAT------------------------------------TTTTCATCTTTTTTTGGTGGATGATTTATTTTTTTTGAT---------------GTTTGGGGAGATTCTTTTATT------------------------------------------------------------------------------------------------------------TTT---TCTGTT---------TTT---------------------------------CTTCTTTTG---------------------------------------------------------------------------GCGTCTCTTACTAAAAGTGCTCAATACCCCTTTTCATCTTGGCTTCCCGCCGCTATATCCGCCCCAACCCCAATTTCTTCCCTGGTTCATTCTTCTACTTTAGTAACTGCTGGAGTTTACTTAGTTATCCGT---------TTTAATTTTATTTTATCTTATTGATTA---ATTTCTTCACTC---------ATCTCCATT------------------CTTTCTAGACTTACTATA------------------CTGCTCGCTGGAATTTCTGCTCTTATAGAGGTTGACTTAAGGAAA---------GTTGTCGCCATATCTACTCTTAGCCAATTAGGTCTTATATTTTTTATTCTC---TCGTTG---GGCGAATGAAAGTACTCTTTTTATCACTTATTGGTTCACGCTCTTTTTAAATCTTTAATATTTTTGAGTTGTGGGGGTTATATCTGGGGATTTGGAGGAGATCAGGAT---------------TTTCGG---------GTAAAGGGAGGCTCTATTCATTCATTCCCTCTGTTTAGCATATGTATGACTTTCTCTTCA------------TTGGGGTTGATAGGATTCCCTTTTTTGGCTGGATTTTACTCTAAAGACGCAGTTTTAGAT------TTGATTGCTTATGATTCCTTT------------TATTTTTTATCT------------------TATGTCATCTTTATC------GCTGGATGTTTATTTACT---------GTT---TTTTATTCCATTCGGCTACTACATGTATCTCTTGGTGGAATC---TTTCTATCT------------------------TCTTCTTTTGTTAAT---------TTCTTTTCT---TCCAAACCCTCTTTAGTG------------------TCT---TTA---------------ATAGGATTGGGTGTTTGAATTTTATTTATTGGATCTTTCATA---------------------------------------AGTTTTGGAGTATTG---GAAGAAAGCTTCCTATTTTTCCCTCTCATCTTA---AAAACTATA---GGAGTATTAATTTTTTTCTGTGGTTTATTAATCTCCCCCATC------------------------------------------------------TTTTTTAATTCCTTTGTTTTTAAAACTCTGTCTTATTAT------TTTTACAGTTTT------TTGGGACTCATATTT------------------------------------TTAAGA------------AATCAAGTTTTTTCGAATAGTGGGATAAATTTTAAATTAGTG---------------------------------------TTAATT---AGCGATTAT---------------ACATGACTAGAGAAATTA---------------------GAAGTAAGAAATTTATCTTATTTATTTGTATCACTGGGAAACTTAATTATTAAAATAGACTTAAAGAATTACCTTATTTGGTTATTTCTATTTGTT---------ATTTGGTTAATGGTTAGTTTCATAGTTATATACGTT---------------------------------------------------------------------------------------------------------------------------------------------------------------------ATATTAGCAATAAAGTATTTAATAATC------TCAATCTTT---------AGAGAGGCAAGAAAAACTAGA---------ACCCCGATAAAA---------------------GTACTCTTG------------GGAGTTTTGATAGCTAGTTGG---ATAATAGCCGTAAATCTAAACTTTATAAGAGGAAGA------------GCTTGACCTTCAATCATG------------------CTTATT---ATAGCATTTAATGGGGGACTAATAATTCTA---TACGTTTTTGCAATCGCTATA---------ACTATT------CAA---------GAAAAAAGTAAAAGCCTATCCATAAATACAAAAGTATTA---------------GCAACAGCTATTATTTTAATAGCATACTCCTCCCACACCAAAAAGTTCAATGAA------------------------------------------------------AGCTTCAATTCAATGTACAGATTTAGAGGAAAAACAATCATTTTTATAACAGTA------GTGATAATGATAATACTCATTCCCATAATAAGTATAACT---------------------ATCAACCCATTCAAAACA------CTTAAATCTATAAAT---------------------------------------------------------
>Trisetacus_ehmanni_Z341
TTGTATTTGCAGTACATTTTTTTTGTCTTAATTTATAATATTGTTAATTACATTAGTCGTTGGATTTATTCTACTAATCATAAAGATATTGGAAGAATATATTTTTTTTTTGGA---------------TTCTGG------ACAGCTTTTTACGGATCTTCTATTAGTTTACTTATGCGTATAGAGCTTAGAAATCCTGGTTCTTTTTTTGGGAGAGATCATCTTTATAATGTTTTACTGACTTCACATGCTTTTGTTATGATTTTTTTTGTAGTTATG---CCTGTTCTTATAGGAGGTTTCGGTAATTGGCTTTTACCATTGATGTTGGGTTGTCATGATATAAGTTATCCTCGTATAAATAAT---------------------------------TTGAGATTTTGGTTGCTTTTACCTTCTATGGGTTTTTTGTCTGTGTCTTCTATTATTTCATTGGGAGCTGGAACAGGTTGGACTGTTTACCCTCCTTTGTCCTCTTCTACTTTCCATAGTGATTTTTCTGTGGATCTAGCTATTTTTTCTCTTCATTTAGGGGGAATTAGTTCTATTCTTAGTTCAATTAATTTTATCACTACTGTTTTAATATCTCGTTACAATGGTTTGAGGACAGGTCGTATATCTTTATTTGTTTGATCTATATTGGTAACTTCCTTTTTGTTATTATTATCTCTGCCAGTATTAGCCGGTGCAATTACTATACTTCTTACTGATCGAAATGTTAATACTTCCTTTTTCGATCCTTTAGGTGGAGGCGATCCCATTTTGTATCAGCATTTGTTTTGGTTCTTTGGTCACCCAGAGGTTTATATTTTGATTATTCCAGGTTTTGGTATTGTC---TCTCAAGTAATTAGTTCTAATTGTATGAAAAGTGAGCCTTTTGGTTATATGGGGATGGTTTATGCTATTGTATCTATTGGTTTATTAGGTTTTGTTGTATGAGCTCATCATATGTTTACTGTT---------------------------------------------------------------------------------------------------------------------------------------------------------GGTATAGATGTAGACACTCGATCTTATTTCACTGCTGCTACAATAATTATTGGTGTGCCCACTGGAATTAAGATTTTCAGTTGGATAGCAACTTTTTGTTTTTCTGATTTTATAGTTAGACCTTCTATGTTGTGAAGAATGGGTTTTGTATTCCTATTTACTTTAGGTGGTTTAACCGGAATCGTTCTTTCAAATTCTTCTATGGATATTGTTTTACATGAT------------------------------ACCTATTATGTAGTGGCCCATTTTCATTATGTA---------TTATCAATGGGAGCAGTATTCGCTATTTTTTCCGGTTTTACTCATTGATTTTATAGATTCTATGGTTTTATGATAAATCAGAGTTATTTGAAGGTACATTTTTATGTTTCTTTTTTA---------------------------GGTGTTAATATAACTTTT---TTTCCTCAGCATTTTTTAGGATTAAATGGAATACCCCGACGTTATTCAGACTATTCTGATTCTTTTTATTTGTGAAATTTTGTTTCGTCC------------------------------------------------------------------------TTAGGTAGTTTTATTTCTATTTTTTCT---------------------------------------------------------------------------TTATTTTATTTT------------------------------GTTTATTGTTTGTGGAATTCTTTA---------------------------------TCTTTTAAGATATTGACAATTTCTTCTTCTTCT------------------------------TATTCTTCCTCTTATGATTTAAATAGATTG---TACCCTTTTAATGATCATACTCTTTCAATTCCTCCAGTTTGTTTTTATTGTTATAGTAAT---------------------------------------------------------------------------------------------------------------------------------------ATGACTACTTGAGGAGGAGTGATTTTTCAAAATGGGGTTTCAAATATAATAGAGAGAGTTGTTTTTATGCATGACTTTGCTATGATGTTCATATTTTCAATT---TTAATAATAGTTGTTTATTTTTTTTTTTATTCT------------TATATTTCGGGATTTTACAGA---TTTAGATTTTACGAAGATCATTCACTGGAGACTGCTTGGACTTTGGTTCCTTTTTTTATTCTTTCTCTTCTTATTATTCCTTCTTTGTCTTCATTATATGTTTTAGATTCGTGTTTTTTTTGCGGATTATTGGTAAAAATTGTGGGACATCAGTGGTATTGATCATATTAT------ACAAGAGTTGGAATAGAT---TTA---------------------------------------------------TTATCATTAGATTCTTATATG------------------ATAAGGGATAGATTTTTACGGTTGTTAGACGTAGACAATCGTTTAGTGGTACCAGTTTTAACTCCAATTCGTTTTTTTTCTACATCTTCAGATGTTATTCATTCTTGAACTATTCCTTCTTTTGGAATAAAAATGGATGCTGTTCCTGGACGTTTGAATCAGTTTTGTACGTTAGCAAATCGATCTGGGGTATATTTCGGACAGTGTTCTGAAATTTGTGGAGCCAATCATAGATTTATGCCTATTGTAATGGAAGTAGGAAAAAAT------------------------------------------------------------------------------------------------------------------------------------------------------------------------------------------------------------------------------------------------------------ATGAATTTTTTGGGTTTACATTATTACATTATTCTCCATTTTAGATCTTGGCCTTTATTTTCTAGTGTTTTTTCTATGAATTTCTTTTTTTCTATTTTAATTTTTTTTTAT---TATGGTAATTTTAATTACCTTCTTTTATCATTAGTTGGT------TTGCTTTTGATC---TGTTATCAGTGATGGCGGGACTTTAGAAGGGAATATTGTCATATTGGT---TCCTCA------------------------------TCTATTTTAATTGATAATTGTTTAAAATATTCAATGATTTTATTTATTTCATCTGAGGTGTTTTTTTTCATTTCTTTTTTTTGGAGATATTTTCATTTTATGTTATCTGATTCAATAGAGTTAGGTTGATTATGAAGTCCTTTATCTCTTATAATGTTTGATTATAGAAATGTTCCATTGATAAATACCTTAATTCTTTTAAGTTCTGGTTTAACAATTACTATTTCTCATAATTATTAC---ATT---AGTTTTCATTATATATTTTCTTTGTTTTATTTATTTTTAACTTTAGTTTTAGGATTAATATTTACCATTTTACAGTATATTGAGTATCGA---------AGTTCTTTT------------TTTTCATTATTTGATTCAAGTTTTGGTAGTGTTTATTATGTATTAACTGGTTTTCATGGTATTCATGTTATTATTGGAAGTTTGTTT---ATTTTTGTTACAATTATTCGTTCTACTACTTTTTATGTT---TGGGGGGATTCAATAACTAGATTTGATTTGTGTTCCTGA------TATTGACACTTTGTA---------GATGTTGTTTGAGTAATATTA---------------------TATTTTTTTGTA---------------TATTATCTTTCTTTG---------------------------------------------------------------ATATACTTTTTTAATCGAAAGAATGGAACATTGATA---AATTTAATTTCTTCTACTGTTTGGGATTTGCCT---------TCTCCTTCTTCTATATCTTACTTTTGAAATTTCGGTTCTTTGTTGGGTATTTGT------------------TTTGTTATTCAG------------------------------------------------------------------TTATTGACAGGATTGTTTTTGTCTTTACATTATATTTCT---------TACTCTGAATTTTCTTTTTTTAGT------------------------GTAGTTCATATTAGACGGGATGTTTGGAGTGGCTGACTTCTTCGATTTATTCATATGAATGGTGCTTCTTTGTTT------------------------------------------------------------------------------------------------------------------TTTTTCTTTGTATACTTTCATATTGCCCGTGGGATTTTTTTTACTAGGTTT---GTGCATAAAACTGTTTGAGTTACTGGAGTTTTGATTTTATTGTTATTGATAGCTATTTCATTTTTGGGATATGTTTTACCTTGAGGACAGATGTCTTATTGAGCAGTAGCTGTAATTACTAATTTGTTTTCTGTAGTACCATTAATTGGTAAAGATTTAGTTTTATGGCTTTGAGGTGGTTTTTCGGTTAGTGTTCCCACTTTAACTCGATTTTACTCCTTTCACTTTTTATTTCCTTTTGTTTTGATGTTTATTGTAATATTGCATTTATTTTTTTTACATAATAAT---GGTTCTAGTTCTAATGTTGGAATCAATAGTAATATTGAT---------------AAAATTTCTTTTCATCCTTTTTTTTCTGTTAAAGATTTTCTTAGTTGA------------ATTATAATGTTTATAATTTCTTATTTAGTGGTTTTTTTTACT------CCTTACGTTTTTGGGGATCCAGTAAATTTTTCTCCGGCTGATCCTCTTTCTACTCCTTTGCATATCCAGCCAGAGTGATACTTTCTTTTTTCTTACGCTATTCTTCGTTCTTTCCCTGGAAAGTCTGCTGGTGTTATTGCTTTATTTTCTTCTATTTTAATTTTGGGTTTTCTGCCTTTTTTTAATTATATATTT---------------TCTTCAAAGTTTAGCTATATTCGTTATTACTTTTTTTGGTTTTTTTGTTTTAATTTTTTA------------TTTCTTATTTATTTAGGGGCTATACCAGCTGAAGAACCTTATGTTTACGTTAGAAAATTTTTTACTTTATCTTATTTTTCTCTTTTTATT------TTTATAAATATT------------------------------------------------------------------------ATGACTAGTTTATTTAGTTCTTTTGATTTT------------TATATTTATATTATA---------------------AGAGATTTTTATTTATGGATTTTTGTTTCA------TTATTGTTTTTTCCT---------------------------------TACTTTTATATATTTACA---------GTTTTTTCTAAT---------------TTATATAATAATATTTTTTTATTT------------ATGTTG---------------------GATTTTATTAAT---------AGTTTGTCTTCTAAT------------------------TCATTT---------AAC---AAGTCTTATTCT------------------------TTCTTTTTTTTT---ATACTT------TTTATTTTTATGTTTATTCAGAATTTATCCTCTATTTTCCCTTATGTTTTTCCTTTGACTTCACATGCTTGTTTTGTGTTGGGGTTTTCAGTTGTAATTTGAATGAGTTTTAACTTATTTTATTTATTAACAAATATATCTTCTTTATTTATTCATTATGTTCCTTTAGGAACACCAATTTTTTTGGTTCCATTAATATTTATTATTGAAGTTATCAGAAATTTTATTCGCCCAGTTACTTTGTCAGTTCGTCTGATAGCTAACATTATTTCTGGTCATTTATTGATGGTTCTTTTATCAATA---------------AGAGTAGTTTTTACAAGATTA---CAA------------GGTTTTATTAGTTTTATTTTT---------TATGTTTTTTTAACTATGTTAGAACTTGCAGTTTCTTTTATTCAATCTTATATTTTTTGCACTTTGTGTTCTCTTTATTATTTGGATTTATTT---------------------------------------------------------------------------------------------------TTGCCACAGCTT------------------TCTGATATTAATTGA---------------ATA------------------------------------------AATCAAATGTTATTAGGATTTTTATTTTATTTATTA------------------------TGTATTTTTTATTATAGAATAAGTTTTATTGTTTTGTCTAAAGTGTATAATTTTAATATTTATATTTTAAATTTAACTTTTTTT------------------------------------------------------------------------------------------------------------------------------------------------------------------------------------------ATT------GTATTATTATCAGTACTTTTATCAGTTGCTTTTTGTACTCTTATAGAACGTAAAATTTTGGGTCTTATTGGCTTGCGTGTAGGACCAATAAAAGTTTTAGTTTTAGGTATATTACAGCCTTTTTCAGATGCTTTTAAATTA------------GCTGGAAAACAG---GATAATTTAATTTCTAATGTGTATAACTTTTTATTTATAATTATTGGACTATTA---TTTTTGATTTCTTCTCTTATTTTATGATGTTCTAGTACTATTTTT---------------ACTTCTAAT---TTTTCTATTAGAATA---GATTATTTAATTATTTTATTAGTTTTGTCTTTTAATACTATTTTTATTCTTTTAATGGGTTGGGTTTCATTTTCTAAGTTTCCAATTATTGGT---------------------------------------------AGAATTCGTGCTTCAACTCAAGCTGTTTCATATGAGCCTTTAATT---ATTATTATGTTT------------------------------------------------------------TTAATATCTTGCTTTGTTAATGGTAGG---------TTT---------AGACTTAGATCA------------------------------------------------------------------------------------AGA------TTTAATTGTTCG---------TTATTA------------------------------------------------TTTATTTTTCATCCATTATGTTTGATATTTTGGTTAGTTGCT------------GTTTTAGCAGAAATGGGACGAACTCCTTATGATTTTTCTGAAGGAGAGAGTGAATTAGTTAGTGGTTTTAATACTGAG---------------TTTGGTTCAAAGAATTTTTCTTTTATCTTTTTGTCGGAATATTCAAATATTATTTTTGTTTCTACTATTACTATAGTTATTTTTTTTTTT---------TATAGCATTTAT------------TTATTTTCATTTTTA---------CTTTTTTGGTTTGTATGGATT------------CGATCTGTATTA---------------------------------------CCTCGT---------TCTCGTTTCGATTTTCTT------------ATAAGTTTGTCT---------TGAAAATTTCTTATTCCTTTTTTTACT---TTTTATTTAGTAGTTTCAATTATTTTTTCT---------------------------------------------------------------------------------------------------------------------------------------------------------------------ATTTTTATTTATGTTGCTTTTATA---------ATTCCATTTTTT---------------------------------------GGT---------------------------------TTAAATTCTATGTTTTTTACT---------------------------------------------------------------------------------------------TGAATTCTAATAGAGATTAATACTTTAATATTTATTTTTCTGAGATTTATGTGTACA---AATTTAAGAAAT---AGACTTTTATTTGTATGTGAGTCTTCT------TTTTTGTATTACAAAATTCAGTGTTTTTCTTCTTTTTTGTTTTTG------------------------------AGAAGAAGGGTTTTTTCTGATTTATTTATTGATACTTTTAATTAT------------------------------TCTTGTATTTTATGTTTCTTTTCTGTTATTATTAAAATAGGTGGTTATCCATTTCACTCTTGAATTTTC------------------------------------------------------------------------------------------------------------------------------------------------------------------------------------------------------------------------TCTTTTATCGATAAAAGAACAAAGTTT------CCTATTTTA---------GCT------GTTCTT---ACAATTCAGAAA---ATTCCT------TTA---------------TTTGGGGTTTTTTTGGGA------------------ATTTCGGTT------AGTTTATCTATA------------------------------TTTTATTCCTGATTTTCTATTTTATCTGGTTCTGCACTT------------------ATGTATTTTCAG---------CGGAGGGTTTTAGAAATGTTGGTAGCTTCTTCGGTATTTAAT---------------------------------------ATTTTTTGG------------------------TTA---TTAATTCATTCTTCCTTAGTTTTTTTTTTTTTTTTT---TTTTTTTTTTTA---GTTTACTTT------------TCTTCTGTAATTTACATTTTTAATTTATCTATTGGTTTAAATTTTAATAGATACATTTTTTTTACTAGAAATGTCGTTTTC------------------------------------TTCTTATGTACTTTTTTA------------GTTTAT------GGAATGCCACCTTTTAGTTTATTTTTATTTAAATTT------------TCATTG---------ATTAGC---ATGATTTCT------------------------------------------TATACTTACGGT------------------TACTTGGAGTTTATTTTGTTAATAATTTTTAGTTTTTTTTCATTTTGTTCATACTTAAAG------------------------------TTTTTTTTTCCT---------ATTTACGTTGGAGAATCTTCTTTTTAT---------AAGACTTTTTTATGTTCT------------------TATTCA------------------------TTTTATTTATTTTCATTTATCTTTATTTCATTTTTTGTTTTTTTT---------------------------------------------------------------------------------------------------------------------------------------------------------------------------------------------------------------------------------------ATATTATTTAAT---------TATTTAGCTGTTACATTATTATTTGGTTTAGTATTTTTT---------TTA---GTT---------------TTTTATTTTTCTTCA------------ATTAAAGTCTTTTTAAATCATAATTATCAG------AGTTCTTTTGAATGTGGGTTCAGATCAATGTTTTATTCTCGT---TATTCTTTTTCTGTACATTATGTTATGGTTATTTTAATTTTTGTTTTGTTAGATTTAGAG---TTTACTTTAATCTTTTGGTTTTTTTTTTCT------------TCTTCT---CCAAGATTTATATTTAGTTTCTCTATTGTT------TCTTTTCTTTTATTA---GTAATACTTAGATTGTTTTATGAGTGGTATGTTGGGAGCTTGGATTGGTCTTAT------------------------------------------------ATGAACATAATAATAATAAAAACTTTAAAATTAAAGATAAGAAAAAAGTTTTGCTTCTCCACAATATTTATA---------------TTAGTTCCAATTTTAAGT---------------------------------------------------------------------------------AAAGATGAAACA------------------------------------CTCATATCATCAATTATTAGTATT---AAC---TTAACTTCTGGA------CTACTAGTGATTTTATGTATTTCGTTATTC---ATTGTTTCTTCTAGAGAAAAATTTAAT---TTA---ACAAAAAAATTTGAGAAAATAATGTTATTTACT---TTAAAT------ATT---------------TTACTATTTTCTATA------------TCTTCT---------------------------------------------------------------------------------------------------------------------------TTATCT---------------TTTTGC---------TCAGAAGACAAAATATTATTTTTTGTGGCATTC---GAAGTGTCAATTATTCCCATACTAGTTATA------------------GTATTCTTAATAAGTAAAAGTAAAGAAAAAGTAGAATCTTCTCTATACATAATAGTAATGAGAACA---AGAGGGTCAGTACCATTTTTATTG---------------TACATCTCTAAA------------------------------GAAAACCAAACGTTAAATTCACTTATTTTAGAAATCTCTAATATA------------------------GAACAAAAAAAAATATCTGAAACA---TTATTTATAATTAGTATA------------------ATTATAATT---TTATTAATCAAAATGCCTTTATTCTTTTTTCATATTTGGCTACCCAAGGCTCACGTAGAAGCTTCTACTTTAGGATCTATA---ATTTTAGCAGGTATTATACTAAAACTTGGTATCTCAGGATTATTAAAAAATCTAGACATTTTTTCA------GAG---AAATTAACA---AACGTAAAGCCTATTATTATAATGATTTCTTGGCTA------TCTATACTAGCCTGTATGACC---------------ATATCAATCCGAAGAAGGGACATCAAAAAAATAGCAGCAATTTCTTCTATTACTCATATAGGTATAACTTTAAAC---TCCATTATAACAATAAAAATTAAC---GGGATAATTGGAGGAATTATTATAAGAGTTACACACGGTCTAGTTTCATCTTCTATGTTTTTATTAATTGGGTGTATATACGAAAAAACTAGAAGTCGAAGAATCTTTTCCAATAAAAAT------------ATAGAAAGAATAGATAAACAAATAAGAATACTATGAGTATTT---------ACTATATTTATAAACGTAGGTATCCCACCAATAGGATCA---TTTTTAAGAGAAGTATTTATAATAATAACATTTTTTTGTTTA------AGA------AAATATATTTCCATTTTCATTATAACTTCAATATTTTTAATCAGATCTGTT------TGTATGATCTTTGTG---------------------------------------ACAAAAAGAATTTTTTCA------AAA------------ATTGAAAAAATAAGCAACATCTTTAAC---CCCATG---CCTATTTCTTTATTT------------------------------------------------------AACTTCATATCATTACTA------ACCTTTCTAAAC---------TTAGACGTAATTTACTACATT---------------------------------------------------------------------------------------------------------------------------------------------------ATTAAACTTTGAATAAATCAAATAAACCTATATTTAACTATA------------GTAATTATA---------TCTTTAGGATTT---------------ACATTAAAATTA------------AAAGAAAAA---AAA---------------------------ATAATAATTCTTTTGCTTCTAGAAATAATCATGATATGAATACTT---------------------------------------TTATTTTTTACA------------ATAAAAATAAGAAAGTACCAGGAAAATAACATTTCTTAT---ATAATAATTATTTTAATG------ATCATGGTAACAGAAAGTATCTTAGGGCTATCCATTATA---------------------ATTTCTTCCTCACGTAACAGTTCAATATTTAGTTCTAACATCATTTCTTGATTT---------------------------------------------------------------------------------------------------------------------------------------------------ATACTAATTACTATATTAATTATAATATCTTCTAATTTC------------AACAAA------TCCTCAATTTCTATAAAAGTAAAT---ATAATAAAG---------------GAAACAGAAATAAATATTTCT---------------------TTTTTAAAA---------AGAGAAATTAGAATTATACTATCAGTA------ACAGTATTAATA---GTTACTTTAATTATTATA---TTTTACAGAACATTCTACATAGAATTT---------------TACAAC---AAAAAAAAATTTAACATCCTAACCATCTCATTTTTTATATCTATA------------------------------TCTGTATTGTCCTTCAGA------CAAGAC------------------------------------------TTTAACTCAACTATAATTGGATGAGACGGGTTAGGAATTTCTTCAATTTGTTTAATCATAATATATCAAAGAAAATACACCGTTATAAACAGTCTAATCACAATAGCATTCAATCGTTTAGGGGACGTA---------------------------------------------------------------------------------------------------------------------------TTAATTATA------------------GCA------GGGTTAATT------------------------------------ATAACTTCTTTAAACTTA------------AGATCTTTATCATTCCCCCTAACAGACAAAATTACAAACTCAACT------------------------------------------------------------------------------------------------------------TCAATTATT------------------------------------------------TTAATAATA---------------------------------------------------------------------------GCTAGAATAACCAAAAGAGCTCAATTTCCTCTATCTACTTGACTACCAGCTGCCATAGCAGCTCCAACACCAATTTCAGCCATAGTTCACTCATCTACCCTTGTAACAGCAATCGGAAGAGCAATAATAAAA---------ATACAAGAAATTATATCTGTAAACAAT---CTT---------------------------------------------ATAAATCATATATCAATGGGGGGGGGGGGGGGGGGGGGGGGGGGGGGGGGGGCAACTATTTACGTCTCAGATTTAAAAAAA---------GTAATTGCATTTTCTACAATAAGACACATTAGCACTATAATATTTATAATT---AGTAAA---AGAATAATAAATATAGCTATAGTTCATATAATTTCTCACGCTATATTTAAAACCTCTATTTTCATAATAGCAGGAATAACATTCATTTCTTCTTTTGGGAATCAAAAT---------------TTAAAC---------TTCTTAAGAAAA---ATAAAAAATCCTAACATTCAAGACGTATTTACAAAAATTAGATTA------------ACTAGACTAACAGGAATCCCATTCACATCCTCATTTTACTCTAAAGATTTTTTTTTAGAA------ATAATGATATATAAATCA---AAC---------TCTTCTAATTCA------------------GTATTTATCCTATGC------TCATCAACAATTTTAACT---------ATA---TTGTATTCAACAAAAATTATTAAAACTATTACAGAAAAATCAAACTTTTCAAAG------------------------TCTTGTATATTAAAAATAAATTCATTAAAATCA---------------------------------------------TCA---------------AGAATAATAACCATTATAAGTATAATTGGAAGATCTGCAGCT---------------------------------------ATTATCATAATACCAATAAAATCTAGCCCTATTATTGAA---------------AAAATAGAATTAATATTA---ATACCAATATCAATGATTATGTCATTATTT------------------------------------------------------------------------------------ATAATAAAACCCAATAGAAAAAATTTAATAGTAATTATATCAATAATAATA---------ATAAAA---------------AAATCTATAACT---------------------------------ACAGAAAAATTGAACAACTTAATTAAATTTTCCAAGTCTATAAACAGAAGAGACTTTTTTATAATA---CAAAACAAA---------------TCATGAAAAATTAAA---------------ATATTT---------------------------------------------------TATAAAAAATTTAGAAATAGATTCTTTTTATTTAAGTTATCTATAATAATAATTTCAATTATTTCTATTTTTATAATGTCATCTACAATCATAAAAATTAAT---------------------------------------------------------------------------------------------------------------------------------------------------ATACTTATTTCTTAT---------TTTTGTTGTCTA------ATTTTAACC---------GTTTTCTTATTTTATTGCCCT---------AGACCTTTTATT---------------------TCTTGTTTG------------TTACTTTTGATTAATAGGTCT---ATTTTTTCTTTTATAATATATGTTTTTTTAAACAGA------------GTCATAGTTAGTTTGTCT------------------TTTGTT---CTAGTTTTTATTGGTGGGATATTAGTTATA---TTTATTATAGTATCTTCTGTT---------AGTCCT------AAT---------GAAAAGAATGTTAATATAGAGTTAACTTTTATAATTTTGTTT---------------------TTTTTTTTTTCTTTAATAATCCCTGTCATAATAGATTTTAATTTT------------------------------------GATGTTTTTTGTTTAAAATTAGTTTTTTCTAGTACTTATTAC------------------ATTTATTTTTGTGTTTTATTCATGTATATGTATTTTTTCTTATTTATGTACCTTTGC---------------------ACATTTAAGGGTGTATCT------TTACGATCATTTTTTTTC------------------------------------------------------
>Trimeroptes_luanchuanensis_Z322
---------------------------------------ATTTTAAAAAAATTTCCTCGATGAATCTATTCAACTAATCATAAAGATATTGGTACTTTATATTTTATTTTTGGA---------------TTTTGA------ACAGCTTTTTATGGTTCTTCATTAAGAATTTTAATACGTTTAGAATTAAGACAACCCGGATCTTACATTCATAATGATCATTTATATAACGTATTTGTTACATCACATGCTTTCATTATAATTTTTTTTGTGGTAATA---CCTGTATTAATAGGTGGTTTCGGTAATTGATTAATCCCTTTAATAATAGGGTGTCATGATATACATTTCCCACGAATAAACAAC---------------------------------CTAAGATTTTGGTTACTTTATCCAGCAATAACATTTTTAATTTTGTCTTCTTATGTTTCTATAGGAGCTGGGACTGGTTGAACAGTCTATCCCCCATTATCCAGAATCAGCTATCATAATGATATCTCAGTAGACTTAGCTATTTTTTCTCTACATTTAGGTGGAATTTCTTCTATCTTAAGATCTATTAATTTTATTACAACTATTTTTGTAATACGAATTTATAGGTTAAAAATAGAACAAATTCCTTTATTTATTTGATCAATATTAGTAACTTCATTTCTTTTACTTTTTTCATTACCAGTTTTAGCAGGAGCAATTACTATACTTTTAACAGATCGTAATTTTAACACATCATTTTTTGACCCAATAGGTGGTGGAGATCCTATTTTATACCAGCATTTATTTTGATTTTTTGGGCACCCTGAAGTATATATTTTAATCCTACCAGGTTTTGGTATTATT---TCACAAGTAATTAGTTTTTATTGTGGTAAATCAGAACCATTCGGATACTTAGGTATAGTATATGCAATTATTTCAATTGGAGTGTTAGGTTTTATAGTGTGAGCCCATCATATATTCACAGTA---------------------------------------------------------------------------------------------------------------------------------------------------------GGAATAGATATCGATACACGAGCCTACTTCACTGCTGCTACTATAATTATTGGAGTACCAACTGGTATCAAAATTTTTAGTTGAATAGCTACCATCTCAATATCAAAAGTCTCCTGAGAAACACCTATATACTGGTCAATAGGATTTCTATTCTTATTCACAATAGGCGGTCTAACAGGTATCGTCTTATCTAATTCTTCCATAGATATTGTTTTACACGAC------------------------------ACCTATTATGTAGTCGCACACTTCCATTACGTT---------CTATCAATGGGGGCTGTATTTGCAATCTTTGCAGGTTTAACACATTGATTACAAATTTTTTATTCTTTTAAACTAGACAATTTTATACTAAAATCTCACTTTTTCATATCTTTCATT---------------------------AGAGTTAATATAACTTTT---TTTCCACAACATTTTTTAGGTTTAAATGGGATACCACGGCGATATTCAGACTACCCCGACTCATTTTTTTATTGAAACATAATTTCTTCA------------------------------------------------------------------------ATTGGATCTTTTATCTCATTATTTTCT---------------------------------------------------------------------------CTTTTTTTTTTC------------------------------AGATTTTTAATCTGAAAATCCATA---------------------------------TCAAAAAAAATAATTACAATTTTTGTAAGAAGA------------------------------TCGGACTCATCTTTAGAGATATTTATAAAT---TATCCTTTAGAATTTCACACAATAAGTCAACCCATTAAACCACTACTAATAAATAAA------------------------------------------------------------------------------------------------------------------------------------------ATGATAACTTGAAATAGAATATTTTTTAATTCTCCTAGAACTTTGCTCATAGAAACAATTATTATTATACATGACTACATAATAATATTACTACTTACAATT---TTTCTAATAGTAATATACAACATATCCTATAAT------------TTTTTTACAAAAGAATTCAAT---TTAGAATTTTTTGAAAATCATCAAATTGAAAGAATTTGAACCTTCGCTCCTTTCATTTTACTAATATTTATTATTGTTCCCTCTTTAAAGTCACTATACATTTTAGACAGGTGCATATTCTGTGGTATAACAATAAGAATTATTGGACACCAATGATATTGATCTTATTTC------ATAAAAGAC---GTAAGA---AAT---------------------------------------------------TATCAATTTGATTCCTATATAATAAGA------------CAAGAACAAACTAAATTACGACTTTTAGATGTAGATAACCGTTTAATTATCCCTAATTTTATTCCAATTCGATTTTTAGTCTCATCTAGAGATGTACTTCATTCATGAACACTTCCTTCTTTAGGTGTAAAAATAGATGCAATCCCAGGACGATTAAACCAATTTTGTTTATCAATAAAGCGAACTGGAGTATTTTTTGGACAATGTTCCGAAATTTGTGGGGCTAATCATAGATTCATACCAATCGTAATAGAATCAATTAATACAAAAGATTTCTTA---------------------------------AAATTAATT---------------------------------------------------------------------------------------------------------------------------------------------------------------------------------------------------------ATGATAAGAAAAACACATCATTTTTTAATTTTAAATCTTAGAGCACACCCATTTTTGATTAGGATAAGATCTTTTAATGTTATATTATCTTTATTAATTTTTTTCAAA---TACAAAATTATTACAAACATATTAATTTCGATAATTATT------TTAACAATTAAA---TCTATAACTTGGTGATTAAACTATAGAAATGAGTTAAGACTAACAGGA---TACTAC------------------------------ACACAACTACTTACAATAGGGATAAAGATTGCAATAATTCTATTCATTTACTCAGAAATTTTTTTTTTTATTTCTTTCTTCTGAAGATACTTTCATTTTTTTTTATCACCAATAATAGAAATTGGTTTAACATGACCTCCAAAAAACCTTAAATTCTTCAACTATAGTGATGTGCCATTAATTAACACCTTAATTCTTCTAAGATCAGGAGTCAGAGTAACTATAAGACATTACTATATA---ATA---GAAAAAAAAAAAAAAATATCACAACTTATACTAATATTAACGGTATCTCTAGGAATTATATTCACTATTTTGCAAAAATTAGAATACTCA---------AACTCATTC------------TTCAGTCTTAGTGACTCAACATTTGGGGCTTCATTTTTCATACTTACAGGATTCCACGGTGTACACGTTATAATCGGTTCAATATTT---CTAATAATATGCATAATACGATTCCAAAAATTAATTTAT---TCTAAAAAAGAATTCGTAAGATTCGAAATAGCCTCATGA------TACTGACATTTTGTA---------GATGTAGTATGAATTTTTTTA---------------------TATGTCATAATT---------------TACTACTTAAATAGA------------------------------------------------------------------ATAAAAATTGTACGAAAGAAAGAAAATTTAAAC---ATCTTAATCAATAATTCTTTATGAGATCTACCT---------TCTCCCTCTTCTATGACATACTTCTGAAACTTTGGGTCAATACTAGGTATTTGT------------------TTAATAACACAA------------------------------------------------------------------ATAGTTACAGGTTTACTTCTAACTTTCCATTACACAGCA---------TTTTCCACTGAAAGATTTTACTCA------------------------GTATCAAAAATTATACAAGAAATTTGAAATGGATGAATTATCCGATTAATTCATATAAACGGGGCCTCCATGTTC------------------------------------------------------------------------------------------------------------------TTTCTATTTTTATATTTACATCTATTTCGAGGTATATTTTATTTAAGAGCA---TCTAATAAAAACGTATGAAATAGAGGGGTTACTATCATAATCATATTAATAGCTATCTCATTTTTAGGTTACGTTCTACCATGAGGACAAATATCCTACTGAGCAGTAGCTGTAATTACTAATCTATTTTCAGTAGTACCATTAGTAGGAGAAAGTTTAGTAAAATGAATTTGAGGGGGTTTCTCAGTAAGGGCCCCAACCCTAACACGATTCTACTCATTACATTTTCTACTACCATTTATTTTATCAATATTAGTCCTAATCCATCTAATATTTTTGCATTCGAAA---GGTTCCAGAAATAGAATAGGTCTAAATAGAAATCTAGAT---------------AAAATTGAATTTCATCCATATTTTAGAATTAAAGATTTATTATTCTTG------------CTAATTAGAATAGTACTAATTGTTAATTTAGTAGCATTCGCC------CCATACATGTTGGGGGATCCTGTGAACAACATTCCAGCAAACGCTATACAAACTCCAGTACACATTCAACCAGAATGATATTTTCTACCATCATACGCAATCCTACGATCCCTACCCAGTAAAACAATAGGTGTTTTAGCTTTAGCTTTATCTGTATTAATCTTTTATTCTATAACTTTATTTAAATTAAAATTT---------------TCAACCAAATTTTCTAACCAACGATACATTATATTTTGAATTATAATTTCATCGTTTATA------------TTTTTAATAAAAATAGGGTCAATACCAGCAGAAGAGCCTTACGTATTAATAAGAAAATGAGGTTCACTAATTTACTTTTCTAGAATTATA------ATATTAAACTTA------------------------------------------------------------------------ATGATAAGACTTTTTTCAAGATTTGATTAC------------AAAATATTCACACCT---TTTATA------------GTATTTTTTATC------CTAATAAAT---------TGAAATTTAAATAAT---------------------ACA---------ATT---AGAATGATCAAC---------TCTAAAATAACTATCAAA---------------AAAAAATTTTACAATGAA------------ATAAAT---------------------ATATTTTTTCTA---------TCTCTAAAGCCAAAA------------------------AAATTT---------AAC---AAAATAATAAAA------------------------CTAATAGCAATA---AGATGT------ATAACCACCCTTCTAGTATTAAACTTTACCTCAGTAACAAGATACAATTTCGCTTTAACCTCTCAATTTGGGATAGTAATATTTTTAACTCTAAATATTTGATTTAGTTACATACTTTTTATAATAACAAAAAACAAAAAAAATTTAATAATCCACTGAGTTCCAGAAGGAACTCCTATTTATTTAACTTGATTCCTATTTTTAATTGAAATAATCAGAAATATTATCCGTCCAATAACAACTACTGTACGATTAGTGGCTAATATTTTAGCAGGTCATTTATTAATAAATCTTTTATCCAAA---------------TTAATT------------TTA---AAA------------TTAAATTTACTAACCCCATTA---------TACATAGTTTTAAATATAATCGAATTTTTTGTAGCTTTAATTCAAGCCTACATTTATGTAACTATACTAATGTTATTTTACTCAGAATTAGAA---------------------------------------------------------------------------------------------------ATTCCACAAGTA------------------AACGAAAATTCCTGATTATCAATATCTATTTTA------------------------------------------TATTATATTATTCTAACT------TCTATATTATTA------------------------TCTTTAAATTTC------------------CAAATAAAACAAATAAAAATATTTGAAAATAAAAAAGAACTAAATTACTTTAATCTAATAAAA---------------------------------------------------------------------------------------------------------------------------------------------TTGTTAGTATCTTTTAAATAT------------TTTTTT------ATTTTATTAATAGTTCTTATTAGGGTCGCTTTTATAACATTATTAGAGCGTAAAGTTTTAAGTATCATTGGATTTCGAGTAGGGCCTAATAAAGTCTCATTTGGTGGGTTTTTACAACCTTTAGGAGATGCTGTTAAATTA------------TCTAATAAAGAA---GTTAATAATCTTACTAATTATTCTTTTTTATTTTATTATTTAAGTTCTTTTTCT---TTATTATTTTCTTCTTTACTAATTTGA---AGTTGTAGTTTTTTT---------------GAACCGTTAGTCCTTTCTTATAAATTT---AGATTTATTTTTTTTTTCATTTTATTAGGATTTAACTCTCTTAATTCTATTTTAAGTGGGTGAAGTACTTTTAGTAAATTTTCTATTATCGGC---------------------------------------------AGTCTTCGTACAGTCTCTCAACTTATTTCTTATGAAGCCGTTTTA---TATTTGTGTTTA------------------------------------------------------------TTTTTTATTTTTTTTTTATATAATTCT---------TTT---------TTGATTTACAAT------------ATT---------------------------------------------------------------------AATTTT---TATTCTGTCTTT---------TTTTTA------------------------------------------------TTTTTTTTTTTACCTTTTTGTTTTTATATTTGAGTTCCTTCT------------TTTTTAGCTGAATTAAATCGGACTCCTTATGATTTTTCGGAGGGTGAAAGAGAGTTGGTTAGAGGTTTCAATACTGAG---------------TTTGGTTCTGGATTTTTTACTTTTATTTTTCTTTCTGAATATAGAAATATTATTTTTTTTTGTTATCTTACTTCTTTTATTTTTTTTAAAATT------AACTTTTTTTTT------------TTTTTTTTTTTTTTT------------TTTTTTGTTATTTGAATC------------CGGTCAGTACTT---------------------------------------CCACGA---------TTCCGTTTTGATAAGTTA------------ATATTTTTATGT---------TGAAAATTTTATATTCCTTTCCTTACT---ATTTTTTTCTTTTTATTTTTAAATTTTTTTTTT---------------------------------------------------------------------------------------------------------------------------------------------------ATTTTATTTCAAAAATTTTATTTTATTTTTTTTTATTTTATTAGAATTTTTTTATTCATT---------------------------------------AAT---------------------------------AGAAATAGTACATTAATTTTT---------------------------------------------------------------------------------------------TGATTATTTTTAGAAATAAACATAGCTGCCTACATTCTCATAATTACTTTTTATAAT------AAATTT---TATTTTAATTTTGATTTTAATAATAAAAGT------TTCAATTACTTAGTAATTCAATCTTTAGGTTCATTAATTTTTCTT------------------------------ATT------------TCAAATAAAACAAATTTTTTTATA---------GAT---------TCAAAATTTAATATA------ATTATGCTAGCTTTCAGTTTAAGACTAAAAATAGGAACAGTACCTTTTCATAGTTGAGTTTAT------------------------------------------------------------------------------------------------------------------------------------------------------------------------------------------------------------------------GATATTTCTAAATTTTTAGAC---AAA------ACAAATTTT---------ACT------TTACTTATCACCTTACAAAAA---TTACCT------ATT---------------ATAATTTTAATATTCAAT---TTAAAT---------AATAAAGTTTTATTA---TTATTAATT------------------------------TTAATT---------AACTTAATTTTAGGAAGTATAATA------------------ATAATTATTAGA---------AAAGATTTAACAAAATTATTAATTTCTTCGTCATTATATTCA---------------------------------------ATAATTTGA------------------------TTT---ATAATAATTTTTTATATAAATCTTATAAATTTTATT---TTTATATTTTTT---AATTATATA------------ATTTTTATTTTTATTTTAAGAGAATTATTTAAAACCAGTATAAAT------TTT---------ATAAACAATACAAAAATT------------------------------AATAATAATTTAATAATTATAAGTTTT---------TTAATATTAAGAGGACTACCTCCATTTAATTTATTTTTTTTCAAAATC------------TTTAGA---------ATTAAT---TATTCAATT------------------------------------------ATAAATTTAGAT------------------AATATAATTTTTTTATTTATTTGAATCTTCTCTTTTTTAGCAATACTGTCTTATTTCTTA------------------------------TTTATATATAAAATA------TTTTTTAAT---ATAAAATTAAATTATCAATATTTTAACAAA---------------AATAAAAATTATATTATTATT------------------------TTTTTTACATATATAATA------ATATTTATAATTTTT---------------------------------------------------------------------------------------------------------------------------------------------------------------------------------------------------------------------------------------------------------ATAAACAAATCAATTTTTTTAATTTTAATAATTAATTTATTAATTTCC---------ATA---ATA---------------TTTTTTCTAGCTAGA------------AAAAAAGAAAAATGGGAAAAAATAAAAAGA------TCAACATTTGAATGTGGATTTAACTCTTACTATCATTCACGA---TTCTCATTTTCTATCCACTATCTAATTGTAGCTTTGATCTTTCTATTTTTCGATTTAGAATTATGTTTTCTTATACCA------TTCATAAAC------------GAAAACTCTTCAAGTTACATAATAAAAAATTCATTAACA------TTTTTTATTTTAATT---CTTTTGATAGGTTTATTAATTGAATGAAAAACTAAAAAATTAGAATGAACAGAA---------------------------------------------------------------------------------------------ATGATTTGATTTTTTTATTTATTTATTTTT------------AGTTTATTTATTAATTCT---------------------------------------------------------------------------------AAAAAAAATTTT------------------------------------TTTATCAATAAATATATTGAAATAAATTAT---GGTAATTTTATA------ATAATTAGTATTGTTTTAATTTCTATATTA---ATTATTTTTATA------TTTAAATTT---AATATAGAAAATTATAAAAGAAATAATATTTATAAATTT---CTTTTT------ATA---------------ATAATTTTTATTATA------------AATTTT---------------------------------------------------------------------------------------------------------------------------TTGGGT---------------TTTTTA---------ATTACAGATATAATTTTATTTTTGTTAGTACTA---GAGATATGTATATTTCCAATAACTTATTTA------------------ATTTTAAATTATTCTAAAGATAAAGATAAAATTTCAGCTATAATTTATATATTTAGAATTAATATA---TTAGGTTCTATTTTATTTATATAT---------------TTTACATTGAATTGTATAGTTTATAATATTAATAGA---ACTTTTTTATTTTATTTAAAGCCTTATTTTAATATAAAT------------------------------------------------------TAT---TTTGTTTATATTTTTTTT------------------ATTTTATTA---CTTGTTTCTAAATTACCTATGTTTATATTTCATTTTTGACTAACTAAAGCTCATGTAGCTTCTTCAGGGGCCGTTTCTATA---ATTTTAGCTAGACTTATATTAAAATTAGGTTCTTTTGGTTTATTTAAATTTATACCTATATTTTTA------ATT---TTATCAAAA---GAAATATTCAATATAATTGTAACTATTTCTATAATA------GGATATCTAATTTTTAGTTTA---------------ATTATGATTCGATTGTTTGATGTAAAATATATAGTAGCTTGTTCTTCAATTTTACATATATCTTTAATTTTACCA---TTTGTGATGATTTACACATATGAT---GGTGTAATTTCATCTATTATAATAATATCTAGACATGGAATTATTTCTTACTATTTATTTTATTTAGTTACTTTAAATTATGAGAAAAATTTAAGTCGAAGAAAAGAATTAATAAAATCT------------ATAGAATCTTCTGAAAAATGAATAACTTCAATAATTTTTATT---------TTTATATTCTTAAATTTAGGGATGCCTCCTTTTATCAGT---TTTTACAGAGAATTAATTTTTATAAAATTGTTA---TTAATT------AATTCTTTATTTATAAGGCTAATATTTATA---ATTTTAATAATTATATCAATTATATTT------GTTATATTTTATTTA---------------------------------------AGAAAAATTTTATTTGGT------AAA------------AAGTATCAATAT---GAAAAAAAAAAA------ATA---AACATAAATATGAAT---------------------------------------TTAAATTCTTTT---ATTATAATTTCAAGAATT------ATTTTTTTAACT---------TTTATTAAT------------------------------------------------------------------------------------------------------------------------------------------------------------------------------------ATTTTAAGGTCT---------------------TCTTTATCT---------TTAGTTTTTAAT---------------ATTTTAAAATTT------------AGAAAAAAA---AAA---------------------------TTAATCACATTAATAATGTTAGAACTTTTATTTTTCCATTTAATT---------------------------------------CTAATATATTGT------------TTAGTTCATTTTAGAACTAAAAATTCTGTATTTTTTATA---ATTATATTTAGTGTGATT---------ATAGTATTAGACAGAGTTTTTGGTATTTGTATTTTA---------------------ATTAGAAATAGGCGAAATAATTCTGATTTCATATTAAAAGCTATTTTATTT------------------------------------------------------------------------------ATTATTTTTAAAAAAATTTTTGTTTTTTATTTT------------------------------TCTGTTTTTTTT---------------AATTTTTTTTTTTTTTTAATTTTTAGTGAATCT------TTTTTT---TTTTTT---TTTGATTATTTTAATTTTATATCTGACTATTTTTCT------------------AATTATAATTTTATTTTT------------TTTTTT---------GATTTTAGGTCTTTTCTTTTTATAAGT------ATAGTGACTTTA---GTTACTTCTTTAGTACTT---TTGTATAGAGAAGTTTATATGGAG------------------CATTATAATAATAAGAAATTTTTTTTTCTTTTAAATATGTTTTTTTTTAGTATA------------------------------GCTACCATATGTTTAAGG------GGTTCT------------------------------------------TTTATTATATTGATAATTGGGTGGGATGGTTTAGGATTGACTTCTATTTGTTTAATTATATTTTATCCAAATAAGAATACTTTATATAATTCTATTTTGACTATATTTCATAATCGTATAAGGGATGTT---------------------------------------------------------------------------------------------------------------------------TTTTTAATT------------------TTC---------TGTATG---------------------------------GGTTTTTATTTTTTAAAT------TATAGATATTTTTTTTTTTTT---TTA---GAACAAAAT---------TTATAT------------------------------------------------------------------------------------------------------------TTATTTTTTTTT---------------------------------------------TTTATTTTT---------------------------------------------------------------------------TGTGGTTTTGTTAAAAGAGCTCAATTCCCCTTTTCTAGTTGACTTCCTGCCGCCATGTCAGCTCCCACACCTATTTCTGCTATAGTACATTCTTCTACATTAGTAACAGCTGGTATTTTTTTATTTTCAACT---------TTGATTTTTTATTTTTTTGACATAGGT---TTGAATTTTGTT---------ATTATATTT------------------TTTGGATTTTTTACTTTT------------------TTTTTAGGGGGAATTTTGGCTTGTATTGAGTTGGATTTAAAAAAA---------ATAATTGCCTTTTCTACTATAAGTCAAATTAGAATAATTTTAATTTTTTGT---AGTTTA---AATTATTTAAATATTATGTTTTTACATATGTTTTACCATGCTCTTTTTAAAACACTCCTTTTTTGTTGTTCTGGTATTTTTTTTATTTATTATTTTAGTGACCAATTC---------------GGATTT---------TTTTTTAAATCTGCT---TTGGATTTTAAATTTTTATCTTTTTTTTTCTTTTTAAGAGTT------------TTTTCTATAAGAGGTTTATTTTTTTCTTCTTCTTTTTTTTCTAAAGATTTAATTTTAGAA------GTT------TTTTGTTCTAAT------------TCTTCTTTTTTT------TTT---------TTTTTTTTCCTAATT------TTTGGTAGTGGTTTTACT---------CTT---TTTTATTGTTCTAAACTCTTG------------------TCAGTTATTTTAAGT------------------------AAAAGAGTAGTCAAA---AGTTCCATT---GTTCATAAAAAATTTTTTTTT---TTTCTT------------------TTT---------------TTCTTTTTTTCTTTTTTTTCTATGTTTATAGGTGTTTTATTA------AAGTTT---------------------------TTTTTTTTT------------------TATGATTTGTTTCCTTTAATATCTTCTTTTGAT------TATTTATTTTTT------------ATT------------TTATTC---------------------TTTTTTTTTTTTATTTTTAACAAATTTATT------------TTTAATTCATTGTTTTTT------TATGATATATCC------------------TTAAAAGTTTTT---------TATATG---------------AAAAGTTATATT---TACTCTTTTTTTAAAGAT---------TTT---------------------------------------------GATTTTTTTAAAAATTTTCTTTTTAATGATCAT---------------TTTATGTTT---------------------AAGTTTTATTATTTTTTACCT------------------------ATTACAAAT---TATAGTAGTTTCTTTAGTTTTTTTTAT------GGCTATCATTTTTTA---TTTTGATTT---TTTATTTTTTTAATT---------------------------------------------------------------------------------------------------------------------------------------------------------------------------------------------------ATTAGAATTAGA------AATATCATT---------GCTATTAGCGCAAAAAATAAA---------AATCCAGTTAAA---------------------TTAAGTATC------------ATACTTATAATTACAGCAACT---TTACATATAATAGCTCTATTTTGAACAAGAAGAAAC------------ACTTGGTTTCCTTTAATC------------------TTTCAC---ATACTATTTTTAGGAGGTATCCTAATTATA---TTTTTAATTTTATCAACAATC---------AATCCA------AAT---------ATTAAAATATGAAAGAAAAAAAATAAAATTTTTAAA------------------CGTATAATTATTGCATTAATA---ATAAGAAGAACATTTAGATGAATAATAAAA------------------------------------ACAACAACAACTATAAAA---CTAGCAGATATTCAATGATTTACTCAAAGGAAAACAACAATAATTATAATAACAATATTAATTAGAATTTATTTTATTATATTTTCAATTTTAATT---------------------GCAATAGAAAAAAAAAGA------TTACGAACCACAATT---------------------------------------------------------
>Trematuridae_sp.
---------------------------------------------------------------------------------------ATTGGAACAATATATTTAATTTTTAGT---------------GCATGA------TCTGGGATATTGGGTACTGCGCTAAGTATAATTATTCGATCAGAACTGGGACAACCAGGGTCCACAATTAGTGATGATCAAATTTTTAACGTTATTGTTACTGCACATGCATTTATTATAATTTTTTTTATAGTAATA---CCTGCTATAATTGGTGGATTTGGTAACTGATTAGTTCCATTAATACTAGGGGCTCCCGATATAGCCTTTCCACGAATAAATAAT---------------------------------ATGAGATTTTGATTGTTGCCCCCATCATTATCTTTATTATTGATATCCTCTATAGTAGAGTCTGGTGCTGGAACAGGATGAACTGTGTACCCCCCATTAGCCAATAATATTGCTCATAGAGGGTCTAGAGTTGATTTGGCAATTTTTTCTTTACATCTAGCAGGTGTTTCATCTATTCTAGGGTCTATTAATTTTATTACTACAATTATAAATATACGATCATATAATATAACCTTAGAACGAATACCCCTTTTTGTTTGATCTGTTCTATTAACTACAATTCTTCTACTACTTTCTTTGCCTGTATTAGCAGGGGCTATCACAATATTACTAACAGATCGAAACTTTAATACTAGATTCTTTGACCCTGCCGGAGGGGGGGACCCTATTTTATATCAACATCTCTTTTGATTTTTTGGTCACCCAGAAGTTTATATTTTAATTCTTCCTGGCTTTGGGATAATT---TCCCATATTATTTGTTTCCAAACCGGAAAAAAAGAAACCTTTGGAACTTTAGGTATAATTTATGCCATAGTTTCAATTGGACTTCTTGGGTTTATTGTGTGAGCACATCACATGTTTACAGTA---------------------------------------------------------------------------------------------------------------------------------------------------------GGAATAGATGTAGACACACGAGCATATTTTACGGCTGCTACAATAATCATTGCAGTACCCACTGGTATTAAAATTTTTAGCTGACTAGCCACCCTCCACGGGTCTAATGTAAAGTATGATACCCCACTATTATGATCAATAGGGTTTGTTTTTCTCTTTACTATTGGGGGAATAACCGGTGTAATTTTAGCAAATTCAGCCCTTGATATTATCTTACATGAT------------------------------ACATATTATGTTGTGGCCCACTTTCATTATGTT---------TTATCTATAGGGGCAGTTTTTGCCATTTTTGCTGGAGCATCCCACTGATTTCCTATAATATTTGGTCTTTCTATAAATAACACTCTTTTAAAATTACATTTTTTTATTATATTTATT---------------------------GGAGTTAATATAACTTTT---TTCCCACAACATTTCCTGGGCTTAAATGGCATACCTCGCCGCTATTCAGACTACCCAGATTATTTTACATGCTGAAACACCATCTCTACC------------------------------------------------------------------------TTTGGTTCTATTATATCTGTTCTTGGT---------------------------------------------------------------------------ATAGTTCTATAT------------------------------ATTTTTATTATTTGAGAAGCCTTA---------------------------------ATTTCTAAACGAATTATTATTAACTCACACTAT------------------------------GTTAATTCTTCAATTGAATGACAAATAAAT---TTTCCCCCTTCTGAGCACACATTTAATCAATCT------AATATATTAATTAAA---------------------------------------------------------------------------------------------------------------------------------------------ATGCCTTTTTGATCTAAAATTAATATAACAGATAGAAATTCACCTACTATAGAACAACTAATATTCTTTCATGATCACTCAATAATTATTTTAATAATTATT---ACAATCTTGATTTTATATATAATAACTAACATT------------ATGTTAAATAAGCTCTCAAGT---CAACTTATTCTTGAAGGACAAGAAATTGAAATAATTTGAACTATTTTACCAGCCTTTATACTTATATTCATCGCCCTACCATCTTTACGAATTTTATATTTAATAGAAGAATCTTTTAATCCCTCTTTAACAGTTAAAATTGTTGGACACCAATGATATTGATCATATGAG------TACCCCGAA---TTT------AAC---------------------------------------------------TTAAACTTTGATTCTTTTATAATTCCTATA---TCAGAAATAAATATAAGTAATTTCCGTCTATTAGACGTTGATAACCGAATAATGCTTCCTTTTAATATAAACACCCGACTTTTAATTACATCAGCAGACGTTATTCATGCCTGAACTATTCCTTCCTTAGGAATTAAAATAGATGCTGTACCTGGCCGACTAAATCAAAGAATTGTTTTTTCTAATCGACCCGGACTTTTTTTTGGACAATGCTCCGAAATTTGTGGCGCAAATCATAGTTTCATACCTATTTGTGCAGAAATTATCTCTATAAAAAATTTTATA---------------------------------TTATGAATTAAAAATAGT------------------------------------------------------------------------------------------------------------------------------------------------------------------------------------------------------ATGTCTTTTCACACCTTTCATATAGTAGAAAAAAGCCCTTGACCCTTAACTGGTTCTATTAGAGCCCTAATGCTCACAACAGGTTTAATTAATTTTATACAC---AACAACAATATATATCTACTCTCACTAGCTTTTATCATT------ATAATTATAACA---ATAATTCAATGATGACGAGATATTATCCGCGAAGGGTCCTTCCAAGGC---CTTCAC------------------------------ACCTTAAAGGTAGTAGAAGGATTAAAGTGGGGTATAATTCTATTTATTGTGTCCGAAATTTTCTTTTTCCTATCTTTCTTTTGAGCGTTTTTCCACGCAAGACTATCCCCTAATATTGAACTTGGTATATTATGACCCCCTATGGGGATTTCCCCTTTTAATCCCTTTCACATCCCCCTACTTAATACAACAATTCTTTTATCTTCAGGAGCCACAGTAACTTGAAGACACCATAGAATT---ATT---AATAAGGCTTATAGCCAAGCCTTTACTTCTTTGCTTTTAACTATTTTATTAGGGGTATATTTTACTGCCCTTCAAGCCTTAGAATATGTT---------GAAGCCCCA------------TTTTCAATTTCAGATTCTATTTATGGTACAACATTTTTTGTATCCACAGGATTCCATGGTCTGCACGTCTTAATTGGAACAACCTTT---CTAATAATTAACCTTTATCGAATATTTTTAAGACATCTT---TCAAATACACATCATTTCAGCTTTGAGGCTGCTGCTTGA------TATTGACACTTTGTT---------GATGTAGTGTGATTATTTTTA---------------------TATACCTTTGTT---------------TATTGATGAGCATTTTAT------------------------------------------------------------------ATGGTAATTCGTAAAAAACACCCTATTTTA---AGAATCGCTAATTCAGCCTTAATTGATCTTCCT---------TCTCCTAGAAACATTTCTTTTATGTGGAACTTGGGATCCCTATTAGGAATCTGC------------------TTAATAATTCAA------------------------------------------------------------------CTTTTAACTGGTATCTTTTTATCCTTCCACTATTGTAAT---------GATACTTCCCTGGCTTTTATTTCT------------------------ATTAATCATATTTCTCGGGATGTTAATTATGGTTGACTAATAAGGGCTATTCACGCGAATGGTGCTTCATTATTT------------------------------------------------------------------------------------------------------------------TTTTTTATAGTATATATTCATGTTGGTCGAGGAATTTATTATTCATCATAT---CACCTATTAGAAGTATGATTCTCTGGTACAATTATTATTTTAATATTAATAGGAACAGCCTTTTTAGGTTATATTTTACCTTGAGGACAAATATCTTTTTGAGGTGCCACAGTTATCACTAATCTATTATCAGCCATTCCATATATTGGACCTCAAATCACTTGCTGAATTTGGGGGGGATTTTCTGTTGACAACGCCACTTTAACTCGATTTTTTTCTTTACATTTTCTACTCCCTTTTATTTTAATCATAATAATTATAATTCACTTAATATTTTTACACGAAACA---GGATCAACTAACCCTATAGGCTTAATAATAAATATTGAT---------------AAAATTCCCTTCCACCCCTATTACAGATGAAAGGATGTTTTAGGTTTA------------ATAATAATTATAGCTCCTTTCTCATTTCTCATTTTAGTGTAT------CCATATTTATTAAATGACCCAGAAAACTTCATTCCCGCCAACCCTTTAGTTACCCCTCCCCACATTCAACCCGAATGATACTTTTTATTTGCTTATGCAATTTTACGGAGCATCCCAAACAAGCTGGGGGGTGTATTAGCCCTTTTTTTATCTATTGTTATTATTTTAATATTACCTTTAACTATAAAAAATAAG---------TTTTCATCCCTACACTATTACTTCTTTTCAAAATTTATATTTTGGATCTTTATTAATATCTTTTTA------------ATTTTAACATATATTGGTGCCTGTCCAGTGGAGCCACCATATATTTTTATAGGCCAAATATTAACAACAATATATTTTCTATTTTTTATT------ATTTGACCGCTAATAATCAAATGATTATTTAAC------------------------------------------------------ATAAACTTATTTTCTAGCTTTGATCCT---TCAACCTCTAATACACTA---------TCCATAAATTGA------------ACCTCA------ATTATACTTCCT---TTAATAATATTAACCTCA---------------------------------CTATATTGGCTTATTCCC---------TCACGTAACCAAGTTATTTCCATAAATCTAATAAAATAT------------ATTAATTCAGAAATAAAA---------------------AACAATATCAGA---------AAC---CATAATAAT---------------------------------------------AAAGTTTTA---------------------------ATTGTTTTTATC---TCTTTA------TTTTGATTTATTATAATCAACAATCTTATAGGCTTATATCCCTATATTTTTACAGCAACCAGACATCTCACTTTAACTATATCAATAGCTCTACCTATATGGTTATTATTTAATATTTTCGGTTGAATTAATAAAACAAACAATATATTTTCTCATTTAGTCCCCAATGGAACCCCTATAATATTAGCCTCTTTTATAGTAATGATTGAAACAACAAGAAACATTATTCGACCAATTACTCTGTCTGTACGACTAGCTGCTAATATAATTGCAGGCCACCTTCTTTTAACATTATTAAGCGAA---------------ATTTCAGAAAAAATTCCTAGCCTATAT------------CTTATTAGCTTTATTCCTCTT------------ATAATTTTAATTATTTTAGAGTATGCCGTTGCTATTATTCAAAGATATGTTTTCATCACCCTTATATCTCTATATTTATCAGAAATTAAT---------------------------------------------------------------------------------------------------ATTCCTCAAATA------------------ATACCTATAAGATGGTTTACCTTAAATGTTCTT------------------------------------------TTTACTTTTATAATTATTTTAATTATTATAAAAATA------------------------TATTTTATTAAATTTAAT---------------------------TTAAAATTTAAAACACAAAATAAAACACTAAAAATAAAAAAATCTAACTAC------------TACCCA---------TGG------------------------------------------------------------------------------------------------------------ATTTTATCTTTTTTAATGTAT------------TTTATT------TTAATGGTAATAGTGTTGGTTTGTGTAGCTTTTGTTACTTTATTGGAACGAAAAATTTTAGGGTATATTCAATTTCGTAAGGGTCCTAATAAAGTTGGGTTTATAGGATTGTTTCAACCTTTTGCTGATGCTATTAAGTTG------------TTTAGAAGGGAA---AAAAATGATTTATTAATATATAATGTTATTTTGTTTTATATGGCCCCTTTAGTT---GGATTAGGCTTAATATTAATACTATGA---TTAATCTATCCTTGGAATAAAGAGTTTGTATTTAAC------------------TAT---GATATTATTTTTATTATGTGTGTTTCTAGAATAAGTGTATATGTAGTATTAATTTCTGGGTGGTCTTCTAATAGAAAATATAGATTAGTGGGG---------------------------------------------GCATATCGTGGTGTTGCTCAAACAATTTCTTACGAGGTAAGTCTT---TCTTTTATTTTA------------------------------------------------------------TTAAGACTGATGATTTTTATTGGAAGA---------TAT---------AGAATTTTTTAT------------TTA---------------------------------------------------------------------ATTGATATGCAA---GAATATTTAAGTTATTTTATG------------------------------------------------GGA------TTTTTTATTTTAATAGTTGTTTGATTAATCTCC------------TTTATAGCAGAAACTAACCGTACTCCATTTGATTTTTCGGAGGGAGAATCTGAACTAGTATCTGGGTTTAATGTAGAA---------------TACGGTTCAGGGGGGTTTGCTTTACTTTTTATGGCTGAATATGGTAATATTATTTTTATAGGGTTTTTAACTGCAATTTTATTTATAGGAAGAGGCGGGTAT---------ATTATATTT---GTAATATTAATTTTT---------GTAATATTTTGTCTTTTAATT------------CGAGGTACTTTG---------------------------------------TGTCGT---------TTTCGTTATGATAATTTA------------ATAATAGTTGCT---------TGAAAAAATATATTACCCTATTCTTTATATTATTTTTTATTTATTTTTTTAGTAATAATAATATTTAAT------------------------------------------------------------------------------------------------------------------------------------------------------ATTAATAAAATATGTCTCCTATTAATCCTTTTTACTGTTTTTATATTCAGT---------------------------------------ATA---------------------------------ACAAGCTCGTGGCTTCAAATA---------------------------------------------------------------------------------------------TGGGCTCTTTTAGAAATTAATATAATGTTATTTATTCCTTTAATA------------------------TATAATAATAATAGAACCTCTATTAATGCTATA------TTAAAATATTTTTTTATTCAAGCAGTCTCCTCAAGCCTATTCTTA------------ATAAGCTATATACTTTTTATATATTCTTATAGAATA---------------AAT---------------------------------------TATAATATCATTATAGCTTTTTCAATATTAACTAAACTAGGTATATTCCCAATATTTATGTGGTTCCCA------------------------------------------------------------------------------------------------------------------------------------------------------------------------------------------------------------------------CAAGTAGCAAGTCAAATCTCTTGATTT------TCAAATTTA------------------ATTTTAATAACAGTACAAAAATCACTTCCA------------------------ATATTTATTTTAAGCTTTTTAAAT---TCATATATT---------ATT---TACATCTCACTA------------------------------ATTATA---------TCTGCAGCTATTAGTGTGTTAGGT------------------TTATGGAACCAA---------AATAACCTAAAATTTATTATAGCTTATTCTTCTATTAATCAT---------------------------------------ATAAGTTGA------------------------ATA---CTGATTTCAATCTATATAAAAAATATGACATGAATT---TTATATTTGAAT---ATTTATATT------------ATAATAATAATTTCTATTATTATACTATTAAATAATTATAATATTAAAGCA------------ATTTCTCAAATAAACCTTTTCAACACTAATTTTTCC------------TCCTTTATAATAATT---ATTAATTTT---------TGATCTTTAGGGGGACTCCCCCCTTTTGTAGGGTTTTTACCAAAATGA------------ATTATA---------ATTCTA---AACATTTCA---------------------------------------------AATGAATAT---------TAT------TTTATA---TTTTTTATTATAATAATAACATCTTTATTAAGAATTTTAATTTACACCCGA------------------------------TTAATTTATTCAAATCTGCTAAGT---------------CCTATTTTAACTAAATCATTAGAATATCCAAAA------------------------------------ATATAT---------TTTATACAGCTAATAACCCTTATACTATTTCCTTTAATAGTTTTAATAATA---------------------------------------------------------------------------------------------------------------------------------------------------------------------------------------------------------------------------------------------ATAATTAAATATATAATATTAATCATCATTATTTTAAGCACAATTTTA---------ATA---ATT---------------TTTATGATTATTACT------------AAAAAAACTTTTTTTAATAAAAATAAAGCC------TCCTCATTTGAGTGTGGTTTAGAACCATTCTCAACTGGCCGT---ATCCCCTTCTCCCTACGATTTTTTAAAATTACACTAATTTTCCTAATCTTTGATATTGAAATTATCTTAATCCTGCCT------TTTCCCATTAATATT------TCTCAA------CAAACTGAAATGCTTAGATCATTTTTA------ATTATTATAATAATT---ATTATTCTTGGTCTACTTTACGAGTGAGTGACAGGAGCTTTAAATTGAATTAAA---------------------------------------------------------------------------------------ATATTAATTAATTTGTTTTTG---GTTATTTTTGGGGCTTTTTTTAATTTTTATATTATTAGC------------ATGTGTTTAATA------------------ATTTTGGTTTTTATTTTAAAATTTTTATCAGAGGAAGATTTTTCTTTTTTAGGA------------------------------------ATATTTTTAAGTTTAGACATAATTGGGTGA---TTAATGTGT---------------TTATTATCAATGTGG------------TTGGTCTTACTAATGCGAATATCAATAAAAACTTATCTTTTATGAGATAATTATAAGTATAATTTTTTT---GAAGTA------------------------ATAATATTATATTTT------------TTACTT---------------------------------------------------------------------------------------------------------------------------ATAAGC---------------TTTAGA---------TGATATAATATAATAGGATTTTATATTTTTTTT---GAGTCTGTTTTGGTTTTTATTTTATTGATT------------------ATTTTTTTTTGGGGTGGTACCCCTGAAAAGACACAAGCAGGTATATATATATTAATATATACTTTA---TTTGGCTCTTTACCTTTTTTAGTTATA------TTATTAATT---------------------------------------------------------------AATAATTTTTATGGAAGCTTA---CATTTTATATATTTAGATTGAGATTATATAAGAATAAGAGGTTTT---ATAGGAATATTTATATTA------------------------ATTGCTTTTTTAGTTAAATTTCCAATATTTTTGGTACACATATGGCTTCCAAAGGCTCACGTAGAGGCTCCTGTGGGGGGATCTATA---ATTTTGGCTGGAGTTTTATTGAAATTAGGGGGGTATGGATTTTTCCGCTTAATTAATATACTAAAAGAATGAATT---AGTTTATATGGAATTTTTTTG---------TTAGAGTTTAGAATTTTT------GGGGGTATAATTGTTGCTTTT---------------TTTTGTTTATGTCAGATTGATATTAAAATATTGATTGCCTATTCTTCTGTAAGACATATAAGTTTAGTGTTGGGG---GGTATTTTGTGTATGAGTTATTGA---GGAATAAGAGGAATATTAGTAATAATATTAGGACATGGTTTATGTTCTTCTTGTATGTTTTTTATAGCTAATTTATTTTATGATCGTGTTAAAAGACGTAATATAATAATATTAAAGGGT------------TTAGGGTATTTTAATGTGGGGGTTATAATTTTTTGGTTTATT---------GTATGTGCTGTTAATTTAGGACTGCCTTTAAGAATAAAT---TTTTTAGGTGAGGTTATATTAATAGTAGGTTTATTGAAA---------TATGATTTT---TTTAATTTAATACTTATAATAATAATATCTTTTTTAGGGGCTTGTTTT------TCTTTATACTTATTT---------------------------------------ATTCAAATTTTTCATGGT------AAATCATGG---TTTATTAGTTCTTTTATTGGTACTAGGATG---TTGGAA---------------------------------------------------------TTTAATATTTGTCTTTTACATGTCTTACCATTATTTTTATATGTTTTAAAGGGGGACATATTATTTTTATATTTTAATAGTTTA---------------------------------------------------------------------------------------------------------------------------------------------------------------ATGATAGAAATAAGTTTTCTAGCCTATTTTAGTGGTTTATTAATATTA---------TGTGTG------------------------------AGT------------TGGTCTTTT---ATT---------------------------CTGAGAATATTATTATCTTTAGAATATATAATATTATGTTTATTT---------------------------------------TTTTTATTA------------------ATGATTTATTCTTATATAACTATAGAATTTATTATA------TATTATTTAGTTTTT---------TCTGTATGTGAGGCTGGATTAGGTTTAAGATTACTT---------------------GTAATAGGTATATTAAAGGGGGGTAATCTTATAAATAAAAGATTTGATTTATTAAAATGA------------------------------------------------------------------------------------------------------------------------------------------------------------------------ATTTTTAATTTTTTTTCTTTTTTT---------------------------------------------------------------ATTATGGAGGGTAATATATAT---------------------ATATTTATT---------GATTGAATTAGCGTACTATTTTCTAGA------GTAGTAATATTT---ATTTCAGGCTGTGTAATT---TTTTATAGAAATTCTTATATGTCAGAG---------------GATAAAAACAAAGTAGGATTTTGTTTTTTAATTTTATTATTTGTTTTTAGAATA------------------------------ATCTTAATAATTTTTATA------CCTAAC------------------------------------------GTTTGAACAATTATATTAGGTTGGGATGGGTTAGGAATGGTTTCATATTGTTTGGTTATTTTTTATCAAAGAGAGAGTTCTAGAAACGCCGGAATAATTACTGTTTTAAGCAATCGTATTGGGGATGTG---------------------------------------------------------------------------------------------------------------------------GGCATTTTA------------------ATG------GCAATGGTT------------------------------------TTTATAGTTAGTTTTGGTGGCTGAACTATTTATTCTTATGTAAGT---------AGAAAT---TTATTATTATTA------------------------------------------------------------------------------------------------------------TTAGTGGGCTTT---------ATG---------------------------------GTGATTATA---------------------------------------------------------------------------GGGGCTATTACTAAGAGAGCTCAAATTCCCTTTAGTGCGTGATTACCTGCTGCAATAGCAGCTCCAACACCCGTGTCTGCCTTAGTCCATTCTTCTACTTTGGTTACTGCAGGTGTTTATTTAATAATCCGG---------TTTGGAAAAATATTTAATGGAGGATTA---TTTAGAAATATT---------TTAATATAT------------------TTATCTATTATAACTATG------------------ATTTTAGCTGGACTAGGTGCTTTATTGGAGACGGACATAAAAAAA---------ATTATTGCCTTATCAACTTTAAGACAACTAGGTGTAATAATAATAACGTTG---TCTGTG---GGTTTATATTACGTTTCTTTTTTTCACCTTTTAACACACGCAATATTTAAAGCTATATTATTTTTGTGTGCTGGGATTATTATTCATGGAATAGGGGGAAATCAAGAT---------------GTACGT---------TTTATGGGGGAATTTAGAAAAACAAGCCCTTATATTATAATAATATTATTAGTGGGCAGT------------TTTTCTTTAATAGGTTTTCCGTTTTTAAGTGGGTTTTACTCTAAGGACTGCTTATTAGAA------TATTTTTATATAAATAACAGC------------AGTTGGGTGTAT------------------ATAACTTTTGTTATT------TTAGCCACTATGTTAACT---------TCT---TTATATTCTTTACGTTTAATTTTTTATTTATGTGGGGTGGGGGGAATAAATCTT------------------------AGAAGA------------------TATAATTAT---AATGAAAATTTTTATATAAACTAT------------CCT---ATT---------------TTTTTTATGGGTTGTATTGTAATTTTTATAGGAAGAATATTC---------------------------------------TCATGAATGATTTTTAGAAATTTAATTTCAATTAATTTATTATTTGAAGTG---AAGGCGTTA---AATTTATTTTTGGTGATTTTTGGTTTAGGCAGATTTGTT---------------------------------------------------TTTATTAATATATAT------ATATGA------AATGGGTTTTATTTGGGGGTATGATCATTT---TTTTTAGGAGGTATATGA---------TTTTTA---------------CCTAAAATTAGT---------AGCCAGTATTTTTTAATAAATATTAAAAGTTTTCGTATATATCAG---------------------------------------ATATTT---CTAGATCAG---------------GGATGATTTGAGGTTTATGGTGGACAAGGAGTTTCT---AGAGAATTGGAGCAAAAG---------AGTTTTTATATAATAGAAATGGGGGCGGGCTTGAAGTTTTATTTTTTTATTTTTTTATTTATTGTTTTTATTTTTATTATGGTGTTTTCTTATAGTTTAATAAAAAAA------------------------------------------------------------------------------------------------------------------------------------------------------ATATTCTTATTCCTAATTATTAAATTAATTAAATTAGCTATATTAATC------AACTTATTA---------CTGTTT------AGATCCATT---------CACCCTATAATA---------------------ATAATTATT------------ATTTTAATCTTATTAAGCTTA---ATGTTAATAATTTTTATATTTATAGTATCAAAAACC------------TCCTTATTAAGAATAATC------------------TTATTA---TTAATAATACTAGGAGGAATACTGATTATT---TTTATTTATATAGCAAGAATC---------TCCCCT------AAT---------AATATCCTAATTAATAATTTTGTTATACTAATAGGC------------------CCTTTAATATTGATCCTA---CCGCTTAATATTAACTATTCA---------------------------TTAAATAATTATAATAAGACAGACTTTCTACAA---------------------ATTTTCTCTTCTATTAGAATATATAACAGAATTTTATTAATTACATATCTTTTAATATCATTATATATTATTTTAAAATTAATT---------------------AATAAAATATTTTATTCA------CTAAAAATAAAT------------------------------------------------------------
>Tityus_serrulatus
------------------------------------------------------CTGCGATGGTTATTTTCGACAAATCATAAAGACATTGGAACTATATATTTTTTATTAGGT---------------GTTTGA------GCTTCTATGGTGGGAACTGCTTTAAGATTTCTTATCCGTAGAGAAGTAGGATTTTCTGGTTCATTATTAGGAGATGATCAAGTTTATAATGTAATTGTTACGGCTCATGCTTTTGTGATGATTTTTTTTATAGTAATA---CCAATTATAATCGGAGGTTTTGGTAATTGATTAATTCCTTTAATGTTAGGGGCTCCTGATATGGCTTTTCCTCGAATAAATAAT---------------------------------ATAAGTTTTTGATTATTACCTCCTGCTTTTGTATTACTTTTATCTTCTGCCGCTTTAGAAAGCGGAGCAGGAACTGGTTGAACTGTTTATCCTCCTTTATCTTCAGGTTTGGCTCATGCAGGAGGGTCTGTTGATTTAACTATTTTTTCACTTCATCTGGCCGGTGTTTCTTCCATTTTAGGATCTATTAATTTTATTGTTACTATTATTAACATACGTGGTAAAGGTTTAACTTGAGATCGTATTCCATTATTTGTTTGATCTGTTCTTGTAACAGTAGTTTTATTATTATTATCACTTCCCGTCTTAGCAGGGGCTATTACAATATTACTTACAGATCGAAATTTTAATACTTCTTTTTTTGACCCTGCTGGGGGAGGAGATCCTATTTTATATCAACATTTGTTTTGATTCTTTGGACATCCTGAAGTTTATATTCTTATTTTACCTGGTTTTGGGATAGTA---TCTCATATGGTTAGACATCATACTGGTAAAAAGGAACCTTTTGGTTCCTTAGGAATAATTTATGCTATGGTAGCTATTGGAGGATTAGGCTTTGTTGTTTGAGCTCATCATATATTTACTGTA---------------------------------------------------------------------------------------------------------------------------------------------------------GGAATGGATGTGGATACTCGAGCTTATTTTACTGCTGCTACAATAGTAATTGCTGTACCTACTGGTATTAAGATTTTTAGTTGGTTGGCCACGTTACATGGGAGAAATATGCGTTTAGATTCTCCAATATTGTGAGCTTTGGGGTTTATTTTTTTATTTACTGTAGGAGGTTTAACAGGAGTAGTCTTGGCTAACTCTTCTTTAGATATTGTTTTACATGAC------------------------------ACTTATTATGTTGTAGCACATTTTCATTATGTT---------TTGTCTATAGGTGCAGTTTTTGCTATTTTAGGGGGAATAGTGGAATGATTTCCCATTATTTTAGGAGTTAATTTAAATGAACGAGCATTGAAGATACATTTTTTAATTATATTTTTA---------------------------GGGGTTAATATAACTTTT---TTCCCTCAACATTTTTTAGGTTTGAGAGGTATACCTCGTCGTTATTCAGATTCTCCTGATGTTTATTCTTGTTGAAATAATGTTTCAACA------------------------------------------------------------------------TTAGGTTCCTATATCTCTATTATTGCT---------------------------------------------------------------------------ACTTTTATCTTT------------------------------ATTTGTATTATCTGAGAAAGTTTT---------------------------------ATTTCTTGTCGAGGATGAGGAGGTTATAGAGCC------------------------------TCTTCATCCTCTTCTGAATGGTTACAAGGT---TACCCTCCAGAAAATCATACATATAATCATTTAATTATGAGTGTAATTTATGGCAACTTGAGG------------------------------------------------------------------------------------------------------------------------------------------------------TTATCTTTTCAGGATAGTTCATCTCCTTTAATAGAACAATTGGTTTTTTTTCATGATCATTCTATAATAATTTTAATAATGATT---ACTGTAATGGTATTTTATTTTATTTCTTCTTTA------------ATTATAAACTCATTTTTAAAT---CGTTTTGCTATTGAAGGTCAAGAGATTGAATTGTTTTGGACGGTTATTCCTGTTCTTTTATTAGTTTTTATTGCTTTTCCTTCACTTCGTCTACTTTACTTACTAGACGAAGTGAATCCTCCGGACTTGACTTTAAAAACGGTAGGTCATCAATGATATTGAAGTTATGAA------TATTCTGAT---TTTTGT---GAT---------------------------------------------------GTTGAGTTTGATTCTTATATAAGACCCATT------------AGTGAAGAAAATTTTCGTTTATTGGACGTTGACAATCGAACTGTTCTTCCTTGGGGGATTTTTACTCGTGTATTAATTGGTTCTTCTGATGTAATTCATTCTTGGGCTTGTGTTAGTTTAGGACTTAAAATGGATGCTGTTCCTGGTCGTTTAAATCAAGTATGTTTTTTATTAACCCGTCCCGGGTTATATTATGGACAGTGTTCAGAAGTTTGTGGGGCTAATCATAGCTTTATACCTATTGTTATTGAAGGTACTAGTGTAGAAGGCTTTATT---------------------------------AGTTGATTACATAAAATGATT------------------------------------------------------------------------------------------------------------------------------------------------------------------------------------------------ATGAAAAATTTTCATCCTTTTCATTTGGTTGATTTAAGTCCTTGACCTTTATCTGGTTCGTTAGGAGGGTTTTTTACTGTTGGAGGATTAGCTATTTATATACAT---GGAAATAGAAAGATTTTGATGGAAATTGGGGTATTGGTT------TTAATTTTAACT---AGTTTTCAATGATGACGTGATGTTGTTCGTGAGAGATGTTTTAAAGGT---TTTCAT------------------------------GGGTTTAATGTTATTATAGGATTAAAGTTTGGAATATTATTATTTATTTTATCTGAAATTTTATTTTTTATTTCTTTCTTTTGAGCTTTTTTTCATAGAAGTCTTTCTCCTGTTTTCCAGTTAGGAACTTTATGACCTCCTTCTATAGTGGAAGGTTTTAATCCTTTTTGTGTTCCTTTACTTAATACTTCTATCTTGTTATCTTCTGGGGTAACTATTACTTGATGTCATTATAGAATT---TTA---AAGGGTAATTATTTTCAGAGTGTCTTAAGATTAGGTTTAACCTTATTTTTGGGGTTTTATTTTTCTTTATTACAAGGATTTGAATATTTT---------GAAGCGGCT------------TTTGGAATTTCTGATTCTGTTTATGGATCAACTTTTTTTGTTTCTACGGGATTTCATGGTTTACATGTTTTAATTGGGAGAACTTTT---TTAGTAGTATGCTTAGGGCGTTTAGTTTTTCTTCATTTT---------TGACATCATTTTGGGTTTGAAGCTGCTGCTTGA------TATTGGCATTTTGTG---------GATGTTGTTTGATTATTTCTA---------------------TTTGTAACTATT---------------TATTGGTGAGGTAAA---------------------------------------------------------------------ATGTCTGTGCGAAGGAGTCACCCTCTTTTG---AAATTAGTTAATATGTCTTTAATTGATTTGCCT---------ACTCCTAGAAATATTTCTTATTTTTGAAATTTTGGGTCTCTTTTGGGTGTATGT------------------TTAGGTGTGCAA------------------------------------------------------------------ATTATTACTGGTATTTTTTTGGCATTTCATTATGTTGCT---------GATGTAAGATTGGCTTTTTCTAGT------------------------ATTTCTCATATTTGTCGAGATGTAAATGGAGGTTGATTTTTGCGTTATATTCACTTGAATGGTGCTAGTGTTTTT------------------------------------------------------------------------------------------------------------------TTTATTTGTTTATATTTTCACATTGGTCGTGGTTTATATTTTGGTTCTTTT---AAGTTTCATTTTACTTGAATTAGTGGAGTTTCAGTTTTTTTGTTAACAATAATTACTGCTTTTTTGGGGTATGTTTTACCTTGAGGACAAATGTCTTTTTGAGGGGCTACTGTAATTACCAATTTAGTATCTGCTGTTCCATATTTGGGTCTAGATTTGGTGCAATGATTGTGGGGGGGGTTTTCTGTGGACAATCCTACTTTAACACGATTTTTTTCTTTTCATTTTTTATTTCCTTTTATTATTTTAGGTTTAGTTATTATTCATTTGATTTTTTTACACGAAGGA---GGGTCTGGTAATCCTTTAGGGGTTAAAAGAGATTACGAT---------------AAAATCTCTTTTCATATGTATTTTACTTTAAAGGATATTTATGGTATT------------GTTATTTTATTTGTAATTTTAATTGTTATTGTTTTGTTAGGG------CCTAATTTTTTCTCTGATCCAGAAAATTTTATTTCTGCTAATCCTCTTATAACTCCTGTTCATATTCAACCTGAATGATATTTTTTATTTGCTTATGCTATTTTACGTTCTATTCCTAATAAATTAGGAGGAGTAATTGCTTTAATTATTTCTGTGATAGTTTTACTTTTAATAGTTTTAAAT---GAAGCTAAA---------ATTTCTTCTTTAACTTTTAGTTTGAAGGGACGAAAATTTTTCTGAGGACTTGTTTTTACGTTCTTG------------TTGCTTACTTGAATTGGAGCTCGTCCTGTTGAAGTTCCTTATATTTTAATTGGTCAGGTGTTGTCATTTTGTTATTTTCTATTTTTTTAT------------------TTGTTGTTTTTATTA------------------------------------------------------------------TTATTTGTAGTTTTTGATCCT---TCTACTTTATTAAAATTT---------CATTTTAATTGA------------ATTAGA------ATAATATTAGGA---TTAGTGTTTATTTTAGGG---------------------------------TTATTTTGGATATTACCT---------TCTCGTAATTTTATGATAATAAATTTTTTATTTAATGGT------------TTATTTAAAGAAATTAAA---------------------TCTTTATATGTA---------------AGAGGGTTT---------------------------------------------AGGGGAAGAGAA------------------------AATATCCTTTGT---GCTTTG------TTTTTATTTATTGTTATAAGAAATTTGTTAGGTTTGTTCCCATTTATTTTTACAGCAACTAGTCATTTACTGGTTACTTTATTACTTGCTTTATCTTTTTGATTTTCTTTGATGTTATTTGGTTGATTAAAAAAAACAGTTTCCATGTTGGCCCATTTGGTTCCTTTAGGAACCCCAGGTATTTTAATGATGTTTATAGTATTAATTGAAACTATTAGAAATTTAATTCGTCCTATTACACTTTCTGTTCGATTAGCTGCAAATATGATTGCGGGACATTTATTAATTGTTTTACTGGGTTCT---------------GCGATTAATTTTAATATTTTCTTGTTA------------TTAAGAGGT---TTATCTTTA------------ATTTTATTACTTTTATTGGAACTTTCTGTCGCAGTGATTCAATCTTATGTATTTATGGTATTAGTAGGTTTATATTCTTCTGAGATT------------------------------------------------------------------------------------------------------ATTCCACAGATG------------------GCTCCTCTTGGGTGAGCTTGAATTGTTTTAATA------------------------------------------GTAGTAATTGTTTATAGATTTTATTTTGTTAGTTTA------------------------TATTATTTTTATTTATTTAATTTTGAAGTTTTGGTAAATGAAGTTTTT---------------------------------AGT---------------CGAGAT---TTAAAT---------TGAAAGTGA---------------------------------------------------------------------------------------------------ATCATTAAAAACTTTATTTCTTAT------------TTAATT------ATCTTAATTCTAGTACTTATTAGAGTAGCCTTTTTCACCTTATTAGAACGTAAAGTTTTAAGATACATACAAATTCGAAAAGGACCAAATAAAGTAGGTCTTATAGGATTATTACAACCTATTTCAGACGCTTTAAAATTA------------TTTACTAAAGAA---ATTTTAACTTTAGAAAATTGAAACTTAATTCCATTTTTATTATCACCATTAATC---GGAATAATGATTGCATTATTATTATGA---ATCCTTTACCCACAA---------------TTATTTCACTTTATAGATATAAAGTGA---GGTCTTTTGTTTTTCTTATGCTGTTCAAGAATCAGAGTTTATCCTATTATTATCGCTGGATGGTCTTCTAATTCTAAGTACGCTTTATTAGGA---------------------------------------------GCATATCGAGGAGTCGCCCAAACAATTTCCTACGAAGTTAGATTT---TCTCTAATTCTT------------------------------------------------------------TTTTCCATTCTCTTAATTACTTCCACT---------TTC---------AACCTAAAAAAT------------ATT---------------------------------------------------------------------CTCTTATTTCAA---CATTATTCCTTATTATTTTTA------------------------------------------------CCA------CTTTTTCCTTTAATTTTAATATGACTAGTTTCT------------TGTTTAGCAGAAACTAATCGAACTCCTTTTGACTTTACTGAAGGAGAATCAGAATTAGTATCAGGGTTTAATGTTGAA---------------TACATAAGAACCAGTTTCGCTCTAATTTTCATAGCAGAATATGCAAACATCTTATTTATTTCTCTATTAACAAGAATTTTATTTTTAGGACCCTATTTATTA---------TTTTTT------AAAACAACTTTAATT---------GCTTTCTTCTTTCTATGAGTA------------CGAAGAACCTTT---------------------------------------CCACGT---------TACCGATATGATAAATTA------------ATAAATTTAGCT---------TGAAAGAGATTTTTACCTTTTACATTGAACTTCCTATTTTTCAGTTTCATTTTAAAAAGTATACTA---CATATTTAT------------------------------------------------------------------------------------------------------------------------------ATTTTATTTAGA---TATTATTTTTTTTTCTTGTTGGGGGTAATTTTGGGTAGATTAATTACCATT---------------------------------------AGA---------------------------------TCTTCTTCCTGACTTACAGCT---------------------------------------------------------------------------------------------TGGGTTGGTTTTGAGTTAAATTTAATTTCTTTTATTCCATTAATTTTT---------------------TCTTCTAAGCTTAGAAGAAGAAGTGAAAGAGGT------ATTAAATATTTTTTTGTTCAATCTATTGGTTCTATATTTATTTTA------------TTAGGAGGTATT---------------------TTTCCTCTCTTTATTGGTATA---------------------------------ATTACTACTTATTACTTTGTTTATTTTTCTCTTCTTATTAAGTTGGGAGTAGTTCCTTTTCATCTGTGATTTCCT------------------------------------------------------------------------------------------------------------------------------------------------------------------------------------------------------------------------TCTGTAATGGAAGGGTTAAGATGAGAA------ATAGCTTTT------------------ATTTTATTAACTTGGCAAAAATTAGCTCCT------------------------TTAATTCTTTTGGCTTCTTTTGAA---------------------GGGTTGTCTTTGATTATT------------------------------TTATTA---------ACAGTTATGGTAGGATGTTTAGGA------------------GGATTTAATCAA---------ACCTCATTGAAAAAGTTAATAGCTTATTCTTCTATTATACAT---------------------------------------ATGGGATGG------------------------ATA---TTAAGAGTTATCCCAACTTCCTTGGAAGTTGGGATA---AAGTATTACTTT---GTTTATTTC------------TTTTTTGGTTTAGTCTTATGTATGATTTTCTTTTTTTGAAATTTGAAACGT------------TTAGAACAATTTTTATGTTGTTCTATATTTTTA---------------ACTATAAGAATTTTA---TTAATTTTC---------CTTAGTATAGGAGGATTTCCTCCTATACTAGGGTTTTTTCCAAAATGG------------GTGGTA---------ATTAAC---ATTTTATTA---------------------------------------------TGAAAGAGT---------ATA------ATTCTA---GCAGTATTTTTGATTTTTGCTTCTTTAGTAAATTTATATTTTTATTCTCGT------------------------------CTATTTTACAGTTCTCTATTTTTA---------------AGA---------AGTTATGTAATGAGTCTTCATTCATTCTCTTCTAAAAATGAA------TGAAGACTATTACTATGTGTAAGTGTTTCTTTAATGGGAGGAATTTTT---TATCCTTTTTTTATAATT------------------------------------------------------------------------------------------------------------------------------------------------------------------------------------------------------------------------------------------------ATATTTGTTTTAATTGTCATTTTTTGTTTCATTTTAAGATTTATAATTTGA---------GTA---GTT---------------GGAAATATATTATCT------------AAAAGGATGGAGAAGGATAAGGAAAAAGGA------GGTGTTTATGAATGTGGGTTTGAATCTTTTTATATAGCTCGG---GTTCCCTTTTCTTTACAATTTTTTTTAATTGGTGTAATTTTTTTAATTTTTGATGTTGAGATTGTTTTAATACTTCCT------ATAATTTTA---TTG------AGGGATGTAAATTTAATT---GAAAGAGTCTATTTTTTC------TTGTTTGTATTACTT---TTATTGGGTGGTCTTTATTATGAATGAAAGGAGGGAGCTTTAGAATGATATAAT---------------------------------------------------------------------------ATAACTTTAAGATTAATTTTAATAACTCTACCTTTA------------------AAAAAATGAAAATTGATTCTATTC---------TCACTATCAACTATATTA---CCTCTATCTTTTATTAAAATT---CCTTTACATTCTTCAACA---------TATATATAC---------------------------------------------TCTAACTTTTTAACAATAGATTTA---ATAACTTTCTGC------TTAATTTCTTTAAGAATTTTAATTACCACC---CTTATGTTACTTGCTTCAAGA---AATATTAAA---------ATTAATATTAATCTATTTACTTTTCTT---ATTATA------------------------ACACTTTTATTCTTT------------CTACTT---------------------------------------------------------------------------------------------------------------------------TTAACA---------------TTTTTA---------AGACCTAATATAATTTTATTCTACATCTCATTT---GAAACAACCATTATCCCTACATTTTTAATT------------------ATTACATATTGAGGAATTCAACCAGAACGATTATCCTCTACACTTTATTTAATCTTTTACACTTTA---GGAGCCTCAATTCCACTATTACTAATT------TTAATA---------------------------------------------------AAACTTAAT---------AATCAATTTATAACTTTATCTTTCTGAATAATAAGATAT---ATCCAACCCAATTTACCTTTTTTA---TGAATTTTAATTCTCTTA------------------------GGTGCTTTTCTAGTAAAACTTCCTATATTCATAATCCATTTATGGTTACCAAAAGCACACGTAGAAGCCCCTTTAGCAGGGTCAATA---ATTTTAGCCGCAGTACTTTTAAAATTAGGGGGATATGGTTTAATACGTATATTTCATCTTTTTTAT------------AAATCCCTAAACAAAATAATCCCTATTTTAATAAGAATCTCCCTAATA------GGAGGAATTATTACAGGAATC---------------CTTTGTATTATACAAACAGACATAAAAGCATTAGTTGCCTACTCATCTGTTTGTCACATAAGTCTCCTATTAGGA---GGAGCTATCACCTTAACACAATGA---GGAACCAGAGGGGCTATAAGCATAATAATTTCCCACGGATTATGTTCCTCTTCTATATTCCAATTAGTGACACTACTTTATTCCTCTACCCACACTCGAAGATTAATCTTAACACGAGGA------------ATATTGTCATTATTTCCTTCTCTAATTCTATGATGATTCTTA---------ATAAGCGCTAATAACATAGCAGCTCCACCCTCAATAAAT---TTATTTAGAGAAATCTCATTATTAATAGGACTTTTATCT---------TGAAGATATCTCATCTTAATC---CCATTTATGATAATTTCTTTTATCTCTGCTTCCTAT------TCACTAATTTTATTT---------------------------------------TCAACAACTAGTCATGGA------CTACCTTTG---ATAAACTCTCCACAGTGTAACTTCTACCCT---CGAGAT---------------------------------------------------------TACCTTTCAATTTTTCTCCATTGACTACCTCTTAATATTTTAATTATTAAAATAGATTTAATAATAATATGACCT---------------------------------------------------------------------------------------------------------------------------------------------------------------------------ATGATAAACTACTCTCTAACTCTTGGATTAATAACTTTATTGTTA---------GGATTACTAAGA---------------TTATGCAGACGA------------TTTAAACAT---CTT---------------------------TTATCAATATTACTAAGATTAGAATTAATTAGACTTAGAATATTA---------------------------------------ATTATTATTTCT------------AGAATCACTGTAGAAAATAGAAGTGATTCTAGAATAATT---ATAATTTTTATTACCCTA---------GTGGTTTGTGAAGGAAGAATTGGGCTAGCCTCCTTA---------------------GTTAATTTATCACGAGTAAAAGGAAACTCTTTCATTAATTCAACAATCTCTTTA---------------------------------------------------------------------------------------------------------------------ATAAATTTCAAAATCTGAAGAAAAACTTTACTA---ATTACAAGATTATTTTCCTTTTTAATTAGACATAAAATAATTCAAGACAAT------ATTTCAATCATTTTTTCTTTTTCA---TTCTCTTCCATTATT---------TCCACCAATATAGAAATAATT---------------------ATTATTCTA---------GATTACATCTCATTACTTTTCCTTTCA------ACAGTCTTACTT---ATTTCAAGAATAGTAATT---TGATTCTCCATAGAATATATAGAAGAA---------------GATCCTAGACCAAATCGTTTCCTCATTCTAGTCTTACTATTCATTTTTTCCATA------------------------------CTTATATTAATTTTAAGT------CCTAAT------------------------------------------TTAATAAGTATTTTACTAGGTTGAGATGGTTTAGGATTAATTTCATATTGTCTAGTAATTTATTATCAAAACCCACGATCTTTTAATGCAGGAATAATTACAGTTTTATCCAATCGAATCGGAGATGTA---------------------------------------------------------------------------------------------------------------------------TTTATTCTC------------------TCC------GCGATTGGA------------------------------------TTATCCTTAAATTTTGGCTCATGAAATATTTTATCTATAAACTTATTA---------------AGAAAAGATATA------------------------------------------------------------------------------------------------------------ATTCCTCTATTT---------TTA---------------------------------ATTATAATT---------------------------------------------------------------------------GCTGCTATAACAAAAAGAGCCCAAATTCCATTCTCTGCTTGATTACCAGAAGCTATAGCAGCCCCTACACCCGTGTCTGCTCTAGTCCATTCTTCTACATTAGTTACAGCAGGAGTATTTTTAATAATTCGA---------TTTCACAATACTTTA---TCCTCAAAA---CTTTCCACTTTC---------CTTTTAATT------------------TCATCCACAATAACAATA------------------CTAATAGCAGGGTTATCTGCCACCTTAGAAATAGACTTAAAAAAA---------ATTATTGCACTTTCAACCCTAAGCCAACTCGCTATCATAATAACAGCCCTT---TCTTTA---AATATATGAAAATTAGCTTATTTTCATATATTAACCCATGCCCTATTTAAAGCATTAATATTTCTTTGTGCTGGATTCGTAATTCACTCAACAATAAATAATCAAGAC---------------ATACGC---------AAAATTAAAATTCCACTTTTTCCCTCTCCTATCATCAGAATAGCTATAATAACAGCCTCA------------ATTACTCTAATAGGCCTCCCTTTTTCCTCTGCTTTTTATTCTAAAGACATAATCCTAGAA------AACACTTTCATAGAACCTCTA------------AATTCACAACTT------------------TTATTTTTACTAATT------ATTTCATTTACCTTCACA---------ATC---ATATATTCTTTCCGATTAACTTTTACCATCTTCTGATCAAGAGAACAAGGAAAT------------------------AAAAAT------------------TCTTTTTTA---AAAGAAACAAAAATAATATACTCA------------CCT---ATT---------------CTAACCCTAACCATCTTTTCAATTCTAGCTGGAGCCTCACTA---------------------------------------AGATGAATTTTTATAGATACACCTTTATATTCCCCATTACCCTTACAACTT---AAAATCATG---AGAAATAACATTATTATTATAGGATTATTATTAACAATT---------------------------------------------------TGCCTATGAATTTTAATTAAATCA---------AATTCTCTATCAACTAACATAACCATTAAT---TACATAATAAATATATGA---------TTCTTA---------------TCAAAAATTACA---------TCCCCCCCAATTCTAAAACTT---CTAAAACCTTTGGAAAAAAGA---------------------------------------AAGGTT---TTAGAAAGA---------------GGATGAAATGAAACTAGAGGACCTCAAGGACTTCAT---AATATTATCAAATTAAATTCCTCTTACCCT---------------ATTATAACAAAAGAAAGA---AGAATTTTACTAATTACAGCTTCTATTCTTACCTCCTTTATATTTTTATCTTTT---------------------------------------------------------------------------------------------------------------------------------------------------------------------------------------------------------ATAAGCCTATTG------TCTGTTGTA---------TTTTTC------TTTTCTAAT---------CATCCTTTAATT---------------------TTGGGAATA------------TTATTAATTTTAATGTCTGTG---GTTGTTTCTATAAATTTATTTTTACTTTTAGGATTG------------GCTTGATTATCCTATGTA------------------GTGGTT---TTGGTATTTCTAGGAGGAGTTTTAGTTTTA---TTTATTTATATGGCTTCTTTA---------GCTTCA------AAT---------GAAGATTTTGATATTAATAGTAGTTATATTTTAGTT------------------TTTTTATTA------------CTTTTAGGATTTATAGGGAGATGATTTTATTTTAATCAAGAGTTTTATATATGAAAATTGTATTTATTCTTTCCTTTTTCT------------------------------------------TTTGTTATTATTTTTTTAGGATTCTATTTATTGATGTCTTTAATTGTAGTTGTTAAAATTTCT---------------------TGTGTTGAAGAGGGTCCT------CTTCGTGAGGTAAGC---------------------------------------------------------
>Tetra_suspensae_SD22
---------------------------------------ATTATAAATTACTTCTTTCGATGACTTAACTCTACTAATCATAAAGATATTGGTAGGCTATATTTTTTTTTCGGA---------------TTTTGA------AGAGCTCTATACGGCACATCTCTGAGTATAGTTATACGTTTGGAATTAAGTCAGCCAGGCTCTTTCATTTTTCATGATCATATCTATAATGTATTTGTGACTTCTCACGCTTTTATTATAATTTTTTTTGTGGTGATA---CCAGTATTAATAGGGGGGTTTGGGAATTGGCTTCTTCCTTTAATATTAGGGTGTCATGATATACACTTCCCTCGGATGAATAAT---------------------------------TTAAGTTTCTGGATGTTATTTCCAGCTATAAGATTTCTTATTTTATCCTCCTTTATTTGTCTAGGGGCAGGAATTGGGTGGACAGTTTACCCTCCACTTTCTAGAATTAAATTCCACAATGATATATCTGTAGATTTAGTTATTTTCTCTCTCCATCTTGGGGGGGTATCTTCTATTTTGAGGTCTATTAATTTTATTACTACTATTTTTACGATACGTTTTTCGGGATTTATTTTAGAGCGTCTACCCCTCTTTGTTTGGTCAATGTTAGTTACTTCTTTTTTACTATTATTTTCTCTCCCTGTTCTAGCTGGAGCTATCACTATACTTTTGACCGATCGAAATCTTAACACATCTTTTTTTGATCCTTTAGGTGGGGGGGACCCTATTCTTTACCAACATCTCTTTTGATTTTTTGGGCATCCTGAAGTTTATATCTTGATTCTCCCAGGCTTTGGTATCATT---TCCCAGGTAATCAGATTTTACTGCGGGAAGAGAGAACCTTTTGGGTATTTAGGAATAGTATATGCTATTTTCTCCATTGGTATCCTGGGATTTCTAGTTTGGGCCCACCATATGTTTACTGTG---------------------------------------------------------------------------------------------------------------------------------------------------------GGGATAGATATCGACACTCGTGCATATTTTACAGCTGCTACCATGATCATTGGGGTTCCTACCGGAATTAAAATTTTTAGTTGACTAGCAACTCTTTCTATATCAAGTGTTTCTTGAGAGGTTCCTATATTTTGGTGTCTTGGTTTTCTTTTTCTCTTTACTTTAGGAGGGTTGACAGGAATCGTTTTATCTAATTCCTCCTTGGATACTGTTCTCCATGAT------------------------------ACTTACTATGTTGTTGCTCATTTTCACTATGTA---------CTTTCAATAGGAGCTGTTTTTGCAATTTTTGCAGGCTTGACTCATTGGCTTCAAATTTTTTATGGGTTAAAGCTTTCAGAACTTGGCTTAAAATCTCATTTTTTCGTTTCTTTTATT---------------------------GGGGTTAATTTAACCTTT---TTTCCTCAACATTTTCTAGGGTTAAACGGGATGCCTCGTCGCTATTCTGATTATCCAGATTCTTTTTATCTTTGGAATATAATTTCCTCT------------------------------------------------------------------------ATTGGAGCTTGACTATCCCTCTTTTCC---------------------------------------------------------------------------TTAATTTATTTT------------------------------TGTTACTTAGTCTGAGATAGACTT---------------------------------TTAAAAAAGATACATTTATTCTCTGCGTTTAGC------------------------------CCC---TCTGCTATTGAAATTTCCTTGGGT---TACCCCATGGAAGACCATACTATCATATCTTCCCTAAAAACTTGTTCAATAAATAAA------------------------------------------------------------------------------------------------------------------------------------------ATGACTACTTGAAATAGAATTTTCTTCCACTCTCCCTCATCTTATATAATAGAGTTAGTTTCTATAATACACGATTATGTTGCTCTTTTTCTAGTCAGGATT---TTAATTTTAGTAATTATGAATTTAATTTATGTC------------CCTTCGATTAAAAAATTTAAT---CTGGATTTTTATGAAGATCATCAACTTGAAACTATTTGAACTCTACTTCCTTTTTTGCTTTTAATTTTTATTGTTGTACCTTCTTTAAGATCTTTATATATGTTAGATACTTGTTTATTTTGTGGTATAACTCTTAGAGTTATGGGACACCAATGATACTGGAGCTACTTC------TACAAAGAC---TTAAAA---GAA---------------------------------------------------TTTTATTTTGATTCTTATATAAGCCCT------------TCTGAGGATGGGTTGATTCGTCTTTTGGATGTGGATAATCGTATTATAGTTCCAACTTTCATGCCCGTACGATTTTTAGTATCTTCTTCTGATGTTATTCACTCCTGGACTATCCCTTCTTTTGGGGTGAAGATAGATGCTGTTCCAGGTCGAATTAATCAGTTTTGTTTCTCGTCTAAACGTTCTGGAGTTTACTTTGGTCAGTGTTCTGAGATTTGTGGGGCCAATCATAGATTCATACCTATTGTTTTAGAATCTTTACCTTTTAAAAACTTTATT---------------------------------TTCTTATTT---------------------------------------------------------------------------------------------------------------------------------------------------------------------------------------------------------ATGACAATTAAAACTCATTATTTCTTTTTATTACCACTTAATCCATTGCCTGCGATAGTTAGTACCTCTTCTTTCAATTTTATAGCCTCTCTTCTTCTTTTTTTTAAG---TATATGGATCATTCAGTTCTATCAATTAACTTGATATTA------ATATTTTGCTGT---TCTTTCTTTTGGTGGAACTTTTATAGAAGAGAATTTAATTTAGAGGGT---AAGTGC------------------------------TCCTTTCTCTTAGAGAGAGGGGTAAAATTCAGGATAATCTTATTTATTTCTTCTGAAGTTTTATTCTTTTTTTCCTTTTTTTGGTCTTATTTTCATTATTTTCTATCCCCTACAATAGAGATTGGCTTATCTTGACCCCCTGTTGAGGTGGAAATATTCGATTTTTCTAATGTACCTTTAATTAATACCCTAGTTCTAATAAGGTCTGGCTTAACTATCACTGTGAGTCATTACTATTTA---ATT---AATAAAAATTTAAAATCTTGTAATTTTTGGCTGATAGTTACTGTGGGGTTGGGGATTTTCTTCTCTTTTCTTCAGTGATTAGAATACAAT---------AATTCTTTT------------TTTTCAATTAGGGATGGTAACTTTGGGACTTCTTTTTTTTTATTAACAGGATTTCATGGTATTCATGTCCTAATTGGGTCTATTTTT---TTGGGAAAAGTTTATTTTAGCTCTAGGTTGATTCTTAGG---GCTGATAAAAATTACCTTAGATTTGAATTATCATCATGA------TACTGGCATTTTGTT---------GACGTAGTTTGAATTTTTCTT---------------------TACTTTTTTCTT---------------TATTACATGAGATTT------------------------------------------------------------------ATTTTAATTACCCGTAAAGAAGATAAGATTTTT---AACACTATAAATAACTCTTTTTGAGATTTACCC---------TCCCCTTCTACTATATCATATTTTTGAAACTTTGGATCAACCTTAGGAATTTGC------------------TTAATGGTACAA------------------------------------------------------------------ATCATCACAGGTATCCTATTAACCCTCCACTACACTTCG---------TATGCAGAAGAAAGATTTTCATCT------------------------GTAATCCAAATCATACGAGAAATTTGGTCTGGATGAACTATTCGATTTATCCACATAAATGGAGCCTCCGTGTTT------------------------------------------------------------------------------------------------------------------TTTTTATTCATTTACCTACACTTATTTCGAGGGATGTTCTACATTAGATCA---GTCCACAAGAAAGTTTGAATAAGAGGAGTCTCTATCATGATCCTCCTAATAGCTATTTCTTTTTTAGGTTATGTTCTTCCCTGAGGACAGATGTCTTACTGAGCTGTAGCGGTCATCACCAATTTACTATCTGTAGTACCCCTCGTAGGAGACGAAATTGTTCAATGAATTTGAGGGGGTTTCTCTGTAAATAGCCCAACATTAACTCGATTTTATTCTTTTCATTTTCTTTTTCCATTTATCTTAAGATTCCTCACCCTACTACATTTGGTATTTCTTCACAAAGAA---GGTTCGAGAAATAGACTTGGAATTAGTAGCAACATAGAT---------------AAGATTCAATTTCACCCGTATTTTACCGTAAAAGACACAATTTTTATC------------ATATTAGTATTGATAATATCAATAATAATTACATTTTTTATA------CCATATGCTCTTGGAGACGCAGTAAACAATGTTCCTGCGAATGCTATACAAACCCCAACTCATATCCAACCAGAATGATATTTTTTACCCTCGTACGCTATTCTTCGAGGGTTACCTAGAAAAACTGCCGGTGTAATAGCCTTATTTTTATCCGTTTCAATTTTTTATACCATACCAATTTTCAAGATCAAATTT---------------TCAAGAAAGTTTTCTTCTTACCGACAAATTATTTTTTGAACAATAGTAGCCTCCTTTTTT------------TTTTTAATAAAGATAGGAGCATTGCCTGCTGAGGAGCCTTACGTCACCCTGAGAAAATGAGGAGCCCTATCATACTTCACATCAATTTTA------ATGATTAATTTG------------------------------------------------------------------------ATGATGAGTCTGTTTTCTAATTTTGATTTA------------AACCTATTTTATAGA---ACTTTA------------ACATTTCTTACT------CTAGGAAGG---------ATTATTATAAGAGGG---------------------TCT---------TTT---TATGGAATCTAT---------TTTTTGAAGAAGGTATTA---------------TCTCAAGCCTGCGATAAC------------TTATGT---------------------ATATTTTTTTCT---------TCTTTGAAGCCTTTA------------------------AAATTT---------AAT---AAGTCAAGAAAT------------------------TTAATTTTTGTA---AGTTTA------TTTTTTACTTTAGTTGTTTCGAATATTTTTTCTGTTTTTCCTTACAATTTTCCTGTTAGTTCTCAAGTTTCTTTTATTTTAATTTTTTCTTTAGGGTCATGAGTTGGCTTAGTCTTTTTCTCTTTACTGAAAAATATTAAAGGATTTTTTTCACATTTTATTCCGGAGGGTGCTCCTTTATCTTTAACCCTATTCCTTTTTTTAATCGAGCTAATTAGAAGTTTAATTCGACCCCTTACTCTTACAATCCGTTTAGTGGCTAACATTCTAGCGGGTCATTTGCTTATGACGCTTTTATCTTCC---------------CTAGTA------------TTT---TTA------------CAAACTTTTTCTTTTATTATA---------TATGTAGGGTTAAATCTAGTAGAAATGTTTGTAGCTTTTATTCAAGCTTATATTTTCTGTACCATAATAACTCTTTATTTTTCAGAAGTG------------------------------------------------------------------------------------------------------------------------------------------ATTTCTTGGCTTCTTAGTAGATTAAAG------------------------------------------ATTCTTCTCTCTTATATCTTAATTTTAAGAATTGTA---------------------------------------------------AATTTCTTATCCTGGAGTCATATCAAGGCCTTTTCTTTAGCATTTTTAAACTCTCGATTTTTTAGGTATCTTATT------------------------------------------------------------------------------------------------------ATGGGGTACCTTCCAAGATTGATTTCCTCTTTTATTTTT---------TTT------------GTTCTT------CTCTCTATCCCCTGCCTTGTTTGTGTTGCTTTTTTCACATTACTAGAGCGTAAATTATTAGGCTTGGTGGGACTGCGCTTGGGGCCTTTTAAAGTTTCATTTTTAGGGATTCTTCAACCTATTGGGGATGCTATCAAGCTC------------TCTAATAAAAGA---ATTAATAGACTTATAAGTGTCTCTTTTACTTTCTATTATTTCTCTTCTTTCATA---ATGATCTTTATGAGTTTATCTTTGTTT---CTTTTTTTAAATTTA---------------AGACCTTGCCCGGTATCTTTTAAATTT---TCTATTCTTTTATTTTTATTATTTTTAAGATTTAATTCTCTTAACTCCATTCTAGCAGGCTGGAGAGCTTTTAGAAAGTTTTCTCTGATTGGA---------------------------------------------AGTATTCGAACTGTCTCTCAGCTAATTTCCTATGAAGCTGTCCTT---TATTTAAGGTTA------------------------------------------------------------TTTTTTATTGTTTCTTGTCTTAGTTGT---------TTT---------GATTTAAGTCTT------------CTT---------------------------------------------------------------------AGTTTT---TATCCTCTTAAT---------TTTTGT------------------------------------------------TCTTTGCTCTTTCCCCCCTGCTTTTTTATCTGAGTGCCTACA------------ATGGTTGCGGAACTTAATCGAACTCCTTTTGATTTCTCAGAGGGGGAGAGAGAGTTGGTTAGAGGGTTTAATACAGAA---------------TTTGGTTCTGGATGCTTCACTTTAATCTTTCTGGGGGAGTATGGAAGTATAGTATTCTTTTGTATTCTGACTAGGGTGCTATTTTTTCTTAAT---------TTTATAACT------------TTTTTTTTTTTTTTT---------TTTTTTTTCCTAATTTGGCTT------------CGTTCTGTTCTC---------------------------------------CCTCGC---------TCTCGTTTCGATAAACTT------------ATGTCTCTTGCT---------TGAAAATTTTTAATCCCTTTTTTAACT---CTATACTATCTGATCAGTTTCTTTTTCTTATTC---------------------------------------------------------------------------------------------------------ATGGTTTCAATTAAACCATTGTGACATCCCCCCCCTCCCGGAATGATAATTAATTGGTTATATGGTTTTATCTCATATTTTCTTAGATTGTTTTTTTTTTTC---------------------------------------AAT---------------------------------TATAGGAATTGTATTTTTTTT---------------------------------------------------------------------------------------------TGGATTATGATAGAGTTTAACTTGTTATGTTTTATTTTATTAATATTTATATTA---------AGGAAT---TTATCTTCTAAGGATTGCATAAATCATGTA------CTTTATTATTTTCTTATTCAATCTAGAGCTTCGATTCTCTTTCTT------------------------------AGG------------AACTTTTTATTTGAGGGATGAGGT---------AAT------------ATTTTCAATAGA---GACTATATATTTATTTTTTCTTTACTGATAAAGATTGGTTTGTTTCCATTATTTTTTTGGATTTTT------------------------------------------------------------------------------------------------------------------------------------------------------------------------------------------------------------------------ATTCTTTCTGAAAGTTTAGGA---CTT------ATTTCTCTT---------TTT------TTTCTTCTTAGTTTCCAAAAG---TTTCCTATCATGATA---------------TTTTTTTTTTCTGGTTTA---CACGAG---------CTTTCTTTT---------TATTTTTTG------------------------------GTTCTT---------TCTTTTGTTTCTGGTAGGATTATA------------------ATCTTCTTTAGT---------AGTAGTTTAATTTTTCTATTGATTAGTTCCTCCATCTCCTAT---------------------------------------GCATTAATA------------------------ATA---TTCTTTTTATACAATTTTAGTATCTCTTTTTTTTCC---TCTTTCTATTTA---GTTTACAGT------------TTTTTTTTGTTAATAGTTTTATATGAGAAAGTTTCTATC------------------------TTAAAAGGAACAAGACCT------------------------------TTTCTATTTCTTTTT---------TTT---------ATTTTTTTTTTAGGGTTACCTCCAGTAGGAGGTTTCTTCTATAAATTT------------ATCTTT---------TGTTCA---AATATTCTT------------------------------------------TTTCATATAGGT------------------CTCTTAGAGATAATTGTTTTTTGAATTTTTACCTTTTTTAGGTTAATTGGTTACACTAAA------------------------------ATATTCTTTTTTTCT------TTCTATTCT---AACAAGGTTCTGTATTTAAAGAATGAATTT---------TGGTTTAAAAAAATGTCTATAATAGTC---------------------------TATACATTGGCCTTT------TTTGTCTGTTTTTTAGTC------------------------------------------------------------------------------------------------------------------------------------------------------------------------------------------------------------------------------------------------TTACTAGTATATTTTTTATTATTT---AATTCTTTAATTTCATTTTTAATTCTT---------TTT---CTG---------------TTTTTCTTTCTGGGG------------AAAAATAATATTTGAGATAGATTAAAAAGA------AGTATCTTTGAGTGTGGTTTTTCTTCCTACCATTTTTCTCGA---TTCTCTTTTTCTATACACTATTATACAATTGGATTAATTTTTTTATTTCTGGATTTAGAATTATGTTTTCTTTTACCT------TTTTTTAAT------------TTTGGATTCAACGAATTAAAGATATCATATTTTTTTTGA------ACATTTACTTTAGTT---TTAATTCTAGGTTTATTGGAGGAATGAAGATTTGGAATTTTGGATTGAAAATTT------------------------------------------------------------------------------------------------ATTATAATACCTGTTACTTGTTCT---------------TCTTTATTTTTGTTAACC---------------------------------------------------------------------------------AAAGAAAAGACT------------------------------------TTTTTTAGGGTAGATTTTTTTCTTGAAGAA---AGTTTAATCTTT------ATAGTTTTTATTTTCCCTGTAGTTTTTTAT---TTGTGTGTGGGG------GGTTTTCAT---TGTCTGATAAGAACCAAATATAACAAATTTAATACTCTA---TTCTTC------TTT---------------TTAATCGTTTTTTTC------------CTATCT---------------------------------------------------------------------------------------------------------------------------ATGAGA---------------TTTTTG---------TCTGTTAGAGAGTTTATATTCCTTCTTTATCTT---GAAAGTTGCGTTATTTCTATGATTCTTTTT------------------ATTTTCTGGTTTTCCAAAGAACAAGATAAAGTATCTTCTACTATTTTTATATTTTTTCTAAATATT---CTACCTTCTACTATCTTTATGTAC---------------TTCTGC---------------------------------TCTTTAGGAGGTTCTAGGTGGTCTCTTGGAAATTTTTTT---ACT---------------------------------------TTTATTAGAGCC---CCTTTTTTTCTATTCTTT------------------TTGAGTTTG---TTAGTTTCAAAACTTCCTATTTTTCTTTTTCATTTTTGGTTGACGAAAGCCCATGTAAGAGCCTCAGGTCCCGGTTCTATA---ATTTTAGCTAGTCTACTCCTTAAGATTGGTTGTGTAGGTCTATATAAGTTCTCTTGTATTTTTCTTAAG---------ATTTCCAAA---CTTTTTTTAAGTTTAACTCTATCTATTTGTGTTATT------GGGGGATTTCTTATTTTACTT---------------TCTATCTTCCGATTTTTAGATATAAAATTTATAGTAGCTTGTTCTTCAATTGTTCATATATCTCCTATTTTTCCT---TTCTTACTAAAAAGAGATAGAATT---TGTATTTTTTCTTGCTTTTTAATGATAGTAGGGCATGGTTTGCTATCTTACTTTATTTTCTTTCTCGTGAGGATTGTTTATGAATTTTCTCAAAATAAAAGTTCTTCTTTTAATAAAGGT------------TTAGAATCCGTTAGTCTTAATATTTCTTTATTTTTATCTATT---------TTCTTTCTGATAAATTTAGGTTTTCCTCCTTTTATAAGC---TTTATTAGAGAAATTTTTTTTTCTACTCTATTC---TTAGAC------CATTCCTATTTAGGTTTTTTAATATTCATA---TGTAATCTTATAATGGGGGGCTTAGTT------TTTTTTATTATTTGT---------------------------------------TCTAACTTCATTTTTAGG------AAA------------AAAAGAAATTTT---ATCCTTACTGGG------TCT---ATAGTATGTTATCTT---------------------------------------TCTTGAGGAATT---TGTTATATTTTGATATTT------TCTCTCTTTATC---------TTCTTTTATCTTTGTTTCCGTAGT---------------------------------------------------------------------------------------------------------------------------------------------------------------------ATTTTTTTCTTCGTT------------TTTATGTTTTTTTTC---------GGATTTTTAAGT---------------TTTTTTTTTTTT------------TTTAAAAAA---AAG---------------------------CTTCTGAGGTTGCTTTTACTAGAGTTATGCTTTGTTGTGTTAATTTTTAAT---------------------------------ATATATCTCTTC------------GGACAGGGTACCCCAGGGGGATGTTCTCTTTTTTTAATA---ATAATCTTTTTATCTTTT---------ATAGTGATAGACAGAGTGTTGGGGCTTTGTTGTTTG---------------------GTGGGTAGTTCTCGTAATTCAGTTTCTTTATCTGATCTTTATTTTATGTTT---------------------------------------------------------------------------------ATTCTCTCTAAATCTTTTTGGTTTATTTTT---------------------------ACAAGTTTTCTTCTT---------------TTTAATATTTCTTTTTTATGTTGGCAAATAAAT------GCTAGA------GGTTCACTCTTTTTTTTCTCCTCAATT------------AAA------------------GACATGTTTCCTTGAATAGAAATTTGTCCTACCTTA---------GATAAAGTCTGTCTGATTTTTATAATT------ATAGTGAGGTTA---GTGACTTCTCTTGTGTCT---CTTTATTCCGAAGTTTATATAGAT------------------TCTTATAATAATAAAAAGTTCTTTTTTTTAATATTTCTTTTTTTAAGCTTTATA------------------------------GTAATACTTTCTATAGGG------GGGGAT------------------------------------------CTGTTGATATTTATATTAGGGTGAGACGGCTTAGGAGTTTCTTCTTTATTTTTAATTATATTTTATCCTAACAAAGTTACTTTATACAATTCCTTTTTGACTGTTTTTTTTAATCGTTTAGGAGATCTT---------------------------------------------------------------------------------------------------------------------------TTTCTGATC------------------TCA---------TTCTTC---------------------------------TGTACAATTTTTTTTGGC------TATAGAAATTTCTTTTTT---------CTTTTTAGGGATATAAGT---TTCTTA------------------------------------------------------------------------------------------------------------TCTTTATTTTTT---------------------------------------------CTTTTTTTT---------------------------------------------------------------------------TGTCTATTAACAAAGAGGGCCCAAATTCCATTCTCTAGGTGACTCCCAGCAGCTATGTCCGCCCCCACTCCTATTTCAGCTATGGTTCATTCTTCTACTTTGGTAACAGCTGGTATTTTAGTGTTTTTTAAA---------AGTTATTCACTCTTTTTGTATAGTTTT---TTTCTCTCTTTT---------CTATCTTTA------------------TTCTGTCTCCTTACCTTC------------------CTTTTGGGGGGTTTTTTAGCTAACGTGGAAAAAGATCTAAAAAAG---------GTTGTTGCTTTTTCTACAATAAGTCAAATTAGAATGATCTTAGTTTTCCTA---AGTAGG---GCTCTTTTTCTTATTTCCCTTAGCCATACCCTTTGTCATGCTCTTTTTAAGACTCTATTATTTTGTGGTTGTGGGGTAATCTTCATATGAAGATTTAGAGACCAAATA---------------AAAATT------------TTTTTTTGTGGGGGTAAAGTTCATACCCCTATTGTGTTCCTTCTAACCTTAAGTATT------------TATTCTATAAGAGGACTTTCCTTTTCTAGCGCTTTTTCAACTAAAGATTTTGTTTTAGAA------AAA---TCTTTGAGAGAGATA------------GAAAGATCTATT------------------TTCTTAATTCTTTTT------ATTGGAAGGGTTTTTACA---------CTT---TCTTACAGGAGAATTATTTAT------------------ACTAGGATAAGGGAA------------------------ATTTTTATTACATCT---AATTCTTTAAGATCTAATAAGTATTTTAATTTT---TCTTTT------------------TTC---------------TGTTTTTTTTCTATTTTAAGGGTATCTTTTTTAAAAATTTTT------TCTATG---------------------------CTCATTTTAGAT------AACTTT------------AGTGTATTTATACCAGTTAGTTTCACA---ATATCCCTAAGGGTT---------TTACTTTTTCTTTTTATGTTT---------------------TTTATCTTATTCAAATCTAAAAAA---TTT------------TATCTTTATACA---------------------------------------AACGGTAGAGTCTTT---------TACATA---------------AAAGATATTTTT---TTCTCTATTTTTTCCTCT---CCTTTAGAG------------AAAAAGATT---------------------------------TTAACTTTTATTTCTACCGATCAA---------------TATTTTTTT---------------------AAGCCTAGA---AGACTAAATTACTTAAAT------------TTTCTT---AAAATTGGTACA---TATAAAAATCTATTCTTTTTTATTTAT------------ATGATTTTTTTCTTTGCTCTTCTATTT---------------------------------------------------------------------------------------------------------------------------------------------------------------------------ATGATTATTTTAGCATACATAGGAGTGGCTTTA---GGG------TTTAGT---------------TGAATAATTACTTCTACA---------AATCCCGTAAAA---------------------ATAGCAATA------------AGGATTTTGATTATTTCTTCT---TCCATATTTTTATCCCTATCAACGAGCTCAGGTACT------------TCTTGAATTCCTACCATC------------------TTGATG---CTACTCTTCATAGGAGGTATCATAATAATG---TTTATGATCTTATCCTCTGTT---------CTACCT------AAT---------GAGAAAAGAAAGAAAGGTAAA------------------GCTTTC---------GTTGTTATTATGGTTATTATTTTATTGCTCCAAAAAGAACAAACCTTCGTAATA------------------------------------ATAACTGACTCGATG------AGAATGGAATCTAAGTCTTTTTTAATATCTGGGGAAAATTTTAGAGTAATAATAATCTTAATTCTGTTTTATTTTTCTGTAACTATAATAATATTA---------------------AACTCTGAAGAAACTCCG------ATACGGAGATTATACTGCTAT---------------------------------------------------
>Tetraspinus_sp._HEN26
------------------------------------ATTACTTTAAATTATTTTTCTCGTTGATTTAATTCCACAAACCATAAGGATATTGGAACCCTTTACTTTATTTTTGGA---------------TTTTGA------AGAGCTTTTTATGGATCATCTTTAAGGATAGTCATGCGAATAGAGCTTAGGCAACCTGGTTCGTTTATTTTTCACGATCACGTCTATAATGTTTTTGTAACTGCTCATGCTTTTATCATAATCTTTTTTGTAGTTATA---CCTGTTCTGATAGGGGGTTTTGGGAATTGACTTTTGCCTATAATGCTAGGGTGCCATGATATACATTTTCCTCGTATAAATAAT---------------------------------TTAAGATTTTGAATGCTTTTTCCTGCCATAACTTTTCTTATTTTATCTTCCTATCTTTCAATTGGAGCAGGAACTGGGTGGACAGTTTACCCTCCTTTGTCTAGAATTTCTTTCCATGGAGATTTTTCTGTTGATTTGGCTATTTTTTCCCTTCACTTAGGGGGGGTGTCTTCTATCCTTAGAAGAATTAATTTTATTACTACTATTTTTAGGATACGATTTTCAGGATTTAAATTGGAACGGCTGCCTCTTTTTGTTTGGTCTATATTAGTAACTTCTTTTTTGCTTCTTTTTTCCTTACCAGTTTTAGCTGGAGCTATCACAATACTTTTAACAGATCGAAACCTTAATACTTCTTTTTTTGACCCTTTGGGGGGAGGAGATCCTATTCTTTATCAACATCTATTTTGATTTTTTGGTCATCCTGAAGTTTATATTCTTATTTTACCTGGTTTTGGAATTATT---TCTCAAGTTATTAGGTTTTATTGTGGAAAAAGAGAACCTTTTGGTTATTTAGGTATGGTTTATGCTATTTTTTCTATTGGTATTTTAGGGTTCTTAGTATGGGCTCATCACATATTTACAGTA---------------------------------------------------------------------------------------------------------------------------------------------------------GGAATAGATATTGATACCCGAGCATACTTTACAGCAGCAACTATAATTATTGGGGTTCCCACGGGAATTAAAATTTTTAGATGGTTAGCTACTATTTCTATGTCCTCTGTTTCTTGGGAGGCTCCCATATTTTGATGTTTAGGTTTCCTATTTTTGTTCACTCTAGGAGGTTTGACAGGAATTGTCTTATCTAATTCTTCATTGGATATTGTCCTTCATGAT------------------------------ACATACTATGTTGTAGCTCATTTTCACTATGTT---------CTTTCTATAGGAGCTGTTTTTTCTATTTTTGCTGGATTTACGCATTGATTGCAAATATTTTATGGATTAAAATTTTCTGATTTTAGTTTGAAAGTTCATTTTTTTATTTCTTTTTTA---------------------------GGGGTTAATTTGACTTTT---TTTCCTCAACATTTTTTGGGTCTTAATGGTATACCTCGACGATACTCTGACTATCCAGATTCTTTTTTTCTCTGGAATTTAATTTCTTCT------------------------------------------------------------------------ATAGGTTCTTTAATTTCTATTTTTTCA---------------------------------------------------------------------------CTAATTTATTTT------------------------------AGTTTTTTAGTCTGAGACTCTTTT---------------------------------TCTAAAAAAATAAATTTTTTTATATCGGAGAGT------------------------------CCTTCAGCTTCCTTGGAGAATATTTTCGGG---GCTCCTATTGAAGACCATACTTTATCTAATTCTGTTAAAACTTCCTTCATAAATAAA------------------------------------------------------------------------------------------------------------------------------ATTTTTGTTAAAATGACTACTTGAAATAATATTTCTTTTCAAAATCCTTCTTCTTTTATGATAGAACTAGTCTCTACTATGCATGATTATGTAGCTATATTTTTAGTTTCTATT---TTAATTTTAGTTTTTATAAACTTAATATATTCT------------TTTATATTAAAAAGGTTCAAT---CTTGAATTCTTTGAACACCATCAATTAGAAAGAATTTGGACTTTGATTCCCTTTTTTCTCTTACTCTTTATTGTGATTCCTTCTCTTAGGTCTTTATATATATTAGATAGGTGCCTCTTTTGTGGAATAACAGTTAGTATTATAGGTCACCAATGATATTGAAGATATTTT------TACAAAGAT---TTGAAA---GAG---------------------------------------------------TTTTTTTTTGATTCTTATATAGAACCT------------TCTATTAGAAGTTCAATTCGATTATTAGACGTAGATAATCGGTTGGTTGTTCCTACTTATTTGCCTATTCGATTTTTAGTCTCATCTTCGGACGTTATCCATTCTTGAACTGTCCCTTCTTTTGGGGTTAAAATAGATGCAATTCCTGGGCGAATCAACCAATTTTGCTTTTCTTCAAAACGAAGAGGGGTCTTTTTTGGACAGTGTTCAGAAATTTGTGGTGCTAATCATAGTTTTATACCTATTGTTTTAGAATCTGTCAACTTTAATAATTTTATT---------------------------------AAA---------------------------------------------------------------------------------------------------------------------------------------------------------------------------------------------------------------ATGATTAGAAAAACTCATCATTATTTTCTTTTAAATTTAAGACCATGACCTTTCATTATTAGAATCTCTTCCTTTAATTTATTAATATCATTTTTAATTTTTACTAAA---TTTAATTTTTATTATTGTTTCTTTTTTTCTTTATTTAAT------ATTTCTATGTGT---TCTTTTTTTTGATGAATTACTTATAGTTTAGAGTTTAACTTAGAAGGA---AAAAAT------------------------------TCTTTTTCTTTAGAAAAAGGGGTCAAACTAAGTATAATTTTATTTATCTCTTCAGAGGTTTTTTTCTTTTTTTCTTTCTTTTGATCATACTTTCACTATTTTTTATCCCCTAGCATAGAATTAGGCCTAAGTTGGCCTCCTGTAAGGGTTGAATTTTTTGATTACTTAGGAGTTCCACTAATTAATACGTTAGTGTTAATAAGGTCCGGCTTGACTATCACAGTTAGACATTTTTTTTTA---ATA---CAGGGAGAGAGAAAAAAATCTAATTTCTGATTAGCTGTAACTATTATATTGGGAATATTTTTTACTTATCTTCAATATACAGAATATTCT---------AACTCTTTT------------TTTTCTATTAGAGACGGAAGATTTGGTACATCTTTTTTCGTTCTTACTGGATTTCATGGGATTCACGTACTTATCGGCTCTTTATTC---CTATTAACTACTTTAGTTCGTTCAATAGTAATTTCAAGA---TCTTTGAGAAATTTCTTGAGATTCGAACTTTCTTCATGG------TATTGACATTTTGTA---------GATGTAGTTTGAATTTTTTTA---------------------TATTGTTTCTTA---------------TACTACCTAGCTGAC------------------------------------------------------------------------ATGAACCGAAAAGAAGACAAAATAGTC---TTAATAGTAAATAACTCATTATGAGATTTACCC---------TCTCCTTCCACTATAACATATTTTTGAAATTTTGGATCTACTCTAGGAATTTGT------------------TTGATAATCCAA------------------------------------------------------------------ATACTGACAGGATTACTTTTAACTTTACATTACACCTCT---------TACGCTGAAGAAAGATTCGCATCT------------------------ATCGTGAAAATTATACGAGAAGTATGATCCGGATGATTGATTCGATTCGTTCATATAAATGGAGCATCAGTATTT------------------------------------------------------------------------------------------------------------------TTCTTCTTCATTTATTTACATCTTTTCCGAGGAATATACTACAAGAGAAGA---GCCCATAGAAAAGTATGAATAAGAGGAGTAACTATTATAATTGCTTTAATAGCTATTTCTTTTCTAGGATATGTTCTACCTTGAGGTCAAATGTCATATTGAGCTGTGGCAGTAATCACAAACTTACTTTCAGTCATTCCTATAGTAGGAGAAGAAGTTGTAAAATGAATTTGAGGAGGATTTTCAGTCAGAAGTCCTACCCTAACCCGATTTTATTCTTTCCATTTTTTACTACCTTTTGTTCTTATATTTTTAACTTTGATTCACTTAGTTTTCTTACACCAGCAA---GGATCAAGAAACAGATTAGGAATCAACAGAAATATAGAT---------------AAAATTCAATTTCATCCCTACTTCACAGTGAAAGACAGAATCTTTATT------------TTTTTGGTAATCACAATATCCATTACAATTTCATTTTTTATA------CCTTACATATTAGGAGACGCTATTAATAATGTCCCAGCTAACTCCATACAGACACCAGTACACATTCAACCAGAATGGTACTTTCTACCTTCTTATGCAATCTTACGAGCTTTACCATCTAAAACAGCAGGCGTATTAGCTCTACTTTTATCCGTTTCTATCTTTTATTTAATACCACTTTTCAAACTAAAATTT---------------TCAACTAAATTTAATTTTTACCGACAATTCATATACTGAACTATAATCACTTGCTTTCTT------------TTTCTAATAAAGATAGGAGCCCTCCCCGCTGAAGAACCCTATGTCGAAATAAGAAAATGAGGGGCTATAATTTACTTTTCTTCAATCTTA------ATAATTAACATA------------------------------------------------------------------------ATGATAAGATTATTTTCTAGGTTTGATATG------------CTTCTTTTTTTTAAA---AATTGA------------ATCAGATTCTTT------TTTATCAGG---------GTAGCTTGCACTTTA---------------------AAT---------TCT---TATGCCTTTTCT---------TCCGTTAGAAACTTAATA---------------GGAATTATTTATATAAAC------------TTAAGT---------------------TCCTTCTTTTAT---------TCTTTAAAATCTAAG------------------------TCTTTT---------AAT---AAGTTTTCTAAT------------------------CTGATTTTTATT---TCTTTT------ATTACTATATTGGTTTTTATAAATTTTTTTTCTGTTTTTTCCTATAATTTTCCTTTTTCTTCTCAGGTAAGAACTATACTTTTCTTCTCTTTAACTACTTGATTTAGATTTATTCTTTTTGGATTTTATTCTTCACCTAGAAAATTTTTATATCATTTTATTCCAGAAGGAACTCCGCTCCCTTTAACTTTTTTACTTTTTTTAATTGAGCTAGTAAGTAATATAATTCGTCCTATTACTTTAATAGTTCGACTAGTGGCTAATATCTTAGCAGGCCATCTTTTAATAATTTTACTTTCAAGA---------------CTAGTT------------TTT---AAG------------GTTTCTTTAGCTTTCCCTTTT---------TATATTTTATTGAATTTAGTAGAAATTTTCGTATCTTTAATTCAATCTTATATTTTTGCTACTATGTTAGTATTATATTTTAGAGAGGTG------------------------------------------------------------------------------------------------------ATTCCTCAAGTC------------------AGAAACCTTTCTTGAATT---TACGCTTTAATT------------------------------------------TTGTCAGCAATTATTTTTTCTTTTATTATAGTTAGT------------------------CTTCATTATTTTAATTTCAATATTGGCAAAAAGTCTATAATTCTTACTTTTAAAAAT---------------------TTTAAATTCTTCTTTTTAATT---------------------------------------------------------------------------------------------------------------------------------TTGGTTTTAATTTATGTGCTCAAATTT------------TTATTG------ATTCTTCTTCCTCCTCTAATTTGTGTTGCTTTCTTTACTCTTTTAGAACGCAAAGTTTTAAGTATCGTTGGTTTTCGGTTAGGGCCTAATAAAGTTTCTTTTATAGGGATTTTACAGCCTATTGGAGATGCTTTGAAATTA------------TCTAATAAAAGG---GTAAATTGTTTAAGTAGTTTTTCTAATTTTTTTTACTATTCCTCTTCTTTTGTT---ATGCTTTTGATAAGACTTCTCCTTTTT---CTTTGTTTAAATATA---------------AGCCCTAATTTTTTTTTACTGAAATTT---TCTCTTTTAGTTTTCTTATTAATTTTAGGTTTTAATTCTCTTAATTCTATTTTTTCTGGATGGAGTTCTTATAGAAAGTACTCTTTAATTGGG---------------------------------------------AGAATTCGTACAGTTGCTCAACTAGTCTCTTATGAGGCTGTTCTG---TATCTTTGTATC------------------------------------------------------------TTTTTTTTAGTTATTTTATATAGTTCT---------TTT---------GATGTTAGTGTT------------ATA---------------------------------------------------------------------AGTTTT---TATTCTATGAAT---------TTAGTT------------------------------------------------TTTATTTTTATTTTGCCTTGTTTTTTTCTTTGGGTTCCCACT------------GTGTTAGCAGAGTTAAATCGGACCCCTTATGATTTTTCTGAGGGAGAGAGAGAGTTGGTTAGAGGTTTTAATACTGAG---------------TTTGGTTCGGGATGTTTTACTCTTATCTTTTTAGCCGAGTATGGAAGAATTGTTTTTTTTTCTCTTCTTACTTCTTTTTTCTTTTTTTATCCT---------CTCTTTCTT------------ACCTTTTTTTTTTTT---------TTTTTTTTTATTATTTGGATT------------CGTTCAGTTCTT---------------------------------------CCCCGA---------TTTCGTTTTGATAAGCTT------------ATAAATCTTTCT---------TGAAAATTTTTTATTCCTTTCTTAACT---TTTGTTTATTTGCTTTTAGTTATGTTTGTTGTT---------------------------------------------------------------------------------------------------------------------------------------------------------ATGAGAAAACTTTATCTAGTTTCTTTTTATTTATTAAGACTTGTCTTTTTTCTT---------------------------------------AAT---------------------------------TATAACAGACCTTTTATTTTT---------------------------------------------------------------------------------------------TGAGTGCTGATAGAAATTAACTTAGTAATCTTTATTATGATAATTCTA---AGATTT---ATAGAAATT---AAATATAAGCAGGAAATATTTGATTTAGTA------ATGTTTTATTTTTTTATTCAATCTATAGCTTCTATTTTCCTTCTT------------------------------AGA------------GACTTTTTTTTCTCAGAAGATTTT---------TAT------------TTTTTCAATTCT---GATATTATATTTTTTAGATCCTTGTTAATTAAAGTTGGTATTTTTCCTTTTTTTTATTGAGTTTAT------------------------------------------------------------------------------------------------------------------------------------------------------------------------------------------------------------------------AAAGTTTCCAATTTCTTAAGC---GTT------TTAATTTTC---------TGG------ATTCTTATAACCTTCCAGAAG---ATTCCC------TTT---------------TTTTCTTTTTTGTTCATG---AGTCAA---------AATTCTAATCTTATT---TATATTCTT------------------------------TTAGCT---------TCTTTTATTAGGGGTAGATTCCTT------------------ATTTTATTTTCG---------GAAAATTTTGTTAGTCTTCTTGTTTCTTCGTCTGTTATTTCT---------------------------------------AGGTTTTGG------------------------TTA---TTTTATTTATTTAGAATTAGATTTTACTTCTTTTTA---ATATTTTTTTTT---TTCTATACC------------TTTGTTCTTTATTCTCTCCTTACTTTATATAAAAAAGAT------------------------TCTTATTTTAATTTGAAC------------------------------ATAATGACAGGCTTATTT---TTTTTT---------ATGTTCTTTATTGGTTTGAGCCCTTTAAGTCTATTTTTTTTTAAATTT------------AATTTA---------GTTTCA---TTTTTCTTT------------------------------------------TTTAATTTGGGA------------------ACACTTGAATTTTTTGTTTTTTGACTTTTTAGTTTTTTGGGTCTTTTTGGTTATATGAAA------------------------------TATGGTTATAAAATA------TTTTTTAGA---GGAGAAAATTTGTATTACTATAGTATCAAC---------TACGAAATAAAAAAGATCTTTTTTTTT---------------------------CTAAGCATGATTTTT------TTT---------------------------------------------------------------------------------------------------------------------------------------------------------------------------------------------------------------------------------------------------------------------ATTCTATTTTTAGTAGGT---TTTTCTTTAGTGATTTTAATTATCCTT---------TCT---TTA---------------TTTTTTCTTTTAAGA------------AAGACTTCAATATTTGATAATTTAGGGGCT------TCTTCTTTTGAATGTGGTTTTACTTCTTATTTTTTTTCCCGA---TTTTCTTTTTCTTTGCACTACTATTTGATTGGCTTGATTTTTTTATTCTTAGATTTAGAATTATGCTATCTGTTGCCT------TTCTTAAAT------------GAAGAATTCTCTTCTTTTTTGCCTTTTTCTTTTTTTTGG------ATTTTTATAGCAGTT---TTAGTCCTAGGATTAATAGAGGAGTGAAAAGAGGGACTTTTAGATTGAAAATTT---------------------------------------------------------------------------------------ATAATGACTATTTATCCTTTTTATTCATTTTTA---------------TTAGTTTTTTTTATAATT---------------------------------------------------------------------------------AAAGATTTTATT------------------------------------TTTTTAGGCTTTCATTTTTATATAGATTCT---AGTCTTATACTT------ATAATTTTTATTTTTCCTTTGATTCTTTTT---CTAATTAAAATA------GTAAATTTT---AATTTTGTTGATTATAGGAATAAAATTCTTTATCTTTTT---CTTTTT------TAT---------------CTTGTTTGTTTTTTT------------TTAAGG---------------------------------------------------------------------------------------------------------------------------TTTTCT---------------TTTAAT---------TCTACAAATTCTTTTTTTTTTTTAATTTTTCTG---GAGAATTGTGTTATCTTTATGGTTTCTCTC------------------ATTTTTATGTATTCTAAAGATTTAGATAAGATTTCTTCCACTCTTTTTATGTTTTTTATTAATATT---TTTCCTTCTATTATATTTATGTAT---------------TTTTGCTACTGC------------------------TGG---GGGGAGAGGAGTTTTTGTCTCTTTTTTTTAACTCAA---GTT---------------------------------------TCTTCTGATATG---CTTTGTTATTTTTGTTTT------------------ATAGGGTTG---TTAGTTAGTAAATTGCCCCTTTTCTTTTTTCATTTTTGGTTGACTAAGGTCCATGTTAGGGCTTCTGGGTGTGGGTCTATG---ATTTTAGCTAGTCTCATATTAAAAATTGGTACGGTTGGACTTTATAAGTTTTATATAATTTTTTTA------AAT---AATTTTAAA---ATCTTTATCGCACCTTTCAGGGTGTTGACAGTTTTA------ACTAGCGTTTTCCTTTTAAGA---------------GTCATAACACGTTATTTTGATCTTAAATACTTAGTTGCTTGTTCTTCTATTATTCACATAGCTCCTATTTTTCCT---ATGTCTATTAGTGGTAGAAGAAGC---TCTTTTTTTTCCTGCTTTTTAATGATGGTTGGTCATGGATTAATTTCTTATTTTATCTTTTATTTGGTAAGTTTAGTCTATGAAGTCTCTTATAATCGTTCTTTAGATTTTAATAAAAGC------------TTATTTACTTTTTCTAAAGCTTTTATGGTTTTCTTTTTTTTT---------TTTTTCCTTATGAATTTAGGCTTTCCACCTTTTTCTAGA---TTAATCAGAGAATTAATTTTTTTTTATTTTTTT---TTTCAT------ATTAGTTCCTTTTTGTCCTTTTTCTTTTTT---CTTAGGCTCTTAGTAAGGGGTTTAGTT------TTTTTTTTTGTTGTA---------------------------------------TCTAAATCTCTTTTTGGA------AAA------------AAATCTTTATTT---AATATTCATTTT------TTT---AATATTAATAATTTT---------------------------------------TTATACTCCCTA---ATTTATCTTTTTTTTTTT------ATTTTACTTCCT---------TTCATTTATGTTTGTTCT------------------------------------------------------------------------------------------------------------------------------------------------------------------------ATTAATTATCTTTTTTGA------------GTTTTCTTCTTTTCT---------TCTTTTTTTATG---------------TATTTTAAATTT------------TTTAAAAAG---AAA---------------------------ATTTTAGTTCTCTTATCACTTGAAATTTGTTTAGTTTCTATTATTTGTCTT---------------------------------TTCTATATTTTC------------TCTTTTAATAGTATAGGGAATTTTTCATTTTTTAGAAGA---ATAATTTTTCTTACCTTT---------ATAGTAATTGACAGGGTTTTTGGTCTTTGCTTATTA---------------------ATCTTTTCTTCTCGTAATTCTACTTCTTTTAGAAAC---------------------------------------------------------------------------------------------ATTATATTTAGTAAAGTCTTTTTTTTTATTTTC------------------------------TTTACTTTTTTT---------------CTTAGTTCTTTTTTATTT---------TTAAGT------ATTAAT------AGATTTTTTAGCCTTAGAGGTGTTTTCACTTTTTCTTTTGAA------------------GAGAAAATTTTACCTTTTTTTCTTAGGGTTTCTTTT---------GATTTTGTTTCTTTGTTTTTTCTGTTG------ATAGTTTCTTTA---GTTACATCTTTAGTTTTT---CTTTACTCGGAAGTTTATATAGAA------------------CATTATAATAATAAAAAATTCTTTTACTTAACTCTCTTATTTTTTTCTTTTATG------------------------------AGAATTTTAGCTTTAAGA------GGAAGG------------------------------------------GTGATGAATATCTTGATCGGTTGGGATGGATTGGGTATTTCTTCCTTATTTTTAATTATGTTTTATCCTAATAAAATTACTTATTTCAATTCTTTTTTAACTTTTTTTTTTAATCGTCTGGGAGATATT---------------------------------------------------------------------------------------------------------------------------TTATTTTTA------------------ATT---------TTTTTT---------------------------------CTTAGGTATTTAAGATAT------TATTCTATGTATATAAGA---------TATAATATTATAGATAAT---TATTAT------------------------------------------------------------------------------------------------------------ATAATTTTACTT---------------------------------------------TTTTTTTTC---------------------------------------------------------------------------TGTCTCATAACTAAAAGGGCTCAATTTCCATTTTCTTCTTGGCTTCCTGCTGCTATGTCTGCCCCTACCCCTATTTCAGCGATAGTTCATTCTTCTACCTTAGTCACAGCAGGGATTCTTATTTTTCTAAAA---------ATATATGATTTCTTTTTATCTTTTTCT---ATTTTTTCTCTT---------CTTTTGGTG------------------CTAAGTATAACTACTTTT------------------TTGTTAGGTGGAGTTTTGGGAATTTTAGAGTTTGATTTGAAAAAA---------ATTGTTGCTTTCTCCACTATGAGACAAATTAGGATGATTTTATTTCTTCTC---TCGGTT---GGATTTTATACTTTAACTGTTCTTCACACTTTAGGTCATGCTCTTTTTAAAACTTTATTATTTTGTTCTTGTGGAATTTTATTTCTTTGAAATTTTAGAGATCAGACC---------------CTTAAT------------AATTTAAGGAGTAAAATTTTTTATTTCACTTCTTTTCCTCTTTTTTTAGTTAGGGTT------------TATTCTATAAGGGGGGTTGCTTTTTCTTCTTCTTTTTATACCAAAGATATGGCTCTAGAA------AAT---TTTTTACAAAGAAAA------------AGGCTGTATCTT------------------TTTTTCTTTTTATTG------GTAGGGAGGTTTTTTACA---------ATT---ATTTATAGATCTAAGATTTTT------------------TCTGTTCTTAGGTTT------------------------TCTCCTTCTTCT------AAACTTTTATTTAGATTTAAAGCTAGACAGTTT---CTATTT------------------ATT---------------TATTTTTTTTTTGCAAATGTAATTTTTTTAATTAAATTTTTT------TTGAAT---------------------------TACAGGTATTTT------AACATG------------TCTTGTTTTATTGGTAAAGGGGAGGTT---TTAGTAATGAGA------------GTATTAATTTTTTCTTTTTTT---------------------TTTCTCAAATTCAGATTTAAAAAA---TGA------------GTGAGATTTTTT---------------------------------------AGGTTAGAAATTTTA---------TTTCTT---------------AAAAGAATTTCG---TTTGGTATTTTTAGAAAA---GTTTATCAA------------ATTTTTAAG---------------------------------CCTACTTATACTTTGAATGATTTT---------------TTGTTTTTT---------------------AAGCCTAAC---CTATTCTACCTTAAATCT---------ATAAATATT---GGTTCTCAATCA---ATTAAATTCTGAAGATAT---TTTCTC------------TTT---CTTATGATTTTCTATGGAATC------------------------------------------------------------------------------------------------------------------------------------------------------------------ATAACTATTTTAATAAATGTAATAATGGTAAGAAGACTATCA---TTT------------------------------ATGATTTTTTCTAAT---------AACCCTATAAAA---------------------ACAAGATTT------------TTCATTTTAGTGAGAGCGAGA---ATGATATTCTTATCTATTAAAATAAAGATAGGAAGA------------GTATGAATCCCTTTAATT------------------TACTTT---ATCCTTTTCACTGGAGGCATCTTGCTAATA---TTCATAATTTTAGCTTCTATT---------CTACCT------AAC---------GAAAAAGCCATAAAAGTAAAAATTTCAAAAGCTATGATAATAAGA---------CTAATCCTAATTACGATGATC------------CAGTCCAAAGAAAGAAGAAAA------------------------------------GAAATC------ACC------CTAAATCTTATAAAAAGATTCATATCCGCTTCTTTCAATTTAATGTTCATGACAAGAACCATCTTATTTTACTTTTTCAGTTCTATAAGAATTAAT---------------------AATGTTGAAGAATACCCA------ATACGATCAATTATA---------------------------------------------------------
>Tetra_sp.nov._Z400
---------------------------------ATAAAAATGTTGCAATCC------CGTTGAATTTATTCCACCAATCATAAGGATATTGGAACCCTTTACTTCTTTTTCGGT---------------TTTTGA------ACAGCTTTTTATGGTTCTACCCTAAGAGTGCTGATACGCCTGGAATTGGGTAGATCTGGTTCATTTATTTTTCATGACCATGTCTATAATGTATTTGTTACATCTCACGCTTTTATTATAATCTTCTTCGTTGTCATA---CCTGTCTTAATGGGGGGCTTTGGGAATTGACTCATCCCTTTAATATTGGGCTGTCAAGATATGCATTTTCCTCGTATGAATAAT---------------------------------TTAAGATTCTGACTCCTTTTGCCTGCTATAACTTTTTTAATTTTATCATCTTATCTCTCATTAGGCTGTGGTACCGGCTGAACGGTTTACCCTCCTCTTTCGAGGATTTATTTTCATAATGATGTTTCTGTAGATTTAGCTATTTTTTCCCTTCATTTAGGGGGAGTTTCCTCTATTCTTAGGTCTATTAATTTTATCACCACCATCAGAATTATACGTTTTTCAGGGATAGTTATAGAGCGGGTTCCCCTATTTATTTGGTCCATGTTGGTTACTTCCTTTTTGCTTTTGTTTTCCCTACCTGTTTTAGCGGGTGCGATCACTATACTCTTGACCGATCGTAATATTAACACTTCTTTTTTTGACCCCTTAGGCGGGGGGGATCCCATTCTTTACCAACACCTCTTTTGATTTTTTGGTCATCCAGAAGTTTATATCCTGATTTTGCCTGGGTTCGGTATTATT---TCTCAAGTGCTAAGCTTTTATTGCGGGAAAAGAGAGCCTTTTGGATACCTGGGCATGGTTTATGCCATTTTTTCTATTGGAGTTCTGGGATTTCTGGTATGGGCTCACCATATGTTTACGGTA---------------------------------------------------------------------------------------------------------------------------------------------------------GGCATAGATATTGATACTCGAGCTTACTTCACTGCAGCTACTATAATCATTGGGGTTCCAACTGGGATTAAAATTTTCAGTTGGTTAGCTACAATTAGGATGTCTTCGGTTACATGGGAAGTTCCAATATATTGGTGTATTGGTTTTTTATTTCTTTTTACTTTAGGAGGCCTAACTGGAATTGTTCTTTCTAATTCCTCATTGGATACAGTCCTACATGAT------------------------------ACCTATTACGTTGTTGCTCACTTTCATTATGTT---------CTTTCCATAGGGGCAGTCTTTGCCATCTTTGCGGGTATCACTCATTGATTCCAAATTTTCTACGGGACTAAAATTAGAAATTGAAAGTTAAAGTCCCACTTTATTCTAACTTTCTTA---------------------------GGAGTCAACCTAACTTTT---TTCCCCCAACACTTTCTGGGTCTTAACGGTATGCCTCGGCGTTATTCAGATTATCCTGACTCTTTTTATATATGAAACATTGTCTCTTCA------------------------------------------------------------------------GTTGGTTCTATGTTAAGAATCTTTAGG---------------------------------------------------------------------------CTTTGTTATTTT------------------------------GGTTATATTATATTGGAGAGTATT---------------------------------ATCAAGAAAATAAAATTTTTTTCCATATTATCT------------------------------TCC---TCTTCTTTAGAAGGCCTATGGAAT---TACCCCATCAAAGAACACACCTTAGATTCTCCTGTTAAGTGTTTGTACATGTTCAAG------------------------------------------------------------------------------------------------------------------------------------------ATGACGACTTGGAATTCAAGATTTTTCCATTCTCCTTCTAGTTACCTTATAGAGATAGTCTCTTGTTTGCATGATTATGTAATGCTGTTTCTTTTTTCCACT---TTAATGGTAGTTCTTATCAATATTTGCTTTTCT------------TTTTATGCTAAAAGTTTCAGT---TTAGACTTTTATGAGGGTCATGAATTGGAGACTGTTTGGACCTTAGTCCCTTTTTTTTTATTGTCGTTTATTGTGGTCCCCTCCCTTTCATCTCTCTACCTCTTGGATACTTGTCTCTTTTGTGGTCTTACCATTTCAGTAATAGGCCACCAATGGTACTGAAGCTATTTT------ATGAAGGAT---TTAAGT---TCT---------------------------------------------------GATTTTTTCGATTCTTACATGCTTCCT------------GAAGAGTCTACTAATATTCGACTTTTAGATGTGGATAATCGGGTTATTTTACCGACTTTCGTACCTGTTCGATTTCTAGTATCATCAGCGGATGTTATCCACTCTTGAACTGTACCTTCCTTTGGGGTAAAGATAGACGCTGTACCGGGTCGTATTAATCAATTTTGTTTCTCCACTAAACGTTCCGGAATTTTTTTTGGGCAATGTTCAGAAATTTGCGGGGCTAATCACAGGTTCATGCCGATTGTTGTTGAGTCCCTTCCTTTTAAAAACTTAACT---------------------------------TCCTTTTTATCTGCT---------------------------------------------------------------------------------------------------------------------------------------------------------------------------------------------------ATGATCACTAAAACTCAGCACTTTTTTCTGCTTTCCCCCTCCCCCTGACCTTTAATCGGGAGGGTTTGCGGTTTCAATCTTTTATTTTCTATACTAGTATTTTTTAAA---TATGCAGATTCCTTTATTTTTATTTTAAACATTTTGAAT------GTGATTTTTCTA---TCGTTTTTTTGATGAATCTATTATGGTAAAGAATTAAATATAGGGGGG---ACTAGA------------------------------TCCTTCGCTTTAGAAAAGGGATTGAAGGTGTCTATAATCTTGTTTATTAGGTCTGAAGTCTTATTTTTTTTTTCATTCTTTTGATCTTATTTCCATTTCTACCTTTCCCCTTCTATGGAGGCAGGTTTAGCTTGGCCTCCTTGGAGGGTGGAAATATTTAATTGCATCAATGTACCTCTAATTAATACTTTAGTTCTTATAAGATCGGGTCTGACGGTCACTTTAAGACATTATTTTTTG---CTT---GAAGGGAAAAAAAGATCTTTCAATTTTTTTCTAATAGTAACTATTTCTTTAGGATTTTTATTTTCTATTCTTCAATTAATAGAATATAAA---------TCCTCCTTT------------TTTTCAATTAGGGATTCAACTTTTGGTACTTCCTTTTTTATGCTTACAGGATTCCATGGATTACATGTTCTAATCGGAACAATTTTT---TTGGCTGTTACTCTGGTTCGGGCTGTTTCAATCAACGCC---TCAAATTCTTCTTCCATTAACTTCGAAATGGCTTCTTGG------TACTGACATTTTGTA---------GATGTGGTTTGAATTTTTCTA---------------------TATTTCCTTATT---------------TATTATTTAAATAAC------------------------------------------------------------------ATTTCTTTAACTCGAAAAAAAGATGAATTAATT---AGTATCATAAACGGGTCATTATGGGACCTACCC---------TCTCCTTCTACAATAACATATTTCTGGAACTTCGGTTCAACACTAGGAATCTGT------------------TTAGGAGTGCAA------------------------------------------------------------------ATCCTATCAGGATTGCTTCTAACTTTCCATTACACATCA---------TACGCTGCGCATAGATTCTCATCA------------------------ATTGTGGAAATCATACGAGAAGTTTGATCCGGGTGGGTCATTCGATTTATCCATATAAATGGGGCTTCAGTTTTT------------------------------------------------------------------------------------------------------------------TTCTTCTTTATCTACTTACACCTGTTCCGAGGAATGTACTACTTTAGTGCT---GTGCACAAAAAGGTCTGATCTAGAGGTGTAACAATCATAATTGTACTAATAGCGATTTCCTTCTTGGGATATGTCCTGCCGTGAGGGCAAATATCATATTGAGCAGTGGCAGTAATCACTAATTTATTCTCCGTGATCCCTGTGGTGGGGGTGGAGTTGGTAACTTGAATCTGAGGGGGATACTCAGTGAGAGCACCTACCCTAACTCGGTTCTACTCATTACATTTTTTAATACCTTTTGTACTAGCTTTTTTAGTCATCTTACACTTGTTGTTTCTACACCAGAAG---GGGTCAAGAAATAGATTAGGGGTAAACAGAAACATCGAC---------------AAAATTCAGTTCCACCCTTATTTCAGGGTGAAAGATTTAGTTTTCATC------------ATCTTAGTATTTGTAATCTCATTACTAATTTCATACTTTTAC------CCTTATGCCTTTGGAGATTCAATCAACAATGTTCCTGCGAACGCTATGCAAACACCAGTACACATCCAACCAGAGTGGTACTTCCTACCTTCTTACGCTATCCTACGTGCGTTACCAAGAAAAACAGCTGGAGTGCTGGCTCTAGCAGCATCAGTAGCTGTATTCTACATTATCCCATTATTTAAGATGAGATTC---------------TCAACAAAATTCAAAATAATTCGAGTAATAACATTCTGAGCTATGCTGGCAACCTTCTTA------------TTTTTGATAAAAATAGGAGCCCTTCCAGCAGAGGAACCCTATGTCCAACTAAGTAAAGTCGGAGCTATGGCCTACTTCACATTGATCCTT------ACTTTAAATATT------------------------------------------------------------------------ATGACTAGCTTGTTTTCTTCCTTTGACCTA------------GGGTTCTTTAGATTTGGGTCTTTT------------CTCTTATTGGTT------CTTCTAGCC---------TCCTCTTTAATA------------------------------------CTATCTTGAAAACAATCT---------CATTTAATTTTAGCTTTT---------------ACAGTTTTTATAAAAGAA------------ATTTCT---------------------CTATTTTTCTTC---------TCTTTAAAACCTCAT------------------------TCTTTC---------TTT---AAGAGGATGGCA------------------------CTCTGGTTAGTA---GTTATA------TTTATTTTTATCTTTACCATCAACTTTTCTTCCGTCTGACCTTACTCTTTTGCCCTGACCTCTCAAGTGAGCATAGTTTTGTGTTTAGCTTTGACTTTTTGAGTCTCCTTTATTCTAATTCAAACGTTTAAAAATACTCGCTATTTTTTTGTCCACGCAATTCCAGAAGGAACCCCTATTATGCTAACCTGATTCCTGTTTATAATCGAGATGGTTAGCAATTTTATTCGTCCCATTACTCTAACTGTTCGGCTAGTAGCTAACATTTTGGCTGGTCATTTATTAATGATTCTTTTGTCTAAA---------------TTGGTC------------CTA---CTT------------TTCCCCTTAGTAAGCCCTATA---------TATTTGGTTCTAAATTTAGTGGAGCTATTCGTAGCTTTGATTCAGGCTTATATTTTTTGTACAATAATTTGTTTATACTTTTCCGAAATTCAA---------------------------------------------------------------------------------------------ATTTCTTTGCCACAAGTT------------------AATGAATTTTCCTGGTTCTGGATTTTACTTACG---------------------CTGTAC---------------GGT------TTTATGTTCCTA---------------------------------------------ACTTATGTTAAA------------TTCAGAATACTTCTTAGAATC------TTTTTCAATCTT---ACAATAAAA---GACTTTAAATATTTTTATTTTAGATTTTTT---------------------------------------------------------------------------------------------------------------------------ATTTCTATTTATAATTCT------------TTAATT------TTAGCTATCCCCCTTTTGGTGTCGGTTGCTTTTTTAACTCTCTTAGAACGCAAGCTCCTAAGTTTGGTGGGCTCTCGTGTGGGTCCTAATAAAGTTTCCTTTTTTGGTATTCTGCAGCCCTTGGGGGATGCTGCCAAGTTG------------GCGAATAAAGAA---ATTAATCTTCTTACTAACTTTTCTTCGTTTTTTTATTATCTCAGCTCTAGCTTT---ATGATATTTAGTAGAATTGTTCTATTT---AGAAGAATATTTTTA---------------GATCCTAGATTTGTTTCCTTTAAATTT---AGTGTCGTGATGATCTTACTGGTCCTGGGCTTCAACTCTTTAAACTCTATTATTAGTGGGTGGAGCACGTTCAGAAAGTTTTCTCTGATTGGG---------------------------------------------AGTCTTCGCACTGTCAGCCAATTGGTTTCTTATGAAGCTTCTCTC---TACTTATGTTTT------------------------------------------------------------TTCATTTTTATTTTTATATATTTGAGA---------TTT---------GATATGTCGGAT------------TTC---------------------------------------------------------------------TTTAGT---TTACACGTATCT---------CTTCTT------------------------------------------------TTTATTTTTGTCCCTGTTCTTGGGTATATTTGACTGCCAACT------------TTTCTTGCAGAACTAAATCGTACTCCTTATGATTTTTCCGAGGGGGAGAGGGAATTGGTTAGGGGTTTTAACACAGAA---------------TATGGCTCTGGGGGTTTCACCTTGATTTTTTTAGCCGAATATGGAAATATTATCTTTTTTTGTGTTCTTTCTGGAATTTTTTTCTTTTCTAAT------------CTCCTG------------GGAATTTTTTATTTC---------TTTTTTTTTGTTATTTGAATT------------CGCTCGGTTCTT---------------------------------------CCCCGG---------TTTCGGTTTGATAAGCTC------------ATGTCTCTGGCT---------TGGAAGTTTTTTATTCCTTTTTGCACT---TGCTGCTTCCTTTTTTATTTTGTCTTAAGACTT---------------------------------------------------------------------------------------------------------------------------------------------------ATGAATAGGTCCTTAAATACCTATTTTGTAGGTTATTTAATTAGGATCGTTTTATTATTT---------------------------------------AAT---------------------------------AGGAATAGGATATTGATACTA---------------------------------------------------------------------------------------------TGATGCCTGTTGGAAATTAATATGATCTTAGTTATTACAATTTTCCTA------AGT---CTAAGAAAT---AGGGATATAATGTTGAACAGTGAGATAAGA------TTATACTACTTCCTCATTCAGACTATAGGTTCTTTCGGAATTCTA------------------------------GCT------------TCAGTCAGAATAAATGGTTTGTTA---------TTA---------CAATCGGTTATAAAT---GAATATCTCCTCCTAATCTCAATTTGTATTAAGATTGGAATTTTTCCTTTTTACTTCTGAATATAT------------------------------------------------------------------------------------------------------------------------------------------------------------------------------------------------------------------------CGTTTGGGTGAACTAATAAAT---AAG------AATCAATTC---------TTT------ATTCTCCTAAGGATTCAGAAA---GTTCCT------TTA---------------GTTTTCTTTGTCTTCTTT---TTTTAC---------ACAACACTTATAGAC---TTTTTTTTA------------------------------CTAATC---------AGATTGATTGGGGGGAGGGTGCTA------------------ATACTCTACTCT---------TTTGGACTATGATCAATTCTAATTTCCTCTTCTATTTATAGA---------------------------------------CTTTATTGG------------------------TTG---GGATTCTTGGTTTCTAACTCTTACATTTTTTTGGCG---ATATTCTTTTTG---TTCTATTTC------------TTCTCTTTATTCAACTTGTTAGACTACCTGGAA------------------------------ACTAAAGACTAC---------------------------------------TCTTATTTAAGGTACCTAAGATTC---------TTATTCTTTTTAGGTCTCCCTCCTTTTAGCTTATTCTTTTTCAAAGTT------------TGCCTT---------ATAGAT---TATATTTTA------------------------------------------AATAGATGTAGG------------------TCTTTGGAATTTTCATTTTTTTGAATTTTCAGTTTCTTAGCTTTGTTTGGTTACATAAAA------------------------------ATCTTTTTAGAACAA------TTCTTTCAG---AAATTTTTCATGTATTTAAACAATGAAATT---------TTATCATTAAAAATATTCATTATTTAT---------------------------TTTACGGCTCCCTTA------TTTCTTCTTTTTCTGGGT------------------------------------------------------------------------------------------------------------------------------------------------------------------------------------------------------------------------------------------------TTACTAATGTCGAGAGTTTATTTG---GCTGCGGTATTGCCTATTTTAATTTCT---------CTA---ATC---------------TTTATTTCAATAGGG------------AAAATAAATGATTGAAGAATTTGAACAGGA------TCTGTCTTTGAGTGTGGTTTCACCTCTTATTTTTTTTCCCGA---TTTTCTTTTTCCAGGCACTATTTCATTATCAGCCTAGTCTTCCTTTTTCTAGATTTAGAATTATGTTTACTTTTTCCC------TTTTTTAGG------------CAAATTAGATCGAGAACACTTAATCTATGCCTAGGCTGA------ATTTTTGCCTTAATC---CTCTTACTAGGGTTGTTAGAAGAATGGTTCCTAGGCGCTTTGGACTGATCCTCT---------------------------------------------------------------------------------------------ATGATAAGTAGTTTGATTTTATTTCTGCCC---------------ATTATGATGTTACCC---------------------------------------------------------------------------------AAAAGATGTTTA------------------------------------ATATTTTCCCAACACCTTCTATTATTTTCA---AGTTTTCTTTTT------TTAGTTTCTATTTTCTTCCTCTTTTTTTTG---AAAATTTTGGTA------ATCAAACTC---AATTTTTTTAGGAAGTTAGAAAATTCCACTTTTCTTTCT---TGTTTC------TCT---------------ATAGTTCTTATTTTT------------TTGGCA---------------------------------------------------------------------------------------------------------------------------CTCTGT---------------TTTTGT---------TCTTCCACCCCCTTTTTCTTTTTAATTTGATTA---GAGATATGCGTCTTTTTTATGGTTTTTTTG------------------ATCTACAGGTTTTCCAAAGATATGGATAAGATTTCTTCGACTCTTTTTATGTTCTTCATAAATATC---CTAGGTTCAGTTCCTTTTATAGGT---------------TTCATTTCAGTT------------------ACTTGAAGGAAAAGTATTAATCAGATTTGGTCAGATTTTAATTTTAAT---GTC---------------------------------------TGCTTAAGAGGG---ACTCTGGTGGCTTCTTGT------------------TGCTTACTA---TTTATTCTTAAGCTACCTATTTTTTTATTTCATTTTTGGTTAACCAAAGCCCATGTATCTGCATCAGGGCCTTTGTCTATG---ATTCTTGCTAGGATTATGTTAAAAATTGGTTCCATAGGTCTTTTCAAATTTAGCTTCTTGACATAT------TAC---TCTTCTGTT---AAATTTATTCATTACATTGTTTCCTTCTCTTTAGTT------TCATGCATTTTCTTTTGTTTC---------------TTGATAATTCATTCATTTGATTTTAAGTTTTTGGTAGCTTGCTCTTCCGTTTTACACATATCTCTACTATTTCCA---CTTTGTTTAAGTGATAGAGCAGAA---GGAATGGTAGGGTCCTTATTAATGATGGTAGGTCATGGGGTAGCTTCTCTTCTGTTATTCTTTTTTTTAACCCTTCTTTATGAATTCTACTCTTCCCGTTCTTCTGATGTCTCCAAAAAT------------TTAGAGTCAACATCTAAGTTCTTTATAAAATGATTTTTTTTG---------TTTGTTCTGATTAATTTAGGTTTGCCACCTTTTATAACT---TTTTTTAGGGAGTTGTATACTTTTAGGTACTTA---GTAAGT------TTTAGTAGGTGAAGGAGGTGGACATTCGGT---TTAGTGATATTGTTGAGGTTATTTTTT------TCAATTATGCTTCTT---------------------------------------TTAAAAGTCATGTTTGGA------AAG------------AAATCAGGTTCATCTGATTTAATAGAG---CAATGC---TTTCTTAGGTTGATT---------------------------------------CTGAAATTTTGTGGAATTTTTGTACTTGGATTT------AGGGTTTTTCTG---------TTCTACCTC------------------------------------------------------------------------------------------------------------------------------------------------------------------------------------------------ATC------------CTACTAGGACTTATA---------TTCCTTTTTTGC---------------GTATTTGTAAAT------------TTTGGTAAA---AAA---------------------------CTTTTAAATCTTCTTTTTTTCGAGGGTGCAATAGTTTTTTTTATTTCAGTAGCTTATAGTCAATCTTCTTTAGGTTCTGGGTCCTTTTTT---------------------------------------------------ATCCCT---CTTATTTTCATAATTTTT---------TTAGTTTTGGATAGAGTTTTTGGTCTCTGTTTATTG---------------------AGGAATAGGAGTCGTTTTTCTAGGGTTCTTTGT---CCTTTTTCTTTTACTCTT------------------------------------------------------------------------ATAATTTTGAGAAGTTCCACCTTTTTTTTCCTTCTT---------------------------TTATCCCTAGTCTTT---------------CTCTCTTTTATCTTTTTAATTTCTAGATGAGTT------AATTTC---AGACTTATTTCCTTATTTAGAGGG------GAGTTTTCT------------------------------------TCCCTTCCTTTAGGTAGTTTAATG---------GATCATAAGATATTCTGTTTTATGGTA------ATAATTTTTCTT---GTTACGACTTTAGTGAGC---CTGTACGGAGAGTTTTATATGGAG------------------CATTACAACAACTTTAAATTTTTTTTTCTGATAGTTTCCTTCTTTTTAAGGATA------------------------------GCTTTTTTAGTGATGAGA------GGTTCA------------------------------------------TTTTTAACTTTCGTTACTTTCTGGGATTACTTGGGGGTTACTTCCCTTTGCTTAATTATATTCTACCCCAATAAAACTACTTCCTATAATTCTTTTCTAACCTCTTTCTTTAACCGCTTAGGCGATGTT---------------------------------------------------------------------------------------------------------------------------GGCCTTGTC---------------------------------TTT---------------------------------TGTTTCTGCTTTTTATTG------CATCACCCTGTGTTACTC---------TTAGGGCCTAGAGTTTTTCATCCTTTC------------------------------------------------------------------------------------------------------------ATTTTTGCTGTT---------------------------------------------TTATTGCTC---------------------------------------------------------------------------TGTTCTTTTACCAAAAGAGCCCAGTTTCCTCTGTCTAGATGGCTCCCTGCTGCCATATCAGCCCCCACTCCTATCTCTGCCATAGTGCACTCTTCTACCCTAGTTACCGCAGGAGTGTTGATTTACCAAAAA---------TTTGAAAACTATATAATTTATTTTAAT---TTCTACATATTT---------ATTTTATGT------------------GTGAGAGTTTTAACTTTC------------------CTATTAGGAGGACTGATAGCCAATTATGAATCTGACTTTAAAAAA---------ATTGTAGCTTTTTCCACTATAAGGCAAATTAGAATAATCGTAATTTTTTGT---GGATTT---TTACTCTTTAGTCTGAGTCTAACCCATATATTTTTTCATGCTCTTTTTAAAACCCTGTTATTTTGTTCTGCTGGTTTGTATTTAGTGTATGTTTTTAGAGCTCAAAAT---------------TCCCGA------------GTTCTGTTTACTAAAAAGTTGTCTGGTATTCTTTTAATTCTGATACTGATTAGAGTA------------TTTAGTATAACAGGATTTACATTTTCCTCTTCCTTTTACTCTAAAGATTTAATGTTGGAG------ATC---CTCCTTCAGTATGGT------------TCATTTAATTTC------------------TTGGTTTTA---CTT------TTAGGAAGAATTTTAACT---------ATT---CTTTACAGAGCTAAAATCTTT------------------CAATTTTTAACATCG------------------------TTCAGAGGAAGG------TTGCGTATTTTTGTGGGGAAAAAAATTTTCAGT---ACGATT------------------ATC---------------TTTATTTTTAGTCTAATTACCCTAATTATTGGCTTTACAGTC---------------------------------------------TTCGAT------TTTTTTAATATAAGGGTTAATCCTGTGGTAGGTCAAGGGGAGGTG---GCATCCTTAATTCTA---------ATTTTAATAATGGCGTTATTA---------------------TTGAGGGTCCCAAGATCTAATGTT------------------ATGGGATACCTT---------------------------------------ACTTTGGATATTCTT---------TCGATA---------------AAGAGTTCAACC---TTTAGAACATTGGGGGTG---TTTAAATGA------------GAGTCCTAT---------------------------------CTCTCTTCTCATTCTTTGGACCAT---------------CTATTTTTA---------------------AAACCCTCT---CTAATCGGAGGAAACAAA------------------------------------GTTACATTTACTTTAAACAAATTAGTT------------------TTTTTTTGAGTTGGTGTATTCCTCATATTAAATTGATTATCTTTT---------------------------------------------------------------------------------------------------------------------------------------------------------ATGAATACCTTAACAATTGCCCTATTA---TGA------GTGTTGGGA---------ATCTGAACCATAGCATCCAAC---------AACCCTGTAAAG---------------------GTAAGAATT------------TTTTTGATACTCACAAGGGCT---TTGCTATTCGCTAAAAGAGGTGTAATTTCATCAAAG------------GTATGGTTCCCGCTTATA------------------TTCTTT---TTACTATTCATAGGAGGAATCCTCATTATG---TTTTTGATTTTATCATCGTTG---------TCCCCC------AAT---------CAAAAATCCAGAAAAGGAGCCAAAATAATTAGAACTTTA---------------GCACTACCCCCTATCATTATATTAATTTTAATTTCCCTCTTA---AGACACGGA------------------------------------ACTAGGTATGTAGAG------ATACAAGGTTCAAAAGAAATTCTTTCACAAGGAGCAAATATGACTATACTAACTATTATGGTGCTAGCATACTTTATCATTTTTATGAAAATACTG---------------------ACTACAAAAAAATCTACC------CTCCGATTGGAA------------------------------------------------------------
>Tetra_sp.nov._Z284
------------------------------------ATTACTTTTAACTACTTATCTCGATGGATTAACTCTACTAATCATAAAGATATTGGGACTATATATTTTGTTTTCGGA---------------TTTTGG------AGAGCTTTTTATGGGTCATCTTTGAGTATAGTTATACGGATAGAATTAAGACAACCAGGTTCTTTTATTTACCATGACCACGTGTATAACGTGTTTGTTACTTCTCATGCTTTTATTATAATTTTTTTTGTTGTGATA---CCTATCCTTATGGGAGGGTTTGGAAATTGACTTTTACCTCTGATATTGGGCTGTCATGATATGCACTTTCCTCGGATGAATAAT---------------------------------CTTAGATTTTGGATACTTTTTCCGGCTATGACTTTCCTAATTTTATCCTCTTATATTTCTGTAGGGGCAGGTACTGGGTGGACAGTTTATCCCCCCTTATCTAGTATTTCTTTTCATACGGATTTTTCAGTTGATTTAGCAATTTTTTCTTTACATTTAGGTGGTGTTTCTTCTATTCTTAGGAGAATCAATTTTATTACTACTATTTTTAGGATGCGTTTTGCTGGTTTTAAAATAGAGCGCCTTCCTCTTTTTGTTTGGTCTATACTTGTTACTTCTTTTCTTCTATTGTTTTCTCTGCCAGTTTTAGCTGGAGCTATCACTATACTTTTAACTGACCGAAATCTTAATACTTCTTTTTTCGACCCTTTAGGAGGGGGCGATCCTGTGCTCTACCAGCATCTATTTTGATTTTTTGGGCATCCTGAAGTGTATATTTTGATTTTGCCCGGGTTTGGGATTATC---TCACAGGTAATTAGATTTTATTGTGGTAAGGTTGAGCCATTTGGTTATTTAGGAATAGTCTATGCTATTTTTTCCATTGGAATTTTAGGGTTTTTAGTTTGGGCTCATCATATATTTACTGTT---------------------------------------------------------------------------------------------------------------------------------------------------------GGTATGGATATTGATACCCGAGCTTATTTTACTGCTGCTACAATAATTATTGGGGTGCCTACTGGGATTAAGATTTTCAGATGACTAGCTACTATCTCAATATCTTCTGTTTCTTGAGAAGCCCCTATATTCTGATGTTTAGGTTTTTTATTTTTGTTTACTCTTGGAGGTCTAACTGGTATTGTTTTATCTAATTCTTCTTTGGATATTGTTTTGCATGAC------------------------------ACGTACTATGTAGTAGCTCATTTTCATTATGTG---------CTCTCTATAGGAGCTGTTTTTTCAATTTTTGCAGGGTTTACTCATTGATTGCAAATTTTTTATGGGGTAAAAGTTTCTGATTTTAAATTAAAGATTCATTTTTTTGTCTCTTTTATT---------------------------GGGGTAAATATGACTTTT---TTTCCTCAACATTTTTTAGGTTTAAATGGGATGCCTCGTCGTTATTCTGACTACCCTGATTCTTTCTACTTGTGGAATTTGGTGTCTTCT------------------------------------------------------------------------ATAGGGGCTCTCCTTTCTATTTTTTCT---------------------------------------------------------------------------CTTATTTATTTT------------------------------AGATTCTTAATCTGGGAGTCTTTA---------------------------------TCTCTTAAAATAAATTTTTATAATTCTTATAGC------------------------------ACTAATTCTTCGTTAGAGAATTTAGAAGCT---AATCCTATTGAAGATCACACTCTAATTTACCCAATTAAGTCTACTTTTATGTCTTTAAAA---------------------------------------------------------------------------------------------------------------------------------------ATGACTACTTGAAGAAGCATTTATTTTCAAACTCCCTCTTCTTTTATGATAGAATTAGTGTCTATCATACACGATTATGTTTGTATATTTTTAGTGTCTATT---TTAATTCTAGTTTTTATAAATTTAATATATTCA------------TTTATAATAAAAAGATTTAAT---TTATTATTTTTTGAGCATCATCAATTGGAAAGGGTTTGGACTGTTATTCCTTTTTTTCTTTTAATCTTTATTGTAGTTCCTTCTTTAACCTCCCTCTATATGCTTGATAGATGTCTTTTTTGTGGTATAACTATTAGAATTATAGGCCATCAATGATATTGAAGTTATTTT------TATAAAGAT---TTAAAT---CAA---------------------------------------------------TATTTTTTTGATTCTTATATAGAGCCT------------TCTTCCTCCAGAAACATTCGCTTGTTGGATGTAGACAATCGTTTAATTGTGCCTAGATTCCTACCAATTCGGTTTTTAGTCTCTTCATCTGATGTCATTCATTCTTGAACAGTGCCTTCCTTTGGTGTAAAAATAGATGCTATCCCAGGACGCATCAATCAATTTTGTTTTTCTTGTAAACGTAGAGGTGTCTTTTTTGGTCAATGTTCTGAGATTTGCGGTGCTAACCATAGGTTTATGCCAATTGTCTTAGAATCTGTAAATTTTAATAATTTTATT---------------------------------GATCTTTAT---------------------------------------------------------------------------------------------------------------------------------------------------------------------------------------------------------ATGATTACTAAAGCTCACTATTATTTTACATTACCTGTCAGACCTTGACCTTTTGTTGTAAGTTTATCCTCATTCAATTTTCTTTTCTCCCTATTAATTTTTATAAAA---TTTAATGTTTTTACGTGTCTGACTTTTTCTTTAATAAGA------ACCTCAATTTTA---TCGTTTTTTTGATGAGTTAGCTATAGATTAGAGTTTAATTTAGAGGGG---AAAAAT------------------------------TCGTTTAATCTGGAAAAAGGTTTAAAACTTAGAATAATTCTTTTTATCTCTTCTGAAATTTTCTTTTTCTTTTCTTTTTTTTGATCCTACTTTCATTTTTTTCTCTCCCCTAGAATTGAGCTTGGTCTTATATGGCCCCCTATTAATTTAGAATTTTTTGACTATTTAAGAGTTCCATTGATTAATACCTTAATTCTTATAGGCTCTGGTCTAACCGTCACTATCAGGCATTACTACCTT---ATG---AGGAATAGTATTAAAAAATCTAATTTTTGATTATTTGTCACTATCTTCATAGGGGGATTTTTTTCTTACTTACAATATTTAGAATATAGT---------AACTCCTTT------------TTTTCAATCAGAGATGGCACTTTTGGAACTTCTTTTTTCATGCTAACTGGATTTCATGGAATGCATGTTTTAATCGGATCTATTTTC---TTACTTACTACTTTAATTCGTTCAATATACGTTTCTAGC---TCTACAATAAATTTCGTCAGTTTTGAACTTTCATCTTGA------TATTGGCATTTTGTA---------GATGTTGTTTGAATTTTCCTC---------------------TATTGTTTTTTA---------------TACTACATAGTAAAT------------------------------------------------------------------ATAAAAATAATACGCAAAGAAGATAAAATTATT---TTAACAGTAAACAACTCTCTTTGGGACCTCCCC---------TCACCTTCCACTATAACTTACTTTTGAAATTTTGGTTCTACTTTAGGAATCTGT------------------CTTATTGTACAA------------------------------------------------------------------ATTCTAAGAGGGCTTCTTCTAACTTTACACTACACCTCT---------TATGCTGAAGAAAGATTTGCTTCC------------------------GTTGTTAAAATTATACGAGAAATTTGATCGGGCTGGCTTATTCGATTTGTACATATAAATGGAGCTTCAGTATTT------------------------------------------------------------------------------------------------------------------TTTTTCTTCATTTACTTGCACTTATTCCGTGGAATATTCTATAAAAGAAGA---ACCCACACCAAAGTGTGAATTAGAGGAGTAACAATTATAATTGTTCTCATAGCTATCTCATTCCTAGGATACGTTTTACCATGGGGCCAGATATCATACTGAGCCGTAGCAGTAATCACCAACCTCTTATCGGTGATCCCTATAATCGGAGACCAAGTAGTAAGATGAATTTGGGGAGGTTTCTCAGTAAGAGCCCCTACACTCACCCGATTCTATTCATTCCACTTCCTTTTACCATTTATTTTATTATTTTTAACTTTACTTCACTTAATTTTCCTTCATTTACAA---GGGTCAAGAAACAGTTTAGGCACAAACAGAAACTTAGAT---------------AAAATTCAATTCCATCCATACTTCACAATCAAAGATGCAATTTTTATC------------CTGATAGTGATCGTAATGTCTTTAATTATTTCATTCTTCCAC------CCTTATCTTTTAGGGGATGCTATCAACAATGTACCAGCAAACTCAATACAAACCCCCGTTCACATTCAGCCAGAGTGGTACTTCCTGCCTTCATACGCTATTTTACGCTCCCTCCCCAGAAAAACGGCAGGAGTTTTAGCTTTGCTCTTGTCTGTATCAATTTTCTATGTGATGCCAATGTTTAAGTTTAAATTT---------------TCAACAAAATTTAACTATTACCGACAATTTTTATTCTGAATCATAGTCTCATCTTTCTTA------------TTCCTAATAAAAATGGGTGCATTACCCGCAGAAGAACCTTTTGTGGAGATAAGAAAATGAGGATCAATACTATACTTCTCATCCATTATT------ATAATTAACTTA------------------------------------------------------------------------ATGATAAGACTCTTTTCTCCTTTCGACTTT------------TTTTTTTTCTTAAAA---AGTTGG------------ATTGCTTATTTT------TTTATTTTT---------TTCTCAATTGTTATA---------------------AGA---------AGT---TTTAAATTTAGA---------TTGATTAGAAGCACGTTG---------------GGAATATTTTACATTGAA------------ATTTCT---------------------AAATTTTTTTAT---------TCACTTAAACCTAAA------------------------ACATTT---------AAT---AAATCTTCTGAA------------------------CTTTTTTTTGTT---AGGATT------ATAACCAGGTTAGTCTTTTTGAATTTCTTTTCTGTTTTTTCTTATAATTTCCCTGTATCTTCTCAAGTTAGAGTTGTATTAATACTTTCTCTTTCTATCTGATTTTCTATGAATTTATTTAGTGTAATCAACTCCCCTAAAAAGTTTTTTTACCATTTTATTCCTGAAGGAACCCCTATTCCACTTACATTTTTATTATTTTTAATTGAAATAGTTAGGAGAGTTATCCGACCAATTACTTTAATAGTGCGTTTGGTAGCTAACATTTTAGCAGGACATTTATTAATAATTTTACTATCTAAA---------------TTAATT------------TTT---TCT------------TTTTCTCTATCTTTTCCTTTT---------TATATGCTTTTGAATATTGTAGAAATTTTTGTTTCTTTAATTCAAGCTTATATTTTTTCCACTATATTAGTATTGTATTTTAGAGAAGTA------------------------------------------------------------------------------------------------------ATACCTCAAGTT------------------AGAAATTTATCTTGGTTA---TCAATAATTACA------------------------------------------ATTTTTTTTACTCTTTTTTTAACATTCCTCTTGATT------------------------CTTTCATTTAACTTTTTTACAAATAGCAAAAATAATTTTTTTCCTCTTCTTAAAAAA---------------------ATAACTTTTTTCTTTATAATT---------------------------------------------------------------------------------------------------------------------------------TTGATCAATTTTATTTTAGTTAATTTC------------CTTTTA------GTTAGGATTCCTCCTTTAATTTGTGTTGCTTTTTTTACTTTGTTAGAACGGAAAGTTCTTAGTTTAGTGGGAATTCGTATGGGTCCAAATAAAGTTTCATTAATGGGAATTCTTCAGCCCTTAGGGGATGCTCTTAAGCTT------------GCTAATAAAAGG---GTTAATTGCTTAAGAAGCTTTTCTTTTTTTTTCTATTATTTATCTTCCTTCATA---ATAATGTTAATAATATTACTTTTGTAC---TTATGTTTAAACATT---------------GTGCCTAACTATTTACTCCTAAAATTC---TCTTTTTTAATTTTTCTGTTAATTTTGGGATTCAATTCTCTTAATTCTATTTTTTCTGGTTGGAGTTCTTATAGCAAGTATTCTTTAATTGGT---------------------------------------------AGGATTCGAACTGTGGCTCAACTAGTGTCTTATGAAGCGGTTCTT---TATTTATGTTTA------------------------------------------------------------TTTTTTTTAGTTTTGCTTTATAGAAGC---------TAT---------GACATTTCTTCT------------CTA---------------------------------------------------------------------AGATTT---TTTAATCCTTTT---------TTTATT------------------------------------------------TTTAGATTATTCTTACCCTGTTTCTACCTATGAGTCCCTACT------------ATATTAGCAGAATTAAATCGTACTCCTTATGATTTTTCTGAAGGAGAGAGAGAGCTTGTTAGTGGATTCAATACTGAA---------------TTTTCTTCTGGGTGTTTCACATTAATTTTTTTAGCTGAGTATGGGAATATTGTTTTTTTTTGTCTTTTAACAACCTTTTTCTTTTTTTTTCCT---------CTTTTCCTC------------TTTTTTTTTTTTTTT---------TTTTTTTTTTTT---TGGTTT------------GGGTTCGTTCTG---------------------------------------TCCTTC---------CTCGATTTCGAT---TTG------------ATAAAT------------------------------------------------------------------------------------------------------------------------------------------------------------------------------------------------------------------------------ATGATAACCTTAACTAGACTTTATACTTTATTTTTTTATTTATTTAGATTGGTTTTATTTTTT---------------------------------------AAC---------------------------------TATAATAGATCTTTTATTTTT---------------------------------------------------------------------------------------------TGGGTATTTACTGAAATTAATTTGATTTTATTCATTAGAATTATTTTT---AGATTC---ATAGAGACT---AAATATAAGCAGGAGATATTTGATGTGGTT------ATATTTTATTTCTTTATTCAATCTTTATCATCTGTTTTTTTTCTT------------------------------ATA------------AATTTTTTTTTATTAGATTCTATT---------TTT------------TTTTACAATTCA---GATATTTTTGTGATTGCGTCTATGCTTTTAAAATTAGGAATTTTTCCTTTTTTTTATTGGGTATTT------------------------------------------------------------------------------------------------------------------------------------------------------------------------------------------------------------------------AAAATTTCTGAATTTTTATCT---TGA------GTTTCTTTT---------TGG------TTGTTATTGACCTTACAAAAA---ATTCCT------TTT---------------TTCTTTTTTCTTTTTTCA---ATTTAT---------ACGACCAATATTAAT---TTTTATGTT------------------------------TTACTA---------TCTTTTATTATTGGATCTATTTTA------------------ATTTTAAATTCT---------AGAAGGGTAGTTTTTATGTTGGTTAGTTCTTCAATTTTATCT---------------------------------------AGCTTATGA------------------------GTT---TATTATCTTTATTTAATTAGGCTAAATTATTTTTTT---CTTTTTTTTTTT---TTTTATAGA------------TTGTTTTTATTTTCTTTTATTTCTAATTACTATAAAATA------------------------------GGCTCATTTAAT------------------------------AGATTAATTTTCATTCCT---TTTTTT---------ATATTTTTATTAGGTCTGTCTCCAGTAAGATTGTTTTTCTTTAAATTT------------GAGATA---------ATGAGT---TTTATTTAT------------------------------------------ATACAATTAGAA------------------TCTTGGGAAGTTTTAATTTTTTGAATTTTCAGTTTTTTGAGTCTTTTTGGGTATTTAAAA------------------------------TACAGTTTTAAGATA------TTTTTTTTT---TATGAAGAGTTTTATGTTTATAGTATAAAG---------TACGAAAAAAAAATAGTCTTTTTTTTC---------------------------CTAAGCATGATTTTT------TTTTATGTCTATTTAGCA------------------------------------------------------------------------------------------------------------------------------------------------------------------------------------------------------------------------------------------------TTGCTAATAATATTGTTGGTCCTG---TCATCTATATTAATTACATTAGTCTTA---------ATA---TTA---------------TTTTTTCTTTCTAGT------------AAAAATTTAGAATTTGATAATTTAATAAGA------TCTGTATTTGAATGTGGATTTTCTTCATATTTCTTCTCACGA---TTTTCTTTTTCTTTTCATTATTATTTGATTGGGCTAATTTTTTTGTTTCTAGACTTAGAGTTATGCTATTTATTTCCT------TTTTTTAAT------------GAGGATTTCTCCTCTAATCTTAGAATTTTTTATTTATGA------ATATTTATTTTAATT---TTACTTTTGGGGTTACTAGAAGAGTGGAAGGAGGGTCTGATAGAATGAAAATTT------------------------------------------------------------------ATTTTCTTTTTACTGTTTAGATTAATGATGATAATACCTTTGGTCAGGATATTT---------------TTTTTTTTTTTTCTGCCT---------------------------------------------------------------------------------AAGGATTTATTG------------------------------------TTTTTCAGAGCATTAGTTTCTTTAGATTCT---AGCTTAATTCTA------ATAAGGTTAGTGTTTCCCTTAGTTTTATTT---TTGATTTGGGTT------GTAAGATTT---AATTTTGTTTATTCAAAGGAGAAAATTTTATTTTTTAGT---ATTTTC------AGG---------------TTTGTTTGTTTTTTT------------CTTTTT---------------------------------------------------------------------------------------------------------------------------TTTTGT---------------TTTAAT---------TCCCTAACAACTATTATGTTTCTTATTTTTTTA---GAAAATTCTGTGATCTTTATAATATGTTTA------------------ATTTTTTGGTTTTCTAAAGATTTAGATAAGGTCTCTTCCACTTTTTTTATGTTTTTCATTAATATT---TTTCCTTCAATTTTGTTTATATAT---------------TTTTGTTTGGCT------------------------TGG---AGGGGGAGAATTTTAATTTTCTCTTTTGGAATGGAG---GAA---------------------------------------GCTAGTAATTTT---TATTGTTTTATTTGTTTT------------------ACAGGCTTG---TTGGTTAGAAAGCTCCCACTTTTTTTTTTTCATTTTTGATTGACTAAAGCTCATGTGAGAGCTTCTGGTTGTGGGTCTATG---ATTTTAGCCAGACTTTTACTAAAAATTGGGACTATCGGATTTTATAAGTTCCATATAATTTTTTTTTTCCTTTCA---AATTTC---------TTAATAAGATTTAATGTTATTTTAGTAATTTTT------ACTAGTTTATTTTTGCTGATG---------------ATTATAATTCGATTTTTTGATTTAAAATATTTGGTTGCTTGTTCTTCCATTATCCACATAGCTCCTATTTTCCCT---TTAGGCTTATCGGGGGGTTCTGGC---TCGGTTTATGCTTGCGTTTTGATAATAGTAGGGCATGGATTGATTTCTTATTTTATCTTTTATTTGGTCAGAATTTTGTATGAGGTTAGTTACAATCGTTCTGTGGATTATAATAAGAGT------------CTGTCTTCTATCTCTAAAACTTTCGTTTTTTTTTTTTTTCTT---------TTCTTCTTAATAAATATAGGGTTCCCTCCTTTTTGTTCT---TTTTTAACTGAGTTGTATTTTTTTTTCTTTTTT---TTCAGT------TTTAGTATAATTTCTCTTTTTTTCTTTTCA---ATTAGGTTAGCTTTAAGGGGTTTAATC------TTCTTCTTTGTTGCT---------------------------------------TCTAAAGTTATTTTTGGT------AAG------------AAACTTTTTTAT---AATATTTTTAGT------TTT---AATTTTAATGGGGTT---------------------------------------ATTTTTTGCAAT---TTATACCTTTTATATTTT------ATTTTGTTGCCT---------TTT---------------------------------------------------------------------------------------------------------------------------------------------------------------------------------------TTGTTTCTTTCTTTTTTT------------ATTGTTTTTTCTTCT---------TCAATTTATATG---------------TATATTAAGTTT------------TTTAGGAAA---AAA---------------------------ATTTTAGTTCTTTTATCCTTAGAGTTATGTATGGTATCTTTAATCTGTCTT---------------------------------TTTTTGATGTTT------------TCTTTTAGAGCTAAAGGAATTTCTTCATTTTTTTGTGGT---TTGGTTTATTTAACTTTT---------ATGGTAATTGACAGAGTTTTTGGATTATCTTTATTG---------------------ATCTATTCCTCTCGTAATTCTACTTCC---------------------------------------------------------------------------------------------------------ATATTTAGAAAGGTTTTTCTTTTTATTTTT------------------------------ATTATATTCTTA---------------TTTAGGCTTAGTCTTATC---------TTAGGG------TTTAGA---CTCCCTAATTTTAGAGTCTCTAGATTTTTTAATTTTACTTTGATG------------------GATAAGAGGTTTTCCCTTTTTTTTGGGGTATCTCTC---------GATTTTGTATCTTTGTTCTTTCTAGCC------ATAGTGTCTTTG---GTCACTTGTTTAGTTTTC---TTATATTCTGAGCTGTATATGGAG------------------TCTTACGATAATAAAAAATTTTTCTTTTTAACTTTGATTTTCTTTTTGTTTATA------------------------------AGTTTTTTATCTATAAGA------AGAAGA------------------------------------------ATCTTAAATTTAATGATTGGTTGGGATGGATTAGGGATTTCTTCTTTAATTTTAATTATGTTTTACCCTAATAAAATTACTTTTTTTAATTCTTTTTTAACTTTTTTCTTTAATCGTTTAGGGGATATT---------------------------------------------------------------------------------------------------------------------------TTTTTTTTA------------------ATT---------TTTTTC---------------------------------TGCGAGTTTTTTTTTAGA------TTTGGTATTTTTTCGTTT---------TACGGTCAAAATTTTGAC---TTTTTA------------------------------------------------------------------------------------------------------------TTTTTATTTTTT---------------------------------------------TTTTTTTTA---------------------------------------------------------------------------TGTTTGTTGACTAAAAGGGCTCAGTATCCTTTTTCTTCTTGGCTACCCGCAGCGATATCCGCACCAACTCCTATTTCTGCTATGGTTCATTCATCTACCTTAGTTACTGCTGGTATCCTTTTGTTTTTAAAA---------TTTTTTCCAATTTTTAGTTCTCTTGGT---TTAATAAATTTA---------TTAGTCCTA------------------ATTGGGAGTCTCACCTTT------------------TTAATTGGAGGATTTTTAGGTTTATTGGAGTTGGACTTAAAAAAA---------ATTGTGGCTTTTTCTACTATAAGCCAAATTAGGATGATCTTATTTTTTATT---TCTTCT---GGGTTAGTTGGGGTTGGCTTATTGCATATACTAGGCCATGCTCTTTTTAAAACTTTGCTTTTTTGTAGATGTGGGGTAGTTTTTATATGGGGATTTAGTGAGCAAAAT---------------TCTAAG------------AATTTAACTAGAAAAAATTTTTATTTTTCTATATTAGGGTTGTCTATTTTTAGTATT------------TTTTCTATAAGAGGCTTAATTTTTTCTTCTTCTTTTTTTACTAAAGACTTAGTTTTAGAA------TTT---TTTTTAGGAGAAAAA------------GAAAGATTTTTT------------------TTTCTTCTTCTGATA------TTAGGTAGAGTTCTGACT---------ATT---CTTTATAGATGCAAAATTTTT------------------TGTTCTAATAAATTT------------------------ATGCCTACTTTT------AAAAACTTATATAATTTTAAAAAAATTCAATTT---GTATTT------------------TTA---------------TTTGTTTTTTCATCAGTAACTTTAATTTTAATAAAATTCTTC------TTAAAT---------------------------AATAGCCTTTTA------AGCATA------------GTCTGTTTTGTGTCTTGACTGGAAGTG---ACTATAATTAAT------------TTTATTATTTTTTTTTCTTTC---------------------TTTTGTTTTCAAGGCCCATTTAAA---CTT------------TTAAGTTTTTTG---------------------------------------AGGTCAGAGATTTTA---------TTTTTA---------------AAAAATTTTTTC---TTTGGGTTTCAAAGAAAA---TTAATCTTC------------TCTTTTCCT---------------------------------AAAAATTTTTTCTTTAGAGATACA---------------TTATTTTTT---------------------AAGCCAATT---ATTTTATCTGGATCAAAA---------AAAAATAAAAATAAATTTGAATCT---TTTAAGTTTTTGATTTTCCCTTTAATT------------ATAGGTTTAATTTTT---------------------------------------------------------------------------------------------------------------------------------------------------------------------------------------ATTATATTAAGGATAATATTAACTTTAACCTGA---ATT------------------------------GTAATTAACTCAAAC---------AATCCCTTAAAG---------------------ACAAGATTT------------TATATTTTAATTGTAACCTCT---TACATATTTTTATCATTAAAACTAGAATCCAGAATA------------ACATGGATACCCCTAATT------------------TTCTTT---ATCCTTTTCACAGGAGGGATTTTAATAATA---TTCATAATTCTATCCTCCGTC---------CTACCT------AAC---------GAAAAAAGATTAAAAATTAAGGTCTCAAAA---------ATAAGA---------TTGACAATTGTGACAGCTTTAGCTCTATTAAGACAAATTTTACAACAATCGAGA------------------------------------CAAAAA------ACC------TCACCTACATTAAAATCCTTCCTAAGTTCTAACCACAATTTAATTCTATTAACAAGAGTAATTTTAATTTACTTCTTTTACTCTATTAACTTAAAT---------------------TCTACAGAAGAGTACTCT------ATACGCTCTCTTCAATGC------------------------------------------------------
>Tetra_sp.nov._CA43
---------------------------------------------------ATTAATCGTTGGTTTTATTCGACCAATCATAAAGATATTGGATCAATGTATTTCTTTTTCGGG---------------TTTTGG------AGAGCCTTCTATGGGACTTCCCTCAGGATAGTAATGCGTTTAGAATTAGGTCAGCCCGGGTCTTTCATTTTTCATGATCACCTTTATAATGTTTTTGTTACCTCCCATGCTTTCATCATAATTTTCTTTGTGGTAATA---CCTGTGTTGATAGGGGGTTTTGGTAATTGATTACTTCCTCTTATGCTCGGCTGTCACGACATGCACTTTCCTCGAATGAACAAC---------------------------------TTGAGATTTTGGCTTTTATTCCCAGCTATGTCCTTCTTGATTCTATCTTCCTTTATTTCCTTAGGGGCAGGGACAGGTTGAACTGTTTACCCTCCTTTGTCTAGGATTAGATTTCACAGGGATTTATCTGTAGATTTGGCTATTTTATCTCTTCACTTAGGAGGTATTTCCTCCATTTTAAGATCTATCAACTTTATCACCACGATCTTTGTGATGCGATTTTCCGGCCTTCTTATAGAACGATTACCTCTTTTTGTATGATCTATAATAGTAACCTCGTTTCTTCTCCTCTTTTCTCTCCCCGTTTTAGCAGGAGCCATCACAATACTTCTAAGTGATCGCAATCTCAATACTTCTTTCTTTGACCCTCTTGGGGGAGGAGATCCCATTCTTTACCAGCATTTATTTTGATTTTTTGGCCACCCAGAAGTCTACATTCTCATTCTACCTGGATTTGGGATTATC---TCTCAAGTTTTAAGATTCTATTGTGGTAAAAGGGAACCTTTTGGGTACCTGGGTATAGTTTACGCTATCTTTTCCATTGGAATTCTGGGATTTTTGGTATGGGCTCACCACATGTTTACGGTA---------------------------------------------------------------------------------------------------------------------------------------------------------GGCATGGATATTGATACCCGAGCATATTTTACTGCCGCAACTATAATTATTGGTGTTCCCACCGGGATTAAAATCTTCAGGTGATTAGCTACCATCTCCATGTCTAATGTTAGTTTCGAGACCCCTATACTATGGTGCATTGGGTTCATCTTCCTATTTACTTTGGGGGGTTTAACAGGAATCGTTCTTTCTAACTCCTCCTTGGATACAGTTCTTCATGAC------------------------------ACTTATTATGTGGTGGCTCACTTTCATTATGTT---------CTTTCCATGGGAGCTGTCTTCGCCATTTTTGCTGGTTTAACACATTGATTGCAGATCTTTTATGGTTTAAAATTTAGAGACTTTTCTCTCAAATGTCACTTCTTTATTTCCTTTTTT---------------------------GGAGTAAATCTAACTTTT---TTTCCTCAACACTTTTTGGGCTTAAATGGAATGCCTCGTCGATATTCGGACTACCCTGACTCTTTTTACTTATGAAACTTATTCTCTTCC------------------------------------------------------------------------TTAGGAGCTTGAATCTCTTTATTTTCT---------------------------------------------------------------------------CTTATATATTAT------------------------------TGCTTTCTAGTTTGAGAGTCATTT---------------------------------TCTAAAAAAATATGTTTGGAGTCTGTTTCTAGC------------------------------TCTTCTTCCTCTTTAGAATCTTGTTTTACC---TCCCCATTAGAGGACCATACTCTGTCCTGTTCTGTTAAAACTCTCATTATAAACAAA------------------------------------------------------------------------------------------------------------------------------ATTTTTAGTACAATGACTACTTGAAGCGGTTTATATTTCCACTCTCCTTCCTCTTTCATAATAGAGATTGTATCAATCATGCACGATTACGTTTCGATGTTTCTTTTCTCCATT---TTAATTTTAGTAGTACTTAATATTGGGTACTCT------------TTCATTTCATCTAAATTCAAT---TTGGAATTTTTTGAAAATCACCAATTAGAATCAATCTGAACTATCGTTCCCTTCGTACTTCTAGTCTTTATAGTTATTCCTTCCCTTTCTTCCTTGTATATGCTGGATACTTGTATCTTTTGCGGAATGACAGTTTCCATTATGGGACACCAATGGTATTGAAGCTATTTT------TACAAGGAT---TTGCAG---AAT---------------------------------------------------TTATTTTTTGATTCCTATATAATTCCT------------TCAGAAACTTCAGAAGTTCGGCTTTTAGAGGTAGACAATCGACTCCTAGTCCCCACCTTACTTCCGATTCGATTTCTTCTTTCCTCCTCCGATGTCCTCCATTCTTGGACAATTCCCTCTTTTGGAGTAAAGATGGATGCAGTTCCCGGTCGAATTAATCAATTTTGCTTCTCCTCGAAACGATCAGGTATTTATTTTGGCCAATGTTCGGAGATTTGTGGGGCCAATCACAGATTTATGCCTATCGTTCTAGAGTCCGTTCCTTTTAACAAATTCTTC---------------------------------TCTATATTC------------------------------------------------------------------------------------------------------------------------------------------------------------------------------------------------------------ATTACGAAAAACCATCATTTCTTTCTTTTGAAAGCTAGGCCTTGACCTTTGATTCTATCCGTTTTATCCTTCAATTTCATATTTTCTTTGTTACTGATATTCAAA---TATTCTGAAGTTATCCCGGTTTCAACCAACCTTTTACTC------TTAAGAGTTTGC---AGATTTTTCTGGTGAATTAATTATAGGATGGAGATAAATCTAGGAGGA---CTGTTC------------------------------TCTCTCAATTTAGAGAAAGGGGTAAAATTTGGAATAATTTTGTTTATTTCCTCAGAAGTATTCTTTTTCTTTTCTTTTTTCTGATCTTATTTTCACTTCTTTTTAGCCCCTTCGATTGAATTAGGGCTTTCCTGGCCCCCCGTTTCCTTGGAAGCTTTTGATTACACTAGGGTCCCTCTAATCAACACACTAGTTCTCCTGTCCTCAGGGGTGACCGTTACTATTAGTCATATATTCCTT---CTA---AGAAATAGGAAAAAATTTCACATACTTTTTTTATTACTTACCGTCCTGTTAGGGATATTATTCTCTTTTCTACAAATATTGGAATACAAC---------AACTCTTTT------------TTCAGAATTTCGGATGGAGCTTTTGGAACGACGTTTTTTGTTTTAACTGGATTTCACGGAATTCATGTCCTGATCGGAACCGTCTTC---TTAGGAGTTTCTCTAACTGGGTCTTCTTACCTTAATACC---TCTTCTTCAAGATCTCTAAGATTTGAGCTGTCTTCTTGA------TACTGACATTTTGTT---------GACGTGGTTTGAATTTTTCTG---------------------TACTTCTTCCTC---------------TATTATATAACTTAT------------------------------------------------------------------------ATTACTCGAAAAGAAGACAAACTAATT---CAAACCGTAAACAGGTCTCTATGGGACTTGCCC---------TCTCCTTCCACATTATCATATTTCTGGAATTTTGGGTCAACTTTAGGAATCTGT------------------TTAGGAACCCAG------------------------------------------------------------------ATTCTAACCGGACTCTTCCTTACCTTCCACTACACTTCA---------TTCGCCTCAAGAAGATTCAGCTCA------------------------GTTGTAGAAATTATACGAGAAGTGTGAGCCGGGTGAGTGGTCCGATTTGTACACATAAACGGGGCATCTTTATTT------------------------------------------------------------------------------------------------------------------TTCTTCTTTATTTATTTGCACTTGTTCCGAGGAATATTCTACCTTAGGGCG---GTCCACAAGAAAGTTTGGGCCAGGGGAGTTACCATCCTGATTCTACTGATGGCAATCTCATTTCTGGGCTATGTCCTACCTTGGGGGCAAATGTCTTACTGGGCCGTGGCAGTGATTACAAACTTACTATCCGTAATCCCGATAATCGGGGAAGAGGTGGTAACTTGAGTTTGGGGGGGTTTTTCTGTAGGATCACCCACCTTGACCCGATTTTATTCCCTACACTTTCTACTACCATTTATCCTAAGATTCATAGTCCTTATTCACATAGTTTTGCTACACAAAGAA---GGGTCCAGGAATAGAATGGGATTAAACAGAAACTTGGAC---------------AAAATCCAATTCCACCCATATTTCAGAGTTAAAGACCTATTTTTTATT------------ATAGGCACAGTAATATTGTTATTTATAGTGTCTTTCTTTTAC------CCATTCATTCTAGGAGACTCAGTCAATAATGTTCCAGCCAATGCTATACAAACCCCAGTTCACATCCAACCTGAATGGTACTTTCTCCCATCATATGCAATTTTACGGGCCTTACCAAGTAAGACAGCGGGAGTTCTAGCCTTACTAGCCTCTGTCTCAATCTTCTACATTATACCAATTTTTAAAATAAGATTC---------------TCCACGAAATTCTCTTCATACCGATTCATGACGTTTTGAGCTATAGTGGCTTCCTTTATG------------TATCTAATGAAAATAGGATCCCTTCCAGCGGAAGAACCCTACGTAGAAATGAGAAAGTGGGGAGCTATGGTATACTTCTCTAGAATTATA------ATTTTAAACATT------------------------------------------------------------------------ATGACAAGACTATTTTCTTCATTTGATTTA------------AAATATTTTTCTTAC---TCATTC------------TTTCTGATAATT------TTAGCATTC---------CCCTTAGTTACAAGA---------------------TCT---------TTT---GGGCCTAGATGT---------TCACTCAAAGTTCTTTCC---------------GGCGAAATTATAACTTCT------------TTGGGT---------------------AGATTCTTTTAC---------TCTTTGAAACCTAAA------------------------ATATTT---------TCT---AAAATATCTATG------------------------ACTCTGTGTTTA---TCTTCA------GTCTTGGTTCTAGCCTTTCTGAATTTCTTTTCGGTGTTTTCCTATAGGTTTCCCTTGAGATCCCAGTTTAGAATGGTAATATTCTTTTCACTGAGGGTTTGGAGAGGGTTTTTTTGCTTCAATCTTTTTAGTAATCCCAAAGGATCAATTTCCCATCTGGTCCCTGAAGGGACCCCAATCTATCTTACTATAGTTCTATTTTTGATTGAATTAATTAGAAATTTCATTCGACCCATTACGCTGTCTGTTCGGTTGGTCGCCAATATTCTTGCGGGACACCTACTAATAATCTTACTATCCCAA---------------TTAGTT------------CTT---CAT------------AATGTAATTTTACTTCCTCTT---------TATCTAATTTTGAACAGAGTTGAAGTATTTGTGGCTCTTATTCAGGCTTATATTTTTTCCACAATGATTTCTCTTTATTTTTCAGAAATTCAC---------------------------------------------------------------------------------------------ATTCTGATTCCTCAGGTA------------------AACGAACTTTCTTGGACTTCAAATTCTCTTCTT------------------------TTT---------------TTCTCATTTTTTCTTGCTTGTATACTC---AGGTTA------------------------AATTAT---TTATTTCATTTTTCCTCT------ACCGCTATTAAACCCGTT------TATGTA---------CCTAACTAT---TTTTATTCTTTGTTAGTT---------------------------------------------------------------------------------------------------------------------------------------------ATTTTTAAGTAT------------ATTCTT------TTAGTTTTCCCCTGCTTAATCTCCGTGGCATTTCTTACACTATTGGAGCGGAAGGTGCTCAGTCTAGTCGGAATCCGCCTAGGTCCAACCAAAGTAAGGCTATTTGGGATTCTCCAACCCATTGGAGACGCGGTAAAGTTG------------TCCAATAAGTCC---ATTGTCTTGCTTGGAAGCTTTTCCACCTTTTTTTATTACCTATCCTCTTTTTTT---ATGCTACTAATGAGGCTTACAGTCTTT---AGCCTACTATCTGTG---------------ACACCCAGTGGTGTTTACTGGAAATAC---AGAATTCTGTGTTTTTTCCTAGTTTTAGGATTTTCATCTTTAAATGGAATCCTTACTGGTTGAAGTGCGTTCAGGAAATTCTCCCTTATGGGG---------------------------------------------AGAATTCGTACAGTTTCTCAGCTTATTTCTTACGAAGCAGTTTTG---TATTTATGTTTA------------------------------------------------------------TTTCTGCTGGTACTTTGTCTTAGGAGC---------TTT---------GACCTCCTCTCT------------CTT---------------------------------------------------------------------CCCTTT---TATCATTTCTGA---------TCATTT------------------------------------------------TTTTTGGTTTCACTCCCCTGTTTTTACATTTGAATCCCCACT------------TTCCTAGCTGAGCTGAACCGAACCCCTTACGACTTTTCGGAGGGGGAGAGGGAGTTAGTTAGAGGTTTTAATACTGAG---------------TTTGGTTCGGGATGCTTTACTCTCATCTTTCTCTCGGAATATGGTAATATTCTGTTTTTCTGTGTACTTTCTTCAGTACTATTCTTCTTTCCT---------TTATTCTAT------------ATTCCTTTCCTCTTT---------CTTTTTTTTGTTTTGTGGATT------------CGGTCTGTCCTC---------------------------------------CCCCGT---------TTTCGTTTTGACAAGCTT------------ATGGGCTTAGCA---------TGAAAATTTTTCATTCCCTTCTTGACC---TTTTTTTATTTGTTACTTCTTCTTTTTATTCTA---------------------------------------------------------------------------------------------------------------------------------------------------------ATGAGTAATAGCTATTCCTTATATTTGTATATTTCCAGATTGTTGTTATTCTTC---------------------------------------AAT---------------------------------TCTAGACAGATGTTCTTATTT---------------------------------------------------------------------------------------------TGGCTAATAATAGAGATTAATTTAATTGTTTTTTTAATTTTGATGTTAAACTTTAAC---CGAGTGGAT---TGAAGACGAAGGGACGAATACAGTATAATA------TTTTTTTATTTTCTCATCCAATCTTTAGGAACCGTTATGTTTCTT------------------------------TTT------------TGCATTAGATTTAAGAATTTAATC---------TAT---------------GAA---GAG---AGAGTCTTCTTCTTTGCATCGTTATCTATAAAGCTGGGAATTTTTCCTTTCATTTTTTGAGTATAC------------------------------------------------------------------------------------------------------------------------------------------------------------------------------------------------------------------------AAAATTAGAGACTCTTTTTCT---ATA------TTTTTGTTG---------TTT------ACCTTTCTAACCTTGCAAAAG---ATTGTT------TTA---------------ATCAATTTTCTATTTTCC---AATCCT---------TTCGATTCGATAATA---ATTATAATT------------------------------CTGGGA---------TCTTTAGTTAGAGGATCTTTGATC------------------CTTCTTTACAGT---------AAAAGACTAGTTTTTATTTTACTTTCTTCTTCTATTTCTAGG---------------------------------------ACTTATTGA------------------------GTG---TGGATTATATTTGAATCTAACCTTAGTTTCTTCCTT---TTATTTTACGCT---ATCTATACC------------TTAACTCTA------------TTTTTTCTTCTTTCTCCTTCCGAG------AAGGAATCTAGGGTCTCTTTTTATAGAGAA------------------------------AGTTTATTTTACAAGGTTTCAGGGTTT---------TTATTTCTTTGTGGTTTGCCACCTTTTAGTCTATTTTTTTTAAAATTC------------TATATTTCTTCTTTCATTTCC---TCTTATTAC------------------------------------------ATCCTC---------------------------CTAGAATTTTCATTCTTCTGAATTTTTAGATTTCTAGGCTTGTTTGGGTACCTTAAA------------------------------TTTTTTTATTCTTCT------TTTTTCTTT---AATGAATTTCTTTATACAAAGGTTAAATTC---------TTTCACAAAAAAATGTCTTTT------------------------------TTTTATGTCCTCTTGATT------TCTTTTTTATTCTTTATAACTTAC------------------------------------------------------------------------------------------------------------------------------------------------------------------------------------------------------------------------------------------------ATCATTCATCTTATATTC---TCTTTTTTTTTAATTATAATCATCTTA---------TAT---CTC---------------TTTTTTAGAGTAGGA------------AAAAAAATTCCTTGGGAAGCAAGGTCAAGT------TCAAGATTCGAATGCGGATTTACCTCCTATTTTTTCTCTCGT---TTCTCCTTTTCGATGCATTATTATATAGTGGGAATAATTTTTCTGCTATTAGACTTAGAGCTCTGCTTTCTCATACCG------TTCTTCAAT------------GAAGAATTCTCTTCCATTAAAATTACGTCTCTTTCCTGA------GTCTTTGTCACAATT---CTCATCTTAAGAGTGCTAATGGAATGAGCTAAGAGAAAACTAGAATGAAAATTT---------------------------------------------------------------------------------ATGGGGATTTTAATGATTAGGTGTCTACTTCTTTTTCCC---------------TCCCTCTTTCCAGGGTTT---------------------------------------------------------------------------------CCCAAAGAATTT------------------------------------ATTTCCTTTAGCAGCATTTTCCAAGTCGATATAATTTTCATCTTT------ATACTTAGTATTTTTCCTATCATTCTTCAC---AGAATTTTAAGG------GCCCTATTC---AATTATAGCTCAGAAAAGGATAATTTGATATACTTTTCA---ATTTTT------CTT---------------TTTGTTTTTTTTTTT------------CTATTT---------------------------------------------------------------------------------------------------------------------------AGTAGT---------------TTCTCC---------TCTGTCAATCCTCTTCTATTTCTCACTTTCTTG---GAAACTTGCGTCATTTTCATAATAATTTTA------------------ATTTTGGTCTTTTCCAAAGATCAGGACAAGGTATCTTCAGTATTTTTCATGTTTCTCATTAACATT---TTTGGTTCAATTCCATTTATGTTT---------------TTCAGG------------------------------GTA---TGGGGGGAATCCTTTTTTTCAATATATATATTCCTC---TTTCAG------------------------AATATT------CAC---AGAATT---TTCTTATTTTTCTGTTTT------------------TGTTCAATT---TTAGCTTCTAAAATTCCAGTATTTTTAGCACATTTTTGGCTCACTAAAGCTCATGTTAGAGCTAGGGGGTCTGGTAGGATG---GTTCTGGCAAGTCTTATGCTAAAAATCGGTTGTATGGGGTTGGTTAAATTCAGGTACTTCTTCTTC------TCT---ATTTTTTTAGGACCCCTTTTTTCTTCCTTTATAAACTTTAGAATTTTG------ACGTCGTTTATTTTAATTTTT---------------ATTATAAATCGTTTCTTCGATCTAAAGTATGTAGTCGCTTGTTCTTCTATTGTTCACATGTCCCTCCTTTTACCC---TTTTTCTGTTTTGGTTCCAGACTA---AGAGTCTTCTCCGGGGTTTTGATGATGGTAGGTCATGGGCTGATCTCTTGCTTTGTTTTTATGCTTATCAGTATCCTTTATGAACTCAGGCTAAATCGTTCTTCGGAATCTAACAAAGGA------------GTTGAGGCCTCTAGGAAGGTTTTTCTCTTGTTTTTATTTTTC---------TTTTTTTTAATAAATTTAGGTTTTCCTCCTTTTATTTCA---TTCGTTAGAGAGTTAGGTTCTACTTGTTTTTTA---ATGGGT------CTAAGATTTTTCTCCCTTCTGGTCTTCTGC---TTGGTATTAATTCTTTCTGGGAAAATG------TTTATTTCTATTTGC---------------------------------------TTTAATTTCATGTTTGGC------AAG------------AAGTCCCAATTA---AGATGCTCATCT------TTT---AGAGTGCTCTTGCCC---------------------------------------TTCTTGTTCTTT---GTCTATTTTTTGTTTTTC------TTCTTTCTGTCC---------TTTCTT---------------------------------------------------------------------------------------------------------------------------------------------------------------------------------------------------------------ATCTTTCTTTTTTTCCTT---------TTCTCACTTGTG---------------TTTTATAAGTTT------------TGTAAAAAG---AAA---------------------------CTTCTTTGCTTACTGAGTCTAGAAATTATTACAATTGTTATTATTTTTAAC---------------------------------TTCTTTCTGTGT------------TCTTTCATTAGTTTAGAAATTTATTCATTTGTTAGGTCC---ATGATCTTCTTAACTTTC---------ATGGTTTTAGATAGCGTTGTGGGTATTAGGGTTTTA---------------------ATTGGTAGTTCCCGAGAAACAGCTTTTAGTTCCCAGAAC---------------------------------------------------------------------------------------ATTTTTGGTCTACAACATTATTTTAACCAAAGATTT---------------------------AGGTTAACTTACATT---------------AACTTCTTT------------TCCGAATTTTGT------CCAAAT---------TTC------------------------------------------------------------------------TGCATCTCTTTCTTTTTA---------GATCATTATTCTCTATCTTTCTTGTTG------ATAGTACTATTT---GTTACAATCCTTGTATCT---GCTTTTAGGGAATTCTACATAGAA------------------CATTATAATAACAAAAAGTTTTTTTTTCTAATAGTCCTCTTTTTTGCCTCAATA------------------------------GCGATTCTTTGCACAGGT------AGCGGA------------------------------------------ATAATAAATTTAATGCTAGGATGAGATGGCTTAGGTATTTCTTCCCTTTGTTTAATTATATTCTACCCCAATAAATCCGCTCTTTACAATTCTTTTTTGACTTTTTTTTTCAATCGCTTGGGGGACGTT---------------------------------------------------------------------------------------------------------------------------GCTGTAATT------------------TTG---------GTCTTC---------------------------------TGC---------------------------------AGATTT---------TTAACTGAACCTGATTTGGTTTTTTACATCTCTTCAAATTTGAACTTAACC------------------------------------------------------------------------------------TTATGTATGATG---------------------------------------------CTATTCTTA---------------------------------------------------------------------------TGTGCTTTTACTAAAAGAGCCCAGTTCCCTCTTTCTTCCTGGCTTCCTGCGGCTATGTCTGCTCCTACACCTATTTCTGCCATAGTTCACTCTTCTACTCTTGTTACAGCAGGGGTATTTATTCTTTGAAAA---------TGTTTTTGATTCTACAACGAATCTTTT---TTACTTGAAACT---------TTGGTAATA------------------TTTTCTATAACTACTTTC------------------CTACTAGGGGGATGCTACGCTAACTTTGAAATAGACCTGAAAAAA---------ATTGTTGCATTTTCTACCATGAGCCAAATCAGGATAATCATTTTTTTCACT---TCTCTC---GGGAATTTAGCAGTTAGCCTCTCTCACACTCTAATTCATGCCTTCTTTAAAACTTTACTTTTTTGCGCTTGTGGTTTAATTTTTGTGTGAAATTTCAGGACTCAGAGG---------------TCTAAA------------CACCATAAAATCACTTTATCTAATTTTGGCTGTAGATTTATTTTAATCTTCAGAATT------------TTTAGGATAACCGGATTGATTTTTTCTTCATCTTTTTATTCTAAGGACTTGATTTTAGAA------CTT---CTTTTAGGAAAATCC------------ATATTCATTCTA------------------TTCTCATTATTACTG------ATTGGCAGGCTTTTCACA---------TTG---CTTTACAGGTGTGTAGCACTT------------------AAAAGGATTTTTCAC------------------------CCTCTTAATTGGATTAATTCTCACTTTACTACTAGAAAAGATATAAATTTT---AAATTT------------------TTA---------------CTACTATTCAGCATAGTAACCCTTTTAACCCCTCTAGTGTCT------AATACG---------------------------TTTCTTTTTAAA------GGGTCT------------TTTCCTTGTCTTAGGAAAAGTGAC------ACTTTGACCATCGGA---------ATTGTAATATTTTTTTTTCTG---------------------TTTTTGATACTTTCTAAAGATCGTGTCAGA------------TTCTCCAGCCTG---------------------------------------AGGGCTGAGCTCTCT---------TTTTCG---------------AAATTTTTACTT---TTTTCCCTACTAGGTCGT---ACTCCAATT------------ATAGACTCC---------------------------------TACTCTGTTCTTTTCAGGGATAGT---------------TTGACTTTC---------------------AAAATTAAAGTCCAGCGCCCAAATCTCTCCCTAGCTGGGTTTAGGAGTCTCCTTTACTATCTTCTGTTCGTGCTCCTTTTAACCTCCCTTTTATATTACTATTCTTTTAGTTTAATTTGAACA------------------------------------------------------------------------------------------------------------------------------------------------------------------------------------------------------------------------ATA------TCCGTCAGT---------GCAACCACTATCTGGTCGTCT---------AACCCCGTAAAG---------------------TTAAGAATC------------CTATTGATCTTTGTTAGAGCT---GGAGTTTTTATCTTGATAAGACTAATAGCGGGTAAT------------TCCTGATTCCCTTTAGTG------------------TTTTTT---CTTTTATTCATAGGGGGAATTCTGATAATG---TTCATAATTTTATCCTCGGTA---------CTGCCT------AAC---------GAAAAACCTGAAAAGAACAAA------ATATTGTGAAACTTAGTTACTTTATGGGCGGTGATTTTAACCCTGTTAAGTACT------------------------AAG------------------------------------TACCCCCAAAGCTCCCACACTTTCTCTTCCTCCAAAATATTCCTAAACAACGGAACCAGGATGATAGCCCTGACGACTATTTTGATTCTATATTTCTTTGTAATAATTTTGATCCTT---------------------TCTAAGGAGGAGCTACCC------ATGCGTTCTGTGCTATGTCACGATGGAAAGTTAATCTTG---------------------------------
>Tetra_qingyuanensis_Z333
[truncated: 3,579,344 more chars]
