# Supplementary material for: Phylogenomics resolves the higher-level phylogeny of herbivorous eriophyoid mites (Acariformes: Eriophyoidea)
Source: BMC Biol. 2024 Mar 22;22:70. doi: 10.1186/s12915-024-01870-9 (PMC10960459; doi:10.1186/s12915-024-01870-9)
Supplement: Supplementary file 3 — Additional file 3. Original untrimmed alignments by Gblocks v0.91. [file 12915_2024_1870_MOESM3_ESM.zip › Additional file 3/NU/ATP6.fasta]

>Zygoribatula_sp1.
---------------------------------------ACAAATTTATTCTCAGTATTTGATCCA------AGTAGCTCAATTTTT---------TCTTCTAACTGA------------ATAGTC------TCTATTTTGCTT---ATATCAATGATTTCTATC---------------------------------CCTCTTTGAAAAACAAGG---------AACTCTCACTCTAAGATTATAAAAAAGATTTTAAACATC------------TTTTATAAAGAAATTACT---------------------TTTACTTTAAAA---------------AAAACGGAA---------------------------------------------AAAAGAGTTACA------------------------ACAGTAGTTATA---TTAATT------TTTATAATAATTCTTTTAATAAATTTTTTAGCCTTATACCCACAGGTATTTTCAATAACCTCCCATTTAACAATTACTCTGCCTCTTTCTTTAATTTCTTGATTAGCTATTGTAACCTTTGGTTGAATAAAAAACACAAACCATATATTAGCACATTTAGTGCCTCAAGGCACTCCAGGAGCTCTCATGTCATTCATAGTAATCATTGAGATAACTAGTAATTTAATTCGTCCAATTACTTTATGTGTACGGTTAACTGCAAACTTAATCGCAGGACACCTGCTTATGTCTTTATTAGGAAAC---------------TCCTTAATAACAATTAGATCTTTCTTA------------ACTGTTATTAGAAGAGTAGCT---------CCTTTAATTCTAACAGTATTAGAATCAGCAGTGGCTTGCATTCAAGCATATGTATTTATAACTTTAATCACCTTGTATATTACAGAAGTAAAATATGATAAAAAAATT
>Z392
------------------------------------ATGATGAGATTATTTTCAAGATTTGAT---------------------------ATA---AAAATC------------TCTTCTTTCATT------TTGATTATT---------ATCCCTTTAATAACT---------------------------------TATATTTTTTTACAAAAA---------TATTATTCAATAAATCTTTATTCCAAAATTTTTGAACAAATTAAAATGTCT------------ATAGAT---------------------CAGTTCTTTATA---------AGAATTAAAGTAGAA------------------------GTG------------TCC---AAAGGATCTCTA------------------------GTTTTTGGTTTT---TCTTTA------ATGACAATTATTTTCTTCCTAAATTTTAGATCTGTTTTAGGCTTTATTTTTCCTCTTTCTTCTCAGATAAGGGTTGTTTTGCTCATGGGTTTGTCTGGGTGATTTTCTTTCATATTTTTTAAATTATATTATAATATAAAAGGTTTTATTTACCATTGTATTCCTGAAGGGTCTCCAATGATTTTAACTTTATTTCTTTTTTTAATTGAGCTGGTAAGAAATTTAATTCGCCCTTTAACTATCACAGTACGTCTAGTAGCTAATATCTTAGCTGGACACCTCTTGATAATTCTTCTATCTGAA---------------ATTGTT------------TTA---GTT------------AAACCTTATACTTCGATGGCT---------TATATTTTTTTAAATATTGTAGAAATGTTTGTTTCCCTTATTCAAGCTTATATTTTTGCAACTATAGCTTGACTATATTATTCTGAAATT------------------
>Z382
------------------------------------ATGATAAGGCTTTTTACATCTTTTGACTTG------------TTAGAATATAACAAA---CAAATT------------TTGTTGTATTTT------TTTATATTC---------TGATTTTTATTTCCT---------------------------------TCAATTTGGGCTCATTCT---------TTTTTTAAAGAGTTTTTT---------------AAAAAATTGTTAATA---------GAAATTTTTTGT------------------------TTCTTGGAA---------AGCCTCAAACCAAAA------------------------ATGTTT---------TCC---TCTTTGTCTCTC------------------------TCATTGTTTAGC---TGTATA------ATGTTATTTATTGCCATCGTCAATTTAGTTTCAGTGTTCTCTTATATTTTTCCTTTGTCCTCTCAACTAAGGTTGGTTTTATATCTTTCTATAGGGTTTTGATTTACTTTTATTTTTTTTCAAATTTTTAGAAATTTTAAAGGACTCCTAAGTCATTGTGTTCCCGAAGGGACTCCAATTTATTTAACTTGATTTTTATTTGCTATTGAACTAGTTAGAAATTCGATTCGGCCAATCACATTAACGGTTCGTTTGGTGGCTAATATTTTAGCAGGCCATCTTTTGATGGTTTTACTTTCTCAA---------------ATTGTT------------TTA---AAA------------ATTTTCTTATGGAGACCTTTG---------TACTTGATTCTTAATGTAGTTGAATTATTTGTCGCACTTATTCAATCTTATATTTTTATCACTATAGTTAGTCTATACTTTTCAGATCTTAGT---------------
>Z344
------------------------------------ATGATGAGACTTTTTAGAAGATTTGACTTA------------TATTTTTTCCCTTTA---AGACTA------------TTAATTATGTCA------ATGTTAATA---------TTTTTGTTTTTT------------------------------------AATTTTTACGTTTTAAAT---------GTGAAATACTTATCTTTA---------------AATTACATTTTTAATACA------------TTTGAG---------------------AGTTCTTTTAGA---------GTACTAAAATTTAAA---------------------------TCA---------ATA---AATCTAATGATT------------------------TTAACATTTTTTGAATCAACT------ATCTTTATGATACTATTAGTTAATTTTATTTCAGTTCTAATATTTAATTTTGCTTTAACTTCACAAGTCAGCTTAGTTATGCTTTTATCTTTTAATTTTTGAATTTCTTTTATATTGTTTTATTTAGGTTCAAATATAAAAGGATTCATTTCTCATTGTGTACCAGAAGGGTCTCCTTTATATTTAGTTGTTTTTTTATTTTTAATTGAAACCGTAAGAATTTTAATTCGCCCTATTACCCTTATAGTTCGATTAACGGCAAATATTTTATCTGGACATCTATTGATAATTTTGTTATCTAAA---------------TTAGTT------------TTG---TCT------------TATTCGACTATTTTACCAATT---------TATATTGGGTTAAATATTGTAGAAATATTTGTTGCTTTCATTCAAGCATACATTTTTATGACAATAATTTGTTTATATTATGCTGAAGTAAAT---------------
>Z343
---------------------------------------ATAAGCCTTTTTATAAGTTTTGATGTT------------TTTTTCTTTCCTTAC---CAGTAC------------TACCTATTTTTT------TTGACAAGA---------ATTTTGATTATAACT---------------------AAA---------------TCTAAAATTTCC---------AAGTTGGCGTTAGGGTTT---------------AGTTATATCTTTACCCTT------------ATAGAG---------------------AAATTTTTTAGA---------AGGTTAAAGAATAAA------------------------TCTATC---------AAT---GTAATGATAATT------------------------AGTTTAGCTATT---AGGAAT------TTGTTTTTACTTTTTCTTTTGAATTTTATGTCTATCTTTTCGTATGTGTTTCCCTTTAGAGCGCAAGTTAGAATAGTTTTGACCAATGCTTTACTAATTTGAGTCGGGATAATATTGTTTAGTTTAATATTTAATGTGAAAAGCATTTTTAGTCATACTATTCCTGAGGGATGTCCTCTTTTCTTGTCTATATTTTTAATATTAGTAGAGGTTACTAGGAACCTAATTCGACCTTTCACTCTTACTGTGCGCCTTTTTGCTAATATTTTATCGGGGCATTTACTTCTAAATCTGATATCAATG---------------CTAGTA------------GTT---AAG------------CAACAAATATTTTTTGTTCTA---------TACATAGGGTTGAACTTAGTTGAAATCATAGTAGCTTTGATCCAAGCTTATATTTTCTTAACAATAATGTTTTTGTATTATTCTGAGGTTAAT---------------
>Z318
------------------------------------ATGATGAGATTATTTTCCCCTTTTGATTAT------------TTTTTTTTTAGGATA---AGGATT------------TTTTTGTTTCCT------TTATTATTT---------TTTTTATTAACTTCT---------------------TTA---------TTT---TTCATAATGGGT---------AGGATAAATTTTATAATA---------------ACTAATGTTTCTTCTTAT------------TTGTCT---------------------AAATTCTTTTGT---------TCACTAAAAAGAAAA------------------------AGAATA---------AAC---AGGGCCTCCCTT------------------------GCCCTTTTCTTA---ACTGTT------TTCATGAGCATTTTCGTGTTAAATAGTTATTCTGTTTTTTCTTTTGGTTTTCCAATAACCTCCCAGGTTAGGGTGGTTCTCTCCTTTGGCCTAGGCATTTGGGTTAGATTAATGATTTTCAGCCTGGGAGCCTGTTATAAGAAACTACTCTTTCATTTTATTCCTGAAGGTACCCCCATTGTGTTGATTCCTTTGCTGTTCGCCATTGAATTAGTAAGGAATATTATCCGTCCTTTTACTCTGATAGTTCGGCTTGTGGCAAATATTTTAGCAGGGCATTTACTAATGATTCTTCTGAGTAGG---------------TTAGTG------------TTT---TTG------------TTCCCTCTCTCGTTTCCTTTG---------TATGCTCTATTGAATTTGGTTGAACTGTTTGTATCTTTAATCCAAGCTTATATCTTCGTGACTATAATCTCTTTATATTTCTCTGAGGTT------------------
>Z296
------------------------------------ATGATGAGTTTATTTTCTTCTTTTGATATT------------TTTTTTAATTTAATA---CCTTTT------------TTAAGATTCATA------ATTTTTGTA---------TTTTATTATTTTAAC---------------------TTT---------TAT---TACAAAATTATT---------GGGATTAGAGTCTTTTTG---------------AAGTATCTGCATAAA---------------ATTAAC---------------------ATATTTTTTTTT---------TCTATCAAACCAAAA------------------------ATGTAC---------ACT---AAATTTGTTATT------------------------TTAATTTTTTTA---ACTTCC------ATACTATGCATTTTAGTTTTTAATATTACTTGTATTTTTCCATTTGTTTTTCCTATGACTTCTCAATTTGGATTAATAATATTTTTTGGTCTATCTTTTTGGGCAAGATTCATTTTATTCAGAGTATTTTGAAACATAAAAGGTTTAATTTCCCACTTGGTCCCAGAAGGGTCTCCAATAGCATTAACTACTTTTCTTTTTTTAATTGAATTGGTTAGCCTTTCTATTCGACCTATCACTATTTCTGTGCGTTTAGTAGCTAATATTTTAGCTGGACATTTACTAATAATTTTGATATCTAAA---------------TTAATT------------TTT---TTT------------AAATTAATTTTATTCCCACTT---------TTTTTAACATTAAATATAATTGAATTTTTTGTGGCATTAATTCAATCTTATATTTTTTGTACTATACTTTCTCTTTACTTTTCAGAGATTCAT---------------
>Xenillus_tegeocranus
---------------------------------------ACTAACCTATTTTCAATATTCGATCCA------AGAAGATCCATTGCA---------TCTTTATCATGA------------CTAAAC------CTAATGCTAGTG---ACACAAATCATCCCAAAA---------------------------------AATTCGTGGAAAAAAAAG---------TCGTGCTTAACCAAAAATATTAGCTCAATAATTTACATA------------TTAAAAAAAGAAGTATCT---------------------TACAGATTA------------------AAAAGAAAA---------------------------------------------CCCAGAACAAAA------------------------AAAATAATTATA---ACAACG------TTTAGAATAATCTTACTAATAAATTTCACAGCCTTGTACCCCCAAACCTTTTCCGCTACTTCCCACCTTTCTATCTCTATACCCCTAGCCGTTACACTATGAATGGCAATTTTCATATTCTCAACCAAAAATAAAACTAAACACACACTAGTTCATTTGGTCCCCCAAGGAACTCCAAGCTCCCTTCTACCCTTCATAGTTTTAATTGAAACCACCAGAAATATAATTCGCCCTATTACTTTATGCATCCGGTTGGTAGCCAATTTAATTGCAGGACATTTACTTATATCTCTCCTAGGGAAC---------------ATAATATTAAACTTAAAGCTATCAATT------------TCAATTGTCATACTTATAACC---------CCCCTAATTCTAACCATTCTAGAAACTGCTGTAGCATTTATCCAAGCATATGTATTCATAACCCTTCTATCCCTTTATTTATCAGAAACCAAA---------------
>Walchia_hayashii
---------------------------------------------ATGTTTTCACCATTCGACCCC------TCT---TCATTCACA---------TACCCAACCTTT------------CTAACA------ATCTTAATAGCA---ATAATACTAATAAAAACC---------------------------------TCAAAAAGAAAAAACAAA---------TCTTCAAAAAAAATAATAATAAAAATACTCAAAAAAGAA------------ATTATACCAAATCTAAGA---------------------TCAAAAAATCAA---------AAAAGA---------------------------------------------------------AGAACAATA------------------------AAATTCATT------TCAATA------TTCACCATTATCGCCTCAATAAATATAATAGGACTATTACCATCAACATTCTCAATCACATCCCAAATATCTATTAATCTTCCACTAGCAATAACCATATGAATTGCAACAAATATATTCAGAATAACAAAAAAGAAAGAAATAACCCTTGCACACATAGTTCCTAATGGAACACCAATCTTTCTAGCACCATTCATAGTAATAATCGAAATAGTAAGAAATCTAATTCGCCCAATCACATTATCAGTTCGATTAACAGCAAACATAGTAGCAGGACATATTTTAATCTCACTAATAGAAAAC---------------TTCATT---ACAAAAACCAATCCAAAT------------ATCATCACAAGTTGAATAATA---------GCAAGAATCCTAACCATCCTAGAATCCGGTGTAGCAATTATTCAAGCATATGTATTCTCAACTTTAGTAAGATTATACTTCTCAGAAAACCAC---------------
>Vittacus_cannabus_HEN44
------------------------------------ATGACTAGACTCTTTTCATCTTTTGATCTA------------TATTTTTTTGGTTTC---CCATAT------------TTGTGTATTTTT------TTAGGAATA---------TTCAGACTTACAAAT---------------------ACT---------TTA---TGAAAGCTTTCT---------TCATTCAGAATCATTCTA---------------ACTAAATCTAATAGA---------------TTAAAT---------------------TCATTTTTTTTC---------TCTCTAAAACCTAAG------------------------GGGTTT---------ACT---AAGGTCACTCTA------------------------TCTTTTATTAGG---TGTGTA------ATAATTTCATTAATTTTAATAAATTTTCTTTCTGTATTTTCTTATAATTTTGCCCTTACTTCTCAATTTGGACCTGTCTTTATAATTGGAATTTCTTTTTGGTTTAGATTTATTTTTTTTAGAATCTTTCAGAATGCTATAGGGTTTTTGAGTCATTGTGTCCCAGAAGGAACTCCAATCCCTTTAGTTTCTTTGCTATTTGTTATTGAGCTGGTTAGGAATATTATTCGACCTATTACTATTTCAGTCCGTCTTGTGGCTAACATTTTAGCTGGACATCTTCTTATAATCCTTCTATCAAAA---------------TTAGTT------------ATC---TCA------------TACTTCCTTTGTGTTCCATTT---------TATATTTTGCTTAATGTAGTTGAATTATTTGTAGCTTTAATTCAATCTTATATCTTCTGCACTATGATTTCTCTATATTTTTCAGAAATTCAT---------------
>Vitex_agnus-castus_L._S152
---------------------------------------ATGAGACTATTTTCTTCCTTCGATCTC------------TATTTTAGTAGTTTA---ACTTTA------------GTTAGTTTTTTT------TTCATTTCA---------ACTATGTTATTTCAA---------------------AGA---------TTA---TATAAAATTAGA---------AATACCACAATTATTCTT---------------TCTGAGATTAAAAAT---------------TTAAAT---------------------AGGTTCTTCCTT---------TCTTTAAAACCTAAG------------------------ATATAT---------TCT---AAAGTTTCTTTA------------------------ATTATTCTGATT---ACTACC------ATAATTTCTGTTCTTTCTCTTAATTTTTTTTCTGTATTTTGTTTTAATTTTCCATTTACATCACAGTTTGGAGTAATCTTTTACTTAGGGTTGGGAATCTGGTTAAGGTTTATTATCTTTGGTATATTTAATAATTTTAAAGGATTCTCAATACATCTAATTCCAGAAGGCTCCCCTATTATTCTCAGGTTGATTTTATTTCTAATTGAATTAGTTAGTAATATTATTCGCCCTATTACCCTATCAGTTCGTTTAGTGGCTAACATTCTAGCGGGGCATCTTCTTATAATTCTACTTTCTAAA---------------ATAGTT------------TTC---AGA------------TTTAATGCTATTTTTTTTATT---------TATGCTGGACTAAATTTAGTAGAACTTTTTGTAGCTTTAATTCAATCATACATTTTTTGCACTATAATTGCTCTCTACTTTTCGGAAATTCAT---------------
>Vasates_sp.nov._Z327
------------------------------------ATGACTAGCTTATTTTCCCCCTTTGATCTA------------GGGCTCTTCAGATTTGGATCTTTT------------CTCTTATTAATT------CTCTTGGTT---------TTTTCCATAATG------------------------------------CTGTCGTGGAAGCAATCT---------CATTTAATCTTAGCTTTT---------------ACAGTTTACTTAAAAGAA------------ATTTCT---------------------TTATTTTTCTTT---------TCTTTAAAACCTTAT------------------------TCTTTC---------TTT---AAAAGGTTGGTA------------------------CTCTGGTTGGTA---GTTATA------TTTGTTTTTGTCTTCACAATTAACTTCTCTTCTGTTTGGCCCTATTCATTCGCTTTAACTTCTCAAGTGAGTATAGTTATGTGTCTAGCATTGTCTTTCTGGGTTTCTTTTATCCTAATTCAAACGGCCAAAAATACCCGCTATTTTTTTGCTCATGCTATCCCTGAAGGAACTCCTATAATGCTAACTTGATTCTTGTTCATAATTGAGATGGTTAGCAATTTGATTCGTCCCATCACTTTAACTGTTCGGCTAGTAGCCAATATTTTAGCTGGGCATTTATTAATGATTCTCTTGTCTAAA---------------TTAGTT------------TTA---CTT------------CTCCCCTTGGTAAGGCCTATA---------TATTTAATTTTAAATTTAGTGGAGTTATTTGTAGCCCTGATTCAGGCTTATATTTTTTGCACAATAATTTGTTTGTATTTTTCTGAAATTCAA---------------
>Trombiculidae_sp4.
------------------------------------------------------ATATTCGACCCG------ACAAACTCCCTCTTT---------AGCATAAGCTGA------------ACTATA------GTCTTAGCCCCA---ACAATTCTTCTAACCAGA---------------------------------AAGACAATT------AAA---------AGAAACAAAACAATAATCATTATAATAAAACCTATAAGA------------ATAATTGAAAAAGAAGCG---------------------GCAAATGCCATA---------AAAAGTGTAAACACC---------------------------------------------ACAGAAACAACA------------------------AAAGCTATCTCT---GTATTA------TTTGTATTAATTGGAATTATTAATATTTGATCACTTATCCCGGCAACATTTGGACCCACAGCCCAAATCTCCCTAAACATGTCATTAGCAGTCTCCGCCTGACTAACTACTATTTTATTCTCATCAACTATAAAAACAAAGAATAGACTAGCACATTTAGTTCCATCAGGAACTCCAATAATACTTATACCCCTGATAGTAATGATTGAGCTAATTAGAAACTTTATTCGACCAATTACACTGTCAGTGCGCCTAACCGCTAATATAGTAGCAGGACACATTCTAATTTCACTTTTCGAAGAA---------------TTTATT---AGTTCGGGGTACTCCCCA------------ATACCTGTATCGTTTACAGCT---------ATATCCCTTTTAACTATCTTAGAAAGAGGTGTCTCAGTTATCCAAGCCTATATCTTCTCAACTCTAGTAACCATATACTTGTCAGAAAACCAC---------------
>Trisetacus_ehmanni_Z341
------------------------------------ATGACTAGTTTATTTAGTTCTTTTGATTTT------------TATATTTATATTATA---------------------AGAGATTTTTATTTATGGATTTTTGTTTCA------TTATTGTTTTTTCCT---------------------------------TACTTTTATATATTTACA---------GTTTTTTCTAAT---------------TTATATAATAATATTTTTTTATTT------------ATGTTG---------------------GATTTTATTAAT---------AGTTTGTCTTCTAAT------------------------TCATTT---------AAC---AAGTCTTATTCT------------------------TTCTTTTTTTTT---ATACTT------TTTATTTTTATGTTTATTCAGAATTTATCCTCTATTTTCCCTTATGTTTTTCCTTTGACTTCACATGCTTGTTTTGTGTTGGGGTTTTCAGTTGTAATTTGAATGAGTTTTAACTTATTTTATTTATTAACAAATATATCTTCTTTATTTATTCATTATGTTCCTTTAGGAACACCAATTTTTTTGGTTCCATTAATATTTATTATTGAAGTTATCAGAAATTTTATTCGCCCAGTTACTTTGTCAGTTCGTCTGATAGCTAACATTATTTCTGGTCATTTATTGATGGTTCTTTTATCAATA---------------AGAGTAGTTTTTACAAGATTA---CAA------------GGTTTTATTAGTTTTATTTTT---------TATGTTTTTTTAACTATGTTAGAACTTGCAGTTTCTTTTATTCAATCTTATATTTTTTGCACTTTGTGTTCTCTTTATTATTTGGATTTATTT---------------
>Trimeroptes_luanchuanensis_Z322
------------------------------------ATGATAAGACTTTTTTCAAGATTTGATTAC------------AAAATATTCACACCT---TTTATA------------GTATTTTTTATC------CTAATAAAT---------TGAAATTTAAATAAT---------------------ACA---------ATT---AGAATGATCAAC---------TCTAAAATAACTATCAAA---------------AAAAAATTTTACAATGAA------------ATAAAT---------------------ATATTTTTTCTA---------TCTCTAAAGCCAAAA------------------------AAATTT---------AAC---AAAATAATAAAA------------------------CTAATAGCAATA---AGATGT------ATAACCACCCTTCTAGTATTAAACTTTACCTCAGTAACAAGATACAATTTCGCTTTAACCTCTCAATTTGGGATAGTAATATTTTTAACTCTAAATATTTGATTTAGTTACATACTTTTTATAATAACAAAAAACAAAAAAAATTTAATAATCCACTGAGTTCCAGAAGGAACTCCTATTTATTTAACTTGATTCCTATTTTTAATTGAAATAATCAGAAATATTATCCGTCCAATAACAACTACTGTACGATTAGTGGCTAATATTTTAGCAGGTCATTTATTAATAAATCTTTTATCCAAA---------------TTAATT------------TTA---AAA------------TTAAATTTACTAACCCCATTA---------TACATAGTTTTAAATATAATCGAATTTTTTGTAGCTTTAATTCAAGCCTACATTTATGTAACTATACTAATGTTATTTTACTCAGAATTAGAA---------------
>Trematuridae_sp.
---------------------------------------ATAAACTTATTTTCTAGCTTTGATCCT---TCAACCTCTAATACACTA---------TCCATAAATTGA------------ACCTCA------ATTATACTTCCT---TTAATAATATTAACCTCA---------------------------------CTATATTGGCTTATTCCC---------TCACGTAACCAAGTTATTTCCATAAATCTAATAAAATAT------------ATTAATTCAGAAATAAAA---------------------AACAATATCAGA---------AAC---CATAATAAT---------------------------------------------AAAGTTTTA---------------------------ATTGTTTTTATC---TCTTTA------TTTTGATTTATTATAATCAACAATCTTATAGGCTTATATCCCTATATTTTTACAGCAACCAGACATCTCACTTTAACTATATCAATAGCTCTACCTATATGGTTATTATTTAATATTTTCGGTTGAATTAATAAAACAAACAATATATTTTCTCATTTAGTCCCCAATGGAACCCCTATAATATTAGCCTCTTTTATAGTAATGATTGAAACAACAAGAAACATTATTCGACCAATTACTCTGTCTGTACGACTAGCTGCTAATATAATTGCAGGCCACCTTCTTTTAACATTATTAAGCGAA---------------ATTTCAGAAAAAATTCCTAGCCTATAT------------CTTATTAGCTTTATTCCTCTT------------ATAATTTTAATTATTTTAGAGTATGCCGTTGCTATTATTCAAAGATATGTTTTCATCACCCTTATATCTCTATATTTATCAGAAATTAAT---------------
>Tityus_serrulatus
---------------------------------------------TTATTTGTAGTTTTTGATCCT---TCTACTTTATTAAAATTT---------CATTTTAATTGA------------ATTAGA------ATAATATTAGGA---TTAGTGTTTATTTTAGGG---------------------------------TTATTTTGGATATTACCT---------TCTCGTAATTTTATGATAATAAATTTTTTATTTAATGGT------------TTATTTAAAGAAATTAAA---------------------TCTTTATATGTA---------------AGAGGGTTT---------------------------------------------AGGGGAAGAGAA------------------------AATATCCTTTGT---GCTTTG------TTTTTATTTATTGTTATAAGAAATTTGTTAGGTTTGTTCCCATTTATTTTTACAGCAACTAGTCATTTACTGGTTACTTTATTACTTGCTTTATCTTTTTGATTTTCTTTGATGTTATTTGGTTGATTAAAAAAAACAGTTTCCATGTTGGCCCATTTGGTTCCTTTAGGAACCCCAGGTATTTTAATGATGTTTATAGTATTAATTGAAACTATTAGAAATTTAATTCGTCCTATTACACTTTCTGTTCGATTAGCTGCAAATATGATTGCGGGACATTTATTAATTGTTTTACTGGGTTCT---------------GCGATTAATTTTAATATTTTCTTGTTA------------TTAAGAGGT---TTATCTTTA------------ATTTTATTACTTTTATTGGAACTTTCTGTCGCAGTGATTCAATCTTATGTATTTATGGTATTAGTAGGTTTATATTCTTCTGAGATT------------------
>Tetra_suspensae_SD22
------------------------------------ATGATGAGTCTGTTTTCTAATTTTGATTTA------------AACCTATTTTATAGA---ACTTTA------------ACATTTCTTACT------CTAGGAAGG---------ATTATTATAAGAGGG---------------------TCT---------TTT---TATGGAATCTAT---------TTTTTGAAGAAGGTATTA---------------TCTCAAGCCTGCGATAAC------------TTATGT---------------------ATATTTTTTTCT---------TCTTTGAAGCCTTTA------------------------AAATTT---------AAT---AAGTCAAGAAAT------------------------TTAATTTTTGTA---AGTTTA------TTTTTTACTTTAGTTGTTTCGAATATTTTTTCTGTTTTTCCTTACAATTTTCCTGTTAGTTCTCAAGTTTCTTTTATTTTAATTTTTTCTTTAGGGTCATGAGTTGGCTTAGTCTTTTTCTCTTTACTGAAAAATATTAAAGGATTTTTTTCACATTTTATTCCGGAGGGTGCTCCTTTATCTTTAACCCTATTCCTTTTTTTAATCGAGCTAATTAGAAGTTTAATTCGACCCCTTACTCTTACAATCCGTTTAGTGGCTAACATTCTAGCGGGTCATTTGCTTATGACGCTTTTATCTTCC---------------CTAGTA------------TTT---TTA------------CAAACTTTTTCTTTTATTATA---------TATGTAGGGTTAAATCTAGTAGAAATGTTTGTAGCTTTTATTCAAGCTTATATTTTCTGTACCATAATAACTCTTTATTTTTCAGAAGTG------------------
>Tetraspinus_sp._HEN26
------------------------------------ATGATAAGATTATTTTCTAGGTTTGATATG------------CTTCTTTTTTTTAAA---AATTGA------------ATCAGATTCTTT------TTTATCAGG---------GTAGCTTGCACTTTA---------------------AAT---------TCT---TATGCCTTTTCT---------TCCGTTAGAAACTTAATA---------------GGAATTATTTATATAAAC------------TTAAGT---------------------TCCTTCTTTTAT---------TCTTTAAAATCTAAG------------------------TCTTTT---------AAT---AAGTTTTCTAAT------------------------CTGATTTTTATT---TCTTTT------ATTACTATATTGGTTTTTATAAATTTTTTTTCTGTTTTTTCCTATAATTTTCCTTTTTCTTCTCAGGTAAGAACTATACTTTTCTTCTCTTTAACTACTTGATTTAGATTTATTCTTTTTGGATTTTATTCTTCACCTAGAAAATTTTTATATCATTTTATTCCAGAAGGAACTCCGCTCCCTTTAACTTTTTTACTTTTTTTAATTGAGCTAGTAAGTAATATAATTCGTCCTATTACTTTAATAGTTCGACTAGTGGCTAATATCTTAGCAGGCCATCTTTTAATAATTTTACTTTCAAGA---------------CTAGTT------------TTT---AAG------------GTTTCTTTAGCTTTCCCTTTT---------TATATTTTATTGAATTTAGTAGAAATTTTCGTATCTTTAATTCAATCTTATATTTTTGCTACTATGTTAGTATTATATTTTAGAGAGGTG------------------
>Tetra_sp.nov._Z400
------------------------------------ATGACTAGCTTGTTTTCTTCCTTTGACCTA------------GGGTTCTTTAGATTTGGGTCTTTT------------CTCTTATTGGTT------CTTCTAGCC---------TCCTCTTTAATA------------------------------------CTATCTTGAAAACAATCT---------CATTTAATTTTAGCTTTT---------------ACAGTTTTTATAAAAGAA------------ATTTCT---------------------CTATTTTTCTTC---------TCTTTAAAACCTCAT------------------------TCTTTC---------TTT---AAGAGGATGGCA------------------------CTCTGGTTAGTA---GTTATA------TTTATTTTTATCTTTACCATCAACTTTTCTTCCGTCTGACCTTACTCTTTTGCCCTGACCTCTCAAGTGAGCATAGTTTTGTGTTTAGCTTTGACTTTTTGAGTCTCCTTTATTCTAATTCAAACGTTTAAAAATACTCGCTATTTTTTTGTCCACGCAATTCCAGAAGGAACCCCTATTATGCTAACCTGATTCCTGTTTATAATCGAGATGGTTAGCAATTTTATTCGTCCCATTACTCTAACTGTTCGGCTAGTAGCTAACATTTTGGCTGGTCATTTATTAATGATTCTTTTGTCTAAA---------------TTGGTC------------CTA---CTT------------TTCCCCTTAGTAAGCCCTATA---------TATTTGGTTCTAAATTTAGTGGAGCTATTCGTAGCTTTGATTCAGGCTTATATTTTTTGTACAATAATTTGTTTATACTTTTCCGAAATTCAA---------------
>Tetra_sp.nov._Z284
------------------------------------ATGATAAGACTCTTTTCTCCTTTCGACTTT------------TTTTTTTTCTTAAAA---AGTTGG------------ATTGCTTATTTT------TTTATTTTT---------TTCTCAATTGTTATA---------------------AGA---------AGT---TTTAAATTTAGA---------TTGATTAGAAGCACGTTG---------------GGAATATTTTACATTGAA------------ATTTCT---------------------AAATTTTTTTAT---------TCACTTAAACCTAAA------------------------ACATTT---------AAT---AAATCTTCTGAA------------------------CTTTTTTTTGTT---AGGATT------ATAACCAGGTTAGTCTTTTTGAATTTCTTTTCTGTTTTTTCTTATAATTTCCCTGTATCTTCTCAAGTTAGAGTTGTATTAATACTTTCTCTTTCTATCTGATTTTCTATGAATTTATTTAGTGTAATCAACTCCCCTAAAAAGTTTTTTTACCATTTTATTCCTGAAGGAACCCCTATTCCACTTACATTTTTATTATTTTTAATTGAAATAGTTAGGAGAGTTATCCGACCAATTACTTTAATAGTGCGTTTGGTAGCTAACATTTTAGCAGGACATTTATTAATAATTTTACTATCTAAA---------------TTAATT------------TTT---TCT------------TTTTCTCTATCTTTTCCTTTT---------TATATGCTTTTGAATATTGTAGAAATTTTTGTTTCTTTAATTCAAGCTTATATTTTTTCCACTATATTAGTATTGTATTTTAGAGAAGTA------------------
>Tetra_sp.nov._CA43
------------------------------------ATGACAAGACTATTTTCTTCATTTGATTTA------------AAATATTTTTCTTAC---TCATTC------------TTTCTGATAATT------TTAGCATTC---------CCCTTAGTTACAAGA---------------------TCT---------TTT---GGGCCTAGATGT---------TCACTCAAAGTTCTTTCC---------------GGCGAAATTATAACTTCT------------TTGGGT---------------------AGATTCTTTTAC---------TCTTTGAAACCTAAA------------------------ATATTT---------TCT---AAAATATCTATG------------------------ACTCTGTGTTTA---TCTTCA------GTCTTGGTTCTAGCCTTTCTGAATTTCTTTTCGGTGTTTTCCTATAGGTTTCCCTTGAGATCCCAGTTTAGAATGGTAATATTCTTTTCACTGAGGGTTTGGAGAGGGTTTTTTTGCTTCAATCTTTTTAGTAATCCCAAAGGATCAATTTCCCATCTGGTCCCTGAAGGGACCCCAATCTATCTTACTATAGTTCTATTTTTGATTGAATTAATTAGAAATTTCATTCGACCCATTACGCTGTCTGTTCGGTTGGTCGCCAATATTCTTGCGGGACACCTACTAATAATCTTACTATCCCAA---------------TTAGTT------------CTT---CAT------------AATGTAATTTTACTTCCTCTT---------TATCTAATTTTGAACAGAGTTGAAGTATTTGTGGCTCTTATTCAGGCTTATATTTTTTCCACAATGATTTCTCTTTATTTTTCAGAAATTCAC---------------
>Tetra_qingyuanensis_Z333
------------------------------------ATGATGAGACTGTTTACCCCATTTGATATA------------ATTATTTATCGCAGA---TCTTTT------------TTACTTTTTTCT------TTAATTTTT---------GGGGCTCTAATTAAT---------------------------------ATAACTTGAGTCTCTAAT---------ATCTTTATAAAAATTTTT---------------TCTCATTTAAAGCATTTA------------ATTTCA---------------------GAATTTTTTTAC---------TCTTTAAAGCCTTAT------------------------CATTTT---------TCA---AAAGGATTTTCT------------------------ACAATCCTTTTC---TCTTCA------TTTTTTTTATTTGTTTCATTAAATTTTTTGTCCGTGTGACCTTATACCTTTGCCCCATCCTCTCAGGTCAGATTGGTTCTCTTTTTAAGAGTGTGTTTTTGAACGGGAATAATTTCTTTTTTGGTATTCAATAACGCTAAATATTTCCTAGCGCACAGAATTCCAGAGGGAACCCCCATTTACTTAACCTGGTTTCTTTTTTTGATCGAAATAATTAGTAATTTAATTCGACCTATCACGTTAACCGTGCGACTAGTAGCTAACATTTTAGCTGGTCACTTGCTAATAATTTTGCTTTCTCAA---------------TTAGTT------------CTT---TTT------------TACCCAAGGGTAACTATTTTA---------TATGCTGGATTAAATTTAGTGGAACTTTTTGTAGCTTTAATCCAAGCTTATATTTTCTGCACTATAATTTGTCTTTACTATTCCGAGGTTTAT---------------
>Tetra_pyriana_HLJ98
------------------------------------ATGACTAGGCTATTTTCCCCCTTTGATCTT------------AATAATTTCTCTTTT---CCTTTA------------TTATTTTTAATA------TTATCTTCG---------ATAATTTTGAGAAGG---------------------TTC---------TTT---TATAAATTGGGA---------GTTACTAAATTTTCTTTT---------------TTCCATCTTTCTTTTGAA------------TTGAGA---------------------AAATTTTTTCTT---------TCTTTAAAATCTAAG------------------------TATTTC---------AAC---AAGATAAGAGCT------------------------CTTATCTTTTTT---TCAATT------TTTATTTTCATCATTCTAAGCAATTTTTTCTCTGTTTTTTCTTTCAATTTCCCCCTTACTTCTCAGGTTTCACTAGTATTATTTCTGTCTTTAAGAATATGGGGGAGAATAATTACTTATTCTATTTTAAAAAACTATCGAGGATTTTTCTCACACTTGATTCCAGAGGGGACTCCTATTCCTTTAGTATCTTTATTATTTTTAATTGAACTTGTTAGTAACCTGATTCGCCCTATTACATTAACAGTACGTCTTGTGGCCAATATTCTTGCAGGACATCTTTTAATGAGCCTCCTTTCGTCT---------------TTAGTT------------TTT---ATC------------TTTAAGCCTGCTTCTCTTTTT---------TATTTAGGACTAAATTTGGTAGAAATTTTTGTTTCTATAATTCAAGCTTACATTTTTTGTACTATGACTGTTCTTTACTATGCTGAAATT------------------
>Tetranychus_urticae
---------------------------------ATGTTAAATAATCTTTTTTCTTCTTTTGATGTA---AAAAATTTCTTTTTTTTT---------------------------------TCTTTT------TTATTAATTAATATTTACATATTTTTTTTTTTC---------------------------------TTTATAAAAGTTAAATTA---------AATACTTTTTTTGTTTTTATTAAAACATTTTTTTCTTTTATAGAAAAAAATATTTCTTAT------------------------------------------------------------------------------------------------------------------------CAT------------------------TTAATATTTAAA---TTAGTT------TTTATTTTAATTTTTCTTTTAAATTTTATTAGATTAAATTTTTATAGTTTTAGACTTACTAGTCAAATTAGTTTAAATATTTTTTTAATTTTTTCTTTTTGACTTCCTATTTTAATTTTAAATTTAACAAAGTCTAAAAATTCTTTTTTAATTCACTTATTACCTATATCAACAAGTTTACTTTTAATTCCTATAATGATTTTAATTGAACTAATAAGATTTTTTATTCGTCCTTTAACTTTATTTTTACGATTATCTATTAATATAATTGCAGGACATGTATTAGTTTCATTAATTAGATCA---------------GTAATTTTAATACAAAAT---ATTTTT---------------TTTTTTTTTTTAATATAT---------GCATATATACTC------ATAAAATTTTTGGTTAGTTTTATTCAAGCTTATATTGTTGTAACTCTTTTAAGTTTATATATTGAAGAAATT------------------
>Tetra_lycopersici_FQ
------------------------------------TTGTTTAGACTGTTTTCCAGATTTGATGTA------------AAGATATTTTGAGTT---CCAATT------------ATTTTCCTATCTCTTTCCTTCTTCAAT---------CCGATTCTCTCTCAC---------------------------------------TGATGCTTGTCT---------AAAGTCAAAAAAACTGTT---------------TACTGGCTTAATAGATTT------------CTTTCT---------------------AGATTCTTCTAT---------TCTTTGAAGCCTAAC------------------------GGGTCA---------ACT---AAAGGTTTTCCT---------------------------TTATTTTGT---AGTGTA---GGGTTTATTGGATTATTCTCCTTAAATTTATTGTCCGTTTATTCTTTTAATTTTCCTTTAACCAGACAGCCCAGGGTGGTTCTCTTTCTAGGGTTGTCATTTTGAGTTAGAATTCTGATAGTTTCTACTTTTAACAATCTAAAAGGATTTCTTTCACATTGTGTGCCGGAAGGAACTCCCACTCCCTTAATTTCTTTTTTATTTTTGATTGAGCTCGTAAGAAATTTGATCCGCCCTATCACCCTCACTGTTCGTTTAGTGGCTAATATCTTGGCTGGTCACCTTCTAATAATTCTTCTTTCCTCA---------------GCAGTT------------AGA---CAA------------TTTAACTTTTTCTTTCCTATT---------TACATTATTTTAAATTGTGTAGAACTCGCAGTCGCTGCTATCCAGGCTTATATTTTTACTACCATAGTAGTTTTATACTTTTCTGAGGTT------------------
>Tetra_lucidi_HEN8
------------------------------------ATGACTAGACTATTCTCACCTTTTGATATA------------AATCAATTTTTTTTG---TGTTCT------------TTATTTCTCGTG------TCAAGACTA---------TTTATCATTTTAGGG---------------------TTG---------ACA---TTTAAAATTAGA---------TTTCTTGGGTTTTCTTTT---------------GCCCATTTGTTTAGAAAT------------TTAGTA---------------------AACTTTTTCTTG---------ACCCTCAAACCTAAA------------------------ATGTTT---------AAC---AAGGTTAGAACC------------------------TCTTTATTTATA---AGTATT------TTTATTCTGGTTTTGCTAGGGAATTTTCTATCCGTGTTTTGTTTCAATTTCCCCCTTACCTCTCAGGTCTCCACAGTTGTAACTTTGTCCTTTGGAGTATGAATGAGTCTTATTATTTTTTCTGTTATAAAAAATCTAAAAGGATTTACTTCACACCTAATCCCTGAAGGAACCCCTTTACCCCTTACTATCTTATTATTTATCATTGAGTTGGTAAGGAATGTTATTCGTCCTCTTACTTTAATAGTCCGTTTAGTAGCCAACATTTTAGCAGGCCACTTATTAATAAGACTCTTGTCTTCT---------------TTGGTG------------TTT---AAC------------TTCTCTTTAGCTTTTATTTTT---------TACCTATTGCTAAATTTAGTCGAGTTAATGGTAGCTTTAATTCAAGCGTATATCTTCACTACTATGACTGTTCTTTATTTCTCTGAAGTT------------------
>Tetra_louguantais_AH43
------------------------------------ATGATAAGGCTTTTCAATCCTTTTGATATT------------CTAGTTTTTAATATA---AGATTT------------ATAATCTCAATT------TTTTGTTTG---------TTTTTGATTTTCAAG---------------------AAT---------CTC---TTTTTAACGGAT---------ACCTTAGAAGTAAAA------------------AATTTCCTTTTTTCCAGA------------GTTTCT---------------------TCTTTTTTTTAT---------TCTTTAAAAATGAAT------------------------TCATTT---------TCT---AAAAGATTTATA------------------------CTTATGATATTA---TGTCTT------ATTTTATCTATTAGCTTCCTGAATGTTTTTTCTGTTTTTTCCTATAATTTCCCATTAACATCTCAATTCGGTTTAATTCTTGGATTTTCTATAGTTTATTGAATTGGATTGACTATGTTCAGAAGTTTTTCTAATACTAAAGGATTTATGGCACATCTCGTTCCGGAGGGAGCCCCTAGTTATTTATCTTTTGTTTTATTTTTGATTGAAATAGTTAGTTCTCTGATTCGACCTATCACTCTCTCGGTCCGTTTAGTGGCTAACATTCTGGCAGGGCACCTGCTTATAATTTTGCTATCAAAA---------------ATAGTA------------TTT---CTT---------------------TTTTATCCTTCTGTATTCTTTTATTTAGTTTTAAACGTTGTAGAGATTTTTGTTGGGTTAATTCAGGCATATATTATAACAACTCTTGCGGTTCTTTACTTTTCTGAAGTGCAT---------------
>Tetra_cuihuae_QH6
------------------------------------ATGATAAGACTTTTCAGCTCTTTTGACTTA------------GTTTACTTTAATAAA---ATTTTC------------ATTGTTTTTAGA------GTTCTTTTG---------AGTGGTCTGTTTTTA---------------------AAA---------CTA---TGAAAGAGGGAA---------TCC---TCCTCTTTTTAC---------------TACCCCCTAGAATTAGGT------------ATTTCC---------------------TCTTTTTTCCTT---------TCTTTAAAGCCCAAG------------------------TCTTTC---------ACT---AAATCTGCGTTG------------------------------ATAATC---TCACTCCTGGGTATGACTTTCCTAGGATTATTAAACTTCTCTTCGGTCTTATCCTTTACATTTCCCCTTTGCTCCAGATTTGGGGCGGTGGCCTCTTTTTCTTTAGTCTTGTGGGTTTCTCTAATTCTGTTTTCTTTGGCTAACAGGACCTCGAACTTTTTCTCACACATAATTCCAGAGGGTTCCCCTTTAGGGCTCTCTTTCTTGTTATTCTTGATTGAGTTAGTTAGAAGACTCATTCGGCCTCTCACTCTTACTGTGCGGATCACTGCTAATATTCTGGCTGGGCACTTGCTTATAATTCTTCTTTCCAAG---------------TTAGTA------------ACC---GCG------------TTCCCACCTATTTTTGTTGTT---------TATACCCTCTTAAACTTAATTGAGTTTTTCGTTTCACTTATTCAGGCTTATATTTTTTTTACCATAATCTCACTGTACTTTTCTGAAGTTCAC---------------
>Tegonotus_celtis_YN448
------------------------------------ATGACCAGATTATTTTCTAGATTTGATTTA------------AAATTTTTTTATTTT---CAATTA------------AGATTTTTTTTT------TTATTTTTT---------TATTTTTTCATTAAT---------------------TTT---------TTT---TACAAAACTGGG---------TTTTTTATTTTAGTTTTA---------------AAAAATTCTTTTACTAAT------------ATAGAA---------------------GTTTTTTTTAAT---------TCCATAAAGTCTTCT------------------------TCTTTT---------AGG---AAGCTTTTTGGT------------------------TCTAGATCTTTA---GTTTTA------ATAATTTTATTTTTATTTTTTAATTTTAGAGGGGTTTGACCTTACAATTTTGCTTGTACTTCTCAAATTAGTAATGTAGTATTAGTTTCAATCTGTTTCTGGTTAGCTTTAATAAGATTTTTTTTGTTTACTAATACTAAAGGTTTGCTTTCTCATATAATTCCTGACGGAACTCCTATTTTTCTTACTTGATTTTTGTTTCTTATTGAATTGGTCAGGAATATTATTCGTCCTATCACTTTGACTGTTCGATTAGTGGCTAATATTTTAGCTGGACATTTGCTTATAATTTTGCTTTTCAAT---------------TTAGTA------------GAA---AAA------------TTGGAACCTATGTTCTTTTTT---------TATTTAATTTTAAATTTGGTTGAAATTTTTGTGGCAATAATTCAATCTTATATCTTTGTCACTATGTTGGTTCTTTACTTTTCTGAGTTGGAG---------------
>Tegolophus_ulmi_CQ4
------------------------------------ATGACCAGATTATTCTCTAGTTTTGACTTA------------AAAAATTTCTATTTC---CAAATA------------TTTTCTCTTTTT------GTTCTTTTT---------TGATTTTTTTTTAAT---------------------TTA---------AAT---TTAAAAATTAGA---------AATGTCTCCGCAGTGTAC---------------GGAGTAACTTACAATTTT------------ATAGAA---------------------TCTTTTTTCAAC---------TCAATAAAATCTTCA------------------------TCTTTT---------GGA---AAATTATTTTGT------------------------TTTAATTCAATT---CTTATA------ATATTTATTCTCTTATGTTTAAATTTTGGAGGGGTATGACCTTACAATTTCGCCTTTACTTCTCAGATTAGGACAGTCTTTTACCTCGCCTTATCATTTTGGATTTCTCTGATAATATTTTCCTTGACTTTCAACATTAAAGGCCTTCTTTCTCACATGATCCCAGATGGGACTCCTATTTTTTTAACTTGATTTTTGTTTATAATTGAATTGGTTAGGAATTTAATTCGTCCTCTTACTCTGATAGTGCGTCTGGTAGCAAATATTTTAGCAGGACATTTGCTTATAATTCTACTATTCAAT---------------TTAGTA------------GAA---AGT------------TTAAACTTTATATTTATTACA---------TATTTTTTTTTAAACTCCGTAGAAATTTTCGTTTCATTTATTCAGTCATATATTTTTGCAACTATGTTGGTTTTATATTTTTCTGAGCTAGAA---------------
>Tegolophus_tremae_Z368
------------------------------------ATGACCAGATTGTTTTCTAGTTTCGATCTA------------AAACATTTTTACTTT---CAAATT------------CTTTCTTTTTTT------ATTTTTTTT---------TGATTTTATCTAAAT---------------------TTA---------AAC---TTTAAAATTAGA---------AGTGTTGGTTTAATTTGG---------------GAAGTAAGATATAACTCT------------ATAGAA---------------------TCTTTTTTTAAT---------TCTATAAAGTCTTCA------------------------ACTTTT---------AGA---AAATTTTTTTCT------------------------TTCAGTTCTATT---ATAGTA------ATGGTAACTTTGTTATTTTTCAATTTTAGAGGAGTTTGATGTTATAATTTCGCTTTCACTTCTCAGATTAGGACAGTTCTTATTTTAGCTTTATCTATGTGGGTGTGTCTGATGAATTTTTTTCTTATTTCTAATATTAAAGGCCTTCTTTCTCACATGATCCCTGATGGAACCCCTATTTTTTTAACTTGGTTTCTTTTTATGATTGAGTTAGTTAGTAATCTAATCCGCCCTCTAACTTTGATAGTACGGTTAGTTGCCAATATCTTAGCAGGACATCTTCTTATAATTTTACTTTTTAAC---------------CTAGTT------------CAA---AAC------------CTAAACTTTATATTTTTATTC---------TATTTAGTCTTAAATTCTGTTGAAATTTTTGTTTCTTTTATTCAATCTTACATTTTTGCTACTATATTAGTTTTATATTTTTCTGAATTGGAA---------------
>Tegolophus_oblatus_QH7
------------------------------------ATGACGAGACTTTTTATAACTTTTGATTTA------------GGGTATTTTGTTGTA---CCATTG------------TTTTTTCTTTTT------ACTTCCTTG---------TTTTTAAACTTTAAC---------------------GCA---------TTT---TACAAAGTTAAC---------TTGTCATCTTTCTCTAAA---------------AACATCGTCTTCCAAGCT------------TTGTCA---------------------GTATTTTTTCTT---------TCTCTTAAACCCAAA------------------------ATATTT---------AAT---AAAATTTCCGGC------------------------TGCTTGTTTTTA---AGCATT------TTCTGTTTACTGTTTGTTATCAACTTCTTCTCCGTGTTTTCATTCAACTTCCCTTCCTCGTCCCAAGCTTCCTCGATTATACTCATTTCTCTTGGAGTATGGCTTAGTCTAATTCTATTTTCTTTAATTAAAAATATCAAGGGATTTTTATTTCATCTTATTCCTGAAGGGACACCCCTCCCTCTCACAATTCTTCTTTTTCTAATTGAGTTAGTTAGAAACCTAATTCGTCCTCTTACCCTCATAATCCGTTTAGTGGCAAATATTTTAGCAGGACATCTATTGATAATCCTGTTATCTGCT---------------TTGGTA------------TTT---AAT------------TTTCCCCTGGGATTTATATTT---------TATGTGGGGTTAAACTTAATCGAACTTTTGGTAGCTTTAATCCAAGCTTATATTTTCTCTACTATAATTGTTTTATATTTCTCCGAAGTT------------------
>Tegolophus_miscanthus_Z371
------------------------------------ATGATAAGTTTATTTAGATCTTTTGACTAT------------TATTATTACATAGTCCCTGTGCTTTCG---------GTTATTTTTATT------TTAGTTTTA---------------------------------------------------------AATCTTTTTACTTTAACT---------AAGCTCTCTCTCTCACACTCTTTGATAAATAAGTCCGTAATATTTGGGCTA---------------------------------------AGTTTAATTTCAGCCGGTAAAAGTTTTCAGAGAAGA------------------------ACTGCT---------CCT---------------------------------------TTAATGTTTTGC---TCTATT------TTTTTTGTTGTCTTCCTGTTTAATTACTCTTCTGTTTGACCTTTCATTTACGCTACCACTGCACAACCTAATTCAGTAATGTGCCTGGGGCTGTTAGTTAGAGTTGGTATTTTAGCCTGAATAGCGGCGAGGAACTATCCAGTTATGTTGGCGCATTTTATTCCAAGAGGAAGTCCTTTAGCTCTAGCCGGGTTTCTTTTCCTCATCGAGATTGTAAGAATAGTCATTCGGCCTATTACCCTGACTATCCGATTATGCGCCAATATTATTGCGGGACACCTCTTAATAATCTTACTCTCTAAA---------------CTGGTC------------CTC---CCC------------AATATGACTTTGGTTATATTT---------TACGCGGCATTAAATGCCGTAGAATTTTTCGTGTCTTTAGTGCAAGCTTATATTTTTTTAACCCTTATTAGCCTATATTACGCTGAAACT------------------
>Tegolophus_miscanthus_Z336
------------------------------------ATGACTAGATTGTTTTCTCCTTTTGACTTC------------TACATATTGAGGAAA---AGATTT------------TTTCCTCTCCTA------TTTATTATT---------TTAATTTCTTCAGGT---------------------TTA---------TACTCT---ATTCTTAAT---------TCTTTTAAAGTCTTTTTC---------------AAAAGGCTTTTTATTTTT------------CTTTCC---------------------ACTTTTTTTTCT---------TCTCTGAAATCTAAA------------------------TGTATT---------AAT---AAATCTTCTTTG------------------------ATTATTTTTTGT---TGCGTC------TTCGTGTTTATTATGTCTTCTAACATATATTCTGTTTTTTCTTACAATTTCCCTCTTTCTTCCCAGGTGAGCTTAGTTCTTTACCTTGCTTTGGGTTTCTGATTTAGATTTGTTTTGTTTTCTGCATTAATCAACTCAAAGAATTTTCTCTCTCATTTTATCCCCGAGGGAACTCCTATAACCTTAGTTCCTCTTTTATTTTCCATTGAATTGGTGAGGAATATTATCCGACCTGCAACTTTAATGGTTCGGCTGGTGGCCAACATCTTGGCGGGGCATCTCTTGATGATCTTATTAAGAAAA---------------TTAGTA------------TTT---AAT------------TTATCTTTTGCTTTCCCCATG---------TATATCGCACTGAATATAGTTGAGATTTTTGTGTCCTGAATTCAAGCTTATATTTTTTCTACTATGTTGGTTTTATATTTTAGGGAAGTT------------------
>Tegolophus_lespedezae_HEN12
------------------------------------ATGATAAGACTTTTCACCCCCTTCGATATG------------ATTATTTATCGTATG---CCTTTT------------CTATTTTTCTCT------TTAATTTTT---------GGATTCTTCCTTAGT---------------------------------TTAACTTGGTGTTCTAGT---------ATTTTTTTTAAAATTTTT---------------TCTTATTTAAAGCATTTA------------ATCTTG---------------------GAATTTTTTTAT---------ACCTTAAAACCCTTT------------------------TACTTT---------ACA---AAAGGATTCTCT------------------------ATAATTCTTTTC---TCCATG------TTTCTTTCAATTATTTCTTTTAATTTGCTATCTGTTTGACCCTATATCTTTACCCCTTCTTCTCAGGTTAGAGTAGTTTTGTTTATGGGTCTCTGTTTTTGGGTGAGAATAATTTTATTTTCAGTTTTTAATAATTCCAATTATTTTTTGGCGCACAGAATTCCGGAGGGTACTCCAATTTATTTAACCTGATTCCTCTTTTTAATTGAGATAATTAGAAATTTAATTCGTCCAATCACCCTGACTGTTCGTCTAGTGGCTAATATTCTTGCTGGTCACTTATTGATAATTCTCCTTTCTCAA---------------TTGGTA------------CTT---TAT------------TTCCCTAGAGTTTCCTTATTT---------TATGTAGGTTTAAATTTAGTGGAGTTATTTGTTGCGTTGATCCAAGCGTATATTTTTTGTACCATAATTTGTTTGTACTTTTCTGAACTCCAT---------------
>Tegolophus_hunanensis_HEN41
------------------------------------ATGATGAGACTATTTTCTTCCTTCGATCTC------------TATTTTAGTAATTTA---ACTTTA------------GTTAGTTTTTTT------TTCATTTCA---------ACTATGTTATTTCAA---------------------AGA---------TTA---TATAAAATTAGA---------AATACCACAATTATTCTT---------------TCTGAGATTAAAAAT---------------TTAAAT---------------------AGGTTCTTCCTT---------TCTTTAAAACCTAAG------------------------ATATAT---------TCT---AAAGTTTCTTTA------------------------ATTATTCTGATT---ACTACC------ATAATTTCTGTTCTTTCTCTTAATTTTTTTTCTGTATTTTGTTTTAATTTTCCATTTACATCACAGTTTGGAGTAATCTTTTACTTAGGGTTGGGAATTTGGTTAAGGTTTATTATCTTTGGCATATTTAATAATTTTAAAGGATTCTCAATACATCTAATTCCAGAAGGTTCCCCTATTATTCTCAGGTTGATTTTATTTCTAATTGAATTAGTTAGTAATATTATCCGCCCTCTTACCCTATCAGTTCGTTTAGTGGCTAACATTCTAGCGGGGCATCTTCTTATAATTCTACTTTCTAAA---------------ATAGTT------------TTC---AGA------------TTTAATGCTATTTTTTTTATT---------TATGCTGGGCTAAATTTAGTAGAACTTTTTGTAGCTTTAATTCAATCATACATTTTTTGCACTATAATTGCTCTTTACTTTTCGGAAATTCAT---------------
>Tegolophus_hunanensis_HEN17
------------------------------------ATGATGAGACTATTTTCTTCCTTCGATCTC------------TATTTTAGTAATTTA---ACTTTA------------GTTAGTTTTTTT------TTCATTTCA---------ACTATGTTATTTCAA---------------------AGA---------TTA---TATAAAATTAGA---------AATACCACAATTATTCTT---------------TCTGAGATTAAAAAT---------------TTAAAT---------------------AGGTTCTTCCTT---------TCTTTAAAACCTAAG------------------------ATATAT---------TCT---AAAGTTTCTTTA------------------------ATTATTCTGATT---ACTACC------ATAATTTCTGTTCTTTCTCTTAATTTTTTTTCTGTATTTTGTTTTAATTTTCCATTTACATCACAGTTTGGAGTAATCTTTTACTTAGGGTTGGGAATTTGGTTAAGGTTTATTATCTTTGGCATATTTAATAATTTTAAAGGATTCTCAATACATCTAATTCCAGAAGGTTCCCCTATTATTCTCAGGTTGATTTTATTTCTAATTGAATTAGTTAGTAATATTATCCGCCCTCTTACCCTATCAGTTCGTTTAGTGGCTAACATTCTAGCGGGGCATCTTCTTATAATTCTACTTTCTAAA---------------ATAGTT------------TTC---AGA------------TTTAATGCTATTTTTTTTATT---------TATGCTGGGCTAAATTTAGTAGAACTTTTTGTAGCTTTAATTCAATCATACATTTTTTGCACTATAATTGCTCTTTACTTTTCGGAAATTCAT---------------
>Tegolophus_hunanensis_AH39
---------------------------------------ATGAGACTATTTTCTTCCTTCGATCTC------------TATTTTAGTAGTTTA---ACTTTA------------GTTGGTTTTTTT------TTCATTTCA---------ACTATGTTATTTCAA---------------------AGA---------TTA---TATAAAATTAGA---------AATACCACAATTATTGTT---------------TCTGAGATTAAAAAT---------------TTAAAT---------------------AGGTTCTTCCTT---------TCCTTAAAACCTAAG------------------------ATATAT---------TCT---AAAGTTTCTTTA------------------------ATTATTCTGATT---ACTACC------ATAATTTCTGTTCTTTCTCTTAATTTTTTTTCTGTATTTTGTTTTAATTTCCCATTTACATCACAGTTTGGAGTAATCTTTTACTTAGGGTTGGAAATTTGGTTAAGGTTTATTATATTTGGTATATTTAATAATTTTAAAGGATTCTCAATACATCTAATTCCAGAAGGTTCTCCTATTATTCTCAGGTTCATTTTATTTATAATTGAATTAGTTAGTAATATTATCCGCCCTCTTACCCTATCAGTTCGTTTAGTGGCTAACATTCTAGCGGGGCATCTTCTTATAATTCTACTTTCTAAA---------------ATAGTT------------TTC---AGA------------TTTAATGGTATTTTTCTTATT---------TATGCTGGGCTAAATTTAGTAGAACTTTTTGTAGCTTTAATTCAATCATACATTTTTTGCACTATAATTGCTCTTTACTTTTCGGAAATTCAT---------------
>Tegolophus_celtis_S136
------------------------------------ATGATAAGGTTATTTTCTAGATTTGATTTA------------AAATTCTTCTACTTC---CAGTGA------------TTTTTATATTTT------ATTGGATTT---------TTATTTCTTATGAAT---------------------AAC---------ATT---TACAAAATCAAT---------TTTCTTACCTGCTCTTTT---------------AATAGAATCACACTTAAT------------CTAGAG---------------------ATATTTTTTAAT---------TCTATAAAATCTACC------------------------TCTTTT---------AAC---AAGTTTTTCTGT------------------------TACAAAATTTTA---GGTCTT------ATAATTTTTATTTTTTTTTTGAATTTCAGGGGAGTGTGACCTTACAATTTTTCTCTTACATCTCAAATCAGGATTGTTCTTTTTATAGCTTTAACTTTTTGGGCCAGGTTAATTTTTTACGGATTCGTTTCTAACCTAAAAGGATTTTTGTCCCATCTAATCCCCGAGGGAACTCCCATTTATTTAACTTGATTTCTTTTTCTAATCGAACTGGTCAGAAATATCATTCGACCGATTACCTTAACTGTTCGATTGGTAGCTAACATCTTAGCGGGGCATCTTTTAATAATCCTTCTTTACAAA---------------TTAGTA------------TAC---TCC------------AACTTTACAGTTTTCCCCGCC---------TATATTCTCTTAAATTCTGTAGAAATTTTTGTTTCCTTGATTCAATCCTATATTTTCGTCACAATATTGATTCTTTATTTCGCAGAGTTAGAA---------------
>Tanystylum_orbiculare
------------------------------------ATAAATAATATATTTTCTATATTTGATCCTACTTCCACTTTTATTGGGTTT---------AAGATAAATTGA------------TTAAGA------ATATTAATTGTA---ATAATTTTACTACAGATA---------------------------------AATTATTGAGTATTTTTA---------TCACAATATATAAAGTTGTTTTTAAATTTAATAATTATA------------ATTTACAAAGAAATAAAA---------------------CAGATAATT------------AGT---------------------------------------------------------CCTAGTCCTATT------------------------ATTTTTTTTTTA---AGGTTA------ATAATAGTAATTTTTATTAATAATTTGTTTGGATTATTACCATATATTTTTACTTCAACTAGACATATTATGTTAACTTTATCTATAGCTTTAATATTATGATTAACTTTTAATATATATGGATGATTTAAAAAAACTTCAGATATATTTATTCATTTAGTTCCTATAAGCACTCCTAATTTATTAATTCCTTTTATGGTTTTAATTGAAAGTGTAAGAAATATTATTCGTCCTATTACTTTAAGAGTTCGATTAATAGCAAATATAACTGCTGGCCATATTATAATTTTATTAATTTCTTCT---------------TCATGCGTAAATTTAAGATTTAAGTAT------------TCTTTTATTATTATTTTTATT---------CAGATTAGCTTGATATTTTTAGAATTAGCAGTAGCAATAATTCAAGCTTATGTATTTACAACATTATCTTCTTTATATTATAATGAGATTAAT---------------
>Tachypleus_tridentatus
---------------------------------------------TTATTTTCCATTTTTGATCCT---TCTACCTCTAATTCTTTG---------TCCCTTAATTGA------------TTAAGA------ACCATTTTATTT---ATTTTGTTCACTCCTTGT---------------------------------ATATATTGAATAATTCCA---------TCCCGTTATCAAATATTAATTTCAAAAATATTTTTAATC------------TTAAATAAAGAATTTTCT---------------------ATTTTATTATCC---------ACT---TCAAAAAAA---------------------------------------------CCAGGAATAACT------------------------TTTATACTAATT---TCCTTA------TTTTGATTTATTTTAATAAACAATTTTATAGGATTAATACCTTATATTTTTACATCCACTAGTCATATTATAATAACTTTATCATTAGCTTTTCCAGCTTGAATAACAATTATAATTTTTGGTTGATTAAATAATACAAATCATATATTCTCACATTTAGTTCCCCAAGGAACTCCATCAACTCTTATAGTATTTATAGTATGTATCGAAACCATTAGAAATTTAATTCGTCCAATTACTTTATCAATTCGATTAGCCGCTAATATAATTGCTGGCCATCTACTAATAACACTTTTAAGAAAT---------------AGAGCAGTTATATCTAACATTTTTCCA------------ATTATCTCTATTTCTATAGCT---------CAAATCACATTACTATTACTCGAAATAGCAGTAGCATTTATTCAAGCCTACGTATTTGTAGTTCTAACATCTTTATACTCAACAGAAATTCAC---------------
>Surapoda_tianlinensis_Z302
------------------------------------ATTCTTAGTTTGTTTTCATCTTTTGATTTT------------TTTATTTCCTGGTTT---CCCCATGTCTCCGCTCTGATGCTCTTTTTT------ATATTTCTT---------------------------------------------------------TCATTATCCCCCTCATCT---------CCCTTGTACTACTATAAA---------------AGCCTCTTATTTTCCTTT------------TTGTCT---------------------AGTGTCATCTCT---------CCTTTGAGGCAGAAC------------------------TACTGGCCTAAGGGGTCT---------------------------------------TTTTTATATGTTTGTTGTTTG------ATGCTTACCATCTTAACTATAAATTTTTCCTCGGTATTTGGTTTCATTTTTCCTCTGACAACTCAGCTTAACTTAGTTATGTTCTTTTCTGTGACCTTTTGAGCAAGATGCGTCTTACTTAGAAGTTGAGAGAACTGCTCAGGTTTACTATCCCATCTTGCCCCCGAAGGCACTGCCCTCCCTCTATGCTTCCTACTGGTTCTTATTGAGGCCATTAGTCTTATAATTCGCCCTATAACTTTAACTGTTCGTTTAGTGGCTAACATTTTGGCTGGGCACGTTTTGATATTGCTGCTTTATAAG---------------TTCGTCTCTTGGCTTGATTAC------------------------ATTCCTTTGCCTCTC---------TACCACGTTCTCTCCAGGGTAGAACTGGCGGTAGCCGTGATTCAATCCTATATCTTCTGTGTTCTTGTTTCCCTGTACCTTAGAGAAGCT------------------
>Surapoda_tianlinensis_GD126
------------------------------------ATTATAAGACTTTTCTCATCTTTTGATATA------------TTCATTACTGTTACT---CCTTATGTTTCTGTTTTATTTTTATTTTTA------TTACTTTTG---------------------------------------------------------GAATTTTATTGTTTTAGA---------ATTATATCTTCTATTAAA---------------TCCTTATTTATGCATAGT------------TTTATC---------------------TTTATTTTTAAT---------AGGATGGATTCTTCA------------------------TACCGTCTTAATGGACAG---------------------------------------ATTTTGATAGTCTTATTAATT------TTCCTTCAAATCCTCTCTATGGGATATTTTTCTCTTTGGCCTTACAATTTTCCCCTTTCTTCTCAGGTATCTTTTGTCTTTTTAATAAGATTTTTTATTTGAATTTCCATCAATCTTTTAGTACTTATTAATAATACCAATAAAATTTTGTACCATCTAGTACCTCAGGGGTCCCCCATCTCAATGTCCTTTTTTCTGGTAATAATTGAGCTAGTCAGTAACTTTATCCGCCCAATTACTCTTGCAGTTCGTCTGATTTCTAACATCATGTCTGGACACTTACTTATGATTTTATTGTACTCG---------------TTGGTCAGTTACATAAATTTT------------------------TCTATTTTCCCTATT---------TATTTCATTCTTTCTATAGTTGAAATTTTTGTATCTTTTATTCAATCTTACATTTTTTGCACTTTAATCTTATTGTATTTTTCTGAAGTT------------------
>Stylochyrus_rarior
---------------------------------------------CTATTCAGAACTTTTGACCCC---TCTACATCTTATTATTTT---------AACTGAAACTGA------------TTAAGA------ATATCAACTCCT---TTTATGCTATTGCCTTTA---------------------------------AATTATTTTTTAATCCCC---------TCCCGGTACCAAATATCTTTTCACAACATAAAAAATTTT------------ATTATTAAAGAAATAAAA---------------------AATAATCTAAAC---------AAA---ACAAACTTT---------------------------------------------ATATCAACC---------------------------ATCTTCTTTACA---ATAATT------TTTTTCAATTTAATAATTAATAACCTAATTGGATTACACCCTTATATTTTTACTGCTACTAGTCACTTAGTTATTAGATTGTCATTAGCTCTACCCATTTGAATAAGTATTATAATTTATGGGTGAATTAAAACTACTAATCATATATTCACTCATTTAGTTCCTATAGGCTCACCTATAATACTATCAAGATTTATAGTACTAATTGAAACTATTAGTAACTTAATTCGTCCTTTAACCCTTTCTGTTCGACTATCAGCAAATATAATTGCTGGCCACCTATTAATTTCTTTATTAAGAGGA---------------ATTAGAGAATCTTTACCTTCTATATAT------------TTCCCCTCTAGATTAATTTTA------------ATAACCTTATTAAGACTTGAATATGCTGTAGCAATAATCCAAAGCTATGTATTTATTACCCTTTTAACCCTATACCTTAATGAAATCAAC---------------
>Steganacarus_magnus
---------------------------------------------TTATTTTCTATTTTTGATCCT------------------------------TCTTTTTCGGTT------------AACTCT------TTTTCTTTAATT---GTTATTTTTTTACCTTTA---------------------------------TTATACTTTTTTTTTATA---------GAATATAATATTAATTTATTAAATTTTATACGTGAAATTTTTGTTATTTTTTTAATTAATGAGTGTAGT---------------------CAGGTTTTA------------------AAGAGTAAA---------------------------------------------TACAATATTTAT------------------------TCTTATCATTTT---TCTCTT------TTTTTCATTTTTCTAATTTTTAATTTATTATCTCTCTCACCTTTTATTTTCCCTTTAAATTCTCATATTTCTTTAGTTTTTCCTATTGGTTTAATATTTTGATTAGTTCCAATTTTATCAATTATTCTTAAAATTCCTTATTTTATAGTAGGATCTTTCCTTCCTCAAGGAACTCCTATTTTTCTTATACCTTTTATGGTTTTAATCGAAATAATCAGTTTAATTATTCGTCCTATTACTTTATCTGTCCGATTGACTGCTAATATTACAGCTGGACATCTTCTTATTTCAATTTTATTAAAT---------------TTTTTGTTATCTTTTTCATTTAATCTT------------------TTATCTTTAATTCCT---------ATTATAATAATAATAGTTTTAGAATTTGGAGTAGCTATTATTCAATCTTATGTGTTTTTTACACTTTTAAATATATATATTTCTGAAATT------------------
>Sperchon_plumifer
---------------------------------------ACTAATTTATTCTCAATGTTTGACCCT------TCAGCTTCAATTATA---------AACTTAAACTGA------------ACTATG------ATATTGGCCCCA---ATTATATTAATTCCAATA---------------------------------ACA------ATTAAAAAT---------AGAAAAACAAATTTATCAATTATTTTAATTAAAAACTAC------------ATAAAAAAAGAAGTATCT---------------------TCAATATTAGAA---------ACT---TCAAAAAAA---------------------------------------------AATAGATCAATT------------------------TCTATACTCATT---ATTATG------TTTATAATAATTTTTATTATCAATATTATATCTTTATTTCCATATAACTTTACAATTGCCTCTCAAATCTCATTAACATTTCCATCAGCTATACTCATATGATTATCCTTCATAATTTTAGGGTGAATAAAAAATACCAAATCTATAATAGCACATTTACTTCCCATAGGGACACCAGTAATTTTGATACCAATTATAGTAATAATTGAGTTAATTAGACAGATTATTCGACCTATTACACTATCCGTTCGATTAACAGCTAATATAGTAGCAGGGCACCTATTAATAAGATTACTTGGGTCA---------------TTCAGACTATCATCAACTACAATATCC------------CTAATGTGCTCCCCTCTAATT------------ATAGCACTAACTTTTTTAGAGATATGTGTATCCGCAATCCAAGCCTTTGTATTTATAACATTAATCACACTATACTCAACAGAAATTAAT---------------
>Shevfchenkella_miscanthis_KK11
------------------------------------ATGACTAGATTGTTTTCTCCTTTTGATTTT------------TTTATATTAAGAAAA---AGATTC------------TTCCCTCTTTTG------TTTATTATT---------TTAGTTTCTTCAAGT---------------------TTA---------TTCTCC---TCTCTTAGC---------TCTTTTAAAGTTTTTTTT---------------AAGAGTCTTTTTATTTTT------------CTTTCC---------------------ATCTTCTTTTCC---------TCTTTGAAATCTAAA------------------------TGCATT---------AAC---AAATCTTCTCTG------------------------ATTATTTTTTGC---TGCATT------TTTGTGTTTATTATATCTCTTAACATGTATTCTGTTTTCTCTTACAACTTTCCCCTTTCCTCTCAGGTAAGGTTGGTTCTTTACCTTGCTCTGGGTTTTTGATTTAGATTTGTCTTGTTTTCTACCTTGGTTAATTCAAAGAATTTTCTCTCTCATTTTGTTCCCGAGGGAACTCCTATAGCCTTGGTTCCTCTCTTATTTTCTATTGAGTTGGTGAGTAATGTTATTCGACCCATGACTTTAATGGTTCGGCTGGTGGCTAATATCTTAGCGGGCCATCTTTTGATGATTTTATTAAGAAAA---------------TTAGTA------------TTC---AAT------------TTATCTTTTGCTTTCCCCCTA---------TATATTGTATTAAATATAGTTGAGATCTTTGTATCTTGAATTCAAGCTTATATTTTTTCCACTATATTAACTTTATATTTCAGGGAAGTT------------------
>Setoptus_koraiensis_SD23
---------------------------------------------TTGTTTAGTTCTTTCGATAAT------------TACAATTATATAATG---------------------TATGGGAGATATTCAGGAATATTCTTT---------TTTTTTGTTTTTACA---------------------------------TCTATCTATACTATAAGC---------AAATTTAGAATA---------------ATTAAATCTGTATTATTGAATTTT------------TTGCAT---------------------GATTTTTATCTT---------TCAATTTCTCCTAAA------------------------ACTACTAAATTTTCAACA---AAT---------------------------------TTTCTAATCACA---ATT---------TTTTTTTTTTTTTTTTTTTTGAATTTTTCTTCCGTTTTTCCATATCTTTTTAGAATGACAGCTCATATGTATGTATTACTTCCTTTATCTTTAGGTGTATGATTAACAATGAATATATTCCAGATGATAAATTCATTAGTATCATTTATTATTCATATAGTTCCTTTAGGGACTCCTAGATATTTGGTATTTTTTATAGTTATTGTAGAAATAATTAGAAATTCTATTCGTCCTTTAACACTTTCTGTGCGTCTGATGGCTAATGTTTTTTCTGGCCATTTACTTATAATTTTGCTTTATGGC---------------ATAGTTAGACTGTTGACTTTT---TCC------------GGAGCATTGAGATTTTTTTTC---------TACACAGTTCTCAGAGGAGTGGAATTATTAGTATCATTAATTCAAGCTTACATTTTTTGTACTTTAGTATATTTATATTACACTGATATTTTT---------------
>Setoptus_koraiensis_HEN28
---------------------------------------ATAAGACTTTTCACTCCTTTTGATATA------------ATTATTTATCGTATG---CCTTTC------------TTATTTTTTTCT------CTAATTTTC---------GGACTTTTTCTTAAT---------------------------------GTGGCTTGATGCTCGAGT---------ATTTTTTCTAGAATTTTT---------------TCTTATTTAAAGCATCTA------------ATCTTA---------------------GAATTTTTTTAT---------TCTTTAAAACCTTTT------------------------TATTTT---------ACG---AAAGGATTTTCT------------------------ATAATTCTTTTT---TCTATG------TTTCTTTCGATTATTTGTTTTAATCTTTTATCTGTCTGACCATATATCTTTGCCCCCTCTTCCCAAGTTAGAGTAGTTTTGTTTATGGGCCTTTGTTTTTGAATAGGAATAGTTTTGTTCTCAATCTTTAATAATACCAATTATTTTTTGGCGCATAGAATTCCGGAGGGTACCCCAATCTATTTGACTTGATTCCTTTTTTTAATTGAGATGATTAGGAACTTAATTCGCCCAATTACCCTAACTGTTCGTCTAGTGGCTAATATTCTTGCTGGGCATTTACTAATAATTCTCCTCTCTCAA---------------TTGGTA------------CTT---TAC------------TTTCCCAGAGTATCTTTGCTT---------TATGTGGGTTTAAATTTGGTGGAATTATTTGTTGCGTTAATTCAAGCATATATTTTTTGTACCATAATTTGTCTTTACTTCTCTGAACTTCAT---------------
>SD27
------------------------------------ATGATGAGTCTTTTCTCCCCTTTCGATTTG------------ATTTTTTTCCATAAA---AATTTA------------TTAAGATTATTC------TTTTTATTA---------TCTACTCTGTTCATA---------------------AAA---------CTA---TTTTACTTTTCT---------AGGCTTACTAAATTTTTA---------------AGAGAATTATTTAACAAC------------CTTTCT---------------------AATTTTTTTTGT---------TCATTAAAAAGAAAA------------------------TTTTAT---------AAT---AAAACATCTAAT------------------------ATAATTTTTTTA---AGAATT------TTTCTTTTTTTGGTAAGAATAAATTTCTTTTCTGTTTTTTCTTACAACTTTCCATTTACCTCCCAAGTTAGAATTGTAATATTCTTCTCTTTTTCCTTATGGTCAATAATAATCGTTTTCAGAATCTTTAATTCTACGAACAAATTTTTTTACCACTTTATTCCAGAAGGAACACCCCTGCCCTTAACTTTTCTTCTTTTTCTCATTGAATTAGTAAGTAATATTATTCGACCCCTAACTTTAATAGTTCGTTTAGTAGCTAATATTTTAGCGGGTCACTTGTTAATAATTTTACTTTCTCAA---------------CTCGTT------------TTC---ATC------------TTTAGGGGTGCTTACTTTTGT---------TACATTCTGTTAAATATAGTAGAAATTTTTGTTTCAATAATTCAATCTTACATTTTTGCTACCATGTTAGTTCTTTACTTTTCCGAAGTT------------------
>SD20
------------------------------------ATGATAAGTTTGTTTTCTTCTTTTGATTTG------------GTTTTATTATTTAAA---AGTTGG------------GTAAGATTTTTT------TTTATTATT---------TCTTTGGGAAGATAT---------------------AGA---------ATG---TTTTTTGTGACT---------TCTAACAATAGTCTTTTT---------------AATTCTATTATTAATGGT------------CTTTCT---------------------TCTTTTTTCTAT---------AGATTGAAGAGTAAA------------------------TTTTTT---------AAT---AAGTTTTCTATT------------------------TTAATTTTTATT---AGATTA------TTCTTTTTTTTAGGGTTTATAAATTTTTTTTCTGTTTTTTCATATAATTTCCCTTTTTGCTCTCAAGTTAGAGTTGTATTTTTTTTTTCTTTTTCTATTTGGTTAAGATTTATAATATTTAGGTTAGGTAATTCAATACAAAAATTATTGTATCATTTCATCCCTGAAGGAACACCAATGTCTTTGACTTTTTTACTTTTTTTGATTGAGTTGGTGAGTAGAATTATTCGTCCTTTGACTTTAATAGTCCGGTTAGTAGCTAATATTTTAGCGGGTCATCTCCTAATAATTCTTTTGTCTAAT---------------TTAGTT------------TGT---TAT------------TATCCTTATAGATTTTTTTTT---------TATATCATATTGAATTTAGTAGAGATTTTTGTCTCTTTAATTCAAACTTATATTTTTGGTACTATGATAGTTTTATATTTTTCTGATGTG------------------
>SD19
------------------------------------ATGACTAGATTGTTTACCCCATTTGACATG------------AAGTGTTTCTATCTT---TGCTTT------------TCATTTTTTACT------ATTAGATTA---------GTTTTTTTCTTAACT---------------------TTC---------TTC---TTCAAGATCAGG---------GCTTTAAATAATTTTCTG---------------ATTTGAATCCTAAAATCA------------TTATCA---------------------GAATTCTTCCTT---------TCATTAAAACCTAAA------------------------ATATTT---------AGA---AAAGTCAGCAGA------------------------CTGCTGCTTTTC---TCCATT------TTTTTTAGGGTCATCATCATTAATTTCTTATCTGTCTTTGCTTTTAACTTTCCGCTATCTTCCCAAGTTTCTGTAGTAATGTCTGTGGCTTTTGGTGTCTGAGTTAGGCTAGTTATTTTTTCTTTACTAAAGAATATTAAAGGCATATGCTCTCATATGATCCCTGAAGGAACACCTCTCCTTCTTACTATTTTAATATTTATGATTGAATTAGTTAGGCTGATAATTCGACCTTTGACTCTAATGGTCCGTCTTGTAGCAAATATTCTGGCGGGGCACCTTTTGATAAGGCTCTTAGCTTCT---------------TTAGTT------------TCT---TAT------------CTACCCAGATTTTTCATTCTC---------TACATAGGCTTAAATCTAGTGGAATTGTTGGTAGCTTCAATTCAAGCCTATATTTTTACTACTATAGTTGTCTTATATTTCTCCGAGGTT------------------
>Scolotosus_sp.nov._GX54
------------------------------------ATGATGAGTCTTTTCTCACCTTTTGATATC------------TTTTTCAACGCCATC---CCTATA------------TTCGTATTTACA------TCTCTTCTA---------GTTCTTCTACTCAAT---------------------TTT---------TTT---TATAAAATTAAT---------TCTGCAACAGTTCTAGTT---------------TCGGAGTTAAAATTA---------------CTGATA---------------------AAATTTTTTTTT---------TCTTTAAAAGCCAAG------------------------TCTTTC---------TCT---AAATTTTCTATA------------------------GTCATCTTTTTA---AGTCTC------ATACTAGGAGTTATAGTTATTAACTTTATTTCAGTTTTTCCATTTTCTTTCCCTTTTTCTTCTAGTTTTGGGTCAATTCTAACTTTTTCTGTAGCTATATGGCTGAGTTTTATTATTTTTTCTGTAGTGATGAACTTTAAAGGGTTTATTTGTCATTTGATTCCCGAGGGGACTCCTATTTTTCTAACTTTTATCTTGTTTATAATTGAATTGATTAGCAGAATTATTCGTCCTATTACTCTTTCGGTCCGTTTAGTGGCTAATATTTTGGCTGGCCATCTTTTGATGATTTTACTTTCAAAA---------------CTTATT------------TTT---TCA------------AACTTTACACTTTTACCTTTT---------TATGTGGGGTTAAATATGGTTGAATTATTTGTTGCTTTGATTCAGTCTTATATTTTTTGCACTATAATCACTCTATATTTTTCAGAAATTCAT---------------
>Scolotosus_sp._GZ100
---------------------------------------ATGAGTTTATTTTCTTCTTTTGATATT------------TATTTTAATATGGCA---CCAATA------------ATTAGATTTGTT------ATATTTTTA---------TTTTTTTTTTTTAAT---------------------AAT---------TTA---TTTAGTTTAAGT---------TCTTCTGGCATTTTGATT---------------AAGATATTAAACTTA---------------ATAAGA---------------------AAATTTCTATAT---------TCTCTAAAACCTAAA------------------------ATGTTC---------ACA---AAATTTTCTGTA------------------------TTTATGATGCTA---GTTCTC------ATATTGTCTATTTTAGTTGTTAATTTTATATCAGTTTTTTCTTATCTTTTTCCTATGACGTCTCAGTTTGGCTCTATGTTATTAATTAGTTTTACTATTTGAATTAGATTTACTTTTTTTATAATTTTCAGAAATCTAAAAAGATTATTATGTCATTTTATCCCAGAAGGTACACCTATACCACTGACTTTTATTTTATTTATAATTGAAATAGTTAGAAATTTTATTCGTCCACTAACTTTGTCTGTTCGATTAGTGGCTAATATTTTAGCTGGACATTTATTAATAATTCTTTTATCTAAA---------------TTAGCA------------TTG---GCA------------GAATTATTCTTTATTCCTTTT---------TACATTTTATTAAATTTGATCGAATTATTTGTAGCTTTTATTCAATCTTATATTTTTTGTACTATAATTTCTTTATATTTTTCTGAAATTCAC---------------
>Sarcoptes_scabiei
---------------------------------ATGATAACAAATCTTTTTTCTATTTTTGATCCG------TCGTTATATATTATA---------AAATCTTCGTAT------------TTAAGA------ATGTTATTTTTATCTTTTGTAATTATTCCATTA---------------------------------TCTATTTGGTTT---TCG---------AATTTTAATGTAATATTTTTTTATAAAATTATAAATTTA------------ATTTCTAATGAAATTAAT---------------------TATTCAATAAAA---------------CAACCAAAA---------------------------------------------AAAGGTATAACA------------------------AAAATTATTTCT---ATGATT------TTTTTAATGATCTCACTATTAAATTTTAATGCCTTATTTCCTTTTTTATTTTCTTTAACTTCTCATTTAATATTCACTTTACCTGTTAGTTATTCTATATGATTAGGTATTATTTTTATAACATTAACAAAATCTATTGTTGATTTTCTTGCTCATTTAATTCCTATAGGAACTCCTATTATATTAATTAGGTTTATAAGATTAGTAGAAATCATCAGAAATATTATTCGACCTTTAGCATTAATATTCCGATTAACAGCTAATATAATAGCAGGACATTTATTATTAAGTTTAATTGGAAAT---------------ACAATTCTTAGAATTAATTTATATATA------------ATGAGATTAGGATTATTCCTA---------TTATCTCCTTTAATCGTAATAGAAATAGGAGTATCATTAATCCAAGCTTATGTTTTTTTTACTTTACTAACTTTGTATACAAGAGAAATAGAA---------------
>S167
------------------------------------ATGATAAGATTGTTTTCTAGATTCGATTTA------------ATTTATTTCAACATT---GGATTA------------TTTTTATTTTCT------TTGTTAATC---------ATTAATTTTATTTAT---------------------TTC---------ACT---TTTGGTTTTAAT---------TTAATAAAATCTTCTATT---------------GAAATATTTTTTACCTTT------------CTAATA---------------------AAATTTTTTTAC---------TCTTTAAAACCTTCA------------------------TCCTTT---------TCT---AAATTTTCTTTA------------------------ACTTTAATTGTT---TCTCTG------ATAACTATAATTTTGTTTCTTAATTTTTACTCTATTCTTCCTTTTAATTTTCCTGTTACTTCTCAAATTAGAGTGGTATTTTACTTAAGTTTAATAATTTGGGGTTCTCTAATTATTTTCAATATAATTAACAGTTCTAAAGAATTCATAAGCCACTGTATCCCTGAAGGGACTCCAATCTATTTAACCTGATTTTTATTTGCTATTGAATTAATAAGAAATTTAATTCGACCCTTGACTTTAACAGTTCGATTAACAGCAAATATTTTAGCTGGTCACTTGTTGATATCTCTCTTGTCTCAA---------------CTGGCT------------TTG---AAT------------AGATCTTATATATGAGGACTT---------TATTCAATTCTTAACATAGTCGAAATTGCAGTATCTTTTATTCAATCTTATATTTTTGTAACCATGATTTGTCTATATTATTCAGAGATT------------------
>Robertsicus_elaphensis
---------------------------------------------CTATTTTCCATTTTTGATCCA---TCAACAACTCAAAATTTT---------AATTTAAATTGA------------TTAACC------TTAATTATAATT---TGACCTTTTATTCCAAAT---------------------------------ACCTTCTGATTTTCATCT---------TCTCTTTTAGTAATTTCTTGAAAAAAACTTTTAAAAAAA------------TTTTTTCAAGAAATTACT---------------------AATAGTTTAAAA---------GTT---AAAAAACAT---------------------------------------------AAGTTTATT---------------------------ATTATAATTTAT---TTAATT------TTCATAATAATTGTTATTTCTAATTTGATTGGATTATTACCTTATATATTTACTAATACTAGTCATTTAGTATTTTGCATATTCTTAGCTTTTCCTTTTTGATTTGCTTTGATGTTTTTTGGAATTTTAAATAAAATTAATAAAATAATAATTTATTTTGTTCCTAAGGGTAGACCTATTTTTCTTAGTTTTTTTATAGTAATTATTGAATCAATTAGAAATTTTATTCGTCCGATTACTTTATCTATTCGATTAATAGCTAATATAGTTAGTGGTCATTTATTAATTCATTTATTGTCTTCG---------------TTATTAAATTTAAAT---GTTTTTTCA------------AAAATAATATTTCCTATTTTT------------TTGTTTCTTATAATTTTAGAAATAATAGTAGCTGTTATTCAAGGAATTGTATTTATTATTTTAATTACTCTTTTTCTTAATGAAATT------------------
>Ricinoides_karschii
---------------------------------ATGATAATTAATCTATTTTCCACATTTGACCCC---TCTACCTCATCCCACATA---------TCCTTAAATTGA------------CTTTCC------CTATTTCTTCCC---ATCCTCCTCATCCCAACA---------------------------------ATATACTGAAAAATCTCA---------TCACAAACACAAAATACTACAACCTCATTATATTCATAT------------GTATATAACGAAATCATA---------------------TCT---ATACAC---------ATT---AAAGGACCT---------------------------------------------AAGGGTTTCACA------------------------TTAATATTATTC---TCACTT------ATATGAATTATCCTAATCATAAACATTATAGGACTACTACCATATTCTTTCACCGCCACTAGCCACTTATCAACAACCGTTACACTCGGCTTCACATTATGATTAAGCATTAATGTATTTGGTTGAGTGATCAACACACGCCATATACTAACACACATATTACCAATAGGAACCCCAATAGCTCTCTCAACCTTCATAGTTTGCATCGAAACAATCAGAAACATTATCCGACCTCTAACATTAGCAGTTCGCTTATCAGCAAACATAATTGCAGGGCACCTCCTAATTGTCCTCCTATCTTCC---------------ACACTAGAGAAAGCCTCCTACATAATC------------ATCTTCACCATTATACCAGTA---------GACCTTATATTAATACTGCTAGAAACAGGCGTAGCTTTAATTCAAAGATATGTCTTCATAACACTATTATCTCTCTATTTAAATGAAACAAAC---------------
>Rhyncaphytoptus_ulmi_HEN3
------------------------------------ATGATAAGACTTTTTAGAAGATTCGATTTA------------CAATTTTATTCTTTC---GCTTTA------------TTAATTAGAGCT------ATATTTATC---------TTTGGAATCTTAAGA---------------------AGT---------TTG---TTTAAGGTTAGT---------CAACTT------TTTGTT---------------ACATTTAATTATGTTGTA------TCTAGTTTAGAA---------------------GAGTTTTTTCTT---------TCACTTAAAATGAAA------------------------TCTTTT---------AAT---AAGGGATTTATT------------------------GTTATTTTTTCA---TCTATT------TTTTTGATGTTATTTCTAATCAATTTTTCCTCCGTTCTATCCTTCAACTTTGCTATAACTTCACAAGTTAGGATAGTGTTATTTTTAGGTTTAACTTTATGATCATCATTCATTTTGTTCTCAATTTCAAAATCTTTTAAAGGATTTCTCACTCATTGTGTTCCGGAGGGTACTCCAATATATCTAATTTGATTTTTATTTTTTATTGAGTTGGTTAGTAACTCAATTCGCCCCTTAACTGTAACTGTTCGATTAGTCGCTAATATTTTAGCTGGCCATTTATTAATAATTTTATTATCAAAG---------------TTAGTT------------TTA---AGC------------TTAGCGCCTTGTGTAATTTTC---------TATATCATTTTAAACATTGTTGAATTTTTTGTTTCATTAATTCAAGCTTATATTTTTTCAACGATACTAGTTCTATATTATGCCGATGTAAAT---------------
>Rhyncaphytoptus_sp.nov._GZ96
------------------------------------ATGATAAGGCTTTTTTCTTCATTTGACTTA------------TATTTTTTCCCTTTT---TCTATT------------TTTTTAACAATT------ATAATTTTA---------TTAAATTTATATTCA---------------------CAT---------ATT---TATAAAAATAAT---------TTAACAAATTTAATAATA---------------AATTTAATTCTCTTGAGA------------TTAGGA---------------------AAATTTTTCCTT---------TCTCTAAAATTTAAA------------------------TCTTTT---------AAT---AAAAATTTTTTA------------------------AATTTATTTTTA---ACTATT------TTTGTATACTTATTTTTTATTAATTTTTGTTCAGTTTTATCATTTAATTTTGCTTTTAGTTCTCAAGTTAGTTTTATTTTAATTTTTGGATTTGGAATATGATTTAGTTATATTTTATTTTTCAATAAAAATTGTTGAAAAGGATTTTTTTCTCATTGTATTCCTGAAGGTACACCAATGTATTTAGTTTGATTTTTATTTATTATTGAATTGATTAGAAATATAATTCGTCCTATTACAATCACAATTCGTCTGGTGGCTAATATTTTAGCTGGCCATCTTCTTTTAATCTTACTTTCAAAT---------------TTAGTT------------TTA---ATT------------TTTTATTTATCAAGAAGTTTT---------TACTTATTATTAAATTTGGTAGAATTTGCAGTGGCACTTATCCAATCTTATATTTTTTCTACAATATTAGTGTTGTATTACTCTGATGTTAGC---------------
>Rhyncaphytoptus_sp.nov._CA38
---------------------------------------------ATTTTTACTCAATTTGATATA---------------------AATATTGCTCTATTG------------ATCATGCCCTTTTTATACATTATGATG---------------------------------------------------------------TTGTCTTTAACT---------CTTAATTTCTTTAAATTG---------------AACTTCTTTACAAAAATT------------GTAAGA---------------------TCAGTTTATAAT---------TTTATCGTTATGTCTTGTTACACTACTAATAATAGAATTTCTCCT---------AGT---AAATTTTTTGTT------------------------TGTTGAATAATA---AGAACA------TTTTTAGTGATTCTATTCATTAATTCTTTTTCGGTATTTTCATTTATTCATGCTTTTTCTTCGCATCTTTCGATAGTATTATTTTTTGGATTTTCTTTATGAATGTCTTTCATACTTTTTCAAATAACACGTAATATTAAAGGGATGCTTAGTCATATAATACCAGAAGGGACCCCCTTGCCTTTAATTTTTTTGATATTTTTAATTGAGTTGGTCAGAAATATGATTCGTCCTATTACCGTTTCCGTCCGATTAGTGGCTAATATTTTAGCTGGGCACCTATTAATAGCTTTATTA---------------------------TCTAAGTTGGCTTTT---TTA------------TTCCCTCAATGTATTTTTCTA---------TATTTTTGTCTCAACGTAGTGGAATTATTTGTAGCATTCATTCAAGCATATATTTTTGGGACTATACTTATACTTTATTATGCTGATGTAAAA---------------
>Rhyncaphytoptus_redwayensis_CA28
------------------------------------ATGATAAGTCTGTTCTCTAGATTCGATTTA------------CATTTTTTTCCTTAC---TCGATA------------TTACTGATTATA------GCTTTCTTA---------ACTAATTTTATGGCA---------------------AAA---------TTT---TATAAAATTAAT---------AGCTTTAATCATTTTATT---------------ACATTTTTGTTAGAGCTT------------TTAGAA---------------------ATATTTTTTTTA---------TCTTTAAAGATTAAT------------------------TCTTTT---------AAT---AAAAATTTTTCT------------------------TTTATATTTGTA---GTTTTA------TTCTTTTTTCTTATGTTTATTAATATTACTTCTGTGTTTTCTTACAACTTTGCTATATTTTCTCAGATAAGTATAGTAATGTTATTAGGATTTTCTATTTGGTTAAGATTTAACATATTTATAAATTTTTATTCTTTAAAAGGATTCTTAGCTCACTGTGTTCCAGAAGGCTCCCCTGTTTATTTAATTTGATTCTTATTTTTGATTGAAATTATCAGCTCGTCTATTCGACCGCTTACAGTATCAATCCGTTTGGTGGCCAATATTTTAGCAGGCCATTTACTTATAATTTTATTATCTAAA---------------TTATTT------------TTC---ATT------------TTTAATTTTGTTTTACCTTTG---------TACATACTGCTTAATATTGTGGAAATTTTTGTCGCCTTGATTCAATCATATATTTTTAGAACTATGCTAGTTTTGTATTACTCAGATGTGAGA---------------
>Rhyncaphytoptus_longipalpis_JX3
------------------------------------ATGATAAGATTATTCACTCCTTTTGACCTT------------TTCATATTTTGAAAA---AGATGA------------ATTTCTTTTTTT------TTTGTTTTA---------TTCTTCTTGCTACCT---------------------AAG---------TTA---AATTATATTTCG---------AATAGGAATAATTTTTCC---------------TCTCTAATCATAAACAGT------------TTGTCT---------------------TCTTTTTTTTAT---------TCTTTAAAAAGTAAA------------------------TCTTTT---------AAT---AAATTCTCTGAG------------------------TCACTTTTTATC---ACCTTT------TTTTTAATATTAGTGTACTTAAATTTTTTTTCAGTTTTTTCTTACAACTTTCCTATCACCTCTCAAGTCAGAGTTATTTTGGGGTTTTCTTTAGGATCCTGGTTGAGTTTCAATTTATTTAGGATTCTATGTCACCCACAAAAATTTTTATACCACTTTATTCCGGAGGGGACCCCCCTTCCTTTAACTTTCACTCTTTTCTTGATTGAGCTTACCAGTACTTTAATTCGTCCGACTACTTTAATAGTGCGGCTAGTCGCAAATATTCTGGCTGGACATTTACTTTTAATTTTATTGTCAAAT---------------TTGGTA------------TTT---AAT------------TTTGAATACTCTTTTATTTTC---------TATGTAGGTTTAAATTTAGTAGAAATTTTTGTCTCTTTTATTCAATCATACATTTTCGCAACCATAATCATTCTTTATTACAGAGAAGTT------------------
>Rhyncaphytoptus_longipalpis_JX2
------------------------------------ATGATAAGATTATTCACTCCTTTTGACCTT------------TTCATATTTTGAAAA---AGATGA------------ATTTCTTTTTTT------TTTGTTTTA---------TTCTTCTTGCTACCT---------------------AAG---------TTA---AATTATATTTCG---------AATAGGAATAATTTTTCC---------------TCTCTAATCATAAACAGT------------TTGTCT---------------------TCTTTTTTTTAT---------TCTTTAAAAAGTAAA------------------------TCTTTT---------AAT---AAATTCTCTGAG------------------------TCAATTTTTATC---ACCTTT------TTTTTAATATTAGTGTACTTCAATTTTTTTTCAGTTTTTTCTTACAACTTTCCTATCACCTCTCAAGTCAGAGTTATTTTGGGGTTTTCTTTAGGATCCTGGTTGAGTTTCAATTTATTTAGGATTCTATGTCACCCACAAAAATTTTTATACCACTTTATTCCGGAGGGGACCCCCCTTCCTTTAACTTTCACTCTTTTCTTGATTGAGCTTACCAGTACTTTAATTCGTCCGATTACTTTAATAGTGCGGCTAGTCGCGAATATTCTGGCTGGGCATTTACTTTTAATTTTATTGTCAAAT---------------TTGGTA------------TTT---AAT------------TTTGAATACTCTTTTATTTTC---------TATGTAGGTTTAAATTTAGTAGAAATTTTTGTCTCTTTTATTCAATCATACATTTTCGCAACCATAATCATTCTTTATTACAGAGAAGTT------------------
>Rhyncaphytoptus_dielsianus_GZ35
------------------------------------TTGTTTAGACTGTTTTCCAGATTTGATGTA------------AAGATATTTTGAGTT---CCAATT------------ATTTTCCTATCTCTTTCCTTCTTCAAT---------CCGATTCTCTCTCAC---------------------------------------TGATGCTTGTCT---------AAAGTCAAAAAAACTGTT---------------TACTGGCTTAATAGATTT------------CTTTCT---------------------AGATTCTTCTAT---------TCTTTGAAGCCTAAC------------------------GGGTCA---------ACT---AAAGGTTTTCCT---------------------------TTATTTTGT---AGTGTA---GGGTTTATTGGATTATTCTCCTTAAATTTATTGTCCGTTTATTCTTTTAATTTTCCTTTAACCAGACAGCCCAGGGTGGTTCTCTTTCTAGGGTTGTCATTTTGAGTTAGAATTCTGATAGTTTCTACTTTTAACAATCTAAAAGGATTTCTTTCACATTGTGTGCCGGAAGGAACTCCCACTCCCTTAATTTCTTTTTTATTTTTGATTGAGCTCGTAAGAAATTTGATCCGCCCTATCACCCTCACTGTTCGTTTAGTGGCTAATATCTTGGCTGGTCACCTTCTAATAATTCTTCTTTCCTCA---------------GCAGTT------------AGA---CAA------------TTTAACTTTTTCTTTCCTATT---------TACATTATTTTAAATTGTGTAGAACTCGCAGTCGCTGCTATCCAGGCTTATATTTTTACTACCATAGTAGTTTTATACTTTTCTGAGGTT------------------
>Rhyncaphytoptus_boczeki_CA37
------------------------------------ATGATAAGAATTTTTACTCAATTTGATATA---------------------AATATTGCTCTATTG------------ATCATGCCCTTTTTATACATTATGATG---------------------------------------------------------------TTGTCTTTAACT---------CTTAATTTCTTTAAATTG---------------AACTTCTTTACAAAAATT------------ATAAGA---------------------TCAGTTTATAAT---------TTTATCGTTATGTCTTGCTACACTACTAATAATAGAATTTCTCCT---------AGT---AAATTTTTTGTT------------------------TGTTGAATAATA---AGAACA------TTTTTAGTGATTCTATTCATTAATTCTTTTTCGGTATTTTCATTTATTCATGCTTTTTCTTCGCACCTTTCGATAGTATTATTTTTTGGATTTTCTTTATGAATGTCTTTCATACTTTTTCAAATAACACGTAATATTAAAGGGATGCTTAGTCATATAATACCAGAAGGGACCCCCTTGCCTTTAATTTTTTTGATATTTTTAATTGAGTTGGTCAGAAATATGATTCGTCCTATTACCGTTTCCGTCCGATTAGTGGCTAATATTTTAGCTGGGCACCTATTAATAGCTTTATTA---------------------------TCTAAGTTGGCTTTT---TTA------------TTCCCTCAATGTATTTTTCTA---------TATTTTTGTCTCAACGTAGTGGAATTATTTGTAGCATTCATTCAAGCATATATTTTTGGGACTATACTTATACTTTATTATGCTGATGTAAAA---------------
>Rhodacarus_sp1.
---------------------------------------------TTATTTAGTATTTTTGACCCC---TCAACTTCATCTTTTTTT---------AGTTTTAATTGA------------TTATCC------TTTTTAACAAGT---ATTATGATTATGCCTTAT---------------------------------TTATTCTGATCTTTACCA---------TCCCGCTACCAACTTTTAATTAATTTTATTAAAATATAT------------ATCCAAAAAGAACTATTT---------------------AATAATATTTCG---------TAT---CATAATTTA---------------------------------------------AAAAATAAT---------------------------TTTTTATTTTTG---AGATTG------TTTTTATTTATTATTTTTAGCAATCTAACAGGATTATACCCTTATATTTTTACAGCTACTAGTCATCTAGTAGTAACTTTAAGATTGGCAATACCTTTTTGAATAAGGTTTATACTATTTGGTTGAATAATAAGCACTAAGCATATATTAACCCATCTTGTTCCTCTTGGAACCCCCATAAATCTTTCATTTTTTATGGTTCTAATTGAAACTATTAGTAATATTATTCGACCTATTACACTATCAGTACGGCTTGCAGCAAATATAATTGCTGGGCATCTTTTAATTAGCCTTTTAAGGGGA---------------ATAAGAGAGGCTATACCGATTCTTTTT------------ATTCCTTCAAGCATCTTTCTT------------ATTTTACTTCTCTCTTTAGAGTATGCAGTTGCTATAATCCAAAGATATGTTTTTATTACTCTCCTTTCTTTATACTTAAGAGAAATTAAC---------------
>Rhizoglyphus_robini
------------------------------ATGATAATAACAAATTTATTTTCTATTTTTGATCCT------TCTCTTAGGTTATTT---------TCTGTTTCTTGA------------GTGATG------TGTCTTTTTGTG---CTGTTGTTTTTACCTAGT---------------------------------GTGTATTGGCTA---GGG---------GGTTCTTTTTATTTTTCTTTTTACGGTCTTTTATCTTCT------------GTTAAGAAGGAGATAGAC---------------------TACGTTCTTAAA---------------CACCCTGTT---------------------------------------------AAAGGTTGTTAC------------------------GTTTTTATCGGT---TCAATT------TTTATTACAGTAGGGCTTTATAATTTTTTAGCTTTGTTTCCTCACGTGTTTTCTGTTACTTCTCATATATTGGTTACTTTACCTTTTTCTTACTCCTTCTGGTCAGGTATTATTATTTTTAGTTGGGTTAGATCTTTAAAACATTTCTTAGCCCACTTGATTCCTGTGGGTACTCCTTTGGCTCTTATAAGATTTATAGTTCTCGTAGAAGTGTTGAGGAATTTAATTCGTCCTTTGGCTTTAACTTTTCGGTTGACTGCTAATATAATAGCAGGGCATTTATTAATGTCTTTGATTGGTGGT---------------GCCCTTATTAGACTACCTTTTAGGTTT------------ATAGTTTTAGGCTCTCTTGTT---------CAATCTTTGTTGGTTTTTATGGAGTTAGGGGTTTCTGTTATTCAGGCTTATGTGTTTTCTACTTTGTTGCTTCTTTATCTTTCTGAGGGGGAGCAT------------
>Rhipicephalus_geigyi
---------------------------------ATGATATATAATTTATTTTCAATTTTTGATCCT---TCAACATCTCAAAATTTT---------AATATAAATTGA------------ATAAGC------TTATTAATTTGA---ATAATAATTCTTCCATGA---------------------------------AATTTTTGAGTTACTTCT---------TCTTTTTTTCTAATTTCTTGAAAAATTCTGGTAAACAAA------------TTTTTTCAAGAAATTAGA---------------------AATAATTTAAAA---------TTA---TTTAAACTT---------------------------------------------AAAAGATGT---------------------------TTAATTATTTTA---TCAATA------TTTATTTTTATTATAATAAGAAATTGTTTAGGATTAATACCTTACGTATTTACTTCTTCAAGACATTTAGTATTTACTATATTTTTTGCTTTTCCTTTTTGAATAACTTTTATTTTATTTACTTTAATTCAAAAATTTAATATAATAATAGCCCATTTAGTACCAATAGGTTCACCTATAATATTAAGATTTTTTATAGTAATTATTGAAACTGTAAGAAATTTAATTCGTCCTATTACACTTTCTGTTCGTTTAACTGCTAATATAATTAGAGGACATCTCTTAATTCATTTACTTTCTTCA---------------ATTTCAATTTACTCAAAGTTAATATTT------------ATAATAAGAATTCCTATTATA------------ATAACTCTTTTAATTTTAGAAACAGCCGTTGCTTTTATTCAAGCTTTTGTATTCGCCATTTTAATTAGTTTATACATTAATGAAAGA------------------
>Rhinotergum_shaoguanense_S88
------------------------------------ATGATGAGATTATTTAATAGTTTTGATATA------------TTCTTTACACCTATA---TTGTGA------------ATGATTTCTTTT------TTTATTGTT---------CTTTTAATTGGTTCA---------------------AAA---------ATT---TTTAAAACAAAT---------------------TTTATG---------------AGTTTTTTAGAAATTGTAATTTTTAAAGAATTAGAA---------------------AAATTTTTTTTA---------TCACTAAAAATAAAA------------------------TCTTAT---------AAC---AAAGGAATAGTC------------------------ACAATTTTTCTC---ACTTTG------TTTCTATTTTTATTTGTTCTAAATTTTTCTTCGGTTTTATCTTTTAATTTTGCTTTAACATCCCAAGTTAGAGTGGTCCTATTTTTAGGACTGACGAGGTGATTAAGATTTATCATATTTTTTAACTTTAATTGCTGGAAAGGTTTTATTTCACACTGTATCCCCGAGGGCACTCCCATGTATCTAATTTGATTTTTGTTTATTATTGAACTCATTAGAAATTCTATTCGGCCAATTACAGTTACTGTTCGATTGGTGGCTAATATTTTAGCTGGACATTTATTAATGATTCTATTATCTCAG---------------TTAGTT------------TTT---CAA------------TTAAACTTATGTTTTCTATTT---------TATTTAGTCTTGAATCTAGTAGAAATTTTTGTTTCCTTGATCCAAGCATATATTTTTTCGACAATGCTTACTCTTTACTATGCTGATGTAAAC---------------
>Rhinophytoptus_c.f._sericeaomeiensis_AH42
------------------------------------ATGATAAGATTGTTTTCAAGATTTGATTTA------------TATTTTTTCCCACTA---ACATTT------------TTTATATTTTTT------TTGTTTATT---------TCAAATATTTTCAGA---------------------AAA---------GTT---TATATATTAAAT---------TCTATAAATACATTCATA---------------AAAAACACTTATATAACT------------TTAGAT---------------------AATTTTTTTCAA---------TCTTTGAAGACTAAA------------------------ATATTT---------AAT---AAGTCTGTAATC------------------------GTCTACCTAATC---GCTTTA------GTAAGTGCTTTATTTTTGATAAATTTTAGCTCTGTTTTATCTTTTAGGTTTCCTTTAACTTCTCAGGTTAGCTTAATTTTTTTACTAGGAGTTACCACTTGAGTTTCTTTTATAATATTTTTTAACTATAGGAGAGTAAAAGGATTCTTATCTCATTGTGTTCCAGAGGGAACTCCTTTATATTTAGTTTGATTTTTATTTTTTATTGAAATTATTAGTAATTTAATTCGACCTTTGACAATTACAGTTCGTCTAGTGGCCAATATTCTAGCAGGTCATTTATTAATAATTCTTCTTTCTAAT---------------TTAGTC------------TTA---AAC------------TACATGTTTTGTTCACCTTTG---------TACATAGTTTTAAACTTAGTTGAATTTTTTGTCGCTATCATCCAAGCTTATATTTTTACAACTATAATTGCTCTTTATTATTCTGATTCGTCT---------------
>Rhinophytoptus_broussonetiae_Z401
------------------------------------ATGTTCAGATTATTCGTAAGTTTTGATTTA------------TATTTTTTTAATTTT---TCCTTC------------ATAATCTTGATT------ATTATAATA---------ACTAACGTTTTTAAT---------------------------------TTTAATTTTAAAATTTCA---------TTTTTAGAAAATTTTTTA---------------ATACATATTTTTTTGGTT------------TTTTCT---------------------AAGTTTTTTTTT---------TCTTTAAAGGTTAAA------------------------GGTTTC---------AAT---AAAATTTTTATT------------------------ATAATTTTTTTT---TCGATT------TTTTTTCTATTATTTTATATTAATTTTACATCTGTTTTGCCTTTTAATTTCGCTTTTACTTCTCAGGTTAGTGTGGTTTTATTTTTATCTAGGTTAATTTGAATTAGTTTATTTATTTTTTTTAATTTTAAATCTTTTAAATTTTTTTTCTCCCACCTTATTCCTGAGGGTTCTCCTTTAGTTTTGTCTTTTTTTTTGTTTTTAATTGAAATTATTAGTAATTTTATTCGTCCTTTTACAGTTACAATTCGTTTAGTAGCTAACATTTTAGCTGGGCATTTATTGATAATTCTTCTATCTCAA---------------TTAGTT------------TTT---TCA------------ATTTATTTTTTTATTCCTTTA---------TATCTAGGTTTAAATTTAATTGAAATAGTGGTATCTTTAATTCAGGCTTACATTTATGTAACCATACTGTCCCTTTACTATTCTGAGGTGAAC---------------
>Rhinophytoptus_broussonetiae_Z292
------------------------------------ATGTTTAGATTATTTATAAATTTTGATTTA------------TATTTTTTTAATTTT---TCTTTC------------TTAATCTTAATT------ATTACTTTA---------ATGAACGTTTTTAAT---------------------------------TTTAATTTTAAAATTTTA---------TTTTTAGAAAGTTTCTGA---------------ATACATATTTTTTTGGTT------------TTTTCT---------------------AGGTTTTTTTTT---------TCCTTAAAGGTTAAG------------------------GGTTTC---------AAC---AAAATTTTTATT------------------------ATAATTTTTTTT---TCTATT------TTTTTACTATTATTTTATATTAATTTTACATCTGTTTTGCCTTTTAATTTCGCTTTTACTTCACAGGTTAGTGTGGTTTTATTTTTATCTAGGTGAATTTGAATTAGTTTATTTATTTTTCTTAATTTTAAATCTTTTAGGTTTTTTTTCTCCCACCTTGTTCCTGAGGGTTCTCCTTTATTTTTGTCTTTTTTTTTGTTTTTAATTGAAATTATTAGTAATTTAATTCGTCCTTTTACAGTTACAATTCGTTTAGTAGCTAACATTTTAGCGGGGCATTTATTGATAATTCTTTTATCTAAA---------------TTAGTT------------TTT---ACA------------ATTTATTTTTTTATTCCTTTA---------TATCTAGGTTTAAATTTAATTGAAATAGTGGTATCTTTAATTCAGGCTTATATTTATGTGACCATACTGTCCCTTTACTATTCTGAGGTGAAT---------------
>Rhinophytoptus_broussonetiae_GZ98
------------------------------------ATGTTCAGATTATTCGTAAGTTTTGATTTA------------TATTTTTTTAATTTT---TCCTTC------------ATAATCTTGATT------ATTATAATA---------ACTAACGTTTTTAAT---------------------------------TTTAATTTTAAAATTTCA---------TTTTTAGAAAATTTTTTA---------------ATACATATTTTTTTGGTT------------TTTTCT---------------------AAGTTTTTTTTT---------TCTTTAAAGGTTAAA------------------------GGTTTC---------AAT---AAAATTTTTATT------------------------ATAATTTTTTTT---TCGATT------TTTTTTCTATTATTTTATATTAATTTTACATCTGTTTTGCCTTTTAATTTCGCTTTTACTTCTCAGGTTAGTGTGGTTTTATTTTTATCTAGGTTAATTTGAATTAGTTTATTTATTTTTTTTAATTTTAAATCTTTTAAATTTTTTTTCTCCCACCTTATTCCTGAGGGTTCTCCTTTAGTTTTGTCTTTTTTTTTGTTTTTAATTGAAATTATTAGTAATTTTATTCGTCCTTTTACAGTTACAATTCGTTTAGTAGCTAACATTTTAGCTGGGCATTTATTGATAATTCTTCTATCTCAA---------------TTAGTT------------TTT---TCA------------ATTTATTTTTTTATTCCTTTA---------TATCTAGGTTTAAATTTAATTGAAATAGTGGTATCTTTAATTCAGGCTTACATTTATGTAACCATACTGTCCCTTTACTATTCTGAGGTGAAC---------------
>Rhinophytoptus_broussonetiae_GZ74
------------------------------------ATGTTCAGATTATTCGTAAGTTTTGATTTA------------TATTTTTTTAATTTT---TCCTTC------------ATAATCTTGATT------ATTATAATA---------ACTAACGTTTTTAAT---------------------------------TTTAATTTTAAAATTTCA---------TTTTTAGAAAATTTTTTA---------------ATACATATTTTTTTGGTT------------TTTTCT---------------------AAGTTTTTTTTT---------TCTTTAAAGGTTAAA------------------------GGTTTC---------AAT---AAAATTTTTATT------------------------ATAATTTTTTTT---TCGATT------TTTTTTCTATTATTTTATATTAATTTTACATCTGTTTTGCCTTTTAATTTCGCTTTTACTTCTCAGGTTAGTGTGGTTTTATTTTTATCTAGGTTAATTTGAATTAGTTTATTTATTTTTTTTAATTTTAAATCTTTTAAATTTTTTTTCTCCCACCTTATTCCTGAGGGTTCTCCTTTAGTTTTGTCTTTTTTTTTGTTTTTAATTGAAATTATTAGTAATTTTATTCGTCCTTTTACAGTTACAATTCGTTTAGTAGCTAACATTTTAGCTGGGCATTTATTGATAATTCTTCTATCTCAA---------------TTAGTT------------TTT---TCA------------ATTTATTTTTTTATTCCTTTA---------TATCTAGGTTTAAATTTAATTGAAATAGTGGTATCTTTAATTCAGGCTTACATTTATGTAACCATACTGTCCCTTTACTATTCTGAGGTGAAC---------------
>Quadracus_cudraniae_AH41
------------------------------------ATGATAAGATTGTTTTCAAGATTTGATTTA------------TATTTTTTCCCACTA---ACATTT------------TTTATATTTTTT------TTGTTTATT---------TCAAATATTTTCAGA---------------------AAA---------GTT---TATATATTAAAT---------TCTATAAATACATTCATA---------------AAAAACACTTATATAACT------------TTAGAT---------------------AATTTTTTTCAA---------TCTTTGAAGACTAAA------------------------ATATTT---------AAT---AAGTCTGTAATC------------------------GTCTACCTAATC---GCTTTA------GTAAGTGCTTTATTTTTGATAAATTTTAGCTCTGTTTTATCTTTTAGGTTTCCTTTAACTTCTCAGGTTAGCTTAATTTTTTTACTAGGAGTTACCACTTGAGTTTCTTTTATAATATTTTTTAACTATAGGAGAGTAAAAGGATTCTTATCTCATTGTGTTCCAGAGGGAACTCCTTTATATTTAGTTTGATTTTTATTTTTTATTGAAATTATTAGTAATTTAATTCGACCTTTGACAATTACAGTTCGTCTAGTGGCCAATATTCTAGCAGGTCATTTATTAATAATTCTTCTTTCTAAT---------------TTAGTC------------TTA---AAC------------TACATGTTTTGTTCACCTTTG---------TACATAGTTTTAAACTTAGTTGAATTTTTTGTCGCTATCATCCAAGCTTATATTTTTACAACTATAATTGCTCTTTATTATTCTGATTCGTCT---------------
>QH8
---------------------------------ATAATGACTAGTCTCTTCGTTCCTTTTGATATA------------AATTACTTTTTTATC---TGCTTT------------TCTTTCATTTTT------ATCAGATTC---------TTTATTTTAGCCAAC---------------------TCT---------TTC---TTTAAGACTACT---------GTGTTTAATAGGGTATTG---------------CAAACAAGGTTAAAATTT------------TTAACA---------------------AATTTTTTTTTA---------ACTTTGAAACCCAAA------------------------ATATTT---------AAT---AAGTCCAGAGGA------------------------GTTTTATTCTTA---TCTTTA------TTTTTCTTGATCATTTTCATGAATTTTCTATCTGTGTTCTCCTTCAATTTTCCTCTCACCTCCCAAACTTCCACAGTAGTTACTCTGTCCCTGGGGATTTGAGTTAGATTAGTTTTATTTTCTCTAACAAAAAATATGAAAGGCTTTATCTCCCACCTAATTCCTGAAGGTGCTCCCTTGGCTCTTGTCATGTTTCTTTTTCTGATTGAATTAGTTAGAAACATTATCCGCCCTCTGACTCTCATAGTTCGTTTAGTAGCCAATATTTTGGCCGGGCATCTATTGATAAGTCTTTTATCATCA---------------CTAATT------------TTT---ACT------------TTTTCTTTAGCCTTTCCCTTT---------TATATTGGGCTGAATGTAGTAGAATTATTGGTAGCTCTTATCCAAGCTTATATTTTCACTACAATAACTGTTCTTTACTTTTCTGAAGTT------------------
>QH2
------------------------------------ATGATGAGACTTTTCAGAAGGTTTGATTTA------------GCTTTTTTCTTTAAA---AGACTT------------CTTTTACTCTCT------TTCTTCCTT---------ACTTTTTTTTTAACT---------------------------------CTTCTTTACAAATTTAAT---------ATTTTTAGTTCTTTTTTT---------------TCTTATTTATGAATTAAT------------TACCTT---------------------CATTCCTTCTTA---------TCTTTAAAACCCTTA------------------------GCTTTT---------ACT---AAATTATTTCTA------------------------GTGTCAGTTTTT---TCCTTT------TTCAGATTTATTGTGTATATGAATTTTTTCTCAGTTTTCTCTTATAGATTCCCCTCCAATTCTAGGTTCGGATCGGTTTTATCCGCAAGATTATGCTTTTGATTAAGTCTTTTCGTTTTTGGGTTTCTCAATAATCTAAAAGGATTTCTTTCCCATTCTATCCCAGAAGGTACCCCAATTTTCCTTACCATATTCCTTTTTTTAATTGAGCTCTTAAGTAACGCTATTCGCCCTCTTACTCTAACCGTTCGATTAGTGGCTAATATTTTGGCAGGCCATCTTCTCATAATTCTTCTTTCTAAA---------------TTAGTA------------TTT---ATT------------CTAAAATTGTCTTTTTTAGGC---------TATATTTTATTGAATATTGTTGAGTTGGCAGTAGGGATTATTCAAGCCTATATTTTTTGTACCTTGGTAACTCTGTATTTTTCCGAAATTCAT---------------
>Pseudogarypus_banksi
------------------------------------ATGATAAACATCTTTAGAATTTTTGACCCT---------TTCCCA------------------CTAAACTTT------------ATAAGA------ATCTTCATTTCTTTTTTTATTTTTATTAATTCT---------------------------------CAATTTATTAAAAATAAC---------TCATTAACTTTAAATTTTATTGTTTTATTTAAA---------------ATAATTAATAAAGAATTAAAA---------------------TCCTCAATTATA---------------AAAAGAAGA---------------------------------------------ATAAGAATTATA------------------------CTAAAAGCTATT---ACTTTA------TTCGTCTGGGTTATAATATTTAATATTATAGGACTTTTTCCTTATATTTTTACTGCTACTAGTCATTTAATTCTAACATTAAGCCTATCCTTAACTCTAATAATAATAATCTGAAGATTTGGATGAAATATAAATACTAAATTATTAATAATTAATTTAATTCCCAAATCTAGACCTATGCCTTTAGCCCCCTTTTTAAGATTAATTGAATTAATCGGAATTTTAATTCGACCCTTAACCCTTAGAATCCGTTTATCCGCTAATATAATCTCAGGGCATTTAATTCTTTCTATTATT---AGA---------------ATTTCTTTAGAAAAATTATCTAAAATT---------------------ATATTTTTACCT---------TTAAGTATCCTTTTAATATTAGAAATGGGGGTGGCATTAATCCAATCTTACGTATTTATATCTTTGATTATTTTATATTCCTATGAAATTTAT---------------
>Pseudocellus_pearsei
---------------------------------ATGATAATCAATTTATTCTCCACCTTTGACCCC---TCCACCTCACCACACACA---------TCATTAAATTGA------------ATTAGA------CTCATACTCCCC---ATTACACTCATCCCCCTA---------------------------------TCCATATGAGCAAACAAT---------TCCCAACACCAAATATTACTAACATTACCATCTAAATTT------------ATTAATAAAGAAATTTCC---------------------CCA---ATAAAA---------ATT---AGCATATAC---------------------------------------------AACGGTACATCA------------------------ATAATTTTATTC---TCATTA------TTATGATATGTAATAATTAGAAATACAATAGGACTTCTACCTTACATTTTCACATCAACTAGAAATCTATGTGTAACATCAACTCTAGCACTAACACTATGGTTAGGAATAAATATATTTATATGAATTTGAAAAACAAATAACATATTTACTCATCTCCTTCCATTAGGAACCCCCACACCACTAATAATATTTATAGTATGTATTGAATCAATCAGAAATATTATCCGACCACTAACATTATCAATCCGGCTATCAGCTAACATAATTGCAGGCCACCTACTAATTACACTATTATCAAAT---------------TCACTAATAAAAATTAGAACAATTGCA------------ATAATACCACTACTTACTAGA---------GAATTACTATTATCAATTCTAGAATCAGCAGTAGCAATAATCAAAAGATATGTATTCATAACACTGGTATTACTATACCTAAATGAAGTAAACCAT------------
>Pseudocellus_gertschi
---------------------------------ATGATAATTAATCTATTCTCAACTTTTGATCCA---GCTACTTCAATAAACACA---------TCAATAAATTGA------------CTTAGA------TTAACCATACCA---CTTTTATTAATTCCATTA---------------------------------ACAATATGATCCACCAGA---------TCACAGCACCAAATAATCCAAAAAATCATCTCAACAAAA------------ATCTACACGGAAATCTCA---------------------TCA---ATAAAC---------ATT---AAAACCCCA---------------------------------------------AAAGGAACCATT------------------------ACAATGTTATTT---TCAATT------CTTTGATTTATTATAATCAGTAACACAACAGGACTACTACCATATACATTCACAGCATCAAGACATCTATGCATCTCAACATCACTAGCTTTAACCGCATGATTAAGATTAAACATATTTGCTTGAATTAAAAAAACCAATCACATGTTAACTCACATATTACCTTTAGGTACTCCAACATCATTAATAATATTTATAGTATGTATTGAAACAATTAGTAACATTATCCGACCATTGACACTAGCAGTACGACTCACAGCTAACATAATTGCCGGCCATTTATTAATCTCGTTAATCTCCTCA---------------TCAATAATAAATTCAAATCTTATAATA------------ATATTACCAATTACAACCACA---------GAGTTAACCCTAATAATACTAGAAACAACAGTAGCATTTATTCAAAGTTACGTTTTCATAACCCTAATCACTCTATATTTAAATGAGACAAAC---------------
>Prominens_photiniae_FJ26
------------------------------------ATGATAAGTCTTTTTTCTAGGTTTGATCTC------------CATCCTTTCCTTTTA---CCTTGG------------GCCCTTTTTATG------TTCCCCATT---------ATTTTTTTGGCCAGA---------------------------------AATCCCTGAAAGTCTATA---------CCCCTTTCTCTACTTGTT---------------TGTGCGGCTTTTTTAGCG------------TTACTT---------------------TCATTTTTCACTTCTTCTTGTTCGCTTAAATCTAAG------------------------AGTTTT---------GAT---------------------------------------TTTCTTGTAGTA---ACTCTA------TTTTTAATAGTTCTTACTTTGAATTTTTTTTCGGCAGGTCCCTTTTTCTTTCCTTTGACTTCCCAAGTTTCTACGGTTTTAAATATGAGTCTAAGATTTTGGGGATGTCTTTTATTATTGAGCGTTTCTAAAAATTTTAAAGGGTTTCTTTCCCACTTAGTTCCTGAAGGAACTCCCCTTGTTTTAGTTTGATTTATCTTTTTGATTGAAGTCGTTAGAACTTTTATCCGTTCCATTACTCTTTTTGTTCGTTTAGTTTCCAACATTTTATCAGGCCATCTTCTAATAATTCTCTTAAGGAAA---------------TTAGCT------------CTT---AAC------------TATTTTATTTTTTTCCCTTTG---------TTCTCTATTTTAAATTCTATCGAGTTTTTAGTTTCTCTAATTCAATCTTTTATTTTTGTGACTATAATTTCTCTTTATTTTGCGGAAATTTGG---------------
>Proiectus_granularpro_Z304
---------------------------------------ATGAGTCTCTTTGCTAGTTTTGATTGC------------CTTCTAACTAATAAA---ATAATC------------TATTGCATGTATGCTTCATTTTTTTCC---------TTGTTTTTATCCTCTGCAATCAAAGTTAAAACCTTTTAT---------GTT---TACTTGTTTAGA---------GTATTAAAT---------------------------------------TAT------------TTGCAA---------------------GAATTCTTTTCA---------TCCATCAAACCTAAG------------------------GGAATA---------TCT---AAGTTTAGTTTC------------------------TTGACGCTTCAC---TTGCTT------GTTTTGATAATTTTTCTTTTCAATTTTATTTCGGTTTTTTGTTATAATTTCCCTCTCTCAAGTCAATTGAGATCGGTGATAATAGTTTCTTTTTTGGTCTGATCAGGAATTATGCTCTTTTACATAATCAACAACCTACCTGGGCTTTTATCTCACTGTATCCCAGAAGGCACTCCAATCTACTTGACTTGGTTCCTTTTCTTGATTGAGCTGGTTAGGAACAGAATCCGTCCAATCACTTTGACAGTTCGGTTAGTTGCTAATATTCTGGCAGGTCATCTTTTGATGATTCTTTTATCCAAA---------------ATAACG------------ATG---AGA------------TCTGTTGCTTTTGTGCTTGCC---------TACATTTTTTTGAACACTATTGAATTTTTTGTAGCTTTAGTCCAGTCCTATATTTTTGTTACCATAATTTCTTTGTATTACTCAGAGCTAGTT---------------
>Phyllocoptruta_sp.nov._CA6
------------------------------------ATGATAAGATTATTCTCTAGATTCGATTTA------------AAACCTTTCTTTTTT---AGATTG------------GTTAGATTTTTT------ATTCTAATC---------CCTATTCTTTTAAAT---------------------ATA---------AGT---TTCAAAATTAAT---------TCTCTAAGTTCTACTAGA---------------AGAAATTTTTTACTTTTC------------ATAGAA---------------------AAATTTTTTATT---------TCTCTTAAACCTAAA------------------------TCTTTT---------AAC---AAGTTCAATTCT------------------------TCCATTTTTATT---TCCTTA------ATGATCCTTATTTTAATTTTAAACTTTGTTTCTGTTTGGCCTTATAATTTTGCCATCACTTCCCAATTAAATTTTATTACTTTTTTTTCTCTAGGATTTTGAAGATCTTTGATTATGTTTTCTCTTTTTTTCAATTTTAAAAGATTCTTTAGACACTTAGTTCCTGTGGGAACTCCAATTTACTTAGTCTGACTTTTGTTTATGATTGAATTGATTAGAAATTTTATTCGTCCCATCACATTAATAGTTCGACTTTTAGCTAATATTTTGGCTGGACATCTTTTGATGATTCTTTTGTCTATA---------------ATAATT------------CTC---TCT------------ATTATAAGATTTTTCCCGGCT---------TATTTACTTTTGAATTTAATTGAAATATTTGTAGCCCTAATTCAATCTTATATTTTTTCTACAATAATTTGTTTATATTTTTCTGAAATT------------------
>Phyllocoptrata_platyclada_S138_12S
------------------------------------ATGATAAGACTATTCAGTTCTTTTGATATG------------TGCTTTCAGCCTATA---ATATAT------------TTGACCTTTTTA------CTTTTTATT---------TTAAATTTTCTAAGA---------------------------------AAATTATACCACATTTCT---------CTCTTAAACCTCTTTTTG---------------CGCTCAGGCCAATATTCC------------GCCTCG---------------------GATTTCTTCCAA---------TCTTTGCGCCCT---------------------------TACGAT---------AGA---AAGGGCGTTTCA------------------------AATTTACTAATT---TCTTTA------TTCACTCTTTTATTTTATCTCAATTTCAGATCTGTCATATCTTACACGTTCCCCTTAAACTCTCAACTAAGGCAAGTGTTGTGCCTAGGCAGGGTGTTCTGACTCTCGTTTGTGGTTTTTTCGTTGGTCCGCCATATGAAAGGTTTTTTATCTCATTGTATCCCTGAAGGAACCCCCTTTGCGTTAGTGCCTCTGATGTTTGTTATCGAGGTAGTGAGGCAGGTAATCCGTCCCGTTACTTTGTCTGTTCGTATAACAGCAAATATTTTAGCAGGGCATCTATTAATAAGCCTTTTATCTTCT---------------TTAGCT------------CTCTATTCT------------CTGCCGGGGTCTTTTGTC------------TATGTTGGTCTCAATCTTGTAGAATTTTTTGTTAGATTGATCCAATCATTTATTTTCGCTACGATATTGAAACTGTACTATGCTGAGGTT------------------
>Phyllocoptrata_platyclada_G6
------------------CTTTGCACAAATGAGCAAATGATGAGACTATTTAGTTCTTTTGATATG------------TGCTTTCAGCCTATA---ATATAC------------CTAATCTTTTTA------CTTTTTATT---------TTAAATTTTTTAAGA---------------------------------AAATTATACCACATTTCT---------CTCTTAAACATCTTCCTG---------------CACTCAGGCCAATATTCC------------GCCTCG---------------------GATTTTTTTCAA---------TCTTTGCGTCCT---------------------------TACGAT---------AGA---AAAGGAGTTTTA------------------------AATCTACTAATT---TCCTTA------TTCACTCTTTTATTTTATTTCAATTTTAGATCTGTCATATCTTACACGTTCCCTTTGAACTCCCAACTAAGGCAAGTGTTATATTTAGGCAGGGTGTTGTGGCTCTCATTTGTGATTTTTTCGTTGGTTCGCCATATGAAGGGTTTTTTGTCTCACTGTATCCCCGAAGGGACTCCTTTTGCATTAGTGCCTCTGATGTTTGTTATTGAGTTAGCGAGGCAAGTAATTCGTCCCATTACTTTGTCTGTTCGTATAACAGCGAATATTCTAGCAGGGCATTTATTAATAAGCCTTTTATCCTCT---------------TTAGCT------------CTTTATTCT------------CTGCCGGGGTCTTTTGTT------------TATGTTGGTCTCAATCTTGTAGAATTTTTTGTTAGATTGATCCAATCATTTATTTTCGCTACGATATTGAAACTGTACTATGCAGAGGTT------------------
>Phyllocoptes_taishanensis_S90
------------------------------------ATGATAAGATTATTCGCAAGATTCGACTTA------------CGGTTATTCCCGTTG---GCTATG------------AGGCTATATTTG------TTGATAAGT---------TTGAATATTTTTTCG---------------------------------AGG------TCTCACAAA------------ATTAACACCTTTCTT---------------CAAAGACTACTTTTAGGGTTAAAAGCTCTTTTAAGG------------------------TTTTTTTAC---------AGATTAAAACCCTTG------------------------ATGATT---------GGC---AAGTTTTTTCTA---------------------------CTCTATAGATTATCTGTA------TTAATTATTATCTTCATTTTCAACTTTACATCCGTTTTACCATTTAGATTCCCAGCGTGTTCCCAAGTGAGACTTGTGTTATTTATAGGGTTGTGCTCTTGGTTAGCGATTGTTTCTTGCAACGTTTTTTCTAATGTAAAGGGCATTCTTAGTCACTGCATCCCAGAGGGGACTCCCATTTATTTAACATGGTTTTTATTTTTAATTGAAATCGTCAGGAACGTGATTCGGCCCTTGACCTTAACGGTTCGTCTGACTGCCAATATCTTGGCAGGCCACCTTTTGATGATTCTCTTATCCAAT---------------TTAGCA------------CTT---TAT------------TCTTTTGCTGTCTCCAGCTTA---------TACTTGCTTTTAAATGTAGTGGAAATATTCGTGGCCTTAATTCAATCTTATATTTTTGTAACAATAGTTTCCTTATATCATTCTGACCTGGCA---------------
>Phyllocoptes_gaotainensus_GS9
------------------------------------ATGATAAGACTTTTTAGAAGATTCGATTTA------------CAATTTTATTCTTTC---GCTTTA------------TTAATTAGAGCT------ATATTTATC---------TTTAGAATCTTAAGA---------------------AGT---------TTG---TTTAAGGTTAGT---------CAACTT------TTTGTT---------------ACATTTAATTATGTTGTA------TCTAGTTTAGAA---------------------GAGTTTTTTCTT---------TCACTTAAAATGAAA------------------------TCTTTT---------AAT---AAGGGATTTATT------------------------GTTATTTTTTCA---TCTATT------TTTTTGATGTTATTTCTAATCAATTTTTCCTCCGTTCTATCCTTCAACTTTGCTATAACTTCGCAAGTTAGGATAGTGTTATTTTTAGGTTTAACTTTATGATCATCATTCATTTTGTTCTCAATTTCAAAATCTTTTAAAGGATTTCTCACTCATTGTGTTCCGGAGGGTACTCCAATATATCTAATTTGATTTTTATTTTTTATTGAGTTGGTTAGTAACTCAATTCGCCCCTTAACTGTAACTGTTCGATTAGTCGCTAATATTTTAGCTGGTCACTTATTAATAATTTTATTATCAAAG---------------TTAGTT------------TTA---AGC------------TTAGCGCCTTGTGTAATTTTC---------TATATCATTTTAAACATTGTCGAATTTTTTGTTTCATTAATTCAAGCTTATATTTTTTCAACGATACTAGTTCTATATTATGCCGATGTAAAT---------------
>Phrynus_sp.
---------------------------ATGATA------ACTAATTTATTTACAATTTTTGACCCC---TCTTCTCCCCCAATTTTC---------TCCTTAAATTGA------------CTTGCA------TTATCAATACCT---ATTCTAGTTCTGCCTTCT---------------------------------TTATTTTTTCTTACCCCC---------TCCAAATATCAAAGG------------GTTTTCAAAAATATTCCTCTTTTTCTTCAAAAAGAAATAAAA---------------------CTTCTATTATCC---------ACT---TCTTTCCAA---------------------------------------------AAAGGAAGAACC------------------------CTAATTCTAATT---TCTATT------TTTCTCTTTATTATCTGAAATAACTTTATAGGTCTTCTCCCTTATATCTTCACAGCCACAAGTCACCTTCTTATTTCCCTTTCATTAGCCTTACCAATTTGATTAACCTTAATACTTTTTGGTTGGTTATGAAATTCATTTAAAATATTTTCTCATCTGGTTCCTCTAGGAACCCCTATAGCCTTAGCTAGATTCATAGTTTGTGTTGAAACAATCAGAAATTTAATTCGTCCCATCACCTTATCTGTTCGTCTTTCAGCAAACATAATTGCAGGGCACCTTATTCTCACTCTTTTAAGTAAT------------------TGCTTCTCCCTTAATCTTCTAAGA---------------TCCTTTATTCTTCTTCCC---------GAAACAGCTCTAATTCTCCTTGAAACTGCCGTTGCCATTATTCAAGCTTATGTCTTTACTATTCTTATTACCCTTTACTCAACTGAAATCCAT---------------
>Pholcus_phalangioides
---------------------------------------ATGAGATTATTCTCTGTTTTTGATCCT---GTAAGCTATTTTGGT------------CAAGTTAATTGA------------GTTGTT------GTTTTATATTTT---TTTATCTTTTTTTCTAAT---------------------------------ATGTTTTATTTG---------------GGAGGGGTAGGGGCTTTATTTATAGGATTTATATTTTCTTCTGTTGATCGATTTTTTAGGGTATTAGGA---------------------GCG------------------------CCGCATGGT---------------------------------------------AGGGTGATTAGT------------------------ACCGTTATAGTA---TTTGTT------TTTGTATATATTATAATAGAGAATGTAGTGGGTTTATTTCCTTTTGTTTTTACTTGCACAGCGCACCCCCTTATTACTTTGGGGCTAGGGTTAGTAGGATGACTAATATGTTTTTTAATGGGTTGGTTTAAAAACTTTATATTTAGAGCAGCTCATCTTGTCCCTGCAGGGAGCCCCTTAGGATTGTCTTTTTTGCTTGTGTTGATTGAGAGTATTAGTCATTTGATTCGGCCACTCACTCTTTCTATTCGGTTAGCGGCTAATATAATAGCTGGGCATTTAATTATTGGACTTATTTCTAGA---------------ATTAGTAAAGTTAGATTTATTAGAGGT---------------GTGCTATCTGTGTTTATG---------CAAACTGTTATACTAGTGTTGGAAAGTGGTGTTGCTGTTGTTCAAGGGTTAGTGTTTAGAATTTTATTAACTTTATATACTATTGAATATTAT---------------
>Phoebe_hunanensis_S153
------------------------------------ATGATAAGTTTATTTAGTAGATTTGATTTA------------TATTTTTTT---------------TCTTTTGGTACATATTTTTATTTTTTATTTTTTTGATTG---------ATCTTATTT---GCTAACTACAAAATT---------AAT---------TTTATTAATTTATGTAAA---------AATTTTTTAAGAATTGAA---------------------------------------------ACCAAT---------------------AATTTTTTAACT---------TCAATCAAACAATTT------------------------AATACT---------------AAATTTATTTGT------------------------TTTTTATGTAGC---AATTTA------TTTATTTATATATTTTTTCTAAATTATTTATCTATCTTACCTTTCAATTTTGCGTACACTTCTCAAATTAGAGTAGTAATACTTTTTTGTTTGAGCTTTTGATTATCTTTTGTCTTACTGTCCCTGTCTAACAATTTAAAAGGTTTTTTAACACATCTAATTCCGGATGGGGCTCCTTTATACATGGTGGGATTTCTATTTATAATTGAGTTAGTAAGAGTTCTTATCCGTCCGTTAACCTTAATAGTTCGTTTAACTGCTAATATTTTGGCTGGTCATTTACTGATAATTCTTTTATCACAA---------------TTAGTT---------------TTAAAG------------TATTTTTTTGTTCTTTTTTTA---------TATATAATCTTAAATTTTGTGGAGATAATTGTTTCTTTGATTCAAACTTATATTTTTATGATTATATTATATCTTTATTACTCTGAAATT------------------
>Phalangium_opilio
---------------------------ATGATA------ACAAATCTTTTTTCTACGTTTGACCCC---TCAACTTCATCTAATTTA---------TCAATAAACTGA------------TTATCA------CTATTTATTCCA---TCTCTTATACTACCCCAC---------------------------------ATTTTTTGAACCAAAAAT---------AATCGTTTCTCAATTATTACAAAAAAGATTTTTTACACT------------TTACACCTAGAATTTAAA---------------------AATCTTTTAAAT---------TGG---ACATTTACT---------------------------------------------AATGGGATTACA------------------------AGTCTAATTTTA---AGATTA------ATTTGACTATTAACAATTAATAACCTAATAGGTTTAATACCCTACATTTTTACAGCAACGAGCCATATGGTAATTTCATTGACCTTAGCCTTACCCTTATGACTAACTTTAATACTATTTGGCTGGATTAATAATACAAATAAAATATTTGCCCATCTTCTACCTAACGGTACGCCCCCAGCTTTAATAATATTTATAATTTTAATTGAAACTGTAAGAAACATCATCCGACCCATTACCCTTTCAATCCGACTGTCAGCTAACATAATTGCTGGGCATCTTTTATTAACTTTGTTGGGGAAC---------------CAAGGCACAATTATAAATATAAAAAAT------------AACTTTTTAATTATTAATACA---------CAATTAGTATTACTAACTTTAGAACTAGCTGTAGCTATTATCCAAGGTTATGTATTTATCATCCTAATCTCATTATACACAACAGAAGTACAT---------------
>Pergamasus_crassipes
---------------------------------------------TTATTCACTATTTTTGACCCT---TCAACATCCTATCTACTA---------AATATAAACTGA------------GTCAGT------CTTATTTCACCC---CTTTGTTTCACACCTTTT---------------------------------TTATTTTGAAAAACACTC---------TCACGAACTCAAATAATTAAGTGTATACTCCACCAATAT------------CTCATTATAGAAATAAGA---------------------CCTCACTTACAG---------TAT---AAAAACTAT---------------------------------------------AAAACATTA---------------------------TTAGTTTTCTCA---TCTTTA------TTTGTTTTTATTATATGAAATAATATTCTAGGGCTTTACCCTTATGTTTATACAGCCTCAAGACAACCCTTACTAACACTAACATTAGCCCTTCCATTTTGAATCACGCTAATATTATACGGATGATTAAAAAACACAAGACAAATACTAAAACACACAGTTCCAATAGGGACTCCTCTTTCTCTAAGTGCATTTATAGTAGTTATTGAAACAGTGTCAAATGTTATTCGACCTGTAACACTTTCAGTTCGCCTAACTGCAAATATAATTGCAGGTCACCTTTTGCTTAGTCTACTTTGCGGC---------------TTAAGAGAACATAACGCCACTATATTT------------GTCCCTAGATCCATTCTTATT------------ATTAGACTAATAATATTAGAATTAGCAGTAGCTCTAATTCAAAGATACGTATTTACTACACTAATAACTTTATACCTTAGAGAAATAGAC---------------
>Paratemnoides_elongatus
---------------------------------------------CTATTTTCAGTTTTTGACCCT---------TTATCTCCTATA---------AACTTAAACTGA------------TTAACA------CTTATAATTCCCTTATTGTTAATT------TCC---------------------------------CAATAT---------------------AAATTAATTTTAAATCCTTGAATAATATTTAGAAACTTAATTAAAACATTTATTATTAAAGAAATAATA---------------------TCTCTTTTATCT---------------CGTACATCT---------------------------------------------CTAAGTATGATT------------------------AATTTAAGCAGC---TCAATT------ATTATTATTATTTTAACTTATAATATTCTAGGGTTATTTCCTTATATTTTTACACCCACCAGTCATTTGATAATTACCTTATCTATAGCCTTACCCCTTTGAATAGGTAGAATTACTTATAGTATATTCTATCAAACTAAGTTAGCACTAGCTCACTTAGTCCCTATAAGCACCCCTTATTTATTAATACCTATTATAGTCATAATTGAGTCAATTAGTCTTCTAATTCGACCTATTACTTTAAGAGTGCGACTTGCGGCTAATATAATTGCTGGGCATCTATTAATTACATTAATTAGATCA---------------CAAAGAACCAATTGAATAAATCCTTAC---------------------AGTTACTTTGGT---------CAACTTTTTCTTAATGTTTTAGAAATAGGAGTTGCGTGTATTCAAGCTTATGTTTTTGTAATTTTATTTTCTTTATATATAAGTGAAATTAAA---------------
>Paraleius_leontonychus
------------------------------------------------------ATTTTTGACCCT------GCCTCGTCCTCTTTA---------AATTTGTGTTGA------------ATACTC------ATATTAGCTTTA---CCTATTCTCCTAGTCAAT---------------------------------CAAATCTGAACCTCAAAC---------ACACCAGTACTAAGCATAACACAAAAAACCTTAAACTTC------------CTGCTGAAAGAAGTTGCT---------------------TTCACTTTAAAA---------------AAAACAAAA---------------------------------------------AAGAGAGAATTG------------------------GCATACCTCATT---TCCTTG------TTTACTTTCATTTTAATCATGAACGCAACAGCCTTATTCCCACAAGTGTTTTCACTGACTTCACATCTCGTCATCACCCTACCCCTCGCGGTAACTAGTTGATTGCTCATTAACTTATTCGGATGGGTAAAAAACACAAACCACATGCTAGCACATCTAGTGCCACAAGGCACTCCGGTAGCACTCATAAGTTTTATAGTTCTCATTGAGATGACCAGAAGAATTATCCGGCCAATTACGCTATGTGTGCGACTAACAGCAAACATAATTGCCGGGCATTTGCTAATAACATTACTAGGAAAC---------------GCCCTGATAAATGTAAATGCTGCTCTA------------TCTGTCACATTAATTGCAGTG---------CCCTTAATCTTAACTGTTCTAGAAACTGCTGTCGCTTTCATTCAATCCTATGTTTTCATAACTCTAATCACACTTTACGTCACAGAAGTAAAA---------------
>Paracalacarus_podocarpi_S142
------------------------------------ATGATAAATTTATTTCTTTCTTTCGATTTA------------TATTATTTCTACTCA---TCTTTA------------ATTTTGTTAGTC------TTGTTAATT---------ACTTTATTCTCGGCT---------------------AAC---------TTTAATTTTATTACGGGT---------AAGTCCAAAATTCTATTC---------------GTGGTTACTAATGCT---------------CTGATA---------------------AGTTTTTTTTCT---------TCTCTGAAACCTAAA------------------------ATATTC---------TCA---AAGGGTGGGTTC------------------------TTAATATTTTTT---AGCCTT------TTCTTATCTATTTTTATTCTCAATATTTTTTCTATTAATAGCTATATTTTCTCTCTAGCTTCACAAGTAAGCGTCACTATATCAGTGGCTTTTTCATTCTGAGGTTCTATTGTCTTATTTCAAATTATTAAAAATCCTAAAGCTTTTATTTACCACGCAATCCCAGAAGGGTCCCCTATTTACCTTAGGTGATTTTTATTTGTAATTGAATTGGTTAGGGTAATAATTCGGCCTCTTACTTTGTTAGTTCGGCTTTCTGCTAATATCATTGCTGGCCATTTACTCTTAATTTTATTATCTAAG---------------ATTGCG------------CTA---TAT------------TTTACTCTAGGCACCTTAGTG---------TACCTAGTACTCAACGTAACAGAGGTTTTCGTAGCTTTAATTCAAGCTTACGTTTTTTCAACTATAGTTTGTCTCTATTTTTCTGAACTGCAC---------------
>Panonychus_ulmi
---------------------------------ATGTTAAATAATTTATTTAGTTCTTTTGATAGA---AAAAATTTTTTTTTTTTT---------------------------------ATAATT------TTTATTATAAACATTTATTTTTTTATTTTTATT---------------------------------TCTTTATTTAAAAAAATT---------AGAATATTAAAATATTTTTTAAAAAAATATTTTTTGTTTATTTTTATAAATATTATTAAA------------------------------------------------------------------------------------------------------------------------GAT------------------------TTTTTTTTTGTT---ATGATA------TTCTCATTTATTCTATTAATAAATTTTTTAAGATTAAATTTTTTTAGTTTTAATATAACTAGTCAAATTAGAATAAATTTATATATAATTATGATTTTATGATTACCTATCTTATTAATTTCATTAACAAAAATAAACAATAGTTTTTTAATTCATATTTTACCATTAGGAACAAGAAACTTACTTATTCCAATAATAATCCTAATTGAATTATTAAGATTTTTAATTCGTCCTCTAACTTTAATTTTACGTTTAACTATTAATATAATTGCAGGACATATTTTAATTCATTTAATTAGTTCT---------------ACTATTTTATTTAACAATATATTATAT---------------TTCTATATAGTTATTTAT---------TTATATATATTA------ATAAAATTTTTAGTTAGATTTATTCAATCTTATATTATTACTACTTTATTAAAATTATATATTGAAGAAATT------------------
>Ornithodoros_brasiliensis
---------------------------------------------CTATTCTCAATTTTTGATCCA---TCAACATCCTCAACAACA---------TCTCTTAATTGA------------ATGTCA------ACAACAATCGCA---ATATTATTTATTCCTTTA---------------------------------AATTATTGATTAATTCCA---------TCACGACTCCACTACATTTGATTTTTTATTACAAAATCT------------TTATTTAAAGAAATAAAA---------------------AATCTTTTTAAC---------TTA---AATAAGAAT---------------------------------------------AAAAAAATT---------------------------CTTTTTTTCATT---ATACTA------TTTTGATTTATTTTAATAAATAACTTTCTTGGTTTATTTCCATATATCTTTACAGCAACAAGACACATCAATTTGACCTCCCTAATAGCATTACCAATATGAATCTCATTTATACTATATGGATGAATTAATCAAACAAAACATATATTTTCACACCTAGTTCCAACAGGAACACCAATAATATTATCAGTATTTATAGTATTGATTGAAACAATCAGAAACATAATTCGTCCATTAACATTAGCAGTTCGCTTAACTGCTAATATAATTTCAGGACATCTTCTTTTATGTCTGTTAAGAAAT---------------ATTATACAAAATTTTCCATCAATCAAT------------ATCATTATCTTTCCAATCATA------------ATAATTTTACTAATCCTTGAAATAGCCGTTGCTATTATTCAAAGATACGTATTTATTACACTGACCTCTCTTTATCTAAATGAATTAAAC---------------
>Ornithoctonus_huwena
---------------------------------ATGATAATAAGTTTGTTTTCTGTTTTTGATCCT---GTATCCTATTTTGGAATT---------TCTTTGAATTGA------------GTTGTT------ATGTTTTTTGTA---ATTATAATAATTCCTATA---------------------------------AGATATTATTTGGTTGGT---------GGATTCACTAGAGGGTTGTGAATAAATTTT---AGAGGTTCTTTGTCAAACATATACAAGGATGTATCG---------------------TTT------------------------CCTAATTTT---------------------------------------------AGAGGATTAGTA------------------------ATAATTAGATCT---ATTCTA------TTTTTTTTTATTAGAATTATGAATGTGATTGGATTATTTCCTTTTGTTTTTACTGCTTCTGGTCATGTTATTGTAACATTGTCTATGGGTTTGATTTTATGAATAATAAGAATAAGAATAGGATGAATTAAAGATTTTAGGAAAAGATCCGCTCATTTAGTTCCGGAGGGAGCTCCTTTGATTTTATCTCCTTTTATAGTAATTATTGAATTTGTGAGACATATAATTCGCCCATTAACTTTATCGGTTCGGTTGGCTGCAAATATAATAGCAGGCCATTTAATTTTAGGCCTAATTGCTTCT---------------GTTAGATTATATTCTTTTTCTTCTTTT---------------TGGATGTCGGTGGTTGCT---------CAAAGAGTAATATTGGTACTAGAATGGGCTGTATGTTTTATTCAGGCTTTTGTTTTTAGAATTTTAGTAATGTTATATGCTTTGGACTATTAT---------------
>Oribatula_tibialis
---------------------------------------------------------------------------------------------------ATGGCTTGA------------ATCATT------CTGATATTCATT---CCTCTTATAGCCTCCACA---------------------------------CCCCTTTGAAAACTAAAC---------CATCCAATTTCAATAATCAAAGAAAAAATAATCAACATT------------CTCTACAAAGAAGCATCC---------------------TTTACCCTAAAA---------------AGAAAAACC---------------------------------------------AAAGGACAAGAA------------------------ATCTCAATCTTA---ATGATT------TTTCTCTCCATCCTAGTCATAAACTTCACAGCTCTTTACCCTCAAGTATTTTCATTAACTTCTCACTTAACAATCACCCTCCCCCTATCTCTCGTAGCATGATTATCTGTAGTTTTGTTCGGCTGAATAAAAAACACAAATCACATATTAGCTCACTTAGTTCCTCAAGGAACTCCAAATGCTCTAATATCGTTCATAGTAGCCATCGAACTAACAAGAAACATAATTCGCCCAATCACGTTATGTGTACGACTAACCGCCAACTTAATTGCCGGGCATCTACTAATGACGCTATTAGGTAAT---------------TCACTCATAGCAATTAATTCCTCAATG------------GCCATTTTAGGCCTAATTTGT---------CCTCTCATTCTTACTGTCTTAGAATCTGCGGTTGCCTGTATTCAAGCATACGTTTTTATAACCCTAATCACCTTATACATTACTGAAGTAAAATATGATAAAAAAATT
>Oppia_africana
---------------------------------------AATAACCTTTTTTCCACATTTGATCCA------AGGTCAGCCCTATTC---------TCCTTGTCCTGA------------ATAATC------CTTATTCCGATT---TTAATTTTATTTAAACCT---------------------------------TCTGTTTGGGTAATAAAA---------AATACTACCCAAAAAGTAAACAAAAATGTATTAGCCTTT------------CTAAAAAAAGAAATCAAG---------------------TTTTCACTAGGA---------------AACACTGAA---------------------------------------------AAAAGAACAGAA------------------------GTGTTAATTCTA---TCTCTC------TTTTTTATAATCATTTCAATAAACGTCATAGCATTGTTTCCTCAAAACTTCTCCCTCACCTCACATTTATCTATTAACCTCCCAATGGCTTTAATTTTATGATTAGCCATTTTCTCAAAAGGATGGGTTACAAATTATAACCATATGCTAGCACATTTGGTCCCTCAAGGGACTCCTTCTTTTCTAATATCTTTTATAGTACTAATTGAACTAACCAGAAACCTTATCCGCCCTATTACATTATGCGTTCGACTCACAGCTAATCTTATTGCAGGCCACCTGCTAATAACTTTACTAGGTAAT---------------CTACTTTCTTCCATAGCATCTTCTACT------------TTATTACTTTCGTTGTTTGCT---------CCCATCTTACTGACTATCTTAGAATCTGCCGTAGCCGGAATCCAGGCCTACGTCTTCATAACCCTAATTACTATATATACCACAGAAATTAAA---------------
>Opilio_parietinus
---------------------------ATGATA------ACTAACTTATTTTCAACTTTTGATCCT---TCAACATCTTCAATGTTT---------TCTTTAAATTGA------------TTAAGA------CTAATAATCCCT---ACCCTGCTAATTCCCCTA---------------------------------AATTTTTGAATAAAAAAA---------ACACGAAGTTTGCAACTAATTAACATTATCACAAACACC------------CTCCATATAGAATTTAAA---------------------AATTTATTAAAT---------TGA---ACTTTTACT---------------------------------------------AAAGGAATTACT------------------------TTAATAATTATT---ACTACT------TTTTGATTTATTGCATTAAATAACCTAATAGGGTTAATACCTTACATCTTCACAGCTACAAGCCACATAGCAATTACATTAATCTTAGCCCTACCAATCTGACTAACATTAATAATCTTTGGGTGAATTAAAAATACTAACAAAATATTTGCGCACCTACTACCAACAGGAACCCCTCCCGCATTAATAATATTTATAATCATAATTGAAACTATCAGAAATATTATCCGTCCTATTACATTATCAATTCGATTATCTGCAAATATAATTGCAGGCCATTTACTACTCACTCTTCTAGGTAAT---------------CAAGGAACAATTTTTAACATAAAAAAC------------AATTTTTTTATTCTAAATACA---------CAGATACTATTAATAATATTAGAATTAGCTGTAGCTTTAATTCAAGGGTATGTATTCATTATCCTAATTTCACTTTATACCACTGAAGTACAT---------------
>Oligonychus_shinkajii
---------------------------------------------CTCTTTTCTTCTTTTGATGTA---AAAAATTTCTTTTTTTTT---------------------------------TCTTTT------TTATTAATTAATATTTATATATTTTTTTTTTTT---------------------------------TTTATAAAAGTTAAATTA---------AATACTTTTTTTGTTTTTATAAAAACATTTTTTTCTTTTATAGAAAAAAATATTTCTTAT------------------------------------------------------------------------------------------------------------------------CAT------------------------TTAATATTTAAA---TTAGTT------TTTATTTTAATTTTTTTTTTAAATTTTATTAGATTAAATTTTTATAGTTTTAGACTTACTAGTCAAATTAGTTTAAATATTTTTCTAATTTTTTCTTTTTGACTTCCTATTTTAATTTTAAATCTAACAAAGTCTAAAAATTCTTTTTTAATTCATTTATTACCTATATCAACAAGTTTATTTTTAATTCCTATAATAATTTTAATTGAATTAATAAGATTTTTTATTCGTCCTTTAACTTTATTTTTACGATTATCTATTAATATAATTGCAGGGCATGTACTAGTTTCATTGATTAGATCA---------------TTAGTTTTAATACAAAAT---ATTTTT---------------TTTTTTCTTTTGATATAT---------ACATATATATTG------ATAAAATTTTTGGTTAGTTTTATTCAAGCTTATATTGTTGTAACTCTTTTAAGTTTATACATTGAAGAAATTTATGACATTAAA------
>Oligolophus_tienmushanensis
---------------------------ATAATA------ACTAACCTATTTTCAACTTTTGACCCC---TCTACATCTAATTTATTA---------GCATTAAACTGA------------TTAAGA------TTAATTTTACCT---ACTTTACTAGTACCACTA---------------------------------AATTTTTGGGTTAAAAAA---------ACTCGAATAGAAATATTAATTTCAACAATTATAAAAACA------------CTTCATAACGAATTTAAA---------------------AATCTATTAAAT---------TGA---ACTTTTACT---------------------------------------------ATAGGAGTAACT------------------------TCTTTTATTATT---ATAGTA------TTCTGATTCATTACTATTAATAATTTAATAGGATTAATACCATATATTTTTACAGCTACAAGACATATAGTTATTACTTTAACTTTAGCTCTACCAATTTGATTAAGATTAATAATCTTTGGGTGACTAAACAATACAAGAAAAATATTTGCTCATTTATTACCAATAGGAACCCCCCCAGCTTTAATAATATTTATAATTTTAATTGAAAGAATTAGAAATATTATTCGACCTATTACACTATCTATTCGATTATCTGCAAATATAATCGCAGGTCACTTATTATTAACTTTATTAGGAAAT---------------CAAGGTACAATTTATAATATGAAAAAT------------AATATTTTAATTATTAATACA---------CAATTATTATTAATAACACTAGAATTAGCAGTAGCTATAATCCAAGGGTATGTTTTTATTATCCTAATTTCATTATACACAACAGAAATCCAT---------------
>Nymphon_gracile
---------------------------------------ATAAATTTATTTACAAACTTTAATACA------TCAATAGAACTATTTAATTTA---CCTTTAAAATGAATGAGTATTTTAATAATT---------------------ATAATACTTATACCAAAT---------------------------------AAATTCTGATTAATTCCT---------TCACGAATAGAAATATTA---------------------------------------------------------------------------------------------ATTATTAAAACAATA---------------------------------------------AAAATCTTACCA------------------------CTAAAATTTTCTTACTTTATCCCAATAATTATATTTATAGCAATAATAAATTGATTAAGAGTTACTCCTTATATTTTTAGACCTAGATTTCAAGCCCTAATAATTTTTAGAATTGCTTTTCCAATATGATTAGCTACAGAAATTAACCGTACTATAAATAATATTTCATTACGAATTTCAAATTTACTTCCTCCATTTACTCCTTTATATTTAATTCCATTAATAGTACCCGTAGAAATCGTAAGATTAATTATTCGACCATTTACTTTAACATTACGTTTATGTATTAATGTAACAGCAAGATCCCTCATAACAGCATTAATTACA------------------------------------------ATTGGTTCATTTAATATTCCTTTAGTAATTTTTCCT---------CAAATAATTTTTCAAATTATAGAATTAGGAAGATTATTTATTCAAGCAACTGTTTTTGTATTTTTAATTAACTTATACCAAAAAGCA---------------------
>Nothopuga_sp.
---------------------------ATGATAACTACTACAAATATGTTTTCTATTTTTGATCCC---TCTACCTCC---ATCATA---------TCATTTAATTGA------------TCAAGC------CTTCTAATCCCT---ATTATCCTATTTACGCCT---------------------------------ACTTTATATTTAATCCCC---------TCTCGATCACAAGCCATCAATTTTAAACTAATTAAAACT------------ATTGAAAACGAATTCAAA---------------------ATTCTATTACAC---------TCA---GAAACCCTT---------------------------------------------AAACCCTTACCT------------------------TTCGTCTTAATC---ATAACC------ATAATGTTTATTATAACAAATAATTATATAGGACTATTACCTTATATTTTCACAGCAACAAGACACATCATAATTACACTAATATTAGCCTTCCCTTTCTGATTAGCTATTCTATTATATGGATGAATTAATCATATAACACACATATTTGCCCATATAGTACCTCAAGGTACCCCTCCTATATTAATAATATTTATAGTCCTTATCGAATCCATCAGAGTACTAATTCGTCCAATCACCTTATCAGTACGATTAGCAGCTAATATAATCGCAGGCCACCTTCTAATCTCAATCTTAGGAAAT---------------TTTACAGTGTCTGCATCAACAATAAAT------------ATAACCGTTCTCTTATTAGTT---------CAAAATCTTCTTCTGATTTTAGAAACTGCAGTCGCTATTATTCAATCTTATGTTTTCGTTGTTTTATTAGCCCTTTATATAACAGAAGTAGACCAC------------
>Nothoaspis_amazoniensis
---------------------------------------------TTATTTGCAATTTTTGACCCC---TCATCATCAAACATACTA---------TCTATAAATTGA------------CTATCA------ACATTAATTATC---ATTCTAATAATTCCATAT---------------------------------TCATACTGATTAATCCCC---------TCTCGTATTCACCTAATTTGATTTACTATCTCAAATTAC------------TTAATCACTGAATTAAAT---------------------TCCCTTTTTTCA---------AAA---AATAAAAAA---------------------------------------------AAATTTATA---------------------------TTTATATTCTTA---TCTTTA------TTCTGATTTATTATATCAAACAACCTTATAGGATTATTCCCATACATCTTCACTTCAACAAGACATATTAACTTAACAACATCCTTGGCAATCCCTTTATGATTAACTTTAATACTATTTGGATGAATTAACCAAACAAACCATATATTTATACACCTGGTACCAAATGGCACTCCAATAATTCTATCCTCATTTATAGTCTTAATCGAAACAACAAGAAATTTAATCCGTCCAATTACATTAGCTGTCCGTCTATCTGCAAATATAATTTCAGGTCATTTACTTTTATGCCTTCTAAGTAAC---------------ATTTTAGAAAGAACTCAAAACTTATTT------------ATTCTAGTAATTCCAATAATT------------TTAATTTTACTTACACTAGAGACAGCTGTAGCAATCATTCAAAGATATGTATTCGTAACATTAACATCATTATATTTAAATGAATTAAAC---------------
>Neoscona_theisi
---------------------------------------ATAAATTTATTTTCTGTATTTGATCCA---TCTTCTTATTATGGAGTT---------TCTACTAAATTG------------GTAATT------ATTTTAATGGTA---ATATGTTTTTTTCCTTTA---------------------------------AAATATTATTATGTTCGG---------GGAGGTGCACAAAGAATTTTTTTAAATTTT---TCATCTCAAATTGATAAAATGTTTGCAGAAGTTGCT---------------------GGA------------------------TCCAGAAAA---------------------------------------------TTAGCTATTGTA------------------------TTTGTTTGTACT---GTCACT------TTTATATACTTAATTTCTAGAAACTTATTGGGATTATTTCCTTTTATTTTTACAAGTACAGCTCATCCTTTAATTACTATAGGAATAGGTTTAGTATTTTGATTTTCTTTTTTTTTAATGGGTTGAGTAAAAAATTTTAAGAATAGTGCTGCTCATTTAGTTCCAGAGGGTAGTCCAATTTATTTATCTCCTTTAATAGTATTAATTGAAAGAATTAGACATTTAATACGGCCTTTCACTCTTTCTATTCGATTAGCAGCTAATATAATGGCTGGTCATTTAATTATTACGCTTTTAGCTAGA---------------ATTAGAATAATAAGAATTTTAGGATTT---------------TCTAGGTCTATTTTACTT---------CAAAGAATTTTATTAATTCTTGAGTTTGGTGTTTCGATTATTCAGGGTTTTGTATTTAGAATTTTAGTATTATTATATGCTTTGGAATATTAT---------------
>Neoepitrimerus_platyclad_S138
---------------------------------------ATAAGACTATTTTCAAGATTCGACTTG------------AAACAATTTTATTTA---GCTTCT------------TTATTTATATTG------ATGGTTTTG---------CTTGTTTTTTTTTCC---------------------------------TCTAGGTTTCTTCTAAGA---------AAAAAATTTTTACTTATT---------------CGAGAAATTTTGAATTTT------------TCCCAA---------------------ATAATCATATCT---------AATGCCCGAACTCAA------------------------GTTTCT---------AAA---AGTTTAATAATC------------------------ATT------TTTTCGACTTTA------TTTTTTTATTTAATTTTAATTAATTATTTTTCAATTTTTCCGTTTATTTTTCCTCTGTCTTCTCAAATAAGTCTGGTTTTGTTTAGAGCTTTGACTATTTGGTTAGGACTAGTCATGTTTATAATTGTTAAAAATTTAAAAGGGTTTATTAGACACTGTATTCCTGAAGGGACACCTCTGCCTCTAGTCTGCTTTTTATTCTTAATTGAGTTAATCAGTCAGCTTATCCGACCTCTAACACTAACAGTTCGTTTAGTTGCCAATATTTTAGCTGGGCATCTACTAATAATCCTTTTATCTAAT---------------TTGGCT------------TTAAATTCT------------TTTACATCTTTTTTACCA------------TATGTTCTTTTAAATGCGGTAGAAATATTTGTAGCGTTCATTCAGGCCTATATTATGGTTACAATGGTTTGCTTATACTATGGGGAGGTGTCT---------------
>Neocalepitrimerus_rosa_GX37
------------------------------------ATGATGAGACTATTCTCTAGGTTTGACACA------------TATTTTTTTATTAGT---ATTTTT------------TCTTCTTTTATT------ATAGTTTTT---------TATGTGATTTTTAAT---------------------------------TATCTCATCAAAATTAAT---------CCTTTTCACGAAGCTTTTTATAGT---------------------------------------CTCGAA---------------------GATTTTTTATAC---------AAATTTTTAGGTTCT------------------------TCTTTTGATAAAAAGAGT---AAAGGGGTAGAT------------------------TTATTACTGTTA---AGTTTA------TTCTTCACTTTCTTTTTTTTCAATATTATGGCTGTAGGACCATATATTTTCCCCGCTACATCTCAAATTGGTCCAGTGTTATCTTTAAGACTTATTTTTTGACTTGCTCTATTTTCTTCTTCTTTGGTGCATAATTTTAAAATAGTTGTTTCTCATTTTATTCCTGGCAGAACTCCTTTAGGTTTGACTTGGTTTATTTTTTTAATTGAAATTTCTAGGAATATTATTCGTCCTATTACTCTCTCTGTTCGTCTGCTAGCTAATATTTTATCTGGGCATGTTATAATAATTCTTCTTAGAAAA---------------ATAGTG------------------------------------CCTTTATTTTACCCTTTTATTTTGTTGTATTCTTTTCTAGATTTAGTCGAGCAAGCGGTTGCTTTTATTCAAGCTTTTATTTTCGTTGTAATGACATCTCTTTATTATGCAGGTAAT------------------
>Nalepella_abiesis_Z275
---------------------------------------ATAAGACTTTTTAGATCTTTTGATAAT------------TGAAACTACCTACTT---------------------ATAAGTAGTTTTAGAAGGTCATTGATA---------TTTTTTTTGATGACC---------------------------------TGCTTTTTTCTTTATTCA---------AAAATCCATATA---------------TTATTATTATCATTAATGTTGTTC------------CTTCAT---------------------GATTTTTTT---------------------ACCAAG------------------------TTAGGAAAATTTTCTACT---AAGGGAGTTGTA------------------------TTTCTAATGGTC---ATTTTT------TTTTTTTTTTTTTTTTTTTTTAATTTTTTTTCCATCTATCCATTTCTATTTAGACCAACAGCCCATCTTTACATGTTACTTCCTATTTCACTTTCTCTTTGAATTATAATTAATTTTTTTCAAGTCTCAAAAAGTTTAATTAGTTTTTTAATTCATATAGTTCCTTTAGGAACCCCTATATACTTAGTATTCTTTATGTTTCTAGTGGAGCTTATTAGAAATTTCATTCGACCATTGACGTTATCTGTTCGTTTGATGGCCAACGTTTTTTCAGGTCATCTTTTGATGGTTCTCCTTTATATA---------------ATAGTTAGTTTTCAAAGTTTA---AGA------------GGTTTATTTAGCTTTCTTGTT---------TATACCTTATTAACTGTTGTTGAACTTTTAGTTTCAGTTATTCAATCTTATATCTTCTGTACACTTATTTATTTATATTATTCCGACATTTTT---------------
>Mesobuthus_martensii
------------------------------------ATAATAAATTTATTTGTAGTGTTTGATCCT---GTTTCGATGTTAGGAGTC---------CATTTAAATTGG------------GTTAGT------TTGTTTGTAGGA---GGGTTGTTTTTGCCTGTG---------------------------------GGGTATTGAATTTTACCT---------TCTCGTTATGTTGTGTTGTTAGGAGAGGTAACTAAAAGT------------TTGGCTAGGGAAGTGGGG---------------------TTTTTGTTTAGT---------------AAGAGGTGA---------------------------------------------GGAGGAGTAGAG------------------------CTTCTTTTAATT---ACTTTA------TTTTGAGTAATTGTGATGAGAAATTTTTTAGGATTGTTTCCTTTTATTTTTACTGCAACTAGACATATTTTGGTGACATTGGGTTTGGCTTTACCTATTTGAGTTTCTTTGATGTTGTATGGGTGGGTTAATAAGACGAAGGAGATGTTTGCTCATTTAGTTCCTATGGGGACTCCTTTTGCTTTAATGAATTTTATGGTGATTATTGAGAGAGTGAGTAATGTGATTCGGCCGATTACGTTGCCTGTTCGTTTAGCAGCGAATATGATTGCAGGTCATTTATTGATTGTTCTTTTGGGTTCT---------------GCTGTAACTATTAAGCTTTGGTCTGTT------------TGTTTCGGTGTAATTTCTTTA------------GGACTTTTGTTTTTGTTGGAGACGGCTGTAGCTTTTATTCAGGCTTATGTGTTTATAGTTCTGGTAGGTCTTTATTCTGCAGAGATT------------------
>Mastigoproctus_giganteus
---------------------------------ATACTGATAAATTTATTTAGTATTTTTGAACCA---TCATCAATTTTAAATATT---------TCCCTAATATGG------------GTCATT------TTTATATTACCA---TTAATATTTATTCCAACA---------------------------------ATATATTGGTTTAAATAT---------TCACCAGCCAACCAAATAGTTTATTCTGGATTTTATCAA------------TTAAATTCAGAATTAAAT---------------------CAAATTATAGCC---------TCT---TTTAAGCAT---------------------------------------------AAAGGAACCGCA------------------------ATTGTTTTCTCA---ATCTTA------TTTATGATAATCTTGACCTATAATTTTATAGGACTCTTCCCTTATATTTTTACCCCTACTGCTCATTTAGTGATAACATTATCTTTAGCTCTCCCATTCTGATTAACCTTTATATTCTTTGGATGAGTTAAAAATAATAACCTAATATTTGCCCATTTAGTTCCAACTGGAACCCCCCCAGCTCTGTCTCCATTTATAGTTTGTATTGAAACAATCAGAAATATTATCCGGCCAATCACTTTGTCTGTTCGATTAGCCGCCAACATAATTGCAGGCCATCTCATTTTATCCCTAATAAGAACA---------------GTATTTTCCCCAATCTTGACAAAAACA------------TATTTAATTTTTCCTGCCATC------------TCCCCCATCTTAATTCTCGAAAGAGCTGTTGCTGTAATCCAAGCTTTCGTATTTTCAATATTAGTAACTTTATACTCAACTGAAATTCAT---------------
>Mahunkania_secundademo
---------------------------------------------TTATTCTCTATATTTGACCCA------TCTAATTTTTTTTTT---------TCTTTAAGATGAATTATTCCGAATCTAATG------ATTTTTTCTCCT---ATAATTTTACTTGCTAGA---------------------------------AAGTTTCAA------AAG---------GCCTTTACTTCAATTTTATCAAAAATTTGAAAGGAAATG------------CTTGTTTTAACTTTATCA---------------------TTAAAAAATGCT---------------------------------------------------------------------------------------------------------TGGTTTATACTT---TCAATT------TTCTCTCTTTTATGTTTTATTAATTTAATATCTATAATTCCTTCTAGTTTTACAATTACTGCTCATTTAGTCACAGTAATTCCAATAGGCCTATCTTGTTGATTAGGAATTTTAATTTTTAATTTAATTAATAAGACTGGGAGTACACTTTCTCATTTAACTCCTAGAGGTTCTCCCATTTTTCTTAGTCCTTTTTTAGTTTTAATTGAATTAGTCAGTAATATGATTCGTCCAATCACTATTTCTGTTCGATTAGTGGCTAATATGACAGCTGGCCATTTATTAATGCATCTTCTTTCTCAA---------------TTTCTA---TGTTATTTATACCCTTTA------------ACTTTTTTTATGTTACCTCTA---------GCTATAATTTTAACAATTTTAGAATTAATAGTGTGTGTAATTCAAGCTTATATTTTCTGTGCTTTAATATCAATATATTCTAGTGAAATTCAC---------------
>Liphistius_erawan
---------------------------------ATGATAACTAATCTATTTTCAATTTTTGACCCC---TCCACGTCAAACAATCTA---------GCCTTAAATTGA------------GTAGCT------CTAACTTTATTT---ATTTTTATTATTCCATCA---------------------------------AAATTCTTTCTATTAAAA---------TCTCTTCCTTCACTACCCTTTTACAATATA---ATAAATACTCTATTTCTTGAATATAAATCTATTTTG---------------------CCA------------------------TCTAAATAC---------------------------------------------TCCGGATCCCTT------------------------TTATTCTTCACA---AGAACA------TTTCTATTCATTATAATAATAAATATTATAGGATTGTTCCCATTCATTTTTACACCTTCTAGCCACATCCTTACTACCTTTTCCCTTAGTCTTACCCTATGATTAACTATTATTCTAAAAAATATTCTTATAAAAACTAACCTTATACTAGCCCATCTTGTTCCTCAAAGAACCCCAATACTCCTTTCATCCTTTATAGTTATTATCGAATCAGTAAGACTATTAATTCGACCTCTTACTTTGTCCATCCGTTTAACGGCTAACATGATCGCTGGCCACCTCCTTCTTTCCCTTATCAGCTCA---------------ATCGCTGATTTCTCACCTAATAATTTC---------------TCTCTATCCATACTAACC---------CAAACAATAATAATTATCCTAGAAACAGCAGTCGCTTTTATTCAAGCTTTTGTATTCTCAACATTAATCCTCCTATATTCCTCCGAA---------------------
>Limulus_polyphemus
---------------------------------------------CTTTTCTCCATTTTCGACCCC---TCTACATCTCAATCTATC---------TCTCTTAACTGA------------GTTAGA------ACACTTCTAATT---ATCCTATCTACACCTTAT---------------------------------TTATATTGAGTAATTCCT---------TCCCGCCTTCAAATCCTAATTATCAATATATTCAACATC------------CTCAATAAAGAACTTTCA---------------------ATTCTACTATCA---------AAT---TCAAAAAAA---------------------------------------------CCTGGAATAACT------------------------TTCCTCCTAATC---TCCCTA------TTTTGACTAATCTCAATAAATAACTCCTTAGGCCTTCTACCACATATCTTCACATCTACAAGACATATTATAATAACTCTCTCATTAGCCCTTCCAATCTGAATAACAATTATACTATTCGGATGATTAAATAACACTACCCATATATTTGCCCATTTAGTTCCCCAAGGAACCCCACCAGCCCTAATAATATTCATAGTCTGCATTGAATCTATTAGTAATCTTATTCGACCAATCACATTATCAGTTCGCTTAGCTGCAAATATAATTGCTGGTCACCTCCTGCTTACCCTTCTCAGAAAT---------------AGAGCAGTCATGTCTAGACTTTCTACT------------ACACTAACAATTTCTATTGCC---------CAAATTGCCCTCCTTACTTTAGAAATAGCTGTAGCACTAATTCAAGCCTACGTATTCGTAGTTTTATCAACACTTTACTCCACAGAAATCCAC---------------
>Leptotrombidium_deliense
------------------------------------------AATTTATTTCAAATTTTTGACCCC------TCA---TCTTTCTTTGGTTTTGCTAATTTAGCAATT------------GTTCTT------GTTTTGTTAACT---TCTCTATTCCTATTGATT---------------------------------AAAAAAAGA------AAA---------TCAATTAAAAAAATCGTTGTTTCGTCTGAACCA------------------------------------------------------------------GGT---------AAGTCTCTTGGAAGA---------------------------------------------CATGAAACTATT------------------------AAATTTATA------GTGTTA------TTTTTCTTTATTTCTATATTAAATATTTTTTCTTTAGTTCCTCACACATTCGGACCAACTTCACAAATTTCTTTAAATTTTCCCTTAGCCCTAACTATTTGACTTTCCATTAACTTATTTTTTGCTATTAAAAAAACCAAAATATTTTTGAGACATTTAGTCCCAAGAGGGTCACCAATAGCTTTAGTTCCTCTTATAGTCCTGATTGAACTAACAAGGAATATAATCCGTCCCATTACTTTATCAGTTCGCCTTACTGCTAATATTGTAGCCGGTCATTTATTAATTTCTTTATTAGAAAGT---------------TTTTTAGGTGATTCTACTGAATCAGCG------------GCTCCT------------------------TCTACTATTCTATTATTCTTAGAAACTGGAGTAGCAGTTATTCAAGGATATGTATTTTCTGTTTTATCTTATTTATATTATCAAGAAACAAAA---------------
>Leipothrix_sp._Z372
------------------------------------ATGATAAGTCTATTTTCTAGTTTTGATTTG------------TTTTTTTATAAATTT---AGTTTA------------TTGATTTTTGTT------TTTGTAATT---------TTAATTTTTTTTAGA---------------------------------AGTATTAATTTTTATAAT---------ATTTTTAGGAAATCTTTC---------------TCTTACTTAGTTAATTTT------------TTGACA---------------------GATTTTTTAAAT---------TCGCTAAAAAATTAT------------------------TCTTTT---------AAT---AAGTTTATAACA------------------------CTTATTTTATTTTCTATTTTT------GTTTTATTTTTTATTTTA---AATATTTTTTCTATTTTTCCCTATAATTTTAGGATTACTACTCAATTAAGTATAATTTTAAATTTTTCTTTGTTTTGTTGGCTATCTTTTGTTGCTTTCATGCTTTTTAAAAATTTTTTTTACTTTGTTGCTCATTGTATCCCAGAGGGATGCCCTCTTGTTTTGTCTGTACTATTATTTTTTATTGAGATTGTAAGTAACATGATTCGTCCTATTACTGTCACAGTGCGGTTATCTGCTAATATTTTGGCAGGGCATTTGTTAATGATTCTTTTGTCTCAA---------------TTAGTT------------TTAAAGAAT------------TTTTTTTGTTTC---CCTATA---------TTTGTAGTTCTTAATATGGTAGAATTTTTTGTGTCCTTTATCCAAGCTTATATTTTTTGCACAATAATTTGCCTTTACTATAGAGACTTGGAT---------------
>Leipothrix_sp._S83
---------------------------------ATAATGATAAGCTTATTCAGAAGATTTGACCAA------------TATTTTTTTTTATAT---GCA---TCTTTTGTTTGTATATTTTTTATTTCTATTCTAGGGGGT---------TACTTCTTC---------------------------AAC---------TTAAGCTTTTTGGTGTCA---------AACCTTTTAACTATACAG---------------------------------------------GTTGAG---------------------AAAATATTT---------------TTGCAGGCTAAA------------------------AGGTCT---------------CACTTTTCGTCT------------------------AACTTTAAAAGA---TGTGTT------TTCTTGTTGTTTTTTATTTTAAATTTTTCCTCCATTTTTCCCTACAACTTTCCTTGAACATCCCAAATAAGTACAGTTATGTTCATTTCTTTAAGAATTTGGTTAACACTAAATTTATATTATGCTTTAAAAAATTCTAAGATATTTGTTTCGCACATAATCCCTGAAGGGTGCCCTAAACCACTTGTAGCCTTTTTGTTCTTAATCGAAATGGTAAGAAATATAATTCGCCCGGTTACTTTGAGGGTTCGTTTGGTTGCCAACATTTTAGCTGGACATATTTTAATAATTCTGCTCGCTAAA---------------CTTGTC------------TTTTTTGTG------------GGTCCGCCCTTAATTGTAATT---------TACATATTATTGAATTTAGTAGAGTTTGCAGTATCCTTAATCCAATGTTATATCTTTACCGTTCTCGTAACTCTTTATATAAGAGAATTACAC---------------
>Leipothrix_c.f._sabinae_HEN4
------------------------------------ATGATAAGACTATTTTCAAGATTTGATTTG------------AAACAATTTTATTTA---GCTTCT------------TTATTTATATTG------ATGGTTTTG---------CTCGCTTTCTTTTCC---------------------------------TCTAGGTTTCTTCTAAGA---------AAAAAATTTTTACTTATT---------------CGAGAAATTTTGAATTTT------------TCCCAA---------------------ATAATCATATCT---------AATGCCCGAACTCAA------------------------GTTTCT---------AAA---AGTTTAATAATC------------------------ATT------TTTTCGACTTTA------TTTTTTTATTTAATTTTAATTAATTATTTTTCAATTTTTCCGTTTATTTTTCCTTTGTCTTCTCAAATAAGGCTGGTTTTGTTTAGAGCCTTGACTATTTGGTTAGGACTAGCCATGTTTATAATTGTTAAAAATTTAAAAGGGTTTATTAGACACTGTATCCCTGAAGGAACACCTCTGCCTCTAGTCTGTTTTTTGTTCTTAATTGAATTAGTCAGTCAGCTTATCCGACCTCTAACACTAACAGTTCGTTTAGTTGCCAATATTTTAGCTGGGCATCTCCTAATAATCCTTTTATCTAAT---------------TTGGCT------------TTAAATTCT------------TTTACATCTTTTTTACCA------------TATGTTCTTTTAAATGCGGTAGAAATATTTGTAGCGTTCATTCAGGCCTATATTATGGTTACAATGGTTTGCTTATACTATGGGGAGGTGTCT---------------
>Keiferella_guanegouensis_QH1
------------------------------------ATGATAAGGTTATTTTCTTCTTTCGATTTG------------AGGCTCTGATTATGC---CCTACC------------ATTATTCTATTA------ATCTTTATT---------TCTAATATTTTGAGA---------------------------------AATTCTTGAATAATAGGT---------ACCCTAAATTCTTTCGTT---------------------------GAGCTT------------TTAAAG---------------------TCATTCGTCCTC---------AGACTTGTTTCTAGG------------------------ACCAAG---------CCT---AAGTCTATTGGAAAAATATATTTTTCTTTGCCGCTGGCTATATTGGTA---CATATT------TTTTTACTA------------AACTTTATTTCTATCATGCCTTTCAATTTTTCTTTTACATCTAGGTTAGGCATAGTAATAGCTTTGAGGTTCTCTTTTTGAATAAGGCTAGTGATATTTAGTATAATGAATAATATGAAAGGGTTTCTTAGACACTGCATCCCTGACGGTACACCCATTCCTTTAACTTCTTTTTTATTCCTCATCGAAATTGTAAGTAGTATTATTCGCCCCATTACTTTAACAGTACGCCTGGTTGCTAACATTCTGGCTGGGCACCTTTTAATAATTCTTTTATCCGAA---------------TTAGTT------------CTC---CAA------------TATATTACTTTTTCTATATTT---------TATATTCTACTAAACTTGGTAGAGCTTGCCGTGGCCTTGATTCAATCTTATATTTTTATTACGATAACTACTCTTTACTATTCTGATGTATCT---------------
>Ixodes_holocyclus
---------------------------------------------TTATTCTCAATTTTTGATCCA---TCTACTTCCTCAATTTTT---------AGATTAAATTGA------------ATTACT------ATTTTAAGA------ATTATTATTATTCCATCT---------------------------------CCATTTTGAATCACACCC---------TCCCGAATTCAAATAATTTGGAAAATAATATTTAAGTTT------------ATTTCAATTGAAATAAAA---------------------GCAAATTTATCC---------AAC---AAAACCCAA---------------------------------------------AAATTTTTA---------------------------TTTCTACTAGTT---TCTTTA------TTTTCAATTATTATATTATCAAATTTATTAGGATTAATTCCTTATGTATTCACTCCCTCTAGTCATATTATATTTTCTATAGCATTCGCTTTTCCTATTTGAATTTCTTTAATATTATATGGATGAATTAATCATTTTAATAAAATGATAATCCATTTAGTACCAATAGGATCACCAGGAATATTAACTATTTTTATAGTTTTAATTGAAACTATTAGAAATGTAATTCGCCCTATTACTTTATCTGTTCGATTATCAGCAAACATAATTAGAGGACATTTATTAATTCATTTATTAACATCA---------------ATTCCTTACAACTCAAATCAAATATTT------------ATAATAATTATACCAATTATT------------GTAGCTCTAATATTTTTAGAATCAGCTGTAGCTTTAATTCAAAGATATGTTTTCATTACTCTTGTGTCTCTTTATACTAATGAAATT------------------
>Humerobates_rostrolamellatus
------------------------------------------AACTTATTTTCAGTATTTGATCCA------AGCACTTCAATTTTG---------TCAATATCTTGA------------ATAATC------ATAGTGATATCT---TTACTAATGATATCAACA---------------------------------ACGCTATGAAAAGTGTCA---------GCAACAATAACAAAGATAACCAAAAAAATTATCTCAACT------------TTCAAAAAGGAGGTAAGA---------------------TTTACCCTAGGA---------------AAAAAAGAA---------------------------------------------AAAAGAAGAGAG------------------------ATTATGATTCTA---TTAGTC------TTCTTATCAATTCTATTAATGAACTTCATGGCCTTGTACCCACAGGTTTTTTCCCCTACATCACATCTAACAATTACCTTACCTCTTTCCCTTACATTTTGGTTATCATTGATGCTATTCGGATGAACAAAAAACACCAACCACATACTTTCGCATCTTCTACCACAAGGAACTCCACCCGCTCTCATAATATTTATAGTTATAATCGAGATAGTAAGTAATATCATTCGGCCCATTACGCTATGTGTCCGACTTACAGCAAACTTAATTGCAGGACATCTACTGATATCGCTGCTAGGCAAC---------------GCATTAACAAGAATAAGAAGAATTGTC------------GCTATTATTTCACTACCGATT---------CCTTTAACATTAACAATTCTAGAGTCAGCAGTGGCATGCATTCAAGCTTACGTATTTATAACCTTAATTACTCTTTACACAACAGAAGTAAAA---------------
>HK8_20200104
------------------------------------ATGATGAGACTATTTTCTTCCTTCGATCTC------------TATTTTAGTAGTTTA---ACTTTA------------GTTGGTTTTTTT------TTCATTTCA---------ACTATGTTATTTCAA---------------------AGA---------TTA---TATAAAATTAGA---------AATACCACAATTATTGTT---------------TCTGAGATTAAAAAT---------------TTAAAT---------------------AGGTTCTTCTTT---------TCTTTAAAACCTAAG------------------------ATATAT---------TCT---AAAGTTTCTTTA------------------------AATATTCTGATT---ACTACC------ATAATTTCTGTTCTTTCTCTTAATTTTTTTTCTGTATTTTGTTTTAATTTTCCATTTACATCACAGTTTGGAGTAATCTTTTACTTAGGGTTGGGAATTTGGTTAAGGTTTATTATCTTTGGTATATTTAATAATTTTAAAGGATTCTCAATACATCTAATTCCAGAAGGTTCTCCTATTATACTCAGGTTCATTTTATTTCTAATTGAATTAGTTAGTAATATTATCCGCCCTCTTACCCTATCAGTTCGTTTAGTGGCTAACATTCTAGCGGGGCATCTTCTTATAATTCTACTTTCTAAA---------------ATAGTT------------TTC---AGA------------TTTAATGGTATTTTTTTTATT---------TATGCTGGGCTAAATTTAGTAGAACTTTTTGTAGCTTTAATTCAATCATACATTTTTTGCACTATAATTGCTCTTTACTTTTCGGAAATTCAT---------------
>HK3_20191031
------------------------------------ATGATAAGACTTTTTACGCCTTTTGATTTA------------TTTATTTTTTTCAAA---AGTTGG------------TTTAGAATTTTT------TTGTTATCC---------CTTGCAATTTCTATG---------------------AAT---------TAC---TATTATAGAGGA---------CTTATTTTAGTTGTATTT---------------CAATTAATCCATAAAAGT------------CTATCT---------------------ACTTTTTTTTAT---------TCTTTAAAGATTAAA------------------------TCATTT---------AAT---AAATTTAGTAAT------------------------TTTATTTTTATC---TCTGTA------ATTACCCTGATGATTTACATAAACTTTTTCTCAATTTTTTCCTATAATTTTCCTTTAACCTCTCAGATCAGGTTTGTTTTTATATTTTCCTTAACAATTTGATTTAGACTTACGATATTCAGAACTAAAGCAAGATATAAAAAAGTTATTTCGCATTTTGTCCCAGAGGGCTCCCCCTTGCCTCTATCTGTGTTTCTTTTTATTATTGAGATTGTAAGAAATTTAATTCGTCCTATCACTTTAACAGTACGGTTAGTTGCTAACATTTTGGCTGGTCATCTCCTTATAATCTTACTCTCTAAA---------------TTAGTT------------TTT---ATT------------TTTCCCTTGGTTTTCCCTGTA---------TACGCTTTATTGAACTTAGTGGAAATTTTTGTGGCTTTAATTCAGGGTTATATTTTTTCTACCATATTAGTTTTATATTTTAGGGAAATT------------------
>HK3_20190627N10
------------------------------------ATGATAAGACTTTTTACACCTTTTGATTTA------------TTCATCTTTTTAAAA---AGCTGG------------TTTAGACTTTTT------TTACTATCT---------GTTGCGGTTTCTACA---------------------AAT---------TAT---TATTATAATGGA---------ATTACCTCAATTGTATTC---------------CAATCAATTCACAAAAAT------------TTGTCT---------------------ACTTTTTTTTAT---------TCTTTAAAGATTAAA------------------------TCTTTT---------AAT---AAATTTAGTAAT------------------------TTTATTTTTTTT---TCTGTG------ATTATTGTGATAATCTATTCAAATTTTTTTTCAATTTTTTCCTATAATTTTCCTTTGACTTCGCAAATTAGTTTCGTTCTCTTATTTTCCTTTACAATTTGGTTTAGTCTTATGATTTTTAGAACTAAAGCAAGGTATAACAAAGTTGTTTCACATTTTGTTCCAGAAGGATCCCCTTTATTTTTATCTATTTTTCTTTTCATCATTGAAATTGTAAGTAATCTGATTCGCCCCATTACTCTAACAGTGCGTTTAGTGGCTAATATTCTAGCTGGCCATCTTCTAATAATTTTACTTTCTAAG---------------TTAGTT------------TTT---ATT------------TTCCCTTTAGTTTTCCCTGTT---------TATGTTTTATTGAATTTAGTGGAAATTTTTGTAGCTTTAATTCAAGGTTATATTTTTTCTACCATGTTAGTTTTATATTTTAGGGAAGTT------------------
>HK3_20190627N9
---------------------------------ATGATTACTTCTTTATTCGAATCTTTTGATTTA------------GCAAATTTTTATAAC---CCTTTT------------CTTTTTTTTACT------TTATTTTTT---------TTAGTTTTAATCTTA---------------------------------AATTTTTTTAAAATT---------------------AATTCTATT---------------AAATTTTTTATTAATAAGTTTTTTATTCTCCTAATA---------------------AAATTTTACGAG---------GACTTGAATTCGGGT------------------------TTTATC---------CCT---AAATCTTTAACA------------------------AAAATACTTTTG---ACAGTA------ATCTTTTTAGTCTTTTTTTCTAATTTTTTTTCTGTTAATTCTTATATTTTTGCTTTAAATTCTCAAATTAGTTTCGCTATGCCTATTGTACTGATTTTTTGATGTTCTTCAATGATTATTTTAATTAGAAAACACATAGAAAATTTTTTTATTCACTCCATCCCTCAAGGTTCTCCTATCTATTTAGTATTATTTTTATTTTTTATTGAGAATGTTAGAGTTTTGATCCGTCCTTTAACAGCAACTTTACGTCTTATAGCCAACATTACAGCGGGGCACCTTCTAATAATTCTTTTAAGTAAA---------------GTAGTT------------TTT------------------------ATATGTACACCTTTATTTATAGGATATATTATTTTAAATTTAGCTGAACTAATAGTGGCGGCTATCCAAGCTTATATTTTTTCTACTATAATTGCTCTGTATATATGCGATTTACGT---------------
>HK2_20190627
------------------------------------ATGATAAGAATATTTGAAATTTTTGATTAC------------AAAATTTTTAAAATATTTTTTTTTATTTACCCTACCAGAACTTTGGTT------CTAACAACA---------------------------------------------------------ACTGCTTTCAGCTTAGAA---------TCGAAAAAAAAACAAATT---------------GAAAAATTATTGATTTAT------------ATA------------------------ACTCTATTTTTA---------TTTTCATTAAAGAAA------------------------ATAATG------TACAGA---AAATTTTCTTTA------------------------ACTTTTTTCTTT---TGTATT------TTTTTTATATGATCCTTAACAAATTTAATATCGGTATTTTCGTATAATTTTGCTTTAACATCACAAATCAGCCTAGTATTCGTAATTGCGTTATCACTATACGTTTCAATAACAACTTTTTCAATTAACAAAAATTTTAAAAGTTTTATGGCACATTTAACACCAAGAGGTGCTCCTCTGATACTAGCCGTTTTTTTGTTTTTAATCGAAACGATAAGAAACCTAATTCGACCCATTACCATTACTATTCGTTTAATTGCTAACATCACAGCTGGCCATTTATTAATAGTTCTATTATCAAAA---------------------------------------------------------CCGTTAAACACAATAATTATAACTCCTTACTTTGTGTTGAACGTTGTAGAAATAGCAGTAGCTTTAATCCAAGCATATATTTTCTGTACTTTAATATCTCTGTACTATACTGAAATT------------------
>HK1_20190627
---------------------------------------ATAAGGCTTTTTACATCTTTTGACTTG------------TTAGAGTATAACAAA---CAAATT------------TTGTTGTATTTT------TTTATATTC---------TGATTTTTATTTCCT---------------------------------TCAATTTGGGCTCATTCT---------TTTTTTAAAGAGTTTTTT---------------AAAAAATTGTTAATA---------GAAATTTTTTGT------------------------TTCTTGGAA---------AGCCTCAAACCAAAA------------------------ATGTTT---------TCC---TCTTTGTCTCTC------------------------TCATTGTTTAGC---TGTATA------ATGTTATTTATTGCCATCGTCAATTTAGTTTCAGTGTTCTCTTATATTTTTCCTTTGTCCTCTCAACTAAGGTTGGTTTTATATCTTTCTATAGGGTTTTGATTTACTTTTATTTTTTTTCAAATTTTTAGAAATTTTAAAGGACTCCTAAGTCATTGTGTTCCCGAAGGGACTCCAATTTATTTAACTTGATTTTTATTTGCTATTGAACTAGTTAGAAATTCGATTCGGCCAATCACATTAACGGTTCGTTTGGTGGCTAATATTTTAGCAGGCCATCTTTTGATGGTTTTACTTTCTCAA---------------ATTGTT------------TTA---AAA------------ATTTTCTTATGGAGACCTTTG---------TACTTGATTCTTAATGTAGTTGAATTATTTGTCGCACTTATTCAATCTTATATTTTTATCACTATAGTTAGTCTATACTTTTCAGATCTTAGT---------------
>Histiostoma_blomquisti
---------------------------------ATGATAACTAGTTTATTTGCTATATTTGACCCT------TCTATATCTTTGTAT---------AATTTATCTTGA------------GCTATA------TGTTTATTAGTC---TTATTTTTCTTGCCGAGT---------------------------------TTTTACTGATTT---TTT---------GGGGTCTTGTCTTTTATGGTTTCTTCTTATCTTTTAGCT------------GTTAAAACAGAGGTTGAT---------------------TATGTATTGGCT---------------AGTCCTATA---------------------------------------------AAAGGTATTTAT------------------------AGCGTATTTGGC---TCTATC------TTTTTAGTAGTTTCTTTGTATAACTTTCTTGCTTTGTTTCCTTTTATTTTTTCTGTCACTTCTCATTTACTGGTAACTCTTCCTTTTTCTTATTCTTTATGGATAGGTATTATTATTTTCTGTTGGATTAGTTCTGTAAAACATTTTTTAGCACACCTTATTCCTTTGGGGACTCCTATTTTTCTTATAAGTTTTATGGTTTTAGTGGAGATTCTTAGTAATCTCATTCGACCCCTTGCTTTAACTTTTCGTCTTACTGCTAATATGATAGCTGGACATCTTCTTATGGGGTTGGTGGGCAGA---------------TTCCTTGTTATACTTCCTATTTGGGTT------------ACTATTTTAGGTTCTGTTTTT---------CAGTCCTTGTTGGTGTTTATAGAATTAGGTGTTTCTATTATTCAAGCTTATGTTTTTTTTACTCTCCTTCTTTTATACCTTTCTGATAGGGAACAC------------
>Heterometrus_longimanus
---------------------------------------------TTGTTTGCTGTTTTTGATCCT---GTTGCTTTTTGGGGTTTA---------TCATTAAATTGG------------GTAAGA------ATCTTTTTTGGG---GTATTATTTATTCCTATA---------------------------------GTGTATTGGTTCGTTCCT---------TCTCGTTGGTATAAGATATGTGGGAGGGTATTTAATGGG------------GTAGGTTTAGAAGTTTCT---------------------TCTGTTTTTTCT---------------AGTAAGTGG---------------------------------------------GGAGGAGTTGTG------------------------TTTTTGTTGTGT---TGTTTA------TTTTCTTTTATTTTTTTTAATAACTTTTTAGGATTGTTTCCTTATGTTTTTACTGCGTCAAGTCATGTTTTGTTTACTTTGTGTTTAGCTTTACCTATTTGGATATCATTAATGATTTTTGGGTGGTTAAATAAGAGAGTAATGATATTTGCTCATTTAGTTCCTGTGGGGACTCCAACAATGTTAATAGGTTTTATAGTTTGTATTGAGAGTGTGAGAAATATTATTCGTCCTATTACTTTATCAGTGCGGTTAGCGGCAAATATAATTGCAGGGCATTTGTTGATTGTTTTGATAGGAAGT---------------GTGATTTCTGGAAATTTTTTTATTATT------------TTAGTTGGTATAATTGGATTA------------AGACTTCTTTTGGTATTAGAGTTAGCTGTTGCTTTTATTCAGGCTTATGTTTTTACTGTTTTGAGAGCATTATATGTTGCTGAGATT------------------
>Hermanniella_granulata
------------------------------------------AACCTCTTTTCAAGCTTTGACCCC------AGAAGCTCTTTATTC---------TCCCTTCCCTGA------------TCCATC------CTTCTCTTAGTT---CTCCTATTTACGCCTTCC---------------------------------CTACCCTGAAAATCTGCA---------ACCCCCCTGAAAATCCTTAAGACCTCTATTGTCAACCTT------------TTCAAAAAAGAAACGAAA---------------------TTCTCTCTAGGA---------------GAAGTCGAA---------------------------------------------AGAGGTATCCAA------------------------ACACTCCTCCTT---GTGCTA------TTTTTATTTATCATCTCCGTAAACTTCTTAGCCCTATACCCCCATGTCTTTGCAGCTTCTGCACACCTAACCATCACCATGCCCTTATCTCTAATCTCCTGAGTCGCTATTGTCTCCTTCGGGTGGCTTAAAAATACCAACCATATACTCTCGCACCTTCTCCCAGAAGGCACCCCAGTGCCTTTAATAAACTTTATAGTCCTTATTGAACTTGTAAGAAATATCATTCGGCCCTTAACCCTATGTGTACGACTAACTGCTAATCTAATTGCGGGCCATCTTCTTTTAACCCTACTGGGAAAT---------------TCACTTACCTCTTTACCGAACCTACAA------------ATACTACTAGGAATCGCCGGG---------GGCTCCTCTCTCTCTCTTCTAGAGGCTGCCGTAGCTTGCATTCAAGCTTACGTTTTTATAACCCTAATTGCCCTATACCTCACAGAAATCAAA---------------
>HEN32
------------------------------------ATGATGAGATTATTTAGTCCTTTCGATATT------------TTTGTAAGAAAATTA---AGATTA------------TTTCTAGTCCTA------TTAATTTTT---------TTTGCACTATCTAAT---------------------AAA---------TTT---TTTAAAATTACA---------TCCTGTTCTGGATTT------------------GGTTGATTGGGCAAAAGT------------CTTTTT---------------------TCATTTTTCTAT---------TCTTTAAAACTTAAT------------------------AAATTT---------AAT---AAAGCATCTCTT------------------------TTAATTTTTATA---TCTATT------ATTTCTTTATTTTGTTTGATAAATATTTTTTCAGTTTTTTGCTTTAACTTCCCTTTAACCTCTCAGTTTGGTATGGTTCTAGGCGTTTCTTTAACTTGTTGGATATCTCTGAATGTCTTTTTTTTTATTTACAATATTAAAGGATTTTTAAATCATTTAGTTCCTGAAGGGGCTCCCGCTTATCTAGCTTTTGTCCTCTTTTTCATTGAAGTTATTAGAAGGATTATTCGTCCTCTAACTCTGTCGGTACGGTTAGTAGCCAACATCCTAGCTGGCCATCTTCTTATGATTTTATTGTCCAAA---------------CTAATT------------TTT---CTA------------GAATCTTTTATATTTCCGGCT---------TATGTTCTGTTAAACACAGTTGAAATCTTTGTTGGATTAATTCAATCTTACATTATAGTTACACTTCTTGTTTTATATTTTTCAGAAATTCAT---------------
>HEN23
------------------------------------ATGATAAGACTTTTTTCCCCTTTTGACTTG------------TTCTTCTTTAATAAA---TTTTTT------------TTAGTTTTAATT------TTAACTTTC---------AGTTTTCTTTTAATT---------------------AAG---------TTT---TGAAAAACAGAT---------GTCTTCAACATATTTTTT---------------CAAAGGCTATCTTTT---------------CTAGGA---------------------GAATTCTTTTTA---------TCTCTCAAACCCAAA------------------------TCTTTT---------AAC---AAAGGCACGCTA------------------------GTTTTTTTAATT---TCACTG------GTCTTGTTAGTCTCTTTCTTGAATCTTTCATCTGTCTTTTCTTTTACCTTCCCAGCGGCCTCTAGTTTTGGAATGGTATTTTTCATAGCTTTAATATTCTGAATCTCTCTGGTTTTCTTCTCTGTTTTTAAGAGAACTCAAAATTTTTTGAGCCACCTGATCCCGGAAGGGTCTCCTTTAGGATTATCAATGTTTTTGTTTTTAATTGAATTAATCAGTAGAATTATTCGTCCTTTAACTTTAACAGTGCGTCTTACCGCCAATATTTTAGCTGGGCATCTTCTTATGATTCTGCTGTCTAAA---------------TTAGTA------------TTT---ATG------------TTCCCACCTATTGTTGTTTTA---------TATGCTCTATTGAATTTAGTAGAGTTCTTCGTCTCAATCATTCAGGCCTATATCTTTTGCACAATAATTTCTTTATACTTCGCAGAAGTGCAT---------------
>HEN13_MT2
------------------------------------ATGATAAGACTTTTTTCTCCCTTTGATTTA------------TTTTTCTTTAATAAA---TTTTTT------------TTAGTCTTAACA------TTAAGTCTA---------AGTTTTCTGCTAATT---------------------AAA---------TTT---TGAAAAATAGAT---------GTTTTTAACATATTTTCT---------------CAAAGAATGTCTCTT---------------TTGAGA---------------------GAATTCTTTTTA---------TCACTGAAACCTAAA------------------------TCTTTT---------AAT---AAAGGAACATTA------------------------GTTTTTCTGATT---TCCTTA------ATCTTACTAATTTCTTTTTTGAATTTATCTTCTGTCTTTTCTTTCACTTTCCCAGCGGCTTCTTCCTTTGGAATAGTCCTATTTAGAGCACTTATATTTTGGGTCTCTTTAGTTCTTTTTTCTATATTTAAAAGGACTCAAAATTTTTTAAGACATCTAATCCCAGAAGGATCTCCTTTAGGATTGTCAGTATTTTTATTTTTAATTGAATTAATTAGGAGGGTCATTCGTCCGTTGACTTTGACTGTTCGTTTAACTGCTAACATTTTAGCTGGCCATCTTCTAATAATTTTGCTATCTAAG---------------TTAGTA------------TTT---ATG------------CTCCCCCCAATTGTTTTCTTA---------TACGCAGTACTAAATCTAGTAGAATTGTTCGTTTCAATTATCCAAGCATATATTTTTTGCACGATAATTTCACTATACTTCGCGGAAGTGCAT---------------
>Hemiscolocenus_sp.nov._Z394
------------------------------------TTGTTAAACATTTTTGGCAGTTTTGATTTA------------GTAGTTTTTCATTTG---CAAATT------------ATTTGTTTTATA------ATTATTGCT---------CCAATCTTTTTTTCT---------------------------------TTTTCCTTTTGCAATTCT---------TCTCCTTTAAATTTTTTT---------------AGTTTAATTTATTTCCAA------------TTGTCT---------------------AAGTTTTTTTAT---------TCTTTAAACAAAATA------------------------TTCTTT---------TTT---GATGCAGCATTT------------------------TTATTAATTATT---TCTCTA------ATCTCATTTATTTTTTTCTTCAATTTTACATCTGTATTTTCTTATAATTTTCCCCTGGCTTCTCAACCTTCATATGTTATATTTTTTTCTTTTAGGGTGTGGCTTTCTTTATTTATCAAACAAATTTTAAAAAATATCAGAGGATATCTTAGGCATTGTATTCCAGAGGGGTCTCCTATTTATTTATCTGTTCTGCTATTTGTTATTGAAGTAGTCAGGAGAATAATCCGTCCCCTGACTTTAGGTGTTCGTCTTTGTGCAAATATTTTGGCTGGCCATCTTTTAATGATTTTGCTATCCAAA---------------TTAGCA------------CTA---TCA------------TACTTTATTTTTATCCCAGTA---------TATGCAGCTTTAAATTTAGTAGAGCTTTTTGTTTCAGTGATTCAATCTTATATTTTTCTTACTCTTATTACCCTCTATATATCAGAAGTGAAA---------------
>HC3_20190110
------------------------------------ATGCTGAGGCTATTCACTCCTTTTGATCTA------------TACTATTCTAGAAAT---TGCATT------------CTATTGTTTTTT------ATTTCTATT---------TGTTTCATCTTCTGT---------------------TCT---------TTT---TTCAAATTTAGG---------TCTACTAGAGTTTTTTTG---------------AGTCTCTTCTTTGATTTT------------TTAGAG---------------------GGATTTTTTTCT---------AGTTTAAAGGTTAAA------------------------AACTTT---------CCA---AAATTAACAATC------------------------CTTTTTCTCTGT---TCTATT------TTTTTCACCGTTCTATTAGTCAATTTCCTTTCTGTCCTACCTTTCAATTTCGCCCTGACCTCTCAATTAGGGTTAATCTTGTATTTTTCTTTTTCTATATGACTTTCCTTCATATTGTTTAGAATGTTGAACAATAGTAGAGGTCAAATTAGGCACTTTATTCCCAAAGGTACTCCTCTAATTTTGGTTCCCTTCTTATTTGTTATTGAGGTAGTTAGTTCTTTAATTCGACCCTTAACCTTGACAGTTCGTCTTGTGGCTAATATTTTAGCAGGCCATCTTCTCATGATTCTTTTGTTTAGT---------------TTAGTT------------TTC---TCT------------ATGAATTATGTTGTCATAGCA---------TATTTTTTGTTAAACGTGGTGGAAATATTTGTAGCCCTTATTCAATCTTATATCTTTTCTACTATGATTTGTCTTTATTTTTCCGAGGTGGAG---------------
>Haemaphysalis_bancrofti
---------------------------------------------TTATTTTCCATTTTTGACCCA---ACAACCTCATCCTGATGA---------AGAATAAATTGA------------ATAGTA------GTATTAATATTT---ATATTTATATATCCTTCA---------------------------------TTTTATTGAATTTCTTCT---------TCTACTTTTATTATTTCTTGAAAAATTCTTTTAGGAAAA------------TTTTTTCAAGAAATAATA---------------------AATAATTTAAAA---------TCT---TTTAAATAT---------------------------------------------AAAAATACT---------------------------TTGATTTTTAGT---TCTATT------TTTATTTTTATCTTATTTTCAAATTTATTAGGATTACTTCCTTATGTTTTTACTGCATCAAGTCATTTGATTTTTACCATATATTTTGCATTTCCATTATGATTAACTTTAATTTTTTTTAGTTTATTAAATAAGTTTAATAAATTTATAACCCATCTTGTCCCTTTAGGCTCCCCTATTTTCTTAAGCTCGTTTATAGTTTTAATTGAAACTGTTAGAAATTTAATCCGTCCTATTACTTTATCTGTTCGATTAATAGCAAATATAATTAGTGGTCATTTACTTATTCATCTTTTATCCTCA---------------TTATCTTTACTTAATAATATAATATTT------------ATTATAACAATTCCAATTATA------------GTTTCTCTTATAATTTTGGAAACTGCTGTTGCAATTATTCAAAGTTTTGTATTTGTAACTTTAATTTCATTGTATATAAATGAAGTA------------------
>Habronattus_oregonensis
------------------------------------------ATTTATTTTCTGTATTTGATCCCT---ACTTCTTATTTTGGTATA---------TCATTAAATTGA------------TTAATT------ATAATATTGGTA---TTAGTGAGAGTACCTACT---------------------------------AAATACTATTTGGTAGAA---------AGAGGAGTATTTTTAATGTTTAAGTCTATA---TTTATAGGAGTAAGTAAGGTATTTCGGGAGGTGTCT---------------------TTT------------------------CCTAACTAT---------------------------------------------GTAGGTCTAAAT------------------------TTTGTATGTGTA---ATAACT------TTTATATATTTAGTATTGAGAAATTTATTAGGATTATTTCCTTTTATTTTTACTAGAACAGCTCATCCTTATGTTACTTTAGGAATTGGATTAGTAATATGAATATCTTTTTTTATTATAGGTTGATCTAGGGGATTTAAGAATAGAGCTGCTCATTTAGTTCCTGCAGGGAGACCTATAATATTAGCTCCTTTAATAGTATTAATTGAAAGAATTAGTCATTTAATCCGTCCATTTACTTTATCTGTACGGTTGGCTGCCAATATAATGGCTGGTCATTTGATTATTGGGTTATTATCTAGA---------------ATTAGAATTATTAGCTTATTTGGATTT---------------TCTATATCTTTAATATTT---------CAAAGTTTGTTACTACTATTAGAATTTGGTGTTGCTGTAATTCAAGGATTTGTATTTAGAATTTTATTGTTATTATATGCATTGGAATATTAT---------------
>Grandiscapitis_camelliae_YN453
---------------------------------------ATAAGAATATTTTCTGATTTCGATATT------------GTAATTTTTAATAAT---TTTATTATCTCGTTAGCATTTTTTTTAGTG------ATTTTTGTA---------AATTTTTTTAAAAAT---------------------------------------TTTTTTTTTAGG---------AAGTTGAATTTTTTTATT---------------ATAAATATCAGAAATTTT------------ATTATG---------------------AATTATTTTTTC---------AATTTAACACCTTCT------------------------AAAAGT---------------AAATTTATTGAT------------------------TTTTATTTGTTA---ATATTG------TTTTTAATTATTTTTTTATTTAATATTTGATCGATTATACCTTTTAATTTTTCTTTTACTTCTCAAATAAGAATATGTTTATTTATTTCTTTGTTGACATGGGGATCTTTTTTTTCTTTTGAAATTATTATAAATTTTAAAAAAATATTATTTCATTTTATTCCCCAAGGTTGTCCTTTTTCTTTTATTTTTTTTTTATTTATTATTGAAACAGTAAGTACTTTGATTCGTCCTTTAACTCTCTCAGTTCGGCTAGTTGCTAATATTATAACTGGCCATTTGCTTTTAATTCTTTTGTCAAAA---------------TTATTT------------TTT---TTA------------TTAAAACAGAGATTTATTATT---------TTCACTTTCATATTGGTTTTAGAAATATTAGTTTCTCTAATTCAATCTTATATTTTAATCACTTTGTGTTATCTATATTATAGAGATATGTTT---------------
>Gaeolaelaps_aculeifer
---------------------------------ATGAGTTTAAATCTTTTTTCTATTTTTGACCCC---CATACTTCTTTAAATCTT---------AGTTTAAACTGA------------GTCTCT------ATTTTTCTATTT---TTTATTTTCTCCCCTATA---------------------------------ATTTTCTGGGTGTCTTCT---------TCACGAATTTTATTTTTATATAACTTTATTATTTCTTCT------------TTAAGAAGAGAGTTCAAA---------------------AATAATTTTTCT---------AACCCCAGAAATTAC---------------------------------------------AAAAATATT---------------------------TTTATTTTTTCT---AGTTTG------TTTATATTTATTTTAACTAACAATGTTTTAGGGCTCTACCCATATGTTTTTACAGCAACTAGTCATTTATCAATTTCTATTTCTATAGCCTTATCTTTATGATTAATTTTCATGCTTTATGGTTGAATTAATATAACTAATCATATATTCACACATTTAGTGCCTTTAGGCACTCCTTTACCTCTTTCATCTTTTATAGTACTTATTGAAACTGTGAGAAACGTGATCCGACCTATCACACTATCTGTTCGACTCACAGCAAATATAATTGCAGGACATCTTCTTCTCTCTCTCTTATCTGGT---------------TTAAGAGAAAATTTATTATGAATCTTT------------TCTTTATCTTTTTTTATCTTA------------ATCCTCTTACTTTGCTTAGAATTTGCTGTTTCCTTAATTCAAAGATATGTTTTTGTAACCCTTTTATCCTTGTATTTTAATGAAATT------------------
>Fujianacarus_wisterianis_Z399
------------------------------------ATGTTAAGATTGTTCAGACCTTTTGATTCA------------TTGTTTTTTCATAATTGATTTTTA------------ATTATATTTACG------ATTATTTCT---------TTTTTAACTATAAAC---------------------------------TTTTTTTACAATTCTTCA---------ACTTTATTCTCTTTT------------------AAAATTTTACAAGAATTT------------ATAGAA---------------------ATATACTATCTA---------AGTATCACTAAGATT------------------------ACCTTT---------CAGGGGAAA---------------------------------AACTTTTATTTGACTTCTTTG------TTTCTTATACTATTTGCATTGAACTTTTTCTCAATTTTTCCATATAACTTTTCTAGTACATCTCAAATGAGAATTGTTCTAGCCCTAGGTTTATCTTTTTGGTTATTAGCTTTGTCTTTTTCTTTAATTAAAAATTTGAAAGGTACTATTTTACACTTAATTCCAGTTGGTTGTCCCTTGGGTTTATCTTGATTTTTATTCTTAGTTGAAATTGTAAGTAACTTAATTCGACCTTTAACAGTGTCTATCCGATTAGTTGCTAACATTTTAGCTGGCCATCTTTTACTATGTTTATTATCCCAA---------------ATAGTT------------TTA---GTT------------TACCCTTTATCTATCTTAGTT---------TATATAATGCTAAACTCCTTGGAAATTTTTGTAAGACTTATTCAAGCATACATTTTTGTAACTATAATTCAGTTATACTACAATGAAGTT------------------
>Fujianacarus_wisterianis_HN237
------------------------------------ATGTTAAGATTGTTCAGACCCTTTGATTCA------------TTGTTTTTTCATAATTGATTTTTA------------ATTATATTTACA------ATTATTTCT---------TTTTTAACTATTAAC---------------------------------TTTTTTTACACTTCTTCA---------ACTCTATTCTCTTTT------------------AAAATTTTACAAGAATTT------------ATAGAG---------------------ATATACTATCTA---------AGTATTACTAAGATT------------------------ACCTTT---------CAGGGGAAA---------------------------------AACTTTTATTTGACTTCTTTG------TTTCTTATGCTATTTGCATTGAACTTTTTCTCAATTTTTCCATATAACTTTTCTAGTACATCTCAAATGAGAATTGTTCTAGCCTTAGGTTTATCTTTTTGGTTATTAGCTTTGTCTTTTTCTTTAATTAAAAATTTGAAAGGTACTATTTTACACTTAATTCCAGTTGGTTGTCCCTTGGGTTTATCTTGATTTTTATTTTTAGTTGAAATTGTAAGTAACTTAATTCGACCCTTAACAGTGTCTATCCGATTAGTTGCTAACATTTTAGCTGGCCATCTTTTACTATGTTTATTATCCCAA---------------ATAGTT------------TTA---GTT------------TACCCTTTATCTATTTTAGTT---------TATATAATGCTAAACTCCTTGGAAATTTTTGTAAGACTTATTCAAGCTTACATTTTTGTAACTATAGTTCAGTTATACTACAATGAAGTT------------------
>Fujianacarus_wisterianis_CQ1
------------------------------------ATGTTAAGATTGTTCAGACCTTTTGATTCA------------TTGTTTTTTCATAATTGATTTTTA------------ATTATATTTACG------ATTATTTCT---------TTTTTAACTATTAAC---------------------------------TTTTTTTACACTTCTTCA---------ACTTTATTCTCTTTT------------------AAAATTTTACAAGAATTT------------ATAGAA---------------------ATATACTATCTA---------AGTATCACTAAGATT------------------------ACCTTT---------CAGGGGAAA---------------------------------AACTTTTATTTGACTTCTTTG------TTTCTTATACTATTTGCATTGAACTTTTTCTCAATCTTTCCATATAACTTTTCTAGAACATCTCAAATGAGAATTGTTCTAGCCCTAGGTTTATCTTTTTGGTTATTAGCTTTGGCTTTTTCTTTAATTAAAAATTTGAAAGGTACTATTTTACACTTAATTCCAGTTGGTTGTCCCTTGGGTTTATCTTGATTTTTATTCTTAGTTGAAATTGTAAGTAACTTTATTCGACCTTTAACAGTGTCTATCCGATTAGTTGCTAACATTTTAGCTGGCCATCTTTTACTATGTTTATTATCCCAA---------------ATAGTT------------TTA---GTT------------TACCCTTTATCTATCTTAGTT---------TATATAATGCTAAACTCCTTGGAAATTTTTGTAAGACTTATTCAAGCTTACATTTTTGTAACTATAATTCAGTTATACTACAATGAAGTT------------------
>Fragariocoptes_setiger_CM
------------------------------------ATGTTAAGACTTTTTACATCTTTTGATTAT------------TGTATTTATTTTTTAACTCCTTAT------------ATTTATTTTATT------CTATACTTA---------GTTATATTGGGGTCT---------------------------------TTT---TATTTTTTTAAT---------TTTTTAAATCTAATGTAT---------------TTAAATCTTTTTGGTTTT------------TTAAAA---------------------AATTTTTATGTT---------TCTTTGGGGTTTTCA------------------------GGGTTT---------GAAGTTAAAGGATCTTTT------------------------TATTTATTCATT---AGGATC------TTCTTTATGTTGTTTTTAATTAATTTTTCTTCTGTCATATCTTTTAATTTTCCTATTACTTCTCACGCTTCTTTTGTTCTTTGCTTGTCTTTCGTTGTTTGGTCAGGGTTGTTTGCTTTTAATTTTATTAAAAATTTTAGTGGGTTTCTTTCTCATTTGGTTCCTTCAGGAACCCCTTTATACTTGGTATTTTTTATGACTATGGTTGAGTTAATTAGGGTTTTTATCCGTCCTATAACTTTAACTGTACGTTTGTTAGCTAATGTTCTTTCAGGACATTTGTTAATAATTCTTCTTTCCAAC---------------TTGGTT------------TTT---ATT------------TTACCATACTTTTTAGTTTTT---------TATGTTTTTCTTAATATAGTTGAAATATTTGTTTCTTTGATCCAGGCTTATATTTTTAGGACTCTTTTGGTACTTTACGCTTCTGATTCTTTG---------------
>Euseius_nicholsi
---------------------------------------------CTTTTTTCAATATTTGACCCA---------TCAACAATATTT---------TCCATAAATTGA------------ATTGCA------TTTCTATTACCT---TTATTATTAATCACAAAT---------------------------------AGATTTTATTTCCAAACA---------AACCGAATTAATCTAATAATAAAAAAAATTATTTATTTC------------TTATTAAATGATTTATTT---------------------CTTAATAATATT---------AAA---AAATATAAT---------------------------------------------AATATAATAAAT------------------------ATTATTATTTTA---ACTTTT------TTTATATTCATTATACTTTCAAATTTTTTAAGAATCATACCTTTTATCTTTACCCCTATTAGCCACATAAGAACAACACTATTACTATCCTTGCCAATTTGAAGTGCTCTCACACTAAAAACAAGATTTAAAACACCGGTAACAATATTTATCCATCTTGTTCCCATAAGAACCCCAATTCCTATTTTAATTTTTATAGTAATAATCGAAACAATTAGAATATTAATCCGCCCTTTTACCCTAATAATTCGACTTACTGCAAACATAATTGCTGGTCACGTTTTAATTTGTCTTCTCAGACAA---------------ATATTAAACATAAATATATTCACATTT---------------TTATCCACCTCTCTTATT---------TTAAATATTTTAATACTTTTAGAAGTCTCTGTAGCTGTAATTCAAGGATACGTATTCACAATCTTACTTTCTCTTTACCTAGAAGAAACTTGT---------------
>Eriophyes_armandis_Z303
------------------------------------ATGATAAGGTTATTTACATCTTTCGAT---------------------------------------------------TTTACTATTGTACCAGTCATATTCCCT---------ATTTATCTGCTTTCTTGTATCTTAATTTTTAAC---ACT---------ACT---TATAAGTTTAAT---------AGATTGAATTCATTTATT---------------TCTGTGGCCTTTACTTAC------------TTACAA---------------------GAGTTTTTTTCC---------TCTATCAAACCTAAG------------------------ATAATT---------AGT---AAGTCTTCTTTT------------------------TTATTTTTCAAT---GTTTTA------GCCTCTACAATATTTTTTTTTAATTTTTTCTCCGTTTTTTCCTACAATTTCGCGCTAACAAGACAAGTCAGGGTTGTTTTTTGTGCCTCTCTCACAGTTTGATTCAGTTATATGATTTTTTTCGCAGCTATTAACATCAAGGGATTTTTATCTCATTGTATTCCAGAAGGAACCCCTATTTATTTAGTTTGTTTTCTTTTTTTAATTGAAATAGTTAGTAATACTATTCGCCCCCTGACGTTAAGGGTGCGGCTTGTGGCCAATATTTTAGCGGGGCACTTATTAATAATTCTTTTATCTAAA---------------ATAGTA------------CTG---AGG------------AATTTTGTTTACGTTATCTTC---------TATGGGCTTTTAAACTTAGTAGAAATTTTTGTGGCTTTAATTCAGGCGTATATTTTTGCAACGATGATTGTTCTTTATTATTCCGAACTAAGA---------------
>Eremobates_cf._palpisetulosus
---------------------------ATGATA------ACAAATCTATTTTCCATTTTTGATCCT---TCAACATCA---ACTATA---------TCCTTCAACTGA------------ATTAGT------ATAGTAATCCCA---ATAATACTATTACCACCT---------------------------------ATCATATGAATAATTCCA---------TCACAATCTACCAAAATTCTTCAATCCATCACCATAACT------------CTAAACAATGAATTTAAA---------------------ACTCTATTTACA---------TCT---AAAATTCTA---------------------------------------------AACTCCATAACA------------------------TTTATTATAATC---TCCCTG------ATAACCTTTATTGCAATCAACAATTCATTTGGACTACTACCATATGTTTTTACAGCTACAAGTCACATTATAGTTACTCTAATAATAGCCTTCCCATTCTGGTTAACCCTGATACTATTTGGTTGAATTAATGATGCTAAACTAATAATAGCACATTTAGTTCCACAAGGAACACCAGGCCCACTAATAGCTTTTATAGTATGCATTGAAACAGTAAGAAATCTAATTCGACCAATCACCCTATCAGTCCGACTAGCAGCCAATATAATTGCTGGCCACCTTCTAATTTCTCTTCTTGGAGAC---------------TATACAATAAATACTACTGTAAATAGT------------TTACCAATTCTTCTATTAACT---------CAAATTATACTTTTACTTTTAGAATCAGCAGTAGCTTTCATTCAATCCTACGTTTTTGTTGTCCTAGCAGGCTTATATGCTACAGAAATTCATCAC------------
>Epitrimerus_sp.nov._Z338
------------------------------------ATGACCAGATTATTTTCTTCCTTTGATCTG------------GGGTTCTTCAGATTTGGGTCTTTT------------TGTTTATTGGTT------TTTCTTACC---------TCCTCCATAATG------------------------------------CTATCTTGGAAACAATCT---------CATTTAATTTTAGCTTTT---------------AGAGTTTTTGTAAAAGAA------------ATTTCA---------------------ACATTTTTCTTC---------TCTTTAAAACCTCAT------------------------TCCTTC---------TTT---AAGAGGATGGCA------------------------CTCTGGTTGGTA---ATTATA------TTTATTTTCGTCTTTACGATTAACTTTTCCTCTGTATGGCCCTATTCTTTCGCTTTGACTTCTCAAGTAAGGATAGTTATGTGCATAGCCCTCTCTTTTTGAATTTCCTTTATCCTAATTCAGATATGTAAAAACATCCATTATTTTTTTGCCCATGCAATCCCTGAAGGAACCCCTATTATGCTAACCTGATTCTTGTTTATAATTGAAATGGTTAGAAATTTAATTCGTCCAATCACCTTGACCGTCCGATTGGTAGCCAACATTTTAGCGGGCCATTTACTGATGATTCTTCTTTCTAAG---------------CTGGTT------------CTA---TTG------------TTTCCCCTAGTAAGTCCAATA---------TACTTGGTTCTAAATTTAGTGGAGTTATTCGTAGCTCTGATTCAAGCATATATTTTTTGTACAATAATTTGTTTATATTTTTCTGAAATCCAG---------------
>Epitrimerus_sp.nov._SD25
------------------------------------ATGATGAGACTTTTTAGAAGATTTGATCTT---------------TTTTATCCTTTT---TCTATC------------TTTATGATTGTCGGTCCTTTGTTTATT---------TTA---TTGGCCACT---------------------AAA---------TTT---TACCATTTAAGT---------GCTTCAACTTATTTTATT---------------------------------------------TTCGATGCCCCTTCCAATATGTCTTATTCATTTTTCCTA---------ACTCTAAAGCCAAAT------------------------GCCTTC---------AGT---AAAGAAATTTTG------------------------CTAATATTATTC---TCTTTA------TTTTTTTTATTATTCTATTCCAATCTAAGTTCCGTGTTCAGATTTAATTTTCCTGTTACCTCTCAGGTTTCCATTATTCTTTTCATTGCCCTTTCTTTTTGGTGTTCACTATTTATTTTCTCTTTTTTATCCAACTTTAAAGGGTTTCTTTCACATTGTGTACCTGAAGGGACCCCCTTATACTTGACTTGGCTTCTTTTTTTGATTGAGTTGGTTAGGGCTTTTATTCGTCCTTTAACCCTAACGGTACGTCTGGTAGCTAATATTGTAGCTGGACATTTGCTTATAATTCTCCTTTCTAAA---------------ATAGTG------------TTT---TCT------------TTTAGAATAATTTTTTCTGTCTCT------TATTTGCTGTTAAATCTTATTGAAATTTTTGTAGCCATTATTCAATCTTATATTTTTTCAACTATAATCACTCTTTACTATTCTGAGGTGGTT---------------
>Epitrimerus_sabinae_S83
------------------------------------ATGATGAGTTTGTTCAGATCTTTTGACTTA------------TTTTACCACCCAATA---ATCTAT------------CTCTTATTAATT------TTTTTTTCT---------TTTAACTTTATGTGT---------------------------------ACAATCATGAAAGTATCT---------TCCATAACTTTAATTTTG---------------GGGGCGGTGCAACACCCT------------AGTCTA---------------------AATTTTTTCAGT---------TCTCTGAGAGATCGT------------------------AGCAGA---------TCC---AAAAGAATTTCC------------------------AACCTGCTAACG---TCTTTA------GGGTTGTTGTTATTTTTTTTTAACTTTGTATCTGTGCTGTCCTTCACCTTTCCCCTGAACTCTCAGCTCAGCTCAGTTTTATCCTTGGGCTTGACCTTTTGGGTTTCTTATATTTTATTTTCAGTATTGAAAAACGCCAAAGGATTTATCAGACATTGTATCCCGGATAGGACCCCCTTAATTTTAGTTCCTTTGATATTTAGAATCGAATTAGTAAGCCAAATTATCCGTCCTGTAACCCTCTCGGTTCGTATAACTGCCAATATTTTAGCAGGACACTTACTTATAAATCTTTTATCGTCT---------------CTTGCT------------TTATCGTCT------------ATATCAGGGGCTTTTTTT------------TATACTTTTTTAAATTTGGTTGAATTGTTTGTTAGGGTTATCCAATCCTTTATTTTCGCAACTATGCTGAAATTGTATTATTCAGAAGTC------------------
>Epitrimerus_sabinae_HEN25
ATTAGAAAAATTTTAATGAATTATCGGTTGGTGTTAATGATGAGTTTGTTCAGATCTTTTGACTTA------------TTTTACCACCCAATA---ATCTAT------------TTCTTATTAATT------TTTTTTTCT---------TTTAACTTTATGTGT---------------------------------ACAATCATGAAAGTATCT---------TCCATAAGTTTAATTTTG---------------GGGGCGGTGCAACACCCT------------AGTCTA---------------------AATTTTTTCAGT---------TCTCTGAGAGATCGT------------------------AGCAGA---------TCC---AAAAGAATTTCC------------------------AACCTGCTAACG---TCTTTA------GGGTTGTTGTTATTTTTTTTTAACTTTGTATCTGTGCTGTCCTTCACCTTTCCCCTGAACTCTCAGCTCAGCTCAGTTTTATCCTTGGGCTTGACCTTTTGGGTTTCTTATATTTTATTTTCAGTATTGAAAAACGCCAAAGGATTTATCAGACATTGTATCCCGGATAGGACCCCCTTAATTTTAGTTCCTTTGATATTTAGAATCGAATTAGTAAGCCAAATTATCCGTCCTGTAACCCTCTCGGTTCGTATAACTGCCAATATTTTAGCAGGACACTTACTTATAAATCTTTTATCGTCT---------------CTTGCT------------TTATCGTCT------------ATATCAGGGGCTTTTTTT------------TATACTTTTTTAAATTTGGTTGAATTGTTTGTTAGGGTTATCCAATCCTTTATTTTCGCAACTATGCTGAAATTGTATTATTCAGAAGTC------------------
>Epitrimerus_sabinae_GZ121
------------------------------------ATGATGAGACTTTTTAGAAGCTTTGACTTA------------TATTTTTTTCCTTTA---AGGCTA------------TTTATTATGTCA------ATGTCAATA---------TTTTTGTTTTTT------------------------------------AATTTTTACGTTTTAAAT---------GTAAAATACTTGTCTTTA---------------AATTACATTTTTAGTACA------------TTTGAG---------------------AGTTCTTTTAGA---------GTTCTAAAATTTAAA---------------------------TCA---------ATA---AATCTAATGATT------------------------TTAACATTTTTTGAAGCAACT------ATCTTTATAATATTATTAGTTAATTTCATTTCAGTTCTAATATTTAATTTTGCTTTAACTTCACAAGTCAGCTTAGTTATGCTTTTATCTTTTAATTTTTGAATTTCTTTTATATTGTTTTATTTAGGTTCAAATATAAAAGGGTTCATTTCTCATTGTGTACCAGAAGGGTCTCCTTTATATTTAGTTGTTTTTTTATTTTTAATTGAAACCGTAAGAATCTTAATTCGCCCTATTACGCTTATAGTTCGATTGACGGCAAATATTTTATCCGGACATTTATTGATAATTTTATTATCTAAA---------------TTAGTT------------TTG---TCT------------TATTCGACTATTTTACCAATT---------TATATTGGATTAAATGTTGTAGAAATATTTGTTGCTTTCATTCAAGCTTACATTTTTATGACAATAATTTGTTTGTATTATGCTGAAGTAAAT---------------
>Epitrimerus_pyri_AH40
------------------------------------ATGATGAGCCTATTTTCTAGCTTTGATCTA------------TTCTGGCTTTTTTTCCCCAAGTTT------------TTTTGTTTTATG------CTTTTGTTT---------GTTCCTTTGTTTTCT---------------------------------TTT---TTTAAAATTAAT---------TCTCTCTATTTTCTGATA---------------AAAGAATTCTACCTGTAC------------ATATTG---------------------AATCTTTTATAT---------AGTCTGACTCCTCTA------------------------GGATTT---------AGA---AAATTTTCTTCT------------------------TTTTTTTTCTTC---TTTTTT------ATAGTCTTCATTCTTTCTCTGAATTTTTCTTCCGTTTTTCCATATATTTTTCCTTCCAGCTCCCAAATCAGTTTGGTCTTAAGGTTAGGGCTTGGATCTTGGCTAAGATTTATAATTTTTTTCCATATTAATAATGTTCGAGGATTTTTTTCTCACTCTATCCCAGAAGGTAGGCCCATAGTGCTAGTACCCTTGTTGTATCTAATTGAGTTGGTAAGAAATTTCATTCGCCCGGTAACCCTAACTGTTCGTCTGGTGGCCAATATTTTAGCTGGTCATTTGCTTTTGATCCTCTTATCTAAA---------------ATTGTA------------TTT---TTT------------TTCTCTATTAGATATTCCCTT---------TACTTGACTTTGACTATAGTAGAGTTTTTTGTAGCAGTTGTGCAATCTTATATTTTTTTAACTATAGTTTCCCTCTACTACTTAGATGTTTCT---------------
>Epitrimerus_cf._spirae_KK1
------------------------------------ATGATAAGATTATTTAGTTCTTTTGATCTT------------AAATTGTGATCTTTT---TGTTTC------------ATTATATTTTTC------TTTTTTTTT---------AGTATTACCTTTAGA---------------------------------TCTTTTTGGGTTAAGACA---------CTTTACTTTGATTTTATT---------------AAAATATTAAGTTTAATT------------TTTATT---------------------TCCTTTTTAGTT---------TCTTTAAGTTCTTTG------------------------AAAGTT---------AGG---AAAATATCCTTA------------------------GTTATTATTCTT---GGTTTA------TTTTTTCAAGTTGTTCTAATTAACTTCTCTTCAGTGTATTCTTTTATTTTTCCTATAACTAGTCAAGTAGGATATGTTCTATGTATAGCTCTAACTTTTTGAATTTGTTTCATAATAATTTCCTTAATTTTTAGTGCTCAAAGAGTCATTTTGCATTTCGTCCCTGAAGGTGCTCCGATTTTCTTAGTTCCTTTTCTTTTTTTGATCGAATTAGTTAGAAATCTCATTCGTCCATTTACTTTAATAGTACGTTTAGTCGCCAATATTCTGGCTGGCCACCTCCTTATATCTTTATTATCAAAT---------------TTTATT------------ATC---TCT------------TTTAGCTTATTTTTTCCTATT---------TTGTTGCTTCTTAATTTAGTTGAAATTATTGTTGCTTTTATTCAATCTTATATCTTTTGTGTTATGTTAATGTTGTATTACAATGATTCTTTT---------------
>Epitrimerus_c.f._sabinae_Z300
------------------------------------ATGATGAGACTTTTTAGAAGCTTTGACTTA------------TATTTTTTCCCTTTA---AGGCTA------------TTAATTATGTCA------ATGTCAATA---------TTTTTGTTTTTT------------------------------------AATTTCTACGTTTTAAAT---------GTAAAATACTTGTCTTTA---------------AATTACATTTTTAGTACA------------TTTGAG---------------------AGTTCTTTTAGA---------GTTCTAAAATTTAAA---------------------------TCA---------ATA---AATCTAATGATT------------------------TTAACATTTTTTGAAGCAACT------ATTTTTATAATATTATTAGTTAATTTCATTTCAGTTCTAATATTTAATTTTGCTTTAACTTCACAAGTCAGCTTAGTTATGCTTTTATCTTTTAATTTTTGAATCTCTTTTATATTGTTTTATTTAGGTTCAAATATAAAAGGGTTCATTTCTCATTGTGTACCAGAAGGGTCTCCTTTATATTTAGTTGTTTTTTTATTTTTAATTGAAACCGTAAGAATCTTAATTCGCCCTATTACGCTTATAGTTCGATTGACGGCAAATATTTTATCCGGACATTTATTGATAATTTTGTTATCTAAA---------------TTAGTT------------TTG---TCT------------TATTCGACTATTTTACCAATT---------TATATTGGATTAAATGTTGTAGAAATATTTGTTGCTTTCATTCAAGCTTACATTTTTATGACAATAATTTGTTTGTATTATGCTGAAGTAAAT---------------
>Epilohmannia_sp2.
------------------------------------------AACTTGTTTTCCATATTTGATCCT------------TCCACATACTCCTTG------------------AACGCCTGCTGATTG------CTCATAGTA---------------------------------------------------------ACACCACTGCTACTATCAATCCCGATCAGTAAACCTACGAGGAAC---------------CCATCTCCCCTCAACTAC------------GTAAGA---------------------TCGCTTGTGATG---------GGGGAGCTAAGAAAG------------------------TTGATCCCCTACAAAGAA---AAAGGAGAAATA------------------------AGTAAGCCCTTA---TCTATC------TTCGCACTAATTGCATCTTTTAATCTTTTTTCACTGTATTGCTATAACTTCACTGTAACTGCACAATTGGCTGTTGTTCTTCCGTTGGCACTAATGGTATGACTTGCACTATTCACCAAAGGGTGGAGGCAACACCCACAAAATCTGATAATCCACATGGTCCCCAAGGGAACCCCCTTGCCTCTAATGAACTTCATGGTTATGATCGAACTAATTAGAAGACTCATTCGACCCCTGACACTTTCGATCCGTCTAATTGCCAACATAACAGCCGGCCATGTGCTTATGCTCTTGTCTTCAAATACGTGAGAAAGCGGCCACTTA------------TTCTGGCTG------------TGCCCCCTATTTACTGCAATCATAGTA------------------TTTCTAGAATTGGCCGTTGCACTCATCCAGGCATACGTCTTTTCTTCACTTATCACCTTATATATATCAGAAGTCAAA---------------
>E1
------------------------------------ATGATGAGACTATTTTCTTCCTTCGATCTC------------TATTTTAGTAATTTA---ACTTTA------------GTTGGTTTTTTT------TTCATTTCA---------ACTATGTTATTTCAA---------------------AGA---------TTA---TATAAAATTAGA---------AATACCACAATTATTCTT---------------TCTGAGATTAAAAAT---------------TTAAAT---------------------AGGTTCTTCTTT---------TCTTTAAAACCTAAG------------------------ATATAT---------TCT---AAAGTTTCTTTA------------------------ATTATTCTGATT---ACTACC------ATAATTTCTGTTCTTTCTCTTAATTTTTTTTCTGTATTTTGTTTTAATTTTCCATTTACATCACAGTTTGGAGTAATCTTTTACTTAGGGTTGGGAATTTGGTTAAGGTTTATTATCTTTGGTATATTTAATAATTTTAAAGGATTCTCAATACATCTAATTCCAGAAGGTTCTCCTATTATACTCAGGTTCATTTTATTTCTAATTGAATTAGTTAGTAATATTATCCGCCCTCTTACCCTATCAGTTCGTTTAGTGGCTAACATTCTAGCGGGGCATCTTCTTATAATTCTACTTTCTAAA---------------ATAGTT------------TTC---AGA------------TTTAATGGTATTTTTTTTATT---------TATGCTGGGCTAAATTTAGTAGAACTTTTTGTAGCTTTAATTCAATCATACATTTTTTGCACTATAATTGCTCTTTACTTTTCGGAAATTCAT---------------
>Diptilomiopinae_sp._GZ126
------------------------------------ATGATAAGATTATTTTCCAGCTTTGATTAT------------AAATTATTCAGACCT---TCTTTT------------TTTTTATTATTT------ATTTTTATA---------TTAAATTTTTTTAGA---------------------AAC---------CTA---AATTTAATTAAT---------TTAGAAATATATATTATA---------------AAGAATTTTTATAAAAAT------------ATAGAA---------------------ATATTTTTTTCA---------TCATTAAAACCATTA------------------------GGTCTT---------AAT---AAATTTATTACA------------------------AGTACAATCATG---GGTATG------ATAGTTGTTATACTAATATTGAATTTAATTTCAATTAATAGTTTTAACTTTGCTTTAACATCTCAAATGAGATTAATTCTTTTTATTTCTTTAACAACTTGAATAACTTTTATAATTTTTTACATAAAAAATTCTATTAAAGGTTTTATTGCTCATTGCATCCCAGAAGGAACCCCCATTTATTTAACATTTGTTCTATTTATAATTGAAATTATCAGTAACATGATCCGTCCAATTACTGTAAGAGTTCGTTTAGTAGCAAATATTTTAGCTGGACATTTACTTATAATTTTATTATCAGAA---------------TTGGTT------------ATA---ATT------------AAACCTTTAATTAGATTTCTA---------TATATAGCGTTAAATATGGTAGAAATATTAGTAGCTATTATTCAATCTTATATTTTTGTCACTATGCTAACTTTATACTACTCAGAATTAACA---------------
>Diptacus_sp._CA46
------------------------------------ATGATAAGACTATTTTCAAGATTTGATTAT------------AAAATTTTTTCACCT---TTTTTA------------AGTGTAATTATA------ATTATAAAT---------TTAAATATCCTAAGA---------------------AAA---------ATT---TTTAAATTAAGA---------AGTTTAAAAGCAATAGGA---------------AATCAAATTAATAATTAC------------TTAAGA---------------------ATTTTCTTTTTA---------TCAATTAAACCTAAA------------------------ATATTT---------AAT---AAAATAATAAAT------------------------AGGATTATTAAA---AGAATT------ATAATATTATTAATTTTATTAAATGTTACATCTGTAACTAGATACAACTTCGCTTTTTCTTCTCAAATAAGTATAATTTTTTTTTTATCTTTTTCTATATGATTAGGTATAATGACTTTTTTAATTACAAAAAATATAAAAAACTTTTTGTCTCATTGCATCCCAGAAGGGGCCCCGATTTTTTTGGTATGACTATTATTCTTAATTGAATTAATTAGAAATATAATCCGACCTCTAACAATCACCGTACGTTTAGTGGCAAATATTTTAGCTGGACATTTAATTATAATTCTTCTATCAAAA---------------TTAGTT------------TTA---GCA------------TACCCTTGAAGCTCCGCGCTG---------TACTTAGGACTAAACTTAATTGAATTTTTTGTAGGATTAATTCAAGCCTACATTTTCGTAACAATAATAAGATTATATTATTCAGAAGTAAAC---------------
>Diptacus_brevichaetus_Z365
------------------------------------ATGATAAGATTGTTTTCAAGATTTGATTTA------------TTTTTTTTTAATTTA---ACCCCA------------TTTATATTTGGT------TTTTTTATA---------TTAAATATACTTAGG---------------------TTT---------ACT---TACAAATTAAAT---------ATAAAAAGAAAAATATTT---------------TTATTAATTAAAAATGAA------------TTAGAA---------------------AAATTTTTTAGA---------AACTTAAAAAATAGA------------------------AATTTT---------AAG---TTAGATACTGTT------------------------ATTTTGATAATA------TTA------TTTACATTAATTCTATTTATAAATTTTACTTCAGTATTATCATATAATTTTGCCTACACTACGCAGATAAGAGTAACTTTTTTTATATCAATTTCCTTATGACTTTCAATAATTATTTTCAAAGTAATTAAATCTATAAAAGGATTTCTTTATCATTGCATTCCTGAAGGAACCCCCATTTATTTAGTATGATTTTTGTTTTTAATCGAAATTATTAGAAATTCTATCCGTCCTCTGACAATCACAGTACGTTTAGTTGCTAATATTACCGCAGGTCACTTATTGATAATCTTATTATCAGAA---------------TTAGCA------------CTA---AAG------------AATTTTTATATCTCTTCATTG---------TACTTAATTTTAAATTTAGTAGAAATATTTGTAGCTATAATTCAAAGATATATCTACGCAACTATAATTTGTTTATACTTATCTGAAGTA------------------
>Dipentamerus_litseaec_GD140
------------------------------------ATGATAAGTTTATTTTCTTCTTTTGATTAT------------TTTTTATTTAGCAAA---AGAATA------------TTACTAAGATAT------GTGCTCTTT---------ATATTGTTAGGTTTC---------------------CTC---------ACT---TTTGTTTCATCA---------AGGGTTAAAACCTTTATC---------------AGGATAGTTTCTAGTTTT------------CTTTCT---------------------TTGTTCTTTTAC---------TCTCTCAAAAGGAAA------------------------GGAATG---------TTC---AAAGGGAGTATT------------------------CTTTTATTCATT---TTAATT------TTCATAATATTATTTCTTATAAATTTTTACTCTGTTTTTTCTTATAATTTTCCTTTCACATCACAAGTCAGATTAATTTTTTATGTAGCTTTATGTGTGTGGATTAGATTAGTTTCTTTCAGAATTTTTAATTCTTTTAAAAAAATTTTTTCCCATTTTATTCCGGAAGGTACTCCTCTTCCTTTGACCCCTCTTCTTTTTGCCATTGAGATAGTTAGTAACATAATCCGTCCTTTAACCTTGATAGTGCGTTTAGTTGCCAACATTCTTGCGGGCCATTTACTAATGATTTTATTGAGAGGA---------------TTAGTG------------TTT---AAT------------TTTCCTTTTTGTACCCCTCTT---------TATATTGTTTTAAACTCAGTAGAATTATTTGTCGCTTTAATTCAAGCTTATATTTTCTCCACAATATTAGTTCTCTATTTTTCTGAAAGC------------------
>Dermatophagoides_farinae
---------------------------------ATGATAATAAATCTTTTTTCTATTTTTGATCCT------TCTTTGAGTATGTTT---------TCTTTTTCTTGA------------GTCGTA------TGTTATTTTATT---TTTACTATTTTTCCTTCT---------------------------------ATCTATTGGGTA---GGG---------GGGCATTTTTCTCTTTCTTTTTTAGGTCTTTTTTATTTT------------AGAAAAAATGAGGTTGAT---------------------TATGGTTTGGCT---------------AAGATTTCT---------------------------------------------AAAGGGGTGTAT------------------------AAGTTTATTCTT---AGGGTT------TTTGTTCTAATTTTGTTTTATAACTTTTTTGCTATTTTTCCTCATGTTTTTTCTATTACCTCACATCTCTCGGTAACTTTTCCTTTAGCTTATAGATTTTGGGTTGGAATTATTTTTTTTAGTTTTTTTAAATCTTTAAATGATTTTTTGGTACACCTTATTCCTGTGGGGACTCCCTTGGGGTTAATTAGTTTTATAGTTTTGGTAGAGCTTTTGAGAAATCTTATTCGACCTATGGCTCTTATGTTTCGTCTTACTGCTAATATAATGGCGGGACATTTATTAATAAGATTGATTGGTAGT---------------TTTGTTTTAACCTTTCCTTTTTATTTT------------TTGTTTTTAGGGGGATTGTTT---------CAAAGATTGTTGGTTTTTATGGAATTAGGGGTTTCTGTTATTCAAGCTTATGTGTTTTCTACTCTTTTGTTGCTTTATCTTTCTGAGGGAGAAACATCTCAT------
>Dermacentor_silvarum
---------------------------------ATGATAAATAATTTATTTTTAATTTTCGATCCG---TCAACATCCTTAAATTTT---------AGGTTTAATTGG------------TTAGTC------ATATTTTCATGA---ATTTTTATTATTCCTTAC---------------------------------TTTTACTGATCCTGTTCT---------TCATTATTTTCAATTTCCTGAAAAAAACTGCTGAAAAAT------------TTTTTTCAGGAAATTGAA---------------------AATAATTTAAAA---------TCT---CACAAAACA---------------------------------------------AAAAATAGT---------------------------TTAATTGTTACT---TCTATT------TTTTTATTTATTTTGATAAACAATATTTTAGGTCTTTTCCCTTATATTTTTACTGCTTCAAGCCATATAATTTTTACTATATTTTTTGCATTTCCATTATGAATTAGAATAATTATTTATTTAGTTTTAAATAAAACTAATATAATAATATCACCCCTTGTTCCTTGGGGATCACCTATTTTCTTAAGATTTTTTATGGTTTTTATTGAAACTGTAAGAAATTTAATTCGCCCTATTACTTTATCTGTTCGTCTAATAGCAAATATAATTAGAGGCCATTTATTAATCCATCTTCTTTCATCT---------------ATTTCTTTATTAGGGGAAACATTTTTA------------ATTATATCAATTCCATTGATA------------ATGATTTTAATTTTACTAGAAACTGCTGTTGCATTTATTCAAAGATTTGTTTTTGCAATTCTAATTTCATTATACATTAATGAAACT------------------
>Demodex_folliculorum
---------------------------------------------ATCTTTAACCAATTTGACCCA---TCGAACTCCTTCTTAAAC---------------------------------CCATTT------ATTTACTCAGCCACTTTAACTCTATTAATCACA---------------------------------TCCTCTCATATAAAAACC---------AAC------------ATTACAAAATCAATTATCTCTCTTCTCACAAACAACCTTATAAAAGAAAACTCA---------------------TCCAACATAAGA---------CCC---AACAGCTAC---------------------------------------------AAAATAAGAAAT------------------------CAAATACTAACT---AATACT------TTTCTAATAACAGCCATCCTAAACTTAATAGCCTTAAATCTATACTCTTGAAGAAACACTTCCCATCTATCATTCAACATCTCCCTAATTCTCTTAACATGAGTCCCTATCTTCCTTCTAATCATATCAATAAAAAAAAAACACTTTTTAATCCACCTAATTCCACCCAGAACCCCAAACTTACTTGTACCCTTCATATTCATAATCGAACTAGTTAGATTTTTCATCCGACCAATTACCTTAACTATACGACTAACTGCAAACATAATCGCAGGACACATTATAATCTTACTAAATAGAAAT---------------TTAATCCTTAATTCTAACATTTTTAAC---------------TTTTTCCCATCAATAGCC---------TTCACTCTACTAAGAATTATAGAACTATTGGTAGCAATCTTACAAGCCTACATTATTATAACCCTACTATCAATATTTATGTCAGAAATC------------------
>Damon_diadema
---------------------------ATGATA------AGCTCTTTATTTTCCATCTTCGACCCC---TCTACCCCGCCTTTATTC---------AAAATAAACTGA------------TTATCT------ATTACAATTCCA---GTAATTTTAATCCCTTTA---------------------------------CAGTTCTGACTCACCAAC---------TCAACCATATCAAAACTTCCCAATCTGGTGTTCCAAAAA------------CTCCACCAAGAAATAAAA---------------------ACTCTGTCTTCC---------ACC---TCCTTCTCA---------------------------------------------AAAGGAACAACA------------------------ATAATCCTGATT---TCAATC------TTCTCCTTTATCCTATTTAATAATTTGATAGGACTATTACCCTTTATCTTCACTGCAACCAGTCACCTAGTTGTAGCCTTATCAATAGCTCTACCTTTTTGGGTAACTTTCATATTATATGGTTGAATTAATAACTCAATTCATATATTTTCCCATTTAATCCCCTTAGGGACCCCACCTCCTCTAGCCATTTTCATAGTGTGTGTAGAAACCATTAGAAACCTGATTCGTCCAATTACATTATCAGTCCGATTAACAGCGAATATAATCGCCGGACACCTTATTCTTACTCTACTCAGAAAT------------------TGTTTTAGCCTAACTCTCCATAAA------------ATCCCCCCAATTATAGCACCA---------GAACTTTTATTAATTTCCCTAGAAACAGCCGTAGCTGTAATTCAAGCCTATGTATTTACCATCCTCCTCTGCCTATACGCCTCAGAAATCCAC---------------
>Cryptocellus_narino
---------------------------------ATGATAATTAACCTATTTTCAACATTTGATCCA---GCCACATCATCACTCACA---------TCTTTAAATTGA------------ATTAGC------CTCATCTTACCA---ATCTCAATAATACCATTA---------------------------------TCACTATGAAGTATGTCC---------TCTCAACAACAAACAATTCTAAAAATAATATCATCAAAA------------ATTAATCAAGAAATTGTA---------------------TCT---ATAAAC---------ATT---AAAATACCA---------------------------------------------AAAGGAAGTTTA------------------------ATCTTAACTTTT---TCAATC------TTTTGATTTATTATAATTAGAAATACATTAGGCCTTATACCATATACCTTCACATCTACAAGTCACCTCACAATTTCACTAACATTAGCATTAACAGCATGAATTAGATTAAACTTATATGGATGACTTAAAAACTCAAACCATATAATAACACATACACTTCCAATAGGCACTCCAAGAGCACTTATACCATTCATAGTTTGCATTGAAACAATTAGAAATATCATCCGCCCAATCACCCTATCCGTACGCCTCACAGCAAATATAATTGCAGGGCATCTCCTCATTTGCTTAATCTCCAAC---------------ACCATAATAAACAGCAGCTTTATTATA------------TGTACACCAATTATAATAGCA---------GAATTCATACTTATATTACTAGAAACAGCTGTAGCTTTCATCCAAAGTTATGTTTTCATAACCCTTCTAACACTATACTTAGATGAAACTAAC---------------
>Cosetacus_sp.nov._GD115
------------------------------------ATGATAAGATTATTTTCTTCTTTTGACCTT------------CATTTTTTTTTAGGT---TCAATT---------------------TTTGCTTTTTTTTTGGTT---------TTTAATTTTATTGGAAATAATTTTTTTATCTTAAACCAC---------TTCATTTTTATTTACTCT---------ATAGTTTTTTCTTCT------------------------------------------------TTTTCT---------------------AGGTTTTATCAA---------TCTATTTTAATTTCC------------------------AAAAAA---------------AAATTTATAGAC------------------------CTTTTTATTTTT---TGCCTT------TTTTTCTTCATTTTTTATTTAAATTTTTATTCTGTTTTTTCTTTTTATTTTCCTTTAACCTCTCAAGTTTCTCTTAATATATTCTTAAGGTTTTCTTTCTGAATTTCTTTAACTTTATTTTTTTTTCTTAACAATTTTTATATGGCCTTTTCTCATTTTGTTCCTGAAGGAACTCCTATTTATCTTATTTGATTTCTTTTCGTAATCGAAATTGTTAGAATAGTTATTCGTCCTCTTACTATGATAATCCGGTTAACCTCTAATATTATTTCAGGTCATTTGCTTATAATTCTTCTCTCTAAA---------------ATTATT---------------CTTATT------------TTTAAAGCTTCTTTTTTTTTT---------TTAATCTTGTTAAACTTAGTTGAAATTTTTGTATCTTTGATTCAATCCTATATTTTTATAACATTAGCTTGTCTTTATCTTTCTGATTTAAAG---------------
>Cosella_viburniae_GD139
------------------------------------ATTTTTAATATTTTTAGAGTTTTTGATATT------------ACTTTTTTTTCTGCTCCTTTCATA------------AGATTAAGTCTATTAATTTTTATATTT---------TGTAATAAATGAATT---------------------------------AGAGGATTGATTATATCT---------TGTAAAATTTTATTTTTT------------------GTTTTGGTCAAA------------------------------------------AGTGTGTTTTAT---------AGTTTAAAATTAAAT------------------------AAATTT---------AAT---AAGAGAATTATT------------------------TCTACTTATGTT---TTTATA------CTATTTATCATTTTTTTTTTAAATATTTTTGGAATATTACCTTATAACTTTTCTATTACTTCACAAATAAGAATAGTGTTAGGTCCTTCTTTGATTTTTTTCATAATTTATAACTTTTTTTCCATTTTTAAAAATTTAAAAATATTTTTAGCACACCACATCCCCGAAGGAACCCCTTCTGGAATAATTTTTTTTCTATTTATTGTAGAATTCATTAGAAATATAATTCGACCTTTAACTTTAAGTATACGATTAGTGGGTAATATTGTCTCAGGTCATATTTTTTTATCATTATTATTTAAG---------------TTAGTTAGGAATATTGGTATG---TTT------------TAT---------AGAATATTT---------TATTTAACATATTTATTAGTTGAACTAATTATTGGGTTTTTACAAGCTTATATTATAGTTACTTTGATTATTATATATTACTCAGATATT------------------
>Cosella_sp._GZ75
------------------------------------ATATTTGACATTAATTCTAAC------------------------------AACTTGATTTGATTA------------AATCTTTTTTTTTTTATTTTTTATATA---------AATATTTTATGA---------------------------------------------ATAATCAGA---------TCAAAATCTAAAGTTATT---------------AATATTTTAATAAAATTT------------TTATTA---------------------AATTTTTTTAAT---------TCTTTAAATTATTCT------------------------TACTGT---------AGA---AAAAATATTAAA------------------------ATTTTAATTTTA---TCATTA------TTTTTTTTTATTTATACAACAAATATAATAGGATTGTTACCCTATCACTTTCCCCTAACTTCTCAATTGAGATTTGTTCTATCTACAAATTTTATTATTTGAAGGTTAATTAACATTTATTCTATTAAAAATAATTTTAATAATTTTTTAATCCATCTAACTTCAGAAGGTGCTCCTATAATTTTAACAGTATTTTTAATATTAGTAGAAATGATAAGAAATTTTATTCGTCCTTTAACTTTAACTTTACGTTTAATAGGAAATATTATTTCCGGACATATTTTTTTATCTTTACTATTTATA---------------ATAATAATAAAGCTAAGATTT---TTA------------AGT---------TTATCTATT---------TTTGTTGCTTATAGATTTGTAGAAATATTAATTAGGTTTCTTCAAGCTTATATTATAACTACTTTATTAATAATATATTACTCTGAAATT------------------
>Cosella_sp._FJ16
------------------------------------ATTTTTAACCTGTTTAGAAGATTTGATAGT------------TTTTTTTTTAATTTAGATCTAATT------------TTTTTAATTTTTATTTTTTATTTATTA---------AATAGATATTGA---------------------------------------------AAATTTAGT---------ATAAAAATCTTATTAATT---------------AATAATTTAATAAAATTT------------ATATTT---------------------AAAATATTTTTT---------AGACTTAAAATTAAT------------------------AAAGTA---------AAT---AAAAGGTTCATA------------------------TTAATAATTATT---TCTTTA------TTTACTTTATTATTTTTCATAAATATTTTTGGTATAATACCTTATTTTATACCTTTAAGATCCCAAATAAGAGTAATTTTATTTTTTTCTTTAACCATATGAATTATATCTATTTTGTTCACAATTAAATATTCTTTTATATCATTTTTATCCCATAATATTCCAGAAGGTTGTCCTTTTTTATTAATTTTTTTATTATTTTTAATCGAATTAGTCAGAAATTTAATTCGTCCAATTACCTTAACTTTACGTTTAATTGGAAATATTATTTCAGGTCATATTTTTTTAATATTAATTTTTAAA---------------ATAATTATAGAAGTTAAATTT---TTC------------TTA---------ATTTTATAT---------TATTTT---TATATAATAATTGAATTATTAGTTTCATTTTTACAAGCATATATTATATCAACTTTAATCATGATATATTATTCTGAAATT------------------
>Cereusacarus_sp.nov._Z361
------------------------------------ATGATAAGTTTATTTTCCAGATTTGATTTA------------AATATCATAAGAATGTTCTGGAGG------------GTTATTATGTAT------CTAATTTTA---------CTAAATATTTTACCT---------------------------------GTTATAAACAAATTAAGT---------TTTGTATCATCTTCTGTT---------------AAATTTACCACAGATAGT------------CTATTA---------------------AATTTCTTTTTT---------TCCCTGAAGCCTAAA------------------------AACTTT---------TGT---AAGATAACATCT------------------------TTTTTGTCAGTT---AACTTA------ATGATATTCTTTTTATTTTTAAATTTTATATCTGTTTTTCCTTTTAATTTTGCTCTCTCCTCTCAATTAGGGTTCGTTTTATTTTTTGCTGGTTCTTTATGAATTTCTCTAAACCTATTTTTTCTTGTAAAAAATTATATAGGATTTATTTCTCACACAATTCCTGAAGGCACCCCTATCTATTTAACGTGATTTCTTTTCTTAATTGAGGTTGTTAGAAACGTCATCCGACCCATTACTCTTACAGTCCGTATGGTTGCCAATATTCTAGCTGGACATCTTTTAATAATTCTTCTTTCTAAG---------------TTAGTC------------TTC---ATG------------CTTGCTCCTATATTTTTAATA---------TACACTATTTTAAACTTAGTGGAGTTATTTGTAGCTATAATTCAATCTTATATTTTTGCTACGATAGTTACTCTTTATTTTTCAGAGCTAAAT---------------
>Ceratoppia_bipilis
------------------------------------ATAAATAATCTTTTTTCAGTATTTGACCCT------AGTACTTCGTTATTA---------TCTTTATCTTGA------------ATAGTA------ATTTTTCTTTCT---ATTTTAATATTACCGTTA---------------------------------AGTTTTATAAAATTAATA---------GGTTGTTACAATAAATTAATTTCTTTAATTTTAATGACT------------TTTAAGAAAGAAGTTAGG---------------------TATACTTTAAAA---------------AAATCTGAA---------------------------------------------AAAGGAACTGAA------------------------ATCATAATCATA---ACATCA------TTTATTTTAATTATTTTATTAAATTTTATAGCTCTTTACCCCCAAATTTTTTCAGCGTCTTCCCATATAACCGTCACATTACCCTTATCTTTGGCATTTTGACTAACTGTTGTTTTATTCGGGTGGTTAAAAAACACAAATCACATACTAACCCACCTATTACCCCAAGGAACCCCAAAAATTTTAATAATATTCATAGTTATAATTGAATTGACAAGAAACTTAATTCGTCCCATTACCCTGTGTGTACGTCTAACTGCAAATTTAATCGCTGGTCACTTATTAATAAGGCTATTGGGAAAT---------------TCTCTACTAACAGTTTCGTCTTTATTT------------TCTTCTGGTGTAATAATTACT---------CCCATCGTTTTAACAATCTTAGAATCTGCAGTAGCTTGTATCCAAGGTTATGTTTTTATAACGTTATTAACCTTATACGTAATAGAAATTAAA---------------
>Catarhinus_sp.nov._GD136
------------------------------ATAATGATTACTATATTATTCAATTCTTTCGATATA------------AAATTCTATTTTTTA---CCTCAA------------ATATTGTTAATA------ATATTTTTA---------ACTATCATAGTTATT---------------------------------AATTTTTACAAGATTAAT---------ATTCGTAGTAATACTTTT---------------ACATTTTACAACAAAAAT------------CTAAAT---------------------AATTTTTTTGAA---------GAATTAAACCCAAAA------------------------TTTTTA---------CCC---AAATCTTCGATA------------------------ATATTAACAATA---ACTATT------GTTTTACAAATTTTCTTTATAAATTTCTTATCTGTACACCCTTATGTGTTTGCTTTAACATCAAGGTTGAGGGTGGCATTACCTTTAATTTTTTCCTTTTGATTAGGGACTGTTTCATTTATAGTAATTAAATACTGAAAAGGGTTTATAGCACATTCAATCCCCCAAGGAGCTCCTATATATTTAGTTTTATTTTTATTTTTGATCGAGATAATCAGTATGATAATTCGACCAATTACTGGTTCAATACGAATCATTGCGAACATCATAGCAGGTCATCTATTAATAATTCTCTTAAGAAAA---------------GTAGTT------------ATA------------------------TTAATATTCCCAAGTATGGTGTCTTATGTTGTTTTAAATCTAGCAGAAATAATGATCTCTGCAATTCAAGCTTACATTTTTATTACTATAATTTGTCTTTATTTATGTGACCTACGA---------------
>Carcinoscorpius_rotundicauda
---------------------------------------------TTATTTTCCATTTTTGATCCT---TCCACTTCTAATCTTTTT---------TCCTTCAACTGA------------CTTAGA------ACTATTTTATTT---ATTTTATTTACTCCTTAT---------------------------------ATATATTGAATTATTCCA---------TCCCGTTACCAAATATTAATTTCAAAAATATTTATAACC------------TTAAACAAAGAATTTTCC---------------------ATTTTATTATCC---------ACT---TCAAAAAAA---------------------------------------------CCAGGTATAACT------------------------CTTATATTAATC---TCCCTA------TTCTGATTCATTTTAATAAATAATTTTATAGGATTAATACCTTATATTTTTACATCAACCAGTCATATTATAATAACTTTATCCTTAGCTTTTCCAGCTTGAATAACAATTATAATCTTTGGTTGATTATTTAACACAAATCACATATTTTCACATTTAGTTCCCCAAGGAACCCCATCAACACTTATAATTTTTATAGTATGTATTGAAACTATTAGAAATTTAATTCGTCCAATTACTTTATCAATTCGATTAGCTGCTAATATAATTGCTGGTCATCTTCTAATTACACTTTTAAGAAAC---------------AGAGCAGTTATATCAAATATTATCCCA------------CTTATCTCCATCTCCATATCT---------CAAATTATTTTATTATTACTTGAAACAGCAGTAGCATTTATTCAAGCTTACGTTTTTGTAGTTTTAATATCCTTATACTCAACAGAAATTCAC---------------
>Calepitrimerus_sp.nov._Z308
------------------------------------ATGATAAGTTTATTCTCTAGATTTGATTTT------------ATAAATTTTAGCCTG---GTTTTC------------AGCTTAAGATTA------GTTGTAATT---------TTGGCCAGGCACTCT---------------------------------ATGATATTTGTCAATAGA---------CAATTCAGGTCAGGGCTT---------------TCTACATTAAGATTCTAC------------ATAAAA---------------------TCTTTCTTCTCT---------TCTATTAGATCTCAA------------------------ACT------------TCT---AAAATATCTATA------------------------ACTATAGTTTTA---TCCTTG------ATAATTTTTATTTTAATCATAAATTTCCCTTCCGTGATCGGTTTTATTTACCCCCTCACCTCCCAAATAAGAACAGTACTTTTCATAGGGTTAAGAATGTGGTCAGCTTTAATAATTTTTAAGATAATCCAAAATATGAAAGGGTTTGTCCTACACTGCATCCCTGAGGGGGCACCAGTAACGTTGTTTGCAGTCCTTTTCTTGATCGAAATTGTGAGTAATTTAATTCGTCCTATCACTATCTCCGTACGATTAGTGGCTAATATTATGGCCGGGCACTTACTAATGATTCTTTTGTCTAAA---------------ATTTGT------------TTG---AAC------------AGGGTCCCTATTAGAATAGCT---------TACATCGGATTAAACGCAGTTGAAATATTTGTAGCTCTCATCCAGTCTTACATTTTCGTGACTATGGCCTGATTATATTATTCGGAAATT------------------
>Calepitrimerus_flexuosus_Z342
------------------------------------ATGATAAGATTATTTTCTTCTTTTGATTAT------------TTTTGATGTTTTTTTCCTAAATTTTCTGAGGTTTCCTTTTTCTTTCTT------CTTTTATTT------------------TTTTCC---------------------------------------TTCAAGTTTAGT---------ATATTCTATTTAATTTTT---------------CAGAGCTTAACGTCTTTT------------ATGTTT---------------------AAATTTTTCAGA---------AGCTTATCT---TTT------------------------ACATTC---------TCC---TTTGGTTCAAAA------------------------AATTTATTTTTT---TCAATC------ATAATAGTCATTCTTTGCTTAAATTTTTTTTCAGTTTTTCCTTTTAGTTTTCCTCATACCTCCCAAGTTAGAATAGTTTTCTTTTTAGGTTTAAGAGTTTGGCTGAGATTTTTATTATTTTTTCTAATTTTTAGTTCTAAAAGTTTTTTATCTCACCTTATCCCTGAAGGGAGTCCTATAGCCCTAACTCCAGTCTTATCAATGATTGAGTTAGTTAGACTTATCATTCGTCCTGTTACTCTTAGAGTTCGTTTAGTGGCGAATATTCTCGCTGGCCATCTCCTTCTTATTCTTTTGTCTAAA---------------GTCGTT------------TTT---TTT------------ACTAATTTATTTTTTCCACTT---------TATTTGGGGTTAAATCTGGTTGAGATTTTTGTAGCTATCATTCAATCCTATATCTTTGTAACCATAGTTACTCTTTATTATTGCGATGTCTCT---------------
>Calepitrimerus_bungeanus_HLJ97
------------------------------------ATGATAAGTTTATTTAGAAGATTTGACTTG------------GTTTACTCTTGAAAA---AGAGCC------------TTGATTTTAATT------CTCTTTATT---------TCTTTTATTCTATGT---------------------------------TCTATCCACAACTCAAGT---------GGCCTAACCACTTTTGTG---------------AGAACTACCTTAAGTATC------------CTTACA---------------------AGGTTTTTTGTA---------TCTTTAAACACTAAA------------------------GTTCAG---------AAC---AAATTTATTAGG------------------------GGCATACTAATA---AGGACT------TTTTTTCTCATCGCAGGAGTTAATTTTATGTCGGTTATACCGTTCAATTTTCCTTTTAATTCTCAGCTAAGAGTCGTATTGTTCTGGGCTCTTTCTGTTTGAAGAAGCTTTATTCTGTTCAACACCCTTTACTCTTTTAAGAATTTTGCATCTCACTGCATCCCTGAAGGGTGTCCCATCGCTCTCTCCTGATTCATCTTCTTAGTGGAACTAGTAAGACAGCTCATTCGTCCAGTTACTTTGACAGTACGTTTGGTTGCCAATATTTTGGCAGGTCATTTACTCATAATCCTCTTGTCTAAA---------------TTGGTT------------ATG---GCT------------TTTATAATTTTAACTCCCTTA---------TATTGAGTCTTGAACTTAGTAGAATTTTGTGTAGGATTAATCCAGTCTTATATCTTTTGCACTATACTGGCGCTTTATCACTCAGAAATTTCT---------------
>Calepitrimerus_anomalus_HLJ99
ATGTTAATTTGAGGCTTTTTGTGTTGGTATAGCTGAATGTTTAGCTTGTTTTCTAGCTTTGATTCT------------AGGTTCTTTTTATTTCCTTCTATTTTAGAT------TTTATTTTCTTATCATTAATTTTTATT---------------------------------------------------------AATTTTTTTTGTCTATCT---------ATAATTCAAAAAATTTTA---------------AATCTATTAATAACATTC------------TTGTTT---------------------AGACTCTTTAAT---------AGAGTTAAATCTAAT------------------------GGGTTT---------AGA---AGAGGATCTTTT------------------------TTTTTATTTTTA---TTTGTT------TTTATTTTTCTTTTTTTTATAAATTTTTTTTCTATATTTCCTTTTATCCCTTCTCATACAGTTCAGATTAGTTTAATTTTCTTTATTGGTCTTAGTTTTTGATTGTGTTTTAATATTTTTCATTTAATTTTCAATTTTCGAATATTTTTTTCTCACCTGATCCCCGAAGGGTGCCCATTCGTTCTTGTTCCGTTCCTTTTATTAATTGAGTTGGTCAGTCATCTTATTCGGCCTATCACTATTTCTGTTCGTCTTGTGGCTAATATTTTAGCTGGTCATTTATTATTAATTCTTTTATCAAAA---------------GTAGTT------------CAT---TTT------------ACTTTTGCAAGAATCACATTA---------TATTTCCTTCTGAACATCTTAGAATTTTTCGTTAGACTAATTCAAGCTTATATTTTTGTAATTATAGTTTCTCTGTATTATTGTGACGTTAAT---------------
>ca39W
------------------------------------ATGATAAGGTTGTTTACTTCTTTCGACATT------------------TTTGTCAAT---AAAATTCCTTTTTTATGTTTTTATTTTGTTTCTTTTTTTGTTTTT---------TTTAAGTTTTGAGCCAATACTACACTT---------CAT---------GTTGTTTTT------CAT---------AGGGCCTATGCTTTG------------------------------------------------ATGGCG---------------------GCTTTTTTTAAA---------AGAGTTACATCTTTT------------------------AAGTTT---------------AAGACATTGGAC------------------------CTTTTTTTGGTT---GTTTTA------ATAGCTTTTATTTTTTTATTAAGATTCTTTTCTATCCTCCCTTTTAATTTTCCTCTTACATCTCAAATTTCTGTTAACTTGTATTGAGGTCTTAGTTTGTGAGTCAGCCTTTTTATTTTTTCCATTATAATGAATATTAAGCATGTCCTTATTCACTTAATTCCTGAGGGTACTCCCTTTTTTCTAATTTGGTTTCTTTTTTTTGTTGAGCTGGTTAGAAATATTATTCGGCCACTTACTTTAGTAGTTCGACTTTTGGCTAATATTTTGGCAGGCCACTTGCTAATGATTTTACTTTCTAAG---------------ATAGTT------------TTTCTTCTT------------TTTCCTTTTGTAGGATTTTTT---------TTGGTT---CTTAATCTTGTTGAATTTTTTGTATCAATCGTGCAGTCTTATATTTTTGTTACAATGCTAATTTTATACATTTCTGAAATATAC---------------
>ca35
---------------------------ATATTCTGAATGATGAGTTTGTTCTCTTCTTTTGATCTG------------GGAATTTTTAAGTTTAGAGGGTTT------------CTACTGGCTCTG------GTAGCTCTA---------AATTTTCCTTTATCT---------------------------------AAAATCTATTTCTCCTCT---------GGTAACACCCACAGGTTC---------------TCTTTATTCCAAAGATTT------------ATGTCA---------------------GAGTTCTTTTGC---------TCTTTAAATAATTCT------------------------AATTTC---------ACC---AAAGGATTAAAA------------------------AGACTTATTTTA---ATATCC------ATATGTCTTCTATTTTTTCTAAACTCTTCCTCTATCTTTCCTTTCGTGTTTTCTTTAACCTCCCAGATAAGCCTGGTAATAGGGATGAGACTTATGTTTTGGGTTTCTATCATGTCCCTATCTCTTTCCAACAGGTTTAAGGGTCAGATAGGCCATTTTATTCCTGAGGGGTCCCCTAGAGCCCTATCCCCATTCCTACTAGTCATCGAAATCGTGAGGAGAGTTATTCGTCCTTTGACCCTGACCGTCCGCCTAGTGGCCAACGTCTTAGCGGGCCACCTTCTGATCATCTTACTTTGTATG---------------TTGATT------------CAA---AAC------------TTCTCTATGGCTTTCCCTCTT---------CTGCCATTTTTGAACCTTGTGGAGCTTTTCGTATCTTTTATTCAGGCATATATCTTAGCCACTCTCGTTTCTCTGTACTTCAGGGAATTG------------------
>CA2
------------------------------------ATGTTAAGATTATTTTCTAGCTTTGATATT------------TACTACCTCACTTTTCCCCTAGTTGCTGAGATT------------TTA------TTATTATTC---------TTCTTTTTGTCTTGC---------------------------------ACT---TTTATGATTTCG---------CCCTTAACTAGTTCTCTT---------------AGTCTTCTTAAAACCCTC------------TGAGGT---------------------TCATTTCTTCAC---------AGGCTAACGTCTTTT------------------------GGATTC---------TCC---AAATTATTTAGT------------------------TCGTTAGCTTTT---AGCATC------TTTATTGCGGTATTTTTTTTAAATTTCTCCGCAGTCTTCCCTTTTAATTTTGCTGCAACTTCTCAGGTTAGGACAGTTATATTTTTTTCTCTTTGCTCTTGATTGACTCTGATGAGGTTTCTTTGTCTAAATAACTTTAATAGATTCCTTTCTCATTGTGTTCCTGAAGGCGGTCCTATCCTTTTATCTCCACTGTTGTTTGTTATTGAATTAGTCAGAAATTTTATTCGGCCCGTCACTCTCACTGTCCGTTTGGTGGCCAATATTTTAGCTGGACATCTGCTACTCATTCTTTTGTCTAAG---------------TTAGTA------------ATA---AGA------------TTTCCGGTTTCCTTCGGGTTT---------TACTTGGGATTGAATATGGTTGAGTTTTTCGTGGCTTTAATTCAAGCTTATATTTTTGTTACTATGTTAACTTTGTATTACTGTGAAATC------------------
>Boczekella_fabris_HLJ101
------------------------------------ATGTTAAGCCTGTTTAGGTCTTTTGACCTT------------TTCATCTATTCTTTT---------------------TGTAACGCTTAT---------TTTATTTCCGCCTATCTAATCCTGATAAGG---------------------------------TCCTGTATATTCATTAAT---------AGATTGTCAAATCAGTTATTAATAGATCTAAAAAATAATCTTTAT---------------------------------------------GACTTTTTCTTT---------TCCTTATGTTCAATA------------------------AAAATT---------ACC---AAATTCTCTCAT------------------------TCTCTTTTCATT---GTTCTA------TTTATTTATATGCTTATAAATAATTTTATTTCTATGTTTCCCTTCATTTTTTCTTTAACTTCTCATATTATGTTTATTTTAACTTTCTCCCTAATTATGTGACTTTCTATTAATTTGTTCTTTTCTATTAATAAATTTAGAGGCTTCATTTTACATTTAATTCCAACCGGAACACCAATAGCCTTAGTTTTTTTTATGTTTATAATTGAATTAGTTAGAAATACAATCCGTCCTTTAACTTTAACAGTCCGCCTTATGGCAAATATCTTGTCTGGTCACCTTCTTATAATTTTATTATCTTCT---------------CTGGTAAGCTTATCAAGATTG---AGA------------GGGATTATTAGCCTACTATTC---------TATACTTTCCTGAGGTTTATTGAAAGTCTGGTTTCCTTAATTCAGTCCTACATTTTTTGTACACTTACCTGTTTGTATTACTCTGACCTTTTT---------------
>Bipassalozetes_perforatus
---------------------------------------ATAAATTTATTTTCTATGTTTGACCCT------AGCTCTTCTTGGTTT---------TCTTTGGCGTGG------------TCGGTA------TTATTTTTGTCT---CCCTTGTTCTTTTCGGTA---------------------------------CGTTTATGGCTACTTTCT---------CCTCCCTTTCTGAAGCATTTGAAGAAATTAATTTCTCTT------------TTTAAAAGGGAGGTTCAT---------------------TTTTCTTTGAAA---------------AGGAGAGAA---------------------------------------------AAAGGAACTGAA------------------------TCTTTGATTATT---TTAATT------TTTCTTTCTATTTTGTTGTTAAACTTTTTGGCTCTTTACCCTCAGGTTTTTTCTGTTACTTCTCATTTAACTATAAATTTACCTTTATCTTTTTGTTTTTGGTTGTCTCTTATTGTTTTTGGTTGATTTAACAATACTAATCATATAATGGTTCATTTGGTGCCTCAGGGAACGCCCACTTTGCTGATACCTTTTATAGTTTTGATTGAAATAGTGAGAAACTTAATTCGCCCTATCACCTTATGCGTTCGGCTTACGGCTAACCTAATTGCTGGGCATTTGCTTATGTCTTTGTTAGGGAAC---------------TTTCTTCTTTCTATGAGTTTATCTTAT------------TCTTTATTTCTAAGCTTAGTG---------CCTCTACTTCTTACTGTCTTGGAGTCAGCGGTTGCTTGCATTCAAGCTTATGTTTTTATGACTTTAATTACACTGTACGCCACTGAAGTCAAG---------------
>Asternoseius_sp.
---------------------------------------------TTATTCTCCACTTTTGATCCT---TCTACCTCTCATTATCTT---------AGATTAAACTGA------------ATTTCA------ATTCTTATTCCT---CTAACTTTAATTCCTATC---------------------------------ACTTATTGAATTATTCCA---------TCTCGCATTAACAACTTTCTATTTTTAATTATAAATTAT------------ATTATATCTGAAATCAAA---------------------AATAATATTAAC---------AAA---AATAACTTC---------------------------------------------AAAACTTTA---------------------------ATTATTATTTTT---AATCTC------TTTTGAGTAATTATATGCTATAACATAATAGGACTCTATCCTTATATTTTCACCTCTACTAGTCATTTAATAATTACCTTAACTATAGCACTACCCTTATGATTATCATTTATATTATTTGGTTGAATTAATAATACAAATATAATATTTACTCACCTTATTCCATTAGGAACACCCTTAATACTATCTTCTTTCATAGTTTTAATTGAAACCATTAGAAATATTATCCGCCCCATTACTTTATCTGTTCGACTTGCAGCTAATATAATTGCTGGCCATCTATTAATCACTTTATTAAGTAAT---------------ATTTTTGAAAATATATCTCATATTTTT------------CCTATCTCACTCCCTATTATT------------ATTTCACTTCTAACATTAGAATATGCAGTTGCTCTTATTCAAAGATATGTATTTATCACACTCCTATCTTTATATATCACAGAAATTAAC---------------
>Argyroneta_aquatica
---------------------------------------ATAAGATTATTTTCTGTATTTGATCCT---TCTTCTTATTTTGGAGTT---------TCTTTAAATTGG------------TTAATT------ATAATTATAGTT---ATACTATTTATACCTATG---------------------------------AGGTATTATTGTGTGGAT---------AGAGAGTTTAGTTTAGTGAATAAAGGAATT---TTTAAAAAAGGTGGGGATTTGTTTAGGGAAATTGGT---------------------TCT------------------------AAAAATTAT---------------------------------------------TTAGGTTTAAGA------------------------TTTATTTGTATT---GTTACT------TTTTTTTATTTAATTGTGAGAAATTTAATAGGTCTTTTTCCTTTCATTTTTACTTCTACGGCCCATCCTATAATTACTATAGGGTTAGGGGGGGTGATATGAGTTTCTTTTTTTTTTATAGGGTGATTGAAGAATTTTAAAGAGAGAATGGCGCACTTAGTCCCCCATGGAAGCCCTATTGAGTTAGCTCCTTTGTTAGTATTGATTGAAAGTGTGAGTCATTTAATTCGGCCTTTTACTTTATCGGTCCGATTGGCTGCTAATATGATAGCGGGCCATTTAATTATTGGTTTGTTGAGAAGA---------------GTAAGAATAATTAATACTTATGGAATT---------------ATTAGTTCTATTTTTTTA---------CAAAATATTTTAATATTATTGGAATTTGCGGTTGGGGTGATTCAAGGATTTGTTTTTAGAATTTTATTATTACTTTATGCTTTGGATTATTAT---------------
>Argas_lagenoplastis
---------------------------------------------CTATTTTCAATTTTCGATCCA---GCAACCTCTGCAAATTTT---------TCTTTAAACTGA------------TTATCA------ATTTTAATTGTA---ATAATAATTATCCCAAAT---------------------------------TTCTATTGAGCTACTCCA---------TCTCGTCTCCAATTATTTTGAACTTTTATCTCAATAATA------------TTAATTAAAGAATCAAAA---------------------ACGATTTTTTTT---------AAA---AAAAATCTA---------------------------------------------AAGTTTTTG---------------------------ATTCTTTTTCTC---ACAATT------TTTTGATTAATTTTAACAAGAAACTTTATAGGTCTTCTTCCATATATTTTTACACCAACTAGTCACATTAACATAACCTCATTTATAGCCCTACCACTATGACTAACTTTCATAATCTTTGGGTGAACAAACCATTTAAATTCAATATTAACTCATCTGGTCCCTGCGGGAACCCCTATATTCCTTTCAACATTTATAGTATGTATTGAAACCATCAGAAATGTTATCCGCCCATTAACCCTAGCTATTCGATTATCAGCCAATATAATCTCAGGACATCTTCTAATTTGCCTTTTAAGAAGA---------------ACCATTAACATTTCAAATTTAATTTTC------------CCAATAATCCTTCCTGTCCTA------------ATTACTCTAATATTATTAGAAATAGCAGTAGCTATTATTCAAAGATATGTTTTCGTAACCTTGTCTATTTTGTATTTAAATGAAATTAAC---------------
>Ardeacarus_ardeae
---------------------------------ATGATAACTAATATATTTTCTATTTTTGATCCT------TCACTCTTCTTGTTT---------AATGGGTCTTGA------------CTTTTA------TTTGTTTTTACT---TTTTTTCTAATACCTTGT---------------------------------CTTTATTGATGT---TTT---------GGTATTTTTTTTATGGTTTGAAATAAAGTTTACGGTTTT------------TTTTTAAACGAAGTTTCA---------------------TACAGTATTTTT---------------TCCCCTAAG---------------------------------------------AAGGGAGTTTTG------------------------AAGTTTTTTACT---TGTATT------TTTCTCATAATTTTCTCTTTTAATTTTTTTTCTCTTTACCCTTTTATTTTTTCTTTAACTTCTCACTTATTAGTTACTATACCCCTTGCTTATTCATTTTGGTTAGCAATTATTTTTTTTGGTCTTTTTAAATCATTTTATGATTTTTTGGTTCATTTAATTCCTAGTGGTACTCCTTTTGGTTTAATTAGTTTTATGGTTTTTATTGAGTTGCTTAGAAACTTTATTCGTCCTGTTTCTTTAACTTTTCGTCTAGTGGCTAATATGATAGCAGGTCATTTGTTAATAAGATTGATTGTCAGA---------------TTCTTTATTAATTTGTACTTTGAAATGGGAATTATTGTTCTATCTTTAGGTTTTTTACTT---------CAGGGTTTTTTAATTATTATAGAGTTAGGTGTCTCTTTTATTCAAGCTTACGTGTTTTTTACTTTATTGCTTTTATATATAAGAGAGAACGAGACTTCTTCTCAT---
>Apodiptacus_toxicodendri_FJ25
---------------------------------ATAATGATAAGATTGTTCTCTAGATTTGATTAT------------AAATTATTTTCCCCC---TTTTTA------------ATGATGTTTATA------GTTTTAACA---------ACAAATTTAAATTCT---------------------CAA---------ATT---TACTTAATTTCC---------GGAAAGAAATTAATATTC---------------ATCAAATTTTTTAAAATT------------ATAGGA---------------------TCTTTTGTTCTA---------TCACTAAAAATAAAT------------------------AAATTT---------AAC---AAACTCATAAAA------------------------ATAATAATAATT---AGAATT------ATAATTTTGCTCATTTCATTAAATATTCCAGCTGTTTTAAGATACAATTTCGCTTTAACTTCCCAAATGGGGCCAGTCTTATTTATGGCTTCTTCAATTTGATTGGCCTACATTTTAATGACATTAACAAAATCAGCAAAAAATCTAATCTGCCATTTCATTCCAGAAGGTACGCCAATTTATCTCACATGATTCCTAGTAATAGTAGAAATAATTAGAAACTTAATCCGTCCTTTAACCGTCACTGTCCGTTTAGTAGCAAATATTCTAGCTGGTCACTTACTAATAATTATACTATCAAAA---------------CTAGCT------------TTA---ATG------------CATGTAGCAATAGTTCTTATG---------TACACAGCCCTCAACTTAGTTGAGCTATTTGTAGCTTTAATTCAAGCTTATATTTTCATAACAATACTCACTCTGTACTACTCAGAATTAGAA---------------
>Apodiptacus_sp._E11
---------------------------------------------------------------------------------ATTTTTTTTCCT---TTTTTT------------TTAATTAGGTTA------ATAATGAAC---------ACAAACTTAAGGAGA---------------------GAA---------GTG---TACCAAACTTCT---------AACAAAAAAAAATTATAT---------------TGCACATTTATTAAAATT------------ATAAGA---------------------ATTTTTTTTTTA---------TCCTTAAATCCTAAA------------------------AAATTT---------AAC---AAGATCATAACA------------------------ATCAACTTAATC---AGTATT------ATAGTAAGCTTAACAATTTTAAACTTTGCAGCAGTAACAAGATTTAATTTTGCAGTAACCTCCCAGATCAGATTAGTGCTATTCATTTCTTTATCTATTTGAGTCACTTATATAATGTTCAATTTAATTAAAAACATAAAAGGATTCATCAGACACTGCATTCCAGAGGGAACCCCTATTTATCTAACCTGATTTTTATTCATAATTGAATTAATCAGAAACTTTATTCGACCCCTCACAGTCACAGTTCGTTTAGTGGCAAACATCCTGGCCGGCCATTTATTAATAATCCTATTATCTAAA---------------TTAGCT------------TTA---AGC------------ATAGTCGCAATCACCCCTATA---------TACGCTATCCTAAATTTAGTTGAATTTTTTGTGGCTTTAATTCAATCGTATATTTTTGTCACTATACTAACTCTTTACTACTCAGAATTAAAT---------------
>Apodiptacus_castaneae_Z377
------------------------------------ATGATAAGACTTTTTTCGAGATTTGACTAC------------AAAATTTTTTTCCCT---TTTATA------------GTACTAATTTTA------ATAGTATCT---------TCTAATTTAAACTCG---------------------GAA---------CTA---AATTGTTCCTCT---------AATAAAAAAACTTTGTAT---------------TCTAAGTTTTTAAACATA------------ATAGGA---------------------TCCTTCTTTTTA---------TCTTTGAAACCAAAA------------------------AAATTC---------AAT---AAAATTATAACT------------------------TTAATTTTAATA---AGAATT------ATAATAACTCTTTTAATTTTGAACACCTCTGCAGTTACAAGATTTAATTTTGCTTCAACCTCACAAATAAGTTTAGTTCTTTTTGTTTCTTTGTCAATCTGAATAACATACATAATTTTTATAATTGTAAAAATAATAAAAGGTTTCATTATACACTGCATCCCTGAGGGGACTCCTATTTACTTAACGTGATTTCTATTTTTAATTGAACTAATTAGAAATTGTATCCGACCCCTCACAGTAACTGTGCGGTTAGTTGCTAACATTTTAGCGGGTCACTTGTTGATGATTCTTCTATCCAAA---------------CTAGCT------------CTA---AGA------------AGAACTATAATCACACCTTTT---------TACATAATCCTAAATATAATTGAATTTTTTGTTGCTTTAATTCAGGCATACATTTTCGTAACGATACTAACTTTATACTACTCAGAAATAGAA---------------
>Amphitetranychus_viennensis
---------------------------------------------TTATTTTCTTCTTTTGATGTA---AAAAATTTTTTGTTTTTT---------------------------------TCTTTT------TTATTTTTAAATATTATTTTTATTTTATTTTTT---------------------------------AATTTATTTAAAACTTAT---------AGAAAGTTTATATTTTTAATAAAAAAAATAATTTTATTTCTTTATTTTAATATTAATAAA------------------------------------------------------------------------------------------------------------------------ATA------------------------ATTTTTTTTAAT---TTAATT------TTTATAATAATTTTTTTTTTAAACATTTTTAGATTAAACTTTTTTAGTTTTAATTTAACTAGACAATTTAGATTAAATTTAACTTTTATTTTTTTATTATGATTACCTACTATAATTATTAGATTAACTAAGATAAACAATATTTTTTTAATTCATTTATTACCATTAGGAACTAAAGGTTTATTAATCCCTATAATAATTTTAATCGAGTTAATGAGATTTTTTATTCGTCCTTTAACCCTATTTTTGCGTTTAAGTATTAATATAATTGCAGGGCATGTTCTTATAAGTTTAATTAGTTTA---------------ATAATTATACATAATAAT---TTATAT---------------TATTTATTTATTATATAT---------ATTTATATATTA------ATAAAGTTTTTAGTAAGATTTATTCAGTCTTATATTATTGTTACTTTAATTAATTTATATATTGAAGAAATTTATGAC------------
>Ammothea_carolinensis
------------------------------------ATAAACAATTTATTTAATATGTTTGACCCTACTTCCTTAACTTTTAATTTA---------AAATTTAATTGA------------TTAAGA------ATATTAATTACT---TTATTCTTATTACAATAT---------------------------------AATTTATGAATTTTAAAT---------AATCCCTTTAATAAATTTATTAATATTATACTAAATTTA------------TTTTATAAAGAAATAAAA---------------------ACTATAATTATT---------ATA---------------------------------------------------------AATAAACCTATT------------------------ATTATATTTATT---TCCATT------ATAATAGTAATTTTTATTAATAATTTTATAGGATTATTCCCTTACATTTTTACTAGAACTAGACATATTATAATTTCATTTTTTTTATCATTATTATTATGACTAACTTTTAATATTTATGGATGAATTATTAATACATCATCAATACTTACTCATTTAGTTCCAATAGGAACACCAGTAGTATTAATACCTTTTATAGTAATTATTGAATCAATTAGAAATATAATTCGACCAATTACTTTAAGAGTACGATTAATAGCAAATATAACTGCAGGACATTTACTAATTTCTTTAATATCCTCC---------------ATTTGTGAAAAAATAAATTTATTTATA------------AATTTAATTATTATTATGTTA---------CAAATATTACTAATAATATTAGAATTAGCTGTAGCTTTAATTCAATCTTATGTGTTTACTACTTTATCTTCTTTATACTATAATGAAATAAAT---------------
>Amblyomma_cajennense
---------------------------------------------CTATTTTCTATTTTTGATCCA---TCAACTTCAAATACTATA---------AGTATAAATTGA------------ATAGCT------TTATGCTTTTGA---ATATTAATCATCCCATTC---------------------------------CCATTCTGAGCTTCTTCT---------TCTTTATTTCTAATTTCTTGGAAAACTCTTTATAAGAAG------------TTTTTCCAAGAAATTAGA---------------------AATAACGTTAGA---------ACA---TTTAAATAT---------------------------------------------AAAAATATT---------------------------CTTATATTAACT---GTAATT------TTCTGTTTAATTTTATTTAGAAATTCGTTAGGTTTATTACCCTATGTTTTTACCCCTTCAAGGCATTTATTATTTTCTATATTTTTTTCATTTCCTTTATGAATTTCTTTGATTCTTTTTAACTTGTTAAATAAATTTACCAAAACAATAAGACACTTAGTACCTTTAGGATCTCCTATTGCTTTAAGTTTTTTTATGGTTTTAATTGAAACTGTGAGGAATTTAATTCGTCCTATTACTTTGTCAGTGCGATTGACCGCTAATATAATTAGAGGTCATTTATTAATCCATTTATTGTCAACA---------------ATAATAATTATGAGACCTTCTTTTTTT------------TCTTTAATATTTCCTATTATA------------GTAATATTATTAATTTTAGAAACTGCTGTTGCAATAATTCAAAGTTTTGTATTTGTAACTTTAATCTCTCTTTATTTAAATGAAACT------------------
>Allothyrus_sp.
------------------------------------ATAACTAACTTATTTTCTATTTTTGACCCT---TCATCATCCTCTTTATTT---------AATTTTAACTGA------------TTATCA------ATTATTATAAGT---TTATTTTTATTTCCTTTT---------------------------------TTATTTTGAACCATTCCT---------TCGCGCTTTCAAATATCAATTAATTATTTATTCTTATCA------------GTAAAAAAAGAACTTATT---------------------AATAATTTTATT---------CTT---ATAAATTAC---------------------------------------------AATTCATTA---------------------------TGAATTTTTTTA---GCATTA------TTTTGATTTATTCTTATTAATAATTTTATAGGATTATATCCTTATATTTTTACTGCTACTAGTCATATCTCTTTAACTCTCATAATATCTTTTCCATTTTGATTAATACTTATATTATTTGGATGAATTAATTATACTAATCATATATTTACACATTTAGTACCAACAGGTACACCCATAATTCTTTCTTCCTTTATAGTATGTATTGAATCTATTAGAAATATTATTCGTCCAATTACCTTAGCAATTCGATTAGCCGCAAATATAATTGCAGGTCACCTTCTATTAACACTTTTAAGAAAT---------------ATTTTAGAAAAATTACCTAATATAATT------------CTAATAATTATTCCTTTAATT------------ATCATACTTTTAATTTTAGAAGCAGCTGTAGCCATTATCCAAAGATATGTTTTTGTAACATTAGCCTCATTATACTTAAATGAAATTAAC---------------
>Aculus_sp.nov._Z388
------------------------------------ATGATAAGAATATTTTCCAGATTTGATTTA------------ACTTTATCTAATTTT---AGCACT------------TTTATCATAATA------ATCTTAATT---------TATACAGTTTCAGAA---------------------------------AAATTATTTCAGCTCAAC---------AGAAACATAAATTTTAAA---------------ATTCCTATTGTTTCAGAA------------CTAAGA---------------------AAATTTATAAAC---------TCTATCAAGCCTAAA------------------------ATGTAC---------AGA---AAGTTCTCTAAA------------------------ATAATATTGTTA---AGTATA------ATAACAATATGAGTAATCATAAATAGTTCATCAATTTTAGCTTACACTTTCCCTCAAACTTCTCAAATTAGAATAGTAATATTTTCATCTTTAGTCGTATGATTATCTTTTATAATGTTTACTATAAGAACAAAAATGAAGGACATATTAGCCCATTGAATCCCAGAAGGGTGCCCTCTCTCTTTAACTATCGTACTTTTCATAATTGAAATTATTAGAAATTTAATTCGTCCAATTACAGTGACCGTTCGTATAGTTGCTAATATTCTATCTGGACATTTAATCATAATTCTACTAGCAAAA---------------ATGGCT------------ATT---CAC------------ATAAACTTTTCTTTGTTATTT---------TACATTTTATTAAATTCTATAGAAATAGCCGTAGCTTTGATTCAATCTTACATTTACATAACCATATTCGTTTTATATTACGCAGAGATT------------------
>Aculus_sp.nov._Z316
------------------------------------ATGATAAGATTGTTTTCTACTTTTGATTTT------------TTTATTTTCTATGTTACTTTTTTT------------ATAGTTTTCTTC------TTTATTTTT---------TCCATAATATTTAGA---------------------------------AATTTTTATTTAAATATA---------ATAAAAAATCAATTTATA---------------AATATTTTTTTTAAATTT------------ATTGGA---------------------AGATTTTTTTCC---------AATCTAATAAACTTC------------------------AATTTT---------TCT---AAAAGATCTGAC------------------------TTCCTTTTTCCT---TCTATG------CTAATAATAATTTTTTTTTTAAATTTTTCTTCTATCTTTCCTTATATTTTTTCTTTAACTTCTCAGCCTAGTTTAGTTTTCTTGTTTAGAATTTGTATTTGAATTTCTATTATAGTTATCTCCTTATCTTTTAATTTTAAAGGTCAATTCGGGCATTTTATTCCAGAGGGAGCTCCTTTTCTTTTGGTTCCTACATTATTTTTAATTGAATTGGTGAGAGCTACGATTCGTCCTGTAACTTTGATAGTCCGTTTGGTAGCTAATATCCTAGCAGGGCATTTATTAATTATTCTTTTATCTCAA---------------TTAGTT------------CAT---TTT------------TTTCCTTTAACTTTCCCTATG---------CTATCTGTTTTAAATATGGTGGAAATTTTTGTTTCATTAATTCAGTCTTATATTTTTTTGACTTTGTGTTCACTTTATTACAGGGAAATT------------------
>Aculus_sp.nov._HEN16
------------------------------------ATGACAAGACTTTTTTCTCCTTTCGATATA------------AAATATTTTTATTTC---TGCTCC------------TCTTTTTTTTTG------ATTAGACTA---------TTTCTCATCTTTAAT---------------------TTC---------TTT---TTTAAAGTCAGA---------TCTTTGGACAATTCCATT---------------CGTAAGCTAGTAGGGTTA------------TTAACA---------------------GAATTTTTCTTG---------TCTTTAAAACCCAAA------------------------ATATTT---------AAT---AAGTTTAGTGGG------------------------TTGTTGTTTGCA---TCTGTT------TTCTTTTTAATTTGTATGATTAATTTTTTATCAGTTTTTTCTTTTAATTTTCCTCTCTCTTCCCAAGTTTCTATAGTTGTAACATTTTCTCTTGGAGCTTGACTAAGACTGGTGTTTTTTTCTATTATTAAAAATATCAAAGGATTTTCTTCTCACCTCATTCCGGAAGGAACTCCTCTCCCTCTTACCGTACTTTTATTCTTAATTGAATTGATCAGTACTATTATTCGTCCTCTGACCCTTATGGTCCGTCTCGTTGCTAATATTTTAGCAGGACATCTTTTAATAAGGCTTCTTTCCTCT---------------TTGGTT------------TTC---TAT------------TTCTCAGCCTCTTTCGTATTC---------TATGTAGGACTTAACTTAGTGGAACTATTAGTAGCCTTGATTCAGTCTTATATTTTTACTACTATAATCGTTTTATATTTTTCAGAAGTC------------------
>Aculus_sp._GZ134
---------------------------------------ATGAGATTGTTTTCTTCTTTTGATTCT------------TTTATATTTTGTTGG---CCCATT------------TTGATATATTTT------TGTCCCTTA---------GTTTTCATACTCAGA---------------------GTT---------CAC---AACAAATTAAAT---------TCTTCAGTTTCATTTATT---------------TCTAATCTA---AAATTT------------TTAGAT---------------------GCTTTTTTTTAT---------TCTTTAAAGCCTAAG------------------------ACATTT---------AGC---AAAGTGTCTCTT------------------------CTTTTAGTTATT---TCTGTT------ATTCTTTACGTGTGGTTTTTAAATTTATCTTCAGTTTTTTCTTTCAATTTTGCTTTAACTTCTCAATTCAGGGTGGTTATATTTTTTTCCTTGACTGTATGGCTGAGATTTAATTTATTTTCACTTCGGGGGAATGCCAAAGGTTACCTGGCTCATTTAATTCCGGAGGGAACTCCGATTTTTTTAACTTCTCTCTTATTTTTAATTGAAATTGTTAGTAATTTAATCCGTCCTATTACCTTAACGGTACGTCTGGTGGCTAATATTTTAGCGGGCCACCTTCTTATAATTCTGCTATCTAAA---------------TTAGTT------------ATG---CTT------------AATGGTTTAATATTTTTTACT---------TACATTTTTCTGAATATGGTTGAGCTATTCGTCGCTCTGATTCAATCATATATTTTATCCACTATAGTAATTCTTTACTTTTCTGAAGTACAT---------------
>Aculus_schlechtendali_CA18
------------------------------------ATGACTAGATTATTCACCCCTTTTGACATA------------AAATTATTCTACCTA---GGTTCT------------TTTTTCTTTATT------TTAAGGACA---------TTTTTTTTCTTAATC---------------------TCT---------TTC---TTTAAAGTTAGA---------ATTTTGAGGGTTTCTTTA---------------AACAAACTGTCGAGTGTT------------TTGGTT---------------------ACCTTTTTTTTG---------TCCCTTAAGCCTAAA------------------------ATATTT---------TCC---AAATCTAGAAGA------------------------TTAATCTTTATA---TCTATT------TTCTTGATAGTTGTTACCATTAATTTGCTATCTGTGTTTTCATTTAACTTTCCCCTCTCCTCTCAAGTTTCAATAGTTATATTTCTAGCTCTTAGTTTATGAGCAGGTTTGGCGATCTTTTCTCTAATTAAAAATATTAAAGGCCTGTCTTCCCACCTCATTCCAGAAGGAACTCCGCTCCCTTTAACTGTATTACTGTTTCTAATTGAGTTAGTTAGGACTATTATTCGTCCTCTAACTCTTATGGTCCGTCTTGTTGCAAACATTTTGGCAGGCCACCTTTTATTGATTCTTCTTTCTTCT---------------TTGGTC------------TTT---TAT------------ATACCCCCCTTTACTCTTCTT---------TATATTTTTCTCAATTTAGTAGAATTAATAGTAGCTCTAATTCAAGCTTATATTTTTACTACTATAGTTGTTCTTTATTTCTCTGAAGTT------------------
>Aculus_populi_HEN13_MT1
------------------------------------ATGATAAGACTTTTTTCCCCTTTTGACTTG------------TTCTTCTTTAATAAA---TTTTTT------------TTAGTTTTAATT------TTAACTTTC---------AGTTTTCTTTTAATT---------------------AAG---------TTT---TGAAAAACAGAT---------GTCTTCAACATATTTTTT---------------CAAAGGCTATCTTTT---------------CTAGGA---------------------GAATTCTTTTTA---------TCTCTCAAACCCAAA------------------------TCTTTT---------AAC---AAAGGCACGCTA------------------------GTTTTTTTAATT---TCACTG------GTCTTGTTAGTCTCTTTCTTGAATCTTTCATCTGTCTTTTCTTTTACCTTCCCAGCGGCCTCTAGTTTTGGAATGGTATTTTTCATAGCTTTAATATTCTGAATCTCTCTGGTTTTCTTCTCTGTTTTTAAGAGAACTCAAAATTTTTTGAGCCACCTGATCCCGGAAGGGTCTCCTTTAGGATTATCAATGTTTTTGTTTTTAATTGAATTAATCAGTAGAATTATTCGTCCTTTAACTTTAACAGTGCGTCTTACCGCCAATATTTTAGCTGGGCATCTTCTTATGATTCTGCTGTCTAAA---------------TTAGTA------------TTT---ATG------------TTCCCACCTATTGTTGTTTTA---------TATGCTCTATTGAATTTAGTAGAGTTCTTCGTCTCAATCATTCAGGCCTATATCTTTTGCACAATAATTTCTTTATACTTCGCAGAAGTGCAT---------------
>Aculus_ligustri_HEN33
------------------------------------ATGACTAGACTATTCTCACCTTTTGATATA------------AATCAATTTTTTTTG---TGTTCT------------TTATTTCTCGTG------TCAAGACTA---------TTTATCATTTTAGGG---------------------TTG---------GCA---TTTAAAATTAGA---------TTTCTTGGGTTTTCTTTT---------------GCCCATTTGTTTAGAAAT------------TTAGTA---------------------AACTTTTTCTTG---------ACCCTCAAACCTAAA------------------------ATGTTT---------AAC---AAGGTTAGAACC------------------------TCTTTATTTATA---AGTATT------TTTATTCTGGTTTTGCTAGGGAATTTTCTATCCGTGTTTTGTTTCAATTTCCCCCTTACCTCTCAGGTCTCCACAGTTGTAACTTTGTCCTTTGGAGTATGAATGAGTCTTATTATTTTTTCTGTTATAAAAAATCTAAAAGGATTTACTTCACACCTAATCCCTGAAGGAACCCCTTTACCCCTTTCTATCTTATTATTTATCATTGAGTTGGTAAGGAATGTTATTCGTCCTCTTACTTTAATAGTCCGTTTAGTAGCCAACATTTTAGCAGGCCACTTATTAATAAGACTCTTGTCTTCT---------------TTGGTG------------TTT---AAC------------TTCTCTTTAGCTTTTATTTTT---------TACCTATTGCTAAATTTAGTCGAGTTAATGGTAGCTTTAATTCAAGCGTATATCTTCACTACTATGACTGTTCTTTATTTCTCTGAAGTT------------------
>Aculus_ichnocarpi_GZ124
---------------------------------------ATGAGATTGTTTTCTTCTTTTGATTCT------------TTTATATTTTGTTGG---CCCATT------------TTGATATATTTT------TGTCCCTTA---------GTTTTCATACTCAGA---------------------GTT---------CAC---AACAAATTAAAT---------TCTTCAGTTTCATTTATT---------------TCTAATCTA---AAATTT------------TTAGAT---------------------GCTTTTTTTTAT---------TCTTTAAAGCCTAAG------------------------ACATTT---------AGC---AAAGTGTCTCTT------------------------CTTTTAGTTATT---TCTGTT------ATTCTTTACGTGTGGTTTTTAAATTTATCTTCAGTTTTTTCTTTCAATTTTGCTTTAACTTCTCAATTCAGGGTGGTTATATTTTTTTCCTTGACTGTATGGCTGAGATTTAATTTATTTTCACTTCGGGGGAATGCCAAAGGTTACCTGGCTCATTTAATTCCGGAGGGAACTCCGATTTTTTTAACTTCTCTCTTATTTTTAATTGAAATTGTTAGTAATTTAATCCGTCCTATTACCTTAACGGTACGTCTGGTGGCTAATATTTTAGCGGGCCACCTTCTTATAATTCTGCTATCTAAA---------------TTAGTT------------ATG---CTT------------AATGGTTTAATATTTTTTACT---------TACATTTTTCTGAATATGGTTGAGCTATTCGTTGCTCTGATTCAATCATATATTTTATCCACTATAGTAATTCTTTACTTTTCTGAAGTACAT---------------
>Aculus_huzhongsalixus_HEN37
------------------------------------ATGATGAGACTTTTCAGAAGGTTCGATTTA------------GCTTTTTTCTTTAAA---AGACTT------------CTCTTACTTTCT------TTTTTCCTT---------ACTTTCCTCTTAACT---------------------------------TTTTTTTACAAATGTAAT---------ATTTTTAGTTCTTTTTTT---------------TCTTATTTATGAACTAAT------------TACCTT---------------------CATTCTTTCTTA---------TCTTTAAAACCTTTA------------------------GCTTTC---------ACT---AAATTATTCTTA------------------------GTAGCAGTTTTT---TCCTTT------TTCAGATTTATTGTGTATATAAATTTTTTTTCAGTTTTCTCGTACAGATTTCCCTCTAATTCTAGATTTGGATCGGTTCTATCCGCAAGGCTATGCTTTTGATTAAGTCTTTTCGTTTTTGGGTTTTTTAATAATCTAAAGGGATTCCTTTCTCATTCTATCCCAGAAGGAACTCCAATTTTTCTTACTATATTCCTCTTTTTAATTGAGCTTTTAAGAAATGCTATTCGTCCCCTTACCCTAACCGTCCGATTAGTGGCTAATATTCTGGCGGGTCATTTACTTATAATTCTCCTTTCTAAA---------------CTAGTA------------TTT---ATT------------TTAAAATTGTCTTTTTTAGGT---------TACATTTTATTGAATATCGTTGAATTGGCAGTAGGGATTATTCAGGCTTATATTTTTTGCACTTTAGTAACTCTGTATTTTTCAGAAATTCAT---------------
>Aculus_bambusae_SD15
------------------------------------ATGATAAGATTATTTTCTAGGTTTGATATG------------CTTCTTTTTTTTAAA---AATTGA------------GTCAGATTCTTT------TTTATCAGG---------GTAGCTTGCACTTTA---------------------AAT---------TCT---TATGTCTTTTCT---------TCCGTTAGAAACTTAATA---------------GGGATTATTTATATAAAC------------TTAAGT---------------------TCCTTCTTTTAT---------TCTTTAAAATCTAAG------------------------TCTTTT---------AAT---AAGTTTTCTAAT------------------------CTGATTTTTATT---TCTTTC------ATTACTATATTGGTTTTTATAAATTTTTTTTCTGTTTTTTCCTATAATTTTCCTTTTTCTTCTCAGGTAAGAACTATACTTTTCTTCTCTTTAACTACTTGATTTAGATTTATTTTTTTTGGATTTTATTCTTCACCTAGAAAATTTTTATATCATTTTATTCCAGAAGGAACTCCGCTCCCTTTAACTTTTTTACTTTTTTTGATTGAGTTAGTAAGTAATATAATTCGTCCTATTACTTTGATAGTTCGACTAGTGGCTAATATCTTGGCAGGCCATCTTTTAATAATTTTACTTTCAAGA---------------CTAGTT------------TTT---AGG------------GTTTCTTTAGCTTTCCCTTTT---------TATATCTTATTGAATTTAGTAGAAATTTTCGTATCTTTAATTCAATCTTACATTTTTGCTACTATGTTAGTATTATATTTTAGAGAGGTG------------------
>Aculops_taihangensis_Z289
------------------------------------ATGACCAGTCTTTTTAGAAGATTTGATTTA------------GCTTTGTTATCTGGC---GCATTT------------TGAATTTTAAGC------TTAGTAATT---------TGTTCTATTCTTAGT---------------------TTT---------GCATGTTCTAAATTTTCT---------ATTTTTACTATTTTTTTA---------------AGAGAGCTTAGTGTGGCC------------CTTAGA---------------------ATGTTTTTTTTA---------TCCCTCAAA---AAA------------------------GATTTC---------TCA---AAAAGAAGAATT------------------------GTTTTATTTGCA---AGAGTT------ATCTTTTCTATTTTTATTATTAATTTCTTTTCTGTTTTTTCTTTCGTTTTTCCCCTTTCCTCTCAATTTGGTTTGATTTTAGGATTTTCTTTGGTTTATTGATTAAGATTATTAATTTTTAGGGGGAAGTGAAACTTTAAGGGATTTATTTCACATTTAATTCCAGAAGGTTCTCCTTTAGGTCTCTCCTTTTTTTTGTTTTTAATTGAGTTAGTTAGTAATGTTATTCGTCCGGTAACTTTATCTATTCGTCTTGTAGCCAACATTTTGGCAGGTCATCTCCTTTTAACTTTACTTTCTAAT---------------TTAGTT------------TTT---ATT------------CTATCTCCTTGTATTTTACTT---------TATTTTTTCCTCAACCTAGTTGAACTAGGGGTGGCTTTGATCCAAGCCTATATCTTTTGCACAATAATGGTACTTTATTTTTCTGAAGTT------------------
>Aculops_sp.nov._Z332
------------------------------------ATGACCAGATTATTTTCTTCCTTTGATCTG------------GGATTCTTCAGATTTGGGTCTTTT------------TGTTTATTGGTT------TTTCTTACT---------TCTTCTATAATG------------------------------------CTATCTTGGAAACAATCC---------CATTTAATTTTAGCTTTT---------------ACAGTTTTTGTAAAAGAA------------ATTTCA---------------------ACATTTTTCTTC---------TCTTTAAAACCTCAT------------------------TCCTTC---------TTT---AAGAGGATGTCA------------------------CTCTGGTTGGTA---ATTATA------TTTATTTTCGTCTTTACAATTAACTTTTCCTCTGTATGGCCCTATTCTTTCGCTTTGACTTCTCAAGTAAGGATAGTTATGTGCATAGCCCTCTCTTTTTGAATTTCCTTTATCCTAATTCAGATGGGTAAAAACATCCATTATTTTTTTGCCCATGCAATTCCTGAAGGAACCCCCATTATGCTAACCTGATTCTTGTTTATAATCGAAATGGTTAGAAATTTAATTCGTCCAATCACCTTGACCGTTCGATTGGTAGCCAACATCTTAGCGGGCCATTTATTGATGATTCTTCTTTCTAAG---------------CTGGTT------------CTA---TCG------------TTCCCCCTAGTAGGCCCAATA---------TACTTGGTTCTAAATTTAGTGGAGTTGTTTGTAGCTTTGATTCAAGCATATATTTTTTGTACAATAATTTGTCTATATTTTTCTGAAATCCAA---------------
>Aculops_sp.nov._CA13
------------------------------------ATGACTAGATTATTTTCTTCTTTTGATACC------------AATGTTTTTAATCTA---ATTTTT------------TTAATTCTAATT------TTATCTTCC---------ATATTGATTTTTTCT---------------------AGG---------ACC---CAGTTAGCTTCC---------AATCTTCACAATTTAGTT---------------CAAGTTTTTTACTTGAAT------------TTAAGC---------------------TCTTTCTTTTCC---------TCTTTAAAACCAAAC------------------------AGATTT---------AAT---AAATCTAGAGGA------------------------ATCTTTTTCATG---TCGTGT------TTAACTACTATCCTATTTTGTAATTTCTTTTCAGTTTTCTCTTTTAATTTCCCTTTAACTTCTCAAGTTTCTACGGTGATACTTATTGGACTTTCTTTCTGATTGAGCCTTATTGGATTTTCTCTACTGTGTAATATTAAGGGGTTTCTTTCCCACTTAATTCCAGAGGGAACACCTCTTCCTTTAACTTTATTGCTTTTTTTAATTGAATTAGTTAGTAATATTATTCGTCCTTTAACACTAACCGTCCGATTAGCTGCTAATATTTTAGCAGGACATTTATTAATAAATTTATTGTCCCAA---------------CTAGTT------------TTT---AAA------------TTTAGATTCTCTTTTTTCTTA---------TACGTGGGTCTAAATTTGGTGGAATTACTGGTAGCGTTAATTCAAGCTTATATTTTTACTACAATAACAGTCCTTTATTTTTCAGAGGTT------------------
>Aculops_sp._CA47
------------------------------------ATGATGAGTTTATTTTCTCCTTTCGACTAT------------TTCTTTTCGGTGGAT---------------------TCAGTGGTATTT---------TTTTTT---------TTAATTTTATTTTTT---------------------------------TTTTTGGTGCATCTAAAT---------AAAATTAGGACTCCCTTTTTT------TTAATTTCAAACTTATTTGGATTT------------TTAGAA---------------------GAATTCTTTTTA---------AGGCTAAAATTTAAG------------------------AGTTTT---------ACT---AAGGGGGCTTTA------------------------AATTTAATTTCA---TCATTG------TTTTTTCTCCTATTTTTATTGAATGTTATTTCTGTTTTCCCATTTGTTTTTCCAGTTAACTCTCAAATTAGTTTCGTTCTTTTCCTGGCTCTTTCTATTTGGCTGGGTTTTATGGGATTTTCAAGAATTTTTAACCCTAAAGGACTTTTTATTCATTTTGTGCCTTCGGGGGCTCCTCTAATTCTGGCTCCTTTTTTGTTCCTAATTGAAATTGTGAGAAGGATTATTCGCCCTATCACTTTGACTGTACGTTTAGCTGCAAACATTTTGGCTGGGCATTTGTTAATAATTCTGCTTTCAAGT---------------CTGGTC------------TTT---TCT------------AGGGGAATCTCCTTTATTTTT---------TATATAGTTCTGAACTTGGTAGAGCTCATAGTTGGGTTAATTCAGTCTTACATTTTTTGCACTATGACCTGCCTTTATTTTTCAGATGTTGAA---------------
>Aculops_sinensis_HEN18
------------------------------------ATGACTAGACTATTTTCACCTTTTGATATA------------AATCAATTTTTTTTG---TGTTCT------------TTATTTCTCGTG------TCAAGACTA---------TTTATCATTTTAGGG---------------------TTG---------ACA---TTTAAAATTAGA---------TTTCTTGGGTTTTCTTTT---------------GCCCATTTGTTTAGAAAT------------TTAGTA---------------------AACTTTTTCTTG---------ACCCTCAAATCTAAA------------------------ATGTTT---------AAC---AAGGTTAGAACC------------------------TCTTTATTTATA---AGTATT------TTTATTCTGGTTTTGCTAGGGAATTTTCTATCCGTGTTTTGTTTCAATTTCCCCCTTACCTCTCAGGTCTCCACAGTTGTAACTTTGTCCTTTGGAGTATGAATGAGTCTTATTATTTTTTCTGTTATAAAAAATCTAAAAGGATTTACTTCACACCTAATCCCTGAAGGAACCCCTTTACCCCTTACTATCTTATTATTTATCATTGAGTTGGTAAGGAATGTTATTCGTCCTCTTACTTTAATAGTCCGTTTAGTAGCCAACATTTTAGCAGGCCACTTATTAATAAGACTCTTGTCTTCT---------------TTGGTG------------TTT---AAC------------TTCTCTTTAGCTTTTATTTTT---------TACCTATTGCTAAATTTAGTCGAGTTAATGGTAGCTTTAATTCAAGCGTATATCTTCACTACTATGACTGTTCTTTATTTCTCTGAAGTT------------------
>Aculops_sinensis_GZ38
------------------------------------ATGATAAGACTTTTTAGACCCTTTGACTTA------------GCCAACTACCCTTTA---TGCATA------------ACTATAATGTTA------ATGATTACA---------TTAAACTTAGTTAAA---------------------------------ACGGTTTTTAAATTAAGA---------AAAATTATAATTTTTATA---------------AATGAGATTAGAACATAT------------TTTTCT---------------------ATATTTTTATAC---------TCTTTAAAAATGAAA------------------------AATATT---------AAC---AAAAGTTTTAAA------------------------CTGTTGATGACA---TCAATA------TTCATTTACTTGTTTTTTTCTAATTTTTCAAGTGTTTCCCCCTACAACTTTCCTATGACATCTCAAATGGGGGCTATTATATTTGTTTCTGTTACCTTTTGAATATCTATTATTTTAATACCTCTACTAAACAGGAGAAAAAATTTTATTTCTCACTTTATACCTATTGGCACTCCATACCTTTTGGTTCCATTCTTATTCTTAATCGAATTAGTCAGTTCAATTATCCGACCTTTAACTGTTTCTGTACGATTAGTCGCAAACATCCTAGCTGGGCATCTTTTAATAATTTTATTATCCGAA---------------CTAGCC------------CTA---AGT------------AACTTACCATTTTACCTAGCT---------TATATCACTTTAAACGGAGTGGAGCTCGTAGTATCAATTATTCAAGCCTATATCTTTTGCACTATAATCACTTTGTACTATTCAGAAATCGCC---------------
>Aculops_lobuliferus_CA42
------------------------------------ATGATGAGGCTTTTTAGATCTTTTGACTTA------------TTTTTTTTTAATTTA---GCTTAC------------TTTACTTTC---------------TTT---------TCATTTTTCCTGATT---------------------GGAGGGTGTTACTTT---TGGGTAATCCAA---------CCC---TCTTTAGTTTCA---------------GTTAAATTAATTAACCCT------------CTCAGA---------------------TTGTTTATCCTT---------TCTTTAAAAGCTAAA------------------------ATATTC---------ACC---AAATTTAGCTTG------------------------GTCCTTTTTATC---AGAACA------TTTATTTTTATTGCCATTTTAAACTTTTTTTCTGTTTTTTCTTTCATTTTTCCTTTTAGCTCTTCTTTTGGTTTAGTCATGTGTTTATCCCTATCTTTTTGGGTTAGAATTGTTAGTTTTTCTTTACTAAACAGATTACCTATGTTTTTATCCCATTTGATCCCAGAGGGGTCTCCTTTAGGACTTTCTTTCGTTTTATTTCTAATTGAGGTAGTGAGTAGGATTATTCGCCCTTTAACCTTAACAGTTCGGTTGGTAGCTAATATTCTGGCAGGACATCTCCTTATAATCCTATTATCAAAG---------------TTAGTT------------TTT---ATT------------GGTTCTTATACAGCTTTCCTG---------TACGTTGGTTTGAATATGGTTGAAATTTTCGTTTCTCTAATTCAAGCCTACATTTTTTTAACAATAATTTCTTTATATTTTTCTGAAATACAT---------------
>Achelia_bituberculata
------------------------------------ATAAATAATTTATTTTCTGTGTTTGACCCTACTTCTAATTTATTAAATATT---------CAATTGAATTGA------------ATTAGT------ATAGCCATCATT---ATTATATTTTTATATTAT---------------------------------AATTACTGGTTAATAAAT---------TCTCGATTTTTAAAAATTATTAATATTATAATAATTACT------------TTTATTAAAGAAATAGGA---------------------GATAATATCAAA---------TCC---------------------------------------------------------AAAGTTATTTTA------------------------ATTTTATTTTTT---ATAATA------ATTATGTTTATTTTTATTAATAATTTTATAGGATTATTTCCTTACATTTTTACTAGAACTAGTCATATTTTAATTACTTTATCTTTAGCTTTATTATTATGAATTTCATATTATATTTACGGTTGAATTATAAAAACTTTTATAATATTAGCGCATTTAGTTCCCATTGGAACACCTTTACTATTGATGCCTTTTATGGTATTAATTGAAACTATTAGTAATATTATTCGTCCTATTACACTGAGTGTTCGATTAATAGCAAATATAACAGCGGGACATCTATTAATCTCTTTGATATCTGGA---------------ACTTGCCAAAATTTGAATATGTTTAGT------------AGTGTTGTTGTTGTATTACTA---------CAAATAATATTAATAATTTTAGAATTAGCCGTTGCTATTATTCAATCATATGTTTTTACTACTTTAGTTTTATTATACTATAATGAAATAAAT---------------
>Aceria_pseudoligustri_kadono_FJ31
------------------------------------ATGATAAGTCTTTTTTCATCTTTTGATTTA------------GGTTTGTATAATGGT---TCTTTA------------ATATTCTTTCTA------ATTGTTTTA---------TATTTATGTTTTAGA---------------------AAA---------ATT---TTTAAACTTAAT---------TCTTTGAGTTTATTGGTT---------------TATTTTTTATTTAAATGA------------ATAACA---------------------GAGTTTTTTCTT---------TCTTTAAAACCAAAA------------------------TATTTC---------AAT---AAAGATAGTAGA------------------------ATAATTTTTTTA---ACTATT------TTTTTTTTAATTTTAATTATAAATTTTTTTTCAGTTTTTTCTTTTAATTTCCCTATTACTTCTCAAATTTCTAAAATTTTTTACCTGGCTACTACTCTTTGAATGAGTTTGATTACTTTTTTTGCTATTAAAAACACAAAAGGCTTTTTTTCTCATTTAATTCCAGAAGGAACCCCTTTAATTTTAACATTTTTGTTATTTTTAATTGAATTAATTAGAAGATTAATTCGACCTTTAACTTTAACAATTCGGTTAGTAGCTAACATTACGGCAGGACATTTGTTAATAACATTGATGTCTTAT---------------TTAGTT------------TTT---CAT------------TTCAATCCAGCTTTTATTTTT---------TACTTGGGATTAAATTTAGTAGAATTATTTGTTTCTCTAATCCAATCTTATATTTTTTCCAGAATGATTGTGCTTTACTTTTCTGAAATC------------------
>Aceria_aloinis_BJ2
------------------------------------ATGATAAGACTATTTTCATCTTTTGATTTA------------TTTTTTTTTTTTAAA---AATTGA------------ATTACTATTTTT------TTTATTGTT---------TTAACTTATTTTTTA---------------------AAT---------TCT---TATCCTCTTTGT---------TTATTCCTATCTGTAAAC---------------AATCTTTTTTTTAATTCG------------ATAAGT---------------------GCTTTTTTCTAT---------TCTTTAAAGACTAAA------------------------TCTTTT---------AAT---AAATTTTCCATT------------------------ATATTATTTATA---GGAATA------ATAGTCGTGTTAATTTTTTTTAATTTCTTTTCTGTTTTTTCCTACATTTTCCCCCTTTCCTCCCAAGTTAGAGTGATATTATTTTTTTCTATAACCTTATGATTAAGAATAATTATGTATAATATTTTCAATTCCCCAAAAAAGTTTCTTTTTCACCTAATTCCAGAAGGAACTCCTATAATTTTAACCTTTTTAATTTTTTTAATTGAAATAGTTAGTAATATTATTCGCCCCATTACATTAATAGTACGATTAGTGGCAAATATTTTAGCAGGACATTTACTTATAATTTTACTTTCAAAT---------------TTAGTA------------TTT---CAT------------TTTTCTTTCTCTTTTCCTCTC---------TACTTAGTATTAAACTTGGTAGAAATTTTTGTTTCCTTAATTCAATCGTACATTTTTGCTACTATATTAGTTTTATATTTTTCTGAAGTT------------------
>Acarus_farris
------------------------------ATGTTAATAACTAATTTATTTTCTATTTTTGACCCT------TCTTTGAGAATACTT---------AAAATTTCTTGA------------ATTGTT------ATAATGGTAATT---TTTTTATTTTTACCTTCT---------------------------------CTTTTTTGATTA---AAT---------AGAACTAATGTTTATTTATTTTATAGATTTATAATACTA------------TTTAAAAAAGAGATTAAT---------------------TATGTCATTAAA---------------ACTCCTAAT---------------------------------------------AAAGGTTTATTT------------------------ATATTTGTTAGT---ACAATT------TTTTTAATAATTTGTTTATATAATTTTATAGCTTTGTTTCCTCATCTTTTCTCAGTTACTTCTCATCTTTTAATTACTTTACCTTTATCTTATTCTTTTTGAATTGGAATCATTATTTTTAGATGGGTAAAATCCTTAAAGAATTTTTTATCCCATCTTATTCCTACTGGAACACCAATAGCTTTGATAAGATTTATAGTAGTTGTAGAAATCTTAAGGAATTTAATTCGTCCCCTAGCTTTAACTTTTCGACTTACGGCTAACATAATAGCAGGGCATTTATTAATATCTTTAATTGGGGGG---------------GCATTGATTATACTCCCCTTTTCGGTA------------ATAATTATAGGTTCTTTAATC---------CAATCTTTATTAGTATTTATAGAACTAGGGGTTTCAGTTATCCAAGCATATGTGTTTTCCACACTTTTATTGTTATACATAAGAGAGAGAGAACAT------------
>Acarhis_gen.nov_Z277
------------------------------------ATGATAAGACTTTTCTCTAGATTTGACCTC------------GGATTTTTCGCTCTA---TCTATA------------ATTGTATTCATT------TTATTTTTA---------GTAAACTTGTTTAAC---------------------ATT---------TCT---TACAAATTAAGA---------TTTTTTAAAGAAATAATC---------------ATAAGAGTAAAAATAATT------------ATAGAA---------------------AAATTTTTTATA---------AGGATAAAAAGACAA------------------------ATAATG---------AAA---TCAACTAACATA------------------------ATTTTAATCTTG------GTA------TTTACTACAATTTTAGCTATAAACTTCTCTTCGGTACTGTCTTATAACTTTGCTTACACAACTCAACTAAGTATTACTATATTTATTACACTAAGAGTTTGATTAACTCTAAACTTATTTAAACTAACTCAAACGATTAAGGGATTTCTATCTCATTGCATCCCAGAGGGGACCCCAATGTACTTAACTATATTTTTATTCTTAATCGAAATTATCAGAAACACAATCCGGCCCCTGACTGCTACTGTTCGTATCGTGGCTAATATTACCGCTGGCCATGTACTAATGATTCTACTCTCAAAA---------------ATAGTT------------ATA---ATT------------TACACTATTACAGCTTTCGCT---------TACTTACTATTAAACGGTATTGAGTTAGCCGTAGCAATAATTCAAGCCTATATTTTTACAACAATAATTTGTTTGTATATATCTGAGATTCAA---------------
>Abacarus_sp.nov._HEN45
------------------------------------ATGACTAGACTCTTTTCCCCTTTTGATGTC------------TTTTTTTTTAGAAAA---TCTTTA------------ATCGGATTTTTT------TTTCTATTT---------ATAGTTACAGGATTT---------------------TTA------------TCTTTTACGTGCAGA---------AGAGTAAAGATCTTCATT---------------AAATCTTTATTTCTTTAT------------CTGTCC---------------------ACTTTCTTTTGT---------AGGCTAAAGAGTAAG------------------------AGGATA---------AAT---AAATTTTCCCTC------------------------CCTTTATTTATT---TTAGTT------TTTTTTACTCTTTTTTTACTAAACTTTTTCTCGGTTTTTTCTTATAGGTTTCCCCTTACCTCTCAAGTAAGTTTAGTTTTATGGGTAGCTTTGGGGGTTTGGTTTAGACTCGTTTTGTTCAGTCTAATTTCTTCTTGAAATAAATTTTTGTCTCATTTAGTACCTGAAGGTACGCCTATAGCTCTAATTCCTCTTCTTTTCGTTATTGAATTAGTAAGAAATATTATTCGTCCCACTACTTTAACTGTTCGTTTAGTTGCTAATATCTTGGCCGGTCATTTGCTGATGTCTTTATTAAGAAGA---------------TTAGTT------------TTC---TCT------------TTTCCCCTTTGTTTCCCTTTA---------TATATACTTTTAAACACAGTAGAATTGTTTGTAGCTCTAATTCAATCTTATATCTTTTCAACTATGTTAGTACTTTACTTTTCTGAAGTT------------------
>Abacarus_sp._HEN47
------------------------------------ATGACTAGACTCTTTTCCCCTTTTGATGTC------------TTTTTTTTTAGAAAA---TCTTTA------------ATCGGATTTTTT------TTTCTATTT---------ATAGTTACAGGATTT---------------------TTA------------TCTTTTACGTGCAGA---------AGAGTAAAGATCTTCATT---------------AAATCTTTATTTCTTTAT------------CTGTCC---------------------ACTTTCTTTTGT---------AGGCTAAAGAGTAAG------------------------AGGATA---------AAT---AAATTTTCCCTC------------------------CCTTTATTTATT---TTAGTT------TTTTTTACTCTTTTTTTACTAAACTTTTTCTCGGTTTTTTCTTATAGGTTTCCCCTTACCTCTCAAGTAAGTTTAGTTTTATGGGTAGCTTTGGGGGTTTGGTTTAGACTCGTTTTGTTCAGTCTAATTTCTTCTTGAAATAAATTTTTGTCTCATTTAGTACCTGAAGGTACGCCTATAGCTCTAATTCCTCTTCTTTTCGTTATTGAATTAGTAAGAAATATTATTCGTCCCACTACTTTAACTGTTCGTTTAGTTGCTAATATCTTGGCCGGTCATTTGCTGATGTCTTTATTAAGAAGA---------------TTAGTT------------TTC---TCT------------TTTCCCCTTTGTTTCCCTTTA---------TATATACTTTTAAACACAGTAGAATTGTTTGTAGCTCTAATTCAATCTTATATCTTTTCAACTATGTTAGTACTTTACTTTTCTGAAGTT------------------
>Abacarus_sp._GD111
------------------------------------ATGATAAGATTATTTTCTTCTTTTGACTTA------------TTCTTTTTTTATAAG---AATTCC------------ATTATCTTGTTT------TTCATTATT---------ATAAGACTATTTATA---------------------TCT---------TTT---TTTTCTGTCTCT---------AGTGTTAAAACAATAATT---------------GGAGGTATTAGAAGACAT------------CTTTCT---------------------TTCTTTTTTTTC---------ACTTTGAAACCTAAA------------------------CTTTTT---------AAT---AAATTTTCTGCA------------------------TTAATTTTTTTG---TCTATT------TTCTTTTTCTTAGTGGTAATAAACTTTTTTTCTGTTTTTTTTTTTATTTTTCCTTTTACTTCTCAAGTTAGTGTGGTCTTTTCATTTTCGTTATCTTTTTGGTTAATATTGATTATTTTCAGATTTTGTTCTTCTTTCCGTAAATTTTTTTATCATTTTATCCCAGAGGGGGCTCCTTTACCTTTAACTTTTATGTTGTTTTTAATTGAGTTAGCTAGTAATGCTATTCGACCTTTAACTTTGATGGTACGATTAGTTGCTAACATTTTAGCAGGGCATTTATTAATAATTCTACTTTCCCAA---------------TTGGTT------------TTC---ATT------------TTTCTTCCTTCTTTTTTTTTC---------TATATAATTTTGAATCTCGTGGAAATTTTTGTATCTTTGATTCAATCCTATATTTTTACCACTATGTTAGTACTTTATTATTCTGAAGTT------------------
>Abacarus_sp._CA9
------------------------------------ATGATAAGACTCTTTTCCTCTTTTGATTTA------------TATTTCTTCTATAAA---AGTTTA------------ATTAGGTTTTTT------CTGATTTTT---------GGTGTTGTCCTTTCT---------------------TCT---------TTT---TTTAAAGTTAGT---------TCTTTTAGTTCAATTTTT---------------TATCTAATCTATTATAAT------------CTTCTT---------------------TCATTTTTTTAC---------TCCTTAAAACCTAAG------------------------AACTTC---------AAC---AAGTTTTGTGGA------------------------CTGATTTTTTGC---TCTATA------TTTATTTCAGTTTGCTTCTTTAATTTCTATTCCGTTTTTCCTTTCAATTTTCCTTTAACATCGCAAGTCAGAATAGTATTAAGATTTTCCTTTGGAGTTTGATTAAGAATGGTCTTTTTTAGATTAATAAAATTCCCAAAAAAACTTCTTTACCATTTTATTCCAGAAGGATCCCCTATAGTTTTAACCTTTGTTTTGTTTCTAATTGAGATGGTAAGTAATCTTATTCGACCTATAACACTCATAATTCGATTGGTAGCTAACATTTTGGCAGGCCATCTTCTCATAATTTTACTTTCGGGT---------------TTAGTA------------ACC---TTT------------TTCTTTTACTGTTATCCTTTT---------TACATTATTTTAAACGTAGTAGAAATTTTTGTATCATTAATCCAATCCTACATCTTTTCGACTATATTAGTTCTTTATTACTCTGAAGTT------------------
>Abacarus_sacchari_GD130
------------------------------------ATGATAAGTTTATTTTCTTCTTTTGATTAT------------TTTTTATTTAGCAAA---AGAATA------------TTACTAAGATAT------GTGCTCTTT---------ATATTGTTAGGTTTG---------------------CTC---------ACT---TTTGTTTCATCA---------AGGGTTAAAACCTTTATC---------------AGGATAGTTTCTAGTTTT------------CTTTCT---------------------TTGTTCTTTTAC---------TCTCTCAAAAGGAAA------------------------GGAATG---------TTC---AAAGGGAGTATT------------------------CTTTTATTCATT---TTAATT------TTCATAATATTATTTCTTATAAATTTTTACTCTGTTTTTTCTTATAATTTTCCTTTCACATCACAAGTCAGATTAATTTTTTATGTAGCTTTATGTGTGTGGATTAGCTTAGTTTCTTTCAGAATTTTTAATTCTTTTAAAAAAATTTTTTCCCATTTTATTCCGGAAGGTACTCCTCTTCCTTTGACCCCTCTTCTTTTTGCCATTGAAATAGTTAGTAACATAATCCGTCCTTTAACCTTGATAGTGCGTTTAGTTGCCAACATTCTTGCGGGCCATTTACTAATGATTTTATTGAGAGGA---------------TTAGTG------------TTT---AAT------------TTTCCTTTTTGTACCCCTCTT---------TATATTGTTTTAAACTCAGTAGAATTATTTGTTGCTTTAATTCAAGCTTATATTTTCTCCACAATATTAGTTCTCTATTTTTCTGAAAGC------------------
>Abacarus_oplismeni_GZ33
------------------------------------ATGACTAGTTTATTTTCCCCCTTTGATTTT------------TTTTTCTTTTCTAAG---TCTATC------------TTTAGATTTATT------TTTTTATTT---------TCTATTTTCAGCTTT---------------------CTT---------TGTTCCTTTCATAGGATA---------AGAAAGCACATTTTAGTT---------------GGGTCT---TACAGTTTT------------TTGTCC---------------------TCCTTTTTTTGT---------TCCTTAAAAAATAAG------------------------GGCATG---------AAT---AAGAATTCCTTA------------------------CTCTTTTTTATT---AGAATC------TTTTTATTTCTTCTAATTTTAAATAAATATTCAGTATTTTTTTATAATTTTCCTTTAACTTCTCAGATTAATTTAGTTTTTATATTCTCTTTAGGGCTTTGACTTAGATTTATTTTATTTAGAATTTTTTTCTCTTCTAAGAAATTTATATCCCACCTTATTCCTGAAGGGACTCCTTTACCTCTTGTTTCTCTTTTATTCATTATTGAATTGGTAAGAAATTTTATTCGTCCTCTTACTTTGATGGTTCGTCTTGTAGCTAACATTCTAGCTGGACATCTGCTTATGATTCTTTTAAGGAGG---------------CTAGTA------------TTT---AAA------------GTTTACTTAACTTTTCCTTTT---------TATATTCTATTAAATATGGTTGAATTATTTGTAGCTCTGATTCAAGCTTATATTTTTTCTACTATATTAATGCTTTATTTTTCTGAAGTA------------------
>Abacarus_oplismeni_GD129
------------------------------------ATGATAAGTTTATTTTCTTCTTTTGATTAC------------TTTTTATTCAGCAAA---AGATTA------------TTAATAAGGTTT------ATTCTCTTT---------ATATTGTTAGGTTTT---------------------CTC---------ACT---TTTGTTTCATCA---------AGGGTTAAAACCTTTATT---------------GGGAGAGTGTCTAATTTT------------CTTTCC---------------------TTGTTCTTTTAT---------TCTCTCAAAAGGAAA------------------------GGTATA---------TTC---AAAAGGAGTATC------------------------CTTTTATTCATT---TTAATT------TTTATAATATTATTTCTTGTAAATTTTTACTCTGTTTTTTCTTATAATTTTCCTTTCTCATCACAGGTTAGATTAATTTTTTATGTAGCTTTATGTGTGTGAATTAGATTAATTTCCTTCAGAATTTTTAATTCCTTTAAAAAAATTTTTTCCCATTTTATTCCGGAAGGTACCCCCCTCCCCTTGACCCCTCTTCTTTTTGCTATTGAAATAGTTAGTAACATAATCCGTCCTTTAACCTTGATAGTGCGTTTGGTTGCCAACATTCTTTCGGGTCATTTACTAATGATTCTATTGAGAGGT---------------CTAGTG------------TTT---AAT------------TTTCCTTTTTGTGCTCCTCTT---------TATATTGTTTTAAACTCAGTGGAATTATTTGTTGCTCTAATCCAAGCTTATATTTTCTCCACAATATTAGTTCTCTATTTTTCTGAAAGC------------------
>Abacarus_oplismeni_GD121
------------------------------------ATTACTATATTATTCAATTCTTTCGATATA------------AAATTCTATTTTTTA---CCTCAA------------ATATTGTTAATA------ATATTTTTA---------ACTATCATAGTTATT---------------------------------AATTTTTACAAGATTAAT---------ATTCGTAGTAATACTTTT---------------ACATTTTACATCAAAAAT------------CTAAAT---------------------AATTTTTTTGAA---------GAATTAAACCCAAAA------------------------TTTTTA---------CCC---AAATCTTCGATA------------------------ATATTAACAATA---ACTATT------GTTTTACAAATTTTCTTTATAAATTTCTTATCTGTACACCCTTATGTGTTTGCTTTAACATCAAGGTTGAGGGTGGCATTACCTTTAATTTTTTCCTTTTGATTAGGGACTGTTTCATTTATAGTAATTAAATACTGAAAAGGGTTTATAGCACATTCAATCCCCCAAGGAGCTCCTATATATTTAGTTTTATTTTTATTTTTGATCGAGATAATCAGTATGATAATTCGACCAATTACTGGTTCAATACGAATCATTGCGAACATTATAGCAGGCCATCTATTAATAATTCTCTTAAGAAAA---------------GTAGTT------------ATA------------------------TTAATATTCCCAAGTATGGTGTCTTATGTTGTTTTAAATCTAGCAGAAATAATGATCTCTGCAATTCAAGCTTACATTTTTATTACTATAATTTGTCTTTATTTATGTGACCTACGA---------------
>Abacarus_bambusae_GD118
------------------------------------ATGATAAGATTATTCACACCTTTCGATTTA------------TTTATTTTTTCTTGA---AGTTGA------------GTAAGAATCTTT------CTTATTTCA---------GTTGTAATTTCTTTA---------------------AAT---------TTA---TATTTTTTCCAT---------ACTTCCTCTACTTTGTGT---------------ATGTCCATCCACAATAAT------------TTATCT---------------------ACCTTTTTTTAC---------TCTTTAAAAATTAAA------------------------TCTTTT---------AAT---AAATTTAGAAAC------------------------TTGATTTTTATT---ACTGTG------ATTACTGTAATGATTTATACGAATCTTTTTTCAATTTTTTCTTACAATTTCCCCTTATCATCCCAAGTTAGGTTTGTTCTTTTGTTTTCTTTAACTATTTGAACAAGTTTAATCATTTTTAGAACTCGATCTAGATACAAAAAACTTATTTCACATTTTATTCCTGAAGGCTCTCCTTTAATTTTGTCCTTATTTTTGTTCGTGATCGAAATTGTGAGTAATATTATTCGTCCTATTACCTTGACGGTTCGATTAGTAGCTAATATTTTAGCGGGACATCTTCTTATAATTTTACTTTCTAAA---------------TTAGTT------------TTT---ATC------------TTTCCTGCCGCTTTCCCAGCT---------TATATATTTTTAAATCTAGTAGAAATTTTCGTAGCTTTCATTCAAGGTTATATTTTTTCAACAATATTAGTTCTTTATTTTAGAGAGGTT------------------
