# Supplementary material for: Phylogenomics resolves the higher-level phylogeny of herbivorous eriophyoid mites (Acariformes: Eriophyoidea)
Source: BMC Biol. 2024 Mar 22;22:70. doi: 10.1186/s12915-024-01870-9 (PMC10960459; doi:10.1186/s12915-024-01870-9)
Supplement: Supplementary file 3 — Additional file 3. Original untrimmed alignments by Gblocks v0.91. [file 12915_2024_1870_MOESM3_ESM.zip › Additional file 3/NU/ATP8.fasta]

>Zygoribatula_sp1.
------------------------------------------------------------------------------------ATTCCACAAATT------------------AGTCCAATTTCTTGAGTTACAATTATTTTAATA------------------------------------------TTTGTCTTAATT---------------------CTC------------------------ATATGCTTAAAAATATCC---TTGCCTCTAATAAGAAACAAGATT---------TCTCATCCATCAATAATTAAAACTTCTAAT---------------AAAAAA---ATAAAA---------TGA------------------
>Z392
---------------------------------------------------------------------------------TTGATACCACAAGTT------------------AATGAATTTTCTTGAACTTTTATTTTATTAAAATTCGAAGCACTAACTATCATGTCACTA---------------TTTATAGTTTTTTTTTATACA---------------------------------------------------------------------GTTTCT---------AACTCTGTCTCTAAGAAAATT------------------------AATATTAATATATTTAAATATAAGTTTATTTTGATT------------------
>Z382
------------------------------------------------------------------------------------ATTCCACAAATC------------------AATGAAATCTCTTGAATT---------------------------------------------------------------GAAGTTTCTACTTTTTTATTATTTTCAATT------------------------ATAATTCCTTTTTCCATTTCGATATGAAACTATATTTTAATATCCAAAGAGAGAATCACTGAA------TTTGATGCTTTC---ATTTACAATCTTCTT---------------------------------------------
>Z344
---------------------------------------------------------ATTGGTACTACAAAAAAAAGAGTTCGGATTCCTCAACTA------------------AATGAATTTTCCTGATTAATACTTTTAAGAAAA---------------------TTTATA---------------ATTATTTTTTTATATTTTTTT---------------------------------------------ATATTAATCTCT------------TTTCTTCGAGTATGCTCAATAAAACGTTTTAGAAATCTTGATTTATTATCT------TTCAAGTGTTTT---------------------------------------------
>Z343
------------------------------------------------------------------------ATTAAAGTTTTGATGCCTCAAATT------------------AATGAGTTTTCCTGAGTTTTAATATTAATCAAA---------------------ACAGTG---------------TCTTTAATTTTCATTTTC------------------------------------------------------------------------ATTTGTGTTATAATAATATTT---TGCCAATATACCGTGTATAATGTTAAA---AGCTTTAATATCTACATTTTTAAA---AACTTTATT------------------------
>Z318
------------------------------------------------------------------------------------ATCCCTCAAACT------------------AGTAATTCTTCCTGGATTTTGATTACATCAATT---------------------TATGTT---------------TTTATATTTGTTAGTCTTTTT---------GTTTCT------------------------CTTAGATATATCCGTCTT------------TTCAGCTCCGTTTATACTGATGTTCGTTTC------------AATTTATTA---AGGTATTCTTTATTCTTG------------------------------------------
>Z296
------------------------------------------------------------------------------------ATTCCTCAGGTC------------------AATGAATTTTCTTGAATATCTTTATTTTTAAAA---------------------TTTTGA---------------TTTATTATTTTTATTATAATT---------------------------------------------TTAATAATTTCT------------TGCTTTGATATTATAAATTTTAATCTTAAAATACATAAAAATTCGTTAAAC---AGATTTATTTTTATACTG------------------------------------------
>Xenillus_tegeocranus
------------------------------------------------------------------------------------ATCCCACAAACT------------------AGGCCCATAAGATGACCTATA---------------------------------------------------------ATCGTCACATTAATAATAATATTGATATTGACA---------------------------------------------------------------------ACATATTCAAACCACCAAAAAACCCAAAAAATTATTACAATAAAAAAAACCACACCATATTTTATAAAAAAGAACACATGA------------------
>Walchia_hayashii
------------------------------------------------------------------------------------ATGCCACAACTC------------------TCTCCCATAAACTGAACAATAATAATAATTATT------------------------------------------CTAACAATAACAATTATAATACTAAATTTA------------------------------------------------------------------AAAAAAAAAGAAAATAAAATCTCAAAAAAA------ATTAAAATAAAAACAAAAACAATAAAA---------TGATCA---------TGA------------------
>Vittacus_cannabus_HEN44
------------------------------------------------------------------------------ATTCTGATTCCCCAAGTA------------------AATGAAGTTTCTTGATTAAAT---------AAT------------------------TTAATTTTT---------GTTTTTTTAATTATTCTGGTTTCTCATATGAGTCTA------------------------AATTTC---------------------------TTAGGATCCTTTAATCTATCTATAATTTCTCCTTGTGTAAATCATATT---AAGTTTAATTTCATAATT------------------------------------------
>Vitex_agnus-castus_L._S152
------------------------------------------------------------------------------------ATACCCCAAGTT------------------AATGAAATTTCTTGAATATTTTTATTCATTAAT------------------------ATA---------------AATCTGTTTTTACTTTTTATTGCTATT---ATATCT------------------------AACTAT---TTTTCTTTAATTAATAGTTTTCTTTCTAGAAATCTTTTTTTA---------------------AGTACAAAA---AAGATACACCTAATAATT------------------------------------------
>Vasates_sp.nov._Z327
------------------------------------------------------------------------------ATTTCTTTGCCTCAAGTT------------------AATGAGTTCTCTTGGTCTTGGATTTTATTTACG---------------------CTGTAT---------------GTT------TTTGTATTCTTA---------------------------------------------ACTTATGTTAAA------------TTCAGAAGGATTTCTAGAATC------TTTTTTAAACTT---ACTATAAAA---AATTTTAAATATTTTTATTTTAGATTTTTT------------------------------
>Trombiculidae_sp4.
------------------------------------------------------------------------------------ATTCCTCAAACG------------------TCCCCCATAATATGAACTTTAATCTTTGCAGCC------------------------------------------GCTATCTTGGTTTATTTTGTCATATACACATTTATA------------------------CCTTCCCCCCAACCCCTCAATAAAAAAGAAAGTGTAAAGATTAAAGTATTTAAA------------------AAGAAATGACAATGA---------------------------------------------------------
>Trisetacus_ehmanni_Z341
------------------------------------------------------------------------------------TTGCCACAGCTT------------------TCTGATATTAATTGA---------------ATA------------------------------------------AATCAAATGTTATTAGGATTTTTATTTTATTTATTA------------------------TGTATTTTTTATTATAGAATAAGTTTTATTGTTTTGTCTAAAGTGTATAATTTTAATATTTATATTTTAAATTTAACTTTTTTT------------------------------------------------------------
>Trimeroptes_luanchuanensis_Z322
------------------------------------------------------------------------------------ATTCCACAAGTA------------------AACGAAAATTCCTGATTATCAATATCTATTTTA------------------------------------------TATTATATTATTCTAACT------TCTATATTATTA------------------------TCTTTAAATTTC------------------CAAATAAAACAAATAAAAATATTTGAAAATAAAAAAGAACTAAATTACTTTAATCTAATAAAA---------------------------------------------------
>Trematuridae_sp.
------------------------------------------------------------------------------------ATTCCTCAAATA------------------ATACCTATAAGATGGTTTACCTTAAATGTTCTT------------------------------------------TTTACTTTTATAATTATTTTAATTATTATAAAAATA------------------------TATTTTATTAAATTTAAT---------------------------TTAAAATTTAAAACACAAAATAAAACACTAAAAATAAAAAAATCTAACTAC------------TACCCA---------TGG------------------
>Tityus_serrulatus
------------------------------------------------------------------------------------ATTCCACAGATG------------------GCTCCTCTTGGGTGAGCTTGAATTGTTTTAATA------------------------------------------GTAGTAATTGTTTATAGATTTTATTTTGTTAGTTTA------------------------TATTATTTTTATTTATTTAATTTTGAAGTTTTGGTAAATGAAGTTTTT---------------------------------AGT---------------CGAGAT---TTAAAT---------TGAAAGTGA------------
>Tetra_suspensae_SD22
------------------------------------------------------------------------------------------------------------------------ATTTCTTGGCTTCTTAGTAGATTAAAG------------------------------------------ATTCTTCTCTCTTATATCTTAATTTTAAGAATTGTA---------------------------------------------------AATTTCTTATCCTGGAGTCATATCAAGGCCTTTTCTTTAGCATTTTTAAACTCTCGATTTTTTAGGTATCTTATT------------------------------------------
>Tetraspinus_sp._HEN26
------------------------------------------------------------------------------------ATTCCTCAAGTC------------------AGAAACCTTTCTTGAATT---TACGCTTTAATT------------------------------------------TTGTCAGCAATTATTTTTTCTTTTATTATAGTTAGT------------------------CTTCATTATTTTAATTTCAATATTGGCAAAAAGTCTATAATTCTTACTTTTAAAAAT---------------------TTTAAATTCTTCTTTTTAATT---------------------------------------------
>Tetra_sp.nov._Z400
------------------------------------------------------------------------------ATTTCTTTGCCACAAGTT------------------AATGAATTTTCCTGGTTCTGGATTTTACTTACG---------------------CTGTAC---------------GGT------TTTATGTTCCTA---------------------------------------------ACTTATGTTAAA------------TTCAGAATACTTCTTAGAATC------TTTTTCAATCTT---ACAATAAAA---GACTTTAAATATTTTTATTTTAGATTTTTT------------------------------
>Tetra_sp.nov._Z284
------------------------------------------------------------------------------------ATACCTCAAGTT------------------AGAAATTTATCTTGGTTA---TCAATAATTACA------------------------------------------ATTTTTTTTACTCTTTTTTTAACATTCCTCTTGATT------------------------CTTTCATTTAACTTTTTTACAAATAGCAAAAATAATTTTTTTCCTCTTCTTAAAAAA---------------------ATAACTTTTTTCTTTATAATT---------------------------------------------
>Tetra_sp.nov._CA43
------------------------------------------------------------------------------ATTCTGATTCCTCAGGTA------------------AACGAACTTTCTTGGACTTCAAATTCTCTTCTT------------------------TTT---------------TTCTCATTTTTTCTTGCTTGTATACTC---AGGTTA------------------------AATTAT---TTATTTCATTTTTCCTCT------ACCGCTATTAAACCCGTT------TATGTA---------CCTAACTAT---TTTTATTCTTTGTTAGTT------------------------------------------
>Tetra_qingyuanensis_Z333
------------------------------------------------------------------------------------TTGCCTCAAGTT------------------AACGAATTTTCCTGGGTTAAAGGCTGTTCTGTT---------------------TTAATT---------------TTT------CTTTTAGTCTTG---------------------------------------------AATTTATTTAAG------------TTTTCTGTT---------ATT------TTTACGCACACTTCAACTTTAAAT---TTCCTTAAACTTTTTAAATTTAGATTTTTTTCCATATTT---------------------
>Tetra_pyriana_HLJ98
------------------------------------------------------------------------------------ATCCCCCAAGTA------------------AGAGAATTATCTTGATTTCTTGTTAGAGCAAAA------------------------------------------ATTTTTTTTTCTCTAGGCTTAATTTTAATT---TTC------------------------ATGTCTTTTTTTTCAAAT------------------TTTTCCTTT---AAAAATTCT---------ATCTGTAATACTTTTAATTATTATTGTTATTTTAAATTAATT------------------------------------
>Tetranychus_urticae
------------------------------------------------------------ATTATAGATAAAATCTTTTGATGAATATATCAAATT------------------TCTCCAATAAATTGAATTTTAATTTTAATTTTA------------------------------------------GTTTTTTTTTTGATTATATATTTATATTCTTTAATAAACATTTTTGAAAAAAAAAGTTTTTATTTT------------AATTCAATAATAAAAATT------------------------------------------------------------------------------------------------------------
>Tetra_lycopersici_FQ
------------------------------------------------------------------------------------TTGCCTCAAATT------------------AGTGATGTGAGATGATTT------------------------------------------------------------TTC---TCAAGAATTTTAATTTTAATTCACTTT------------------------CTAGTAGTTTTGTCGATTTAT------------CAATTTTTTTTCATAGGCGGGAATATCGCTCCTGTTTGTAATTCTCGTCTTTTCTCTTCAGAGTTCGGTTACCTTCTT---------------------------------
>Tetra_lucidi_HEN8
---------------------------------------------------------------------------------TTGGTTCCTCAAGTC------------------AATGAAGTGTCATGGATCCTCCAA---AGGTTG------------------------TAT---------------TTTATCTTATTTCTGTTCTTTTCTTTCCTTTCTCTC------------------------AGATAT------------------------TTAAATTTTAGTAATTCTTTTTGCTCCAATTATACCCGTGTTAAAACTTTT---AATTTTCTCTTCCTGATT------------------------------------------
>Tetra_louguantais_AH43
------------------------------------------------------------------ATGAAGTTCCGGGTTTTAATTCCTCAAGTT------------------AACGAAGTTTCTTGATTATCTAACCTATGCAAA------------------------ATC---------------TCATTCCTTCTTTTTTTTATATTTATT---TCTATG------------------------CATTCC---------------TTGAATCAAATTATCCCTATTCTAAAAGTT------TTTAAGCCATTATCTGTGTTTAAC---TTCTTTCATTTACAG---------------------------------------------
>Tetra_cuihuae_QH6
---------------------------------------------------------------------------------TTGATTCCGCAAGTA------------------AGGGAACTGTCGTGAGTT---TTAGGTTCTCTT------------------------------------------AAATTTTTGGTATTAAACGCATTGATTATTCTTTTT------------------------TATAATTATAACTTTTTTCTT------------------------AAGGTGACTTCTAAACATGAAGAAAAAAATTTATTTTGTTTTAATAGCTTAATT---------------------------------------------
>Tegonotus_celtis_YN448
------------------------------------------------------------------------------------ATCTGTCAGATTAAAATTCAAAGTTCTAATTCCCCAAGTAAATGAGTTTTCTTGGAATTTTAT------------------------------------------------------------------------------------------------------TTTTACATTCATGATTATTATAATTACTCTATCTCAAATAAAGTTCTATTTTTTCCTATTGAAAGAAAAAAAAAAGTATTTTGTATTAACTCCATTTTCTCTAATTCTTTT---------------------------------
>Tegolophus_ulmi_CQ4
------------------------------------------------------------------------------------ATACCCCAAGTC------------------AATGAACTATCTTGAGTTCTTCTTTTCTTT------------------------------------------------TTTATTCTTTCTATTTTTACTCTTTTCCAATTT------------------------AAATTT---------------TTCTTTCTATAC---------AGAAAAAAAAATTCAAATATTTCTTATTTAAATTTTAAA---TTCTTTTATCTATTC---------------------------------------------
>Tegolophus_tremae_Z368
------------------------------------------------------------------------ATAATAACATTAATCTGTCAGATTAAAATTCAAAATTCTAATACCACAAGTCAATGATCTTTCCTGAAGATTCAT------------------------------------------------------------------------------------------------------TTTTCTCTTTACTCTTTTAGTTTTAATAACCTTTCATTTCAAGCTCTCTTACCTTCATTCCAAAAAAAGGTTCAGTCC------------------------------------------------------------------
>Tegolophus_oblatus_QH7
------------------------------------------------------------------------------ATTCTTATACCCCAAGTT------------------AGTGATGTGTCTTGATTA---GTAACAGGAATA------------------------------------------ATATTTTTAGTTCTTCTTATTTTCTTTATAGTTCAT------------------------TTTCATTATGAATCTTTTGTT------------------------AGAGTCTTTACTACCAAAAATAAAATTTATTTTTTCTTTTATGTGTTATTAGTT---------------------------------------------
>Tegolophus_miscanthus_Z371
---------------------------------------------------------------------------------ATTTTGCCACAAGTA------------------GCTGAATTTTCTTGAAGT---CTAAATATGTTA------------------------------------------AGTAGATTAGTTCCATTTTTAGTTGTTTATTTATTC------------------------TTAGGAGCTTTTAAGATAAAGTCGTTTAAAAGGAATTATTTAATTTTAAAAAAA------------------------ACATTTTATTTACTGTTT------------------------------------------------
>Tegolophus_miscanthus_Z336
------------------------------------------------------------------------------------ATTCCACAAACG------------------AGAAATTTCTCTTGATTGTTTCTTTTTTTTATT---------------------ACTTTC---------------TTTGTTCTGTTTGCCCCTCTGTTTTTTTGTATTCAT------------------------TCATTCTTTCTCTCCTCT------------------------------ATTTGTGCCCACAAA---------------------AGATTTTCTTTTTCTAATTTTGTTTTTTTAGTT---------------------------
>Tegolophus_lespedezae_HEN12
------------------------------------------------------------------------------------TTGCCCCAAGTC------------------AACGAATTTTCTTGATTTAAGAGTTGTTTTTTA---------------------GTGCTC---------------TTT------TTTTTATGTTTA---------------------------------------------AGTTGATTAAAA------------TTTTCTTTT---------ATT------TCTAATCATATTTCCATCTTAACT---TTTCTTAAATTTAATAAATTTAACTTTTTTCTTTTAATT---------------------
>Tegolophus_hunanensis_HEN41
------------------------------------------------------------------------------GTGTTGATACCCCAAGTT------------------AATGAAATTTCTTGAATATTTTTATTTATTAAT------------------------ATA---------------AATCTGTTTTTACTTTTTATTATTATT---ATATCT------------------------AATTAT---TTTTCTTTAATTAATAGTTTTCTTTCTAAAAATCTTTTTTTA---------------------AGTACAAAA---AAGATACACCTAATAATT------------------------------------------
>Tegolophus_hunanensis_HEN17
------------------------------------------------------------------------------GTGTTGATACCCCAAGTT------------------AATGAAATTTCTTGAATATTTTTATTTATTAAT------------------------ATA---------------AATCTGTTTTTACTTTTTATTACTATT---ACATCT------------------------AATTAT---TTTTCTTTAATTAATAGTTTTCTTTCTAAAAATCTTTTTTTA---------------------AGTACAAAA---AAGATACACCTAATAATT------------------------------------------
>Tegolophus_hunanensis_AH39
------------------------------------------------------------------------------GTGTTGATACCCCAAGTT------------------AATGAAATTTCTTGAATATTTTTATTTATTAAT------------------------ATA---------------AATCTGTTTTTACTTTTTATTACTATT---ATATCT------------------------AATTAT---TTTTCTTTAATTAATAGTTTTCTTTCTAGAAATCTTTTTTTA---------------------AGTACAAAA---AAGATACACCTAATAATT------------------------------------------
>Tegolophus_celtis_S136
------------------------------------------------------------------------------------ATACCCCAAGTT------------------AATGAAATTTCTTGACTCTATATTTATGTTCTT------------------------ACT---------------TTAACTTTTTTA---TTTCTTTCTGTT------ATA------------------------AAGGTTTCCTTTTCAAATTATAAAAATTATTCTTCTAGCATCTCTAAT------------------------AATCCTATA---AACCATTTAATTTTAATT------------------------------------------
>Tanystylum_orbiculare
------------------------------------------------------------------------------------ATACCTCAAATA------------------ATACCAATAAATTGAATAGTTATTCCTTTATTT------------------------------------------ATATTTATATTAATTTTTACCATTATAGTAAATTTA---------------------------TATTTTTGTTCTTCTCAAAAAGTTGCAGCAAAAAATTTTTTAGATACTAAGTTATTATTTAAACAT------------------------------------------------------TGAAAA---------------
>Tachypleus_tridentatus
------------------------------------------------------------------------------------ATTCCACAAATA------------------GCTCCACTTAATTGAATGTTTATAACAATTTTT------------------------------------------TTTAGTTTTTCACTTTTAATTTCAATAATAATTTTA------------------------------TTTTGAAACTCTTTTTTACCCCCTAAAAAACTTTTTTTATTATCAAACATTAATAAA------------------------------ACTCTA---------TGAAAA---------TGA------------------
>Surapoda_tianlinensis_Z302
------------------------------------------------------------------------------------TTGCCTCAAGTT------------------TGTCCAAAGAGCTGACTCTTTTCTTGTTTAATT------------------------------------------TCTTCCTTAATTATTTCAGTTAATTCATTATTACTG------------------------TCCAATTCATATTTTATTTTTTGCCTCTCTGGTATTCATCGTTTGTCTTTGTTC------TGCCCCGATATTGAAACCTTC---------------------------------------------------------------
>Surapoda_tianlinensis_GD126
------------------------------------------------------------------------------------ATTCCTCAAGTC------------------TGTAATTGTAGGTGGTCTAATTCCATC---TTT------------------------------------------TTATTTTTTATCTTATCTTTTTTCTCGTTTTTACTA------------------------TTAAATTATTATTTCAATCTT------------AGCTACTCATATTTT------------TCTAACTCTTTCACTAAAAGATTTTACTATTTTAGATTGACTAACTTC------------------------------------
>Stylochyrus_rarior
------------------------------------------------------------------------------------ATCCCCCAAATA------------------GCCCCAATAAACTGA---------ATAAATATC------------------------------------------TCTATAATCTTTATTTTAATTATAATACTTTCTACA------------------------ATAATTTTCTACTTTTATATTTTTAACAAT---------------AATACAATTTCTTCACCT------------------TCCTCATATAAAAAACCTATAAAATTAATAAAA---------TGA------------------
>Steganacarus_magnus
------------------------------------------------------------------------------------ATTCCTCAAACT------------------AAACCTATAAATTGATTAGTTTTATTTTTTTAT------------------------------------------ATTATTTTTATT---------------------TTT------------------------TTATCAATTTCTGTTGTT---ATTTTATTAATAGATAATTCAACTCCAAATATTGGAAGAAAAAGTTTTAATAAG------------------------TTGAAT---TTAGAA---------TGA------------------
>Sperchon_plumifer
------------------------------------------------------------------------------------ATCCCACAAACC------------------TCTCCTATAAATTGAATAATTATTACAATAATA------------------------------------------TTTTTTATCACTATAAAT---------ATTATTATTTCAAAATCAAAAACATACTTCAAAAGTAAT---ATTCAGACCCTCAACTCAGTTAAAATAAAAAAT------ATTATATGAAAATGA---------------------------------------------------------------------------------
>Shevfchenkella_miscanthis_KK11
---------------------------TTGATTGTTCTCGTTCTCTATTACTTTCGTCACATTATTTATTCCTCTTTTCTTTTCTATCCATTCATT------------------TTCTCTTTC---CTCTTGTTCTCGTTCTCTATT---------------------ACTTTC---------------GTCACATTATTTATTCCTCTTTTCTTTTCTATCCAT------------------------TCATTTTCTCTTTCCTCT------------------------------ATCTGTTCCCACAAA---------------------AGATTTTCTTTT------------------------------------------------
>Setoptus_koraiensis_SD23
---------------------------------------------------------------------------------------------ATG------------------TCTCCTAACTTCTGAGTTTTCCATTTTATGTTA------------------------------------------ATTTTTTTTTTTCTCGCTACTTTAGCGATTTTTATTAGGTATTTCAATATTTTATCTAATAGGCTTATTTCCTTAAGCAAATTTTATGAAACTTATTTCTTCAATATTCTAAAT------------------------------------------------------------------------------------------
>Setoptus_koraiensis_HEN28
------------------------------------------------------------------------------------TTGCCCCAAGTT------------------AACGAATTTTCTTGATTTAAGAGTTGTTTTTTA---------------------TTGATT---------------TTC------TTTCTGTACTTA---------------------------------------------AGCTGATTAAAA------------TTTTCCTTT---------ATC------TTTGGCCATATCTCTAGTTTAACC---TCTCTCAAATTTAATAAATTTAACTTTTTTCTCTTAGTA---------------------
>SD27
------------------------------------------------------------------------------------ATTCCCCAAACT------------------AGAAATATTTCTTGAATTAATTCCGTTTCTTCT------------------------------------------ATTTTTTTTATG---------------TTTGTACTA------------------------TTAATTTTGAGTTTAAATTAT---------------TATACATATTTAGGCTTCCAATTTTCCATCAAATTTCCAAAATCTAAATTCTTATATTCTTTTTTCTTA---------------------------------------
>SD20
---------------------------------------------------------------------------------TTGATTCCGCAAGTT------------------AGAAATTTATCCTGGTTT---AATAGAATTTTA------------------------------------------ATTTTTTTGTCTTTTTATATTTTTGTAATTTTCTTT------------------------TTTAATTATTTTAGAATT------------------TTTTTTTAT---AAAAATAGTGATAATTGTTTAATTAAAAAATTAAAATTTTTT---TATTTTGTT------------------------------------------
>SD19
------------------------------------------------------------------------------------ATTCCTCAGGTC------------------AATGAAGTATCTTGA---------TTTTCTCTA---------------------CTATTC---------------TCACTGTTGTTTTTATTTTTTTTGTGTTCCGCTTTG------------------------TTGTTTTAT---ACTAAC------------------------------CCTAACGGGTTAAAGAACACAAAAACTTAC------TTTTTAAATCTCTTCGAATGTAATGTTTTAATT---------------------------
>Scolotosus_sp.nov._GX54
------------------------------------------------------------------------------ATCTCGATACCTCAAGTT------------------AACGAAGTTTCTTGAATAATATTATTTTTTAAG------------------------------------------CTTAATGTACTTTTCTACTTTATAATTTTAATATTA------------------------TCTTAT---------------TTTTTTTTTAAT---------TCTTCATGTTCTGACTTTATTAATTTTTTTAAAGTTAAA---AAGTTTTCTCTGCTATTT------------------------------------------
>Scolotosus_sp._GZ100
---------------------------------------------------------------------GAGTTTAAAGTTTTTGTTCCTCAAGTT------------------AATGAATATTCTTGATTTTATATATTTTTTAAA---------------------TTTAAC---------------TTTTTATTTTATTTTATATTC---------ATTATT------------------------TTAATATCTTATTTTTCT------------ATTTCT---------GTGCAATCTTCTTCA------AAAAATAATATTATA---ATAAAAAAATTTTTTTTTATAATT------------------------------------
>Sarcoptes_scabiei
---------------------------------------------------------------------------------ATTCTTCCTCAAATA------------------TTTCCTCTACCTTGAATTTTTTTTTTAGTTGTT------------------------------------------ATTACTTTTTCATTA---TTAATACTGAATCTTTGC---------------------------------TTTAATAATATT---TATAAAAGAAAAGAGATAAAATTTTTTGTAAAAATAAAAAAAACTAATATAAATTTATTATGA---------------------------------------------------------
>S167
------------------------------------------------------------------------------ATTTCTTTGCCTCAAGTA------------------AATGAATTTTCTTGATCTTTAATAATCTTAACT---------------------TTAAAC---------------TTAATTTTTTTCTCTTTTATT---------------------------------------------GTTTACATAGAA------------TTA---TTTCTACCCTCTGTA------TTTAAAAATTTGGGCGAATCCAAA---AGCTTTAAG------TTTATAAATTTTTTTAAT---------------------------
>Robertsicus_elaphensis
------------------------------------------------------------------------------------ATTCCACAATTT------------------TTCCCTATAAATTGAATCTTAATTTCACTTTCA------------------------------------------ATAATAATAATTTTTATTATT---TTAAATATTTTT------------------------TTTTTTTATTTTATAATT---------------------------TCATATAAATTCTCATATTTCTTTTTTAACAAATATAAA---AATATTTTC------------TTTAAA---------TGG------------------
>Ricinoides_karschii
------------------------------------------------------------------------------------ATTCCACAAATA------------------AGCCCCCTTAGTTGAATAATCCTATCCATCAGC------------------------------------------ATTGTCATCCTG---------------------CTC------------------------TACAACACAAACTCAATATGATTTTCACACACAACTAACAAA------------CAATCTCCCTCAAACATCAATATTCAACAC---------------ATAAAC---ATAAAT---------TGACGATGA------------
>Rhyncaphytoptus_ulmi_HEN3
------------------------------------------------------------------TTGAAATTTAAAACTTTAATACCTCAAGTT------------------AACCACATCTCCTGATTT---------CCAACA------------------------------------------ACCATTTACAGTATTTTATTGTTAACAATAATGATT------------------------TTAATACTAAATTTTGTTATCTTTCATAAGTTTCCT---------------------TCCAATTCT------TTAAAATTCTTAACAAATTATCATGTAATCTTA---------------------------------------
>Rhyncaphytoptus_sp.nov._GZ96
------------------------------------------------------------------------------------ATTCCTCAATTA------------------AATGAATATTCTTGATTCTTAAATTCATTATTT---------------------TTCGTT---------------TTTATCTTTATAATTATTTTA---------AATTCC------------------------CTAAATTTTTTT------------------TTTAAT---------TTTTCTAAAAAATTTAGTTGTTCTTCAAATATTAAT---------------TATTTTAATTATTTTTTT------------------------------
>Rhyncaphytoptus_sp.nov._CA38
------------------------------------------------------------------------------ATTCTGATCCCTCAAGTA------------------AATGAGTACTCTTGATTGATTGATTCTATAAAA------------------------------------------TTTATAATATTTTTCTTTTCT---------------------------------------------------------------------ATTTGTTTATACTTAAATTTCCTTTGCGAAAAAATATTAATGGCACATTCT---AATTTTAAAATTAATATAAAAAATTTCGAAATAATC------------------------
>Rhyncaphytoptus_redwayensis_CA28
------------------------------------------------------------------------------------ATTCCTCAAGTA------------------AATGAAATTTCTTGATTTAGCAACTCAATTTTT------------------------------------------------TTAATCTCTACATTTATAATTTTAGCTTTG------------------------TCT------------ATAAATTTTTTTCTATTT---------AAAGAAAAAATCAACAAATCTAAA---ATTAGTATTAAC---TTTTTTTTGTTCCTTTAT------------------------------------------
>Rhyncaphytoptus_longipalpis_JX3
------------------------------------------------------------------------------------ATTCCTCAAGTA------------------AGAAATATGTCTTGGTTG---TTAATTTTAGTT------------------------------------------GTTTCTCTTGTGTACCTAATCATTTTAAACTTAATT------------------------TTAAATTTTTCTACTTTTATCATGTGCAAAAAAACTTCTTTGAAGTCTGCATTTAAT---------------------ATTAAATTTCTTTTTCTAATT---------------------------------------------
>Rhyncaphytoptus_longipalpis_JX2
------------------------------------------------------------------------------------ATTCCTCAAGTA------------------AGAAATATGTCTTGGTTG---TTAATTTTAATT------------------------------------------GTGTCTCTTATGTACTTAATCATTTTAAACTTAATT------------------------TTAAATTTTTCTACTTTTATCATGTGTAAAAAAACTTTTTTGAAGTCTGCATTTAAT---------------------ATTAAATTTCTTTTTCTAATT---------------------------------------------
>Rhyncaphytoptus_dielsianus_GZ35
------------------------------------------------------------------------------------TTGCCTCAAATT------------------AGTGATGTGAGATGATTT------------------------------------------------------------TTC---TCAAGAATTTTAATTTTAATTCACTTT------------------------CTAGTAGTTTTGTCGATTTAT------------CAATTTTTTTTCATAGGCGGGAATATCGCTCCTGTTTGTAATTCTCGTCTTTTCTCTTCAGAGTTCGGTTACCTTCTT---------------------------------
>Rhyncaphytoptus_boczeki_CA37
------------------------------------------------------------------------------ATTCTGATCCCTCAAGTA------------------AATGAGTACTCTTGATTGATTGATTCTATAAAA------------------------------------------TTTATAATATTTTTCTTTTCT---------------------------------------------------------------------ATTTGTTTATACTTAAATTTCCTTTGCGAAAAAATATTAATGGCACATTCT---AATTTTAAAATTAATATAAAAAATTTCGAAATAATC------------------------
>Rhodacarus_sp1.
------------------------------------------------------------------------------------ATTCCTCAAATA------------------ATACCTATAAAATGGATTTTTATTTCTCCTTTT------------------------------------------TGTCTATTCAGACTTATCTTAGTTACCGTTCTAGTA------------------------TTC---TTTAACTATATT---------AATTTTAAA---------------------TCCAATAAT------AACAAATTACTTAGGCATCATTCCTTTATTTTATCTTATAAA---------TGA------------------
>Rhizoglyphus_robini
---------------------------------------------------------------------------------ATTCTTCCTCAAATA------------------ATACCTCTTCCTTGA------TTGATAGTGTTT------------------------------------------TTTATAATTTTTGTTTGTGTGTATTCTGTTTCTTTA------------------------TACGTTAGTGGATTTTCT---------------------------TTTTCTTATGACTCTTCTTTAAAGCCTATAAAGTCTTCTTCTTCTGATCTT---------------CCT---------TGA------------------
>Rhipicephalus_geigyi
------------------------------------------------------------------------------------ATTCCTCAAATT------------------TTTCCTATAAATTGAATAATTTTATCTTTAATT------------------------------------------ATAATATTAATAATATTAATAACAACAATAATTTTT---------------------------TATTTTTTA---------------------------------AATTATAATTATAAAAATACATTTAAAATAAAAAACAAA---AAAATAAAT------------TTTAAT---------TATAAATTT------------
>Rhinotergum_shaoguanense_S88
------------------------------------------------------------------------------------ATACCACAAGTC------------------AACGAATTTTCTTGATTT---AATTGTTCCATT---------------------TTTATC---------------TTTTTATTTCTTTTAATTTTT---------------------------------------ATTACTTTTTTTAGTAAT------------TTTATC---------TTTCATTCCAAGTTT---------AAAAATTTTAAT---TTGGATAAAATATTTTTTAAATATAATTTT------------------------------
>Rhinophytoptus_c.f._sericeaomeiensis_AH42
------------------------------------------------------------------------------------ATACCTCAAGTT------------------AATGATATCTCATGAATTTTTTCCTGTTCAAAG------------------------TTT---------------ATTTTAATTTTTGTTTTAATTCTTTTG---TCCCTA------------------------AATTTT------------TAT------------TTTTCCCACACAAAAGTT------TATGCTAAAATTTTTAATTTAATA---TTCTTCAATTTTTTGCCT------------------------------------------
>Rhinophytoptus_broussonetiae_Z401
------------------------------------------------------------------------------ATTTTAATGCCCCAAGTT------------------AGAGAATTTTCTTGATTT---ATTATTAATTTT------------------------------------------AAATTTTTTCTTTTATTTATTTCAACACTTTCTGTG------------------------ATAAATTTTTTT---GTTAAAATTCACAAAAAAAAATTAATTTTTTTAAATTTA------------------------TATATTTTTAATTTTTTTTAT---------------------------------------------
>Rhinophytoptus_broussonetiae_Z292
------------------------------------------------------------------------------ATTTTAATGCCCCAAGTT------------------AGAGAATTTTCTTGATTT---ATTGTTAATTTT------------------------------------------AAATTTTTTCTTTTATTTATTTCTATACTTTCTGTG------------------------ATAAATTTTTTT---GTTAAAATTCATAAAAAAAAATTAATTTTTTTAAATTTA------------------------TATATTTTTAATTTTTTTTAT---------------------------------------------
>Rhinophytoptus_broussonetiae_GZ98
------------------------------------------------------------------------------------ATGCCCCAAGTT------------------AGAGAATTTTCTTGATCT---ATTATTAATTTT------------------------------------------AAATTTTTTCTTTTATTTATTTCAACACTTTCTGTG------------------------ATAAATTTTTTT---GTTAAAATTCACAAAAAAAAATTAATTTTTTTAAATTTA------------------------TATATTTTTAATTTTTTTTAT---------------------------------------------
>Rhinophytoptus_broussonetiae_GZ74
------------------------------------------------------------------------------------ATGCCCCAAGTT------------------AGAGAATTTTCTTGATCT---ATTATTAATTTT------------------------------------------AAATTTTTTCTTTTATTTATTTCAACACTTTCTGTG------------------------ATAAATTTTTTT---GTTAAAATTCACAAAAAAAAATTAATTTTTTTAAATTTA------------------------TATATTTTTAATTTTTTTTAT---------------------------------------------
>Quadracus_cudraniae_AH41
------------------------------------------------------------------------------------ATACCTCAAGTT------------------AATGATATCTCATGAATTTTTTCCTGTTCAAAG------------------------TTT---------------ATTTTAATTTTTGTTTTAATTCTTTTG---TCCCTA------------------------AATTTT------------TAT------------TTTTCCCACACAAAAGTT------TATGCTAAAATTTTTAATTTAATA---TTCTTCAATTTTTTGCCT------------------------------------------
>QH8
------------------------------------------------------------------------------------ATTCCCCAAGTG------------------AACGAGGTGTCATGGTCTTCTCTAGGCATGTTA------------------------------------------ATTAGATTTCTTTTATTTGTATCATTTATTTTTTTT------------------------TCTTTT------------------------CTCGATTTTAATGGCGTACTTAATATTAAAATTTCGCAATTAAAATTATTT---AACTTTAATTCACTATTG------------------------------------------
>QH2
---------------------------------------------------------------------------------TTGCTGCCCCAAGTT------------------AATGATATGCCTTGAAAAACA---AGCTTTCTC------------------------------------------ATT---TTGTCATTGTCTTTCATAATTATACTCTTA------------------------AATATTTCCTGAGCCTTAACTCTCTTTCAACTTTTAAGTGTTCAAGTATCTCGCTATTCTAATAATTTTATGCTC---------------------------------------------------------------------
>Pseudogarypus_banksi
------------------------------------------------------------------------------------ATTCCTCAAATC------------------ATGCCTTTGAATTGA------ATTTTTTACTAT------------------------------------------ATAAATTTTAATCTTATATTCTTATTATTAATTATC---------------------------TCTTACTCAAGATTAAAAAAATTAAATTTAAATAATAAGTTAATTTTCAACCACTTTAATAAATTT------------------------------------------------------TGAATATGA------------
>Pseudocellus_pearsei
------------------------------------------------------------------------------------ATTCCACAAATT------------------AGCCCTATAAACTGAATCTTAATCTCCTTC---------------------------------------------------TCCTCCCTACTTTTTCTAATAATAATCTCC------------------------CCAACACTATGAAATCAAGCA------------------------AAACACTCTTCAACCAAAACA------CCTAAACAAAAAATAACAAATCAACAT---------TGAAAA---------TGA------------------
>Pseudocellus_gertschi
------------------------------------------------------------------------------------ATACCACAAATA------------------AGCCCAATTAACTGA---------CCGATCATT------------------------------------------TGTACCATAACAATTTTAATTACACTAATAATTAAT------------------------GCTGCCATATGAAATAATTAC------------------------CCATCAAATAAACAAGCAACA------ACAACTCCACCATCAAACAACATAAAT---------TGAAAA---------TGA------------------
>Prominens_photiniae_FJ26
------------------------------------------------------------------------------------ATTCCTCAGATT------------------AGAAATTCTTCTTGGTTATTTTATTCA---GTG------------------------------------------GTTTTACTTGCCTATCTTTTTGTGGTTTTCTTAATA------------------------AATTTCTTTAACTTCTTTACTCTTTCTTTAAAGTCTTTTTCTAAATTAGAT---------------TCCTATGAA---------GTTGTCTTTTTTTTG---------------------------------------------
>Proiectus_granularpro_Z304
------------------------------------------------------------------------------ATCTTATTGCCTCAAGTT------------------AATGAGTCCCACTGATCT---TTACACCTTGTC------------------------------------------TTTTTGGTTCTTATTATAATGATTATTGCACTATTA------------------------TTCAATTATGTGAGCAAAGTTTTTTCTGTCAAAAGTTTTTTTTTGACCAGCAAT------------------------TTCTATTACAAAGTGCTAATA---------------------------------------------
>Phyllocoptruta_sp.nov._CA6
------------------------------------------------------------------------------ATCTTGATCCCCCAAGTA------------------AGAGAATTCTCCTGGATATGGTCTATTTTTATT------------------------------------------TCCCTTAACTTTTTTCTTCTTATAATTTTGTTTCTTCTCAGCTATCATTACAAAAAATTTTGTTTTCTTTATAATCCAAACTCTGATTTATTTATTTTGAGTGTATCTTTG---------------------------------------------------------------------------------------------
>Phyllocoptrata_platyclada_S138_12S
------------------------------------------------------------------------------------------------------------------------------------ATTTCTTTTATGGCT------------------------------------------GCCCTTTTTAGCTTTCTATTTATTCTTATGTGGCAA------------------------AATTTTATTTCAACGCATCGCCCGATCATTTTAATTTTTGAGAAGGAGACTTTCAGCTTAACGAAATACTGCTCAGTAACCTATGTAAGGTTTCTATTTTTTAAG---------------------------------------
>Phyllocoptrata_platyclada_G6
---------------------------------------------------------------ATTAAAGTTCAAAGTTCTGGTACCCCAAGTAAA------------------CGAAAATTCTTGATTACAATTTCTTTTATGGCT------------------------------------------GCCCTTTTTAGCTTTTTATTTGTTTTTATGTGACAA------------------------AATCTTATTTCAACACATCGTCCGATCATTTTAATCTTTGAGAAAGAAACCTTTAGCTTAGTG---------------------------------------------------------------------------------
>Phyllocoptes_taishanensis_S90
------------------------------------------------------------------TTAAAGTTTTTAGTTCTTCTGCCACAAGTA------------------AACGAAATTTCCTGATTTCACACTTCCGTTTCT---------------------ACTTTT---------------TTCCTGATACTAGTTTTTATCAGGTGTTTAAACTTG------------------------ACATTGTGCTCTAATTTTTTTTCTGACTCTTCAGTT------------ACC---------------------GGTTCAAAA---TTTATTGTCGTTTTT---------------------------------------------
>Phyllocoptes_gaotainensus_GS9
------------------------------------------------------------------------------------ATACCTCAAGTT------------------AATTACATCTCCTGATTT---------CCAACA------------------------------------------ACCATTTACAGTATTTTATTGTTAACAATAATAATT------------------------TTAATACTAAATTTTGTTATCTTTCATAAGTTTCCT---------------------TCCAATTCT------TTAAAATTCTTAACAAATTATCATGTAATCTTA---------------------------------------
>Phrynus_sp.
------------------------------------------------------------------------------------ATCCCTCAAATA------------------GCTCCCATTAACTGA---TTAATAACAATCTTT------------------------------------------TTCTCTTCTTGTATCTTA---AGTTTTTTAATTTTT------------------------TCTACCCACTATCAACAATAT------------------------CCCAATTTCAGAAGCTTTTCT------TATAAAATTTCTTCAACATCCCCAATA---------TGAAAA---------TGA------------------
>Pholcus_phalangioides
------------------------------------------------------------------------------------ATTCCGCAGATT------------------AGCCCTTTAGTATGATATTACTCTTCTTTTTTA------------------------------------------GGTATTGTTATTGTTATTTTGATAATTATGTACACA---------------------------------------------------------------------GAGTGAGAAGGAGGATTGAGTGTT------GTTGACGATATGGCGGAGTGTGGTTTACCTAGTTTAAAG---------TGA------------------
>Phoebe_hunanensis_S153
------------------------------------------------------------------------------------ATACCCCAAACA------------------AATGAAATATCTTGACTTAATTTAGTATTATTT------------------------------------------TTAATTTTTTTTTTTTATTTAAATTTAAGTTTTAAG------------------------------------------------------ATTTTTAATCTGTTTTTAACTAAAAAATTGTACAAGAATTATAATTTAAAATTTTTTTGTAATTTTCTT---------------------------------------------
>Phalangium_opilio
------------------------------------------------------------------------------------ATACCTCAAATA------------------TTTCCTATAAACTGATGATTATTATCACTTCTC------------------------------------------CCTCTTACTCTAACCATATTAAATCTAATTAACATA------------------------ACTTTTAATAAATCTTTAAGATCCGAGAAACATCTTAGA------------AAAAAAAATATTAAAAAAACACTAAACTGAAAATGA---------------------------------------------------------
>Pergamasus_crassipes
------------------------------------------------------------------------------------ATACCTCAAATA------------------GCACCAATAAACTGAATTATAATATCCCCCCTA------------------------------------------ATAGTTATAATTTTATATACTATTATATGTACAACT------------------------TATTTTCTAATAGTG---------------------------------------CCAACCCCTACACACTTAAAACTTATTAAGACACCAATATCTAAACCATACTCCTTAAAA---------TGA------------------
>Paratemnoides_elongatus
------------------------------------------------------------------------------------ATCCCACAAGCA------------------ATACCTATAAACTGACTC------------------------------------------------------------TTATTT---ATAAGTTTAATTTCCCTAATTATT------------------------ATTATAATAAATTCTCTCCTATATTGAGATTTTAAAATTATAAAACAAATTTCCAACAAGAATAAT------GTCAAA------------------------CTACAGCTCAAA---------TGA------------------
>Paraleius_leontonychus
------------------------------------------------------------------------------------ATCCCACAAATT------------------AGACCAATAAACTGAGGGCTTTTAATTTTAACT------------------------------------------TTTATTATCGTC---------------------------------------------------------------------ACAACAACTGTCATAGCATCACTGCCAACATTTCAGATAGAATCA---ATAAAGACATCAAAAGCAACAAAAAAATACAAAACC---CTTCCA------------------------------
>Paracalacarus_podocarpi_S142
------------------------------------------------------------------------------------ATTCCTCAAATT------------------AACGAACTCTCTTGATTTTATTGCAGGTTATTA------------------------------------------ATAACATTTATACTATTATTTTCAGTTACATTTCTT------------------------TTTGGTACTTTATATGTTAACTTAATTCACTCT---------------------------CCTAAAATGATCAATCTAAGA---TTTTTCTCTCTCGATTTATAT---------------------------------------
>Panonychus_ulmi
---------------------------------------------------------------------------ATATTTCTTTTAACGAATATA------------------TCAAATTTCTCCTATAAACTGGTTATTATTCAT------------------------------------------ATTATTTATTATTTTAAGTTTATTTTATTTATTTATTTTTTTAAAATATGAAAAAATATCTTATTTTACAAAATATTATATAAAAAT---------------------------------------------------------------------------------------------------------------------
>Ornithodoros_brasiliensis
------------------------------------------------------------------------------------ATCCCTCAATTA------------------TTCCCAATAAACTGAAACATCCTAACTATTTCA------------------------------------------TTTTTATCTATTATATTATTATCCATCATTTTTCTA------------------------CACTTCACCATT---------------------------------TTCCCAAAAACTAACAGAATAAAAATTATATGAAAACCTTTTCAAAAAACT------------TGAAAA---------TGA------------------
>Ornithoctonus_huwena
------------------------------------------------------------------------------------ATGCCTCAAATA------------------GGACCTATAATGTGATTG---ATT------------------------------------------------------TTTCCTTTGATTTTAATATTTATATTAACATTAAGGATGGGTACTTTGGATAGAGAAATAAATGTGAGTTTG------------------------------------------------AAGAAAGAAAATGGAGATGCTTATTTAAAAAAGTTAATGAAATGA------------------------------------
>Oribatula_tibialis
------------------------------------------------------------------------ATTAAAAATTTAATTCCTCAAATT------------------AGTCCAATCAATTGAATC------------ATA------------------------------------------ATAATCTCAATTTTTTTACTAATTCTATTAACAATA------------------------AAAACAACCTTCAAACAAACT------------------------TCTTTTTCACAAGTAAAATCT------AAAGACAGAAAAGTCACGAAAAAAACG---------CTAAAA---------TGA------------------
>Oppia_africana
------------------------------------------------------------------------------------ATTCCCCAAATA------------------GCACCTTCCAGTTGAATCACTATTTTTTTACTA------------------------------------------CTCCTTACAATTTACCTAATAAGAATATCTACTTTA------------------------CAGGAAACTCACCTAACCTCT------------------------TCCTCCTCTTCCCTTCAGACA------AAAAAT------------AAAAAACCA---------AGAAAA---------TGA------------------
>Opilio_parietinus
------------------------------------------------------------------------------------ATCCCCCAAATA------------------TTTCCCCTAAGATGA---TGACTTCTAGCCTTA------------------------------------------ACCCCTTTCTTATTA---ATTTTTATTAATTTAATA------------------------ATTATTCATTTTAACAAAACCCCCTATAATCCTAATCAAAAAGAAAATTTAATAATACAAATAGAAATAAATACTAGAATAAAATGACCATGA---------------------------------------------------
>Oligonychus_shinkajii
------------------------------------------------------------ATTATAGATATAATCTTTTGATGAATATATCAAATT------------------TCTCCAATAAATTGAATTTTAATTTTACTTTTA------------------------------------------GTTTTTTTTTTGATTATATATTTATATTTCTTAGTAAACATTTTTGAAAAAAAAAGTTTTTATTTT------------AATTCAATAATAAAAATTTATGTTAAA---------------------------------------------------------------------------------------------------
>Oligolophus_tienmushanensis
---------------------------------------------------------------------------------------------ATA------------------TTCCCTATAAACTGATGACTTATATCTTTAATT------------------------------------------CCTTTTTTATTAATTCTTATAAATATAATACTTATA------------------------CAATTTATTACTACTATAAAAAAAAATGAAATAAAAAAT------------ACAAAATTTGAAACAACTAAAATAATATGAAAATGA---------------------------------------------------------
>Nymphon_gracile
------------------------------------------------------------------------------------------------------------------------ATTAATAAAATCTATCTAACAAATACA------------------------------------------TACCTAATTATTATCACATTTATTCCTTTAATTATT---------------TACTTTATATCAAACACTTTTAATTTTATAAATACCATAAAAATTAAAAATAATAAAATAAACAATAAATATAAAATTAAAAATTTAAAA---------------------------------------------------------------
>Nothopuga_sp.
------------------------------------------------------------------------------------ATTCCCCAAATA------------------ATACCTTTAAACTGA------ATCTCCATGTTT------------------------------------------ATAGCATTAAATCTTTTATTGTTATTATTCACTGTC---------------------------ATC------------------------ATAAACAATCTACTAATCCCCACAATATTCAATAAAATGTACACAAAGGTTCAA---ACCAAAAAC------------AATAAA---------TGAATATGA------------
>Nothoaspis_amazoniensis
------------------------------------------------------------------------------------------------------------------------ATAAATTGAAACCTGCTAATTATTTTT------------------------------------------TTCTCATTAATTTTAATCTTAACAACATCAATAATA------------------------TACTTTAATTTT---------------------------------ATCCCTAATATTCAGAAATCAATTATTATTAAAAAAACTATAAAAAAAAAT------------TGAAGA---------TGA------------------
>Neoscona_theisi
------------------------------------------------------------------------------------ATTCCTCAATTA------------------ATACCTTTAAATTGAATTTTTTCAAGAATAATA------------------------------------------GTATTAGTAATTATTGTAAGAGCTGGTGTTATTTAC---------------------------------------------------------AGAGAAAAGATATTTGATAATGAAGTTAATATGATATTGAAGGGAATAAAA---AAGAGGATA------------AATTAT---------TGATGTTGA------------
>Neoepitrimerus_platyclad_S138
---------------------------------------------------------------------------------TTGATTCCTCAAGTC------------------AATGAGCTTTCTTGAACG---CTATACATAATT---------------------ATCTTT---------------TCTGTTATTTTCATGATTTTAACTTTCAATCTACTT------------------------TCCTTTTTT---AAA------------------------------------------TTTAATTTTAGGAAAAAATCT------ATCTTCAATATTTACCATTTTAATTTT---------------------------------
>Neocalepitrimerus_rosa_GX37
------------------------------------------------------------------------------------ATACCCCAAATT------------------TCTAATCTTTCTTGACTT---ACCGTTACTTTC------------------------------------------TGTTTTTTATCTTTAAGCTTATCTTTTCTTCTTTTT------------------------GTT------------------------------AATTTTATTAGAATTGTCTCCAAACAGTGGATCAAAGTTTCTTTAATAAGGTCTAAATTTATTTGTCTTTTT---------------------------------------
>Nalepella_abiesis_Z275
------------------------------------------------------------------------------------TTGCCTCAACTT------------------TCTAATAATAATTGACTC---ATAAACTCTTTA---------------------TTTTTT---------------TATTGTATTATTTTAATACTGTTATTTAATTTGAAT------------------------TATTTTTTTTCAAGAAAT------------------------------TTTTCCAATTTTAAAACATCTGATAAATACATGTTATTTTTCAACCTTTTTAGATTT---------------------------------------
>Mesobuthus_martensii
------------------------------------------------------------------------------------TTGCCTCAGATG------------------ATACCTTTGGGTTGAGCTTGGATAATTTTGTCT------------------------------------------TTAGTTTTGGTGTATTTTGTATTTATGGTGATTTTT------------------------TATTTTTTGGTGGAGGTAGAG---------------------------------------------------GTAATGTTTTCTTTAGGAGAGTATGGTGGGGATAGAAAGAGT---------TGAGAA---------------
>Mastigoproctus_giganteus
------------------------------------------------------------------------------------ATTCCTCAAATA------------------GCACCAATAAATTGAGTTATTCTAGAAATTATT---------------------------------------------------------------------------ACT------------------------AATTTTTCCTTTTTCATTTGACTTTCCCAA---------------TTTACGTGGTTATTACCCACCTCACCAAATTTCCTCTTCAAAACAAAGAAAATCATAGCATCATGATAC---------TGA------------------
>Mahunkania_secundademo
------------------------------------------------------------------------------------ATTCCACAAATA------------------TCTCCTATAAATTGAATT---------TTTCTA------------------------------------------TCTTCTTGATTTTTTCTACTTTCAACAATTATAAAG------------------------TCTAGAATCCATTTTTATAAA------------------------AACAATAGAACAAATAAAAATGTTTGTTCAAAGATTTCAGTTTTTAATAGTAAT---------ATAAAA---------TGA------------------
>Liphistius_erawan
------------------------------------------------------------------------------------ATCCCCCAAACA------------------GCCCCATCAATATGA---------ATCCTCTAC------------------------------------------CCACTTTTTATCCTAACCATTTTA---TTTATTTAT------------------------ATAATCTTCTCATTTAACATC------------AACTACACCTCT------AAGGTTCACAAGGCTATGTTCCCTAGTTCCTTCTCCTGAACATGA------------------------------------------------
>Limulus_polyphemus
------------------------------------------------------------------------------------ATTCCTCAAATA------------------GCCCCTCTTAATTGAGCCATAATAACAATCATA------------------------------------------TTTTCTCTCTCCCTTTTAGTTTCAATAATTATCCTT------------------------TACTCAAATTTCAACTCAACT------CCTCCAACAAAAATAAAAATAAAAACCTCCCAAAAA------------------------------TTAATT---------TGAAAA---------TGA------------------
>Leptotrombidium_deliense
------------------------------------------------------------------------------------ATTCCTCAAATT------------------TCTCCAATAAACTGATCAATCCTCATATTATTT------------------------------------------TTC---TTTTGAATTTTGATTAGAATTATAACCCTT------------------------ATTTCTTTTGAAAATAAAAAATTTTACCTCCCAAAAACTATTAAACTAACCTTT---------------------------------------CGAAAA---------TGAAAC---------TGA------------------
>Leipothrix_sp._Z372
------------------------------------------------------------------------------------ATTCCTCAAATT------------------AGAAACTTTTCTTGGCTT---TTATCTAGATTT------------------------------------------AAATTTACTCTATTTTTAATTAGAATAGTCATTTTG------------------------ATTAATTTT------TTTAATTCAAAATCTATTTTTGAATTCTTTAAAATTAGTTTAATTAAGCAAAATCTTCATTATTTTAGGTATATA------------------------------------------------------
>Leipothrix_sp._S83
TTGTTTAATTACGATTTTATTCCAGTAGGAATCGAAGCTCCTGATATCGTCTATATCAATCGGCCAATAACTCGGTCAGAGTTTTTAATAATAATGGATAATTGGCATCGTAGGACCGCTCCTGCTTGATGGCACATGTGGCCTTTCAGTCGTTGATTTCGA---------------------------------------------------------------------------------------------------------------------------------------------------------------------------------------------------------------------------------------
>Leipothrix_c.f._sabinae_HEN4
------------------------------------------------------------------------------------ATTCCTCAAGTC------------------AATGAGCTTTCTTGAACG---CTATACATAATT---------------------ATTTTT---------------TCTGTTATTTTCATGATTTTAACTTTCAATCTACTT------------------------TCCTTTTTT---AAA------------------------------------------TTTAATTTTAGGAAAAAATCT------ATCTTCAACATTTATTATTTTAATTTT---------------------------------
>Keiferella_guanegouensis_QH1
------------------------------------------------------------------------------ATCTTGATTCCACAGGTT------------------AATGAGAGTTCTTGACAGTATATTTCCCTGACC---------------------CTTTTT---------------GTGTCTCTTTTTTTATGGATG------TTATCTCTC------------------------AGATTTTCTGCCAAATTTATTAGAAGCAGTATTTAT---------ATGAAG---------------------AACTCAGTA---TTTGTATCTTTAATT---------------------------------------------
>Ixodes_holocyclus
------------------------------------------------------------------------------------ATACCACAATTA------------------TTTCCTATAAATTGAATATTTATGACACTAACT------------------------------------------TTTATTTTTTTATTTATTTTTACTTTTTCTTTAACT------------------------TTTTTTTTTCCAATGTTT---------------------------ACTCCTAAA------TCTATTTTTACAAATAAAATTAAAGCCAATAAAATA------------TTTAAA---------TGA------------------
>Humerobates_rostrolamellatus
------------------------------------------------------------------ATTAAAAGTAAAGTTTTAATCCCACAAATA------------------AGTCCTCTAAGATGAACAACGATTTTCGTCATG------------------------------------------CTAATTATTTTC---------------------------------------------------------------------ATAACAATTACCTTAAATTCATTTAAC------AGAATAAACAGAATGTTAAAAACCAAACTTGTGATTAAAAAAAAAGAAAATTCTATAAAA---------TGA------------------
>HK8_20200104
------------------------------------------------------------------------------GTGTTGATACCCCAAGTT------------------AATGAAATTTCTTGAATATTTTTATTTATTAAT------------------------ATA---------------AATCTGTTTTTACTTTTTATTACCATT---GTATCT------------------------AATTAT---TTTTCTTTAATTAATAGTTTTCTTTCTAGAAATCTTTTTTTA---------------------AATACAAAA---AAGATACACCTAATAATT------------------------------------------
>HK3_20191031
------------------------------------------------------------------------------------ATACCTCAAGTA------------------AGAAATTTGTCTTGGACC---TTAGTCTTTATT------------------------------------------CTGAGTTTAATTTTTTTTTTATTAATTATGAACAAT------------------------ATTTATTTTTATAATTTTAGACTCCACTATTCTTTCCGTAACTTTACTTTTAAAAAT---------------------TTTAAATTTTACTTTTTTCTT---------------------------------------------
>HK3_20190627N10
------------------------------------------------------------------------------------ATACCTCAAGTA------------------AGAAATTTATCCTGAACT---TTAGTTTTTATT------------------------------------------TTAACTTTAATTTTTTTTTCATTTATTATGAACAAT------------------------ATTTATTTTCATAATTTTAGGCTTTATTATTCTTTGCGTAATTTTACTTTTAAAAAT---------------------TTTAAATTTTATTTTTTCTTT---------------------------------------------
>HK3_20190627N9
---------------------------------------------------------------------------------------------ATT------------------AGAGATAATTCTTATTTTCTTATTCTAATTTCT---------------------AATCTT---------------TTTTTATTTCTTTTATTGTTTACTATAATGGAAAGA------------------------TTAAATTTTCCCTTTTCT------------TTTAGC---------------CTTAAGATGAATAAACTATATTTTTTCAAC---TCCTTTAATTTTTTTCTT------------------------------------------
>HK2_20190627
------------------------------------------------------------------------------------ATTCCCCAAATT------------------AACGAAATTTCTTGAATTATAATGTTAAGTAAC------------------------ATT---------------GGCGCAATAATGGTTATTGTGACATTATGTAATTTA------------------------AATTTTTACTCAACAAAAAAAATAATTGCATATAAAGAAATGAAAAAAAAT------------------------------------TTCAAATTAATCTCT------------------------------------------
>HK1_20190627
------------------------------------------------------------------------------------------------------------------------ATCTCTTGAATT---------------------------------------------------------------GAAGTTTCTACTTTTTTATTATTTTCAATT------------------------ATAATTCCTTTTTCCATTTCGATATGAAACTATATTTTAATATCTAAAGAGAGAATCACTGAA------TTTGATGCTTTC---ATTTACAATCTTCTT---------------------------------------------
>Histiostoma_blomquisti
---------------------------------------------------------------------------------ATTCTACCTCAAATA------------------ATGCCTTTACCTTGG------ATACTTATTTTC------------------------------------------TTTTTTTTATTTTTTAGTTTTTATTCTTTCTTATTA------------------------TATTTTTCTTCTATTTTT---------------------------GGTCATCACTCTTCTCTTTTAATTGAAGTAAAGACTACTATTGTTAATATT---------------ATC---------TGA------------------
>Heterometrus_longimanus
------------------------------------------------------------------------------------ATTCCTCAAATG------------------AGTCCTTTAGGTTGAGTATGAGTTGTGTTAGAA------------------------------------------GTAATTATAGGATACCTTCTTTTTTTGGTTTTTTGT------------------------------------------------------------------------------------TATAGAATTGTAGTGAAGGAGGTTAGAGTTAATTTTAGTATAAAGGGTTTTAAAGTGATTTTTTGAGAGTGA------------
>Hermanniella_granulata
------------------------------------------------------------------------------ATTTTTATCCCACAAATA------------------AGACCCCTTTGGTGAACCTCTATCGTCCTAACC------------------------------------------TTAGTAATCTCGCTCCTCCTCCTCATAGCACAAATA---------------------------------------------------------------------GCACCCTACCCTTGAAAAAAAAGTATTCCTAGTCTTATAACTAAAAAAAGGAGCCTAACC---CCCAAA---------TGA------------------
>HEN32
------------------------------------------------------------------------------------ATTCCCCAAGTC------------------AATGAAGTGTCCTGATTT------------TTT------------------------------------------------CTTTTATTTAAATTTTTATTTGTTTTAGTA------------------------TCTTCTATACTTTTTTTAAATTTTTTTTATTTA---------TCTCAATTTGTAAGAAAAAAAAATCTTATTAATCTTTCA---ACTTTCCATTTTTTGATT------------------------------------------
>HEN23
---------------------------------------------------------------------------ATAGTTCTAATCCCACAAGTA------------------AATGAATTCTCCTGGCTAAGATCTGGGTTTAAG---------------------TTAATA---------------CTCATTCTGTCTTTTATACTA---------------------------------------------TACTTCACTAAC------------ATGGGGCTCTTTCCTTCTCTGAAG---------------AGGGTCTCATCT---CGGAAAGAATTTTATTTCTTCAATTTTTTAGTA---------------------------
>HEN13_MT2
---------------------------------------------------------------------------ATAGTTCTAATCCCACAAGTT------------------AATGAATTTTCTTGAATGAGATCTGGGTCCAAA---------------------TTAATT---------------TTTACCATGATCTTAATAATA---------------------------------------------TTTTTTTTGAAT------------TTTAGCTCTCTTCCCTCTGTAAAG---------------AAAGGATCATTT---TGAAAAGAATTTTATTACTTTAATTTTTTAGTA---------------------------
>Hemiscolocenus_sp.nov._Z394
---------------------------------------------------------------ATTGAAGTAAAAAAAGCTCTGTTGCCCCAAGTT------------------AATGAATTTTCTTGAATTTTTATTCTATTTCTA---------------------TGTTTT---------------TTTTTATTTCTATCATTTTTA---------------------------------------------AGATTAATAAAT------------TTTATTTTTCTTTTTAGAACA------TTTAAAAATATAAAAATAAACAAT---TTTTTTTATTCTTTTTATTTT---------------------------------------
>HC3_20190110
------------------------------------------------------------------------------------TTGCCTCAAGTT------------------AACGAGATATCTTGATTTAAATTATCTTTTTCC------------------------TAT---------------CTTCTAATAATCTTGTTTACTTTAATTTTATTTAGA------------------------ACCTTTTTTTATAAGACATCTCAATCTCCATCAGTCAAGGGTTTACTATTT---------------------AATCTC------------ATTTTCTTTTTC------------------------------------------
>Haemaphysalis_bancrofti
------------------------------------------------------------------------------------ATTCCACAAATT------------------TTCCCGTTAAATTGAATATTAATTACAATTTTA------------------------------------------ATAATAATTATATTAATTATAATTATAAGCATAACA---------------------------TATTTTTTAAAATTA------------TTTAATTTATTTAAATCACTTAATAATAAAAACAAAATTGAAATAAAACAT---------TTAGCA------------TTTAAA---------TGA------------------
>Habronattus_oregonensis
------------------------------------------------------------------------------------ATTCCACAATTA------------------ATACCTTTAATATGAGTA---AGTTCTGTAATT------------------------------------------ATAAGATTGTTAATTTTTGTTATACTAATTATTATA------------------------TATAGTTATATGGAATTTAGAGTTGTTGAAGATGGTAAAAATATAGGCGTAATGATGATTGAATATAAA---------------------------------------------------------------------------
>Grandiscapitis_camelliae_YN453
------------------------------------------------------------------------------------ATACCTCAATTA------------------AATGAATATAGATGAGAACATGTTTATATTTTA---------------------GTTTTT---------------TTAGTTATTTTTTACTTTACT---------------------------------------------TTTATAAATTTT------------TTTTACTATAAATTTATTCTTGGTTATAAT------AAAATTATTTTTTAT---AATTTAAGAAATTTTTTT------------------------------------------
>Gaeolaelaps_aculeifer
---------------------------------------------------------------------------------------------ATA------------------GCTCCTTTATGATGAACTTTATCTTCTTTTTTA------------------------------------------GTGTTTTCTCTTTGATTCGTTGTATTGAATTCAACA------------------------TATTTTTTTTTATCTGTAAAACCCCAAAAAAATGATTTTAATAATACTATTATTAAACTTAATCAAACTTTAAAAAAATTATTC------------------------------------------------------------
>Fujianacarus_wisterianis_Z399
------------------------------------------------------------------------------ATCTTGATCCCACAAATC------------------AATGAATTTTCTTGAATAGAATCCTTCTTAAAA---------------------ATTTTG---------------TTGTTA------TTTTTTTCT---------------------------------------------ACCTCCTTCGTT------------TTTGCTTGAATATTGTCTCAAAAATTT------------AAGTCCTATCGT---AGGTTTAGATTATTATTCTTGTCTTTT---------------------------------
>Fujianacarus_wisterianis_HN237
---------------------------------------------------------------------------------TTGATCCCACAAATT------------------AATGAATTTTCTTGAATAGAATCCTTCTTAAAA---------------------ATTTTG---------------TTGTTA------TTTTTTTCT---------------------------------------------ACCTCCTTCGTT------------TTTGCTTGAATGTTGTCTCAAAAATTT------------AATTCCTATCGT---AGGTTTAGATTATTATTCTTGTCTTTC---------------------------------
>Fujianacarus_wisterianis_CQ1
------------------------------------------------------------------------------ATCTTGATCCCACAAATT------------------AATGAATTTTCTTGAATAGAATCCTTCTTAAAA---------------------ATTTTG---------------TTGTTA------TTTTTTTCT---------------------------------------------ACCTCCTTCGTT------------TTTGCTTGAATGTTGTCTCAAAAATTT------------AAGTCCTATCGT---AGGTTTAGATTATTATTCTTGTCTTTC---------------------------------
>Fragariocoptes_setiger_CM
------------------------------------------------------------------------ATAGAAGCCTTTATTCCACAGCTT------------------TCTAATGTAGATTGAAATTTATCAATAATAGTA------------------------------------------TTAATTTATTTTTTGTTTTTTGTTAATTTTTTAATT---------------------------------------------------------CATTATGCTCCTATGATACTTTCCTATGATATAGAGTTAGATTTTTTTATTTTTTATAATGGGGTCTTAAAAATT------------------------------------
>Euseius_nicholsi
---------------------------------------------------------------------------ATAACCTTAATACCTCAAATA------------------AAACCCATAAATTGAATAATTATTTTTATTTTT------------------------------------------AGTTATATTATCCATTTCCTGTTATTATTAAATTTT------------------------TCCCAGAAAATATCAAAGAACTACAAAAATATTATCAACCTAAAAATAAATAATTTAATAAAACTGAATTTTAAAAAATGA---------------------------------------------------------------
>Eriophyes_armandis_Z303
------------------------------------------------------------------------------ATCTTATTGCCACAAGTA------------------AACGAAGTTTCATGGATCTATATTTTTATCAAT------------------------TAT---------------ATACTGTTTTTGACTATTATCATGGTT---TTTTTA------------------------AATTTCTTATTTTCT------AAAACTATTTTCTCGAATAAGTCCTTGTTA---------------------AATATTTAT---AATTATTCTTTGCTTATA------------------------------------------
>Eremobates_cf._palpisetulosus
------------------------------------------------------------------------------------ATTCCACAAATA------------------ATACCACTAAACTGAATATGAATGTATATTCAA------------------------------------------CTAACTATAATTATCTTAACAGTAATGATTATAATA------------------------TATTTTCTATCC---------------------------------ACCCCAATACCACCACATCACCAAACTAAATCTTTTTCCCCCCAATTTTCA------------TGAAAA---------TGA------------------
>Epitrimerus_sp.nov._Z338
------------------------------------------------------------------------------ATTTCTTTGCCGCAAGTT------------------AATGAATTTTCTTGGTTCTGAATTTTACTTTCG---------------------CTATAT---------------GCT------TTCATACTCCTA---------------------------------------------ACTTATGTTAAA------------TTCAGGGGGATTATTATAGTC------TTTTTCAATTTC---ACAAGAAAA---GATTTTAAATATTTTTATTTTAGATTTTTT------------------------------
>Epitrimerus_sp.nov._SD25
------------------------------------------------------------------------------------GTGCCTCAATTT------------------AACGAAACTTCTTGGTTA---ATTTCCTCTTTT------------------------------------------AAATTTGCTTTAATTTTTTTCTTATTCCTATCAGCA------------------------ATAAATTTTTCCTGTTATAATGTGAACAAAGTTTTT---------------------------ACGAAAATATCTAAACTATCCTATCTTTTGTTAGTG---------------------------------------------
>Epitrimerus_sabinae_S83
------------------------------------------------------------------------------------ATTCCACAAGTT------------------AACGAAATGTCCTGGGACCTTATTTCTTTATTG------------------------------------------ATT---TTT---------TTTATAGCATTTATTTTT------------------------GCTTCCTCGTGGGAG---AATATTTTGCAATTG------------------AGCTATAAAACAGGCTTCATTGCTACCAAA---GAATACTTTTTTTTCGTCGATTTCTACGCTAGG---------------------------
>Epitrimerus_sabinae_HEN25
---------------------------------------------------------------------------------TTGATTCCACAAGTT------------------AACGAAATGTCCTGGGACCTTATTTCTTTATTG------------------------------------------ATT---TTT---------TTTATAGCATTTATTTTT------------------------GCTTCCTCGTGGGAG---AATATTTTGCAATTG------------------AGCTATAAAACAGGCTTCATTGCTACCAAA---GAATACTTTTTTTTCGTCGATTTCTACGCTAGG---------------------------
>Epitrimerus_sabinae_GZ121
------------------------------------------------------------------------------------ATTCCTCAACTA------------------AATGAATTTTCCTGATCAATTCTTTTAACAAAA---------------------TTTATA---------------ATTATTTTTTTATATTTTTTT---------------------------------------------ATATTAATCTCT------------TTTCTTCGGTTATGCTCAATAAAACGTTTTAGAAATCTTGATTTATTAGCT------TTCAAGTGTTTT---------------------------------------------
>Epitrimerus_pyri_AH40
------------------------------------------------------------------------------------ATCCCTCAAGTA------------------AATGAGTTTTCTTGGTTTAGTGCAACCCTTCTT---------------------TTTATC---------------ATAGTGTTCTTTTCTTTCCTT---------------------------------------------TTATTAATAAAT------------TGGTATTATAGTTTCTTTGCTTCATATAACCATCCAAAAGTTCTTTTT------TGTTTTAGGTGTTTTTTCTTAATT------------------------------------
>Epitrimerus_cf._spirae_KK1
------------------------------------------------------------------------------------ATTCCCCAAGTT------------------AACGAGATTAGATGGATATCTTGCTTTGTTAAA---------------------AATTTT---------------TTTTCTCTATTTCTTCTTATT------TTATTTTTG------------------------ACTTTTTCTTTACAATTTTCTTTGAATTCCATAATC---------TTATTA---------------------AATCTGACT---TTTTTTAAAGTTTTTTAT------------------------------------------
>Epitrimerus_c.f._sabinae_Z300
---------------------------------------ATCTATTTTTCTAGGTTGTATTGGTACTACAAAAAAAGAGTTCGGATTCCTCAACTA------------------AATGAATTTTCCTGATCAATTCTTTTAAGAAAA---------------------TTTATA---------------ATTATTTTTTTATATTTTTTT---------------------------------------------ATATTAATCTCT------------TTTCTTCGATTATGCTCAATAAAACGTTTTAGAAATCTTGATTTATTAGCT------TTCAAGTGTTTT---------------------------------------------
>Epilohmannia_sp2.
------------------------------------------------------------------------------------ATACCACAAACA------------------AGCCCCATTTCATGAATCATCTTGATTTCG---------------------------------------------------GCCCTAATTGCGATTACATTAATCCTCGGA------------------------ACACAAATTAACTCGTTCAAAACGCCAAGCAACAAGAGGATATTAATAAGCTACAAA------------------AAATGATCATGA---------------------------------------------------------
>E1
------------------------------------------------------------------------------GTGTTGATACCCCAAGTT------------------AATGAAATTTCTTGAATATTTTTATTTATTAAT------------------------ATA---------------AATCTGTTTTTACTTTTTATTATTATT---ATATCT------------------------AATTAT---TTTTCTTTAATTAATAGTTTTCTTTCTAAAAATCTTTTTTTA---------------------AATACAAAA---AAGATACACCTAATAATT------------------------------------------
>Diptilomiopinae_sp._GZ126
------------------------------------------------------------------------------ATTCTAATTCCTCAAGTT------------------AATGATGTATCATGAGTAATAAAAAGATTTTCA------------------------ATT---------------AGAATTTTAATTTTATTAATCATTATT---TCTATA------------------------AATTAT---ATATTTAAAATTCAAAAT------------TTAAAAAAAACT------TTTATA---------AAAATTTAT---TATTACAAGATTTTAAAA------------------------------------------
>Diptacus_sp._CA46
------------------------------------------------------------------------------ATTCTGATACCTCAAATT------------------AATGAATTATCCTGAATAAATCTTTCCTTAAAT------------------------TTT---------------TCTATTATTTTAATTATCACAATCTTG---TCTATA------------------------AAT---------TTTAAAGACTCAAATAATAAAATATCCTTAAAAAAA------------ATA---------AAAATTGAA---TTTTTTAATTTTATAAAA------------------------------------------
>Diptacus_brevichaetus_Z365
------------------------------------------------------------------------------ATTCTGATTCCACAAGTA------------------AGATCAATATCTTGATTAAATTTAAGATTTAAA------------------------ACGATTTTTATTATAACAATTTTTTTTATTCTAATTAGAACTGAAAATAGATTA------------------------AATTAT---------------------------ATAAGAACTATTAAATTAAAATTA---------------------------AAATTC---TTTATAATCATA---------------------------------------
>Dipentamerus_litseaec_GD140
------------------------------------------------------------------TTGAAGTTTCAGAATCTTATTCCTCAAACT------------------AATGATATTTCTTGATTTAATTTTTCTTGCATT---------------------TTTCTA---------------GGATTAGTTTTTATTTTAGTC---------------------------------------------CTCATGATTTCT------------TTTTTGCCTACTTTTTCTTTGAAAGTGAATAAAATTTTTTCTGGAGTCCACATTGAATTTCATTTATTTTTT------------------------------------------
>Dermatophagoides_farinae
---------------------------------------------------------------------------------GTGCTTCCCCAAATA------------------ATATCACTACCTTGG------GTTTTTGTATTT------------------------------------------TTTTTTCTTTTTTTAAGTGTTTTTATTCTTTCTTTG------------------------TTAATTTCTTCTAGTTAT---------------------------AACATTTTTATGTGTTCTCGAAAGGTAATGAAAATTAATTCTATTACAATT---------------CCT---------TGA------------------
>Dermacentor_silvarum
------------------------------------------------------------------------------------ATTCCCCAAATT------------------TTCCCAATAAATTGAATCTTATTAACAACAAAT------------------------------------------TTAATATTATCAATTACCTGTTTCATATTAATTTTA------------------------TATTTCATTTCATTTAAT---------------------------TATAATAATAAATTTACTAAT---------AAATTAGAAAAAAAAAAATAC------------TGA---------------------------------
>Demodex_folliculorum
------------------------------------------------------------------------------------ATACCTCAAATA------------------AGCCCCCATAACTGAATT------------CTA------------------------------------------AGAATATTCATAATTATCATAATCCTAATCTCATTA------------------------AAAGAAATTTCACCATTAAAA------------------------CCCTACCAAACAGCAAGATCT------AAAAAAATTCAACTAAAAAAAGCAAAA---------ATAACA---------TGA------------------
>Damon_diadema
------------------------------------------------------------------------------------ATCCCACAAATA------------------GCCCCCATAATATGGATATTACTCATACTCATA------------------------------------------TCAACTTTTTTTATTATCCTCACAATA------ACA------------------------AAAATCTTTTTTTTT---------------------------------------CAATCCCCCTACCCCTTTACCCATTTCCCTGAATACTCCCTTAACCAAAAATCATGAACA---------TGA------------------
>Cryptocellus_narino
---------------------------------------------------------------------------------------------ATA------------------AGACCTCTAAACTGAACCCTCCTATCACTA---------------------------------------------------------------TCAACCCTAATAACACTA------------------------GCAATCATTCACTCAATCCTATGAAATGAACACTACAATATAACAATCAAAAACAAAGTAAAAAAAAATAATCTTCTCTGAAAATGA---------------------------------------------------------
>Cosetacus_sp.nov._GD115
---------------------------------------------------------------------------------------------ATT------------------AATGAAACTTCCTGAAAAATTGAGATATTGGTG------------------------------------------TACTCTTTTATTTTCTTTTTATTTCTTTTCTTTTTATTTTTTACTTTATCAAAAAACTTTTATTCTTTTATTAAATTTAATTTTAATTATTATAAGTTTTTTTATTTAATT---------------------------------------------------------------------------------------------
>Cosella_viburniae_GD139
---------------------------------------------------------------------------ATAAGTTTGATACCTCAATTT------------------TCTAATATTAGATGATTTATTTTACTCATTAAA---------------------TTTATA---------------TTCATGTTTGTTTTACTATAT---------------------------------------TTTTCTTTTAATTTTTCAAATTTTAACAACTTTTCA---------------ATGAAA---AGAAAAATTATGAATATAATA---GTATTTAAAATGTTTATT------------------------------------------
>Cosella_sp._GZ75
------------------------------------------------------------------------------------ATACCTCAATTA------------------TCTAATTTTAGATGAACT---TTGAACATATTT---------------------------------------------TTATTATTAGCATTTTTAGTTATATCACTAATT------------------------ATTAAAAATTATTACATA---AATTTAATATCAATATTTTTGTATAAAAAAAAA------------------------TTAATGTTAATAAAATTTTTTAACATTTTAATC---------------------------------
>Cosella_sp._FJ16
---------------------------------------------------------------------------------TTGATACCACAAATT------------------TCTGAAATAAGATGAATG---AAAACTTTATTA------------------------------------------GAGTTATTTTTTATTTTTTATTTAATTAAAATATTT------------------------ATTAATTTTTTTTATTTTAATAATACTTATTTTTTGTTAAATTTTAAATTAAACCAG---------------------TTAAATTATATTATAATATTA---------------------------------------------
>Cereusacarus_sp.nov._Z361
------------------------------------------------------------------------------------ATCCCTCAGATT------------------AATGAATTTTCATGATTAAAC------TTGACT---------------------ATCCTT---------------ATGCTATTGTTTTTTATCCTA---------------------------------------------TTT------------------------------------AGATTAAACTTC------------AATTTTATATTC---AGGTCTTCTAAAGTTTTTAATTTTTACACATCTAGTGTTTTAATGCAAGAATTTTTATAC
>Ceratoppia_bipilis
------------------------------------------------------------------------------------ATACCACAAATA------------------AGACCTATAAAATGACCTTTAATTATTTTAATA------------------------------------------TTTTTTTTTATT---------------------------------------------------------------------ATTTTTATCATTATCACCAAAATACCCAATTTAAACATCAAAAATAAATTGAACTACCTTTCTATTTCAAAAAAACAAAAAAAC---TTAAAA---------TGA------------------
>Catarhinus_sp.nov._GD136
------------------------------------------------------------------------------ATTCTTTTGCCTCAAATA------------------AACGAAATATCTATTCTAAAGTCAAATTTTATA------------------------TTC---------------TCATTATCCATTTTAATATTTTTATGTATTAAACGA------------------------AGTTTAATAATATATATTCATATAAACAAATATAGAAACGAAATATCTATTAAT------------------------------CAATTTAATTTTGTCATAATC---------------------------------------
>Carcinoscorpius_rotundicauda
------------------------------------------------------------------------------------ATTCCACAAATA------------------TCCCCACTTAATTGAATAATTATAACAATCTTT------------------------------------------TTTAATTTTTCACTTTTAATTTCAATAATAATTTTA------------------------------TTTTGAAATTCTTTTTTTTTTCCAAAAAAATCTTTACTTTTATCAAATATTAATAAA------------------------------ACTTTA---------TGAAAA---------TGA------------------
>Calepitrimerus_sp.nov._Z308
------------------------------------------------------------------TTGGAGAATAAAGTCTTGATACCTCAAGTT------------------AATGAAATTTCTTGGTTTTTAATCTCTTTTAAA------------------------ATT---------------TCTTCACTAATGCTAGCTGCTTTACTA---TCTCTC------------------------CAATAT------TTTAATTTTAAAAAATCTTTTTCTTTTCTTAATGTTGTG------GGA------------AAATTTAAT---TATTACATTATT------------------------------------------------
>Calepitrimerus_flexuosus_Z342
------------------------------------------------------------------------------------ATCCCTCAAGTT------------------AATGATTTTTCTTGGAATTTTGTCTCTTTTCAG---------------------TTCCTT---------------GCTGTATTTGTTGTTTTTTTC---------TCTTCT------------------------TTGCAGTATCTCTATAGG------------TTTTGT---------------------TTT------TCTACTTCT---------------TCTTTTTTTCTAAAAATTTATTTTTTTAAGATCGTT------------------
>Calepitrimerus_bungeanus_HLJ97
---------------------------------------------------------------------------------TTGATACCTCAAATT------------------AACGAGTTTTCTTGATTTAAT------TTGTCT---------------------TTACTC---------------TTAATCTTAAGTTTTTTCTTT---------------------------------------------TCCTTGAGTCAG------------GTCTCATTTATCGGAGGCTTGAATCTC------------CAATCAAATATA---AAATTCAGACCTTTATACGCCTCCTTACTGGTT---------------------------
>Calepitrimerus_anomalus_HLJ99
---------------------------------------------------------------------------ATTTTTGTTATTCCTCAAGTT------------------AGAGATATTTCTTGATTT------------------------------------------------------------TTTTCTTCTTCTTTCTTTATTTTAATTTTTTTT------------------------CTATTTTTATTTTCTGTTTCC------------TCCTTCTCTTTC------------------------TGTTCC---------TTTTTTAATTCTCTCAAATTTTTA------------------------------------
>ca39W
------------------------------------------------------------------------------------ATCCCTCAAGTT------------------AATCAAGTTTCTTGAATTTATGTC---GCTTTT------------------------AAA---------------TTTATTTTTCTT---TTTCTTACTATT---TTCTTT------------------------TATTTTAGTTTTTTTCATCTTTCTAATAATACAGCACTTTTTCGAAATTTT---------------------AGTTATTTC---AATTTTAAAAGGTTAATT------------------------------------------
>ca35
---------------------------------ATTAGTCTGTCAGACTGAAGTTTAAAATTCTGGTGCCTCAGATTAATGAATTTCCCTGAATTT------------------CCGGGTTTTGTTTGGTGTTCTTTTCCATTCTGT------------------------------------------TTATGACCCTATTTTCCTCTTCCAACTTTATACACAGATTTAATACTAGGT---------------------------------------------------------------------------------------------------------------------------------------------------------
>CA2
------------------------------------------------------------------------------------ATTCCCCAAGTC------------------AACGACTTTTCTTGGTTTCTCTTTTCTCTCAAA---------------------GTTTTC---------------TTTTTGTTCCTAGCTTTGTAT---------CTTTCT------------------------CTTAGCTTTATGCAGTCT------------TTCTCT---------------TGTCGGTTT------CAAAGTTCTTCTATT---ACCTACTCCTTTTTTCTACTTTTT------------------------------------
>Boczekella_fabris_HLJ101
------------------------------------------------------------------------------ATTTCTATACCACAATTA------------------TCTAACAATTCCTGAATTTTTTGTTTTTTCTAT------------------------------------------TCCTTAATGAGCCTGAGTTTAGTTTCTGTGATACTA------------------------AATTTTAACAAAAATTTTTGTTCTAGTCCTTCAATATCT------------------------------------AGCTATAGTTTTTTCAACACTTTT---------------------------------------------
>Bipassalozetes_perforatus
------------------------------------------------------------------------------------ATTCCTCAGATA------------------AGTCCGATATCTTGAATTATCATTTATTTTTTG------------------------------------------GTTATTTTATTT---------------------TTA------------------------TTCTTGATTTTTACCATT---CTGCCTTATTTA---AATAAGGTTTTAGTTTTTTCACGTAAGTCTAGGGTTAAG------GAG---------------AAGCCT---GTTAAA---------TGA------------------
>Asternoseius_sp.
------------------------------------------------------------------------------------------------------------------------ATTTTATGATGTCCTTTATCAATTTTT------------------------------------------------TTTATAATATCTATAATTTTTTCTTTATCT------------------------AATTTATATTTTTATAAAATT---TTCCAAAATGATTCTTCCATAAAAATTTTCAAAAGTCATAAAATTAAT------------TATTTATGA---------------------------------------------------
>Argyroneta_aquatica
------------------------------------------------------------------------------------ATCCCTCAATTA------------------ATACCATTATTTTGGATG---TTTTCATCTTTT------------------------------------------ATTATTGTTTATTTATTATTAATGGCAGTTTTAATT------------------------TATGATAGGGCGGAA------ATGATTCAGGATTTTAGAAATTTTGATTTGAAAAATATTAGTGAGGAAAAGATTTGAGAATGA------------------------------------------------------------
>Argas_lagenoplastis
------------------------------------------------------------------------------------ATTCCACAACTC------------------TTCCCAAGCAACTGACCAATTTTATATATTTTC------------------------------------------------CTAATAATTATAGTTTATTTGTCTATAAAT------------------------ATAATCCATTTTCTACCGTTT---TTTAAAAAAACCAAAACTTTTTGTTTTAACATCTCTTTTAAAAAAAAC------------TGAAAATGA---------------------------------------------------
>Ardeacarus_ardeae
---------------------------------------------------------------------------------------------ATA------------------ATACCTTTACCTTGATTAATATTATTCTTTTGT------------------------------------------TTGTTTTTGTGTTTTACTTTTTTCTTTGTGTTCATC------------------------TCTTTTTCCATTTGTAAATCAAATTTAGACCCTAATAGTATTTCTTTTTTAAAGTTGGATTATAAGAAGATAAATTGA------------------------------------------------------------------
>Apodiptacus_toxicodendri_FJ25
------------------------------------------------------------------------------ATTCTACTGCCTCAAATT------------------AACGAAATTCCATGATTTAACCAAGCATTCAAT------------------------------------------------TTTTTTATAATTTCAATTATTTTAACACTC------------------------TCTTTAAATTACAGTACCACTCAAATAATCAAC---------AGAAAAAATTTTAGAAAA---------AATAATTTAATA---TTCACAGAAATTATGAAA------------------------------------------
>Apodiptacus_sp._E11
------------------------------------------------------------------------------ATTCTGATCCCGCAAATT------------------AACGAAATATCTTGGTCATTCAACTCTCTCATT------------------------ATA---------------ACATTAATATTGATATTAATTTTTTTT---TCTATA------------------------AACTATAAAATTTTTAATATTACAAAA---TTCAAATTAGAAAAAAAA---------------------------ATTTTA---TACTTTAAAATAGTAAAA------------------------------------------
>Apodiptacus_castaneae_Z377
------------------------------------------------------------------------------ATTCTGATACCTCAAATT------------------AATGAACTATCCTGATTAATAATATCAAAAACT------------------------ATA---------------ATTTTTTTAATTATCACAATTTTTTTA---TCATTA------------------------AATTACAAAATCTTTAATTTAAAAAGA---TACATTTCGATTAAAAAA---------------------------TTTTCT---TATTTCTCTCTTTTAAAA------------------------------------------
>Amphitetranychus_viennensis
------------------------------------------------------------------------------------ATTTATCAAATT------------------TCTCCAATAAACTGAATTTTAATTTTTTATATT------------------------------------------ATAAACTATGTCATTATATATATATTT------------TTGTTTTATAAAAAATTATTTTCAATAGAAATTAATAATAATTTTATATTAAAAATTTATGTTAAA---------------------------------------------------------------------------------------------------
>Ammothea_carolinensis
------------------------------------------------------------------------------------ATGCCACAAATA------------------ATACCTATAAATTGATTTATCCCTTCTATTCTA------------------------------------------ATATTTATAACTATAATCATTATATTTATTAATATA------------------------AATTTTTTATTAAATATTAAA------------------------AGTCCAAATTTTAATACAAAAATATTAATTAAAATTAACAAAAGT---------------------------------TGATCA---------------
>Amblyomma_cajennense
------------------------------------------------------------------------------------ATACCTCAACTT------------------TATCCAATAAGATGA---------ACAATATTG------------------------------------------ACCTCTTTTATACTTGCATTCTTCATTATTTTAATA------------------------ACAATTATTTTTTTT---------TTTAAACCAAAATATTCTATACTTTTTAATAAAAATAAAAATTCAACGTATTTTTTTCAATTTAAATGA---------------------------------------------------
>Allothyrus_sp.
------------------------------------------------------------------------------------ATCCCTCAAATA------------------GCTCCAATAAATTGAATACTACTTACAATCCTA------------------------------------------TTTCTTATTTGTATTTTAATATCAATAATCTTTTTT------------------------TGCTACTTTTATAATACTTTT---------------------------AATAATATTAATAAAATT------AGAAATATTAAATATTATAATAATTTC---------TGAAAA---------TGA------------------
>Aculus_sp.nov._Z388
---------------------------------------------------------------------------ATGATTCTTTTGCCTCAAATT------------------AACGAATTATCTTGAATAAACTTATCAATAAAA------------------------ATA---------------ACTTTAATTTTTATAATTAGAACATTA---ATAATT------------------------TCTTCCACAATTATTTGAATAAAAAAA---GATTTAAAAATAAAAAAGGTT------ACAATA---------------------------AAATTAATAATT------------------------------------------
>Aculus_sp.nov._Z316
---------------------------------------------------------------------------------TTGATTCCTCAAATT------------------AATGAATTATCTTGATTTAATAATTCTTTTTTT------------------------------------------ATTTTATTCTTTAGAATTTTTTTCTTTCTTAATTTA------------------------AATTCAAATTTTAATTATTCTTTTTTCTTGAAT---------AATAATATGATTTAT---------------------------TTTTTTATAATCTTGATT------------------------------------------
>Aculus_sp.nov._HEN16
------------------------------------------------------------------------------------ATTCCTCAAGTT------------------AATGAGATCTCTTGGTCTTCTTCTTTTGTGTTA------------------------TAT---------------TTTATTCTCTTTTTATTATGTACT---ATTTCTATT------------------------TCTTAC------------------------TTATCGGTTAGAAGAAGTGTAGTCAATAAAATCAATCTTTCATCTCATTTT---CAATATAATCTTCTAATT------------------------------------------
>Aculus_sp._GZ134
------------------------------------------------------------------------------ATTTTGGTGCCACAAGTC------------------AATGAAATTTCTTGGTTTTTTTTCTCTTTGAAA------------------------TTT---------------------------CTATTTTCTCTTATTTTGTTTTCG------------------------ATTTTTCTAATA---TACTCTCTAGAGGGTAAAATCAAA------ATTTTT---------------------AAATTACAA---AAATTTTCATACTTTTTTTCTTTGGGAATT------------------------------
>Aculus_schlechtendali_CA18
------------------------------------------------------------------------------ATTTTTATACCCCAAGTC------------------AATGAGATTTCTTGATTCTTATGTCTTTCCTTA------------------------TTT---------------TGTTTTCTTTTATGTTTGCCCGCTCTA---TGCATT------------------------TCTTTCACTTTCTTCAGAGGCAAAGAGGAGCTCATTAACAAAGCATCACTC------------------------ACATTT---TATTTTAAATCTTTAATT------------------------------------------
>Aculus_populi_HEN13_MT1
---------------------------------------------------------------------------ATAGTTCTAATCCCACAAGTA------------------AATGAATTCTCCTGGCTAAGATCTGGGTTTAAG---------------------TTAATA---------------CTCATTCTGTCTTTTATACTA---------------------------------------------TACTTCACTAAC------------ATGGGGCTCTTTCCTTCTCTGAAG---------------AGGGTCTCATCT---CGGAAAGAATTTTATTTCTTCAATTTTTTAGTA---------------------------
>Aculus_ligustri_HEN33
---------------------------------------------------------------------------------TTGGTTCCTCAAGTC------------------AATGAAGTGTCATGGATCCTCCAA---AGGTTG------------------------TAT---------------TTTATCTTATTTCTGTTCTTCTCTTTCCTTTCTCTC------------------------AGATAT------------------------TTAAATTTTAGTAATTCTTTTTGCTCCAATTATACTCGTGTTAAAACTTTT---AATTTTCTCTTCCTGATT------------------------------------------
>Aculus_ichnocarpi_GZ124
------------------------------------------------------------------------------ATTTTGGTGCCACAAGTC------------------AATGAAATTTCTTGGTTTTTTTTCTCTTTGAAA------------------------TTT---------------------------CTATTTTCTCTTAGTTTGTTTTCG------------------------ATTTTTCTAATA---TACTCTCTAGAGGGTAAAATCAAA------ATTTTT---------------------AAATTACAA---AAATTTTCATACTTTTTTTCTTTGGGAATT------------------------------
>Aculus_huzhongsalixus_HEN37
---------------------------------------------------------------------------------TTGCTGCCTCAAGTT------------------AATGATATGCCTTGGAAATTA---AGGTTCTTT------------------------------------------ATT---TTGTTATTATCCTTTATAATTATATTTTTA------------------------AATATTTCCTGATCTTTAGCTCTCTTCCAACTCTTAAGTGTTCAGGTACCTCGTTATTATAACAATTTTATGCTC---------------------------------------------------------------------
>Aculus_bambusae_SD15
------------------------------------------------------------------TTGAAGTTTAAGAATTTGATTCCTCAAGTT------------------AGAAACCTTTCTTGAATT---TACGCTTTAATT------------------------------------------TTATCAGCAATTATTTTTTCTTTTATTATAGTTAGT------------------------CTTCATTATTTTAATTTCAATATTGGTAAAAAGTCTATAATTCTTACTTTTAAAAAT---------------------TTTAAATTCTTCTTTTTAATT---------------------------------------------
>Aculops_taihangensis_Z289
------------------------------------------------------------------------------ATTCTGATTCCTCAAATC------------------AATGAGATTTCTTGGTTTTTTATGCTCTTTTCT------------------------------------------------TTCGTTACTTTAATTTTTTCATTCTCTTTA------------------------GCTTTAAATTTTAGATCTGAATTTTTTTGCTTC---------GGTAAAAAATATTTTAAA---------ATTTCTAAATCT---TTTTCTTTAATTATACTT------------------------------------------
>Aculops_sp.nov._Z332
------------------------------------------------------------------------------ATTTCTTTGCCGCAAGTT------------------AATGAATTTTCTTGGCTCTGAATTTTACTTTCG---------------------CTCTAT---------------GCT------TTTATACTCCTA---------------------------------------------ACTTATGTTAAA------------TTTAGAAGGATTATTATAATC------TTTTTCAATTTC---ACAAGAAAA---GATTTTAAATATTTTTATTTTAGATTTTTT------------------------------
>Aculops_sp.nov._CA13
------------------------------------------------------------TTGAAAAATTATAATTTAAGCTTTATCCCTCAAGTA------------------AACGAAGTATCTTGATTTTTAATGACTTTAAAA------------------------------------------ATAAGAATTTCTTTCTTAATAATAACAATTTTGTTA------------------------TCTTATTTCTCTTTTATTTCTTTTAAGGTTGGT---------AAAAAA---------------------ATTCATCTTTCC---TATTTCAATTTAGTTTTTTCCTTT------------------------------------
>Aculops_sp._CA47
------------------------------------------------------------------------------------ATTCCTCAAGTA------------------AATGAATTTTCCTGA---------------GCC---------------------TCTCTT---------------ATTTTATTTTACTTTTTTTTA---------------------------------------------AGTTTAGGGTAT------------TGAACGATTTCCAGGTCTCTAAACTTTTTTAAAATTTCTAACTTTTCTTTT---AGCTTCAGTAAAATTAATTTTTTCTTTCTAGTC---------------------------
>Aculops_sinensis_HEN18
---------------------------------------------------------------------------------TTGGTTCCTCAAGTC------------------AATGAAGTGTCATGGATCCTCCAA---AGGTTG------------------------TAT---------------TTTATCTTATTTCTGTTCTTCTCTTTCCTTTCTCTC------------------------AGATAT------------------------TTAAATTTTAGTAATTCTTTTTGCTTCAATTATACTCGTGTTAAAACTTTT---AATTTTCTCTTCCTGATT------------------------------------------
>Aculops_sinensis_GZ38
------------------------------------------------------------------------------------ATTCCACAAATT------------------AATGAATTATCTTGAACTCATAACTCTATATTT------------------------TTT---------------TTACTAACTTTTTTTATAATAATTATT---TCTTTA------------------------AATTTT------------TATCCTAATTTAAAGTGAAATAATATAAAAATAAATTATAAAATAAAAATAATTAAATTATCA---TTA---------------------------------------------------------
>Aculops_lobuliferus_CA42
------------------------------------------------------------------------------------ATCCCACAAGTA------------------AGAGAACTTTCTTGATTA---AATATATCTTTA------------------------------------------AAAATGATTTTAATTTTTTTCTTATGCGTACTGTCA------------------------ATCATATTCAGGCATACATCC------------------------TCTTTGGCATACTGTAATGGCTCTAAAAATTTGTTTTACTTTAGATTCGTGATT---------------------------------------------
>Achelia_bituberculata
------------------------------------------------------------------------------------ATACCTCAAATA------------------ATACCTTTAAATTGATTATTAATTCCTTTACTA------------------------------------------ATAATAATTCTATTGTTAATAATTTTAGTTAACTTT------------------------AGTTATATTATGAATTTA------------ATTCCT---------------AATTATCATTCTATTGTGTTTATGAAATATAAA---AAA---------------------AAT---------TGATTA---------------
>Aceria_pseudoligustri_kadono_FJ31
---------------------------------------------------------------------------------TTGATTTCTCAAATT------------------AATGAGATTTCTTGATTTTATTTAATTTTAAAA------------------------------------------TTAAACTTCTTGATTTTATTGATTTTATTTTACATT------------------------TTTTATAATTGAATTCTAGAATTG---------------------------------AATTCTAATAATTTGAATTTAAAT---TTTTTTAGCTTTTGTAATTTAATT------------------------------------
>Aceria_aloinis_BJ2
---------------------------------------------------------------------------------TTGATTCCTCAAGTT------------------AGAAATACTTCATGA---------------ATT------------------------------------------TCAATATTAACATCTTCATTTATTTTATTTTTTTCT------------------------CTTTTTTTAATATTGTTTTATTTTAGAGTAATTTCCTTT---AAAATAAATTATTGAACTATTTGTAATTATAAT---------TTTTCTTTTTTTATT---------------------------------------------
>Acarus_farris
---------------------------------------------------------------------------------ATACTACCGCAAATA------------------ATACCTTTACCTTGA------ATAAATATGTTT------------------------------------------TTTCTTGTTTTTTTCTGCTATATTTCTGTTATACTA------------------------TTAGTATCTTATTTTACT---------------------------ATAGATTATCCTAAAAACAAAAAATTATTGGTCTCTAAATATTCTTTACTT---------------CCT---------TGA------------------
>Acarhis_gen.nov_Z277
------------------------------------------------------------------------------ATTCTGATACCTCAAGTA------------------AATTCTTTATCTTGATTAAATCTATCTATCAAA------------------------ATA---------------ACCACTGTGGTTTTATGCATATTAGTG---------------------------------------------------GTGAGTAGGTCTTTCAATTCTATTAAAAAAGCA------ACAATAAATAATCTGAATATAATG---TTCTTTTATATCATT---------------------------------------------
>Abacarus_sp.nov._HEN45
------------------------------------------------------------------------------------ATTCCTCAAACT------------------AGTAGAATGTCATGAAACTTTGTCTCTTTTTTA------------------------AGA---------------ATAACTCTTTTTTTCTTTCTTATTTTTTGTTTGTCC------------------------TCTTTT------------------------AACTCATTCAAT---TTCTTTTCTTCAAAAAAAAGCTCGGTCCACCTTTTT---AACTTTCGTTTTCATATC------------------------------------------
>Abacarus_sp._HEN47
------------------------------------------------------------------------------------ATTCCTCAAACT------------------AGTAGAATGTCATGAAACTTTGTCTCTTTTTTA------------------------AGA---------------ATAACTCTTTTTTTCTTTCTTATTTTTTGTTTGTCC------------------------TCTTTT------------------------AACTCATTCAAT---TTCTTTTCTTCAAAAAAAAGCTCGGTCCACCTTTTT---AACTTTCGTTTTCATATC------------------------------------------
>Abacarus_sp._GD111
---------------------------------------------------------------------------------TTGATGCCTCAAATA------------------AGGAATAGTTCTTGATTTAATTACATGCTGATG------------------------------------------TCTCTATTGACTTTTATTAGATTTTTATTCTTCTTA------------------------AATCAATATAAATTTTATTTTTTAAAGAAAGAAATTTTT------------------------TGTGTTTTCACCCCTTGTATCTTTACATTTTTTTTT---------------------------------------------
>Abacarus_sp._CA9
------------------------------------------------------------------------------ATTTCTATTCCCCAAGTT------------------AGAAATTTCTCTTGATTCAACTCATTTTCTTTA------------------------------------------TCAATGTTTACTCTTTTCTTA---ATCCTATCCCTA------------------------ATTTATTTTCATTCAATTAGTATGTTCAAAGATTCTACTCTTTATCTGCACAAG------------------------CTTAATTTTTCTTTCTTTCTT---------------------------------------------
>Abacarus_sacchari_GD130
------------------------------------------------------------------------------------ATTCCTCAAACT------------------AATGATTTTTCTTGATTTAATTTTTCTTGCATT---------------------TTTCTA---------------GGATTAGTTTTTATTTTAGTC---------------------------------------------CTGATGATTTCT------------TTTTTGCCTACTTTTTCTTTGAAAGTGAATAAAATTTTTTCTGGAGTTCACATTGAATTTCATTTATTTTTT------------------------------------------
>Abacarus_oplismeni_GZ33
------------------------------------------------------------------------------------ATTCCTCAAACT------------------AGAAGAACTTCTTGA---------ATT---TTT------------------------------------------ATTCTCTTTTTAAGTTTGTTTTTA---TTTTTTTTA------------------------TGTTTTATATCGATTCATTTT------------TTTTATAGTTCCTTTAATTTTATTCGTAAAAATGTTTATCCCCTTTCAAACTTCTATTTTTTTATT---------------------------------------------
>Abacarus_oplismeni_GD129
------------------------------------------------------------------------------------ATTCCTCAAACT------------------AATGATATTTCTTGATTTAATTTTTCTTGCATT---------------------TTTTTG---------------GGATTACTTTTTATTTTAGTC---------------------------------------------CTAACGATTTCT------------TTTTTGCCGACTTTTTCTTTGAAAGTGAATAAAATTTTTTCTGGAGTTCACATTGAATTTCATTTATTTTTC------------------------------------------
>Abacarus_oplismeni_GD121
---------------------------------------------------------------------------------------------ATA------------------AACGAAATATCGATTCTAAAGTCAAATTTTATA------------------------TTC---------------TCATTATCCATTTTAATATTTTTATGTATTAAACGA------------------------AGTTTAATAATATATATTCATATAAACAAATATAGAAACGAAATATCTATTAAT------------------------------CAATTTAATTTTGTCATAATCTTA------------------------------------
>Abacarus_bambusae_GD118
------------------------------------------------------------------------------------ATTCCTCAAGTA------------------AGAAATTTTTCTTGAACT---TTAGTTTTTTTT------------------------------------------ACAAGTCTATTATTTTTTCTACTGATTATAAATAAC------------------------ATTTATTTTTTCCACCCGACTCCTCATAGTTCTATCCATAATTTTATTTTTAAAAAT---------------------TTTAAATTTTATTTCTTTTTT---------------------------------------------
