# Supplementary material for: Phylogenomics resolves the higher-level phylogeny of herbivorous eriophyoid mites (Acariformes: Eriophyoidea)
Source: BMC Biol. 2024 Mar 22;22:70. doi: 10.1186/s12915-024-01870-9 (PMC10960459; doi:10.1186/s12915-024-01870-9)
Supplement: Supplementary file 3 — Additional file 3. Original untrimmed alignments by Gblocks v0.91. [file 12915_2024_1870_MOESM3_ESM.zip › Additional file 3/NU/COB.fasta]

>Zygoribatula_sp1.
---------------------------ATGAAAAAACAAGAAACGAAGTTAAACCCGATATTA---AAAATTATAAAATCATCTCTCCTAGACCTTCCT---------ACTCCATCCTCCATTTCATTTATATGAAACATAGGCTTCCTCCTGGGAATAACT------------------TTAACCCTACAA------------------------------------------------------------------ATCATCACAGGTCTCATTCTATCGATAATATATAATGCA---------GATGCATCAACAGCATTCTCAACC------------------------ATGGTAGGTATTATGCAAGATATTAACACAGGATGAATTACACGAATAGTCCATATAAATGGAGCATCTCTATTC------------------------------------------------------------------------------------------------------------------TTTATTTTACTATACGTTCATACGGCTCGTGGACTTTACTTTAACTCACCAAGAAATCAAAAAAAAGTATGAGTATCAGGAGTAATTATTCTACTTGCCGTCATAGCAACGGCATTTTTAGGATATGTACTTCCTTGAGGGCAAATATCATTTTGAGGAGCTACCGTAATTACAGGAGTTTTATCTGCCATCCCCCTCGTAGGTAACGACCTAGTAACATGAATCTGGGGTGGTCCCTCAGTGTCTCAACCGACCCTAAACCGATTCTTTTCTTTACACTTCCTTCTACCTCTTGTAATTGTAGTATTAGTATTAGCCCATCTCATTCTTCTACACGAAAAA---GGGTCCTCTAACCCCTCAGTAATTATAACAAACTCAGAT---------------AAGGTAAAATTTAATCCTTTATTCTTAGTAAAAGACACCCTGCCCTTA------------ATTATTATCGCAATGTTAATAATAACCCTCATTTCACTGGCT------CCTAACATACTAGGAGATGTAGAAAACTTCAATACAGCTAATCCCCTAGTAGCCCCAGTACATATTCAACCAGAATGATACTTCCTATTTGCTTACGTAATCCTACGATCTATCCCATCAAAACTAGGGGGAGTCATCGCTCTAGCTATGTCAATTATCATTCTTGCCCCC------TTAATCATCAAAAAGAAT---------AAC---CCTTCAAAGTTTTCACCAAACAAAAAAATAAAATTTTGATTACTAATTTCAATTATCATA------------ATTTTAACATGAATTGGAGCAAAATCAGTAGAAAGTCCATTCGAAGGAATTGGGCAAGTATATACAATTTTATATTTTTCTAATATTTTA------ATGCTA------------------------------------------
>Z392
------------------------------ATTAAAGAAACTCGAAAAAAAGATCAAATCTTG---CAAATCTTGAATGGCTCCTTATGAGACTTACCC---------TCACCTAGAAGAATAAGATATTTCTGAAATTTTGGGGCAACCCTTGGTATCTGC------------------CTAGGCATCCAA------------------------------------------------------------------ATTTTAACAGGACTATTATTAACATTTCACTACACAGCT---------TACTCTCTAGAAAGGTTTAACTCA------------------------GTAGCCGAAATTATACGAGAAATCTGGGGAGGCTGAATTTTGCGATTCGCTCATATAAACGGAGCATCAATATTT------------------------------------------------------------------------------------------------------------------TTTGTTTTTATTTACTTACATTTATTCCGAGGAATTTTTTTCATAAGAGCA---TCCCAAAAAGAAGTATGAAACACGGGAGTATTAATTTTAATTATTTTAATAGCTATCTCATTCCTGGGTTACGTACTACCATGAGGGCAAATATCTTATTGAGCAGTTGCAGTAATCACCAATTTATTCTCGGTAATCCCATTAATCGGAGACTCACTAGTTTCTTGGATTTGAGGTGGATTTTCTGTCAGGGGGCCCACTTTAATCCGATTTTACTCTCTTCATTTTCTACTACCATTTATTTTATCTTTTATGGTAATCTTGCATCTACTGATACTACATAAAGAG---GGAAGAAGAAACAATTTAGGAATCAACAGAAACATGGAC---------------AAAGTTGAATTCCACCCATATTTCTCAACAAAAGACACTTCTTTTATT------------TTAAGGGCTATCCTATTATTCTCTATAGTTTCGTTTTTCTAC------CCATATGTGCTAGGGGATGCTGTGAACAACATCCCGGCCAACCCAATGCAAACTCCCCAACACATTCAACCAGAATGATACTTCCTAGTGTCTTACGCTATTTTACGATCCCTTCCAAGGAAGGTTGCCGGAGTAATTGCACTAGGGGCATCAATTGCTATCTTATTCGTAATTCCAATTTTTAAAATAGAATTC---------------TCAACGAAATTTTCTTTTTATCGTTTTGGTATATTTTGAATTTTTTTAGCTTCTTTTATC------------TTCTTAATAAAAATAGGAGCCATGCCCGCAGAAGAACCCTACATGTCCATAAGAAAAATAGCAGCAATAATTTACTTCTCTTCGATCCTA------ATAATTAATTTA------------------------------------
>Z382
------------------------------ATACCAATAACACGTAAAAACCAACCTATATTG---AAAGTTGTGAACGATACTCTTTGGGATCTGCCT---------TCCCCTTCATCTATGACTTATTTTTGAAATTTTGGATCCACTTTAGGTATTTGT------------------TTAGTTATTCAA------------------------------------------------------------------ATTGTAAGTGGACTCTTACTTACTTTTCATTACACATCT---------AACGCTTCAGAGAGATTTACATCT------------------------GTAGTAGAAATTATGCGAGAAGTGTGATCAGGGTGAATTATCCGATTTATCCATATAAATGGTGCTTCGGTATTT------------------------------------------------------------------------------------------------------------------TTCTTATTTGTGTACCTCCACCTATTTCGAGGGATATTTTTTTTAAGTGCC---GTACACAAAAACGTTTGAGCAAGGGGAGTTTCTATCTTAATTTTACTAATAGCTATTTCTTTTCTAGGATATGTCTTACCTTGAGGTCAAATATCTTATTGGGCCGTGGCTGTAATTACTAACCTTTTTTCAGTAGCACCAATTATTGGTCAGACACTAGTAAATTGAATTTGGGGTGGCTTTTCAGTAGGTGCGCCTACGCTAACTCGATTTTACTCACTTCATTTCTTGTTGCCTTTCATCTTGACTTTCCTAGTGTTAATTCACTTATTTTTACTTCACAACCAA---GGATCCAGTAACAGAGTCGGGATCAACAGAAATATAGAT---------------AAATTAGAATTTCACCCTTACTTTTCTATTAAAGACCTGATATTCATC------------TTAGGAGTGATTATCTTATCTATCATGGTTTCATTTTTCTTT------CCCTACATCTTAGGTGATTCTGTCAACAACGTCCCAGCAAATTCAATACAAACACCAGTTCATATTCAGCCCGAATGGTATTTTTTAACTTCTTACGCAATCCTACGAGGATTGCCTAGAAAGACTGCGGGAGTAATCGCTTTGGCCTTGTCGGTAAGAATTTTCTATATTCTTCCTAAATTCAAACTGAGATTT---------------TCAACCAAATTTTCATTTTACCGATATTTCATATTTTGATCATTAATTGTTATATTTGCA------------TTTCTAATGAAAATAGGAGCCATGCCAGCCGAAGAACCTTACGTAGAATTTAGAAAAATTGGAGCTATATTATACTTTTCTATCATTTTG------ATTTTAAATGTA------------------------------------
>Z344
------------------------------ATTAAATTAAATCGAAAACAAGACACACTTATT---TTAACTTTAAATAATTCACTTTGAGATCTTCCC---------TCACCAAGTTCTATATCCTACTTCTGAAATTTTGGTTCCATTTTAGGTTTCTGT------------------TTAGTTACACAA------------------------------------------------------------------ATTTTAACTGGATTATTACTAACTTTCCATTACACTTCA---------CACGCTTCTAGAAGATTTTCTTCT------------------------ATTGTGGAAATCATACGAGAAGTCTGATCTGGTTGAACAATTCGATTCTTTCATATAAACGGAGCATCAATATTC------------------------------------------------------------------------------------------------------------------TTCTTATTCATTTACATACACATATTCCGAGGGTTATTTTTTTTTAGTTCC---ACCCATAAAAAAGTATGAAACAGGGGTGTACTAATTATAGTAACTCTAATAGCAATTTCTTTTTTGGGCTATGTTTTACCTTGAGGACAAATATCCTATTGAGCCGTTGCAGTCATCACTAATTTATTTTCTGTAGTTCCTTTGATTGGAAATAATCTTGTCAATTGAATCTGAGGTGGCTTTTCTGTAGGAGCTCCTACCCTTAGACGCTTCTACTCCCTTCATTTCCTCTTACCCTTTATTCTTTCTTTCATAATTATTCTTCACCTATTATTTTTACACGCTGAA---GGTTCTAGAAACAGAATAGGCTTAAACAGAAATTTAGAC---------------AAAATTGAGTTTCATCCTTACTTCTCGGTAAAAGACATCTATTTTATA------------TTATTCATTTTACTCTGTTTTTCATGCATTAGATTCTATCTT------CCTTACATCCTAGGAGACCCCGTAAACAATGTTCCTGCTAACGCAATACAAACACCGATTCATATCCAACCCGAATGATACTTTTTACCTTCGTACGCAATCTTACGTTCTTTGCCCAGAAAAACAGCAGGAGTATTAGCTTTAGCCTTGTCGGTATCAATCTTTTTTATTCTACCCTTTTATCAATATAAATTT---------------ACCAGAAAATTCAGGTTCTTACGAATTATCTCTTTTTGAATGATTCTATTCACTTTTATT------------TTTCTAATAAAAATAGGAGCTTTACCTGCCGAAGAACCATATATTGCTCTAAGTAAATGAGGTGCTATATCTTACTTCTCCTTTATTTTA------TTGATCAACACC------------------------------------
>Z343
------------------------------ATGATAATAACTCGAAAAAATAACAACGCATTG---AGCCTGCTTAGGAACTCATTGTGAGATCTTCCG---------TCTCCTTCCACTATGTCTTATTTTTGAAATTTTGGGTCCACATTAGGCTTAGTC------------------TTGGCTATCCAA------------------------------------------------------------------TTACTTACTGGAATCCTTCTGACGATACACTATACTTCA---------TACGCTTTAGAAAGATTTTCTTCG------------------------GTAGTGAGCTTGATGCGTGAAATTTGATCGGGATGAGTTGTTCGATTACTTCACATAAATGGTGCATCTATATTT------------------------------------------------------------------------------------------------------------------TTTTTTTTCATTTATTTACATTTATTCCGGGGATTATATTTTTATAGATCG---TCACACAAAAAAGTTTGAAGAAGAGGAGTATTTATTTTATTAACCCTTATGGCTATTTCTTTTTTAGGGTACGTACTTCCTTGAGGCCAAATATCCTATTGGGCTGTCGCTGTAATCACAAACTTATTTTCAGTAATTCCTATTATTGGGTCTAATTTAGTAAGTTGAATTTGGGGGGGTTTTTCTGTAGGATCTCCTACTTTAACTCGTTTTTATTCACTACACTTTGTAATACCATTCATTTTGTCTTTTTTAGTATTAATCCATCTCGTGACTCTGCATGCAGAG---GGGTCGAGAAACAGCATTGGTGTTAATAGTAACATGGAC---------------AAAATCCAATTTCACCCCTATTTTTCTTTAAAAGACACATTTTTTATT------------ATAGTGGTAATAATCGTGGCTGTTTCTATCAGCTTTTATTAC------CCTTACGCTTTAGGGGACCCTGTTAATAACGTGCCCGCTAACGCAATGCAAACTCCCCTCCATATTCAACCAGAATGATACTTTTTACCGTCCTACGCTATCTTACGGTCTCTTCCTAGGAAAACTGCTGGTGTAATTTGTTTGATACTTTCAGTATCAATTTTTCTGATTTTACCTTTATATAAATTTAAGTTT---------------TCTAGAAAATTTAATTATAATCGGATTATTTACTTTTGACTTTTTTTATCCTGTTTTTTT------------TTCTTAATGAAAATAGGGGCATTACCCGCTGAGGAACCATATATCTTATTAAGAAAGGTAGCCACTTTCACTTACTTCAGACTAATTTTA------ATATTGAATCTA------------------------------------
>Z318
------------------------------ATCACAACACTCCGGAAAGAGGATAAAATTATG---AAAACCATTAACAACTCTCTGTGGGATCTACCA---------TCACCTTCAACCATAACCTATTTTTGAAATTTCGGGTCCACCCTAGGCATCTGC------------------TTAATAGTCCAA------------------------------------------------------------------ATCATCACGGGACTTCTTTTAACACTCCACTATACCTCT---------TACGCTGAGGAAAGATTCTCTTCT------------------------ATCGTAAAAATTATGCGAGAAATTTGATCAGGGTGAACAATCCGGTTTATCCACATAAATGGGGCATCAGTATTC------------------------------------------------------------------------------------------------------------------TTCTTTTTTATTTACCTCCATCTATTCCGAGGGTTATTTTATAAAAGAAGA---GTACACAAAAAAGTTTGAGCCTCGGGTGTAACTATCATAATCTTACTAATGGGTATCTCCTTCCTAGGGTACGTCCTCCCTTGGGGCCAAATATCCTACTGGGCAGTGGCGGTAATCACTAACCTATTATCTGTAATTCCAATTATAGGTCAAGAGGTGGTAAGTTGGGTGTGAGGTGGCTTCTCAGTCAGAAGCCCGACCCTAACACGTTTTTACTCTTTCCATTTCCTCTTTCCATTTATTTTAGCATTCTTGACACTTCTCCACTTGTTATTCTTGCATGAACAA---GGATCCAGAAACAGAATAGGCACAAACAGAAACGCTGAT---------------AAAATCAGATTCCACCCTTACTTCACAGTAAAAGACACATTATTTATT------------ATGTTAGTCATCAATATTTCCATGATAATTTCTTTCTTTTTC------CCCTACATTCTAGGGGACGCCATTAACAATGTACCTGCCAACGCAATACAAACCCCAGTCCACATCCAACCGGAGTGATATTTTCTACCATCCTACGCTATTCTCCGGTCCCTGCCTAGAAAAACTGCTGGAGTTTTGGCACTATTACTATCCGTAAGAATTTTCTACGTTTTACCAATTTTTAAAATAAAATTT---------------TCTAGAAAATTCAACACTTTGCGACAAATAATTTTTTGAAGAATTTTAGCAAGATTTTTA------------TTCCTAATAAAAATGGGAGCGTTGCCTGCAGAAGAGCCCTATGTGACTATAAGGCAATACGGTGCAATAGCTTACTTCACATCAATCCTA------ATACTTAACATT------------------------------------
>Z296
------------------------------ATATACATTACACGAAAAAAGGAAGAAATCATC---AAAACTGTAAATAACTCCCTTTGGGACCTGCCA---------TCACCATCCACCATAACTTATTTTTGAAACTTTGGCTCAACTCTGGGTATGTGC------------------CTTGGTGTCCAA------------------------------------------------------------------ATAGCAACAGGATTGATGCTAACTTTCCACTATAGGTCC---------CACGCCCCAAACAGATTCAGGTCT------------------------GTAGTAATAATCATACGGGAAGTGTGGTCCGGATGAATAATCCGAATGCTTCACATAAATGGGGCTTCAGTATTC------------------------------------------------------------------------------------------------------------------TTTTTTTTCATTTATTTGCATTTATTTCGAGGAATATTTTTTGTGAGAGCA---GTTCACAAAAAAGTCTGATTAAGAGGAGTAGCTATCATATTAACGTTAATAGGAATTTCCTTCTTAGGGTACGTTCTACCTTGGGGACAAATATCTTACTGAGCAGTAGCTGTAATTACTAACCTTCTTTCTGTAATCCCATTGGCGGGGGATGAAGTAGTAACCTGGGTGTGAGGGGGGTACTCAGTAGGGGCCCCCACCCTGTCCCGCTTCTACTCCCTGCACTTCCTCCTTCCATTCATTTTAAGTTTTATAGTCTTAACCCATCTAATTTTCCTACACAAAGAG---GGGTCTAGAAATAGACTCGGAATCGGAAGAAATGTAGAT---------------AAAATTCAATTTCACCCATATTTCAGAGTAAAAGACCTAATTTTCATT------------ATAATAATTTTAGCAATCTCCTTCCTGATCTCATTTTTCCTA------CCTTACATATTAGGGGATGCAATCAACAATGTACCGGCCAACGCTATGCAAACTCCAATTCACATCCAACCAGAATGATACTTCCTACCCTCCTACGCAATCCTACGAGCCCTCCCTAGAAAAACTGCAGGTGTCATCGCCCTAGTCCTATCAGTGTCAATTTATGCTTTTATTCCTATATTTAAAATATCATTC---------------TCCAGAAAATTCTCTTTTTACCGTTACACAATCTTTTGGGCGATAATTTCTAGATTCATT------------TTCTTAATAAAAATGGGAGCTTTACCAGCGGAAGAGCCGTTCGTAAATATAAGAAAGTGAGGTGCGATAATTTACTTTACCATAATTTTA------TCTTTAAATATT------------------------------------
>Xenillus_tegeocranus
ATTCAGGGGTATAGGGGGGATTTTGGAATTAAAAAACAACCGTTC---AACAACCCCCTATTA---AATATAATAAATAAATCCCTACTAAGATTACCA---------GCTCCCAGTTCCATCAGCCTTCTTTGAAATATGGGATTCATAATAGGAATAGTA------------------TTAATAATACAA------------------------------------------------------------------ATTATAACAGGCTTAGTAATTTCTATAACATTTTCCACA---------GAGCTAAGCACAACATTCAATAGT------------------------GTAATTTTAATATCCCGAGATAACCCTTGGGGGTGAATCACACGAACCCTACACAGAAATGGAGCTTCTTTGTTT------------------------------------------------------------------------------------------------------------------TTCGTTCTAATATACATGCATACAGCACGAGGTATCTACTACACCACCCCAACTAACCAAAAACCCGTGTGAACATCAGGTATCTTACTTATACTATTAACAATAGCAGCGGCATTCCTTGGGTATGTCCTCCCCTGAGGGCAAATATCTTTTTGGGGAGCCACCGTAATCACAGGCACCCTTTCAGCCATCCCGGTAGTGGGGAACGAAGTGGCAACTTGAATTTGGGGGGGTCCTTCTGTCTCCCAACCTACCTTAAACCGATTCTTTTCTCTTCATTTCATTACACCAATCCTAATTGTTATAATTATATTGACCCACTTAATCTTCTTGCATGAAAAA---GGGTCTTCTAATCCATTTAACACAGAAAGAAATAAAGAT---------------AAAATAAAATTTCACCCCCTATTTACAATAAAAGATTTAACACCCTCT------------ATTATGACAACAACAGTAATTCTAATTTTAATTTCAAATAAC------CCCAATATACTAGGAGATGTTGAAAATTTTAACCCGGCTAACCCTCTTGTAGCCCCTCTCCACATTCAACCTGAGTGGTACTTCCTATTCGCCTACGTTATTCTACGTTCAATCCCATCTAAATTAGGGGGGGTGGTTGCCCTTCTAATATCAATCTTAATTTTAACAATA------TTTATAACAAAGAAAAAC---------GTT---TCTGCCAAATTTATTCCAATATTAAAAACAAAATTTTGGTTATTAATTTCCACCATGGTA------------ATTCTCACTTGAATTGGAGCCAAAACTGTAGAATCTCCATACGAAGGGATTGGCCAAATATATTCAGCAATCTATTTCTCCACAATTTTA------GTAATA------------------------------------------
>Walchia_hayashii
---------------------------ATGAAAAATCAAATATCAAAATTATCACCAACCACA---AAAATAGCTTCAAACAGTTTAGTAATATTACCA---------ACTCCAACAACCATCAATTACGCATGAAACATAGGATCTATATTAGGAATAATT------------------ATAATCTTCCAA------------------------------------------------------------------ATCATTACAGGAATTTTCCTCTCAATACATTATTCTCCT---------------ACAAATGCATTTGATTCA------------------------GTAATTCATATTTCACGAGATGTTAAAATAGGAATCGAATCACGATTCCTTCATTCAAATGGAGCATCATTATTT------------------------------------------------------------------------------------------------------------------TTTATCCTAATTTATACCCATATCGCACGTGGTTTACTAAACATATCATTT---AAAAAGACAGAAGTTTGAATATCAGGAAACATTATAATTCTAATCCTCATAGGAACAGCCTTCTTAGGATATGTTCTTCCTTGAGGACAGATATCATTTTGAGGTGCCACAGTAATTACAAACTTAGCATCTGCCATCCCAATCTTAGGTGAACCTTTAGTTCAATGATTATGAGGAGGATTTTCAGTAAGCACTCCAACTTTAAACCGATTTTTTTCATTACATTTTTTACTCCCATTTGTTTTAATAGGAGCCTCTGTAGTACATTTAATAGCACTACATTTAGTA---GGATCATCTAATCCAATAGGAACAAATAGAAATCAAGAA---------------AAAATCAAATTCTCACCGTTTTTCATCTGAAAAGATGCAATCTCCATA------------ATTGTGGTAACAACAATCATATTTACAATAACATGAAAATAT------CCATACATATTAATAGATCCAGAAAACTTTTCTCTCGCGAATCCAATAAACACACCTATTCATATTCAACCAGAATGATATTTTTTATTCGCATACGCTCTCCTTCGATCAATTCCAAATAAACTGGGTGGAGTAATTGTTTTAATTCTAAGAATTGTCATATTAATAACCATTCCAATAAAG---AAGTTCAAA---------ATAAAAAATTCCAAATTTAACCCATCATTTAAAATAAAAATATCAATATTCTTTTTTTCTTTTGTT------------TCATTAACATGATTAGGAGCTATACCTATAGAACCACCTTATATAAACATAAGAAAAACAATAGGACCAATCTATTTTGCTACCATATTA------ATT---------------------------------------------
>Vittacus_cannabus_HEN44
------------------------------ATTAAGGTTACACGAAAAGAAGAGAAAATTGTG---GAAATCATAAATAATTCTTTATGAGACCTACCA---------TCCCCTTCCACTATAAGTTATTTTTGAAATTTCGGGTCGACCCTTGGAATTTGC------------------TTGGGTACCCAA------------------------------------------------------------------ATCATTACAGGATTACTATTAACTTTCCATTACACTTCT---------TTCGCTTCACACAGATTTAGATCA------------------------GTAGTAGAAATCATACGAGAAGTATGATCCGGTTGATTTGTTCGATTCGTCCATATGAACGGGGCATCAGTGTTC------------------------------------------------------------------------------------------------------------------TTTATGTTCATCTACCTACATTTATTCCGTGGAATGTTTTTCTTAAGAGCT---GTCCACAAAAAAGTTTGATCTAGGGGAGTTGCTATTATGATTATCCTAATAGCAATTTCTTTTTTAGGATACGTCCTACCCTGAGGGCAAATATCCTACTGAGCTGTAGCAGTAATCACTAATTTGCTATCTGTTATCCCAATTGTAGGAGAGAGAGTCGTAAACTGAGTATGAGGAGGTTTCTCAGTTGGAGCCCCTACCCTTACACGTTTTTACTCACTACATTTCCTTCTTCCATTTATCCTGAGATTTATAGTTTTAGTACATTTAGTATTTCTTCATAAGGAA---GGTTCAAGAAATAGAATTGGAGTTAACAGGAACATAGAT---------------AAAGTTCAATTTCACCCTTACTTCAGAGTGAAAGATGTATACTTTATC------------ATAATAGTATTTTCTTTATCTTTTTTAATCTCTTTTTTTTAC------CCATACATTATGGGAGACGCTATCAACAATGTTCCAGCAAACTCAATGCAAACCCCTGTACACATTCAACCAGAATGATACTTCCTCCCATCCTATGCCATTCTTCGAGCCCTTCCAAGGAAGACAGCTGGAGTAGTAGCCTTACTTTTATCTGTCTCAGTATATTTTTTAATTCCTTTGTACAAAATATCTTTT---------------TCCGTTAAATTTTCAAGATACCGATACTTAATCTTCTGAGGTCTCCTAGCAAACTTTTTG------------TTCCTAATAAAGATGGGGGCTTTACCTGCTGAAGAGCCTTACGTAGAAATAAGAAAATGAGGTTCTATAACTTACTTCACTATAATTTTA------ATTCTTAATATT------------------------------------
>Vitex_agnus-castus_L._S152
------------------------------ATAAATATTTCTCGTAAAGAAGAAAAAATTTTA---GAAACTATAAATAACTCTTTATGGGATCTACCA---------TCCCCCTCTACTATAACTTATTTTTGAAATTTCGGATCAACATTAGGGATTTGT------------------TTAGGGGCCCAA------------------------------------------------------------------ATTTTAACTGGGCTGTTATTGACTTTCCATTACACTTCC---------TACGCTTCACACAGATTCAGTTCT------------------------GTAGTAGAAATTATGCGAGAAGTATGATCCGGTTGAGTATTGCGGTTTATCCACATAAATGGAGCCTCTGTGTTC------------------------------------------------------------------------------------------------------------------TTTTTTTTTATTTATATACATCTTTTCCGGGGTATATTTTACCTAAGAGCT---GTACATAAAAAAGTTTGATCTAGAGGGGTTGCTATTATAATTTTACTCATAGCTATCTCCTTCTTAGGTTACGTTCTCCCATGGGGGCAGATATCATACTGAGCCGTAGCTGTTATTACTAACCTTTTGTCCGTTATTCCGATGGTGGGAGACCAAGTAGTAACTTGAGTGTGGGGAGGGTTCTCAGTAGGGTCTCCAACTTTAACCCGGTTCTACTCCCTACACTTTTTGCTTCCCTTTTCCCTTTATTTTAACTTTTTTGGTAGTTGTTCATTTGATTTTTTTACAAAAGGAAGGGTCCAG------------AAAAAGAATTGGGATAAAAAGAAATATAGAAAAAGTTCATTTCCACCCATACTTCACCGTAAAAGATCTATATTTTATCATTATAGTGATTTTAATCTCGTTTTTAATTTCTTTTTTTTTTCCTTACATTTT------GGGAGACGCTATAAAAAACGTTCCAGCAAACTCAATGCAAACCCCTGTCCATATCCAACCAGAGTGATACTTCCTACCTTCCTACGCTATTCTTCGAGC---------TCTACCCAGAAAAACAGCGGGGGTTGTGGCTTTACTGTTATCAGTTTCTATTTATTTATTAATTCCTTTGTAAAAAATAAACTTTTC---------------------------------------CACCAAATTTTCTTCTTACCGTTACATAATTTTTTGAAGTTTAATCGCATCCTTCTTATATTTAATAAAGATAGGAGCCCTTCCAGCTGAAGAACCATATGTAGAAATGAGGAAATGAGGGTCTATGGTATATTTTTCAATGATTTTGATAAT---------------------------------------
>Vasates_sp.nov._Z327
------------------------------ATTTCTCTAACTCGAAAAAAAGATGAATTAATT---AGTATCATAAACGGGTCACTATGGGACCTGCCC---------TCTCCTTCTACAATGACATATTTTTGAAACTTCGGTTCGACCCTAGGAATCTGC------------------CTAGGGGTCCAA------------------------------------------------------------------ATCTTAACCGGATTACTGCTAACTTTCCACTACACATCA---------TACGCTGCCCATAGATTTTCATCA------------------------ATTGTGGGAATCATACGAGAAGTCTGATCTGGATGGATCATTCGATTTGTCCATATAAATGGGGCTTCAGTATTT------------------------------------------------------------------------------------------------------------------TTCTTCTTTATCTACTTGCACTTATTCCGAGGAATATACTATTTTAGCGCT---GTGCATAAAAAGGTTTGATCTAGAGGCGTAACGATCATAATTGTATTAATAGCAATTTCCTTCCTAGGATATGTCCTACCGTGGGGGCAAATATCATATTGAGCAGTGGCAGTAATCACTAATTTATTCTCTGTAATCCCTGTAGTGGGGCCAGAATTAGTAACTTGAATCTGGGGAGGATACTCGGTCAGAGCACCCACCTTAACTCGATTCTACTCATTACATTTTTTAATACCTTTTGTACTGGCTTTTTTAGTCATTTTACACTTATTATTTCTACACCAAAAA---GGTTCAAGGAATAGACTAGGGGTAGACAGGAACATTGAC---------------AAGATTCAGTTCCACCCTTATTTTAGAGTAAAAGATTTAATTTTCATC------------ATCTTAGTATTTGTAATCTCGTTGCTAATTTCATACTTTTAC------CCTTATGTATTTGGAGATTCAATTAACAATGTTCCCGCAAACGCTATACAAACACCGGTTCACATCCAACCAGAGTGGTACTTTCTACCTTCCTACGCTATCTTACGTGCATTACCAAGAAAAACAGCCGGAGTACTAGCTCTGGCGGCATCAGTGGCCGTATTTTACATTATCCCATTATTTAAGATAAGATTC---------------TCAACAAAATTTAAGATAATTCGAGTGATAGCATTCTGAACTATGCTAGCAGCTTTTTTA------------TTCTTGATAAAAATGGGAGCTCTTCCAGCAGAAGAACCCTATGTCCTACTAAGAAAAATAGGAGCTATAGCCTACTTCACATTAATTCTT------ACTTTAAATATT------------------------------------
>Trombiculidae_sp4.
---------------------------ATGAAAACTCAAGCAAAAACAAAACACGATTTAATA---TCAATAGTTAAAACAAATTTGATTAATCTTCCA---------ACACCTACCTCGATCTCATACATATGAAATATGGGGTCTATGCTGGGGATAGCT------------------CTAGTTATCCAA------------------------------------------------------------------ATTATTACAGGAGTTATATTAGCAATACACTTTTCAGCC---------AGAGAAGAAATAGCATTCAATACT------------------------ACTATTTTAATAACACGAGATGTGAATGGGGGAACCATTATACGAGCCGTTCACTCAAATATAGCGTCAATATTC------------------------------------------------------------------------------------------------------------------TTCGCTTTTTTATACATTCATGTATTTCGGGGGTTAACAAATTCCTCCTTC---AAAAAAACAAGTACCTGAATCACTGGGGCCATAATAATTATAATACTAATAGCAACTGCATTTCTAGGATATGTTTTACCTTGAGGACAGATATCATTTTGGGGAGCTACAGTAATTACTAATTTAGCTTCGACTGTACCAATCTTAGGAGAAGATATTGTTCAATGACTATGGGGAGGATACTCAGTCTCAAATCCAACACTAAACCGATTTTTCCCACTCCATTTCTTAATCCCATTTATTTTAGTCGCGATATCAATATTACATTTAATTTCACTCCACTCAACA---GGGTCTTCGAATCCAACAGGCTCATCAAACAAAATTGAT---------------ATGACATCATTTCATCCTCTTTTTTCATGAAAAGATATACTGGCCCCA------------ATTTCTATCATAACTATCGTCCTAACCCTATCCGCCTCAAAC------CCAGATATTATAATAGATACAGAAAACTTCATCCCAGCAAATCCAATAAGTGCTCCCGTCCACATCCAACCAGAATGGTATTTTTTATTCGCCTATGCAATTCTACGATCAATCCCCAATAAGCTAGGAGGGGTAATAGCCCTAGTCATAAGAATTATAATCATTATTGTG---CCTATAGCTAAAAAAGTTAAA---------ACTTCGTCTTCAAAATTTAACCCTAGAGCCAAAAGTTCAAAAATAGTTACAGCCGCAGCATTCTTA------------ATTTTAACTATTCTAGGGGCCAAGCCAATAGAAGAGCCGTTTATATCAGCAAGAAAAATCACAGGAACTGTGTATTTTGCCAGAGTCATT------------------------------------------------------
>Trisetacus_ehmanni_Z341
---------------------------ATATACTTTTTTAATCGAAAGAATGGAACATTGATA---AATTTAATTTCTTCTACTGTTTGGGATTTGCCT---------TCTCCTTCTTCTATATCTTACTTTTGAAATTTCGGTTCTTTGTTGGGTATTTGT------------------TTTGTTATTCAG------------------------------------------------------------------TTATTGACAGGATTGTTTTTGTCTTTACATTATATTTCT---------TACTCTGAATTTTCTTTTTTTAGT------------------------GTAGTTCATATTAGACGGGATGTTTGGAGTGGCTGACTTCTTCGATTTATTCATATGAATGGTGCTTCTTTGTTT------------------------------------------------------------------------------------------------------------------TTTTTCTTTGTATACTTTCATATTGCCCGTGGGATTTTTTTTACTAGGTTT---GTGCATAAAACTGTTTGAGTTACTGGAGTTTTGATTTTATTGTTATTGATAGCTATTTCATTTTTGGGATATGTTTTACCTTGAGGACAGATGTCTTATTGAGCAGTAGCTGTAATTACTAATTTGTTTTCTGTAGTACCATTAATTGGTAAAGATTTAGTTTTATGGCTTTGAGGTGGTTTTTCGGTTAGTGTTCCCACTTTAACTCGATTTTACTCCTTTCACTTTTTATTTCCTTTTGTTTTGATGTTTATTGTAATATTGCATTTATTTTTTTTACATAATAAT---GGTTCTAGTTCTAATGTTGGAATCAATAGTAATATTGAT---------------AAAATTTCTTTTCATCCTTTTTTTTCTGTTAAAGATTTTCTTAGTTGA------------ATTATAATGTTTATAATTTCTTATTTAGTGGTTTTTTTTACT------CCTTACGTTTTTGGGGATCCAGTAAATTTTTCTCCGGCTGATCCTCTTTCTACTCCTTTGCATATCCAGCCAGAGTGATACTTTCTTTTTTCTTACGCTATTCTTCGTTCTTTCCCTGGAAAGTCTGCTGGTGTTATTGCTTTATTTTCTTCTATTTTAATTTTGGGTTTTCTGCCTTTTTTTAATTATATATTT---------------TCTTCAAAGTTTAGCTATATTCGTTATTACTTTTTTTGGTTTTTTTGTTTTAATTTTTTA------------TTTCTTATTTATTTAGGGGCTATACCAGCTGAAGAACCTTATGTTTACGTTAGAAAATTTTTTACTTTATCTTATTTTTCTCTTTTTATT------TTTATAAATATT------------------------------------
>Trimeroptes_luanchuanensis_Z322
------------------------------ATAAAAATTGTACGAAAGAAAGAAAATTTAAAC---ATCTTAATCAATAATTCTTTATGAGATCTACCT---------TCTCCCTCTTCTATGACATACTTCTGAAACTTTGGGTCAATACTAGGTATTTGT------------------TTAATAACACAA------------------------------------------------------------------ATAGTTACAGGTTTACTTCTAACTTTCCATTACACAGCA---------TTTTCCACTGAAAGATTTTACTCA------------------------GTATCAAAAATTATACAAGAAATTTGAAATGGATGAATTATCCGATTAATTCATATAAACGGGGCCTCCATGTTC------------------------------------------------------------------------------------------------------------------TTTCTATTTTTATATTTACATCTATTTCGAGGTATATTTTATTTAAGAGCA---TCTAATAAAAACGTATGAAATAGAGGGGTTACTATCATAATCATATTAATAGCTATCTCATTTTTAGGTTACGTTCTACCATGAGGACAAATATCCTACTGAGCAGTAGCTGTAATTACTAATCTATTTTCAGTAGTACCATTAGTAGGAGAAAGTTTAGTAAAATGAATTTGAGGGGGTTTCTCAGTAAGGGCCCCAACCCTAACACGATTCTACTCATTACATTTTCTACTACCATTTATTTTATCAATATTAGTCCTAATCCATCTAATATTTTTGCATTCGAAA---GGTTCCAGAAATAGAATAGGTCTAAATAGAAATCTAGAT---------------AAAATTGAATTTCATCCATATTTTAGAATTAAAGATTTATTATTCTTG------------CTAATTAGAATAGTACTAATTGTTAATTTAGTAGCATTCGCC------CCATACATGTTGGGGGATCCTGTGAACAACATTCCAGCAAACGCTATACAAACTCCAGTACACATTCAACCAGAATGATATTTTCTACCATCATACGCAATCCTACGATCCCTACCCAGTAAAACAATAGGTGTTTTAGCTTTAGCTTTATCTGTATTAATCTTTTATTCTATAACTTTATTTAAATTAAAATTT---------------TCAACCAAATTTTCTAACCAACGATACATTATATTTTGAATTATAATTTCATCGTTTATA------------TTTTTAATAAAAATAGGGTCAATACCAGCAGAAGAGCCTTACGTATTAATAAGAAAATGAGGTTCACTAATTTACTTTTCTAGAATTATA------ATATTAAACTTA------------------------------------
>Trematuridae_sp.
---------------------------------ATGGTAATTCGTAAAAAACACCCTATTTTA---AGAATCGCTAATTCAGCCTTAATTGATCTTCCT---------TCTCCTAGAAACATTTCTTTTATGTGGAACTTGGGATCCCTATTAGGAATCTGC------------------TTAATAATTCAA------------------------------------------------------------------CTTTTAACTGGTATCTTTTTATCCTTCCACTATTGTAAT---------GATACTTCCCTGGCTTTTATTTCT------------------------ATTAATCATATTTCTCGGGATGTTAATTATGGTTGACTAATAAGGGCTATTCACGCGAATGGTGCTTCATTATTT------------------------------------------------------------------------------------------------------------------TTTTTTATAGTATATATTCATGTTGGTCGAGGAATTTATTATTCATCATAT---CACCTATTAGAAGTATGATTCTCTGGTACAATTATTATTTTAATATTAATAGGAACAGCCTTTTTAGGTTATATTTTACCTTGAGGACAAATATCTTTTTGAGGTGCCACAGTTATCACTAATCTATTATCAGCCATTCCATATATTGGACCTCAAATCACTTGCTGAATTTGGGGGGGATTTTCTGTTGACAACGCCACTTTAACTCGATTTTTTTCTTTACATTTTCTACTCCCTTTTATTTTAATCATAATAATTATAATTCACTTAATATTTTTACACGAAACA---GGATCAACTAACCCTATAGGCTTAATAATAAATATTGAT---------------AAAATTCCCTTCCACCCCTATTACAGATGAAAGGATGTTTTAGGTTTA------------ATAATAATTATAGCTCCTTTCTCATTTCTCATTTTAGTGTAT------CCATATTTATTAAATGACCCAGAAAACTTCATTCCCGCCAACCCTTTAGTTACCCCTCCCCACATTCAACCCGAATGATACTTTTTATTTGCTTATGCAATTTTACGGAGCATCCCAAACAAGCTGGGGGGTGTATTAGCCCTTTTTTTATCTATTGTTATTATTTTAATATTACCTTTAACTATAAAAAATAAG---------TTTTCATCCCTACACTATTACTTCTTTTCAAAATTTATATTTTGGATCTTTATTAATATCTTTTTA------------ATTTTAACATATATTGGTGCCTGTCCAGTGGAGCCACCATATATTTTTATAGGCCAAATATTAACAACAATATATTTTCTATTTTTTATT------ATTTGACCGCTAATAATCAAATGATTATTTAAC---------------
>Tityus_serrulatus
---------------------------------ATGTCTGTGCGAAGGAGTCACCCTCTTTTG---AAATTAGTTAATATGTCTTTAATTGATTTGCCT---------ACTCCTAGAAATATTTCTTATTTTTGAAATTTTGGGTCTCTTTTGGGTGTATGT------------------TTAGGTGTGCAA------------------------------------------------------------------ATTATTACTGGTATTTTTTTGGCATTTCATTATGTTGCT---------GATGTAAGATTGGCTTTTTCTAGT------------------------ATTTCTCATATTTGTCGAGATGTAAATGGAGGTTGATTTTTGCGTTATATTCACTTGAATGGTGCTAGTGTTTTT------------------------------------------------------------------------------------------------------------------TTTATTTGTTTATATTTTCACATTGGTCGTGGTTTATATTTTGGTTCTTTT---AAGTTTCATTTTACTTGAATTAGTGGAGTTTCAGTTTTTTTGTTAACAATAATTACTGCTTTTTTGGGGTATGTTTTACCTTGAGGACAAATGTCTTTTTGAGGGGCTACTGTAATTACCAATTTAGTATCTGCTGTTCCATATTTGGGTCTAGATTTGGTGCAATGATTGTGGGGGGGGTTTTCTGTGGACAATCCTACTTTAACACGATTTTTTTCTTTTCATTTTTTATTTCCTTTTATTATTTTAGGTTTAGTTATTATTCATTTGATTTTTTTACACGAAGGA---GGGTCTGGTAATCCTTTAGGGGTTAAAAGAGATTACGAT---------------AAAATCTCTTTTCATATGTATTTTACTTTAAAGGATATTTATGGTATT------------GTTATTTTATTTGTAATTTTAATTGTTATTGTTTTGTTAGGG------CCTAATTTTTTCTCTGATCCAGAAAATTTTATTTCTGCTAATCCTCTTATAACTCCTGTTCATATTCAACCTGAATGATATTTTTTATTTGCTTATGCTATTTTACGTTCTATTCCTAATAAATTAGGAGGAGTAATTGCTTTAATTATTTCTGTGATAGTTTTACTTTTAATAGTTTTAAAT---GAAGCTAAA---------ATTTCTTCTTTAACTTTTAGTTTGAAGGGACGAAAATTTTTCTGAGGACTTGTTTTTACGTTCTTG------------TTGCTTACTTGAATTGGAGCTCGTCCTGTTGAAGTTCCTTATATTTTAATTGGTCAGGTGTTGTCATTTTGTTATTTTCTATTTTTTTAT------------------TTGTTGTTTTTATTA---------------------
>Tetra_suspensae_SD22
------------------------------ATTTTAATTACCCGTAAAGAAGATAAGATTTTT---AACACTATAAATAACTCTTTTTGAGATTTACCC---------TCCCCTTCTACTATATCATATTTTTGAAACTTTGGATCAACCTTAGGAATTTGC------------------TTAATGGTACAA------------------------------------------------------------------ATCATCACAGGTATCCTATTAACCCTCCACTACACTTCG---------TATGCAGAAGAAAGATTTTCATCT------------------------GTAATCCAAATCATACGAGAAATTTGGTCTGGATGAACTATTCGATTTATCCACATAAATGGAGCCTCCGTGTTT------------------------------------------------------------------------------------------------------------------TTTTTATTCATTTACCTACACTTATTTCGAGGGATGTTCTACATTAGATCA---GTCCACAAGAAAGTTTGAATAAGAGGAGTCTCTATCATGATCCTCCTAATAGCTATTTCTTTTTTAGGTTATGTTCTTCCCTGAGGACAGATGTCTTACTGAGCTGTAGCGGTCATCACCAATTTACTATCTGTAGTACCCCTCGTAGGAGACGAAATTGTTCAATGAATTTGAGGGGGTTTCTCTGTAAATAGCCCAACATTAACTCGATTTTATTCTTTTCATTTTCTTTTTCCATTTATCTTAAGATTCCTCACCCTACTACATTTGGTATTTCTTCACAAAGAA---GGTTCGAGAAATAGACTTGGAATTAGTAGCAACATAGAT---------------AAGATTCAATTTCACCCGTATTTTACCGTAAAAGACACAATTTTTATC------------ATATTAGTATTGATAATATCAATAATAATTACATTTTTTATA------CCATATGCTCTTGGAGACGCAGTAAACAATGTTCCTGCGAATGCTATACAAACCCCAACTCATATCCAACCAGAATGATATTTTTTACCCTCGTACGCTATTCTTCGAGGGTTACCTAGAAAAACTGCCGGTGTAATAGCCTTATTTTTATCCGTTTCAATTTTTTATACCATACCAATTTTCAAGATCAAATTT---------------TCAAGAAAGTTTTCTTCTTACCGACAAATTATTTTTTGAACAATAGTAGCCTCCTTTTTT------------TTTTTAATAAAGATAGGAGCATTGCCTGCTGAGGAGCCTTACGTCACCCTGAGAAAATGAGGAGCCCTATCATACTTCACATCAATTTTA------ATGATTAATTTG------------------------------------
>Tetraspinus_sp._HEN26
------------------------------------ATGAACCGAAAAGAAGACAAAATAGTC---TTAATAGTAAATAACTCATTATGAGATTTACCC---------TCTCCTTCCACTATAACATATTTTTGAAATTTTGGATCTACTCTAGGAATTTGT------------------TTGATAATCCAA------------------------------------------------------------------ATACTGACAGGATTACTTTTAACTTTACATTACACCTCT---------TACGCTGAAGAAAGATTCGCATCT------------------------ATCGTGAAAATTATACGAGAAGTATGATCCGGATGATTGATTCGATTCGTTCATATAAATGGAGCATCAGTATTT------------------------------------------------------------------------------------------------------------------TTCTTCTTCATTTATTTACATCTTTTCCGAGGAATATACTACAAGAGAAGA---GCCCATAGAAAAGTATGAATAAGAGGAGTAACTATTATAATTGCTTTAATAGCTATTTCTTTTCTAGGATATGTTCTACCTTGAGGTCAAATGTCATATTGAGCTGTGGCAGTAATCACAAACTTACTTTCAGTCATTCCTATAGTAGGAGAAGAAGTTGTAAAATGAATTTGAGGAGGATTTTCAGTCAGAAGTCCTACCCTAACCCGATTTTATTCTTTCCATTTTTTACTACCTTTTGTTCTTATATTTTTAACTTTGATTCACTTAGTTTTCTTACACCAGCAA---GGATCAAGAAACAGATTAGGAATCAACAGAAATATAGAT---------------AAAATTCAATTTCATCCCTACTTCACAGTGAAAGACAGAATCTTTATT------------TTTTTGGTAATCACAATATCCATTACAATTTCATTTTTTATA------CCTTACATATTAGGAGACGCTATTAATAATGTCCCAGCTAACTCCATACAGACACCAGTACACATTCAACCAGAATGGTACTTTCTACCTTCTTATGCAATCTTACGAGCTTTACCATCTAAAACAGCAGGCGTATTAGCTCTACTTTTATCCGTTTCTATCTTTTATTTAATACCACTTTTCAAACTAAAATTT---------------TCAACTAAATTTAATTTTTACCGACAATTCATATACTGAACTATAATCACTTGCTTTCTT------------TTTCTAATAAAGATAGGAGCCCTCCCCGCTGAAGAACCCTATGTCGAAATAAGAAAATGAGGGGCTATAATTTACTTTTCTTCAATCTTA------ATAATTAACATA------------------------------------
>Tetra_sp.nov._Z400
------------------------------ATTTCTTTAACTCGAAAAAAAGATGAATTAATT---AGTATCATAAACGGGTCATTATGGGACCTACCC---------TCTCCTTCTACAATAACATATTTCTGGAACTTCGGTTCAACACTAGGAATCTGT------------------TTAGGAGTGCAA------------------------------------------------------------------ATCCTATCAGGATTGCTTCTAACTTTCCATTACACATCA---------TACGCTGCGCATAGATTCTCATCA------------------------ATTGTGGAAATCATACGAGAAGTTTGATCCGGGTGGGTCATTCGATTTATCCATATAAATGGGGCTTCAGTTTTT------------------------------------------------------------------------------------------------------------------TTCTTCTTTATCTACTTACACCTGTTCCGAGGAATGTACTACTTTAGTGCT---GTGCACAAAAAGGTCTGATCTAGAGGTGTAACAATCATAATTGTACTAATAGCGATTTCCTTCTTGGGATATGTCCTGCCGTGAGGGCAAATATCATATTGAGCAGTGGCAGTAATCACTAATTTATTCTCCGTGATCCCTGTGGTGGGGGTGGAGTTGGTAACTTGAATCTGAGGGGGATACTCAGTGAGAGCACCTACCCTAACTCGGTTCTACTCATTACATTTTTTAATACCTTTTGTACTAGCTTTTTTAGTCATCTTACACTTGTTGTTTCTACACCAGAAG---GGGTCAAGAAATAGATTAGGGGTAAACAGAAACATCGAC---------------AAAATTCAGTTCCACCCTTATTTCAGGGTGAAAGATTTAGTTTTCATC------------ATCTTAGTATTTGTAATCTCATTACTAATTTCATACTTTTAC------CCTTATGCCTTTGGAGATTCAATCAACAATGTTCCTGCGAACGCTATGCAAACACCAGTACACATCCAACCAGAGTGGTACTTCCTACCTTCTTACGCTATCCTACGTGCGTTACCAAGAAAAACAGCTGGAGTGCTGGCTCTAGCAGCATCAGTAGCTGTATTCTACATTATCCCATTATTTAAGATGAGATTC---------------TCAACAAAATTCAAAATAATTCGAGTAATAACATTCTGAGCTATGCTGGCAACCTTCTTA------------TTTTTGATAAAAATAGGAGCCCTTCCAGCAGAGGAACCCTATGTCCAACTAAGTAAAGTCGGAGCTATGGCCTACTTCACATTGATCCTT------ACTTTAAATATT------------------------------------
>Tetra_sp.nov._Z284
------------------------------ATAAAAATAATACGCAAAGAAGATAAAATTATT---TTAACAGTAAACAACTCTCTTTGGGACCTCCCC---------TCACCTTCCACTATAACTTACTTTTGAAATTTTGGTTCTACTTTAGGAATCTGT------------------CTTATTGTACAA------------------------------------------------------------------ATTCTAAGAGGGCTTCTTCTAACTTTACACTACACCTCT---------TATGCTGAAGAAAGATTTGCTTCC------------------------GTTGTTAAAATTATACGAGAAATTTGATCGGGCTGGCTTATTCGATTTGTACATATAAATGGAGCTTCAGTATTT------------------------------------------------------------------------------------------------------------------TTTTTCTTCATTTACTTGCACTTATTCCGTGGAATATTCTATAAAAGAAGA---ACCCACACCAAAGTGTGAATTAGAGGAGTAACAATTATAATTGTTCTCATAGCTATCTCATTCCTAGGATACGTTTTACCATGGGGCCAGATATCATACTGAGCCGTAGCAGTAATCACCAACCTCTTATCGGTGATCCCTATAATCGGAGACCAAGTAGTAAGATGAATTTGGGGAGGTTTCTCAGTAAGAGCCCCTACACTCACCCGATTCTATTCATTCCACTTCCTTTTACCATTTATTTTATTATTTTTAACTTTACTTCACTTAATTTTCCTTCATTTACAA---GGGTCAAGAAACAGTTTAGGCACAAACAGAAACTTAGAT---------------AAAATTCAATTCCATCCATACTTCACAATCAAAGATGCAATTTTTATC------------CTGATAGTGATCGTAATGTCTTTAATTATTTCATTCTTCCAC------CCTTATCTTTTAGGGGATGCTATCAACAATGTACCAGCAAACTCAATACAAACCCCCGTTCACATTCAGCCAGAGTGGTACTTCCTGCCTTCATACGCTATTTTACGCTCCCTCCCCAGAAAAACGGCAGGAGTTTTAGCTTTGCTCTTGTCTGTATCAATTTTCTATGTGATGCCAATGTTTAAGTTTAAATTT---------------TCAACAAAATTTAACTATTACCGACAATTTTTATTCTGAATCATAGTCTCATCTTTCTTA------------TTCCTAATAAAAATGGGTGCATTACCCGCAGAAGAACCTTTTGTGGAGATAAGAAAATGAGGATCAATACTATACTTCTCATCCATTATT------ATAATTAACTTA------------------------------------
>Tetra_sp.nov._CA43
------------------------------------ATTACTCGAAAAGAAGACAAACTAATT---CAAACCGTAAACAGGTCTCTATGGGACTTGCCC---------TCTCCTTCCACATTATCATATTTCTGGAATTTTGGGTCAACTTTAGGAATCTGT------------------TTAGGAACCCAG------------------------------------------------------------------ATTCTAACCGGACTCTTCCTTACCTTCCACTACACTTCA---------TTCGCCTCAAGAAGATTCAGCTCA------------------------GTTGTAGAAATTATACGAGAAGTGTGAGCCGGGTGAGTGGTCCGATTTGTACACATAAACGGGGCATCTTTATTT------------------------------------------------------------------------------------------------------------------TTCTTCTTTATTTATTTGCACTTGTTCCGAGGAATATTCTACCTTAGGGCG---GTCCACAAGAAAGTTTGGGCCAGGGGAGTTACCATCCTGATTCTACTGATGGCAATCTCATTTCTGGGCTATGTCCTACCTTGGGGGCAAATGTCTTACTGGGCCGTGGCAGTGATTACAAACTTACTATCCGTAATCCCGATAATCGGGGAAGAGGTGGTAACTTGAGTTTGGGGGGGTTTTTCTGTAGGATCACCCACCTTGACCCGATTTTATTCCCTACACTTTCTACTACCATTTATCCTAAGATTCATAGTCCTTATTCACATAGTTTTGCTACACAAAGAA---GGGTCCAGGAATAGAATGGGATTAAACAGAAACTTGGAC---------------AAAATCCAATTCCACCCATATTTCAGAGTTAAAGACCTATTTTTTATT------------ATAGGCACAGTAATATTGTTATTTATAGTGTCTTTCTTTTAC------CCATTCATTCTAGGAGACTCAGTCAATAATGTTCCAGCCAATGCTATACAAACCCCAGTTCACATCCAACCTGAATGGTACTTTCTCCCATCATATGCAATTTTACGGGCCTTACCAAGTAAGACAGCGGGAGTTCTAGCCTTACTAGCCTCTGTCTCAATCTTCTACATTATACCAATTTTTAAAATAAGATTC---------------TCCACGAAATTCTCTTCATACCGATTCATGACGTTTTGAGCTATAGTGGCTTCCTTTATG------------TATCTAATGAAAATAGGATCCCTTCCAGCGGAAGAACCCTACGTAGAAATGAGAAAGTGGGGAGCTATGGTATACTTCTCTAGAATTATA------ATTTTAAACATT------------------------------------
>Tetra_qingyuanensis_Z333
------------------------------ATATCTCTTATCCGAAAGAAAGACGAGCTAGTA---AAAATCATAAATGGGTCTCTCTGGGACCTGCCA---------TCACCCTCTACCATGACATACTTTTGAAATTTTGGTTCCACCTTAGGTATTTGT------------------TTAGCAACCCAA------------------------------------------------------------------ATTATTTCGGGATTATTCCTAACTTTCCACTACACTTCT---------TACGCAAATCATAGATTTTCCTCC------------------------GTAGTCGAAGTAATGCGAGAAGTTTGATCTGGATGGGTCATTCGACTAGTCCATATAAACGGAGCCTCAGTATTC------------------------------------------------------------------------------------------------------------------TTCTTTTTTATTTACCTACATCTTTTTCGAGGAATATATTATTTCAGAGCC---GTTCACAAAAAGGTATGAAACAGAGGAGTGACCATCATAATCACATTGATGGCCATCTCTTTTTTAGGCTATGTGCTACCATGGGGGCAAATATCTTACTGAGCAGTAGCTGTAATTACCAATTTATTTTCGGTGGTACCATTAATTGGGAGCGATCTAGTATCCTGAATTTGAGGGGGATTCTCAGTAAGGGCCCCTACCTTGACTCGATTCTACTCCTTACACTTTCTATTACCTTTTATTCTATCCTTTTTGGTGATTATTCATTTACTCTTTCTACATCAAAAG---GGGTCCAGAAATAGGCTAGGACTAAACAGAAATATGGAC---------------AAAATCCAATTTCACCCTTACTTTAGGGTAAAAGACTTAATATTTATT------------ATGATAGTTTTCATTTTATCTTTTATGGTAACTTATTTTTTT------CCATACATCCTGGGAGACTCCGTAAATAACGTGCCCGCCAACGCTATACAGACCCCAGTACACATCCAACCCGAGTGGTATTTTCTACCCTCTTACGCTATTCTGCGGGCCTTACCTAGAAAAACCGCAGGAGTTTTGGCCTTAGCAGCCTCAGTAACTATTTTTTACACTCTAACTTTTTACCAACTGAATTTT---------------TCTACCAAATTCACAGCCATCCGATCTAGTTTATTCTGAGCTATCTTAGCTACCTTCATT------------TTCATAATAAAAATAGGAGCTTTGCCAGCCGAAGAGCCTTACGTCCTAATGAGAAAGATTGGAGCAATAATATACTTCACCCTAATTTTA------ATTTTTAATGTA------------------------------------
>Tetra_pyriana_HLJ98
------------------------------ATCTCAATTTCACGAAAAGAAGAAAAGATTTTT---AATACTATAAATAATTCTCTATGAGACTTGCCC---------TCCCCATCCACTATAAGATACTTCTGAAACTTCGGATCCACCCTAGGATTGTGC------------------CTAGCAGTTCAA------------------------------------------------------------------ATTCTTACAGGCTTACTTTTAACTTTACATTACACATCC---------TACGCAGAACAAAGATTTTCTTCA------------------------ATCGTAGAAATTATACGAGAAGTCTGATCGGGATGAATAATCCGTTTTATCCATATAAATGGAGCTTCTGTATTC------------------------------------------------------------------------------------------------------------------TTCTTTTTTATCTATCTCCACTTATTCCGTGGGATATTCTACGTTAGAAGA---GTCCATAAAAAGGTCTGAATTAGTGGAGTCTCCATCATAATTCTTCTGATAGCTATCTCATTCCTGGGATACGTCCTCCCGTGAGGTCAAATATCATTTTGAGCTGTAGCAGTTATCACCAATCTTCTGTCAGTAATCCCATTAGTAGGGGGAGAGGTAGTTCAATGAATCTGGGGGGGATTTTCTGTAAGTTCTCCCACTTTAACTCGATTTTACTCTTTCCATTTTTTACTTCCTTTTGTTCTGACATTCCTGACTTTAATTCACCTAATTTTCCTCCACAATGAG---GGATCAAGAAACAGAATAGGACTAAACAGTAATATGGAT---------------AAAATCCAATTTCACCCATATTTCACGGTAAAAGACCTAATTTTTATT------------ATTTTAATCTTAATCATATCAATATTAATTTCATTTTTTATG------CCGCACATTTTAGGAGACGCCGTAAATAACGTACCAGCTAACTCGATGCAAACTCCAGTTCACATCCAACCAGAATGGTACTTTTTACCTTCCTACGCTATCTTGCGATCACTTCCAAGAAAAACTGCTGGAGTCTTAGCCTTACTTCTATCAGTATCAATCTTTTACATCATACCTCTATTCAAAATAGGATTT---------------TCAAGGAAATTTAAAACTTACCGGCAAATAATGTTTTGAGTAATGGTAGCTTCATTTTTT------------TTTCTATTAAAGATAGGGGCACTTCCAGCGGAAGACCCCTACGTAGGCATAAGAAAGTGGGGAGCTTTATGTTATTTTTCTTCTATCTTG------TTAATTAATTTA------------------------------------
>Tetranychus_urticae
------------------------------------ATAATTCTATCAAGAAAAAAATTAATT---AAAAAAATTTTAAACAACATTTTTTTTATCCCA---------ACACCTTCTAACATTAGATTAATATGAAATTTTGGATCTTTACTAGGATTAAGA------------------ATAGTAATTCAA------------------------------------------------------------------TCAATTTCAGGAATTTTTGTTTCTATACATTATTGTAAT---------AATACTCTTTTAGCTTTTAACTCT------------------------TATATTTTTTTAAGTAAAATTATTGAAAACGGAATAATTTTACAAATAACTCATGCTCATTTTTCATCTATTATT------------------------------------------------------------------------------------------------------------------TTTATCATTATATATATTCATATTATAAAATCTTTACTAAATAAATCTTTT---AATAAAAAACAAATGTGAATTTCAGGGAATTTAATATTATTTATAATTATAGGATCCGCTTTTATCGGGTATGTTTTACCTTGAGGACAAATATCTTTTTGAGGAGCAACAGTTATTACTAATATTTTATCTTCCATTCCATTTTTAGGAAAAAAAATTGTTTTTTGAGTTTGAGGAAGATTTTCTGTTGATAATCCTACATTAAATCGATTTTTTTCTTTACATTTTTTAATACCTTTATTAATTTTAGCTATATCAATAATTCATTTATCTATTCTTCATGAAAAA---GGCTCATCTAACCAAATAGGATTAAATTCAAGAAAAGAT---------------AAAATCTATTTTAATAAAAGATTTATATTTAAAGATTTAATTTCTTTA------------ATATTAATAGTAATATTTTATTGCTTAATATTATCATTTTTTATTGATTTTCATTTTAGAATAGCAAAAGAAAATTTTTTTCCAGCTGACCCTCTAAATACACCTTTACATATTAAACCTGAATGATACTTTATATTTGCTTACGCAATTCTACGATCTGTACCAAGAAAAATTGGAGGAATTTTGAGACTATTAATTCTATTTTTATTATTTATTTTATTAATATTTAATAAATCAAATTAT------------------TCAAAATTTTTTTTTAAAAAAAAAATATTAATTTTTATTTTTTTAACCTGTTTTATT------------ATTCTTACTAATATAGGTTATAAATTAATTGAATACCCTTTTACAGAAATTTCA---------------TTATTTTTTGGTATATTAATA------ATTTTAATTTTACCTTTAATA---------------------------
>Tetra_lycopersici_FQ
------------------------------ATACTCCAACCTGCACGAAAGCAGCCAATTAAC---CAAATCGTTAACTCTTCACTGTGAGACCTGCCG---------TCTCCTTCTAGAATAACTTATTTCTGAAATTTTGGTTCTACCTTAGGAATTTGT------------------TTAGGAATTCAA------------------------------------------------------------------ATCATAACTGGGTTATTTTTAACTTTTCACTATACTTCT---------TACTCCACTGAAAGATTTGCTTCC------------------------GTTGTAGAAATTATGCGAGAAGTGTGGTCAGGTTGGGTACTACGATTTATCCATATAAACGGAGCTTCAGTATTT------------------------------------------------------------------------------------------------------------------TTTGTTTTTATTTATTTGCACCTGTTCCGGGGTATATTCTACAGAAGGTCA---GTTCACAAAAAAGTTTGGACCAGGGGAATTTTAATCATAATTTTGCTAATAGCAATTTCTTTCTTGGGCTACGTCCTACCGTGAGGACAAATATCGTATTGAGCCGTAGCTGTTATTACTAATCTATTCTCCATTGTACCAGTAATTGGAGATCAGCTAGTAGTTTGAATTTGGGGAGGTTTCTCTGTAGGAGCACCCACTTTGACTCGATTTTACTCGCTCCATTTCTTGATTCCTTTTGTTCTCGCTTTCGCTGTGATTGCGCATTTAGCATTCTTACATCAACAG---GGCTCGAGAAATAGAGTGGGATTAAATAGAAACGTAGAT---------------AAAATCGAGTTTCATCCATATTTTTCAATAAAAGATTTGTTATTCATC------------TTAATTGTGGTCGCCGCTTCGTTAATAGTATCCTTTTTCACC------CCCTATGCGCTGGGAGATGCCGTAAACAATGTGCCAGCCAATCCGATACAAACTCCAGTACACATTCAACCTGAGTGATATTTTTTACCATCTTATGCAATCTTACGAGCTTTGCCTAGAAAAACAGCTGGTGTTCTAGCCCTAGCCTTATCAGTAGGAATTTACTTTTTAATACCTATGTTTAAATTTTCTTTT---------------TCTACTAAGTTTAGGTCCTACCGGCTTGCGATCTTTTGAATATTAGTAGCTTCTTTCTTG------------TTCTTAATAAAGATAGGAGCTCTTCCAGCAGAGGAGCCGTACGTATGGCTTAGGAAAGTGGGGTCTATAATTTATTTTTCCTCAATCCTC------TTAGTTAACGCA------------------------------------
>Tetra_lucidi_HEN8
------------------------------ATTAATATTGTACGAAAACAAGATAAAATTTTC---AACACTATAAACAACTCTTTCTGAGATCTTCCG---------TCCCCCTCCACTATGACGTATTTTTGAAATTTTGGATCTACACTTGGGATTTGC------------------CTAGTCGTCCAA------------------------------------------------------------------ATTTTGACAGGTCTTTTGCTAACTTTACATTACACATCT---------TTCGCTGAACAAAGCTTTTCATCA------------------------ATTGTCGAGATTATACGAGAAGTTTGATCAGGATGAGTGGTGCGTTTTATCCATATAAACGGAGCCTCGGTATTC------------------------------------------------------------------------------------------------------------------TTTTTTTTTATCTATCTCCACTTATTTCGTGGAATATTTTACATCAGGGCT---GTGCACAAGAAGGTTTGAGCAAGAGGAATTTCTATTATAATTTTGCTAATAGCAATTTCTTTCCTGGGGTATGTTCTTCCTTGGGGCCAAATATCCTACTGAGCAGTCGCAGTAATTACTAACTTATTATCCGTCATTCCAATGGTAGGTAACGAGGTAGTGCAGTGAATCTGAGGAGGGTTCTCAGTGAGAGCCCCAACCCTTACGCGGTTCTACTCATTCCACTTTTTACTACCTTTTATTTTAACTTTCTTAACTTTAGTTCACTTAATTTTTTTACATAAGGAA---GGATCTAGAAACAGAATGGGTTTAAACAGAAACATAGAT---------------AAAATTCAATTCCACCCTTACTTCACAGTAAAGGACACCATTTTCATT------------ATCTTGGTATTGTTAACTTCTATAATAATCTCATTTTTCACA------CCTTACATTTTAGGAGACGCTGTTAATAATGTCCCAGCAAACGCTATACAAACCCCTGTTCACATTCAACCAGAATGGTACTTTTTACCTTCTTACGCTATTCTTCGATCTCTACCTAGAAAAACAGCTGGAGTTTTAGCTTTACTATTATCAGTATCCATTTTCTATATTATACCCTTATTTAAAATAAAATTT---------------TCAAGAAAATTTAACTCTTATCGGCATCTAATATTTTGAATGATAGTAGGATCCTTCTTT------------TTCCTTATAAAAATAGGAGCTTTACCCGCTGAAGAACCCTACGTAGAAATAAGAAAGTGAGGAGCTTTAACCTACTTTAGAGCGATCTTA------ACAGTCAGAATG------------------------------------
>Tetra_louguantais_AH43
------------------------------ATAGTCATCACTCGTAAAAAAGAACAAATTACT---CAAACAGTTAACAACTCTCTGTGAGATTTACCC---------TCTCCGTCTACTATAACTTACTTCTGAAACTTTGGCTCTACACTTGGTATCTGC------------------CTAGGGGCACAA------------------------------------------------------------------ATCCTCACCGGACTTCTTTTAACATTTCATTACACATCC---------TACGCTTCTCATAGGTTCAGCTCT------------------------ATTGTAGAAATTATGCGAGAAGTTTGATCCGGCTGGGTCTTGCGATTTATTCATATAAATGGAGCTTCTGTATTT------------------------------------------------------------------------------------------------------------------TTTTTTTTTATTTATCTACACTTATTCCGAGGAATATTCTACTTAAGGGCT---GTACACAAAAAAGTATGATCTAGGGGGGTTGCTATTATAATTCTTTTAATAGGAATTTCCTTTCTAGGGTACGTTCTCCCTTGAGGTCAAATATCTTACTGGGCTGTAGCCGTAATTACTAATCTCTTATCAGTAATTCCTATAATTGGAGATCAAGTAGTATCATGAGTATGAGGAGGGTTCTCTGTAGGTTCACCAACTTTAACCCGATTTTACTCTCTTCATTTCTTGCTACCCTTTATTTTAAGATTTTTAGTGATTATCCATTTGATTTTCTTACACAAAGAA---GGGTCTAGAAACAGACTAGGATTAGACAGGAACGTGGAC---------------AAAATTCAATTTCATCCTTATTTCACCATCAAAGATTTAGTCTTTATC------------TTAGGTGTCATAACAGCTTCTATAATAGTATCATTTTTCTTT------CCATATATTTTAGGAGACTCTATTAATAATGTCCCTGCAAATTCAATACAAACCCCTGTGCACATCCAACCCGAATGATACTTTCTACCTTCTTATGCAATTTTGCGTGCTTTACCCAGAAAAACTGCAGGAGTTATTGCCTTGCTTTTATCAGTATCTGTTTATTTTATTATCCCTATATTTAAGTTTTCGTTC---------------TCTACAAAATTCTCTACAGTACGATTTTTAGCATTTTGATCATTAATCTCCTCTTTCGTC------------TTCCTTATAAAAATAGGAGCTTTACCTGCTGAAGAACCATACATTGGCATGAGAAAATGGGGCTCTTTTGCTTATTTCACATCTATTTTT------TTAATTAACTTA------------------------------------
>Tetra_cuihuae_QH6
------------------------------ATAGTTTTAGTACGAAAAGAAGACCAAATTACA---AAGGTTATAAATAACTCTCTTTGAGACCTACCT---------TCCCCCTCTACAATAAGTTACTTTTGAAACTTCGGTTCAACGTTAGGAATTTGC------------------CTGGCCGTTCAG------------------------------------------------------------------ATTCTTACAGGGTTACTGCTAACATTCCACTACACTTCT---------TACGCACCCAGAAGATTCCAATCC------------------------GTAGTTGAGATCATGCGAGAAGTATGAGGAGGTTGAATGATCCGTTTCGCTCACATAAACGGGGCCTCAGTTTTC------------------------------------------------------------------------------------------------------------------TTCATTTTTATTTACTTGCATCTGTTTCGAGGGATATATTATTTGAGAGCC---GTACACAAAAAAGTGTGAATGAGTGGCGTGGCTATTATGCTTCTATTAATAGGGATTTCGTTCCTAGGGTACGTACTTCCTTGGGGCCAAATATCTTACTGAGCTGTCGCTGTGATCACTAACTTACTCTCTGTGGTTCCTTTCGTGGGAGATGAAATAGTTAATTGGGTATGAGGGGGTTTCTCCGTGGGATCCCCCACTCTCACCCGTTTCTACTCTCTGCACTTTTTGCTTCCTTTTGTTTTAAGCTTCTTAGTTATCGTACACCTAATCTTTTTACATAAAGAA---GGATCAAGGAATAGGCTAGGACTCGACAGGAACGTAGAC---------------AAAATCCAATTCCATCCCTACTTTAGAGTCAAGGATCTAGTGTTCATT------------GTGATGGTTGTAGCTTTTTCTTTCAACATTTCCTTTTTTTTA------CCCTACATTCTGGGAGATGCCGTTAATAACGTTCCTGCCAATTCAATACAGACTCCTGTACACATTCAACCTGAGTGATATTTTTTACCGTCCTATGCTATTTTGCGAGCTCTACCCAGAAAAGCAGCGGGAGTTGTGGCCTTAGCCATGTCCGTGTCAGTATACTTTCTTATCCCTCTGTATAAAATAAATTTC---------------TCTACTAAATTTAGGACCTATCGAATTCTTATATTCTGGACCATAATTTCGAGATTTTTA------------TTCCTTATGAAAATAGGAGCCTTACCCGCAGAGGAGCCTTACGTTGAGTTAAGAAAATGGGGATCTATAGCATATTTTTGTTCTATCCTA------GCATTAAATCTG------------------------------------
>Tegonotus_celtis_YN448
------------------------------ATAAAAATTACACGAAAAAAAGAACAAGTAGTA---AATATTGTAAACAATTCTTTATGGGACTTACCC---------TCCCCCTCCACTATATCCTACTTTTGAAATTTTGGATCAACTTTAGGATTGTGT------------------CTAGGAATCCAG------------------------------------------------------------------ATTTTAACAGGATTATTCTTAACTTTCCATTATACTTCA---------TACGCCCAAGAAAGATTTTCTTCA------------------------GTAGTAGAGATTATACGAGAAGTATGAGCAGGTTGAATTGTTCGATTTATCCATATAAATGGAGCATCAGTATTT------------------------------------------------------------------------------------------------------------------TTTTTTTTCATTTACTTACATTTATTCCGGGGAATATTTTATTTTAGAGCT---GTGCACAAAAAGGTTTGAAACAGAGGTGTAATAATTTTATTAATTTTAATAGCAATTTCTTTTTTAGGCTATGTGCTTCCATGGGGGCAAATATCTTATTGGGCTGTTGCCGTAATTACTAATTTATTCTCAGTAATTCCTTTAATAGGAAACGATTTAGTCAACTGAATTTGAGGGGGGTTTTCAGTCAGAGCTCCCACCCTCACTCGATTTTACTCACTACATTTTTTACTTCCATTTGTATTAAGATTCATAGTTATTATGCACTTAGTATTTCTACATAACCAA---GGATCTAGAAACAGATTGGGTTTAAATAGAAATATAGAC---------------AAAATTCAATTTCATCCTTATTTTAGAGTAAAAGATTTAATTTTTATT------------TTATTTGTTTTTTTAACTTCAATAATAATCTCATTTTATGCG------CCTTTTATTATGGGCGACTCTGTAAACAATGTGCCTGCCAACGCTATACAAACCCCCGTTCACATCCAACCGGAATGATATTTTTTACCCTCCTACGCTATTCTGCGAGCCCTACCCAGAAAAACAGCAGGAGTTTTAGCCTTAGCTGCTAGAGTTACAATTTTTTTTATCCTACCTTTATATACCCTAAAATTT---------------TCTACTAAATTTTCTAAAAACCGATCTATCTTGTTTTGAACTATTATAGCATCATTTCTT------------TTCTTAATAAAAATAGGAGCTATACCAGCGGAAGAACCTTACGTCCTAATAAGAAAAATTGGAGCAATAATTTATTTCTCTACTATTTTA------ATTTTTAATATT------------------------------------
>Tegolophus_ulmi_CQ4
------------------------------ATACAAATCAACCGTAAACAAGAACAAGTAGTA---AATATCGTGAATAACTCTTTATGGGACCTACCT---------TCACCCTCAACTATAACGTACTTTTGAAATTTTGGATCCACCCTAGGACTATGC------------------CTAGCAGTCCAG------------------------------------------------------------------ATTCTAACGGGATTATTTTTAACTTTTCACTACACCTCC---------TACGCTGAAGAAAGATTTTCTTCA------------------------GTAGTTGAAATCATGCGAGAAGTCTGATCAGGATGGGTAGTACGATTCGTGCACATGAACGGGGCATCAGTATTT------------------------------------------------------------------------------------------------------------------TTTTTATTTATTTATTTACACTTATTTCGAGGAATATTCTACCTAAGAGCA---GTCCACAAGAAGGTTTGAAACAGAGGAGTGATGATTTTATTAGTTCTAATAGCAATTTCTTTCCTAGGGTACGTCCTACCTTGGGGCCAAATATCTTACTGGGCAGTGGCAGTAATTACTAATTTATTTTCAGTAGTACCTATTATTGGTGATAGATTGGTAAATTGAATTTGAGGGGGGTTCTCTGTCAGAGCTCCCACTCTAACCCGATTCTACTCTTTACACTTTTTACTACCTTTTATTTTAAGATTTCTAGTAGTAATGCACTTGGTATTCCTACACAATCAG---GGATCCAGAAACAGGCTAGGTTTAAACAGGAACATAGAC---------------AAAATTCACTTTCATCCATATTTTAGAGTAAAAGACTTAATTTTCATC------------ATTTTAATCCTAATATTATCTATGATAATCTCTTTCTACATT------CCATACATTTTAGGAGACGCAGTAAACAACGTACCTGCAAACGCCATGCAGACACCAGTTCATATTCAACCTGAATGATATTTTCTCCCATCCTACGCAATTTTACGAGCTTTGCCCAGAAAAACAGCGGGAGTCTTAGCTTTAGCGGCAAGAGTTTCTATTTTTTTTATTCTACCTTTATACAATTTCAAATTT---------------TCAACAAAATTTTCTAAAAGTCGATCAATTTTGTTTTGAACAATTATCTCTTCCTTTATA------------TTTCTTATAAAAATAGGAGCCATACCTGCTGAAGAACCTTACGTTCTCATAAGGAAGATAGGAGCTATAATTTATTTTTCAACTATTATA------ATATTCAACATT------------------------------------
>Tegolophus_tremae_Z368
------------------------------ATACAAATTAACCGAAAAGAGGAACAGGTAGTT---AATATTGTGAACAATTCGTTATGAGATTTGCCT---------TCTCCTTCAACTATAAGATATTTTTGAAACTTCGGATCAACGTTGGGCCTATGC------------------TTAGCTGTCCAA------------------------------------------------------------------ATTATAACAGGTCTGTTTTTAACTTTTCATTATACTTCT---------TACGCTGAAGAAAGATTTTCTTCA------------------------GTAGTAAAAATTATACGAGAAGTTTGATCAGGCTGAGTCGTACGATTTATCCATATAAACGGAGCATCAGTATTT------------------------------------------------------------------------------------------------------------------TTTTTATTTATTTATCTTCATTTGTTTCGAGGTATATTTTACTTAAGAGCT---GTTCATAAGAAAGTATGAAATAGGGGGGTAATAATCTTACTAATTTTAATAGCAATTTCATTTTTAGGATACGTTCTGCCATGGGGGCAAATATCTTATTGGGCAGTGGCGGTAATTACAAATTTATTTTCAGTAGTACCATTTATTGGAGATAGCTTAGTCAACTGGATTTGAGGTGGGTTTTCGGTCAGAGCTCCTACCTTAACCCGATTTTACTCTCTTCACTTTTTACTACCCTTTATTTTAAGATTCTTAGTAGTAATGCATTTGGTATTTTTACATAGTCAA---GGATCAAGAAACAGGCTAGGATTAAATAGAAATATAGAT---------------AAGATCCATTTTCACCCTTATTTTACGGTTAAGGACTTAATCTTTATC------------ATCATAATTCTGATTGTGTCAATATTAATTTCTTTTTACATT------CCTTATATTTTGGGAGACGCCGTAAATAATGTACCAGCTAACGCTATACAGACCCCCGTACATATCCAACCAGAATGGTATTTTTTACCATCTTACGCTATTTTACGAGCTCTACCTAGGAAAACAACAGGGGTTTTGGCTCTAGCTGCTAGGGTGTCAATTTTTTTTATCCTTCCTTTATATAGCTTTAAATTC---------------TCAACAAAATTCTCAAAAAATCGATCTATTTTATTTTGAACCATTATCTCGTCTTTTTTT------------TTTTTAATAAAAATAGGAGCTATACCTGCAGAGGAACCCTACGTCTTGATAAGAAAGGTCGGAGCCATAATTTATTTTTTAACAATTATA------ATTTTTAACATT------------------------------------
>Tegolophus_oblatus_QH7
------------------------------ATAAACATCATACGAAAAGATGATAAAATTTTT---AATACAATAAATAACTCTTTTTGAGACCTGCCT---------TCCCCCTCCACAATAACATACTTTTGAAATTTTGGTTCTACTTTAGGAATTTGC------------------TTAGTGATTCAA------------------------------------------------------------------ATTTTAACAGGACTGCTTCTAACCTTGCACTACACCTCA---------TACGCAGAACAAAGATTTTCTTCT------------------------ATTGTAGAAATCATACGAGAAGTTTGATCGGGATGAGTAATACGATTAATCCACATAAACGGAGCCTCTGTGTTT------------------------------------------------------------------------------------------------------------------TTTTTTTTTATCTACATACATTTATTTCGGGGAGTGTTCTACATCAGTTCC---GTTCACAAGAAAGTTTGAGCTAGAGGAGTCTCTATTATAATTTTACTTATAGCAATCTCATTCTTAGGGTACGTACTCCCCTGAGGGCAAATGTCCTACTGAGCTGTGGCAGTCATCACAAATCTTTTATCTGTGATCCCCATAATGGGGGACGAGATTGTAAAGTGAGTTTGAGGAGGTTTCTCAGTGAGATCCCCCACACTCACCCGATTCTACTCTTTTCATTTTCTATTCCCTTTTATCTTATCATTTTTGACTTTAGTACATTTAGTATTCCTTCACAAAGAA---GGATCAAGAAACAGAATAGGTCTTAACAGAAATATGGAC---------------AAAATTCAATTCCACCCCTACTTCACAGTAAAAGATACAATTTTTATT------------ATTTTAATCTTAATCGTATCGGTTATAATTTCTTTTTTCGCC------CCTTATGCTTTGGGAGACGCAGTAAACAATGTCCCTGCCAACGCCATACAGACCCCAATCCACATTCAACCGGAATGATATTTTTTACCTTCCTATGCTATTCTCCGCTCACTCCCAAGAAAAACTGCAGGGGTACTAGCTTTATTACTATCGGTATCAATTTTTTATATCTTACCTATATTCAAAATAAAATTT---------------TCTAGAAAATTCAATGCATTTCGTCAAATAATATTCTGGAATATGCTAGGAAATTTTTGT------------TTTTTAATGAAAATGGGAGCTCTACCAGCTGAAGAACCTTACGTATTCATAAGCATGTGTAGGGGATTCTCTTACTTGGCCTCTATTATT------CTACTTGGATTA------------------------------------
>Tegolophus_miscanthus_Z371
------------------------------ATAATAAATTTACGTCAAGAGAGAATAACTGTC---AAAAAAATCAGGCAGTCCTTATGAGATTTGCCC---------ACTCCATCTACCATAACATACTTCTGAAACTTTGGCTCCACCCTAGGAATCTGC------------------TTAGCTGTGCAA------------------------------------------------------------------ATCACTAGAGGATTATTTCTAACCTTCCACTACACCTCG---------CATGCTAGCGAGAGGTTCGACTCT------------------------GTAATACTAATTATGCGAGAATCTTGAAATGGATGAATGATCCGATTTTGCCACATAAATGGGGCTTCAATATTC------------------------------------------------------------------------------------------------------------------TTTACATTTATCTACCTTCACCTGTTCCGAGGAATGTTCTATCAAAGAGCT---CTCCATAAATCTGTCTGAGTTAGTGGGGTAGCTATTTTATTGGTTCTAATAGCAATCTCTTTTTTGGGATACGTCCTACCTTGGGGGCAAATATCTTATTGAGCTGTGGCAGTAATTACTAACTTGTTTTCTGTAGTACCCGTATTAGGGGGGGAATTGGTGCAATGAATTTGGGGCGGTTTTTCAGTAAGAAACCCCACACTAACACGATTTTATTCTTTACACTTCATACTTCCTTTTGTTCTTGCCGCGATAGTTATAGCACATCTTATTGCGTTGCATAAAAAT---GGGTCGAGGAATTCTCTAGGGCTAAACAGAAACCTGGAC---------------AAGGTAGAATTCCACCCTTACTTCACAACCAAAGACTTGGTGTTTATT------------GTAATGGCTATGCTAATAGCTCTAGGTTTAAGGTTCTTCCAA------CCGTTTGCACTGGGAGATAGTGTGAATAACATTCCGGCTAATTACATAAGAACGCCAGCTCATATTCAACCTGAGTGGTATTTCTTACCCTCTTACGCTATTTTACGGGGGCTACCTAACAAAACCGCTGGAGTACTAGCCCTGGCGCTATCCGTCAGAATCTTTTTTGTAATACCAGCATACAGAAACAAGTTC---------------TCAGTAAAATTTAGCTCTGCTCGAAATTTAATATTCTGAGTGTTTGTTTCTTTATTTACA------------TTTTTGATAATCATAGGGGCTATACCGGCTGAAGAACCCTTCGTAACCGCTAGAAAAGTTGGCTCAATGATTTACTTTTCCAGAATCTTA------CTAATTAATCTG------------------------------------
>Tegolophus_miscanthus_Z336
------------------------------ATAATAATCTTACGAAAAGAAGATAAAATCATA---AACACCATTAATAACTCCTTATGGGACCTTCCT---------TCTCCTTCTACTATGACATACTTTTGAAATTTCGGGTCCACTTTAGGGATCTGT------------------CTAGTAATCCAA------------------------------------------------------------------GTTATAACAGGCCTACTTTTAACCCTACATTATACCTCT---------TACGCAGAAGAAAGATTCTCCTCT------------------------ATTGTAATAATCATGCGTGAAGTCTGATCCGGGTGGGTAATTCGATTTATCCATATAAACGGTGCTTCAATGTTT------------------------------------------------------------------------------------------------------------------TTTTTTTTCATTTACGCTCATTTATTCCGGGGGCTTTACTATAAAAGAAGA---TCCAACAAAAAGGTATGAATGAGAGGAGTGACTATTATAATCTTGCTCATGGGTATCTCATTCTTGGGATACGTTTTACCCTGGGGGCAAATGTCCTACTGAGCTGTGGCAGTAATTACTAATTTATTATCCGTAGCTCCTATTATTGGGGAGGATTTAGTAAAATGAATCTGAGGAGGATTCTCAGTCAGAAGACCAACCCTGACACGTTTTTATTCTTTTCACTTTTTGTTCCCTTTCATCCTCATATTTTTAACTTTAATTCATTTAGTATTTTTACACGAACAA---GGATCGAGAAACAGAATGGGGTTAAACAGAAACGCCGAT---------------AAAGTAAGATTTCACCCTTATTTCACCGTTAAAGATACTTTATTCATT------------GTAATAGCTATTAACCTAGCCATGATAATTTCTTTTTTTCAA------CCTTATATTCTAGGAGACGCTGTCAACAACGTTCCAGCTAACGCAATGCAGACCCCAGTCCACATTCAACCAGAATGGTATTTCTTGCCCTCATACGCTATTCTCCGGTCACTCCCTAGAAAGACGGCAGGAGTATTGGCTCTCCTATTGTCCGTAAGGATTTTTTATTTTATTCCAATGTTCAAAATAAAATTT---------------TCAACCAAATTTAATACTACTCGACAAATAATTTTTTGAGGGATAATCGCTAGATTCATT------------TTTATAATAAAAATAGGATCTTTACCAGCAGAAGAGCCTTACGTGTCAATAAGACAGTACGGGGCTATAGCTTACTTCTCAACAATTCTT------TTACTTAATTTA------------------------------------
>Tegolophus_lespedezae_HEN12
------------------------------ATAAAAATAATGCGAAAGAAAGACGAACTGGTA---AAAATTATAAACGGGTCACTCTGGGATCTCCCA---------TCGCCTTCCACTATAACATATTTTTGGAATTTTGGTTCAACTCTAGGGGTTTGT------------------TTAGCAACTCAA------------------------------------------------------------------ATTATTTCAGGATTGTTCTTAACATTCCACTACACCTCC---------TACGCCAATTATAGATTCTCTTCT------------------------ATTGTGGAAATAATGCGAGAGGTGTGATCAGGATGGGTAATCCGATTGGTCCATATAAATGGAGCATCAGTATTC------------------------------------------------------------------------------------------------------------------TTTTTTTTTATTTACCTTCATCTCTTTCGAGGAATATTCTACTTCAGGGCT---GTACATAAAAAAGTCTGAAATAGAGGGGTAACGATCATAATTACTTTAATGGCCATCTCTTTTTTGGGTTATGTACTCCCCTGGGGACAAATGTCATACTGAGCCGTGGCAGTTATCACAAATTTATTTTCAGTAATTCCAGTAATTGGAGCTGATTTAGTAACCTGAATTTGAGGGGGGTTCTCTGTAAGTGCGCCAACTTTAACACGATTTTACTCACTTCACTTCCTTTTACCTTTTGTATTGGCTTTCTTGGTGATTATACATTTACTATTTCTACATCAAAAG---GGGTCCAGAAATAGGCTAGGATTAGACAGAAACATAGAC---------------AAAATTCAATTCCATCCTTATTTTACAGTAAAAGACTTAATTTTCATC------------CTAGCAGTATTTGTAATATCATTCATGGTAACCTACTTTTTC------CCTTATATATTAGGAGACTCTGTTAATAACGTGCCAGCTAATGCCATGCAAACTCCTGTGCACATTCAACCCGAGTGGTACTTTTTACCCTCTTACGCTATTCTCCGAGCTTTACCTAGAAAAACTGCTGGTGTCTTAGCTTTAACTGCGTCAGTTACAATCTTTTATACCCTAACTCTCTACCAATTAAACTTT---------------TCCTCTAAGTTTACGGCTACTCGGTCAATTATATTTTGAGCTATCTTAGCCACTTTTATT------------TTTTTAATAAAAATAGGAGCCTTACCTGCTGAGGAACCTTATGTTATGTTAAGAAAAGTCGGTGCAATAATTTACTTTTCTTTAATTTTA------ATATTTAATATT------------------------------------
>Tegolophus_hunanensis_HEN41
------------------------------ATAAATATTTCTCGTAAAGAAGAAAAAATTTTA---GAAACTATAAATAACTCTTTATGGGATCTACCA---------TCCCCCTCTACTATAACTTATTTTTGAAATTTCGGATCAACATTAGGGATTTGT------------------TTAGGGACCCAA------------------------------------------------------------------ATTTTAACCGGGCTGTTATTGACTTTCCATTACACTTCC---------TACGCTTCACACAGATTCAGTTCT------------------------GTAGTAGAAATTATGCGAGAAGTCTGATCAGGTTGAGTATTGCGGTTTATCCACATAAATGGAGCCTCTGTATTC------------------------------------------------------------------------------------------------------------------TTTTTTTTTATTTATATACATCTTTTCCGGGGTATATTTTACCTAAGAGCT---GTACATAAAAAAGTTTGATCTAGAGGGGTTGCTATTATAATTTTACTCATAGCTATCTCCTTCTTAGGTTACGTTCTCCCATGGGGGCAGATATCATACTGAGCCGTAGCTGTTATTACTAACCTTTTGTCCGTTATTCCGATGGTGGGAGACCAAGTAGTAACTTGAGTGTGGGGGGGGTTTTCAGTAGGGTCTCCAACTTTAACCCGGTTCTACTCCCTACACTTTTTGCTTCCCTTTATTTTAACTTTTTTGGTAGTTGTTCATTTGATTTTTTTACATAAGGAA---GGGTCCAGAAATAGAATTGGGATTAATAGAAATATAGAT---------------AAAGTTCATTTCCACCCATACTTCACCGTAAAAGATCTATATTTTATC------------ATTATAGTGATTTTAATCTCATTTTTAATTTCTTTTTTTTTT------CCTTACATTTTGGGAGACGCTATTAATAACGTTCCAGCAAACTCAATGCAAACCCCTGTCCATATCCAACCAGAGTGGTACTTCCTACCTTCCTACGCTATTCTTCGAGCTCTACCCAGAAAAACAGCGGGGGTTGTGGCTTTACTGTTATCAGTTTCTATTTATTTATTAATTCCTTTGTATAAAATAAACTTT---------------TCCACTAAATTTTCTTCTTACCGTTACATAATTTTTTGAAGTTTAATCGCATCCTTCTTA------------TATTTAATAAAAATAGGAGCCCTTCCAGCTGAAGAACCATATGTAGAAATGAGGAAATGAGGATCTATGGTATATTTTTCAATGATTTTG------ATAGTTAACATA------------------------------------
>Tegolophus_hunanensis_HEN17
------------------------------ATAAATATTTCTCGTAAAGAAGAAAAAATTTTA---GAAACTATAAATAACTCTTTATGGGATCTACCA---------TCCCCCTCTACTATAACTTATTTTTGAAATTTCGGATCAACATTAGGGATTTGT------------------TTAGGGACCCAA------------------------------------------------------------------ATTTTAACCGGGCTGTTATTGACTTTCCATTACACTTCC---------TACGCTTCACACAGATTCAGTTCT------------------------GTAGTAGAAATTATGCGAGAAGTCTGATCAGGTTGAGTATTGCGGTTTATCCACATAAATGGAGCCTCTGTATTT------------------------------------------------------------------------------------------------------------------TTTTTTTTTATTTATATACATCTTTTCCGGGGTATATTTTACCTAAGAGCT---GTACATAAAAAAGTTTGATCTAGAGGGGTTGCTATTATAATTTTACTCATAGCTATCTCCTTCTTAGGTTACGTTCTCCCATGGGGGCAGATATCATACTGAGCCGTAGCTGTTATTACTAACCTTTTGTCCGTTATTCCGATGGTGGGAGACCAAGTAGTAACTTGAGTATGGGGAGGGTTTTCAGTAGGGTCTCCAACTTTAACCCGGTTCTACTCCCTACACTTTTTGCTTCCATTTATTTTAACTTTTTTGGTAGTTGTTCATTTGATTTTTTTACATAAGGAA---GGGTCCAGAAATAGAATCGGGATTAATAGAAATATAGAT---------------AAAGTTCATTTCCACCCATACTTCACCGTAAAAGATCTATATTTTATC------------ATGATAGTGATTTTAATCTCATTTTTAATTTCTTTTTTTTTT------CCTTACATTTTGGGAGACGCTATTAATAACGTTCCAGCAAACTCAATGCAAACCCCTGTTCATATCCAACCAGAGTGATACTTCCTACCTTCCTACGCTATTCTTCGAGCTCTACCCAGAAAAACAGCGGGGGTTGTGGCTTTACTGTTATCAGTTTCTATTTATTTATTAATTCCTTTGTATAAAATAAACTTT---------------TCCACTAAATTTTCTTCTTACCGTTACATAGTTTTTTGAAGTTTAATCGCATCCTTCTTA------------TATTTAATAAAAATAGGAGCCCTTCCAGCTGAAGAGCCATATGTAGAAATGAGGAAATGAGGGTCTATGGTATATTTTTCAATGATTTTA------ATAGTTAATATA------------------------------------
>Tegolophus_hunanensis_AH39
------------------------------ATAAATATTTCTCGTAAAAAAGAAAAAATTTTA---GAAACTATAAATAACTCTTTATGGGATCTGCCA---------TCCCCCTCTACTATAACTTATTTTTGAAATTTCGGATCAACATTAGGGATTTGC------------------TTAGGGGCCCAA------------------------------------------------------------------ATTTTAACTGGGCTGTTATTGACTTTCCATTACACTTCC---------TACGCTTCACACAGATTCAGTTCT------------------------GTAGTAGAAATTATGCGAGAAGTCTGATCAGGTTGAGTATTGCGGTTTATCCACATAAATGGAGCCTCTGTATTC------------------------------------------------------------------------------------------------------------------TTTTTTTTTATTTATATACATCTTTTCCGGGGTATATTTTACCTAAGAGCT---GTACATAAAAAAGTTTGATCTAGAGGGGTTGCTATTATAATTTTACTCATAGCTATCTCCTTCTTAGGTTACGTTCTCCCATGGGGGCAGATATCATACTGAGCCGTAGCTGTTATTACTAACCTTTTGTCCGTTATTCCGATGGTAGGAGACCAAGTAGTAACTTGAGTGTGGGGGGGGTTTTCAGTAGGGTCTCCAACTTTAACCCGGTTCTACTCCCTACACTTTTTGCTTCCCTTTGTTTTAACTTTTTTGGTATTTGTTCATTTGATTTTTTTACATAAGGAA---GGGTCCAGAAATAGAATTGGGATTAATAGAAATATAGAT---------------AAAGTTCATTTCCACCCATACTTCACCGTAAAAGATCTATGTTTTATC------------ATTATAGTGATTTTAATCTCATTTTTAATTTCTTTTTTTTTT------CCTTACATTTTGGGAGACGCTATTAATAACGTTCCAGCAAACTCAATGCAAACCCCTGTCCATATCCAACCAGAGTGATACTTCCTACCCTCCTACGCTATTCTTCGAGCTCTACCCAGAAAAACAGCGGGGGTTGTGGCTTTACTGTTATCAGTTTCTATTTATTTATTAATTCCTTTGTATAAAATAAACTTT---------------TCCACTAAATTTTCTTCTTACCGTTACATAATTTTTTGAAGTTTAATCGCATCCTTCTTA------------TATTTAATAAAAATAGGAGCCCTTCCAGCTGAAGAACCATATGTAGAAATGAGGAAATGAGGGTCTATGGTATATTTTTCAATGATTTTG------ATAGTTAACATA------------------------------------
>Tegolophus_celtis_S136
------------------------------ATAAGAATCTATCGAAAAGACGATAAGGTAGTT---CATATTGTTAACAACTCTTTGTGGGACCTGCCC---------TCCCCTTCGACAATAACTTATTTTTGAAATTTTGGTTCAACTTTAGGCTTATGT------------------TTAGCCATCCAA------------------------------------------------------------------ATTCTAACTGGACTATTTTTAACTTTTCATTACACTTCT---------TACGCCCAAGAAAGGTTTTCTTCC------------------------ATTGTTGAAATTATGCGTGAAGTTTGATCAGGATGAATGGTTCGATTTATTCATATAAACGGAGCATCCGTATTT------------------------------------------------------------------------------------------------------------------TTTTTTTTTATCTACCTACACTTATTTCGAGGAATATTTTATTTCAGAGCT---GTTCATAAAAAGGTTTGAAACAGGGGAGTAGCGATTCTAATTATTTTAATGGCAATTTCTTTCCTAGGGTACGTCCTTCCTTGGGGGCAAATGTCTTATTGAGCAGTAGCTGTAATTACTAATTTGTTTTCAGTAGTACCTATCATGGGAATAGAACTTGTAAACTGAATTTGAGGTGGTTTCTCCGTTAGAGCGCCAACCCTAACACGATTTTACTCATTACATTTTCTTTTACCTTTTATTTTAAGATTTTTAGTAATCATACATTTGGTTTTTTTACACAATCAA---GGTTCTAGAAACAGATTGGGTCTAAACAGAAATATGGAC---------------AAGATTCAATTTCACCCATATTTTAGGATTAAAGACCTAATTTTTATC------------TTGGCTGTGTTATTAATCTCAATAATAGTATCTTTTTACATT------CCCTATATTCTTGGAGATTCGGTAAATAACGTACCGGCTAATGCAATGCAAACCCCAGTTCATATCCAACCAGAATGATACTTTCTTCCTTCTTACGCTATCTTACGAGCTTTGCCCAGAAAGACTGCTGGAGTTTTAGCTCTAGCCGCTTCAGTTACCATTTTTTTCATTCTTCCTTTATACACTTTTAGATTT---------------TCTACCAAGTTTTCTAAGAATCGAACTATTTTATTTTGGACAATTGCGGCATCTTTCGTC------------TTTCTCATAAAAATGGGAGCGATACCAGCAGAAGAACCTTTCGTATTAATGAGAAAATTAGGGGCGATAGTGTATTTCTCTACAATTATA------GTTTATAATATT------------------------------------
>Tanystylum_orbiculare
---------------------------ATGAAAAATAAAATTATAAAGTCTCATATTATTTTA---AAACATTTAAATAGGATATTAGTAGATTTACCT---------GCTCCTTCAAATATTAATGTTATATGAAGTTTTGGGTCAATATTAGGAGTTTGT------------------TTGATTATCCAA------------------------------------------------------------------ATTTTAAGTGGTTTATTTTTATCAATACATTATTGTCCT---------GAAGTTAGAATTTCATTTTCTTCA------------------------ATTTCTCATATTATACGAAATGTAAATAATGGATGATTATTACGAACTATTCATGCTAATGGGGCTTCTATATTT------------------------------------------------------------------------------------------------------------------TTTATACTTATGTATATTCATATTAGTCGAGGTATATTTTTTAATTCTTTT---TATTTAAAAGAAGTGTGATTAAGAGGAATTTTAATTTTATTTTTAAGAATAGGAACAGCTTTTATAGGTTATGTTTTACCATGAGGACAAATGTCTTTTTGAGGAGCAGCAGTAATTACAAATTTAGTTTCAGCAATCCCTTATTTAGGGATTGATATTGTTCAATGATTATGAGGAGGATTTTCGGTTAATAATGCTACTTTAAATCGTTTTTATACATTTCATTTTATTTTGCCAATAATTTTGAGGGTACTAGTAATTATTCATTTAATTTTTTTACATATTGAG---GGGTCAAATAACCCTATAGGGACAAGAAGAAATATTGAT---------------AAAGTTCCTTTTCATCCTATATTTAGAAGAAAAGATATTATTGGATTT------------ACTATAATATTATTAATTTTATTAATAGTAAGATTAATTAAT------CCTATAATTCTTAATGATCCAGAAAATTTTATTCCTGCTAATTCTATAGTTACTCCTATTCATATTCAACCAGAATGATACTTCCTATTTGCTTATGCAATTTTATGATCTATTCCTAACAAATTAGGTGGAGTAGTTGCTCTAATTTTATCAATTTTAATTTTGTTAACTTTACCTTTTAGTATAAAAATAAAA---------ATCCAGTCAATAAAATTTTTTCCATTAAATAAATTTATGTTGTGAATTTTTTTTGTTAATATCATT------------TTATTGACTTGAATTGGTGCTAAACCAGTAGAAATACCATTTGAAGCAATTGGAATTCTTTTAACTATTATTCATTTTATATATTTTATT------GTCTCTCCTATTATCTTTATAATTTGGCAA------------------
>Tachypleus_tridentatus
---------------------------ATGACAACTCCAATTCGAAAAATTCACCCTTTATTT---AAAATTATTAATTCATCCCTTATTGATCTTCCC---------TCTCCTTCAAATATTTCATACTTATGAAATTTTGGATCTCTCTTAGGACTTTGT------------------TTACTTATTCAA------------------------------------------------------------------ATCATAACAGGAATCTTCTTATCAATACATTATTCATCT---------GATATTTCCTTAGCTTTCTCAAGA------------------------ATTTCTCATATCTGCCGAGATGTTAATTATGGATGATTATTTCGAACTATTCATGCTAATGGAGCATCATTCTTT------------------------------------------------------------------------------------------------------------------TTCATTTGTATTTATATTCACATTGGTCGAGGAATCTATTATGGTTCATTT---ATAAATAAAATAACCTGAAACTCTGGAATTATTATTTTTCTTTTATCTATAGCAACAGCTTTCCTTGGTTATGTTCTCCCCTGAGGTCAAATATCATTCTGAGGAGCCACAGTAATTACTAATTTAGTTTCAGCTATTCCATATATTGGTCAAACATTAGTCCAATGACTATGAGGAGGATTTTCTGTCAATAATGCTACCTTAACACGATTTTTCACTTTACATTTTCTACTCCCATTCATTCTCCTAATAATATTAATATTACATCTTTTATTTCTTCATCAACTC---GGCTCTAATAATCCTTTAGGAATTAATAGAAATTTAGAC---------------AAAATTCCATTTCATCCATATTTTTCATCCAAAGATATTTTTGGATTT------------TTAGTTATATTAATAATATTTTCAATATTCCTTTTATCTAAT------CCTTATTTCTTAAGCGATCCTGAAAATTTTTCTAATGCTAATCCATTAGTAACCCCAATTCACATTCAACCAGAATGATATTTCTTATTTGCCTATGCAATTTTACGATCAATCCCTAATAAGCTAGGGGGAGTAATTGCTTTAATTTCATCTATTTTAATTTTATTTATTATTCCATTAACAAATAAATCAAAA---------TTTCGAAGTTTTCAATTTTATCCCATTAATCAATTCGTATTCTGAATTTTCTTTATTGTATTTATT------------CTTCTTACATGAATCGGTGCACGCCCTGTTGAAGAACCTTACGAAAATATAGGCCAAATCCTAACCTTTTTATATTTCTTATACTTTTTC------ATTAACCCTTTATTCCAAAAACTTTGAGACACTTTA------------
>Surapoda_tianlinensis_Z302
---------------------------ATTTCATTCTACAGACGAAAAAATAATGGTATCTCT---TCTAGGCTGAGGAAATTCTTATGGGATTTACCA---------ACTCCTATTTCAATCAACTACTTTTGAAACTTTGGGTCTACCATGGGAATTTGC------------------TTAGTATTACAA------------------------------------------------------------------ATTGTGACAGGTCTTTTTTTAAGATTTTACTACACCTCC---------TTCAGAGAAGAGAGATTCTCTAGG------------------------GTAGTCCTGATCATGAAAGAGGTGTGGGGGGGGTGGGCCCTCCGGCTGTCTCATGTAAATGGGGCCTCATTGTTC------------------------------------------------------------------------------------------------------------------TTTTTAATGATTTACTGCCATATAGCCCGAGGGATTTTTTATATAAGATCT---AACAATAAGAAGACTTGAAACTCAGGGGTGGCAATATTCTTAATCCTAATAATGATCTCTTTCATAGGATACGTTCTGCCCTGAGGGCAAATGTCCTACTGAGCAGTGTCTGTGATTACCAACTTATTCTCTGTGATCCCCATAGTGGGGGATTCTTTAGTATCTTGAATTTGGGGGGGCTTTTCAGTTAGTAAGCCCACTCTAACCCGTTTTTATTCAATTCATTTTCTAACCCCTTTAATCTTAGCATCTGTTACGGCGGCCCACTTGGCCCTCTTGCACAGAAAAGGTGGGTCTAGGAACCAGATTGGAGTGCCCAGGTCTATAGAT---------------AAGATCTCTTTTCACCCTTATTTTACAGTGAAAGATACCTATTTTATT------------TTAGCTTTGATGTCTCTATCTTTGTGAGGTGTGTCTCAAGTT------CCCTATTTAACTATAGACCCAGAAAATAACATCCCAGCAAATCCTATGCAGACTCCTCTTCACATTCAACCAGAGTGGTATTTCTTGTCTTTCTACACTATCCTACGGGCCATGCCCAGGAAATCCTCTGGGGTACTAATAATGCTACTATCCATCTTAATTCTATCCGTCATATCCATAATAAAAGTCAAGTTT---------------TCTATGAAATTTAGATTCTACCGAAAAACTATCTTCTGATCGCTGCTGGCTAGATTTCTG------------GCCCTAATAAAACTAGGCACACTACCAGCCGAGGAGCCTTATATAAGAATGGGAATGCTATGGACATTGATTTATTTTGTGTCTGCCACT------TTAATTAACCTC------------------------------------
>Surapoda_tianlinensis_GD126
---------------------------------------ATTCGGAAAAGATTAAAAATTATA---AAATTAATGAATAACTCTATGTGGGATCTTCCC---------ACTCCCACTTCACTAAACTTTTACTGAAACTTCGGGTCTATATTAGGAGTGTGT------------------CTAATAATCCAA------------------------------------------------------------------ATTTTGAGTGGATTCATACTAAGAATTCACTACACCTCT---------ATAAGAAGGGGAAGATTTGAATCA------------------------ATTGTACTAATTTTAAAAGAAGTATGAGGGGGGTGGGTTGTACGTTTTATCCATGTTAGGGGGGCGTCTATATTC------------------------------------------------------------------------------------------------------------------TTTATTTTTACTTACCTGCACATGGCCCGAGGGCTATACTACATGTCTAAT---TATAAAAAGATTCTTTGAAACTCAGGGGTAATTATGTTTTTAACATTAATAGCAGTATCTTTCCTAGGTTATGTTTTACCGTGGGGCCAAATATCCTACTGAGCAGTGGCTGTAATTACAAATTTATTCTCGGTAATTCCTCTGCTGGGAGAAGAAATAGTGAAATGAATCTGGGGGGGGTTTTCCGTAGATAAGCCCACTCTTCTACGATTCTACTCCCTACACTTTATAACCCCAATAATATTATCTATTTTAACTATATTACACATTTATCTTCTTCATAACTCAGGGGGCTCAAGGAATCAATTAGGTACACCTAGAAACATAGAA---------------AAACTATATTTTCACCCCTATTTCAGAATTAAAGATAGAATATTCATC------------TTAATTTCAGTGTCAGTCTTAGTATTGACAGCCTGCCTTCAT------CCCTACATAACAATAGACCCTGAGAATAATATTCCAGCTAATCCTATACAAACCCCTCTTCACATTCAACCAGAGTGATATTTTTTATCTTTTTATACAGTTCTTCGAGCAATACCTAGAAAGTCCTCTGGGGTTTTAGTAATATTAATAAGAATCTTGGTGCTATCTATAATAAGACTATATAAAGTTAAATTT---------------TCTATAAAATTTAACTACTACCGAAACTTAGTCTACTGGATTTTTATCTCTTCTTTCATA------------AGACTAATAATCTTGGGGGCTAAGCCTGCTGAAGAGCCATATGTAATAATGGGCATTTGATGGACACTAATATATTTCATTAGGGCCTCA------ATTATAAACTTA------------------------------------
>Stylochyrus_rarior
---------------------------------ATGCTATCCCGAAAAACCCATCCCGTACTT---AAAATAATAAACTCCGTATTAATTGACCTCCCA---------ACCCCTTCTAATATTTCATACCTATGAAATTTCGGTTCCTTATTAGGAATAAGT------------------CTTATCCTCCAA------------------------------------------------------------------ATCCTAACTGGTTTATTTTTAGCAATACACTTTACAAGA---------GATATTACAACAGCATTTACTAGC------------------------ATCTCTCATATTATGCGTGACGTTAATAACGGTTGAATTATTCGAACCCTTCACATAAACGGAGCCTCTCTATTC------------------------------------------------------------------------------------------------------------------TTTATTATTATTTACCTTCATATCGGTCGAGGTTTATACTACTCTTCTTAT---TTATTTATCTCTCCCTGAATAAGAGGAATCCTCATCTTTTTAACCTTAATAGGTACTGCCTTCTTAGGGTATGTTTTACCCTGAGGACAAATATCCTTTTGAGGAGCAACAGTTATTACTAACCTGCTCTCTGCTATTCCTTACATGGGGAATGAGCTGACTTTATGGATCTGAGGGGGGTACTCAGTGGATAATGCAACCTTAACCCGGTTTTTTAGCCTTCATTTTATCCTTCCTTTTGTACTCGCTGTTATAATTATTCTCCATATTGTCTTCCTTCATGAAACA---GGATCAAGAAACCCTATCGGAACTCCTATAAACATAGAC---------------AAAATTCCATTTCATCCCTTCTTCAAATGAAAAGATTTAATAGGGCTT------------TGTTTAACTTTATTTCTATTAATAGAATTGGTTTTTGTTTTA------CCTTACGGTCTATGTGACCCAGACAACTTCATACCTGCTAACCCTCTAATTACCCCCCCTCACATCCAACCCGAATGGTATTTTTTGTTTGCCTATGCAATCCTCCGATCAATCCCAAATAAATTAGGGGGTGTGATTGGTCTCCTAATATCTATCTTAATTTTACTAATATTACCTTTTTCGATAAAAAATAAC---------TTTAAGCCTATCTCTTACTTACCTTTAAATAAAATATTATACTGACTATTAATTAATAATTTTTTA------------CTGTTAACTTTTATAGGGGCCTGTCCTGTTGAAGCTCCTTATACCCTTATCAGTCAAATTTTAACCTTAACATATTTTTCATATTTTCTC------CTAACACCCCTCCTCAAGAACAAA------------------------
>Steganacarus_magnus
---------------------------------------------------ATGAAATTAATA---AAATTCTACACAAGTCCTCTTTTTGATTTACCT---------ACTCCATTTTCAATTAACCTTTTTTGAAATTTCGGTTTTATCCTTGGATTTATT------------------ACTACAATTCAA------------------------------------------------------------------GTAATTAGGGGATTATTTCTATCTATATTATTTATCCCT---------TCAGAAAGGGATGCCTTTTTTTCA------------------------ATCATTCATATCATACGAGATAGTAATAGGGGTTGATTTATTCGTTTAATTCATTCCAATGTTGCTTCTTTAATT------------------------------------------------------------------------------------------------------------------TTCCTGTGTGTTTACATCCACTTAGCTCGTGGTTTATACACGAGATCTTTTAAAACTAAAAGTCATGCATGAAATTCTGGAGTAACTATTTTTATTATTGTCATAGCCGCTGCTTTCTTTGGGTACGTTTTACCTTGAGGTCAAATATCTTATTGAGGAGCAACTGTTATTACAAACATTGCTTCTGCTATTCCTTACATTGGTATCTACCTAGTAAAATGAATATGGGGTAACTTTTCTGTTAGTCAACCCACTCTAAACCGATTTTTTTCAATTCACTTCATTGTTCCTTTTTTCATATTAATGATAATGGTTATTCATATTATTTTACTTCACTCTACA---GGATCAAGAAATCCTATAGGATCAAAAGAAGATATAGAA---------------AAAATTGAATTCCAAATTATATTTACAATTAAAGATTTTTTATTTTTT------------TCTTCAATCTTTTCTTTAGTTTTTATTTCAATTAGAAATTAC------CCAGATATTTTTATAGATCCTGAGAATATGAACGAAGCTAACCCCCTTAAAGCTCCAGTTCACATCCAACCTGAATGGTATTTTTTATTTGCTTACGCAATTCTACGCTCGATTACATCGAAGCTTGGAGGAGTTTTAGCTCTAATCTTTTCAATCTTAATTTTATTTTTCATTCAAATTAAAGGTTTAAGAAAA------------GTAAGAGGTAAATTTTCTCCAATTGTAAAACTTAGATTCTGAATTAAAGTTTCTTCATTTTTA------------ATTTTAACTTTTGTTGGAATGAAACCTGTAGAACTTCCATTTTCCGTAATTGGAAAAGTTTCGAGATTTTTATATTTCTTTATTTTTGCA------TTATGTTATTTTATAGAACTTTGAAAGTTC------------------
>Sperchon_plumifer
---------------------------ATGAAAAAAAAATCATCCTCACTCTCCCCAATTACT---AAAGTTATAAAAAACTCAATTTTAATACTTCCA---------ACACCCTCAAACATCAGCTATATATGAAACTTCGGTTCCCTTTTAGGGATCAAC------------------TTAATAATTCAA------------------------------------------------------------------ATTATTAGAGGAATTCTTCTATCAATACATTATGCCCCA---------GAGACCTCAATAGCATTTGAATCA------------------------ACAATTCATATTACACGAGATGTTAATTCAGGATGAATAATACGAATAGTTCATATAAACGGGGCTTCATTATTT------------------------------------------------------------------------------------------------------------------TTTATTTTAATTTACTCACACATTAGACGAGGGCTAATATTTTCATCCTTC---AAAAAAAAAGAAACATGAATTTCAGGAGTTTTTATTATCTTAATTTTAATAGGAACAGCATTTATAGGGTATGTATTGCCCTGAGGGCAAATATCTTTTTGAGGAGCAACAGTTATCACTAATTTACTATCAGCAATTCCATTCTTTGGAATTCAAATCGTAGAATGAATTTGAGGAGGATTTTCAGTTAGAAATGCTACTTTGAATCGATTTTACTCAATTCACTTTCTACTTCCATTCATTTTAAGAGCCATAATCATTATTCATATTATAACTCTTCATGAAAGA---GGGTCAACTAATCCAACTGGGATAAAAAGAGACTTAGAT---------------AAACTAACATTCCACCCATTTTTTTCATGAAAAGACATAACCGCTCCA------------ATCATTGTCTTGTATATATTAATAATCATAATTATATTAAAC------CCCAATTTATTAGGAGACCCAGAAAATTATAATCCAGCCAATCCAATACTTACGCCAATCCACATTCAGCCAGAATGATATTTTTTATTCGCTTATGCAATCTTACGATCCATTCCTAACAAGCTAGGAGGAGTTATCGCCTTAGTTATAAGAATTTTAATTCTTTTAGTA---AATACAACAACAAAAGCAAAA---------AAAATCTCATCAAAATTTAATCCATTAAAAAAAATGACATTCTGAGCAGCAGCTTCATCTTTTATA------------ATTTTAACTTGAGGCGGAGCAAAACAAATTGAAACACCATTTGAAGAAATCAGAAAAATCATTAGAATTATCTACTTTTCGACCATATTA------TTAATA------------------------------------------
>Shevfchenkella_miscanthis_KK11
------------------------------ATAATAATTTTGCGAAAAGAAGACAAAATCATA---AACACAGTTAATAACTCCTTATGGGATCTTCCC---------TCTCCTTCCACTATGACATACTTTTGAAATTTCGGATCCACTCTAGGAATCTGC------------------CTGGTGATCCAG------------------------------------------------------------------GTTCTCACGGGCTTGCTTTTAACCTTACACTATACCTCT---------TACGCAGAAGAAAGATTTTCCTCT------------------------ATTGTAATAATCATGCGTGAAGTATGATCTGGATGGGTAATTCGATTTATCCATATAAATGGGGCTTCAATATTT------------------------------------------------------------------------------------------------------------------TTTTTTTTCATTTACGCTCATTTGTTCCGGGGACTTTTCTATAAAAGAAGG---GCACATAAAAAAGTATGAATAAGGGGAGTGACTATCATGATTCTTCTAATGGGTATTTCATTTCTAGGGTACGTATTACCTTGAGGACAAATATCTTACTGGGCTGTGGCAGTAATTACTAATTTATTATCCGTAGCTCCTATTATTGGGGAAGATTTAGTAAAATGAATCTGAGGAGGATTCTCAGTAAGAAGACCAACCCTGGCACGTTTTTATTCTTTCCACTTTTTATTCCCTTTCATTCTTATATTTTTAACTTTAATCCATTTAGCATTCTTACACGAGCAA---GGTTCAGGAAACAGAATAGGATTAAACAGAAACGCCGAT---------------AAGGTAAGATTTCACCCTTATTTCACCATTAAGGATACTTTATTTATT------------GTGACAGCTGTCAATGTAGCCCTAATAATTTCTTTTTTTCAG------CCTTACATGCTAGGAGACGCCGTTAACAACGTTCCCGCTAACGCAATACAAACCCCAGTCCACATTCAACCAGAATGATACTTCCTACCCTCATACGCTATTCTGCGATCCCTCCCTAGAAAAACGGCAGGAGTTTTAGCTCTCCTATTGTCCGTAAGAATTTTTTATTTCATCCCAATGTTCAAAATGAAGTTC---------------TCAACCAAATTTAATACCACTCGGCAAATAATTTTTTGAAGAATAATTGCTAGGTTTATT------------TTTATAATGAAAATAGGGTCATTACCAGCAGAAGAGCCTTATGTCTCAATAAGCCAATACGGGGCTATAGCTTACTTCTCAACAATTCTT------TTACTTAATTTA------------------------------------
>Setoptus_koraiensis_SD23
------------------------ATTAAATATACTTTTGGTCGTAAAAATATAGTTTTAAGA---AAAGTTGTTTCTTCATCCGTTTGAGATTTACCA---------TCTCCTTCGTCTATATCTTATTTTTGAAATTTTGGTTCTCTTTTAGGTCTAAGT------------------TTGGTTATTCAA------------------------------------------------------------------ATTCTTTCAGGTTTATTTCTTTCTATACATTACATTTCT---------TATTCGGATCTCAGTTTTTCTAGT------------------------GTTATTCATATAAACCGTGATCTTGTAGGAGGATGGTTGGTTCGTTTCATTCATATAAACGGTGCTTCATTCTTT------------------------------------------------------------------------------------------------------------------TTCATTTTTATTTACTTACATATAGCTCGGGGTATATTTTTTTCTAGGTTT---ACTCATAAAAAAGTTTGATTAAGTGGTTCTTTAATTTTAGTTTTGTTGATAGCAATTTCTTTTTTAGGATATGTTCTTCCTTGAGGTCAGATGTCATATTGAGCGGTGGCGGTTATTACTAATCTTTTCTCAATTTTTCCTTTGATTGGGACCGAATTGGTTTATTGAATTTGAGGAGGGTTTTCAGTTGGTTCTCCTACTTTAACTCGATTTTACTCATTACATTTTTTATTACCTTTCGTTTTAGCTTTTTTGGTTTTGGCTCATCTTTATTTTCTTCATAAAGAA---GGTTCTAGTTCAAATTTAGGAATCAATAGAAATATGGAT---------------AAAATTAGCTTCCATCCTTTTTTTTCTCTCAAAGACTTTTTAAGATGA------------ACGTTCTTATTTGGTCTTTCTATAATAATTGTATTATTTTTT------CCTTATTTGTTTGGAGATCCTGTAAATTTTGTTCCAGCAGATCCTTTATCTACACCTATTCATATTCAACCCGAATGATATTTTTTATTTTATTATGCTATCCTTCGTTCTTTCCCTAGAAAATTAGTAGGAATTCTAGGCCTGGCTTCTTCTGTAATTATTCTTTTCTTCCTACCTTATTTTAACTATGAATTT---------------TCATCTAAGTTTAGAAATTTTCGTTACATTTTTTATTGATTTTTTTGTTTTAATTTTGTT------------TTTCTTTCCTATTTGGGAGCGATACCAGCCGAAGGTGTCTATTTAACTTTTAGTTATTTATTTTCTTTATTTCATTTTTTAATTTTTTTT------CTTATAAATTTA------------------------------------
>Setoptus_koraiensis_HEN28
------------------------------------------------------------------------------------------------------------------------------------------------------------ATTTGT------------------CTAGCAACTCAA------------------------------------------------------------------ATTCTTTCAGGATTATTTTTAACATTTCACTACACTTCC---------TACGCCAATCATAGATTCTCTTCT------------------------ATTGTAGAAGTAATACGAGAGGTCTGATCAGGATGAGTAATCCGATTGGTTCATATAAATGGGGCTTCAGTATTCTTTTTTTTTATTTACCTCCATCTCTTTCGAGGAATATTTTACTTTAGAGCTGTGCATAAAAAAGTGTGAAATAGGGGAGTAACCATCATAATTACCTTAATGGCGATCTCTTTTTTTTTTTTTATTTACCTCCATCTCTTTCGAGGAATATTTTACTTTAGAGCT---GTGCATAAAAAAGTGTGAAATAGGGGAGTAACCATCATAATTACCTTAATGGCGATCTCTTTTTTAGGGTACGTACTCCCCTGGGGACAGATATCATATTGAGCTGTAGCAGTTATTACCAACTTATTTTCGGTAGTACCAGTAATTGGCACTGATCTGGTGTCTTGAATTTGAGGGGGATTCTCTGTAAGTGCACCAACCTTAACGCGATTTTATTCGCTTCACTTTCTTTTACCCTTTGTATTGGCCTTCTTAGTGATTGTACATTTGCTGTTTTTACACCAAAAG---GGGTCCAGAAATAGTTTGGGGTTGGACAGAAACATGGAT---------------AAAATTCAGTTTCACCCTTATTTTACAATAAAAGACTTAATCTTCATC------------ATAGCAGTATTTGTGCTATCATTCATGGTCACCTACTTTTTC------CCCTACGTGCTGGGGGATTCTGTAAATAACGTACCAGCTAACGCTATACAAACTCCTGTGCACATTCAACCCGAATGATACTTTTTACCCTCTTATGCTATTCTGCGAGCTTTACCTAGGAAAACCGCTGGTGTATTGGCTTTAGCTGCGTCAGTAACAATCTTTTATACCTTAACTCTCTATCAACTGAACTTT---------------TCCACTAAATTTACAGCTGCTCGGTCAGTTATATTTTGGGCTATCTTAGCCACTTTTATT------------TTTTTAATAAAAATAGGAGCCTTACCTGCTGAAGAGCCTTACGTTATATTAAGAAAAATTGGTGCAATAATTTACTTTTCTTTAATTTTG------ATATTTAATATT------------------------------------
>SD27
---------------------------ATTCTTAAAAATTTACGAAAAGAAGACAAAATTATA---TTAACTATCAACAATTCTTTATGAGATTTGCCT---------TCTCCTTCTACCATGACTTATTTTTGAAATTTTGGATCTACCCTAGGTTTATGC------------------TTAGTAATCCAA------------------------------------------------------------------GTGATTTCGGGTCTACTTTTAACTTTACACTATACTTCT---------TTTGCAAGAGAAAGATTTTCTTCC------------------------ATTGTCAAAATCATACGTGAAGTTTGATCTGGCTGAGTAGTTCGATTTATCCACATAAATGGTGCATCTGTGTTT------------------------------------------------------------------------------------------------------------------TTTTTCTTTATTTATATGCATTTATTTCGGGGAATATTTTACACTAGAAGA---ACCCACAAGAAAGTATGAATGAGGGGGGTTTCGATTATAATTCTTTTAATAGCAATCTCTTTTTTGGGGTATGTTCTTCCTTGAGGACAGATGTCATATTGGGCTGTTGCCGTGATTACAAATTTGCTGTCAGTAATTCCCATTATAGGAGAGGAAGTAGTTAAGTGAGTATGAGGAGGCTTCTCAGTTAGGAGACCTACCTTGACTCGATTCTATTCTTTCCACTTCTTATTTCCTTTTGTATTAATATTCTTAACTTTATTGCACCTAGTTTTTTTGCACGAGCAA---GGTTCCAGAAACAGCTTGGGTTTAAACAGTAACAACGAT---------------AAAATCAGATTTCATCCGTATTTTACCATTAAAGATACTGTTTTTATT------------TTCATAGTAATCAATATTTCTATGATAATTTCATTTTTTACT------CCTTACTTATTAGGAGACGCCATTAACAATGTTCCTGCTAACGCTATACAAACTCCCGCTCATATCCAGCCAGAATGATACTTTTTACCTTCTTATGCCATCTTACGAGCTTTACCTAGAAAAACTGCAGGAGTGCTAGCTTTGCTTCTTTCAGTTAGAATTTTTTATATTATACCAATGTTTAAAATAAAATTT---------------TCAACCAAATTTAGATACTTTCGACAAATTATTTTTTGAACTTTCTTAGCAAGATTTATT------------TTCTTGATAAAAATAGGAGCCCTTCCAGCAGAAGAACCTTATGTGACGATGAGAAAATGAGGCGCTATATTGTATTTCAGATCTATTATA------TTAATTAACTTT------------------------------------
>SD20
------------------------------ATTAAAATAAATCGAAAAGAAGATAAAATAATT---TTAACAGTAAACAATTCTTTATGAGACTTACCT---------TCTCCTTCTACAATAACTTATTTTTGAAACTTCGGCTCTACCCTAGGAGTATGC------------------TTAATAATTCAA------------------------------------------------------------------GTGCTAACAGGTCTTCTTTTAACTTTACATTACACTTCT---------TATGCAGATGAAAGATTCAACTCT------------------------GTTATTAAAATTATACGAGAAGTTTGATCAGGATGAGTAATCCGATTCATTCATATAAACGGGGCTTCAGTATTT------------------------------------------------------------------------------------------------------------------TTCTTTTTCATTTATTTACATTTATTCCGAGGAATATTCTATTCAAGATCA---AGCCACAAAAAAGTATGAATAAGGGGAGTAACAATTATAATCACCCTTATAGCAATCTCATTCCTAGGGTACGTTCTACCCTGGGGTCAAATATCTTATTGAGCAGTCGCAGTAATTACAAACCTTTTATCAGTAATCCCTTTAATAGGAGAAGAAATTGTTAAATGAATCTGAGGAGGCTTCTCTGTCAGAGCACCCACCTTAACACGATTTTACTCTTTTCATTTCATGTTACCTTTTATTCTTATATTCCTAACTCTAATTCATTTAATATTTTTACATTACCAA---GGTTCAAGAAATAGGCTAGGAATTAGGAGAAGAATAGAT---------------AAAATTCAATTTCATCCCTACTTTACAATTAAAGATACAATCTTCATC------------TTAATAATTCTAACTATATCTATTATGATTTCTTTTTTCACA------CCTTATGTATTAGGAGATGCTGTAAACAACATCCCAGCTAATTCAATACAAACACCAGTCCACATCCAACCAGAATGATACTTCCTACCTTCTTATGCTATCCTTCGAGCTTTGCCCAGAAAAACAGCTGGAGTCTTAGCTTTGCTATTATCTGTATCAATTTTTTACTTTATACCTTTATTCAACTCAAAATTT---------------TCAACTAAATTTTCTTATTATCGACAACTTATATTTTGAGGTATAATCTCCTCATTTGTA------------TTCCTAATAAAAATAGGAGCACTTCCAGCAGAAGAACCCTTTGTAGAAATAAGTAAATGAGGAGCTATAATATATTTCAGCACTGTATTA------TTATTAAACTTA------------------------------------
>SD19
------------------------------ATAAATATTGTCCGTAAAGATGATAAGATTTTT---AATACTATAAACAATTCTTTTTGAGATTTACCC---------TCCCCCTCAACCATAACGTATTTCTGAAATTTTGGATCCACTCTGGGCATCTGT------------------CTAGTTACCCAG------------------------------------------------------------------ATCCTAACTGGTTTGCTACTAACACTACACTATACTTCT---------TATGCTGAACAAAGTTTCTCTTCG------------------------ATCGTTGAAATTATACGAGAAGTATGATCAGGATGGGTAGTACGATTTGTTCATATAAACGGAGCATCAGTATTT------------------------------------------------------------------------------------------------------------------TTTTTTTTTATTTACCTACATTTGTTTCGAGGAATATTCTACATTAGATCG---GTGCACAAAAAAGTGTGAGCTAGAGGTGTATCTATTATAATTCTGCTAATAGCTATTTCTTTTCTGGGATATGTACTGCCTTGGGGCCAAATATCTTATTGAGCTGTTGCTGTAATCACTAATCTTCTCTCAGTCATCCCTATTATAGGAAGAGAGATTGTTCAGTGGGTATGAGGAGGCTTCTCAGTCAGAGCTCCGACTCTAACTCGGTTTTACTCTTTTCACTTTTTGTTCCCTTTTGTATTATCTTTTTTGACTTTAGTACACTTAATTTTCTTACACAAGGAA---GGTTCAAGTAACAGGATAGGCATCAATAGAAACATAGAC---------------AAAATCCAATTTCACCCATACTTCACAGTGAAAGACACAATTTTTATT------------ATTTTAGTAATTATTGTATCAGTGATAGTATCATTTTTTGCT------CCATACGCATTGGGAGACGCTGTGAATAACATCCCAGCCAACGCAATGCAAACACCAGTTCACATCCAACCGGAATGATACTTCCTTCCTTCTTATGCAATCTTACGGTCTCTCCCCAGGAAAACGGCAGGGGTGTTGGCCCTTTTATTATCGGTATCAATTTTTTATATTATACCCCTGTTCAAAATATCTTTT---------------TCAAGAAAATTCAATTCTTATCGCCATTTAATATTTTGAGTAATAGTGGCATCTTTTTTC------------TTTCTTATAAAAATAGGAGCCCTGCCGGCTGAAGAACCTTATGTAACAATAAGGAAATGAGGGGCTATGGCTTACTTCGGTAGCATCTTA------ACAGTTAGACTA------------------------------------
>Scolotosus_sp.nov._GX54
---------ATTAATGAAATAAAGATAGCAATTCTAATCAATCGTAAAGAAGAAAAAATTATC---GAAACTGTAAACAATTCTTTATGGGACCTCCCC---------TCTCCTTCAACCATAACTTATTTTTGAAACTTTGGGTCTACTCTGGGGATCTGC------------------TTAATAACTCAA------------------------------------------------------------------ATTTTAACAGGATTACTTTTAACTTTTCACTACACTTCT---------TTTTCCTCTCAAAGCTTTACCTCA------------------------ATTGTGGAAATTATACGAGAAGTATGATCGGGGTGGGTGGTACGCCTAGTCCATATAAATGGGGCTTCAGTATTC------------------------------------------------------------------------------------------------------------------TTTTTTTTTATCTATATGCACTTATTCCGAGGTATGTTCTATATGAGCGCT---GTCCACAAGAAAGTATGAGCTAGAGGAGTAATAATTATAATCCTTCTGATAGGAATTTCTTTCTTAGGATATGTTCTACCATGGGGTCAAATATCCTACTGAGCTGTAGCGGTAATTACCAATTTACTATCAGTAATTCCAGTAGTAGGTGAAGAAATCGTAAATTGAGTGTGAGGAGGATTTTCAGTTGGATCCCCCACCCTTACACGATTCTATTCCTTACATTTCTTACTACCATTCGTTCTTACATTTTTAGTTTTGGTACATCTAATCTTTTTACATGCTAAC---GGCTCTAGAAATAGGTTAGGAGTGGATAGGAACATAGAT---------------AAAATCCAGTTTCACCCGTATTTTAGAATTAAAGATGCTTATTTTATC------------ATTATTGTAATCTTGATATCTTTTATAATTTCTTTTTTTTTT------CCTTACGCACTAGGGGACTCAGTGAACAATGTTCCCTCCAATCCCATGCAAACCCCAGTGCACATTCAACCCGAATGATACTTTCTCCCTTCCTACGCAATTCTTCGGGCCTTACCTAGAAAAACAGCAGGGGTAGTCGCTCTGCTTTTATCAGTTTCTATTTATTTTTTTATTCCTATTTACAAAATGTGTTTC---------------TCTACGAAATTTTCTATATATCGAAACTTATTATTTTGATCTCTAATCGCTTCTTTCATT------------TTCTTAATAAAAATAGGATCTCTTCCAGCAGAGGAGCCTTTCGTAGAAATGAGAAAGTGAGGAGCTATGTCTTATTTCTCTGTAATTTTT------ATGATTAATCTT------------------------------------
>Scolotosus_sp._GZ100
------------------------------ATTTTTGTAACTCGAAAACAAGAGAAAATTCTA---GAAGTGGTAAATAACTCTCTATGAGACTTACCA---------TCACCTTCAACCATAAGTTATTTTTGAAATTTTGGCTCAACATTAGGAATCTGC------------------TTGGCAACTCAA------------------------------------------------------------------ATCTTGACCGGCCTTTTACTAACCTTCCATTACACATCC---------CACTCTACCCACAGTTTTAGATCT------------------------GTTGTAGATATTATGCGAGAGGTGTGGTTTGGGTGAATAATTCGCTTTACCCACATAAACGGGGCATCCGTATTT------------------------------------------------------------------------------------------------------------------TTTTTATTTATTTATTTGCACCTATTTCGAGGAATATTTTTTTTAAGGGCT---GTGCATAAAAAAGTATGATTTACTGGGGTTTTCATTATAATTCTTTTAATAGGAATTTCTTTTTTAGGGTATGTTTTACCTTGAGGCCAAATATCTTACTGAGCTGTAGCTGTAATTACCAACCTACTTTCAGTTATTCCTATAGTGGGAGAGCAAGTAGTGACCTGAGTATGGGGAGGGTTTTCCGTAGGAGCCCCTACACTAACTCGATTTTATTCTTTACACTTCTTACTACCTTTTATTTTAAGATTTATGGTTTTAACCCATTTAGTTTTTTTACATAAAGAA---GGTTCCAGAAACAGATTAGGCTTAAGGAGGAATATAGAT---------------AAAATTTATTTTCATCCCTACTTTTCAGTAAAAGATTTATACTTTATT------------TTAATTGTTGTATTAATGTCTTTTATAATTTCTTTTTTTATA------CCATATATTTTAGGAGATGCAATTAATAATGTACCAGCAAATTCAATGCAAACCCCTGTCCACATTCAACCTGAATGATATTTTCTTCCTTCTTATGCCATCCTTCGAGCTTTACCAAGGAAAACAGCAGGGGTGCTAGCTTTACTATTGTCTGTTTCTATTTATTTTATCATTCCTATTTTTAAAGTATCTTTC---------------TCTACAAAATTTTCTTCCTATCGATACATTATTTTTTGGTCCATTCTAGCTAGATTTATT------------TTTTTGATGAAAATAGGAGCTTTACCAGCAGAAGAACCTTACGTGGAAATAAGAAAATGAGGTTCTATATTATATTTTTCTACAATTATG------CTCATTAATTTA------------------------------------
>Sarcoptes_scabiei
---ATTTTAGATTATTTTTACAATATAAGTAAAAATTATTTTATAAATAATAATGTATTAATT---TTAACTTTAAAAAATTCTTTATTAAATTTACCT---------ACTCCATCATCAATTTCATATTTTTGAAATATGGGTTTTTTATTAGGAATAACT------------------TTAATATGTCAA------------------------------------------------------------------ATTATTACAGGATTCTTTTTATCTGTAAATTTTGTTAGA---------GAAACTAACATTTCTTTTTATTCA------------------------GTTATTCATATTATACGAGATGTTGATTACGGTTGATTTATACGATATATTCATATAAATGGAGCTTCTCTATTT------------------------------------------------------------------------------------------------------------------TTCATTATTATATATTTACATTTTTTTCGTGGTTTATATTATAATTCATTTTTAAAATTAAAATATGTTTGATTAACTGGTATTATTATTCTTTTATTAAGAATAATAACTGCTTTTATAGGTTATGTTTTACCTTGAGGTCAAATATCTTTTTGGGGAGCAACTGTCATTACTAGAATATTATCAGCTATTCCTTATTTAGGGGATTCATTAACTAATTGATTATGGGGTAATTTTTCTGTTTCTCAATCTACTTTAAATCGTTTTTTATCTTTACATTTTTTATTACCTTTTATTATTTTATTATTTGTTATTTTTCATTTAATTTTTCTTCATGAACAT---GGATCTTCTAACCCTTTAGGATTATCATCGGATTATGAT---------------AAATTAAAATTTTTTCCTTTTTTTTTTATTAAAGATTTCTTATCTTTT------------TTTTTTGTGATATTTTTTTTTTTTATTATTTTAGGAGTATTT------CCTAATATATTAGGTGACGTAGAAAATTATAATGAAGCAATATATATAGTTACTCCTACTCATATTCAACCAGAATGATATTTTTTATATGCTTATGCTATTCTTCGTTCAGTTCCTTCAAAAATTGGGGGAGTAATTTTAATAGTCTTTTCTATTTTAATTTTTATTTTT------TTAATTTTTAAAAAAAAT---------TCTTTTAATAAAAAATTTTTTCCTCTTAAAAAATTTATATTCTGAATTTTTGTTAATAACGTTTTT------------TTATTAACTTGAATTGGAAGAAATCCTGTAGAACCTCCTTATGTTACTATGGGAATATTTTTTACATTTTTTTATTTTTTAACAGTAATT------ATATTA------------------------------------------
>S167
------------------------------ATTTTGATTAATCGAAAAGAATCAAGAATTAAT---AAAATTTTAAATGGATCTCTGTGGGATCTGCCC---------TCCCCTTCATCTATATCTTACTTCTGAAATTTTGGGTCAACTTTAGGAATTTGC------------------TTAATAATTCAA------------------------------------------------------------------ATTGTAACAGGTCTTCTTTTGACTTTCCACTATACTTCT---------TATTCTCCTGAAAGATTTTATTCT------------------------GTGGTGGAAATCATGCGAGAAACTTGATCAGGATGATTGTTTCGATTCGTACATATAAATGGAGCTTCTATATTC------------------------------------------------------------------------------------------------------------------TTTTTACTGATTTACTTCCATTTATCGCGAGGTATGTTTTTTTTAAGATCA---GTACACAAAAATGTATGAGCTAGAGGGGTGACAATTTTGATTATGCTTATAGCTATCTCTTTTTTAGGCTACGTATTACCTTGAGGACAAATATCTTACTGAGCAGTGGCTGTTATTACAAACTTATTTTCGGTTGTTCCAATTTTAGGGCAAGAGCTAGTAAATTGAATTTGAGGAGGGTTCTCAGTTAGAGGACCAACTCTAACTCGATTTTATTCTTTACATTTCCTACTCCCATTTATTTTAACTTTTATAGTGATTATCCATTTATTTATGCTCCATAAAGAA---GGCTCTAGAAATAACATAGGATTTAATTCAAACATAGAT---------------AAAATTGAATTTCACCCCTACTTTTCAGTGAAGGATTTATATTTCATC------------GTTGGAACTATAATCATAACTTTGAGAATTACTTTCTTTTAC------CCATATATCCTGGGGGACCCTGTGAACAGGGTGCCGGCTAACCCTATAACAACCCCGATTCACATTCAACCTGAATGATACTTCCTAACTTCTTACGCTATTTTACGTTCGCTACCTAGAAAAACAGCAGGGGTTTTAGCATTAGGACTTTCCGTGGCAGTTTTTTATGTAATTCCTATGTTTAGATTCAAATTT---------------TCAACCAAATTTTCTAGAAAGCGTTACATCATCTTTTGAGCTATAGTGGCATCATTTTTA------------TTCTTAATAAAAATAGGAGCTTTACCAGCAGAAGAACCTTACGTGACTCTAAGTAAAGCAGGGTCATTAGCTTATTTTTCTTGTATTTTA------ACATTAAATATT------------------------------------
>Robertsicus_elaphensis
------------------------------------------ATAAATTATTTAATGATAATT---AAATTAATCAATTCA---ATAAAAAATTTACCT---------ACTCCATCAAATCTATCACTTTTTTGAAATATAGGATCTTTATTAGGAATTTGC------------------TTAATTATTCAA------------------------------------------------------------------ATTTTAAGTGGTTTACTTTTAGCTATAAATTTCTCTAGA---------GATGTATTAACATCTTTTATAATA------------------------GTATCTTATATTCAACGGGATGTTAATTATGGATGATTAATTCGATTAATTCATTCTAATGGAGCCTCATTTTTC------------------------------------------------------------------------------------------------------------------TTTTTCTTTATTTATATTCATATGGCTCGAGGAATTTATTATTCCTCTTTT---TTTTTTTTAAAAGTGTGAATATCTGGAATTATAATGCTTCTTATATTAATAATAACAGCATTTTTAGGTTACATTTTACCTTGAGGTCAAATATCATTTTGAGGTGCTACAGTAATTACTAATTTAATTTCTGCTATTCCTTATTTAGGAAAAATAATTTTATATTGAATTTGAGGGGGATTTTCAGTTGATAATAGAACTTTAATTCGTTTCTTTTCTTTACATTTTATTTTTCCTTTTATACTATTAATTATAATAATAATTCATATTATTTTAATCCATGAAAAA---GGATCTTCTAATCCTTTGGGTATTTCTATTAATATTGAT---------------AAAATTCCTTTTCATCCATATTTTACAATTAAAGATTTTATAGGTTTT------------TTTTTTTTCTTCTTTATTTTTATAATTATTATCATACAATTT------CCCTATAATCTAATAGACGCAGAAAATTTCAACATAGCTAATCCTATAACAACACCTGTACATATTCAACCAGAATGATATTTTTTATTTGCTTATGCAATTTTACGATCTGTACCTAATAAATTAGGAGGAGTTTTCTCTTTAATTTTATCTATTTTAATTATATTATCTTTCCCCTTCACAATAAGAAATAAA---------TTCTCTTCCTTTTATTTTAATTTTAAAAAAAAAATAATTTTTTGATTTTTTGTTAATATATTTTTA------------ATTTTAACTTATTTAGGGATAATACCTATTGAATATCCATTTATTTTTATAAGACAATTTTCAGCTTTCTTTTATTTTACTTTTTTTATC------ATTTTACCTTTAATT---------------------------------
>Ricinoides_karschii
---------------------------ATGCTAAAACCTTTACGCAAGACCAACGAACTCGCC---TCTCTTTTAAATAATCTATTAATCGATCTACCA---------TCTCCATCGAACATTTCATACTGATGAAATATAGGCTCTCTATTAGGAGTTTGC------------------TTACTAATACAA------------------------------------------------------------------ATCATCACCGGCCTATTTTTATCATTCCACTACACCCCG---------GACACAGAAACCTCATTCTCAACA------------------------ATAAGTCACATCATACGAGATGTTAACCTAGGATGACTTATTCGCATTACACACTCCAATGGTGCATCATTATTC------------------------------------------------------------------------------------------------------------------TTTGTATTAATCTACATCCACATCACACGCGGACTATTCTTCTCATCCTTC---CTCTATCCAGCAATGTGAACTTCAGGAACAATCATCCTACTAATTCTAATAATAACAGCATTCATAGGTTATGTATTACCCTGAGGTCAAATATCATTTTGAGCCGCCACGGTCATCACAAACCTACTATCAGCTATTCCATATATAGGCCCCTCAATAGTTAATTGAATTTGGGGTGGGTTCTCAGTAGACAACCCCACCCTAACTCGATTCTTCACTTTCCACTTCATTCTACCCTTCATCATCCTTCTAATATCAACACTCCACATTATACTACTTCACCAAAAA---GGCTCCTCCAACCCCTTAGGTCTAACACCTAACATTGAT---------------AAAAGACCATTTCACCCTTACTTCTCATGAAAAGACATAATAGGAATA------------ACAATCACATTCACCATATTCCTCTGATTTACCCTAAATTTA------CCCTTCTCATTATCAGACCCCGAAAACTTCAACTTAGCTAACCCCATGGTTACACCAATCCACATCCAACCAGAATGATATTTTCTATTCGCATACGCAATCCTACGCTCAATCCCCAACAAATTAGGAGGAGTTATTGCACTCATCCTATCAATTACAATTCTCCTCCTATTAACAACAACA---AAAATAAAA---------TATAAAACATACAACTTATCCCCCTTAAACAAAATCATTCTAATATGATTTCTCACCCTATTCCTC------------CTACTAACCTGGTTAGGATCTCAACCAATCGAATCACCCTACAATACAGCAAGACTATACTCCACCATCCTATATTTCCTATTCTTCCTC------ATTTTCCCTACAAAA---------------------------------
>Rhyncaphytoptus_ulmi_HEN3
------------------------------ATAACAATTATTCGTAAAGAAGAAAAAGTAATC---AATATCGTAAATAATTCTTTATGGGATTTACCA---------TCCCCATCCACTATGTCGTATTTTTGAAATTTCGGGTCTATCTTGGGTATTTGT------------------TTGATAACACAA------------------------------------------------------------------ATTCTAACGGGAGTAGTGTTGACATTTCATTATACTGCA---------TTTGCTCCGGAGAGATTTTATTCA------------------------GTTGTAAAAATCATACGAGAAGTATGAATAGGTTGAATCATTCGATTAATTCACATAAATGGAGCATCGGTTTTT------------------------------------------------------------------------------------------------------------------TTTTTATTTGTATATTTACACTTATTTCGGGGTTTATTTTTCCTAAGATCT---GTGCATAAAAGAGTTTGAAATAGAGGGGTAACCATTATAATTATATTAATAGCTATCTCGTTTTTAGGCTACGTATTGCCTTGGGGACAAATATCTTATTGGGCTGTAGCAGTAATCACAAATTTATTTTCAGTAGTGCCTATTATTGGAGATTCTTTAGTAAACTGAATTTGAGGTGGATTCTCAGTCAGAGAGCCTACCCTAAAACGATTTTATTCCTTACATTTTATACTACCATTTATTTTATCATTTGTAGTCATTATACATCTTTTTTTTCTCCACAAAGAA---GGTTCGAGAAACAGAATAGGATTAAACAGAAATTTAGAC---------------AAAATCGAATTCCACCCATACTTCTCAGTAAAGGACCTGGCATTTATA------------TTGGCTGTTATTATAGTATCTATCATAGTTTCATTCTTTTTG------CCTTACATTTTAGGTGATCCTGTAAATAACGTACCAGCGAATGCTATACAAACACCGGTACATATTCAACCAGAGTGGTATTTTCTGCCCTCATATGCCATTTTACGATCGCTTCCAAATAAAACAGCAGGTGTTCTGGCTTTAGCGTTATCTGTGTCAATTTTTTATGTACTACCAATTTTTAACTTCAAATTT---------------GCTACCAAGTTCTCTTCATACCGGTACTTACTGTACTGAACTACTGCGGCAGGATTTGTT------------TTACTAATAAAATTAGGAGCTTTGCCAGCAGAAGAACCTTATGTAATACTGAGAAAAATTGCATCAGCCCTATACTTAGCATCAATCATA------ATACTTAATTTA------------------------------------
>Rhyncaphytoptus_sp.nov._GZ96
------------------------------ATTAAAATTTTGCGAAAAGAAGATAAATTATTA---AACATTATAAATAACTCTTTATGAGATCTTCCA---------TCTCCTACAACTATAACTTACTTCTGAAATTTTGGATCAATTTTAGGAATTTGT------------------TTAATTATTCAA------------------------------------------------------------------ATTGTCACAGGATTAATATTAACATTTCATTATACTTCT---------TTTGCTTCTGAAAGATTTGACTCA------------------------ATCGTTAAAATTATACGGGAAGTATGAAGAGGATGGATTATTCGTTTAATCCATATAAATGGAGCCTCAGTATTT------------------------------------------------------------------------------------------------------------------TTTTTTTTTATTTTCATGCACATATTTCGAGGAATATTCTTTTTTAGATCT---ACTCATAAAAATGTTTGAAATAGAGGAGTAACAATCATAATTTTACTAATAGCTATTTCTTTCTTAGGATATGTTTTACCTTGGGGACAAATATCTTACTGAGCCGTAGCAGTAATTACAAACTTATTTTCTGTAATTCCAATAATTGGCACAAATTTAGTAAATTGAATTTGAGGAAGATTTTCCGTAAGAGAGCCAACATTAAAACGATTTTACTCTTTACATTTCTTACTACCTTTTATTTTAAGATTTTTAGTATTAATTCATTTATTTTTTTTACACAAAAAT---GGGTCAAGAAATAGTATAGGATTAAACAGAAATATGGAT---------------AAAATTGAATTCCACCCATATTTTAGAATCAAAGATTTAAATTTTATA------------ATTGTTATAATTGTATTATCAATATTAATCTCGTTTTTATTT------CCTTACATTCTAGGAGATCCTGTAAACAATGTTCCAGCGAATCCTATACAAACTCCTATCCATATTCAACCTGAATGATACTTTTTACCCTCTTATGCAATTTTACGGGCTCTACCAAACAAAACTGCAGGAGTTTTAGCTTTATCTTTATCAGTAGGTATTTTTTACACATTATCATTTTTTAATTATAAATTT---------------TCAACTAAATTTTCATACAATCGATTTTTTATTTTTTGAACTGTAATTTCATTATTTATA------------TTTTTAATAAAAATGGGAGCTCTTCCAGCTGAAGAACCATACATTATAATAAGAAAAATTGGATCTATTTTATATTTCTTTTCCATTATA------ATACTTAACATA------------------------------------
>Rhyncaphytoptus_sp.nov._CA38
------------------------------------ATAGTACGAAAAGATGATAAATTAATA---AAAATAGTCAGGGGAACCTTATGGGATCTTCCC---------TCCCCTTCCTCTATGACATATTTCTGAAACTTCGGATCAACTTTAGGTATCTGT------------------TTAGTGGTCCAA------------------------------------------------------------------ATTATTACAGGACTATTCCTTACATTTCATTACGTTTCC---------TATGCCCCCGAAAGATTCATATCA------------------------GTGGCAAAAATCATGCGAGAGGTATGGGCGGGATGAATGGTACGTTTTGTACACATAAACGGGGCTTCAATATTC------------------------------------------------------------------------------------------------------------------TTTTTTTTTATTTATCTACACTTATTTCGAGGACTTTTCTATTTGAGATCG---GTACATAAAAGGGTATGAAACTCGGGTGTTACCATTATAATTATGCTAATAGCGATTTCGTTTTTAGGGTATGTTCTACCGTGGGGTCAGATATCCTATTGGGCGGTAGCTGTCATTACTAATCTATTTTCAATTGTCCCAATTGTTGGAGATGATTTAGTTAAATTTATCTGGGGTGGATTCTCAGTCAGAGAACCTACATTAACTCGATTTTATTCATTACACTTTCTTTTACCTTTGATTTTAACAGCATTGGTAATATTACACTTATACCTTTTACATTCAGAG---GGATCTAGAAACAGATTAGGTGTCAGAAGAAACACAGAT---------------AAATTACCATTCCACCCTTACTTCACAGTGAAAGACCTGGTATTCATT------------TTAGCTGCCATAATTGTAGCGTTAAGAATTTCATTATTTGAA------CCTTATTTATTAGGAGACCCTGTAAACAACGTACCAGCCAACCCGATGCAAACCCCTGTACACATCCAACCAGAATGGTATTTTCTGCCATCCTACGCTATTCTGCGCTCCCTACCAAGAAAAACGGCTGGTGTTATCGCTTTAGCTTTATCAGTTTCCGTATTTTACCTACTCCCTATGTATAATCTAAAATTT---------------TCAACTAAGTTCACTAGATACCGCTATATAATTTTCTGACTGATAATTAGAACCTTTTTA------------TTTTTAATAAAGATAGGAGCTTTACCTGCTGAAGAACCTTACGTACTATGTAGCAAGGTAGCCACACTAACATATTTTTCTTCTATTCTA------CTATTAAATGTA------------------------------------
>Rhyncaphytoptus_redwayensis_CA28
------------------------------ATATCAATTACACGAAAAGAACAAAAATTATTT---TCAATTGCTTCAAATTCTTTGTGAGATCTTCCT---------TCTCCTACTTCTATGACTTATTTCTGAAATTTTGGATCAATTTTGGGTTTGTGT------------------TTGATTATTCAA------------------------------------------------------------------ATTTCTACTGGCTTATTTTTAACTTTTCATTACACTGCT---------TACGCTCCTGAAAGATTTTTTTCG------------------------ATTGTTAAAATCATACGAGAAGTATGAAGCGGGTGGATTATACGTCTTATTCATATAAATGGTGCCTCAGTATTT------------------------------------------------------------------------------------------------------------------TTTTTTTTTATTTACTTACATTTATTTCGAGGATTATTTTACTTTAGATCC---GTACATAAAAATGTTTGGAGAAGAGGGGTAGTAATTATAATTATATTAATGGCAATTTCATTTTTAGGTTACGTCCTTCCTTGGGGGCAAATATCTTATTGGGCGGTAGCAGTAATTACCAATTTATTTTCTGTTATTCCAATTATTGGAGATTCTTTAGTAAACTGAATTTGAGGTGGTTTTTCGGTAAGAGAGCCTACATTAAAACGATTTTATTCCTTACACTTTCTACTACCTTTCGTTCTAACTTTTGCGGTGATTATTCATTTATTTTTTTTGCATAAAGAG---GGATCTAGAAACAGACTAGGATTAAACAGAAATATAGAT---------------AAAATTGAGTTCCACCCATATTTTAGGGTAAAAGACATTTGTTTTATA------------ATGTTAGTATTAATAGGATCATTACTAATTTCTTTTTATGTG------CCTTACATTCTGGGGGATCCTGTAAACAATGTACCCGCTAATAATATACAAACCCCCGTGCATATTCAACCAGAATGATATTTTTTACCTTCTTATGCTATTTTGCGATCTCTACCTAATAAGACTGCGGGGGTTCTGGCATTAGCTTTATCGGTATCTATTTTTTTCGTTTTACCAATATTTAATTTTAAATTT---------------TCAACTAAATTTTCAAATTACCGATATTTAATTTTTTGAATAACCGCAGCTATATTTATA------------TTTTTAATAAAAATAGGGGCTTTACCAGCCGAGGAGCCTTTTGTCATGCTAAGAAAGATGGGTTCAATTATTTACTTTTCTGCAATTATG------ATAATTAATTTA------------------------------------
>Rhyncaphytoptus_longipalpis_JX3
------------------------------------ATTACACGAAAAGAAGATAAAATAATT---TTAACTGTAAATAACTTTTTATGAGACCTGCCT---------TCCCCTTCCACCATAACCTACTTCTGAAATTTTGGTTCCACTTTAGGAATTTGT------------------CTAATAGTCCAA------------------------------------------------------------------GTAATCACAGGATTGTTACTAACATTGCATTACACCTCC---------TACGCAGAGGAAAGCTTTGCTTCA------------------------ATTGTAAAAATTATACGAGAAGTGTGATCAGGATGGCTAATTCGATTAGTCCATATAAACGGAGCTTCCGTATTC------------------------------------------------------------------------------------------------------------------TTTTTTTTCATTTACTTCCACTTATTCCGAGGAATGTATTATAATAGAAGA---ACCCACAACAAAGTTTGAATAAGGGGGGTGACAATTATAATCGTATTGATGGCTATCTCTTTTTTAGGATACGTCCTTCCATGGGGCCAAATGTCCTACTGGGCCGTAGCTGTCATCACTAACCTTTTATCTGTGATCCCCATAATAGGAGAGGACATCGTTAAATGAATTTGAGGGGGTTTCTCCGTGAGGGCTCCAACTTTAACGCGTTTCTATTCTTTCCATTTTTTATTGCCTTTCATTCTGATATTCCTAACTTTAATCCACTTAGTTTTCTTACACTACCAA---GGATCCAGAAACAGATTGGGAGTTAGAAGCAACTTAGAC---------------AAAATCCAATTTCACCCTTATTTTACAATTAAGGATACTATCTTCATT------------TTTATTGTAATTACCATTTCTATTATAGTCTCATTCTTTATA------CCTTATATTTTGGGAGATGCTATTAATAACGTACCGGCTAACTCTATACAGACCCCCGTCCATATCCAACCTGAATGATACTTCCTACCATCCTATGCAATCCTACGATCCTTACCAAGAAAAACTGCGGGGGTCTTAGCCTTACTTCTATCGGTATCAATCTTTTATTTCATACCTTTATTTAAATTAAAATTC---------------TCTACAAAATTCAACCATTACCGACAACTAATTTTTTGAATGATAGTTGCTTCCTTCATT------------TTCTTAATGAAAATAGGAGCCCTACCTGCTGAGGAACCCTACGTGGAAATAAGAAAATGAGGGTCCTTATTTTACTTTAGGTCTATCTTA------ATATTAAATTTA------------------------------------
>Rhyncaphytoptus_longipalpis_JX2
------------------------------ATCAAAATTACACGAAAAGAAGATAAAATAATT---TTAACTGTAAATAACTCCTTATGAGACCTGCCT---------TCCCCTTCCACCATAACCTACTTCTGAAATTTTGGTTCCACTTTAGGAATTTGT------------------CTAATAGTCCAA------------------------------------------------------------------GTAATCACAGGATTGTTACTAACATTGCATTACACCTCC---------TACGCAGAGGAAAGCTTTGCTTCA------------------------ATTGTAAAAATTATACGAGAAGTGTGATCAGGATGGCTAATTCGATTAGTCCATATAAACGGAGCTTCCGTATTC------------------------------------------------------------------------------------------------------------------TTTTTTTTCATTTACTTCCACTTATTCCGAGGAATGTATTATAACAGAAGA---ACCCACAACAAAGTTTGAATAAGGGGGGTGACAATTATAATCGTATTGATGGCTATCTCTTTTTTAGGATACGTCCTTCCATGGGGCCAAATGTCCTACTGGGCCGTAGCTGTCATCACTAACCTTTTATCTGTGATCCCCATAATAGGAGAGGACATCGTTAAATGAATTTGAGGGGGTTTCTCCGTGAGGGCTCCAACTTTAACGCGTTTCTATTCTTTCCATTTTTTATTGCCTTTCATTCTGATATTCCTAACTTTAATCCATTTAGTTTTCTTACACTACCAA---GGATCCAGAAACAGATTGGGAGTTAGAAGCAACTTAGAC---------------AAAATCCAATTTCACCCTTATTTTACAATTAAGGATACTATCTTCATT------------TTTATTGTAATTACCATTTCTATTATAGTCTCATTCTTTATA------CCTTATATTTTGGGAGATGCTATTAATAACGTACCGGCTAACTCTATACAGACCCCCGTCCATATCCAACCTGAATGATACTTCCTACCATCCTATGCAATCCTACGATCCTTACCAAGAAAAACTGCGGGGGTCTTAGCCTTACTTCTATCGGTATCAATCTTTTATTTCATACCTTTATTTAAATTAAAATTC---------------TCTACAAAATTCAACCATTACCGACAACTAATTTTTTGAATAATAATTGCTTCCTTCATT------------TTCTTAATAAAAATAGGAGCCCTACCTGCTGAAGAACCCTACGTGGAAATGAGAAAATGGGGGTCCTTATTTTACTTTAGGTCTATCTTA------ATATTAAATTTA------------------------------------
>Rhyncaphytoptus_dielsianus_GZ35
------------------------ATATTAATACTCCAACCTGCACGAAAGCAGCCAATTAAC---CAAATCGTTAACTCTTCACTGTGAGACCTGCCG---------TCTCCTTCTAGAATAACTTATTTCTGAAATTTTGGTTCTACCTTAGGAATTTGT------------------TTAGGAATTCAA------------------------------------------------------------------ATCATAACTGGGTTATTTTTAACTTTTCACTATACTTCT---------TACTCCACTGAAAGATTTGCTTCC------------------------GTTGTAGAAATTATGCGAGAAGTGTGGTCAGGTTGGGTACTACGATTTATCCATATAAACGGAGCTTCAGTATTT------------------------------------------------------------------------------------------------------------------TTTGTTTTTATTTATTTGCACCTGTTCCGGGGTATATTCTACAGAAGGTCA---GTTCACAAAAAAGTTTGGACCAGGGGAATTTTAATCATAATTTTGCTAATAGCAATTTCTTTCTTGGGCTACGTCCTACCGTGAGGACAAATATCGTATTGAGCCGTAGCTGTTATTACTAATCTATTCTCCATTGTACCAGTAATTGGAGATCAGCTAGTAGTTTGAATTTGGGGAGGTTTCTCTGTAGGAGCACCCACTTTGACTCGATTTTACTCGCTCCATTTCTTGATTCCTTTTGTTCTCGCTTTCGCTGTGATTGCGCATTTAGCATTCTTACATCAACAG---GGCTCGAGAAATAGAGTGGGATTAAATAGAAACGTAGAT---------------AAAATCGAGTTTCATCCATATTTTTCAATAAAAGATTTGTTATTCATC------------TTAATTGTGGTCGCCGCTTCGTTAATAGTATCCTTTTTCACC------CCCTATGCGCTGGGAGATGCCGTAAACAATGTGCCAGCCAATCCGATACAAACTCCAGTACACATTCAACCTGAGTGATATTTTTTACCATCTTATGCAATCTTACGAGCTTTGCCTAGAAAAACAGCTGGTGTTCTAGCCCTAGCCTTATCAGTAGGAATTTACTTTTTAATACCTATGTTTAAATTTTCTTTT---------------TCTACTAAGTTTAGGTCCTACCGGCTTGCGATCTTTTGAATATTAGTAGCTTCTTTCTTG------------TTCTTAATAAAGATAGGAGCTCTTCCAGCAGAGGAGCCGTACGTATGGCTTAGGAAAGTGGGGTCTATAATTTATTTTTCCTCAATCCTC------TTAGTTAACGCA------------------------------------
>Rhyncaphytoptus_boczeki_CA37
------------------------------------ATAGTACGAAAAGATGATAAATTAATA---AAAATAGTCAGGGGAACCTTATGGGATCTTCCC---------TCCCCTTCCTCTATGACATATTTCTGAAACTTCGGATCAACTTTAGGTATCTGT------------------TTAGTGGTCCAA------------------------------------------------------------------ATTATTACAGGACTATTCCTTACATTTCATTACGTTTCC---------TATGCCCCCGAAAGATTCATATCA------------------------GTAGCAAAAATCATGCGAGAGGTATGGGCGGGATGAATGGTACGTTTTGTACACATAAACGGGGCTTCAATATTC------------------------------------------------------------------------------------------------------------------TTTTTTTTTATTTATCTACACTTATTTCGAGGACTTTTCTATTTGAGATCG---GTACATAAAAGGGTATGAAACTCGGGTGTTACCATTATAATTATGCTAATAGCGATTTCATTTTTAGGGTATGTTCTACCGTGGGGTCAGATATCCTATTGGGCGGTAGCTGTCATTACTAATCTATTTTCAATTGTCCCAATTGTTGGGGATGATTTAGTTAAATTTATCTGGGGAGGATTCTCAGTCAGAGAACCTACATTAACTCGATTTTATTCATTACACTTTCTTTTACCTTTGATTTTAACAGCATTGGTAATATTACACTTATACCTTTTACATTCAGAG---GGATCTAGAAACAGATTAGGTGTCAGAAGAAACACAGAT---------------AAATTACCATTCCACCCTTACTTCACAGTGAAAGACCTGGTATTCATT------------TTAGCTGCCATAATTGTAGCGTTAAGAATTTCATTATTTGAA------CCTTATTTATTAGGAGACCCTGTAAACAACGTACCAGCCAACCCGATGCAAACCCCTGTACACATCCAACCAGAATGGTATTTTCTACCATCCTACGCTATTCTGCGCTCCCTACCAAGAAAAACGGCTGGTGTTATCGCTTTAGCTTTATCAGTTTCCGTATTTTACCTACTCCCTATGTATAATCTAAAATTT---------------TCAACTAAGTTCACTAGATACCGCTATATAATTTTCTGACTGATAATTAGAACCTTTTTA------------TTTTTAATAAAAATAGGAGCTTTACCTGCTGAAGAACCTTACGTACTATGCAGCAAGGTAGCCACACTAACATATTTTTCTTCTATTCTA------CTATTAAATGTA------------------------------------
>Rhodacarus_sp1.
---------------------------------ATGATTTTACGAAAAACTCATCCTCTTTTG---AAAATTTTAAACAGTTCTTTAATTGATTTACCA---------AGCCCCTCCAATATTTCTTTTCTTTGAAACCTTGGATCTTTATTAGGCATATGC------------------CTAATAATTCAA------------------------------------------------------------------ATTATCAGAGGAGTATTTTTGTCCCTTCATTTTACAAGA---------GACATCTCAACAGCTTTTAATAGA------------------------GTTTCTCACATCTCACGAGATGTAAATAATGGCTGGTTAATCCGAAGAATTCATGCTAATGGTGCAAGACTTTTT------------------------------------------------------------------------------------------------------------------TTTATTTTAGGGTACCTTCATATTGGACGAGGAATTTATTATAGCTCCTTC---CATCTCTTGTTTACATGATCCTCTGGTACATTAATTATTTTTATTTTAATAGGAACTGCTTTTTTAGGGTATGTATTACCATGAGGGCAGATAAGATTTTGAGGAGCAACAGTAATTACTAACCTTTTATCTGCTATCCCTTATATTGGAACTATAATTACCTATTGGCTCTGAGGGGGATTTTCTGTTGATAATGCTACATTAACACGATTTTTTGGCTTACACTTTCTTATGCCTTTTATCCTCGCGCTTTTAGTTGTGTTTCATATTACATTTCTTCATGAGACA---GGATCAAATAACCCCCTAGGGACCTCTTTTAATAGAGAT---------------AAACTTCCCTTTCACCCTTATTTTAGAAGAAAGGATGTTTTAGGGGTA------------CTTTTATGTATCACCGCCTTCAGAAGTGTAGTTTTACTTTAT------CCTTTTTTATTTATAGACCCTGAAAATTTTATTCCAGCAAATCCCCTAGTTACTCCTGTTCACATCCAACCCGAATGATATTTTTTATTTGCCTATGCAATTCTCCGTTCTATTCCTAACAAACTGGGAGGAGTAGTAGCCTTATTTGTTTCTATTCTAATTATTATATCATTACCTTTTTCGTCTAAAAATAAA---------TTTCAATCAACAAACATATACCCCTTAAACAAAATTATATTTTGAATTTTTATTAATTTATTTTTT------------GTCCTAACTTGGTTAGGAGCCTGCCCTGTAGAAAGGCCTTTCGTTAGTATAAGACAAATTATAACCTGCAGTTATTTTTTTTGATTTTTT------GGGCACCCGTTATTATTAAAATGACTATTTAACTTA------------
>Rhizoglyphus_robini
------------------------ATGAAAAAATTTAATTTAATCATAAAAGACCCACTTATG---GAAATAACTAAAAACTCCTTAGTATCCCTTCCC---------ACACCCTTCTCAATCTCTTTCTTATGAAATATAGGATTCCTACTAGGAATAACA------------------TTAGTCCTCCAA------------------------------------------------------------------ATTGTAACAGGCCTTGTACTTTCTATAAACTACGTAGCC---------TCAACAGAATTAGCGTTTGATTCT------------------------GTAATTCACATTATACGAGACATCGACTCAGGGTGAGTTATACGATACCTACATATGAATGGAGCATCTCTATTC------------------------------------------------------------------------------------------------------------------TTCATTTTAATATATATCCATATTGCACGAGGAATCTATTTCAACTCCCCAATAAAACTACCAATAGTGTGGGCTTCTGGGGTTATCATCTTACTAGCCACCATAGGAGCAGCCTTTATGGGATATGTTTTACCCTGAGGGCAGATATCTTTCTGAGGGGCAACAGTAATTACTAGAATAATCACAGCAATCCCCTACATTGGAAAAGATATCACACAATGATTCTGGGGAAACTTCTCTGTGTCACAGCCCACACTTAACCGATTCTTTTCCCTTCACTTTCTAATTCCTCTGGTTGTTGCTGCCTTAGTGATAGTACACCTAATCATACTACACAAACCA---GGTTCATCAAACCCAACAGGCACTAATCCTGATTATGAC---------------AAAATAAAATTCTTTCCCTACTTCATAGTAAAAGACACAACACCCCTA------------ATAATAATTATAGTATCTTTCAGAATTTTATTAACCATAAGA------CCCAACATATTAGGGGATGTAGAAAACTTCAACGTAGCAAGAATAACAACAACCCCAGCACATATTCAACCCGAGTGGTATTTCTTATTCGCCTATGCCATTCTTCGATCAATCCCCTCAAAACTAGGAGGAGTATTAGCAATAGTAGGGGCTATTTTAATCCTACTAGTG------CTTACTATTAAATCAAAC---------CAATTAAATAAAAAATTTTCACCAGCAAAAAAAGCCCTATTTTGAGTTTTTATTGTTCTGGTAAGA------------CTACTCACTTGAATTGGGGCAAACCCAGTAGAACCGCCCTTTGTGTCTATCGGACAAGTATTGACAGTAGCTTATTTCTCAACAGCTCTA------ATACTC------------------------------------------
>Rhipicephalus_geigyi
------------------------------CTCCTATTAAAAAATTTATTTAAACTTATGTTA---AAATTAATAAATCCT---TTAATTAATTTACCT---------ACTCCTTCTAACATTTCATATATATGAAATTTTGGTTCATTATTAGGAATTTGT------------------TTAATAACTCAA------------------------------------------------------------------ATTATAACAGGATTATTTCTAGCAATAAATTTCTCAAGA---------GATATTACTACTGCTTTTTATATA------------------------ATTTCTCATATTCAACGGGATGTAAATAACGGTTGATTAATTCGTTCAATTCATGCAAATGGGGCATCAATTTTT------------------------------------------------------------------------------------------------------------------TTTATTTTTATATACATCCACGTAGCACGCGGAATTTATTACTCTTCTTTT---TTTTTTAAAAAAGTATGAATATCTGGAATTTTAATTATATTTATTTTAATAGCAACAGCATTTTTAGGATACATTTTACCTTGAGGACAAATATCTTTTTGAGGAGCAACCGTAATTACAAACTTAATTTCAGCTATTCCTTATATTGGAAATTCAATTACTTATTGAATTTGAGGAGGATTCTCAGTAGATAATAATACATTAATTCGATTTTTTACTTTACATTTTCTTCTTCCTTTTATTTTGTTATTACTTGCAATAACTCACATTATATTAATTCATGAAAAA---GGATCAAGAAATCCTTTAGGCATTTCAATAAATATAGAT---------------AAAATTCCATTTCATCCTTATTTTACAATTAAAGATTTACTAGGAGTT------------TCTATAGTTATTATGCTATTTATTTATTCAATTATTATTAAT------CCATATGGATTTATAGATGCAGAAAATTTTAATATTGCTAATCCTATAATTACTCCTCCCCATATTCAACCTGAATGATATTTTCTTTTTGCTTATGCCATTTTACGATCAATTCCTAATAAGTTAGGAGGAGTAATTGCATTAATAATATCAATTATTATTATTTTTAGATTTTCATTTTCAATAAATAATAAA---------ATGTCTTCTTTTTATTTTAATATTTCATATAAAATTTTATTTTGAATTTTAATTAATTGTTTTATT------------ATATTAACCTATTTAGGAGCTATACCTATTGAATATCCTTTTGATTTAATAAGAAAAATTGTAACAATAATTTACTTTTTAATTTTTATT------ATAATTCCTATTTTA---------------------------------
>Rhinotergum_shaoguanense_S88
---------------------------------------ATACGAAAAGAACAAAAATTAATT---CAAATTGTAAATAACTCTCTTTGAGATTTACCC---------TCACCGTCTACGATAACATATTTTTGGAATTTCGGGTCAGTTCTAGGAATTTGT------------------TTGATAGTACAA------------------------------------------------------------------ATTTTAACAGGACTATTACTAACTTTTCACTACACTGCA---------TACGCGCCAGAAAGATTTTTTTCA------------------------ATTGTAAAAATCATACGAGAAGTATGAAGGGGCTGATTAATACGTTTAGTACATATGAATGGAGCTTCAGTATTT------------------------------------------------------------------------------------------------------------------TTTTTCTTTATCTACCTCCATCTATTCCGGGGTTTATTCTATTTCAGTTCT---GTCCATAAAACAGTATGAAACAGGGGAGTAACTATTATGGTAATACTTATGGCAATTTCATTTCTAGGATATGTACTACCCTGGGGTCAAATGTCTTATTGAGCTGTAGCTGTAATTACTAACCTATTTTCAGTAATTCCGATTATTGGAGATCAGTTAGTCAATTGAATTTGGGGAGGGTTCTCAGTTAGTGAGCCCACTTTAAAGCGATTTTATTCACTACACTTCCTGCTCCCTTTCCTATTATCATTTTTAGTAGTTATACATTTATTTTTCTTACATAAAGAA---GGATCAAGAAATAGAATGGGACTAAACAGAAACTTAGAT---------------AAAATTGAATTCCACCCTTACTTCAGAGTCAAAGATTTAACTTTCCTA------------ATAATGGTGCTAACAGTATCCATCAGAATCTCTTTTTTTTTT------CCTTACATCCTAGGAGACCCTGTAAACAATGTACCGGCCAACGCTATGCAAACACCGGTCCACATTCAACCCGAATGATATTTTTTACCGTCCTACGCAATTCTGCGAGCCCTTCCAAATAAAACGGCAGGGGTTCTAGCGCTTGCTTTGTCGGTAAGGATTTTTTATCTTTTACCTTTATTCAATTTTAAGTTT---------------GCAACGAAGTTTTCATCTTATCGGTACATAATTTTCTGATCAACCTTGGCTATATTCTTA------------TTTCTAATAAAAATAGGCGCATTACCTGCGGAAGAACCCTATGTTCTTCTAAGAAAAATAGGATCATCTTTGTACTTCATATTTATTTTA------ATAATTAATTTA------------------------------------
>Rhinophytoptus_c.f._sericeaomeiensis_AH42
------------------------------ATAAAATTAATTCGAAAAGAACAAAGTCTAGTA---TATATTGTAAATAACTCACTATGAGATCTCCCA---------TCACCATCCACAATGACTTACTTCTGAAATTTTGGTTCTGTGTTAGGTGTATGC------------------CTTTTAACTCAA------------------------------------------------------------------ATTATCTCTGGGCTTCTGTTAACATTTCATTACACTTCT---------TACTCTCCAGAAAGATTCTATTCT------------------------GTAGTTAAAATTATACAAGAAGTATGAAGAGGGTGAATTATTCGATTGATCCATATAAACGGAGCTTCGGTGTTC------------------------------------------------------------------------------------------------------------------TTTTTTTTTATTTACCTTCACTTATATCGTGGATTATTTTTTTTTAGGTCA---GTACACAAAAACGTTTGAAACAGAGGGGTATCAATTATAATTATTCTTATGGCAATCTCTTTTTTAGGTTATGTTCTTCCTTGGGGGCAAATATCTTACTGAGCGGTAGCCGTTATTACCAATCTTTTTTCAGTAGTCCCTATAATTGGGGTAGAATTGGTAAAATGAATCTGAGGGGGATTCTCAGTAAGAGCTCCTACTTTGACTCGATTTTACTCTCTTCATTTTCTTTTACCATTCGTACTAACTTTCCTTGTTATTATTCATTTATTCTTCTTGCATAAAGAG---GGGTCTAGAAATAGTTTAGGGTTAAACAGAAATATCGAC---------------AAAGTCGAATTTCATCCTTACTTCAGAATTAAAGACGTAACATTCTTG------------ATGGCGGTTCTTATCTTATCAGTTATAATTTCTTTTTACTTT------CCTTATATCCTAGGGGATCCTGTAAACAATGTACCAGCAAACGCCATACAAACACCAGTACACATCCAGCCAGAATGATATTTTTTGCCATCATACGCAATCCTACGAGCCTTGCCTAATAAAACTGCTGGCGTGATCGCGCTAGCATTATCTGTCAGAATTTTCTATCTATTACCGTTGTTCAACTTCAAATTT---------------TCAACTAAATTTTCTTCACAACGTTATTTCTTATACTGAACAATGGCTGCAATGTTTATA------------TTCTTAATAAAAATAGGAGCCTTACCCGCAGAAGAACCTTACGTATTACTAAGAAAGGTGGGATCAGTTATTTACTTCTCAGCTATTTTA------ATAATTAATTTA------------------------------------
>Rhinophytoptus_broussonetiae_Z401
------------------------------ATATTAATTACACGAAAAAAAAAAAGAATTTTA---AACATTTTAAATAACGCACTATGAGATCTTCCT---------TCATCAACTTCGATAACTTACTTCTGGAACTTTGGCTCAACCTTAGGAATTTGT------------------CTTTTAACTCAA------------------------------------------------------------------ATTTTAAGAGGTATTTTTTTAACCTTTCACTACACATCT---------TACTCTCCGGAAAGATTCAACTCA------------------------ATCTCAAAAATCATACGAGAAATTTGAGGAGGGTGAACCAACCGCCTTATTCATATAAATGGAGCATCAGTATTT------------------------------------------------------------------------------------------------------------------TTTTTTTTCATCTACCTTCACATATTTCGTGGAATCTTTTATTTTAGAAGA---ACCCATAAAAATGTTTGAACAAGAGGTGTATTAATTTTAATTATACTTATGGGTATTTCTTTTTTAGGATATGTTTTACCTTGGGGGCAAATATCATACTGAGCGGTAGCAGTAATCACAAACTTATTCTCAGTGATACCAAAAATTGGAAATACACTAGTAACTTGAATTTGAGGGGGTTACTCTGTTGACTCCCCTACTTTAAATCGATTTTACACCCTCCACTTTTTACTTCCATTCATTTTAAGAGCCATAGTAATGATTCACTTAGTTTTACTACACGAAAAA---GGATCCAGAAACAGAATAGGACTGAGAAGAAATATAGAC---------------AAAGTTCAATTCCATCCCTACTTTACAGTAAAAGACACAATTTTCATT------------TTCATAATATTTTTAGTAGCATTATCAATCTCATTTTACCTG------CCTTACATTTTATCCGACCCCGTCAACAACGTGCCAGCAAATAACATACAAACACCTACCCATATCCAACCCGAATGATATTTTTTACCCTCTTATGCAATTCTACGTGCTTTACCAAGAAAAACAGCAGGAGTGGTGGCTTTAATCTTGTCCGTATCAATTTTTTTAATTCTTCCATTATACAACTATAAATTT---------------TCAATTAAATTTAGAACGATACGATACTTTTTATTTTGGACTATGGTAAGAACATTCATT------------TTTATAATAAAAATGGGATCATTACCAGCCGAGGAACCCTACGTATGGCTGAGAAAAATTGGTTCAATATTATATTTTACATCAATCATA------ATCATAAATGTG------------------------------------
>Rhinophytoptus_broussonetiae_Z292
------------------------------ATATTAATTACACGAAAAAAAAAAAGAATTTTA---AACATTTTAAATAACGCACTATGGGATCTTCCT---------TCATCAACTTCTATAACTTACTTCTGAAACTTTGGCTCAACCTTAGGAATTTGT------------------CTTTTAACTCAA------------------------------------------------------------------ATTTTAAGAGGTATTTTTTTAACCTTTCACTACACATCT---------TACTCACCAGAAAGATTCAATTCA------------------------ATCTCAAAAATCATACGAGAAATTTGAGGAGGATGAACCAGTCGCCTTATGCATATAAATGGAGCATCAGTATTT------------------------------------------------------------------------------------------------------------------TTTTTTTTCATCTACCTTCACATATTTCGTGGAATCTTTTATTTCAGAAGA---ACCCATAAAAATGTTTGAACAAGAGGTGTATTAATTTTAATTATACTTATGGGTATTTCTTTTTTGGGATATGTTTTACCTTGGGGGCAAATATCATACTGGGCAGTAGCAGTAATCACAAACTTATTCTCAGTGGTACCAAAAATTGGAAATACACTAGTAACTTGAATTTGAGGGGGTTATTCTGTGGACTCACCTACTTTAAATCGATTTTACACCCTCCACTTTTTACTACCATTCATTTTAAGAGCCGCAGTAATAATTCACTTAGTTTTACTACACGAAAAA---GGATCCAGAAACAGAATAGGACTAAGAAGAAATATAGAC---------------AAAGTTCAATTCCATCCCTACTTTTCAGTAAAAGACACAATTTTCATC------------TTCATAATATTTTTAGTAGCATTATCAATCTCATTTTACCTA------CCTTACATTTTATCCGACCCCGTCAACAACGTACCAGCAAACAATATGCAAACACCCACCCATATCCAACCCGAATGATACTTTTTACCCTCTTATGCAATTCTACGAGCTTTACCAAGAAAGACAGCCGGGGTAGTGGCTTTGATCTTGTCCGTATCCATTTTTTTAATTCTTCCATTGTACAACTATAAATTT---------------TCAATTAAATTTAGAACAGTACGATACTTTTTATTTTGAACTATAGTAAGAACATTCATT------------TTTCTAATAAAAATAGGGTCGTTACCAGCCGAAGAACCATACGTATGACTGAGAAAAATTGGTTCAATATTATATTTTACATCAATCATA------ATCATAAATGTA------------------------------------
>Rhinophytoptus_broussonetiae_GZ98
------------------------------------ATTACACGAAAAAAAAAAAGAATTTTA---AACATTTTAAATAACGCACTATGGGATCTTCCT---------TCATCAACTTCGATAACTTACTTCTGGAACTTTGGCTCAACCTTAGGAATTTGT------------------CTTTTAACTCAA------------------------------------------------------------------ATTTTAAGAGGTATTTTTTTAACCTTTCACTACACATCT---------TACTCTCCGGAAAGATTCAACTCA------------------------ATCTCAAAAATCATACGAGAAATTTGAGGAGGGTGAACCAACCGCCTTATTCATATAAATGGAGCATCAGTATTT------------------------------------------------------------------------------------------------------------------TTTTTTTTCATCTACCTTCACATATTTCGTGGAATCTTTTATTTTAGAAGA---ACCCATAAAAATGTTTGAACAAGAGGTGTATTAATTTTAATTATACTTATGGGTATTTCTTTTTTAGGATATGTTTTACCTTGGGGGCAAATATCATACTGAGCGGTAGCAGTAATCACAAACTTATTCTCAGTGATACCAAAAATTGGAAATACACTAGTAACTTGAATTTGAGGGGGTTACTCTGTTGACTCCCCTACTTTAAATCGATTTTACACCCTCCACTTTTTACTTCCATTCATTTTAAGAGCCATAGTAATGATTCACTTAGTTTTACTACACGAAAAA---GGATCCAGAAACAGAATAGGACTGAGAAGAAATATAGAC---------------AAAGTTCAATTCCATCCCTACTTTACAGTAAAAGACACAATTTTCATT------------TTCATAATATTTTTAGTAGCATTATCAATCTCATTTTACCTG------CCTTACATTTTATCCGACCCCGTCAACAACGTGCCAGCAAATAACATACAAACACCTACCCATATCCAACCCGAATGATATTTTTTACCCTCTTATGCAATTCTACGTGCTTTACCAAGAAAAACAGCAGGAGTAATGGCTTTAATCTTGTCCGTATCAATTTTTTTAATTCTTCCATTATACAACTATAAATTT---------------TCAATTAAATTTAGAACGATACGATACTTTTTATTTTGGACTATGGTAAGAACATTCATT------------TTTATAATAAAAATGGGATCATTACCAGCCGAGGAACCCTACGTATGGCTGAGAAAAATTGGTTCAATATTATATTTTACATCAATCATA------ATCATAAATGTG------------------------------------
>Rhinophytoptus_broussonetiae_GZ74
------------------------------------ATTACACGAAAAAAAAAAAGAATTTTA---AACATTTTAAATAACGCACTATGGGATCTTCCT---------TCATCAACTTCGATAACTTACTTCTGGAACTTTGGCTCAACCTTAGGAATTTGT------------------CTTTTAACTCAA------------------------------------------------------------------ATTTTAAGAGGTATTTTTTTAACCTTTCACTACACATCT---------TACTCTCCGGAAAGATTCAACTCA------------------------ATCTCAAAAATCATACGAGAAATTTGAGGAGGGTGAACCAACCGCCTTATTCATATAAATGGAGCATCAGTATTT------------------------------------------------------------------------------------------------------------------TTTTTTTTCATCTACCTTCACATATTTCGTGGAATCTTTTATTTTAGAAGA---ACCCATAAAAATGTTTGAACAAGAGGTGTATTAATTTTAATTATACTTATGGGTATTTCTTTTTTAGGATATGTTTTACCTTGGGGGCAAATATCATACTGAGCGGTAGCAGTAATCACAAACTTATTCTCAGTGATACCAAAAATTGGAAATACACTAGTAACTTGAATTTGAGGGGGTTACTCTGTTGACTCCCCTACTTTAAATCGATTTTACACCCTCCACTTTTTACTTCCATTCATTTTAAGAGCCATAGTAATGATTCACTTAGTTTTACTACACGAAAAA---GGATCCAGAAACAGAATAGGACTGAGAAGAAATATAGAC---------------AAAGTTCAATTCCATCCCTACTTTACAGTAAAAGACACAATTTTCATT------------TTCATAATATTTTTAGTAGCATTATCAATCTCATTTTACCTG------CCTTACATTTTATCCGACCCCGTCAACAACGTGCCAGCAAATAACATACAAACACCTACCCATATCCAACCCGAATGATATTTTTTACCCTCTTATGCAATTCTACGTGCTTTACCAAGAAAAACAGCAGGAGTAATGGCTTTAATCTTGTCCGTATCAATTTTTTTAATTCTTCCATTATACAACTATAAATTT---------------TCAATTAAATTTAGAACGATACGATACTTTTTATTTTGGACTATGGTAAGAACATTCATT------------TTTATAATAAAAATGGGATCATTACCAGCCGAGGAACCCTACGTATGGCTGAGAAAAATTGGTTCAATATTATATTTTACATCAATCATA------ATCATAAATGTG------------------------------------
>Quadracus_cudraniae_AH41
------------------------------------------------------------------------------------------------------------------------------TATGCCTTTTATCTCAAATTATCTCTGGGCTTCTGTTATCATTTCATTACACTTCTTACTCTCCAGAAAGATTCTATTCTGTATTTAAAATTATACAAGAAGTATGAAGAGGGTGAATTATTCGATTGATCCATATATACGGAGCTTCGGTGTTCTTTTTTTTTCACTTCT---------TACTCTCCAGAAAGATTCTATTCT------------------------GTAGTTAAAATTATACAAGAAGTATGAAGAGGGTGAATTATTCGATTGATCCATATAAACGGAGCTTCGGTGTTC------------------------------------------------------------------------------------------------------------------TTTTTTTTTATTTACCTTCACTTATATCGTGGATTATTTTTTTTTAGGTCA---GTACACAAAAACGTTTGAAACAGAGGGGTATCAATTATAATTATTCTTATGGCAATCTCTTTTTTAGGTTATGTTCTTCCTTGGGGGCAAATATCTTACTGAGCGGTAGCCGTTATTACCAATCTTTTTTCAGTAGTCCCTATAATTGGGGTAGAATTGGTAAAATGAATCTGAGGGGGATTCTCAGTAAGAGCTCCTACTTTGACTCGATTTTACTCTCTTCATTTTCTTTTACCATTCGTACTAACTTTCCTTGTTATTATTCATTTATTCTTCTTGCATAAAGAG---GGGTCTAGAAATAGTTTAGGGTTAAACAGAAATATCGAC---------------AAAGTCGAATTTCATCCTTACTTCAGAATTAAAGACGTAACATTCTTG------------ATGGCGGTTCTTATCTTATCAGTTATAATTTCTTTTTACTTT------CCTTATATCCTAGGGGATCCTGTAAACAATGTACCAGCAAACGCCATACAAACACCAGTACACATCCAGCCAGAATGATATTTTTTGCCATCATACGCAATCCTACGAGCCTTGCCTAATAAAACTGCTGGCGTGATCGCGCTAGCATTATCTGTCAGAATTTTCTATCTATTACCGTTGTTCAACTTCAAATTT---------------TCAACTAAATTTTCTTCACAACGTTATTTCTTATACTGAACAATGGCTGCAATGTTTATA------------TTCTTAATAAAAATAGGAGCCTTACCCGCAGAAGAACCTTACGTATTACTAAGAAAGGTGGGATCAGTTATTTACTTCTCAGCTATTTTA------ATAATTAATTTA------------------------------------
>QH8
------------------------------ATCAGCATCGTACGTAAAGATGATAAAATCTTT---AACACTATAAATAATTCTTTCTGAGACTTACCC---------TCTCCTTCGACTATGACTTACTTTTGAAATTTTGGATCAACATTAGGAATCTGC------------------CTAGTGGTCCAA------------------------------------------------------------------ATTCTGACGGGGTTGCTTTTGACTTTACATTACACCTCT---------TACGCCGAACAAAGATTTTCTTCA------------------------ATTGTAGAAATCATGCGAGAAGTGTGATCTGGCTGGGTAGTTCGATTCGTACATATAAATGGAGCTTCTGTATTC------------------------------------------------------------------------------------------------------------------TTTTTTTTTATCTACCTACATCTATTTCGTGGTATATTTTACATTAGAGCG---GTTCACAAAAAAGTTTGAGCCAGGGGTATCTCCATTATAATTCTACTAATGGCTATCTCTTTCTTAGGCTATGTCCTACCTTGAGGGCAAATATCCTATTGAGCAGTAGCAGTTATTACAAACTTACTGTCCGTGATCCCTCTGATCGGAAACGAGATTGTACAATGAGTATGAGGGGGATTCTCAGTTAGATCCCCAACTTTAACACGATTCTACTCTTTCCATTTTCTTTTACCCTTCATTCTATCATTCTTAACAATAATTCATTTAATCTTTCTTCACAAAGAG---GGGTCAAGTAACAGAATGGGATTGAACAGAAACATAGAC---------------AAAATTCAATTTCACCCCTACTTCACTGTAAAAGATACTATTTTTATC------------ATTTTAGTATTAATCTTATCGGTAATAGTTTCATTCTTCGCA------CCTTACGCATTAGGAGATGCAGTTAACAATGTTCCAGCTAACGCTATGCAAACTCCAGTCCATATTCAACCAGAATGATATTTTTTGCCCTCATACGCAATCTTACGATCTCTACCAAGAAAGACAGCAGGAGTTATGGCTCTTTTGCTATCAGTATCAATTTTCTATATTATACCATTGTTCAAAATAACTTTT---------------TCTAGAAAATTTAACTCTTACCGACACTTAATATTCTGAATTATAATCATATCTTTTTTT------------TTCCTTATAAAAATAGGAGCTTTACCAGCAGAAGAGCCTTACGTAGCTTTGAGAAAGTGAGGAGCTATGGCTTATTTTAGAAGAATCTTA------ACGGTGAGCCTT------------------------------------
>QH2
------------------------------ATTTTAATTAATCGAAAAAGAGAAAAAATTTTA---GAGACCGTGAACAATTCCCTATGAGATCTACCA---------TCACCTTCCACGATAACTTACTTCTGGAATTTTGGGTCAACTCTCGGGATTTGC------------------TTAGCAACTCAA------------------------------------------------------------------ATTTTAACTGGAATTTTATTAACATTCCATTACACTTCT---------TTTGCAGCCCACAGTTTTAGATCA------------------------GTAGTCGAGATTATACGGGAAGTTTGATCTGGCTGAATCATTCGATTCATCCACATAAACGGAGCTTCAGTATTC------------------------------------------------------------------------------------------------------------------TTTTTTTTTATCTATTTACACCTATTTCGAGGAATGTTTTACCTTAGGGGG---GTCCACAAAAAAGTGTGATTCAGGGGAGTGACAATCATAATTCTACTTATAGCAATTTCTTTCTTGGGATACGTTCTACCTTGGGGGCAAATGTCCTATTGAGCCGTAGCAGTAATTACTAACCTCCTATCCGTGATCCCAGTAGTAGGGAGTGAAGTAGTTACCTGAATTTGAGGGGGGTTCGCTGTCAGGGCTCCAACTCTGACTCGATTCTACTCCCTCCACTTTTTAATACCTTTCATTCTGTCCTTTTTAGTTCTTGTACACTTAATTTTTTTACACACAGAG---GGATCGAGAAATAGTTTAGGCCTAAATAGGAATATAGAC---------------AAGGTACAATTTCACCCTTATTTTTCTGTAAAAGACCTTTCTTTTATC------------GCTTTAGCAATTGTAGTATCACTATTAGTAACTTTTTTCTTC------CCCTACATCCTTGGGGACGCTATCAATAACGTTCCAGCCAATTCCATGCAAACTCCAGTCCATATCCAACCTGAGTGATACTTTTTACCTTCCTACGCTATTCTACGAGCTCTACCCAGAAAAACTGCAGGAGTGTTGGCTTTATTACTATCCGTATCAGTGTTCTATTTTATACCTTTATTCAAGATAAAATTC---------------TCCACTAAATTCACATCTAATCGATACCTTTTATTTTGAATTATAATAGCATCTTTTTTA------------TTTTTAATGAAAATAGGAGCATTACCCGCAGAAGAACCCTACGTAGAGATAAGAAAATGGGGGGCTATAATGTATTTCTCTTCTATTTTG------ATAATTAATATT------------------------------------
>Pseudogarypus_banksi
---------------------------------------ATAAAATCATACTCTTTAATTAATATTAAACCTCTCTTAGATAATTTTATAATTATACCC---------ACCCCCTTAAACATCAGATTTTGATGAACAAATGGATCAACTTTAGGAATTTTA------------------ATTATTATACAA------------------------------------------------------------------ACTATTACAGGATTAATATTATCTAGAGAGTATTCTTCC---------TGTACATCTACAAGTTTTTTCTCT------------------------ATCTTAAGAATTATAAAAAATTCTTCATATGGATGAGTAACTCGATTTTCTCACAGAAATGGAGCAAGAATTTTT------------------------------------------------------------------------------------------------------------------ATATTCCTAATTTACTCCCATATTATACGAAGAATTTATTATAACAACAAC---AAAAATAAGTTAACCTATATAACCGGGATAATTATTTTTATTATAACTATAATTAGAGTATTTTTAGGTTATGTTCTCCCATGAGGACAAATATCGTTTTGAGGTGCAACAGTAATTACAAGTCTTACTACAGTAATTCCTTTTACTGGAAAAACTATAGCTAGATGACTTTGAGGAACTTATACTGTAGGTAGATACACACTGAAACATTTTTTTATACTACATTTCATTTTACCTTTATTAATTATTATAATAATTATAATCCATATTAACATCCTTCATTTAAAA---GGAAGAAAAAACTCTATATTAATTATTTATAATTTAGAA---------------AAATTATCTTTTAGACCATTAATAATCTTTAAAGACATACCTCCTTTT------------TTTATTTTAATTACTATTTTAATAGCAATAAATATATTTAAC------CCATATTTAGTAATAGACCCCCAAAATTTTATTGAAGCCAACCCTATACTCACCCCCACCCATATTAAACCAGAATGATACTTTCTTTTTTCTTATGCCATCCTTCGCAGTATTGCTAACAAAATTGGGGGGGTTCTTGCCCTTATTTTTTCTATTTTAATTTTTATAGTA---CCTATAATAAACCCTCCTTCA---------TCGCCCATAAATTATAACTATTCATTGAAATTATTAATTTATTGAGCAATTATTGTAAATTTAGTT------------ATTCTAACTAATTTAGGAGGTTCTGTAATTAGAGATCCTTTAACAACTATTTCTCAATATATAGGAATTTCATGATTTTTATTATTTTTT------TTATATTATCCT------------------------------------
>Pseudocellus_pearsei
---------------------------ATGAAAAAACCCACCCGAAAAAACAAT---ATCATC---AACATTTTAAATTCAACTTTAATTGACCTCCCA---------TCACCATCCAACATTACATATTGATGAAACATAGGCTCCCTCCTAGGAGTATGC------------------CTAATAATACAA------------------------------------------------------------------ATCATCACAGGATTAATTCTATCTTTACACTACACCCCC---------AACATAGATTTATCATTCATCAGA------------------------ATAAGACACATCACACGAAACGTCAACCTAGGTTGATTTATCCGCATTATACACGCCAACACAGCATCCCTTTTT------------------------------------------------------------------------------------------------------------------TTCCTACTAGCATACATTCATATCTCACGGGGAATATTATTTTCCTCATAC---CTAAATAAAAAAGTCTGATTTTCAGGTATTCTCATCATATTAATATTAATAATAACAGCATTCATAGGTTACGTCCTCCCTTGAGGACAAATATCATTCTGAGCAGCCACAGTAATCACCAATCTCCTATCAGCAATCCCATACATAGGCACACTAATTGTCGAATGAATATGAGGAGGTTTCTCAGTTAGTAACCCAACCCTATCACGATTCTTCTCATTCCACTTCATTCTACCATTCATAATCTTAGCAACTATAATAATTCACATCTTCTTCCTACACGAAAAA---GGATCCTCTAACCCAATAGGAATACACATAAATATAGAA---------------AAATCTCCATTCCACCCATACTTCTCATGAAAAGACCTTCTAGGATTT------------ACCATTACAATATCCATATTCATACATATCTCACTCAATCAC------CCATTCCTATTTATAGATTCCGAGAACTTCATCCCAGCAAATCCATTAGTTACCCCTGTTCACATCCAACCAGAATGATACTTCCTATTTGCCTACACAATCCTCCGCTCCATTCCAAACAAACTAGGAGGTGTTATAGCCTTATTCTCCTCAATCATTATTTTAACTCTCCTACCAATATCC---ATCCACAAA---------TTCAAAACACTCAACATAACACCATCAAATAAAATTATTATCTGAATATTCTTTTCCATTTTCATA------------AGTCTAACCTGATTAGGGGCAAAACCAGTAGAACAACCATTCGACACACTTAGACAAATAATATCACTCCTCTACTTCATATTACTTTCA------CTATTCATTATCAATAAA------------------------------
>Pseudocellus_gertschi
------------------------------ATAAAACCCTATCGTAAAACCAACCAAATCACA---AACATCATCAACTCAACTCTAATTGACCTACCA---------TCACCATCAAATATCTCATACTGATGAAATATAGGATCACTTTTAGGCATCTGC------------------TTATTGACACAA------------------------------------------------------------------ATCCTAACAGGATTAATACTAACCATCCATTACGCACCG---------GATACAGAAACATCATTTTCAACA------------------------ATCAGACACATCATACGAGACGTAAATGCAGGATGATTAATACGAACAATTCACGCTAACGGAGCCTCACTATTC------------------------------------------------------------------------------------------------------------------TTCTTCCTAATCTACATTCACATTGCCCGAGGTATATACTTCTCATCTTAT---TTAAATAAAAAAGTATGATTGACAGGCATCATAATCATCTTAATCCTCATAGGAACAGCATTCATAGGTTACGTTTTACCGTGAGGCCAAATATCATTCTGAGCAGCCACAGTCATCACCAACCTTTTATCAGCCATCCCATATATAGGAAAAATCACAGTTCAATGAATTTGAGGTGGGTTTTCAGTAAGAAATCCAACATTAACACGATTCTTCACCTTTCACTTCATTCTCCCATTTCTAATTTTAATCCTAATAATAACACATATTCTATTCCTACACGAAAAA---GGGTCATCCAACCCTATAGGTCTACCAAACAACACAGAT---------------AAATCACCATTCCACCCATTCTTTTCATGAAAAGACCTCATAGGACTC------------ATAATCACAATAACCATCTTCACACACCTCACATTAAACAAC------CCCTTTTTACTAAGAGACCCAGAAAACTTCATCCCAGCAAACCCACTAGTAACCCCTGTACATATTCAACCAGAGTGATATTTCCTATACGCTTACGCAATCCTACGCTCAATTCCAAATAAATTAGGAGGAGTTATCGCACTAATTACATCCATCTTAATCCTAACAACCCTACCTCTAACC---CACCACAAA---------CATAAAACACTAAAAATGAAAACACACCACAAAATCACCATTTGAATATTTTTTTCAATTTTCATA------------ATTCTAACATGATTAGGAGCTCAACCAGTAGAACCACCCTACGAAAACATCAGACAAATCATAACCATTCTATACTTTACATTTTTTCTA------ACATTCCCACTCAATAAA------------------------------
>Prominens_photiniae_FJ26
---------------------------------ATCTTGCATCGTAATAGTAACACAGTTTTA---AAACAGTTAAATGGAAGGTTGTGAGATCTACCA---------TCCCCTTCTGTTATAAGGTATTTTTGAAATTTTGGATCCATATTAGGATTGTGT------------------TTAGTGATCCAA------------------------------------------------------------------ATTGTCTCAGGATTATTCCTAAGATTCCACTATACATCA---------TTTTCTCCTCAAAGATTTTTTTCG------------------------GTGGTTAGAATTATGCGGGACGTTTGATCCGGCTGGCTAATTCGATTTGCTCACATAAACGGGGCTTCGATATTT------------------------------------------------------------------------------------------------------------------TTTATTTTTATTTATCTACATTTATTTCGGGGATTATATTTTTCTAGAAGA---CTGTACAAAGGGGTTTGGATAAGAGGAGTCACTATTCTCTTGATTCTAATAGCTATTTCTTTTTTAGGGTATGTATTGCCATGAGGTCAAATATCTTACTGAGGAGTCGCTGTAATTACCAACCTATTCTCGGTAGTCCCAGTATTTGGGCAAGAATTGGTCTACTTGCTATGGGGAAATTTTTCCGTAAGGTCCCCAACTTTAACACGATTCTACTCTCTTCACTTTCTTTTGCCCTTTATCCTTAGTTTTATAGTATTAGTCCACCTTTTATCTCTCCATGCTCAA---GGTTCTTCCAACAGGCTAGGTTTACCAAGAAGAACTGAA---------------AAAGTATTTTTTCATCCCTACTTTTCTATCAAGGATACCTTTTTTATC------------ATAATGGCTTTAGGAATATTTATACTCTTAATCATCTATCAG------CCTTTTATTTTAGGAGACCCTGTAAACAACATCCCAGCCAATTATATACAGACTCCTGTTCACATCCAGCCAGAATGGTATTTTCTATGTTCTTACGCTATTCTACGAGCCATGCCCAGAAAGGTGGGAGGAGTTATTTTTTTAGCTCTTTCCGTCTCAATTTTTTACGCTCTTCCATTTTTTAAGTACTCTTAT---------------GCTTCCAAGTTTTCAGTAATCCGATCACACTCTTTTTGAGTGTTTGTCTTTAGATTCTTA------------TTTTTAATGAAGATAGGATCTTTACCGGCAGAGGAGCCATATATCGTCTTAAGCAAAATTGGTTCTTTATTATACTTTGGAAGAATCCTT------ATAATAAGGTCG------------------------------------
>Proiectus_granularpro_Z304
------------------------------ATTAACCTTATTCGAAAAGAAGAAAAATTAGTG---AAGATTGTAAATGGATCATTGTGAGATCTACCT---------TCTCCTTCTTCGATGTCTTACTTTTGAAATTTTGGCTCTACTTTAGGAATCTGC------------------TTAGGCACTCAA------------------------------------------------------------------ATTGTTACAGGATTACTTTTAACTTTCCACTACACATCC---------TACGCAACCGAAAGATTTTCTTCC------------------------ATCGTAGAAATCATGCGGGAAGTCTGATCAGGTTGAGTGATCCGGTTCATCCATATAAATGGGGCATCAGTTTTT------------------------------------------------------------------------------------------------------------------TTTTTCTTTATCTATTTGCATTTATTCCGAGGGTTGTTCTTTTTTAGATCG---GTCCACAAAGGAGTATGAAACAGAGGAGTCACAATTATAATTGTATTGATGGCTATCTCTTTTCTAGGGTACGTGCTACCCTGAGGGCAAATATCTTATTGGGCTGTGGCTGTAATTACCAATTTGTTTTCTGTCATCCCGCTAGTGGGGGAAGACCTGGTGAAATGAATTTGAGGGGGATTTTCAGTTAGGGCCCCTACTCTAACCCGATTCTACTCTTTACACTTTTTATTGCCTTTTGTTCTAGCTTTTCTAGTCATCATTCATTTATTTGCCTTACACAAAGAA---GGCTCAAGAAACAGGCTAGGGCTAAACAGAAACCTAGAT---------------AAGGTAGAATTTCACCCCTATTTCTCTGTAAAAGATTTATTCTTTATT------------ATGGTAGTACTAATTTTATCTATCATAATCTCATTTTATATC------CCATATATTTTAGGAGACCCAGTTAATAACGTCCCTGCCAACGCCATGCAAACCCCCGTCCACATCCAGCCAGAGTGATACTTTCTATCATCTTATGCTATTCTGCGGTCCCTTCCTAGAAAAACCGCGGGAGTCATCGCCTTAGCTCTTTCTGTATCGATTTTTTACTTCCTCCCCCTATTCAACTACAAATTT---------------TCCACAAAATTTTCTCATCTTCGATACATAATGTACTGAATAATTGCAGCCTGCTTTTTG------------TTCATAATGAAAGTAGGAGCTCTGCCGGCTGAAGAACCATACGTCTTAATAGGACAAGTTGGGACAATAATGTACTTTTCTTCTATTTTA------TTCCTTAACGTT------------------------------------
>Phyllocoptruta_sp.nov._CA6
------------------------------ATTCAAATAGAGCGAAAAAAAGTAGAAATCTCT---AAAATTCTTAACAATTCACTTTGAGATTTACCT---------TCTCCTTCTACAATGAGATATTTTTGAAATTTTGGGTCAACGTTAGGAATTTGT------------------TTGGCAATTCAA------------------------------------------------------------------ATCTTAACCGGCCTATTTTTAACCTTCCATTACACCTCT---------TATGCCCAGGAAAGTTTCACTTCT------------------------ATTGTTGAAACTATACGAGAGGCTTGATCAGGCTGAATCGTACGATTTATGCATATAAACGGGGCATCAGTGTTT------------------------------------------------------------------------------------------------------------------TTCTTTTTTATCTACATGCATCTATTTCGAGGAATATTTTATTTCAGAGCA---ACTCATAAAGGAGTCTGAATAAGAGGAGTAACTATCATACTGATCCTAATGGCAATCTCTTTTTTAGGTTACGTACTTCCATGAGGACAAATGTCTTATTGAGGGGTGGCAGTTATTACAAACCTATTCTCCGTGATCCCAGTAGTAGGGCCTGAGTTGGTTGTATGAATCTGGGGAAATTTTTCTGTAGGGGCTCCTACTTTAACTCGGTTCTACTCTTTACATTTTATCTTACCTTTTGTTCTAGCTTTCACTGTAATTTTACACTTAATCGCTTTACATCGGCAA---GGATCGAGAAACACACTAGGTTTAAGAAGAAACTTAGAT---------------AAAGTTCATTTTCATCCTTATTTCACTATTAAAGATGTTATTTTTATT------------ATAATTATCTTAGCTATGTCCCTACAGGTATCATTTTTTATA------CCTTATATCTTAGGGGATTCTTTAAACAATGTTCCGGCCAACGCTATGCAAACTCCCGTTCACATTCAGCCAGAGTGATATTTCTTACCATCTTACGCAATTCTCCGTGCACTCCCTAGAAAAACTGCAGGTGTTATAGCACTAGCATTATCAGTTACGATTTACTACCTTATACCAATGTTTCAGTTAAAATTT---------------TCTACCAAGTTTTCATATCTCCGATATTTAAAATTTTGACTAATACTATCTGCTTTTATT------------TTACTAATAAAAATAGGAGCTTCCCCCGCTGAAGAGCCTTACATTTCAATGAGTAAGGCCTGGACAATAATTTATTTTTCATCAATCATA------CTAATTAATTTA------------------------------------
>Phyllocoptrata_platyclada_S138_12S
------------------------------------------------ATAAGACCCACTGTA---AAAATTCTAAACTCAACACTTTGAGACCTTCCT---------TCTCCAACTTCAATAAGCTACTTCTGAAACTTCGGATCAACCCTGGGGTTGTGC------------------CTAGCTGTGCAG------------------------------------------------------------------ATTGTAACTGGCCTATTATTAACTTTCCATTACACCTCC---------TATGCCACCGAAAGTTTTTCATCC------------------------GTAGTTGAGATCATACGAGAAGTGTGATCCGGCTGAATATTCCGGTTCATCCATATAAACGGTGCCTCGGTTTTT------------------------------------------------------------------------------------------------------------------TTTTTCTTTATTTACTTGCACCTATTCCGAGGCATGTTCTTTCTCAGTGCC---GTGCACAAACAAGTTTGAATGAGAGGTGTCACGATTCTAATTACTTTAATGGCGATCTCTTTTTTGGGTTACGTGCTTCCTTGGGGCCAAATATCCTACTGGGCCGTAGCCGTTATTACAAACTTGTTTTCCGTCATTCCACTTGTGGGGGATTCTTTAGTTAATTGAATTTGAGGAGGCTTCTCCGTAGGAGCCCCTACACTCACCCGTTTTTATTCCCTACATTTTCTATTACCTTTCGTCCTTTCCTTTTTGGTTGTCGCTCACCTCTATATGCTCCATAAAGAA---GGGTCAAGAAATAACATAGGCCTCAACAGAAACTTGGAC---------------AAAAGGCCTTTCCACCCTTATTTCAGAGTGAAAGACTTATCGTTCATT------------CTGTTAGTATTATTTATGTCCATATTAATTTCATTTTATCAG------CCGTACCTTCTAGGCGACCCTGTAAACAGAGTTCCTGCTAACGCGATACAAACCCCTATCCACATCCAACCAGAATGGTACTTTCTACCATCCTACGCTATCCTCCGATCTCTCCCTAGCAAAACAGCAGGTGTCCTCGCGTTAGCCTTATCGGTTGCCATTTTCTATTTCATGCCGTTCTACCAACTAAACTTT---------------TCAACTAAATTTTCAAACTTTCGATATCTAGCATTCTGAGTTGTTATTTTCACATTTATT------------TTCCTAATAAAAATAGGAGCCTTGCCAGCCGAAGAACCCTACACAAGGCTTAGAAAGGCAAGATCAATAATCTATTTCTCTTCCATTCTT------TCCTTAAACCTA------------------------------------
>Phyllocoptrata_platyclada_G6
------------------------------------------------ATAAGGCCCACTGTA---AAAATTCTGAACTCAACACTTTGAGATCTTCCT---------TCTCCAACTTCTATAAGTTACTTCTGGAACTTCGGGTCAACCCTAGGCCTGTGC------------------CTAGCTGTGCAA------------------------------------------------------------------ATTTTAACTGGCCTATTGTTAACTTTCCATTACACCTCT---------TATGCCACCGAAAGTTTCTCCTCC------------------------GTGGTTGAAATCATGCGAGAAGTGTGATCTGGCTGAATATTTCGATTCATCCATATAAACGGTGCCTCGGTTTTT------------------------------------------------------------------------------------------------------------------TTTTTTTTTATTTACCTGCACCTATTCCGGGGTATGTTCTTTCTCAGTGCC---GTGCACAAGCAAGTCTGAATAAGAGGTGTCACAATCCTGATTACTTTGATGGCAATCTCTTTTCTGGGATACGTGCTTCCTTGGGGCCAAATATCCTACTGAGCTGTGGCTGTTATTACGAACTTATTTTCCGTCATTCCACTTGTAGGGGACTCTTTAGTTAATTGAATTTGGGGGGGCTTCTCCGTAGGAGCTCCTACGCTCACCCGTTTTTATTCTTTACATTTCCTGCTACCTTTCGTTCTTTCTTTTTTAGTCGTGGCTCACCTCTACATACTCCATAAAGAA---GGATCAAGAAACAACATAGGCCTGAATAGAAATTTGGAC---------------AAAAGACCTTTCCACCCTTATTTCAGGGTGAAGGACTTATCATTCATT------------CTATTAGTACTATTTATATCCATATTAATTTCATTTTATCAG------CCATACCTTTTAGGCGACCCCGTAAACAGGGTTCCTGCTAACGCGATACAAACTCCTATCCACATTCAACCGGAGTGGTACTTTCTGCCATCTTACGCTATCCTGCGGTCTCTCCCTAGCAAAACAGCGGGAGTTCTAGCCCTAGCCTTATCAGTTGCCATCTTTTATTTCATACCGTTCTACCAACTAAACTTC---------------TCAACTAAGTTTTCAAACTTTCGATACCTAGCATTCTGAATTGTTATTTTCACATTTATT------------TTCCTAATAAAAATAGGGGCCTTGCCAGCCGAAGAACCCTACACGAGCCTTAGAAAAGCGGGCTCAATAATCTATTTCTCTTCCATTCTT------TCCTTAAACCTA------------------------------------
>Phyllocoptes_taishanensis_S90
------------------------------------ATCCAACGAAAAGAAGATAAACTTACA---AACATTGTTAACGGCTCTTTATGAGATTTACCT---------TCCCCCTCCTCTATATCTTACTTCTGAAACTTTGGATCTACTCTCGGGCTATGT------------------TTGGCCATCCAA------------------------------------------------------------------ATCATCACTGGTCTGCTCCTTACTTTCCATTACACCTCA---------TACTCTCCAGAAAGATTTTCATCC------------------------GTAGTAGAAATTATGCGAGAAATCTGGTCTGGATGAGTAATTCGATTCATCCACATAAATGGTGCTTCCGTATTC------------------------------------------------------------------------------------------------------------------TTCTTCTTCATCTACTTACACCTATTCCGAGGTTTGTTTTTCCTCAGATCC---GTCCACAAAAGTGTTTGAATAAGGGGGGTAACCATCCTAATTGCCCTCATAGCTATTTCCTTCTTAGGCTATGTACTACCATGGGGTCAGATATCATACTGAGCCGTAGCTGTCATCACAAATTTATTCTCGGTAGTCCCTTTAATCGGTAACTCGTTAGTCTCTTGAATTTGAGGAGGTTTCTCAGTTAGATCTCCTACCTTAACGCGTTTTTACTCCCTCCATTTCTTGCTACCTTTTGTTCTTTCTTTTTTAGTCATCATTCACTTATTTATACTTCATAAAGAA---GGTTCTAGAAACAGAATAGGCCTAAACAGAAACGTTGAC---------------AAAATTCAATTCCACCCATATTTCTCGGTAAAAGACTTGTTTTACATC------------CTGGCTGTAATCGCATTATCGTTGGCTGTGAGATTCTATTAT------CCTTACATCTTAGGAGACCCCGTAAATAGGATACCGGCGAACCCTATACAAACCCCCATTCATATTCAACCTGAATGATATTTTCTCCCTTCCTATGCCATCCTTCGGTCATTACCTAGAAAAACTGCAGGGGTCCTTGCATTAGCTTTATCAGTGACAATTTTTTACATTCTCCCCATGTACAAGTTCAATTTT---------------TCAACTAAATTCACAGGAGCTCGTTATTTAATCTTTTGGGCTACAATTGCTGCCTTTGCT------------TACCTAATGATCTTAGGAGCTTTACCTGCTGAAGAGCCCTACGTGCTGCTAAGGAAAATTGGTTCTATGACCTACTTCTCCCTAATCCTC------GCTTTAAACATT------------------------------------
>Phyllocoptes_gaotainensus_GS9
------------------------------------ATTATTCGTAAAGAAGAAAAAGTAATC---AATATCGTAAATAATTCTTTATGGGATTTACCA---------TCCCCATCCACTATGTCGTATTTTTGAAATTTCGGGTCTATCTTGGGTATTTGT------------------TTGATAACACAA------------------------------------------------------------------ATTCTAACGGGAGTAGTGTTGACATTTCATTACACTGCA---------TTTGCTCCGGAGAGATTTTATTCA------------------------GTTGTAAAAATCATACGAGAAGTATGGATAGGTTGAATCATTCGATTAATTCACATGAATGGAGCATCGGTTTTT------------------------------------------------------------------------------------------------------------------TTTTTATTTGTATATTTACACTTATTTCGAGGTTTATTTTTCCTAAGATCT---GTGCATAAAAGAGTTTGAAATAGAGGGGTAACCATTATAATTATATTAATGGCTATCTCGTTTTTAGGCTACGTATTGCCTTGGGGACAAATATCTTATTGGGCTGTAGCAGTAATCACAAATTTATTTTCAGTAGTGCCTATTATTGGCGATTCCCTAGTAAACTGAATTTGAGGTGGATTCTCAGTCAGAGAGCCTACCCTAAAACGATTTTATTCCTTACATTTTATACTCCCATTTATTTTATCATTTGTAGTCATTATACATCTTTTTTTTCTCCACAAAGAA---GGTTCGAGAAACAGAATAGGATTAAACAGGAATTTAGAT---------------AAAATCGAATTCCACCCATACTTCTCAGTAAAGGACCTGGCATTTATA------------TTGGCTGTTATTATAGTATCTATCATAGTTTCATTCTTTTTG------CCTTACATTTTAGGTGATCCTGTAAATAACGTACCAGCGAATGCTATACAAACACCGGTACATATTCAACCAGAGTGGTATTTTCTGCCCTCATATGCCATTTTACGATCGCTTCCAAATAAAACAGCAGGTGTTCTGGCTTTAGCGTTATCTGTGTCGATTTTTTATGTACTACCAATTTTTAACTTCAAATTT---------------GCTACCAAGTTCTCTTCATACCGGTACTTACTGTATTGAACTACTGCGGCAGGATTTGTT------------TTACTAATAAAATTAGGAGCTTTGCCAGCAGAAGAACCTTATGTAATACTGAGAAAAATTGCATCAGCCCTATACTTAGCATCGATCATA------ATACTTAATTTA------------------------------------
>Phrynus_sp.
---------------------------ATGTCAACCTCAATTCGTAAATCTCATCCCATCTTA---AAAATCATCAACTCATCTTTAATTGATCTCCCC---------TCCCCATCTAACATCTCCTATATATGAAACTTTGGTTCCATACTCGGAATTTGT------------------CTTTCCATTCAA------------------------------------------------------------------ATTCTAACGGGAATTTTTCTTTCCATACACTACTGCCCT---------GATATCCTCTTAGCATTCAACAGA------------------------ATATCACACATTTGTAAAGATGTTAATTCAGGCTGACCTCTCCGATCAATTCACATAAATGGGGCTAGTCTCTTT------------------------------------------------------------------------------------------------------------------TTCATCTGTCTATATATTCACATTGGCCGAGGATTATATTATAACTCTTTT---CATCTTCATATAACTTGAAATATTGGAATTATTATTCTCATCATAACTATAGCAACAGCTTTCCTAGGTTATGTTCTCCCTTGAGGACAAATATCCTTCTGAGGAGCAACAGTTATTACCAACCTCCTTTCAGCTATCCCCTACATTGGAACAGAAATCGTCCAATGACTTTGAGGAGGATACTCCGTAAATAATGCTACCCTCTCCCGCTTTTTTAGTCTGCATTTTCTTCTTCCCTTTGTCATCTTTGCCTTAGTTTTTATTCATCTTATCTTTCTTCATCAAACT---GGTTCCTCTAATCCTATAGTTCCCAATAGCAATATAGAT---------------AAAATTCCCCTCCACCCCTATTTTACCCTTAAAGATATCCTTGGATTT------------TCCCTAATCCTAACTTTATTCTTCATATTTAATCTCCTCTTT------CCCACAGTTTTATTAGATCCAGAAAACTTTATTCAAGCTAATCCCCTCGTAACCCCCATTCATATTCAACCTGAATGATATTTTCTCTTCGCCTACGCCATCCTCCGTAGAATCCCAAATAAATTAGGTGGAGTCATTGCCCTTTTCGCCTCTATTCTTATTCTTCTCTTACTTCCCTTTATC------AAAAAT---------AATATCCCAATCCACTTTAATCCCTTTTCAAAAATTCTCTTCTGATCCTTTACCTTTAGATTTCTT------------ATGCTTACTTGACTAGGCTCGCAACCTGTTGAACCCCCATTCATTTTCCTAAGTCAATCATTTTCTACCTGTTACTTCCTTTACTTTATT------CTCCTTCATCTCATTTTCTCC---------------------------
>Pholcus_phalangioides
---------------------------ATGCGTCAAGTTGTTCGTAAGAGAGAA------TTA---GGTTTTATTAATGGAATACTAGTAGATCTTCCG---------TCCCCTAGAAGTTTGACTTATATATGGGGGTTTGGTTCGTTATTGGGATTGTTT------------------TTAACTGTTCAG------------------------------------------------------------------CTATTGACTGGTTTATTTTTATCTATACATTATGTTAGA---------TTTATTGATGAGTCTTTTAGAAGT------------------------GTAGTTCATATTATACGGGATGTTAATGGGGGTTGAATAATACGGGTAATTCATTCTAATGGGGCTAGATGTATA------------------------------------------------------------------------------------------------------------------TTCATAATAATGTATATTCATATCGGTCGTGGGTTGTATTATAGCTCATAT---TTTAAGCGTAATACTTGAATAAGTGGAGTTAGAATCTTGCTTTTGTGTATGGGGACTGCTTTTTTAGGGTATGTTTTACCATGGGGTCAAATGTCTTTTTGAGCGGCTACGGTTATTACTAATCTATTATCAGCGGTTCCTTATCTTGGGGTTACTCTTGTTGAGTGAATTTGGGGAGGCTTTTCTGTAGGGGATCCTACGCTGGTTCGGTTTTTTTCTTTTCATTTCTTGTTTCCGTTTGTTATAGTTGTGTTTGTGGTTCTTCATCTTATTTTTCTTCATGATTCT---GGGTCAGGCAATTTTTTAGGGCTTAGTGGTGATGTAGAT---------------AGGGTAGTTTTTCATCCTTATTTTATTTATAAAGATTTAGTGGGGTTT------------ATGGTTGGTTTGGGGTTGTTGATAGTTATTTCTTTGTGGATG------CCGTATGTGTTTATAGATGTTGAGAATTTTATTCCTGCTAATCCTATAGTTACCCCTATTCATATTCAACCTGAGTGATATTTCTTGTTTGCTTATGCTATTTTACGTTCGGTGCCTAGTAAGATTGGGGGGGTGGTGGCTTTAGTTATGTCTGTAGTAATTTTATACATGCTTCCTTTTTTTTCTTTGGCGGGT---------TATGGGTCTCGTTCTTTGTATTTTGGTGGGGAGGTTTTATTTTGAATATTATGTGTAGTGTGATTT------------ATGCTGACTTGATGTGGTGCTTGTGTAGTGGAGGAACCATTTGTGATTTATAGACAGGTATTGAGAATTATATACTTTTTTTTAATGATT------ATTGTGGGGAATTTTGGGGGATTGATTAAG------------------
>Phoebe_hunanensis_S153
---------------------------ATAATAAACTTAATACGGAAAGAAGAAAAAATATTA---AAAATTATTAACAACTCTCTTTGGGATTTACCA---------TCCCCTTCTACAATAAGATACTTTTGAAATTTTGGTTCTACATTAGGGGTGTGT------------------CTATTAGTACAA------------------------------------------------------------------ATTCTAAGAGGTTTGTTTTTAACCTTTCACTACACATCT---------TACGCAGAAGAAAGTTTTAACTCA------------------------ATTTACCTGATTATACGAGAAGTTTGATCTGGATGATTAGTTCGGTATATACATATAAACGGAGCCTCGATATTT------------------------------------------------------------------------------------------------------------------TTCTTATTTATTTACTTACATTTATTCCGGGGAATATTTTTTTTTAGAAGT---GCTCATAAGCAAGTCTGAACCTCAGGAGTTGCCATTATATTAATTTTAATAGCAATTTCATTTTTAGGATACGTACTACCTTGAGGTCAAATATCTTATTGAGCGGTAGCTGTTATTACAAATTTATTTTCAGTTATTCCTATTGTAGGAATAAGTCTAGTAAATTGAATCTGAGGTGGCTTCTCAGTAGGTGAGCCCACACTTACTCGTTTTTATTCGCTTCATTTTCTTTTACCTTTTATTTTAACCTTCGTAGTAATAATACATTTATACTTTCTTCACGAGCAA---GGCTCAAGAAACTCTATAGGTTTAAACAGAAACATAGAT---------------AAAATCGAATTCCACCCTTACTTCTCAGTAAAGGATTTATATTTCATT------------ATGTTGTCCTTATCCTTATTTATAATGGTCTCTTTCTTTATG------CCGTATATGATAGGGGATGCCGTAAACAACATCCCCGCAAACTCGATACAAACACCAATTCACATCCAACCAGAATGATATTTCTTAACTTCCTACGCTATTCTACGATCACTACCTAGAAAAACGGCAGGGGTAATTGCTCTAGCAATGTCTGTGCTTGTATACTTCACTATAATTTTATATAAAATAAAATTT---------------TCAATAAAGTTTTCATCTTACCGGTATTATAATTATTGGTTAATGATTATATCCTTTTTA------------TTCCTAATAAAAATAGGAGCTTTGCCAGCCGAAGAACCTTTCATTCTCTTAAGAAAAATTTCTACAATGACATATTTTGGAACAATATTT------TTACTGAATTTA------------------------------------
>Phalangium_opilio
---------------------------------ATACCAATTCGAAAAACACACCCACTAATT---AAAGTAATTAATTCTGCCTTAATTGATCTACCA---------GCACCTTCAAATATTTCTTATTGATGAAATTTTGGGTCCCTTCTAATTTTATGC------------------TTGATTCTCCAA------------------------------------------------------------------ATCATAACAGGAATTTTTTTAGCTATACACTATACCGCT---------GATGTAAACTTAGCTTTTAATTCA------------------------TTATCCCATATTATACGAGATGTAAATATAGGTTGGATATTCCGATTTATACATGCAAATGGAGCTAGCTTATTC------------------------------------------------------------------------------------------------------------------TTTATCTGCATCTATTTACACATTGGGCGAGGGTTATATTATGGGTCTTAT---AAGTCTTCTACTGTTTGGATAACAGGGGTTATCATCTTATTCATTTTAATGGCTACAGCATTCCTAGGTTATGTGTTACCTTGAGGACAAATATCTTTTTGGGGGGCCACAGTCATTACTAACCTATTCTCTGCCATTCCTTATATTGGAAAAAGCTTAGTAACATGATTATGAGGGGGTTTCTCAGTTGATAACCCCACTCTGACCCGATTCTTCACTCTACATTTTATACTTCCTTTTATCCTAGCAGCAATAATCTTTATTCATATCGTTTTTCTCCACCAAAAA---GGTTCTAATAACCCCTTAGGTTTAAAAAGAAATATTGAC---------------AAAATCCCTTTCCACCCCTACTTTACTATTAAGGACGTTTTAGGGTAC------------TCAATTGTACTAACTTTATTCATCTCTCTAGTTTTAATTTCT------CCCAACCTTCTAGGAGACCCTGAAAATTTCAACCCTGCAAATAGCTTAGTAACCCCTTTACATATCCAACCAGAATGATACTTCCTATTCGCATACGCAATCTTGCGATCTATTCCTAATAAACTAGGAGGTGTCTTAGCCTTAGTATTATCTATTGCTATCCTAATGGTTATACCTTTAATA---AAAAGAAAT---------TTTCAAACACTACAGTTTTACCCTCTAAACCAAATTCTATTTTGGTCATGAGCTAACATCCTAATT------------TTATTAACCTGAATTGGAGCTTCACCTGTTGAAGACCCTTACCTAATAATAGGGCAAGTTCTTACTGTATTATATTTTTCTTATTTTATT------ACTAACCCTTTGCTTACTTTAATGCAAGATAACCTAATCAAAAAAATT
>Pergamasus_crassipes
---------------------------------ATGTTAATACGAAAAACACATTCACTTCTT---TCTGTGGTCAACACCCTCCTCTTAGACCTGCCT---------AGCCCCTCTAACATTTCATACTTATGAAATATAGGAAGACTACTAGGGACGTGC------------------TTACTAACACAA------------------------------------------------------------------ATCATATCAGGGCTATTTTTAGCTATACACTTCACAAGA---------GACGCTACTACTGCCTTTAGCAGT------------------------GTTTGTCATATCACACGAGACATAAACAACGGTTGAGTCATTCGATTTATTCATGCTAATGGAGCTAGCTTATTT------------------------------------------------------------------------------------------------------------------TTTTGTTTAGTGTATATACACATCGGTCGAGGCCTATACTACTCTTCATTT---CATAAAATTTCAACTTGAATTGCTGGAATTTTTATTCTTTTTAGTATAATAGCAACAGCTTTTTTAGGGTACGTGCTACCCTGAGGACAGATGTCCTTCTGAGGGGCTACTGTAATTACAAATTTACTTTCAGCAGCCCCATATATCGGACACGCACTAACCTATTGGATATGGGGAGGGTTTTCCGTAGATAGAGCTACTTTAACTCGGTTTTTCACCTTACACTTTTTAATACCACTATTCACACTCCTTCTAGTAGGCGCACATATTATCTTTTTGCATGAAACA---GGGTCAAATAACCCTTTAGGGACCCCTATAAACTTAGAC---------------AAAATACCCCTACACCCTTACTTCATTTGAAAGGATTTATATGGGATT------------CTACTAATAATCACAGCACTAGGTACCTTAACTCTAATCACC------CCTTACTATTTTTCAGACCCTGATAACTTTGTACCAGCAAACCCCCTTATCACCCCGCCACACATCCAACCAGAGTGATATTTTTTATTTGCATATGCTATTTTGCGATCAATCCCTAACAAACTAGGGGGTGTAGTTGCCCTTCTAATGTCAATTATAATACTTATAGTACCCCCATTAACAATAAAAAATAAA---------TTTTATAATTGTTTTTATTATCCTATAAATAAAATACTATTTTGAGTGTTTGTTAATACATTTATA------------CTGCTAACACACCTAGGCGCATGCCCAATGGAAGAGCCTTATACTTATCTTAGACAAGGTTTAACCCTAATATATTTTTTATTTTATCTA------CTAACACCTTTAATCACTCCAGATATATGACACTTTAAC---------
>Paratemnoides_elongatus
------------------------------------------ATGAAAAATATATTTTTATCTTCAAAACCTCTAACCAACCCACTATTTAATTTACCT---------TCCCCTTCCTTAATTTCATATTGATGAAATATTGGATCTCTACTAGGCTTAATA------------------CTAACCCTTCAA------------------------------------------------------------------ATCTTTAGAGGGCTTTTAATTACAATAAATTACTGCCCT---------AGTTCATTAATAGCTTTTTACTCT------------------------ATTTCAAATATTATACACAATTTATGGGGAGGATGATTAATTCGATTTTCTCACACAGTAGGGGCAAGAATAATA------------------------------------------------------------------------------------------------------------------ATACTATTAATCTATTTCCACGTTGGACGAAATATTTATTATGCTAACTTT---AAGAATACTAAAACCAGATTATCTGGTCTTATTATCCTTTTAATAGTCATAATTACTGCTTTTTTAGGTTATGTCCTCCCTTGGGGACAAATATCCTTCTGAGGAGCTACAGTAATTACAAGATTAGCTTCTGTAATTCCCTTTTATGGAAATATAGTCGTAAAATGATTATGAGGAAACTTTGCAGTATCAAACTCTACCTTAAATCGATTTTTCATACTACATTTTATTATCCCACTCCTCTTACTTGTATTAAGACTAATTCATATTTCAACCCTCCATTCACAT---GGAAGTATCTCCCCTTTATCATTTAAAAAAAATATTGAG---------------ATAATTGAATTTCACCCTAAATTTACTTTTAAAGACTTATTTCCCTTA------------TGACTTATTATAGTAATAATTTTTATTATAGCACTAAATGCC------CCATTTAAATTTATAGACCCAGAAAATTTTATTATTGCAAACCCTTTAAGAACCCCAAATCATATTCAACCCGAATGGTATTTTCTCTTCTCTTATGCTATTTTACGGTGTATCCCTAATAAAGTTGGAGGTGTAATTGCACTAATTCTCTCTATTATAGTTGTTATTACC---CCAATAATTAAAACACCTTTT------------ATAAACAACTCTTTTTCCCCCTTTAAAAAACTCTACTTCTGATTTATGTTATGTTCCTTAATT------------TTACTAACTTGAGTAGGTGCTAACCCTGTAAGAGAGCCTTTAATTTTCCTAGCACAAATTTATACTATACTTTACTTCTACTCATTTGCA------TTCTTA------------------------------------------
>Paraleius_leontonychus
---------------------------ATAAAAACACAAAAAATCAAAAAAGATCCCATCATA---AAAACAATCAAAACCTCTCTACTTGATCTTCCG---------ACCCCAACTTCAATCTCATTTTTATGAAACATGGGATTCCTGCTAGGAATAACT------------------CTAGTACTACAA------------------------------------------------------------------ATCGTGACAGGGCTAGTAGTGTCAATGATATATAACTCA---------GACGCAAAAGAAGCTTTCACATCT------------------------ATGGTAAAAATCATACAAGACATCAACACTGGATGAGTCACCCGGATACTTCATATAAACGGGGCCTCCTTATTT------------------------------------------------------------------------------------------------------------------TTTATCTTACTGTACATTCATACAGGACGGGGGATTTACTTCAACTCCCCCATAAATCAAAAAAAGGTATGGCTCTCAGGCGTTGTTATTTTGCTTATAGTAATGGCTACTGCTTTTTTAGGATACGTGCTACCATGGGGACAAATATCATTCTGAGGAGCCACTGTAATCACGGGTGTCCTATCAGCAATCCCAATTGTTGGAAATGATTTAACCATTTGAATTTGAGGGGGCCCTTCTGTATCTAGACCAACCCTTAACCGGTTTTTCTCCTTGCATTTTCTGCTACCCATAATTATTGCCGCCCTTGCGATGGTACATCTAATCCTGCTACATGAAAAA---GGCTCGTCAAATCCAGCCAACACCCTCACCTCTTCCGAT---------------AAAGTAAAATTTAATCCCCTTTTTTCATTAAAAGACAGATTGCCTATA------------ATTTTAATCAGAATTTCACTCATAGTGTTAATTAGAAACAAC------CCCAACGCATTAGGGGACGTGGAAAATTACAATACCGCCAATCCACTAAATGCCCCTTTACACATTCAACCAGAATGGTACTTCCTATTTGCTTACGTCATCTTACGATCTATCCCATCAAAATTAGGGGGAGTCATTGCATTAGCAATGTCAATTCTAATTCTAACCGTT------TTAGTCACAACGAAATCA---------AAA---CCTACTAAATTCCATCCAATCAAAAAAAGAAAAGTATGAACTTTAATCTCGGTCATTGTC------------ATTCTAACCTGAATTGGAGCAAAACCCGTAGAGGCACCCTACGAAGGGATCGGTCAGATCTACTCAATCCTGTATTTTATTTTCATGCTA------ACTCTT------------------------------------------
>Paracalacarus_podocarpi_S142
---------------------------------ATAATCAATCGAAAAGAAGGAAACACA------AAAATTGTAAACAATTCATTGTGAGACCTCCCA---------TCTCCGACTTCTATAACCTACTTTTGAAACTTTGGCTCAACTTTAGGTATTTGT------------------CTGGGAATCCAA------------------------------------------------------------------ATTACCACTGGGCTTCTACTAACGCTACATTACATCTCT---------TTCTCAGAACAAAGATTCAGATCT------------------------ATTGCTATGATCATACAAGAAATTTGATCTGGATGGGTTATTCGATTAATCCACATAAACGGTGCTTCAGCCTTC------------------------------------------------------------------------------------------------------------------TTTTTAATAATCTACATACATCTGTTCCGAGGTATATATTTTTTCAGACCC---CTACATAAAAAAGTGTGACTCAGAGGGGTAACCATTATAATCGTGCTTATGGCCATCTCTTTCTTAGGGTACGTACTACCCTGAGGCCAAATGTCTTATTGAGCAGTAGCTGTAATTACTAATTTAATCTCAGTGGTCCCACTAGTGGGAGATGAAATTGTAAACTGAATTTGAGGAGGTTTTTCAGTTGACACCCCTACTCTAATTCGATTTTATTCGTTTCATTATTTGCTCCCTTTTATTTTATCTGTTCTGGTAATCGCTCATCTAGCCTTTCTCCACAAAGAA---GGGTCTAGAACTAACTTGGGCGTAAACAGAAACATCGAG---------------AAGATTCAATTCCATCCTTACTTTTCCGTTAAGGATTTATTCTTTATC------------GGTATAATTATCGCATTAAGATTGTCAGTATCTATATACTTC------CCATACATTTTAGGAGATACTATCAACAATGTACCTGCCAATCCGATACAAACCCCCCATCATATTCAGCCTGAATGATACTTTCTCACATCTTACGCTATTCTTCGAGCCCTCCCCAGAAAAGTAGCTGGAGTATTAGCTTTACTATTTTCAGTATCCATCTTTTACATTTTACCAATATATAAATCCTCCGCA---------------TCTATAAACTTCTCAAAATTCCGATTATTGTTCTTTTGAACATTTATCTTTAGCTTTCTA------------TTTTTAACTTTAATAGGCGCGTCAGAGGCTAAAGAACCATACATCATAATAAGAAAGATGGCATCTATAACTTATTTCTCTAGTATTCTC------TTAATCAACCTA------------------------------------
>Panonychus_ulmi
---------------------------------------------------------ATAATT---AAAAAAATTTTTAGATCTTTGATTTTTATTAGC---------ACTCCTTTAAATATTAGATTGATATGAAATTTTGGTTCAATATTAGGATTAAGT------------------ATAAGAATTCAA------------------------------------------------------------------GTAATTTCAGGTTTTTTTTTATCTATACATTATAACTCT---------GATATAAATTTAGCTTTTAATAGC------------------------TATATTTTAATAAGTAAAATTTTTTTTAATGGATTAATTATACAAATAGTTCATGCTCATTTTTCCTCTATAATT------------------------------------------------------------------------------------------------------------------TTTATTATTATATATATTCATATTTTAAAATCATTAATAAATAAATCTTTT---AATAAAAGATTTATATGATTTAGAGGAAATATAATATTATTTATAATTATAGGTTCTGCTTTTTTAGGGTATGTTCTTCCTTGAGGTCAAATATCTTTTTGAGGAGCAACTGTTATTACAAATATTTTATCTTCTATCCCTTTTATTGGTTTAAAAATTACTAATTGAGTTTGAGGAGGCTACTCAGTAGATAATCCTACTTTAAATCGATTTTTTTCTTTGCATTTTTTATTACCTTTTATTATTTTATTTATATCAATTATTCATTTAAATATTTTACATGAAAAA---GGTTCTTCTAATCAGATAGGATTATTTTCTTCAATTGAT---------------AAAGTT---TTTTGGAAAGTTTTTATATTCAAAGATATAATTTCTTTA------------TTTATAATAATAATAATATATTTTTTTTTTTTTTTTTTTTTTATTGATCACCATTTTAGAATAGCAAAAGAAAATTTTTTTCCTGCTGATCCTTTAAACACCCCTATCCACATTAAACCTGAATGATATTTTATATTTGCATATTCATTATTACGTTCTATCCCTAGAAAAATTGGAGGAATTTTTAGTTTATTGATTTTATTTATCTTATTTTTCACATTATTTTTAAATAAATCTTATTAT------------------TCTAAATTTTATTTTCTTAAAAAAATAAAAGTTTTTACATTAATTATTTTTTTCGTT------------ATTATAACTAATCTAGGTTATAAGTTAATTGAATTTCCTTTTACAGAGATATCT---------------TTAGTTTTTGGTTTATTAATA------ATATTAAACATTTATTTTTTA---------------------------
>Ornithodoros_brasiliensis
---------------------------------ATGCTAATTCGAAAATCTCATACCCTTTTA---AAAATCATCAACTCAACCTTAATTGATCTTCCA---------GTCCCATCAAATATTTCATATTATTGAAACTTAGGATCACTATTATCATTTTGC------------------TTAATAATTCAA------------------------------------------------------------------ATTCTTACTGGAATTTTTTTAGCAATACATTTCTCAAGT---------GACATCTCCACAGCATTTTCGAGT------------------------GTTTCACACATTTCTCGAGATGTATATATAGGATGACTAATTCGAGCAGCCCATGCAAACACAGCTTCTTTCTTT------------------------------------------------------------------------------------------------------------------TTCATCTTTTTGTATATCCATGTAGCTCGTGGCATATATTATTCATCTTTT---ACACTAAAGGGCCCATGAATATCAGGAATCTTAATTATTTTCATTTTAATAGCAACTGCTTTCCTAGGTTACGTTCTACCCTGAGGCCAAATATCATTCTGAGGTGCAACAGTCATTACCAATTTACTATCAGCCATCCCATATATTGGAACTATAATTACACAATGACTTTGAGGAGGTTTCTCCGTTGACAATCCAACTTTAACACGATTCTTCACATTACATTTTCTATGTCCCTTTGTTCTATTAGTCCTAATAATCATTCATATCTCCCTTCTTCATGAAACA---GGATCTTCAAATCCTCTTGGAATTTCATACAACATTGAC---------------AAAATTCCATTTCATCCATATTTTTCATTAAAGGACATTTTAGGATTA------------GTATTAATAACACTAATTTTAATAACAATCATTACAATTTTT------CCTTATTTATTTTCTGACCCAGAAAACTTCCTAATAGCCAATCCTTTAATCACCCCACCACATATCCAACCAGAATGATACTTCCTATTTGCCTATGCAATCTTACGATCTATTCCTAACAAATTAGGTGGAGTAGTAGCCCTAGTCATATCAATTTTAATTATCACTACACTCCCATTTTCTACTAATCCAAAA---------TTTAAATCATCTTCAATAAATCCATTAAAAAAAATTACATTTTGAATTTTTGCTAATATTTTCATT------------CTACTTACATTTATTGGAGCTTGCCCAGTAGAAAATCCTTTCATTATTATAGGCCAAATCCTAACAATTTTATACTTCTCATTCTTTATC------ATCATTCCAACTATAAAA------------------------------
>Ornithoctonus_huwena
---------------------------------------ATTCGAAAAAGTGAGAGGGTTTTG---GAGGTGATTTCTAATTTTTTGGTCGATTTACCT---------TCTCCATCTTCTTTGAGATATATGTGGAATTTTGGTTCATTGTTGGGTGTATTT------------------TTGTTATTTCAG------------------------------------------------------------------ATTGTGACTGGAATGTTTTTAGCTATTCATTTTACTGGA---------GATGTAAATATTTCTTTTTTTTCG------------------------GTAATTCACATTATACGGGATATTAGATGGGGTTGGGCGATTCGTGTATTACACTCAAATGGGGCTAGATCGTTT------------------------------------------------------------------------------------------------------------------TTTTTGTTGTTGTATCTTCATATTGGGCGGGGGTTGTACTATGGATCTTAT---CGTTTAGGAAAAACTTGAATGAGAGGAGTAACTATTTTTTTATTGAGAATGATTACTGCTTTTTTGGGTTACGTATTACCTTGAGGACAAATATCTTTTTGAGCAGCTACTGTAATTACTAATTTGTTGTCTGCTGTTCCGTATATTGGAGTTATTCTAGTAGAGTGGGTTTGGGGGGGTTATGCTGTAAGAAATCCGACTCTTACTCGATTTTTTTCTTTTCATTTTATTTTGCCTTTTATTATTTTAGGATTAGTAATTGTTCATTTGATGTTTCTTCATGAAACA---GGATCAAGAAATCCTTTAGGTTTAATAATAAATGTTGAT---------------AAGATTAGATTTCATCCATATTATATTTCTAGGGATATTGTTGGCGTT------------GTGTTAGCTTTTATATTTTTGTTTTTGTTAAGAATAATACAC------CCTTTTGTTTTTATGGATAGAGAAAATTTTATTCCTTCAAATCCCTTGGTAACTCCGGTTCATATTCAACCTGAGTGATATTTTCTGTTTGCGTATGCTATTTTGCGTTCAATTCCTAGAAAGATTGGTGGTGTTGTTGCTTTAATAATATCTGTTTTGATGTTGTATTTTATTCCAATTTTTTATAATCAGAGG---------TTTAAAACTATGTGCTTTTATTGATTAGGACGGTTTTCTTTTTGATTATTTGTGATTATTTGAATG------------GTGTTAACTTGAATTGGAGCTCGAGAAGTGGAGAGACCTTATATTGAAATTGGAAAGCTAGCTAGTTTTTTTTATTTTGTGTTTTTTTTT------GTAATGTGACTATTAATAAAGATTCAGGATAATATTATAAATTGGTTT
>Oribatula_tibialis
---------------------------ATGAAATTTCAAGAGTCCAAAAAAAACCCAATTCTA---AAAGTAATAAAAAGATCTCTCCTAGATCTACCT---------ACCCCCTCCTCCATTTCGTTCATATGAAACATCGGATTCCTGTTAGGAATAACC------------------CTATCCCTGCAA------------------------------------------------------------------CTAATCTCGGGACTAATTCTATCCATAGTCTATACAGCA---------GACGCCTCTACAGCCTTTTCAAAC------------------------ATAGTTAGAATCATACAAGACATCAACACCGGCTGAATCACACGAATAATCCACATAAACGGAGCCTCCCTCTTC------------------------------------------------------------------------------------------------------------------TTTATACTACTATACATCCACACCGCACGAGGTATCTACTTTAACTCTCCAGCAAACCAACAAAAAGTTTGAATCTCAGGAGTAGTCATCCTCTTAATAGTGATAGCCACCGCCTTTCTGGGGTATGTCCTCCCCTGAGGACAAATGTCATTCTGAGGAGCTACCGTAATCACAGGAGTTCTCTCTGCTATCCCACTAGTAGGAGGAGACCTCGTAACTTGAATCTGAGGAGGTCCTTCAGTTTCCAGCCCCACACTAAATCGATTCTTTTCCCTACACTTTCTTCTTCCCATAGTAATCGCAGTCCTAGTAATTACTCACCTAATTCTACTACACGAAAAG---GGATCCACAAACCCATCAAACACAGCCTTTAATCCAGAC---------------AAAGTAAAATTCAACCCACTATTTCTAATCAAGGACTCATTACCCCTC------------ATCATGCTAGCACTGAGCATAATTTCCCTCTCCTCTTTAACC------CCAAACATCCTAGGAGACGTAGAAAACTTTAATGAAGCCAACCCTTTAATTGCTCCCATCCACATCCAACCAGAATGATACTTCCTATTTGCATACGTAGTTCTACGATCAATCCCATCAAAGCTAGGGGGGGTCGTAGCTCTAGGAGCCTCCATCCTAATCCTAGCCATT------CTAATCTCAAGAAAATCC---------TTC---CCTACAAAATTCAACCCTACAAAAAAAATAAAATTCTGATTGTTTATCTCCATCATTCTA------------ATTCTCACGTGAATCGGGGCAAAATCAGTAGAAAGACCCTTCGAAGGAATCGGACAAATCTACACCATCCTATACTTCTCTCTAGTAGTC------TCAATT------------------------------------------
>Oppia_africana
---------------------------ATGAAAAATCTAGAAATAAAAAACAATCCCGTTTTA---TTCCTACTCAAAAAATCTCTTCTAGATCTCCCC---------GCCCCATCCTCCATCTCAATATTATGAAACATAGGATTCATATTAGGTTTCACA------------------CTAGGACTCCAG------------------------------------------------------------------ATCGTTTCTGGCCTCGTTCTGTCTATAATATTCACCGCA---------GACACCTCTAAAGCCTTTGACACC------------------------ATAGTAAATATTATACGAGATAATTTTATAGGATGAAGCACACGGATAATTCACATAAATGGTGCATCCTTATTC------------------------------------------------------------------------------------------------------------------TTTATCTTAATCTATTTACACACTGCACGAGGAATCTATTTTTCATCACCTAAAAATCAAATAAAAGTATGAATGTCAGGAGTGGCTATCTTATTAATCTTAATGGCTACTGCTTTCCTAGGATACGTGCTACCATGGGGCCAAATATCATTCTGAGGGGCCACTGTAATTACAGGAACTTTATCAGCTATTCCAATCTTAGGACCTGAAATTGTTACATGAATATGAGGGGGGCCCTCAGTTGAAAACCCAACACTGATACGATTCTTCTCTCTTCATTTCATCCTACCTATTATCATCGCCGCTATGATAATCATTCATTTAATTTTGCTACATGAAAAA---GGTTCCTCCTCCCCCATTAATAATCTAACAAGCCTAGAC---------------AAAATCAAGTTTAATCCCTTCTACTCTTTAAAAGACTCTGTACCCATC------------CTCCTCACCGCCCTACTTTTTGTTTCCTTTGTCTTCTACTCC------CCCAACCTTTTAGGAGATGTTGAAAACTACAAAATCGCAAATCCACTTATTGCTCCTGCCCACATCCAACCAGAGTGGTACTTCCTATTCGCCTACACAATTCTACGATCTATTCCCTCAAAACTGGGGGGAGTGGTGGCTCTTGCCGCCTCCATCATCATTTTAGCATTC------CTCTCAGTTAATAAAAAA---------AAT---TCACTCAAATTTAATCCCCTGATAAAATTAAAATTCTGATTGCTATTTTCCATCCTGGTA------------ATCTTAACATGAATTGGGGCTAAAACTGTAGAGCCACCTTTTGAAAAAATTGGACAAATTTACTCCTTTCTCTACTTCTCCGTTATTTTA------TCCATATGT---------------------------------------
>Opilio_parietinus
---------------------------ATGAAATATCCTCTACGAAAAACTCACCCTATTATT---AAAGTTATTAATTCTGCCTTAGTTGATTTACCA---------GCCCCGGCTAATATTTCCTACTGATGAAATTTTGGCTCAATACTAATTCTTTGT------------------TTAATCATCCAA------------------------------------------------------------------ATTATTACTGGAATTTTCCTAGCCATACATTATACTGCA---------GATATTAACCTAGCTTTTAACTCC------------------------CTATCCCATATCATACGAGATGTTAATATAGGTTGGATATTCCGATTCATACATGCTAATGGGGCTAGTCTATTC------------------------------------------------------------------------------------------------------------------TTTATTTGTATCTATACCCATATTGGGCGAGGAATCTATTATGGATCCTAC---AAATCAATTACAGTATGAATAACAGGGGTAATTATTTTATTCATTCTAATAGCCACAGCTTTCTTAGGCTATGTTCTTCCATGGGGTCAAATATCTTTTTGAGGGGCTACAGTAATTACTAACTTATTTTCAGCCATTCCATATATTGGTTCAAGACTAGTAACTTGGCTTTGAGGGGGATTTTCTGTGGATAATCCTACTTTAACACGATTTTTTACCCTTCACTTTTTAATACCTTTTATTTTAGTAGCAATCATTTTTATACACATTGTTTTTCTTCACCAGAAA---GGTTCAAATAACCCGCTCGGGTTGAAAAGTGAGGGGGAT---------------AAAATTCCATTTCACCCTTATTTTACTATTAAAGATATATTAGGTTAC------------ACTATTGTGCTATTAATATTTTTTTCTCTAATTTTAATTTCC------CCCAATCTTTTAGGAGACCCAGAAAATTTCAATAAAGCTAATAGCCTAGTAACTCCCCTACATATTCAACCTGAATGATATTTTTTATTTGCTTATGCTATTCTTCGGTCAATTCCTAATAAATTAGGAGGAGTATTAGCACTAGTAGCTTCTATTGCCTTTTTAACCTTATTCCCTGCTATA---AAGAGAAAT---------TTCCAAAGTTTACAATTTTACCCTTTTAACCAAATCCTCCTTTGAGCATGAATTAATTTAATTATT------------TTACTAACTTGAATTGGAGCCTCCCCAGTAGAACCCCCTTTTCTACTAATAGGACAAATATTAACTTTAGCTTATTTTTCTTATTTTATT------ATACACCCCCTGCTGATAAAAACTCAGGATAAACTTTTAATAAAT---
>Oligonychus_shinkajii
------------------------------------ATAATTCTATCAAGAAAAAAATTAATT---AAAAAAATTTTAAACAACATTTTTTTTATTCCA---------ACACCTTCAAATATTAGATTAATATGAAATTTTGGATCTTTGCTAGGATTAAGA------------------ATAGTAATTCAA------------------------------------------------------------------TCAATTTCAGGAATTTTTGTTTCTATACATTATTGTAAT---------AATACTCTTTTAGCTTTCAACTCT------------------------TATATTTTTTTAAGTAAAATTATTGAAAACGGAATAATTTTACAAATAACTCATGCTCATTTTTCATCTATTATT------------------------------------------------------------------------------------------------------------------TTTATTATTATATATATTCATATTATAAAATCTTTACTAAATAAATCTTTT---AATAAAAAACAAATGTGAATTTCAGGGAATTTAATATTATTTATAATTATAGGATCCGCTTTTATTGGGTATGTTTTACCTTGAGGACAAATATCTTTTTGGGGAGCAACAGTTATTACTAATATTTTATCTTCAATTCCATTTTTAGGAAAAAAAATTGTTTTTTGAGTTTGGGGAAGATTTTCCGTTGATAATCCTACATTAAATCGATTTTTTTCTTTACATTTTTTAATACCTTTAATAATTTTAGCTATATCAATAATTCATTTATCTATTCTTCATGAAAAA---GGCTCATCTAACCAAATAGGATTAAATTCAAGAAAAGAT---------------AAAATTTATTTTAATAAAAGATTTATATTTAAAGATTTAATTTCTTTA------------ATATTAATAGTAATATTTTATTGCTTAATATTATCATTTTTTATTGATTTTCATTTTAGAATAGCAAAGGAAAATTTTTTTCCAGCTGATCCTTTAAATACACCTTTACATATTAAACCTGAATGATACTTTATATTTGCTTACGCAATTTTACGATCTGTACCAAGAAAAATTGGAGGAATTTTGAGATTATTAATTTTATTTTTATTATTTATTTTATTAATATTTAATAAATCAAATTAT------------------TCAAAATTTTTTTTTAAAAAAAAAATATTAATTTTTATTTTTTTAACCTGTTTTATT------------ATTCTTACTAATATAGGTTATAAATTAATTGAATACCCTTTTACAGAAATTTCA---------------TTATTTTTTGGTATATTAATT------ATTTTAATTTTACCTTTAATA---------------------------
>Oligolophus_tienmushanensis
---------------------------------ATACCTCTACGAAAGACTCATCCTATTATT---AAAATTATCAATTCATCATTAATTGATTTACCA---------GCTCCTTCTAATATTTCCTATTGATGAAATTTTGGTTCAATATTAATTCTATGC------------------CTAATAATTCAA------------------------------------------------------------------ATTATTACAGGGGTATTTTTAGCTATACACTATACTGCC---------GATATTAATCTAGCTTTTAACTCA------------------------CTATCTCATATTATACGAGATGTACAACTAGGGTGAATATTTCGATTTGCACATGCAAATGGAGCCAGATTATTT------------------------------------------------------------------------------------------------------------------TTTATTTGCATTTATCTACATATTGGACGAGGGGTTTACTATGGTTCATAT---AAATCTACAACTGTATGATTAACAGGAGTACTAATTTTATTCATTTTAATAGCTACAGCATTTCTAGGATACGTTTTGCCTTGAGGCCAAATATCTTTTTGGGGCGCCACTGTCATTACTAATCTATTCTCAGCCATCCCCTACGTAGGAAGAAATTTAGTATCTTGACTTTGGGGGGGATTTTCAGTAGACAACCCTACTTTAACCCGATTTTTCACTCTTCATTTTCTACTCCCTTTTATTATAACTGCAATAATTTTAATTCATATCGTATTTCTCCATCAAAAA---GGTTCTAATAACCCAATAGGGTTAAAAAGTGAAATTGAT---------------AAAATCCCATTTCACCCTTACTTTTCTATTAAAGATATTTTAGGTTAT------------ACAGTAATACTTACTGCATTCTTTATAGTGGTACTGATCTAC------CCTAATTTAATAGGGGATCCAGAAAATTTTAATAAAGCAAATAGTCTAGTTACCCCCCTTCATATCCAACCAGAATGGTATTTTTTATTTGCGTATGCAATTCTACGCTCTATCCCAAACAAATTAGGAGGAGTTATTGCTCTAGTAGCGTCTATTGCTTTATTAATTATTCTCCCATTGACT---AAAAGAAAT---------TTTCAAAGAATACAATTTTACCCTATAAACCAAATTATATTTTGAATCTGAGTAAATTTAATTATT------------TTACTAACATGAATTGGAGCATCTCCTGTAGAAAGACCTTACTTAATTTTAGGACAAATATTTACAGTAATATATTTTAGTTACTTCATT------ATAAACCCCTTATTAATAATTACTCAAGATAAAATTTTAAAA------
>Nymphon_gracile
---------------------------ATTACCGTCCTATTCGATCTAAATAAAAATATCATC---AAATTAATAAAAACATCCATATTAAATTTACCT---------TCCCCTAGAAATTTATCCTCTATATGAAGATTTGGATCTATATTAACAATTTGT------------------TTATTTATACAA------------------------------------------------------------------ATTATTACAGGTTTATTTTTATCTATACATTATTGTCCA---------GACACAGAAATAGCATTTAATTCA------------------------ATATCCCATATTGTACGAGACGTAAAAAATGGGTGATTATTACGTAGAATTCATGCTAATGGAGCATCATTATTT------------------------------------------------------------------------------------------------------------------TTCTTACTTATATATATCCACATTAGACGAGGTTTATATTTTAACTCTGTG---AAATTAACATATACCTGAAGAATTGGAGTAATAATTTTAATAATTAGAATAGCAACAGCTTTCATAGGATATGTACTACCATGAGGGCAAATATCTTACTGAGGAGCAGCAGTAATTACAAATATACTTTCTGCAATTCCATATATAGGAACTACAATTGTTCATTGATTATGAGGAGGATTTTCAGTTAATAATGCTACATTGAATCGATTTTTTTCACTACATTTTATTTTACCTTTTATTATTTTAATAATAGTAATAGCTCATTTTGCTGCCCTTCATATTACA---GGTTCTAGAAATCCTTTAGGAATAAGA---GATACAGAC---------------AAAATTCCATTCCATCCAAGATTCACTATTAAAGATATATTTGGATTT------------TCATTAATATTTATTTTTCTATTTAGTTTAAGAACTATTAAT------CCTAATTTACTAAGAGACCCAGAAAATTTTATTCCAGCTAATTCAATAGTTACTCCAGTTCATATTCAACCGGAATGATATTTTTTATTTGCATATGCTATTTTACGTTCTATTCCTAATAAATTAGGAGGAGTATTAGCATTATTTTCATCTATTTTAATTCTTTTAATTTTACCCATCACTAATAAAAGAATA---------ATCCAATCTAATAAATTTTATCCAATAAATAAATTCCTATTATGACTTTTTTTTATAAATACTATT------------ATATTAACATGAGCAGGAGCAAAACCAGTAGAAGATCCTTTTAGATCTTTAAGAGTTATTTTTACTTTAAATTACTTCTTTTATTTTATT------ATTAATCCAATTCTATATAAAATATGAGATAAA---------------
>Nothopuga_sp.
---------------------------ATGATCATTCCTTTACGAAAAACACACCCTTTAATT---AAAATTATTAACTCATCTCTAATCGATCTTCCT---------TCCCCCTCAAATATCAATTATATATGAAATGTCGGTTCTTTACTTGGATTATGC------------------TTAACAATCCAG------------------------------------------------------------------CTAGCTTCAGGAATCTTCCTAGCAATACATTTCACAGCA---------GACATCGATCTTGCCTTCTCCAGA------------------------GTATCACACATCATACGAGATGTAAACTTTGGATGATTATTACGAATCATGCACGCAAACGGAGCTTCGCTTTTC------------------------------------------------------------------------------------------------------------------TTCATTTTTCTATACCTACACATTTTACGGGGTATTTATTATGGGTCATAC---CGTCTAATAATAACTTGGTCTTCAGGAGTTATTCTACTTTTTGTAACAATAGCAACAGCTTTCCTAGGTTATGTACTGCCCTGAGGACAAATATCTTTCTGAGGTGCAACAGTCATTACTAATTTAGTCTCCGCTATCCCTTACATCGGATCAACAGTAGTTTACTGATTATGAGGAGGTTTCTCCGTACAAAATGCAACTTTAACACGGTTTTTCACCCTTCACTTCCTCTTGCCTTTTATTATTGCAGCCCTAGTGATAATTCATCTCCTTTTCCTGCATCAAACA---GGATCAAACAACCCTCTAGGAATAAATAGTAACATTGAC---------------AAATCCCCATTCCACCCTTATTTCTCTATCAAAGACATATTAGGTTAT------------GTCCTTGTTCTAATACTATTCACCTTACTAATCTTATCAAGC------CCTTTCATGTTAGGAGATCCAGAAAATTTCAATCCTGCAAACCCTATATCCACACCTATTCATATCCAACCAGAGTGATATTTTTTGTTTGCATACGCCATCCTCCGATCCATTCCAAATAAATTAGGAGGAGTTATCGCTCTTGTCCTATCAATCGCTATTTTATTAATTCTTCCTATTACAAACAAATTCAAA---------ACTCAGCCTCTCTCATACCAACCTTTAAATAAAGTCCTATTTTGATTGTTCCTAAATACCGCAATT------------ATTTTAACCTGAATCGGAGCACGTCCAGTCGAACCGCCTTTTGAAACAATTGGACAGTTATTTACTTTTATTTATTTTTCATATTTCATA------ATTAACCCCATAATTAAA------------------------------
>Nothoaspis_amazoniensis
---------------------------------ATGATCACCCGAAAAAATAACAACATTCTA---AGTATCATCAACTCAACATTAATTGACTTACCA---------GCCCCATCCAACATTTCATACATATGAAATTTTGGGTCTCTTCTATCATTCTGT------------------CTTATAACTCAA------------------------------------------------------------------ATTCTATCTGGAATTTTCCTGGCATTTCACTTCTCAGCA---------GACATTAACTTAGCATTCTCAAGA------------------------ATTTCCCACATTTCACGAGATGTAAATTTCGGCTGATTAATTCGAGCAATTCACGCTAACACAGCATCCTTATTT------------------------------------------------------------------------------------------------------------------TTTGTATGTCTTTACATCCATATCGCTCGAGGAATCTATTATTCATCTTTT---TTATTACAAGCAACCTGGTTATCAGGAACATTTATTATTTTCTTACTAATAGCAACAGCCTTTCTAGGATATGTTTTACCATGAGGCCAAATATCATTTTGAGGAGCAACAGTAATTACAAACCTCTTATCAGCAATTCCCTACATCGGAACTAAAATTACCTATTGAATTTGAGGAGGATTTTCTGTAGACAATCCTACCTTAACACGATTCTTCACTTTACATTTCCTTTTTCCATTTATCTTATCATTTTTAATTATAATTCATATTTCTTCTCTACACGAAACA---GGTTCTTCAAACCCTCTCGGATTGACCAATAATATCGAT---------------AAAATTCCATTTCACCCATATTTCTCTTTAAAAGATCTAATTGGAGTT------------ATTTCATTAATCTCAATTTCATCTTTATTAATTTTAATCAAT------CCATACTTACTAATAGATCCAGAAAACTTTTTAATAGCAAACCCTTTAATCACTCCGCCTCATATCCAGCCTGAATGATACTTCCTATTCGCATACGCAATTTTACGCTCAATCCCTAACAAATTAGGGGGAGTAATTGCTTTAATCATATCTATTATAATTATTATATCACTCCCATTAACCGTAAAACCAAAA---------TTTAAATCCTCCTTCAATAACCCACTAAAAAAATTACTATTTTGATTATTCGTTAACATTTTCATC------------CTCTTAACCTTCATTGGAGCCTGTCCAGTCGAACCTCCTTTTATCTTAATTGGACAAACCTTAACATTTATATACTTCTCATTTTTCCTA------TTAATTCCATTGATT---------------------------------
>Neoscona_theisi
---------------------------ATTTTTATTTCTCTTCGTAAGCAAGATAATATTTTG---AAAATTGTAAATGGGTCTTTAGTAGATCTTCCT---------TCACCTTCAGGATTAACTTATTTTTGAAACTTTGGGTCTTTATTAGGAGTTTTT------------------TTATTTTTTCAA------------------------------------------------------------------ATTGTTACTGGTTTGTTTTTAGCTATACAATTTTCTGGT---------AATGTAATTTTATCTTTTGATAGA------------------------GTAATTCATATAATTCGAGATGTTAATTATGGATGATTAATACGTGTAGCTCATGCTAATGGAGCAAGATTTTTT------------------------------------------------------------------------------------------------------------------TTCTTATTTATATATATTCATATGGGTCGGGGATTATATTATGGGTCTTAT---CGATTTAATAAAACGTGATTAAGAGGGGTTACAATTTTATTATTGTCTATGGCTACGGCTTTTTTAGGATATGTATTACCATGAGGTCAAATATCTTTTTGGGCTGCTACCGTAATTACTAATTTATTATCTGCTATTCCTTATGTGGGGGTAATGCTAGTTGAATGAGTTTGGGGTGGATTTTCAGTTGGAAATTCAACTTTAACTCGATTTTTTGCTTTTCATTTTATTTTACCATTTATTATCTTATTTATGGTAATTCTTCATTTATTATTTTTACATGAAACT---GGGTCTGGTAATCCTATGGGATTAAATAGAGATTATGAT---------------AAGGTTGGGTTTCATCCTTATTTTAGAATTAAGGATATTTATGGTTTT------------GCTATAGTATTTATTTTATTTATATTTGTGTGTCTTGAAACT------CCTTGTATTTTTATGGATGTAGAAAATTTTATTCCTTCTAATCCTATAGTTACTCCTGTCCATATTCAACCAGAATGATATTTTTTATTTGCTTATACTATTTTGCGTTCAATTTCTAGAAAGATTGGGGGGGTAATTGCTTTAGTTATATCAGTCGTAATTTTATATTTTTTACCTTTATATTTAAAGCATAAT---------TTTCGAAGAACTATATTTTATCCTATAATAAAGATTTTATTTTGATATTTTGTAGTTAATTGAATA------------TTATTGACTTGAATCGGGGCTTGTGAAGTGGATTATCCTTATATGCAATTAGGAATAGTATTTAGATTTTTATATTTTATAATATATTTT------ATGTTTTGAATGTTTGGGGAATTACAAGATTTATTAAAT---------
>Neoepitrimerus_platyclad_S138
------------------------------ATTCAAATTATACGAAAAGAAGAAAAAACTGTA---AGGATTCTTAACGGATCTTTATGAGACCTGCCT---------TCTCCGTCAACATTAACATACTTTTGAAACTTTGGCTCGACATTAGGGTTATGC------------------CTTGGTATCCAA------------------------------------------------------------------ATTCTAACAGGGCTACTGTTAACCTTCCATTACACATCT---------TACGCTTTTGAAAGATTTTCCTCG------------------------GTGGTAGAAATTATGCGAGAAGTATGATCGGGGTGAGTAGTTCGAATAATCCACATAAATGGGGCATCAGTATTT------------------------------------------------------------------------------------------------------------------TTTTTTTTCATTTACCTACATTTATTTCGTGGGATATTCTACATGAGGTCT---GTCCATAAATCGGTCTGAAATAGAGGGGTCACAATTATAATCACCCTAATAGCAATCTCCTTCCTGGGGTACGTTCTACCTTGGGGACAAATGTCATATTGGGCCGTTGCTGTAATCACAAACTTATTCTCAGTGGTACCCATTGTAGGAAACCAATTGGTAAACTGAATTTGAGGTGGTTTTTCAGTAAGATCACCGACCTTAACCCGATTCTACTCACTTCACTTTCTACTTCCTTTCGTCCTAAGATTCCTAGTGATCATCCACTTATTTATGCTACACAAAGAG---GGCTCAAGAAACAGAATGGGTGTAAATAGAAACATGGAC---------------AAAGTAGAATTTCATCCTTACTTTACAACAAAAGACTTGTACTTCATT------------GTAGGGGTAATTATATTTTCTATAATAATTTCGTTTTATAGA------CCCTACATCCTAGGTGACCCCGTTAACAGAGTTCCAGCAAATGCCATGCAAACTCCTGTCCATATCCAACCTGAATGATATTTTTTAACCAGGTACGCTATTTTGCGTTCCCTACCCAGAAAAACAGCAGGAGTAATCGCCCTAGCCGCATCAGTAGCAATTTTTTACCTAATGCCCTTATTCAACCTGAAATTT---------------TCTACAAAGTTTAGGTACACTCGATTTTTTGTATTTTGAACGATGGTAGCCTCATTTGTG------------TTCATAATGAAAATAGGGTCTCTCCCGGCGGAGGAACCTTACGTACTTTTGAGGAAGATTGGGGGTATAATTTATTTTTCTTCTATTATC------ATAATTAATTCT------------------------------------
>Neocalepitrimerus_rosa_GX37
------------------------------ATTTCTTTAATGCGAAAAAATGGAATTTTTCTT---AAACAATTTAATAATGGTTTATGAGATCTTCCT---------TCCCCTTCAGTTATATCTTATTTTTGAAATTTTGGTTCAATACTGGGATTATGT------------------TTGGTCTTACAA------------------------------------------------------------------TTAATTTCTGGCCTTTTTCTTAGCTTCCATTATGTTTCT---------TATTCTAGTGAAAGATTTTCTTCA------------------------ATCCTTCTTATTATGCGAGAAGTCTGATCTGGTTGAATAATTCGTTATTTTCATATAAATGGTGCTTCTTTCTTT------------------------------------------------------------------------------------------------------------------TTTTTATTTATTTATTTACATTTATTCCGAGGTCTTTATTTCTTTAGGCAT---AGGAATTATATAATTTGAATCAGAGGTGTTATCATTTTGTTAACTTTAATAGCTATTTCATTTTTAGGTTATGTACTTCCTTGAGGTCAAATGTCATATTGGGGAGTAGCTGTGATTACTAATCTTTTTTCAGTCATTCCAATTATTGGTTCAGAGTTTGTCTTATGATTATGAGGAGGATTTTCAGTTAATGAGCCTACTTTAGTACGATTTTATTCTTTCCATTTTCTTTTTCCCTTTATTCTATCATTTTTAGTTTTGGTTCACTTAATTAATTTACATCAGAAA---GGATCAAGGAATAACGTAGGTTTAAATAGTGACACGGAT---------------AAAATTTTTTTTCATCCTTATTTTAGAGTAAAAGATTTATTTTTTGCT------------TTACTAACTTTTTTAGGGTTTATTGGGTTAGTGATAATTTCT------CCATATCTTTTAGGAGATCCAGTGAATAATGTGCCTGCTAATTTTATGCAAACTCCTGTTCATATTCAACCAGAATGATATTTTTTACCTTCTTATGCGATTCTTCGCGCTATACCTAGAAAAGTTGCGGGAGTTATTTTTTTAGGTCTGTCTATTTTAGTTTTTGCTTTTTTAACATTTTTTCAATACCGTCAA---------------TCTAGAAAATTTTTTACTCTTCGTAGTCAAATTTTTTGAGTCTTTATTTCTTCTTTCTTT------------TTTTTGATAAAAATAGGATCTTTACCAGCAGAGGAACCATATGTTTTAGCTAGAAAATTAGGTTCTTTTTTTTACTTTTTAAGACTATTT------TTACTTAATATT------------------------------------
>Nalepella_abiesis_Z275
------------------------TTGAATTATATATTTCTTCGAAAAAACTCAAAAATCAAC---AATTTAGTTTCATCATCCGTTTGGGATTTACCT---------TCTCCTTCTTCCATATCCTACTTCTGAAATTTCGGCTCATTACTAGGTTTAACA------------------CTTTTATCTCAG------------------------------------------------------------------ATTATTTCAGGCTTATTATTGTCTATACATTATATTTCT---------CTTTCCGATTTTAGTTTTTCTAGA------------------------GTAATTCATATGAATCGAGATGTAGTTGAAGGCTGAGTACTTCGATTCATTCACATCAATGGAGCCTCTTTCTTC------------------------------------------------------------------------------------------------------------------TTTATCTTCGTTTACTTGCATATATCACGTAGCTTGTTTTTCTCTAGATTT---ACTCATAAAAAAGTCTGAATTAGAGGCTCCTTTATTCTAGTTCTTTTAATGGCCGTTTCATTTTTGGGATATGTTCTTCCTTGAGGGCAAATATCTTACTGAGCAGTTGCTGTCATTACCAACTTATTTTCAATTTTCCCCTTAATTGGCGAAGATTTAGTTTACTGAATTTGAGGTGGTTTCTCAGTAAGCTCTCCAACCTTAGTTCGTTTTTACTCTCTTCATTTTCTCTTACCATTTCTTTTACTATTCTTAGTCTTAGTACATTTGTTTTATCTTCACATAGAA---GGATCTAGTTCAAATTTAGGATTAAATAGAAATATTGAT---------------AAGTTGATTTTTCATCCTTTTTTTTCTTTAAAAGATTTTCTGAGCTGA------------ATATTTATATTTATTATTTTTATTTCTATTGTCTTATTTGAA------CCATATCTATTTGGGGATCCTGTAAATTTTGTTCCTGCTGATCCTTTATCAACTCCTCTTCATATTCAACCTGAATGATATTTTCTTTTCTACTATGCTATCCTTCGTTCCTTTCCTAGGAAATTGGTAGGAATTTTAGCTCTTTTATGTTCTTTACTTTTATTGTTTATCCTTCCTTTGTTTTATTATAAATTT---------------TCTTCTAAATTTAGGAACTTTCGTTACTTAGTTTACTGATTCTTTTGTATTAATTTTATG------------TTCTTGTCATATCTAGGGGCTATGCCTGCTGAAGGTATTTATTTAGTAGCCAGCTATTTTCTCACCTTATTCCATTTTTTTCTTTTTTTT------ATAATAAATCTC------------------------------------
>Mesobuthus_martensii
---------------------------------ATGAGCCTTCGAAAACGTCACCCAATCTTA---AAGCTTTTAAATTCTTCTTTAGTAGATTTACCC---------TCCCCTTCAAGAATTTCTTATTTTTGAAATTTTGGTTCACTTTTAGGTCTTTGT------------------CTACTTCTTCAA------------------------------------------------------------------ATTTTAACTGGTCTTTTTTTGGCTTTTCATTATACTGCG---------GATATTTCTTTAGCTTTTTCTAGA------------------------GTTTCCCATATTTGTCGGGATGTAAATTTTGGTTGACTTCTTCGAAATCTTCATTTAAATGGAGCCAGAATTTTT------------------------------------------------------------------------------------------------------------------TTTGTTTGTTTATATTTCCATATTGGTCGGGGTATTTTTTTTGGATCTTTT---AAGTTTCATTTTACTTGAATGACAGGAGTTGTTATTTTCTTACTTACGATGATTACTGCTTTTTTAGGTTATGTCCTCCCTTGAGGACAAATGTCTTTTTGAGGTGCTACTGTTATTACTAACTTAGTTTCTGCTGTGCCCTATGTAGGCTCTGAGGTGGTTCAGTGGTTATGAGGGGGTTTTTCTGTAGATAATCCTACTCTAACTCGATTTTTTTCTTTTCATTTTCTGTTTCCTTTTATTATTCTCGGGGGTGTTCTTGTTCATTTAATTTTTTTACATGAAAGG---GGATCAGGAAATCCTCTTGGAGTTAAGAGAGATTTTGAC---------------AAAGTCCCGTTTCACCCCTATTTTACCTTAAAGGATTTATTAGGGGTT------------TTGTTTTTAATTAATTTTTTAGTTGTTATTTCTTTATTATTT------CCTAATACTTTGTCCGACCCTGAAAATTGTATTCCAGCAAATCCTTTAGTCACACCTGTTCATATTCAACCTGAATGATATTTTTTATTTGCTTATGCTATCCTTCGTTCGATCCCTAATAAGTTAGGAGGAGTAATTGCTTTGGTTTTATCTGTTCTTATTTTAATATTATTAAGATTTTCT---TCTTCGAAG---------AAACGTGCATTTTCATTTAGTATTGAGAATCGAAGATTGTTTTGAAGATTGGTAAATGTTTTTATT------------CTTCTAACTTGAATTGGAGCTCGCCCTGTTGAGTTTCCTTATATCTTTTTAGGTCAAACCTTATCAGTCCTCTATTTTAGTCTTTTTTTG------------------TTATTCTTTTTAAAAAAG------------------
>Mastigoproctus_giganteus
---------------------------ATGAAAAAATCCATTCGAAAATCCCATCCATTACTA---AAAATTATTAATCAATCATTGATTGATTTCCCC---------TCACCATCTAACATCTCTCTAATATGAAGATGAGGATCAACATTAGGATTACTT------------------TTAATAACCCAA------------------------------------------------------------------ATTTTAACTGGTATTTTTTTAGCAATCCATTTCTCAGGG---------GATCTGATATTAGCTTTTTCCTCA------------------------ATTTCCCATATCATACGAGACGTAAATATAGGATTTGTTATTCGAGCCATCCACGCAAATGGAGCTAGTCTTATA------------------------------------------------------------------------------------------------------------------TTCATTGCACTTTATATCCATACAGCACGTGGGATTTATTATAAATCATTT---ATAAAAATAGAAACTTGGTCAGTAGGGGTGATCATCCTTATCATTTCAATACTGACTGCTTTTTTAGGGTATGTTCTCCCATGAGGACAAATATCTTATTGGGGAGCTACAGTAATTACTAACCTTTTATCTGCCATTCCTTATATTGGGCCAGAGATAGTAACATGACTCTGAGGAGGATTTAGTGTTGAAAACCCAACCTTAACACGATTTTTTACCTTTCATTTTATTTTTCCATTTATCCTAATTGCATTGGTAATCATCCACCTTATATTTCTTCATCTCTCA---GGATCATCCAACCCAATCAATAATTCAAGAAAAACAGAT---------------ATAATTTCATTCTCCCCTTATTTCATCTCAAAAGATATAATTACTTTT------------TTGTTTTTCCCCTTATTCTTAATTTTTATCTCTTTAATTTTT------CCTTATTCCCTTATAGACCCCGAAAATTTTCTCCCAGCAAACCCCCTAGTTACCCCTACCCACATCCAACCAGAATGATATTTTCTATTTGCTTACTCCATTCTTCGGTCTATTCCTAATAAACTGGGAGGAGTCATTGCCTTAATTATATCCATTGGGATTATTATTTTTTTACCAATAATAAATCCACAAAAA---------TGAATAAATTTAGCATTTCTTCCCCCATCCAAAATTATTTTCTGGAACTTAATCACAGTCATTATC------------ATTTTAACTTGGATTGGAGCCCGTCCAGTAGAACCACCTTTTATAAAAATTGGCCAAATCTCAACAGTTTTTTATTTTTTTTCTTATTTC------ATTTTCCCCTTATCTGAAAAATATTGAAGTAAT---------------
>Mahunkania_secundademo
---------------------------ATGCCAAATAATTTTAAAACA------------------------ATCGTTAACGGTGTTGTAAATTTACCA---------ACTCCTTCTACTATTAACTATTATTGAAATATAGGTTCCCTCTTAGGTCTAACT------------------TTAGTAATTCAA------------------------------------------------------------------ATTTTATCTGGTTTCTTGATTTCTTTGCATTATTCTTCT---------TCTGTTAATGAAGCTTTTTCTAGA------------------------GTAGTTCATATAACTCGAGATGTTAATAATGGTTGAATTATACGAAGAATTCATATAAATGGAGCTTCTTTATTC------------------------------------------------------------------------------------------------------------------TTTATTCTTATATATATTCATATTGGAAAAAATATGTACAATTCCTCTTTT---CTTATCAAAATTACTTGATTGACCGGGGTAGTTATTTCTCTTTTACTTATAGCAACGGCATTTTTAGGTTATGTTCTTCCTTGAGGACAAATATCTTTTTGAGCTGCTACAGTTATTACTAATATATTATCTGCTATTCCTATTTGAGGAAAGGAAATTGTAGAATGAATTTGAGGGGGATTTTCTGTTAGATATCCTACTTTAACTCGATTTTTTTCACTTCATTTTCTTTTGCCACTTGTTATTGCTTTAGTTTCTTTAATTCATATAGTTTCTTTACATAAAACA---GGTTCTTCTAATCCTATTAATATTTCTATGAGAAAGGAT---------------AAAATTAGTTTTCATCCTTATTTTTCTGCAAAGGATATTTTAGGTATT------------GTTTTAGTTTTATCAATTTTCTTTCTTTTTATTTTTTTCTCT------CCTTATATTTCTAGTGATCCCGAAAATTTTATTCCAGCTAATCCTATGGTTACCCCTATTCATATTCAACCTGAATGATATTTTTTATTTGCTTATGCTATTTTACGAAGAATTCCTAATAAGATAGGGGGAGTAGTTGCCTTAGTTATAAGAATTATAATTTTGATAATTAAGCCTTTTCAAACAATAAATAAG---------AAATTTTCTTCTAGATTTAAGCCTTTCAAGAAATTGAATATACAATTGTTTTTTAATGTATTTTTT------------ATTTTAACTTGAATTGGAACTAAGGCTATTGAAACACCTTTTTATGAGTTAGGTATGATTTTTAGAGTAATTTATTTTGTCTCTATTATT------ATTATA------------------------------------------
>Liphistius_erawan
---------------------------------ATGCTAACACGAAAACACCACCCATTAATA---AAAATTTTTAATATATCCTTATATGATCTTCCA---------ACCCCATCAAGAATCTCCTATATATGAAATTTTGGTTCACTCCTTGGCATTTCC------------------CTAATCATTCAA------------------------------------------------------------------ATCCTAACAGGGCTATTTTTAACTATGCATTTCTCAGCA---------GACATCAATCTTTCATTCCAAAGA------------------------GTGGCTCACATTTACTATGACGTAAACTACGGTTGATTAATACGCTCTATTCATTCTAACGGGGCAAGACTTTTC------------------------------------------------------------------------------------------------------------------TTCCTGCTAGCCTACCTTCATTTAGCACGAGGAATATATTACGGAGGCTAC---CGAAAGCCAGAAGTATGAAACATTGGGATCATCATCCTATTAACAATAATAGCCACAGCATTCCTAGGATATGTATTACCATGAGGACAAATATCATTCTGAGCAGCCACTGTCATTACTAATCTTCTCTCTGCTATTCCCTCCCTAGGGCCTACATTAGTACAATGATTATGGGGAGGATTTTCAGTAAGAAACCCTACTCTAACACGATTCTTTGCTTTACACTTCATCCTACCATTTATCATTATAGCATTAGTAATTGTTCATCTCCTTTTTCTTCATCAAAAG---GGTTCTAGTAACCCCTTAGGGGTTACTAGAAATAACGAC---------------AAATCTCCTTTTCATCCTTACTTTACAAGAAAGGATGTATTAGGATTT------------ACAATTACAATATTGCTACTTACCTTATTTTCCCTCTACCTA------CCATTTGCATTAAGAGACGCAGAAAATTTTATTCCAGCAAACCCGCTGATCACCCCTCTTCATATCCAACCAGAATGATACTTTCTCTTCGCCTATGCTATCCTACGCTCTATTCCAAATAAAATTGGAGGGGTGATCTCCCTCTTTCTTTCCATTCTTATTTTCTTAACCCTTCCAATTCTACTTAATCATAAA---------TTTCAATCAACGCAATTTTACCCATTAAGAAAACTTCATTTATGGAGTTTTGCAACTCTATTCATC------------CTCTTGACATGAATGGGGGCTCAATCGGTTGAGCCCCCATTCGATTCACTAAGACTGTACCTTTCAATAATTTATTTTTCTTTTTTCCCC------TTAATAATATTACTTCACAAAATTATAGACAAATTACTT---------
>Limulus_polyphemus
---------------------------ATGACAACACCCATTCGAAAATCACACCCTTTAATA---AAAATTATCAATTCATCCCTTATTGATCTTCCT---------TCACCATCAAACATTTCATATATATGAAATTTCGGCTCCCTATTAATCCTCTCC------------------CTATCAATCCAA------------------------------------------------------------------ATCTTAACGGGAATTTTCCTCTCCATGCATTATACATCT---------GACATTTCACTTGCATTTTCCAGA------------------------ATCTCACATATTTGCCGTGATGTAAACTACGGATGAATATTTCGAGTAATTCATGCAAACGGAGCTTCACTTTTC------------------------------------------------------------------------------------------------------------------TTTATCTGCCTTTATCTTCACGTAGGACGAGGTATTTATTATGGCTCTTAC---ATAAATCACATAACATGAAATTCTGGCATTATCATTCTTCTCCTTTCAATAGCAACAGCATTTCTAGGCTATGTCCTCCCATGAGGACAAATATCCTTCTGAGGAGCAACAGTAATCACCAACTTAGTCTCAGCAATTCCATACATCGGGCAACTTCTAGTCCAATGATTATGAGGAGGATTCTCAGTTGGTAATGCTACCCTCACCCGATTTTTTACTTTACACTTTATATTACCATTCATAATTTTAGCTATAATTATACTTCATATTCTATTTCTTCACCAAACA---GGATCTAATAACCCCTTAGGTATCAACAGAAACACCGAC---------------AAAATTCCTTTCCACCCTTACTTTTCCTCAAAGGACATTTTTGGCTTC------------CTTTTAATTTTAATACTATTTTCAGTAATTTCCATAACCTCC------CCCTACTTATTGAGAGACCCAGAAAACTTCAATCCAGCTAATCCTCTTGTAACCCCAATTCATATTCAACCAGAATGATACTTCTTATTTGCATATGCCATTCTACGATCAATCCCTAACAAATTAGGGGGAGTAATTGCACTTCTCCTTTCAATCCTTATTTTATTCATCCTCCCCCTTACTAATAACCCCAAC---------TTTCGAAGCCTAAATTTCTACCCCATCAATCAATTCACTTTCTGAGCCCTAATTTCCGTATTTATT------------CTCCTCACATGAATTGGCTCCCGTCCCGTAGAAGAACCTTATGAACTAATTGGCCAAATTCTCACAATTACTTACTTTTCATATTTCATT------ATCAACCCTATCCTTTTAAAAATTTGGGATAAAATTCTC---------
>Leptotrombidium_deliense
---------------------------ATGAAAAATCGATTAGCACAAAATTTT------------------------CAAGAAATTACTTCTTTACCT---------ACTCCTGTTTCTATTTCTTATTTATGAAATATAGGATCTATGCTAGGAATAGTC------------------TTAGTTCTTCAA------------------------------------------------------------------ATCCTAAGAGGTGTTTTTATTTCAATACACTACAATTCG---------------CTTGAAGCCTTTGAATCA------------------------GTTATTCATATCTCACGAGATGTAGAAATGGGAATAGTTATACGATCCATTCACGCTAACGGAGCCTCTTTTTTT------------------------------------------------------------------------------------------------------------------TTCATTTTAATTTATACACATATTTTTCGGGGGATTATATTTTCGTCTTAT---AAAAAACCAATTACTTGATCTTCAGGCTCTATTATATTCCTTATACTAATAGGAGCAGCCTTTCTAGGATATGTATTACCTTGAGGACAAATGTCCTTTTGAGGAGCAACAGTTATCACTAGTTTAGCTTCTGCTATCCCTTTGATTGGAAAAGATATTGTAGAATGATTATGAGGTGGGTTTTCAGTAGGCTTTCCAACTCTTTCTCGGTTTTTTTCTCTTCATTTTCTTATTCCTCTTTTAATTGCAGGGCTATCAATAATTCATTTATTAGGGCTTCACACAACA---GGATCTTCCAATCCAATTGGTTCTAAAAATGATCAAGAT---------------AAAATTGATTTTCATCCCTATTTTACAATTAAGGATCTATTTTACTTC------------GCAATTACGTTTTTTATATTTTTGTTAGTCTCTTTAAAAACT------CCCTATTTATTAATAGACCCAGACAACTTTTCTCCTGCCAATCCTATAAGAACACCAGTTCATATTCAACCTGAATGATATTTTCTATTTGCATATGCTATTTTACGATCAATTCCAAATAAGTTAGGTGGAGTATTAGCATTAGTTTTAAGAGTTATCATTCTTTTT------CCTTTAATAATCAAGAAAAAA---------ATA---AACATTAAATATTCCCCACGAACAAAGGTCATTTTAAGTTTAATATTATTTTCCTTTATT------------TTATTAACTTGAATTGGAGCAATACCCCCTGAGCCACCTTATTCTCAATTGGGAGCGTTTGGGGGAATTCTTTACTTTATTTCTTTTCTTTATTTCCTCTCTCCTGTCTTGAAAACAGGGAATAGA------------------
>Leipothrix_sp._Z372
------------------------------ATAGTAATCTATCGAAAAAAAGAAACAATAATA---AAAATCATAAATAATTCATTATGAGATCTACCG---------TCCCCTTCTTCCTTGTCATTATACTGAAATTTTGGTTCAATGTTAGGTATTTGC------------------TTATCCATCCAA------------------------------------------------------------------ATTATCTCAGGTTTAATACTAACTTTCCATTACACTTCT---------TTTTCTCTCGAAAGCTTCAACTCT------------------------CTAAACTTAATTATACGTGAAGTATGAATAGGTTGATTTGTGCGTTTTATTCATATAAACGGAGCTTCCGTATTT------------------------------------------------------------------------------------------------------------------TTCTTTTTTATCTACTTGCATTTATTTCGAGGAATATTCTTTTTCAGAGCT---ACACATAAGAAAGTTTGAGTCAGAGGTGTTTTCATCATGATTACTCTAATAGCTATCTCTTTTTTAGGCTACGTCCTTCCTTGGGGTCAAATATCATTTTGAGCAGTAGCTGTAATTACAAATTTGTTTTCTGTTGTACCTAAATTTGGATTAGAATTGGTGCACTGAATTTGAGGTGGCTATTCAGTTAGAAGCCCAACACTTACCCGATTCTATTCTTTACATTTTTTGCTTCCTTTCTTTATTTCATTCTTGGTAATTTTACATCTTTTAACCCTGCACAAAGAG---GGATCTAGAAACCCTTTAGGAATTAACAGAAATATAGAT---------------AAAATCGAATTTCATCCTTATTTTACTACAAAAGACACTATATTTATT------------TTAGGGATTATTTTATTTTCTGTTGCTATTTCTTTCTTCAAA------CCCTATTTATTAGGAGACCCTACCAATAATATACCCGCTAACCCAATACAAACCCCTATCCATATTCAACCTGAGTGGTACTTTTTACCTTCATATGCTATTCTTCGCTCTCTTCCTAGAAAAACCGCAGGGGTTGTAGCTCTAGCTATATCTGTGATAATTTTTTTAGCTATCCCAGCATTCAACTACAATTTT---------------TCTACAAAATTTAGAAATATACGATACTTAATATTTTGGACATTTTTATTTTCCTTTTTA------------GTATTAATAAAACTAGGATCATTACCTGCCGAGGAGCCTTACGTCATAATTAGTAAAGCCTACTCTTTTATCTATATAACTTCTATTCTA------ATCATAAACCTA------------------------------------
>Leipothrix_sp._S83
------------------------------------ATCACCCGAAAAGATAACCAAATCTTA---TCTCTTGCTAACAACTCTTTATGGGACTTACCC---------TCACCTTCCTCGATAAGATATTTCTGAAACTTTGGATCGACGTTAGGATTATGC------------------TTAATGGTACAA------------------------------------------------------------------ATGCTCTCAGGAATGCTTTTAACATTCCATTACTCATCT---------AGCTCCTTAGAAGCTTTTAGGTCT------------------------ATTGTACAGATCATGCGAGAAGTATGAAGGGGCTGGCTCATTCGACTAATCCATATAAATGGAGCCTCAATATTT------------------------------------------------------------------------------------------------------------------TTTTTATTCGTTTACTTACACATATTTCGGGGCCTTTACTTTTATAGATCC---ACCCACAAAAAGGTTTGAAATAGAGGTGTGATTATTCTTCTCACCCTGATAGCTATCTCATTTTTGGGGTATGTCCTTCCTTGAGGACAGATGTCTTACTGAGCTGTAGCTGTAATTACTAACTTATTCTCTGTAATTCCTATCGTAGGCCCTAGGTTAGTGACCTGAATTTGAGGTGGGTTTTCTGTCAGCAGGCCTACTCTCACTCGATTTTTTTCTTTGCACTTTGTACTGCCGTTCTTTCTCACAGTATTAGTGACGCTCCACCTTTTATTCCTACACAAAGAA---GGATCCTCAAGAAGGATCGGTGTAAACAGTAACTTGGAT---------------AAATTACAATTTCATCCTTATTTTTCAGTTAAAGATTTATTATTTATC------------ATAGGCGCTTTCAGAGTATTTATATCTATTAGATTTTACGCT------CCCTACCTAATAGGTGACCCCGTAAATAACGTCCCTGCTAACGCAATGCAAACCCCCATCCACATTCAACCCGAGTGATACTTTCTTCCGTCGTACGCTATCCTTCGAGCTTTACCAAGAAAAACAGCAGGGGTGCTTGCTCTGGTTTTATCTGTGACCATTTTTTTGTTGCTACCTTTATATGAATACAAATTT---------------AGAACAAAGTTTTCCTTTACGCGAATTTCGTTGTTTTGATTCACGGTATTTTGTTTTTTG------------TTCTTAATAAAAATAGGTTCTCTTCCTGCTGAGGAACCTTATATTTTTATGAGTAAGGTGGCTTCTATACTGTACTTCTCTTTAATTTTT------TCTATTAATATA------------------------------------
>Leipothrix_c.f._sabinae_HEN4
------------------------------------ATTATACGAAAAGAAGAAAAAACTGTA---AGGATTCTTAACGGATCTTTATGAGACCTGCCT---------TCTCCATCAACGTTAACATACTTTTGAAACTTTGGCTCGACATTAGGGTTATGC------------------CTTGGTATCCAA------------------------------------------------------------------ATTCTAACAGGACTACTATTAACCTTCCATTATACATCT---------TACGCTTTTGAAAGATTTTCCTCG------------------------GTGGTAGAAATTATGCGAGAAGTATGATCGGGGTGAGTAATTCGAATAATCCACATAAATGGGGCATCGGTATTT------------------------------------------------------------------------------------------------------------------TTTTTTTTCATTTACCTACATTTATTTCGTGGGATATTCTACATGAGATCA---GTCCATAAATCGGTCTGAAATAGAGGGGTCACAATTATAATCACCTTAATAGCAATCTCCTTCCTTGGGTACGTTCTACCTTGAGGACAAATGTCATATTGGGCCGTTGCTGTAATCACAAACTTATTCTCAGTGGTACCCATTGTAGGAAATCAATTGGTAAACTGAATTTGGGGTGGTTTTTCAGTAAGATCGCCGACCTTAACCCGATTCTACTCACTTCACTTTCTACTTCCTTTCGTCCTAAGATTCCTGGTGATCATCCACTTATTTATGCTACACAAAGAG---GGCTCAAGAAACAGGATAGGTGTAAATAGAAACATGGAC---------------AAAGTAGAATTTCATCCTTACTTTACAACAAAAGACTTGTACTTCATT------------GTAGGGGTAATTATATTTTCTATAATAATTTCGTTTTATAGA------CCCTACATCCTAGGAGACCCCGTTAACAGAGTTCCAGCAAATGCCATGCAAACTCCCGTCCATATCCAGCCTGAATGATATTTTTTAACCAGATACGCTATTTTGCGTTCCCTACCCAGAAAAACAGCAGGAGTAATCGCCCTAGCCGCATCAGTAGCAATTTTTTACCTAATGCCCTTATTCAACCTAAAATTT---------------TCTACAAAATTTAGGTACAATCGATTTTTTGTGTTTTGAACAATAGTAGCCTCATTTGTG------------TTCATAATGAAAATAGGGTCTCTCCCGGCGGAGGAACCTTACGTACTTTTGAGGAAGATTGGGGGTATAATTTATTTTTCTTCTATTATC------ATAATTAATTCT------------------------------------
>Keiferella_guanegouensis_QH1
---------------------------ATATTATTAGTAACTCGAAAGAACTCCAGAGTTCTG---AAAATTATCAACGGGTCTCTGTGAGATCTCCCT---------TCTCCTTCTTCTATGACCTACTTCTGAAATTTCGGCTCTACTCTAGGAATTTGC------------------TTAGGTATCCAA------------------------------------------------------------------ATCGTAACAGGGTTAATACTAACCTTTCATTATACTTCA---------TTTTCTCCTGAAAGATTTAGCTCT------------------------GTGGTCCAGGTAATACGTGAAGTGTGGTACGGTTGGCTGATTCGACTAGTTCACATGAACGGGGCTTCGGTATTT------------------------------------------------------------------------------------------------------------------TTTTTCTTTATTTATCTCCACCTATTCCGGGGTATGTTCTACCTCAGTGCT---GTACATAAAAGAGTATGATTTAGTGGTGTGACTATCTTGATCCTACTAATAGCTATCTCTTTCTTAGGTTATGTTCTCCCTTGGGGCCAAATATCCTACTGAGCTGTGGCGGTAATTACGAACTTGTTTTCGGTAATCCCTATTGTAGGAGTAGAATTAGTCTGCTGAATTTGGGGGGGTTTTTCAGTCAGGGCTCCTACATTAACTCGATTCTATTCTCTTCACTTTCTTCTTCCTTTTATCCTGAGATTTGCAGTCATTATACACTTATACTTACTACACAAAGAA---GGCTCTAGTAACTCTCTTGGTCTTAATAGAAATTTAGAT---------------AAAATCGAGTTTCATCCTTACTTTTCGGTGAAAGACCTCTATTTCATC------------CTGGTAGTCATAAGGTTAGCTTTAGTCGTATCATTTTATGTA------CCCTACTTATTAGGGGATCCGGTAAACAATATCCCTGCCAACGCTATAGAGACACCGGCTCATATCCAACCGGAATGATATTTTCTGCCCTCTTACGCCATTCTACGTTCCCTTCCTAGAAAAACCGCTGGAGTCATCGCCCTCGCTTTATCTGTAGCTATTTACTACTCTATTCCTATATTCAAATTGAAATTC---------------GCCTCAAAATTTAGATCCTATCGGTACTTAGGATTTTGAACGATAATTGCTGCTTTTGCT------------TACCTCATAGTCCTAGGTTCTCTCCCTGCAGAAGAGCCTTACGTCATGCTAAGTCAGATCGGGACTATAGTCTATTTCTCAGCCATTCTA------TTGTTAAATGTT------------------------------------
>Ixodes_holocyclus
---------------------------------------------------ATGAACAAATAT---AAAATTATAAATCCT---ATTATTAATCTTCCC---------ACACCGTCTAATATTTCATATATATGAAATATGGGGTCACTACTAGGAATATGT------------------CTTGGAATTCAA------------------------------------------------------------------ATTTTAACAGGATTATTTTTAGCAATAAATTTCTCCAGA---------GATATTACCACCGCTTTTAATATA------------------------ATAAGACATATTATACGAGATGTTAACAACGGATGGATAATTCGGTCAATTCATGCAAATGGAGCTTCGTTATTT------------------------------------------------------------------------------------------------------------------TTTATTATAATTTATCTTCATATTGGGCGAGGAATTTACTATTCATCTTTT---TTTTTTTTCAAGCCTTGAGCTTCAGGTTTAATTATTCTTTTTATATTAATAGCTACAGCTTTTTTAGGTTATGTGCTACCCTGAGGACAAATATCTTTTTGAGGGGCAACAGTTATTACTAATCTTCTAACAGCAATTCCTTATGTAGGAACTATAATAACTCAATGGATTTGAGGAGGATTTTCTGTTGACAATAGAACATTAAACCGATTTTTTTCTCTTCATTTTCTTTTACCTTTTTTAATTGCTGTTCTTGTAATAATTCACATTTTATTGCTTCATGAAAAA---GGTTCTTCTAACCCCTTAGGAGTTCATCTTAATATTGAT---------------AAAATTCCATTCCATCCTTATTTTACTATTAAAGATTTAAATATAATA------------TTAATTGTTTTATTTATTTTCTCTATAGTTATTATAATTTAT------CCATACTCATTAACCGATTCAGAAAATTTCTCTATAGCAAACCCTTTAATTACTCCTCCCCACATTCAACCTGAATGATATTTTTTATTTGCATATGCTATTTTACGATCAATTCCTAATAAATTAGGGGGAGTAGTAGCTTTAATTTTTTCTATTGTAATTATTATTACTCTTCCTTTAACTATAAATAATAAA---------TTTTCTTCATTTTATTTTTACCCCTTTAAAAAACTTATATTTTGAACTTTTGTCAATACTTTTTTC------------CTTTTAACATATTTAGGAGCTTGCCCTGTAGAAATACCATTTATTTTTATAAGACAAATTTTAACTTTAATTTACTTTATATTCTTCATG------ATTATTCCTTTAATT---------------------------------
>Humerobates_rostrolamellatus
---------------------------ATAAAAATCCAAGAAACAAAATCAAACATAATCATA---AATATAGTCAAATCATCACTAATCGATTTACCA---------ACGCCATCGTCAATTTCATTCATGTGAAACATAGGATTTCTACTTGGCATAACA------------------CTTATGCTACAA------------------------------------------------------------------ATCACAACAGGTCTGTTTCTATCCATAGTGTACACAGCC---------GAATCAAGAATATCATTTGAAGTA------------------------ATAGTAATAATTATACGAGACATTAATATAGGATGAATTACACGAATCATTCATATAAACGGGGCATCCCTATTC------------------------------------------------------------------------------------------------------------------TTCATCCTAATCTACATCCACACAGCACGAGGTATATACTTCTCGTCACCAGCAAACAAACCAAAAGTTTGGCTATCAGGAGTGATAATTATGTTATTAGTAATAGCAACGGCATTTCTAGGGTACGTGTTACCATGAGGACAAATATCATTCTGAGGAGCAACAGTAATTACAGGTGTTCTTTCAGCAATTCCAATCGTAGGGAATGAAATCGTCACATGAATCTGAGGAGGCCCATCAGTGTCAAACCCCACATTAAACCGATTTTTCTCACTTCACTTCCTGATACCAATAGTCATTACAGTAATAGTACTAATTCACCTAATCCTCCTACACGAAAAA---GGGTCATCAAACCCCATAAACACAAAAACAAAACTGGAT---------------AAAATCAAATTCAACCCAAAGTTCTCAATCAAGGATTCGTTACCATTA------------GTAATAATCATTATCGCAATAATGATTCTTGCGTCAAACTTC------CCTGATGCACTAGGAGACGTTGAAAACTTCAATACAGCAAACCCACTGGTAGCGCCAGTACACATTCAGCCAGAATGATATTTCTTGTTTGCATATGTAGTGCTACGATCAATTCCATCAAAATTAGGAGGAGTAGTCGCCCTAGTTATGTCAATCCTAATTATCTCGGTG------CTAACAATAAGAAAAAGA---------AAA---TCAAATAAATTCAACCCAACCAAAAAGATAAAGTTCTGATTTCTTGTATCAATCATTTTT------------ATCCTTACATGAATCGGAGCAAAATCAGTAGAGAGACCATTCGAAGGAATTGGCCAAATTTACACGGTTTTATACTTCTCCACAATTGTA------GCAATA------------------------------------------
>HK8_20200104
------------------------------ATAAATATTTCTCGTAAAGAAGAAAAAATTTTA---GAAACTATAAATAACTCTTTATGGGATCTACCA---------TCCCCCTCTACTATAACTTATTTTTGAAATTTCGGATCAACATTAGGGATTTGC------------------TTAGGGGCCCAA------------------------------------------------------------------ATTTTAACTGGGCTGTTATTGACTTTCCATTACACTTCC---------TACGCTTCACACAGATTCAGTTCT------------------------GTAGTAGAAATTATGCGAGAAGTCTGATCAGGTTGAGTATTGCGGTTTATCCACATAAATGGAGCCTCTGTATTC------------------------------------------------------------------------------------------------------------------TTTTTTTTTATTTATATACATCTTTTTCGGGGTATATTTTACCTAAGAGCT---GTACATAAAAAAGTTTGATCTAGAGGGGTTGCTATTATAATTTTACTCATCTCTATCTACTACTTAGGTTACGTTATCCCAGGGGGCCAGATAGCATATTGAGCCGTAGCTGATATTACTAACCTTTTGTCCGTTATTCCGATGGTGGGAGACCAAGTAGTGACTTGAGTGTGGGGAGGGTTTTCAGTAGGGTCTCCAACTTTAACCCGGTTCTACTCCCTACACTTTTTGCTTCCATTTGTTTTAACTTTTTTGGTAGTTGTTCATTTGATTTTTTTACATAAGGAA---GGGTCCAGAAATAGGATTGGGATTAATAGAAATATAGAT---------------AAAGTTCATTTCCACCCATACTTCACCGTAAAAGATCTATATTTTATC------------ATTATAGTGATTTTAATCTCATTTTTAATTTCTTTTTTTTTT------CCTTACATTTTGGGAGACGCTATTAATAACGTTCCAGCAAACTCAATGCAAACTCCTGTCCATATCCAACCAGAGTGATACTTCCTACCTTCCTACGCTATTCTTCGAGCTCTGCCCAGAAAAACAGCGGGGGTTGTGGCTTTACTGTTATCAGTTTCTATTTATTTATTGATTCCTTTGTATAAAATAAACTTT---------------TCCACTAAATTTTCTTCTTACCGTTACATAATTTTTTGAAGTTTAATCGCATCCTTCTTA------------TACTTAATAAAAATAGGAGCCCTCCCAGCTGAAGAACCATATGTAGAAATGAGGAAATGAGGGTCTATGGTATATTTTTCAATGATTTTG------ATAGTTAACATA------------------------------------
>HK3_20191031
------------------------------------ATCCAACGTAAAGAAGAAAAAATTATC---TTAACTGTCAACAACTCTTTGTGGGACCTTCCC---------TCTCCCTCCACCATAACCTATTTTTGAAATTTTGGTTCGACTTTAGGTTTATGC------------------CTCATAATTCAA------------------------------------------------------------------ATTTTAACAGGTTTACTTTTAACTTTACATTACACTTCT---------TACGCAGAAGAAAGATTTTCATCT------------------------GTAGTAAAAATTATACGAGAAATTTGAGCAGGTTGAATTATTCGATTCGTTCATATAAACGGAGCCTCAGTTTTT------------------------------------------------------------------------------------------------------------------TTTTTTTTTATTTTTATACACTTATTCCGAGGATTATACTATAAAAGATCT---TCTCATAAAAAAGTTTGAATAAGAGGTGTCACAATTATAATCGCACTAATAGCAATTTCATTCCTAGGGTACGTTCTTCCATGGGGACAAATATCTTATTGAGCTGTAGCCGTTATTACAAATCTAATATCAGTCATTCCAATGATCGGAGATGATGTAGTAAAATGAATCTGAGGTGGATTTTCAGTGAGAAGGCCTACCTTGACTCGATTTTACTCCTTCCATTTTTTACTACCTTTCATTTTAGCTTTTTTAACATTAATTCATTTAATTTTTTTGCACTCACAA---GGGTCTAGGAACAGGTTAGGAGTCAACAGAAATGTGGAC---------------AAAATTCAATTCCATCCCTACTTTTCTATTAAAGACACCATTTTCATT------------ATAGCGGTAATTACTTTATCCATGAGTGTATCATTTTTTTTA------CCTTATATCCTAGGAGACGCTGTAAACAACGTACCAGCAAACCCTATGCAGACTCCTATCCACATTCAACCAGAATGATACTTTTTAACATCGTACGCGATTTTACGAGCTCTACCATCAAAAACTGCGGGAGTTTTAGCTTTACTCCTATCCGTATCAATTTTTTACATTATTCCACTATTCAAAATAAAGTTC---------------TCAACCAAGTTCACATTCTACCGACAATTTATATTCTGAACAATAGTATGCTCTTTTATT------------TTCCTAATAAAAATAGGAGCTTTACCTGCTGAAGAACCCTACGTTTTATTGAGAAAATGGGGTGCAATAACATATTTCTCTTCCATTTTA------CTCCTTAATTTG------------------------------------
>HK3_20190627N10
------------------------------------ATTCAACGTAAAGAGGAAAAAATTATT---TTAACTGTCAATAACTCTTTATGGGACCTACCC---------TCTCCTTCAACCATAACCTATTTTTGAAATTTTGGTTCAACTTTAGGCTTATGC------------------TTAATAATCCAA------------------------------------------------------------------ATCTTAACAGGTTTACTTTTAACTTTACATTACACATCA---------TACGCAGAAGAGAGATTCTCATCT------------------------GTAGTAAAAATTATACGAGAAATCTGAGCAGGTTGAATTATCCGATTCGTCCATATAAACGGAGCCTCAGTTTTT------------------------------------------------------------------------------------------------------------------TTTTTTTTTATTTTTTTACACTTATTCCGGGGATTATATTATAAAAGATCT---TCTCATAGGAAAGTTTGATTAAGAGGGGTGACAATTATAATTGCGCTAATAGCAATTTCATTCTTAGGATATGTCCTTCCATGAGGACAAATGTCCTACTGAGCTGTAGCCGTTATTACAAACCTAATATCAGTGATCCCCATCATCGGAGACGATGTGGTAAAATGAATCTGGGGAGGTTTTTCAGTAAGAAGACCTACCTTAACTCGATTCTATTCTTTTCATTTTTTACTCCCTTTCATTCTAGCCTTTTTAACCTTAATTCACTTAATTTTTTTACACTCGCAA---GGTTCAAGAAACAGACTAGGAGTCAACAGAAACATAGAT---------------AAAATTCAATTCCACCCCTACTTTTCTATTAAAGATACTATCTTCATC------------ATGACAGTAATTACATTATCCATAACTGTGTCATTTTTTTTA------CCCTATATTTTAGGAGACGCTGTAAATAACGTACCAGCTAATCCTATACAAACCCCTATCCATATTCAACCAGAATGATACTTTTTAACATCCTACGCAATTTTACGAGCTCTCCCATCAAAAACTGCAGGAGTTTTAGCATTAATTTTATCCGTATCAATTTTTTACATTATCCCATTGTTTAAAATAAAATTT---------------TCAACCAAATTCACATTCTACCGACAATTTATATTCTGAACCATAGTATGTTCTTTTATT------------TTTTTAATAAAAATAGGAGCTTTACCCGCCGAAGAACCCTACGTCATATTAAGGAAATGGGGAGCTATGACATACTTTTCTTCTATTATA------CTTCTTAACTTA------------------------------------
>HK3_20190627N9
------------------------------TTGTATATTACTCGTAGAAGAAGAAAAATTTTT---AAAATTGTAAACAATTCTTTATGGGACTTACCT---------TCGCCAAGAAGAATAACTTATTTTTGAAATTTTGGGTCAGTTTTAGGTATGTGT------------------TTAGTAATTCAG------------------------------------------------------------------CTAATTACAGGGTTACTTCTTTCAATACACTACACTTCT---------TTTTCTACAGCTAGCTTCGATTCA------------------------ATTGTAAGTATTATACGAGAAGTATGAATAGGGTGAATTATTCGGCTAACCCATATAAATGGGGCTTCTATTTTT------------------------------------------------------------------------------------------------------------------TTTCTGTTTATTTTCTTGCATATCGGACGAGGTATATTTTATTTTAGTCAC---AGAAGGAAAACAGTTTGAAATAGCGGAGTTATTATTTTATTAATATTAATAGGGACTTCTTTTTTAGGTTACGTTTTACCTTGGGGGCAGATGTCATATTGAGCAGTAGCTGTAATTACAAACTTAGTTTCAGTAGCGCCATTAATTGGAGAAGACCTGGTTAATTGAATTTGAGGAGGTTTTTCCGTAGGAGAACCCACTCTAATACGATTTTATTCTTTGCACTTTTTACTACCATTTTTATTGACAGCCATGGTTGTTATTCATCTAACTTTACTACATGAAAAA---GGATCTAGTAATAGAATTGGAGTTCATAGTTCTATGGAC---------------AAAATTATATTCCACCCATATTTTTCTGTAAAAGATTTATTCTTTATA------------TTTGTAGTTTTAATTTTTTCTTTTATGTTGAGATTTTTTTTT------CCTTATTTGTTAGGGGATCCTGTAAATAATATCCCAGCTAATAGCATGGTGACTCCAACTCACATCCAACCTGAATGATACTTTTTACCTTCTTACGCTATTTTACGATCTTTGCCTAGAAAAACAGCAGGTGTTTTATCCCTATTATTATCGGTTTGTATTTTATTTTTATTACCTCTATTTAAAATAAAATTT---------------TCAACTAAGTTTTCTAATTTCCGAAACTTGATTTTTTGATTATTTTTAATTAATTTTATT------------TTTTTAATAAAACTAGGGTCTATGCCAGCAGAGGAGCCTTATGTTTCTATTAGCCAATTATCTAGAATAATATATTTTTCTTTTATTATC------ACACTAAATTTA------------------------------------
>HK2_20190627
------------------------------------ATAAACAACTCAAAAATGTTACTAATAAAAAAA---ATAAACCAATCTTTATGAGATCTGCCA---------TCCCCTTCTACTATAACTTATTTCTGAAACATGGGATCAACCTTAGGGCTTACT------------------TTAGCCCTCCAA------------------------------------------------------------------TTAGTAACCGGTGTATTGCTAAGAATACATTACTCGTCC---------TTTTCTGAACAAAGATTTTACATG------------------------ATTATTCAAATTATAAAGGAAACCTGATCTGGATGAATTATTCGAATGATACATATAAACGGAGCTTCTGCTTTT------------------------------------------------------------------------------------------------------------------TTTTTTGTTATGTACATCCATCTAGCCCGAAATTTATACTTTTTCAGAAGA---AGACACAAAAAAACATGAAATTCAGGTATCATGATTTTGCTAACGATAATAGCAATTTCATTTTTAGGATATGTTCTTCCATGGGGGCAAATATCCTACTGAGCAGTAGCTGTTATTACTAATCTATTCTCTATTATCCCTTTAGTAGGAAGGGACATAGTTAAATGAATCTGAGGGGGATTTAGAGTAAGAACCCCCACTCTCATGCGTTTTTACTCACTACACTTTTTAATCCCATTTATTTTAACAACTATGGTAGCTTACCACATCCTAACCCTACACAAAAAT---GGATCTAGCAACCCCATAGGTTTAAGAAGAAACCTGGAC---------------AAAATTCAATTTCAACCTTACTTCTCTTATAAGGACCTATCATTTTTA------------ATAATAGCGGTACCTATCTTATTTACTATTAATTTTTTTACA------CCAAATATTTTAGGAGACCCCACAAACAATATCCCCGCCAATCCTATAACAACTCCAATCCATATCCAACCAGAATGATATTTTCTCACTTCCTACGCAATCCTGCGGGCAATACCAACCAAAACAGCAGGAGTTTTGGCTTTACTATGATCTATCCTTATACTCTTAACTTTAAACATTTTCAAAATGAAGTTC---------------TCTAGAAAATTTGAATCCACGCGAAAAATAGCATATTGAACTTTTATTAGGATATTTTTT------------TTTTTGACTAAAATAGGCTCAATAGAAGCAGAAGAACCTTACATCTATATGAGCAAATGAGCAACTATAGCATATTTTTCTTTACTAATA------GTTATAATAGCA------------------------------------
>HK1_20190627
------------------------------------ATAACACGTAAAAACCAACCTATATTG---AAAGTTGTGAACGATACTCTTTGGGATCTGCCT---------TCCCCTTCATCTATGACTTATTTTTGAAATTTTGGATCCACTTTAGGTATTTGT------------------TTAGTTATTCAA------------------------------------------------------------------ATTGTAAGTGGACTCTTACTTACTTTTCATTACACATCT---------AACGCTTCAGAGAGATTTACATCT------------------------GTAGTAGAAATTATGCGAGAAGTGTGATCAGGGTGAATTATCCGATTTATCCATATAAATGGTGCTTCGGTATTT------------------------------------------------------------------------------------------------------------------TTCTTATTTGTGTACCTCCACCTATTTCGAGGGATATTTTTTTTAAGTGCC---GTACACAAAAACGTTTGAGCAAGGGGAGTTTCTATCTTAATTTTACTAATAGCTATTTCTTTTCTAGGATATGTCTTACCTTGAGGTCAAATATCTTATTGGGCCGTGGCTGTAATTACTAACCTTTTTTCAGTAGCACCAATTATTGGTCAGACACTAGTAAATTGAATTTGGGGTGGCTTTTCAGTAGGTGCGCCTACGCTAACTCGATTTTACTCACTTCATTTCTTGTTGCCTTTCATCTTGACTTTCCTAGTGTTAATTCACTTATTTTTACTTCACAACCAA---GGATCCAGTAACAGAGTCGGGATCAACAGAAATATAGAT---------------AAATTAGAATTTCACCCTTACTTTTCTATTAAAGACCTGATATTCATC------------TTAGGAGTGATTATCTTATCTATCATGGTTTCATTTTTCTTT------CCCTACATCTTAGGTGATTCTGTCAACAACGTCCCAGCAAATTCAATACAAACACCAGTTCATATTCAGCCCGAATGGTATTTTTTAACTTCTTACGCAATCCTACGAGGATTGCCTAGAAAGACTGCGGGAGTAATCGCTTTGGCCTTGTCGGTAAGAATTTTCTATATTCTTCCTAAATTCAAACTGAGATTT---------------TCAACCAAATTTTCATTTTACCGATATTTCATATTTTGATCATTAATTGTTATATTTGCA------------TTTCTAATGAAAATAGGAGCCATGCCAGCCGAAGAACCTTACGTAGAATTTAGAAAAATTGGAGCTATATTATACTTTTCTATCATTTTG------ATTTTAAATGTA------------------------------------
>Histiostoma_blomquisti
------------------------ATAAAAAAAACTAAAATAATAACAAAAGATCCATTAATT---ATAATATTAAATAAATCTCTAGTAAACCTACCA---------ACCCCCTCATCAATCTCATACCTATGGAATATGGGGTTTATCCTAGGTATGACT------------------CTGACTCTACAA------------------------------------------------------------------TTAATTACCGGTGTGCTACTGTCTATAAACTATATTCCT---------CATACAAGAATAGCCTTTGAGTCA------------------------ATCATACACACCATACGAGACATTGATTCAGGGTGAATAATGCGCTACCTACACATAAACGGAGCCTCATTATTC------------------------------------------------------------------------------------------------------------------TTTATGAGAATATATTTTCACCTATTTCGAGGAATTTACTTTAACTCCCCTAAGAAGTTGCCAATAGTGTGAATCTCTGGGGTTATGATTTTATTATGCTCTATAATAGCCGCCTTCTTGGGGTATGTTCTCCCTTGGGGGCAAATATCATTCTGAGGAGCAACAGTAATCACCAACATACTTACAGCAGTACCCTATATTGGTAGAAAAGTAACTCTATGATTATGAGGAAATTTTTCTGTGTCACAACCAACCCTAAACCGATTTTTCTCCTTACACTTTTTAATGCCGCTATTGCTGACTATACTAGTATTATTGCATCTAATGCTACTACACAAGAGA---GGATCTTCTAACCCCATGGGGTTAGAACCTAACCTAGAT---------------AAAATAAAATTCTTTCCGCTATTCCTGATCAAAGACTCAACTCCACTA------------TTATTTATTATTATAGTAATAATAGCATTAGTTTCAACAAAT------CCTAATATGCTAGGGGATGTAGAAAATTTCTCTATGGCAGCAATAGATGTAACCCCAACCCACATTCAACCAGAATGGTATTTCTTATTCGCGTATGCTATTCTGCGTTCAATCCCGTCAAAATTAGGAGGTGTTGTTGCAATAGCTATATCAATCATAATACTAACCACA------CTAACTCTTAAGTCAACT---------ACATTAAACAAAAAATTTAATCCGGTGGCAAATAAAATATTCTGAATATTTGTAAGAACAGCTGCA------------ATACTAACATGAATCGGAGCAAACCCAGTAGAAACCCCGTTTATCTTAGTAGGACAATTAGCTGCGGCACTATATTTTACATTGATAATT------TATCTA------------------------------------------
>Heterometrus_longimanus
---------------------------------------ATACGAAAGGAACATCCAATTTTA---AAAATTTTGAACAATTCTTTGGTTGATCTTCCC---------TCCCCTTCTAATATTTCATATTTTTGAAATTTTGGGTCTTTGCTAGGAGTGTGT------------------ATGGGAGTTCAA------------------------------------------------------------------TTTGTAACTGGATTATTTTTAGCTCTACATTATACAGCG---------GATATTAATTTAGCATTTTCCAGA------------------------ATTTCACATATTTGTCGAGATGTAAATGATGGGTGAGTCTTGCGTTTCATTCATTTAAATGGAGCTAGATTATTT------------------------------------------------------------------------------------------------------------------TTTATTTGTTTATATTTCCATATTGGGCGTGGTATTTATTATGGCTCCTAT---AAGCTAAAATTTACTTGGGTTTCTGGAGTTATAATTCTTCTGTTTTCTATAATTACAGCATTTTTAGGTTACGTTTTACCTTGAGGTCAAATGTCCTTTTGGGGGGCTACTGTTATTACAAATTTAGTGTCAGCTATTCCATACGTTGGTAGAGAGATTGTACAATGATTATGGGGAGGGTTCTCTATTGATAATCCTACTTTGACTCGGTTTTTTTCTTTTCATTTCGTTTTACCATTTTTAATTTTAGGGTTTATTGTTGTACATTTAATTTTTTTGCATGAAACT---GGTTCAAGAAATCCTTTAGGAGTTAATAGAAATTTAGAT---------------AAAGTTTCTTTTCACCCATATTTTACTTCTAAAGATTTATTAGGGTTC------------CTTGTAGTCTTTTTTGGCTTATTTATGATTGTTTTAATATGT------CCTAATTTTTTGTCGGATCCAGAAAATTTTATTCCAGCTAATCCGTTAGTTACTCCTATTCATATTCAACCAGAATGATATTTTCTATTTGCTTATGCTATTTTACGGTCAATTCCAAATAAATTAGGAGGAGTGGTTGCTTTAGCTATATCTATTTTCATTTTGATAGTTTTACCATTTATT---CCTTTAAAG---------TTTAAATCATTGAGCTTTTTTCCTGTTAGTCAATTAATATTCTGATTTCTTGTAAATATTTTCCTG------------TTACTTACGTGAATTGGAGCTCGCCCCGTTGAGGATCCTTATATTATTATTGGACAAATTTTAGGGGTATTATATTTTGGATTTTTTTTT------GTTCACCCTGTGGTTCTGACTTTATGGAAG------------------
>Hermanniella_granulata
---------------------------ATGAAAGTCCCCAGTATGAAATCAATTCAAATTTTT---GCTCTAATAAAAAAATCCCTCCTAGACCTACCC---------TGCCCCTCTTCTATCTCAACGCTCTGAAACATAGGGTTCCTCCTCGGAGGAACC------------------TTAATGCTCCAA------------------------------------------------------------------ATCATATCAGGACTTATAGTATCAATGAGATACGTCCCA---------GATGTTTCTCTAGCCTTCCCTTCT------------------------ATAATCCTACTCACACAGGATATCAACCTAGGTTGGGTCACCCGTCTTATCCACATAAATGGAGCTTCTTTATTT------------------------------------------------------------------------------------------------------------------TTCATCTTACTATATCTTCATACTGCTCGTGGCATTTACTTCTCGTCCCCCTCCCAACAAAGCAAGGTATGAACCTCAGGGGTAATCCTTCTCCTCACCGCCATAGCTACCGCATTCCTAGGATACGTCCTCCCCTGAGGTCAAATATCATTCTGAGGTGCCACCGTAATCACAGGAGTTATCTCCGCTATCCCTATCCTAGGAAACGACCTTATCACATGAATCTGAGGGGGGCCCTCGATCTCCCAACCTACTCTTAACCGCTTCTTCTCCCTACATTTCCTCCTCCCAATGGCAATCTCCATTCTCATACTAGTCCACCTGCTTCTCCTGCACGAAAAG---GGCTCCTCTAACCCATCCAATACTTCCCCCAACTCCGAT---------------AAGATCAAATTCCACCCCCTTTTCTCAATAAAAGACTTCTTTCCCATC------------CTAGTTATTTCTTTCTCCCTCTTGATGCTTACCTCTAATGCC------CCCAACATCTTAGGAGACGTCGAAAACTTCAATCTAGCAAATCCACTAGTAGCCCCCCTCCATATCCAACCTGAATGGTACTTCCTATTTGCTTACGTAATCCTCCGCTCCATCCCTTCCAAACTAGGGGGTGTCATCGCCCTAATCGCCTCCATTCTAATCCTATTAGTA------TTCATCACAAAAAGAAAC---------AAA---TCATCCAAATTCTCTCCCACCAAAAAAATAAAATTTTGAACCTATTTATCCTCCCTAGGT------------ATCCTCACCTGGATCGGAGCAAAAACTGTAGAGTCTCCCTATGAAGGGATCGGGCAAATTTACACTGTCCTATACTTCTCCTTAATTTCC------CTATTC------------------------------------------
>HEN32
------------------------------ATATTAATTACTCGAAAAGAAGATAAAATTATA---GAAAGAGTAAACAACTCTTTATGAGACTTACCA---------TCTCCTTCAACAATAACTTATTTTTGAAACTTTGGATCTACTTTAGGAATTTGC------------------TTAGCGACACAA------------------------------------------------------------------ATTTTAACTGGATTACTTTTGACATTCCATTACACTTCT---------TTTGCATCTCACAGATTTACTTCT------------------------GTTGTAGAAATTATACGAGAAGTTTGATCAGGGTGAGCTCTTCGTTTCGTTCACATAAACGGTGCCTCTGTATTT------------------------------------------------------------------------------------------------------------------TTTTTTTTCATTTATTTACACTTATTTCGAGGAATATTCTATTTTAGAGGA---GTTCACAAAAAGGTTTGATCTAGAGGGGTAGTAATTATAATTACTTTAATAGCTATTTCTTTTTTAGGTTATGTACTTCCATGGGGACAAATATCATACTGGGCTGTAGCTGTAATTACTAACTTACTTTCCGTTATTCCAATAATTGGAGACGAAGTGGTTGCGTGAATTTGAGGTGGATTTTCTGTGGGCTCTCCCACTTTAACCCGATTCTATTCTTTACACTTCTTACTTCCTTTTATTTTAACATTTTTAGTTTTAGTGCATTTGATTTTTTTACATAAAGAA---GGGTCGAGAAATAGAATAGGTTTAGATAGAAACATGGAC---------------AAAATTCAATTTCATCCTTATTTTACCGTGAAAGATTTAACTTTTATT------------ATTTTAGTAGTGATAGGTTCTTTAATAATTTCTTTCTTTGTC------CCTTATATCCTAGGAGACTCCATTAACAACGTACCAGCCAACTCTATGCAAACGCCTGTGCACATTCAACCCGAGTGATACTTTTTACCCTCTTATGCTATTCTTCGAGCATTACCAAGAAAAACTGCAGGAGTAGTCGCTTTATTATTATCAGTGTCAATTTATTTTATTATACCTATGTTTAACTTTTCATTT---------------TCAACTAAATTTTCTTCTTATCGATTTGTAGTTTTTTGAACATTACTAGCATCTTTTATA------------TTTTTAATAAAAATAGGAGCTTTGCCAGCCGAAGAACCCTACATTAGCATGAGAAAATGAGGATCCATATTTTATTTTTCTTCGATTTTA------TTAATTAACCTA------------------------------------
>HEN23
------------------------------ATAATACTAACTCGAAAAGAAGACCAAGTAGTC---AAGTTAATAAATAATTCTTTGTGGGATCTTCCC---------TCTCCTTCAACAATAACATACTTTTGAAATTTTGGGTCAACACTGGGAATCTGT------------------TTAGGGGTGCAG------------------------------------------------------------------ATTTTAACTGGCCTTCTTCTAACCTTCCATTACACATCT---------TACGCTACTAATAGATTCTTATCA------------------------GTAGTAGAAATCATGCGCGAGGTGTGAGGGGGCTGAGTGGTCCGTTTCGCCCACATAAACGGAGCCTCAGTATTT------------------------------------------------------------------------------------------------------------------TTTTTTTTTATTTATCTCCATCTATTTCGAGGAATATACTATTTGAGAGCC---GTCCATAAAAAAGTTTGAGCTAGGGGGGTGGCAATTATGCTAATCCTTATGGGGATTTCTTTCTTAGGTTACGTCCTTCCATGGGGTCAAATATCTTACTGAGCAGTGGCTGTCATCACGAATTTGCTTTCTGTTATCCCAATAGTAGGTGAAAGAGTGGTAACCTGAGTGTGAGGGGGTTTCTCTGTTGGTTCTCCTACTTTGACTCGATTTTACTCCCTTCATTTCCTCTTACCATTCATTCTGACTTTTGTAGTAATCATACATCTCGTTTTTTTACATAAAGAA---GGATCAAGAAACAGTCTAGGACTGGACAGGAATGTCGAC---------------AAAATTCAATTCCATCCATATTTTAGAGTAAAAGATTTGGCTTTCATT------------ATAGCTGTTATTGCTATTTCATTTAACATTTCATTCTTTCTT------CCGTACATCCTAGGGGACGCGGTAAACAACGTCCCTGCCAATCCTATGCAAACCCCGGTGCATATCCAACCAGAATGATACTTCCTTCCATCTTACGCTATCCTGCGAGCTTTACCTAGGAAAACAGCAGGGGTTTTGGCTTTAGTCTTATCGGTGTCTGTTTTTTTTGTGATACCTTTATTCCAAATGAATTTC---------------TCTACTAAATTTTCCACTTACCGAATTATGATGTTCTGGGTTATAATTGCTAGATTCATT------------TTTTTGATAAAAATGGGGTCTCTGCCAGCAGAAGATCCCTACGTGGAAATAAGAAAGTGGGGGTCTATAGTCTACTTTTCTAGAATTTTA------TCATTAAACTTA------------------------------------
>HEN13_MT2
------------------------------------------------------------------------------------------------------------------------------------------------------------ATCTGC------------------CTAGGAGTACAA------------------------------------------------------------------ATTTTAACGGGCCTACTCCTAACCTTCCATTACACGTCT---------TATGCTACCAACAGGTTTCTATCA------------------------GTTGTAGAAATCATACGTGAAGTGTGAGGGGGTTGGGTAGTTCGTTTCGCTCACATGAATGGGGCTTCAGTATTTTTTTTTTTTATTTATCTCCACCTCTTCCGAGGAATATATTATTTAAGTGCGGTTCACAAAAAAGTTTGAGCTAGGGGTGTGGCTATTATACTAATCTTAATAGGTATTTCTTTTTTTTTTTTTATTTATCTCCACCTCTTCCGAGGAATATATTATTTAAGTGCG---GTTCACAAAAAAGTTTGAGCTAGGGGTGTGGCTATTATACTAATCTTAATAGGTATTTCTTTTTTAGGGTACGTCCTGCCATGAGGGCAAATATCATACTGAGCAGTAGCTGTAATCACGAATTTGCTTTCTGTAATCCCACTAATCGGAGAAACGATCGTAACCTGGGTGTGAGGGGGGTTCTCTGTAGGGTCTCCCACTTTGACTCGATTTTACTCCCTCCATTTTCTTCTCCCATTTATTTTAACTTTCTTAGTGATCATACATTTAGTCTTTTTACATAAAGAA---GGATCAAGAAATAGAATAGGATTAGATAGAAATGTGGAT---------------AAAATTCAATTCCATCCATATTTTAGGGTGAAAGACTTAGCCTTTATC------------ATAGCAGTAATTGCTGTTTCGTTTAACATCTCTTTTTTTCTT------CCATATATTCTAGGTGACGCGGTAAACAACGTTCCTGCAAATCCTATGCAAACTCCCGTCCATATTCAGCCGGAATGGTACTTTCTCCCATCTTATGCTATTCTTCGAGCTTTACCGAGGAAGACAGCGGGAGTCCTAGCGTTAGTGTTATCGGTGTCAATTTTTTTTGTTATACCTCTTTTCCAAATGAATTTC---------------TCTACTAAATTTTCCACCTACCGAGTTTTTATATTCTGGACAATGATTGCTAGATTTATT------------TTTTTAATAAAAATAGGATCACTCCCAGCCGAGGAACCTTATGTAGAACTAAGAAAGTGGGGATCTATAATCTACTTTTCTAGGATTTTA------TCACTAAACTTA------------------------------------
>Hemiscolocenus_sp.nov._Z394
------------------------------ATTTCAATAAAACGAGACCAAACAATTTTAGTA---AAAGAGTTAAACAACTCTTTATGAGATCTTCCA---------TCTCCTACTACAATATCATACTTTTGAAATTTTGGATCCACATTAGGGATTTGC------------------TTGGCTGTTCAA------------------------------------------------------------------TTGGTAACAGGTATTTTTTTAAGTTTCCATTATACATCC---------TACTCTGTGGAGAGATTCACGTCA------------------------GTAGTAGAAATCATACGAGAAGTATGAATGGGATGAACAGTGCGTTTCATTCACATGAATGGGGCCTCTATGTTT------------------------------------------------------------------------------------------------------------------TTCTTATTTATTTATTTTCATCTATTTCGAGGAATATACTTTCTGAGAGCT---GTCCATAAAGGAGTTTGAATTTCAGGAGTTGTAATTATGATTGTTTTAATAGCAATCTCTTTCTTAGGATACGTACTACCCTGAGGACAAATATCGTACTGGGCTGTAGCAGTTATTACTAATTTATTTTCTGTAGTGCCAATAATTGGAGAGCAATTAGTAACTTGAATTTGAGGGGGTTTCTCAGTCAGATCCCCCACATTAACTCGATTCTACTCTTTACACTTCTTACTACCTTTCATTCTTACTTTTATAGTAATTGTACATCTAATTTTTTTACATCAAAAC---GGATCTAGGAACCCTATCGGATTGTCTAGAAACATAGAT---------------AAACTTCCTTTCCACCCATATTTTTCTGTAAAAGATTTAATATTTATT------------ATAGGAGCTATCATAGCTTTTATGATAATTTCTTTTTATAGT------CCTTACATATTAGGAGATGCGGTAAATAATGTTCCTGCAAATTCTATACAAACTCCAGCCCACATCCAACCTGAATGATATTTTCTAACCTCTTATGCTATCTTACGAGCCTTACCTAGAAAAGCGTTAGGTGTTATTGCTTTAGCTTTATCAGTATCAATTTTTTTATTAATCCCTATATTTAATTTGAAGTTT---------------TCTACAAAATTTTCCTACTATCGTCACATTATTTTTTGGGTTATATTATCTTCTTTTATC------------TTTTTGACTAAAATAGGGTCTCTACCGGCGGAAGAGCCCTATGTACTACTAAGAAAAATTGCCTCAGTAATTTATTTTTCATCAATTATA------ATTTTAAATCTG------------------------------------
>HC3_20190110
---------------------------ATTTTATATATAAACCGGAAAAGATCAATAAGGGTT---AAGATTATTAGGAGGTCATTATGGGACCTTCCA---------TCTCCTTCAACTATGACATATTTTTGAAACTTTGGTTCCACCTTGGGAATTTGC------------------CTAGCTATCCAA------------------------------------------------------------------ATCGCGACAGGGTTACTACTAACTTTTCACTACACTTCT---------TTTGCTGCTGAAAGATTCTCATCG------------------------GTGGTATCTATTATGCGAGAAGTGTGAGGAGGCTGAGTAATTCGATTAATTCATATAAACGGAGCTTCGGTTTTC------------------------------------------------------------------------------------------------------------------TTCTTTTTTATCTACATACATTTGTTCCGAGGAATGTTTTACATAAGATCA---CAACACAAGGCCGTATGAGCTAGGGGAGTCGCTATTATAATTCTTTTAATGGCGATTTCATTTTTAGGCTACGTACTTCCATGGGGACAGATGTCCTACTGGGCTGTAGCTGTAATTACTAACCTACTGTCTGTAATCCCAATAGTGGGAGATCAAATCGTATATTGAATTTGAGGGGGTTTTTCAGTTAGCTCACCGACCCTCACTCGGTTTTATTCCCTACACTTTCTTTTACCTTTTGTGCTATCCGCCGCTGTAATAATCCACTTAGTAGCCCTTCATAAGGAA---GGATCTAGAAACAGACTAGGGTTAAACAGGAACATAGAC---------------AAGATCTCTTTTCATCCATACTTCACTATTAAAGACATGCTGTTTTTA------------ATCCTAGTAATTTTCATTTCTATCATAATTTCATATTTTTTT------CCTTTCATTTTAGGAGACGCTGTAAACAACGTGCCGGCTAACCCTATACAAACACCCCAACACATTCAACCGGAATGATACTTTCTTCCTTCCTACGCTATTTTACGGGGGTTGCCCAGAAAAACAGCAGGGGTACTAGCATTGCTTGCTTCAGTGTCGATTTTCTTTTTGATACCTTTATTTAACACTAAATTT---------------TCTACCAAATTTTCTACCATTCGAATAATATTTTTTTGAACTCTAATTTTCTCTTTTGTA------------TTCTTAATGAAAATAGGAGCCATGCCCGCTGAGGAACCTTTCATTTTAATAAGTAAAATTGGGGCAATAGTGTATTTTACCTCCATTCTA------ATGATTAATTTG------------------------------------
>Haemaphysalis_bancrofti
------------------------------------------------------ATGATATTT---CAAGTTTTAAATTCT---ATAAAAAATTTACCA---------ACTCCTTCAAATATTTCATACATATGAAATTTTGGATCATTATTAGGAATATGT------------------TTAATAATCCAA------------------------------------------------------------------ATCTTATCAGGATTATTTTTAGCAATAAATTTCTCTAGT---------GATATTTCAACTGCCTTTTCAATA------------------------ATTTCTCATATCCAACGAGATGTAAATTACGGTTGATTAATTCGATCAATTCATGCTAATGGAGCCTCAATATTT------------------------------------------------------------------------------------------------------------------TTTATTTTTATATACATTCATGTTGCTCGTGGACTTTATTATTCATCATTC---CATTTCATTAAAGTATGATTTTCAGGGGTTTTAATCATTTTAGTCTTAATGGCTACAGCATTTTTAGGTTATATTTTACCATGAGGTCAAATATCTTTTTGAGGAGCAACTGTAATTACAAACTTAATTTCTGCTATTCCATATTTTGGCCAAATAATTACATTCTGAATCTGAGGAGGATTCTCAGTGGATAACAATACCTTAATTCGATTTTTTTCCCTTCATTTTATTTTACCATTTATTCTAATATTTTTAATTATGATTCATATTATACTTATTCACGAGAAG---GGGTCATCAAATCCGTTAGGAATTTCTTTAAATATTGAC---------------AAAATCCCCTTCCATTCTTATTTTTCAATTAAAGATATTATAGGTATA------------TCTATAGTTATTATATTATTTACCGTAATCATTCTTCAATAT------CCATATATTTTAATAGACGCGGAAAATTTTAATATAGCAAATCCTATAATTACACCACCACATATTCAACCAGAATGATATTTCTTATTTGCTTATGCAATTCTTCGGTCAATTCCAAACAAATTAGGGGGAGTAGTAGCATTACTTATATCTATTTTAATTGTAATATCGTTTTCATTTACTATAAAAAACAAA---------TTGTCTTCATTTTACTTTAACTTAAAAAGAAAGTTTTTATATTGAATATTTATTAATATTTTTGTT------------ATCTTAACCTTCTTAGGGGCAATACCAATTGAATTCCCTTATGTAATAATAAGTCAAATAATTACAATTATGTACTTCTCATTTTTTATT------ATCCTTCCTATAATT---------------------------------
>Habronattus_oregonensis
------------------------------ATATTATCTTTACGAAAGGAGGATAAGTTGTTG---AAAATTGCTAGAAATTCGTTGGTAGATTTACCT---------TCTCCTTCTAGATTAAGATATTTTTGAAATTTTGGATCCTTATTAGGAGTTTTT------------------TTGATAGTTCAA------------------------------------------------------------------ATTTTATCTGGATTGTTTTTAGCTTTTCATTTTAGAGGT---------GATGTAAATTTATCTTTTGATTCG------------------------ATTATTCATGTAATGCGTGATGTAAATTATGGTTGAATATTGCGGATTGTTCATGCTAATGGGGCTAGAATATTT------------------------------------------------------------------------------------------------------------------TTTTTATTAATATATATTCATGTAGGGCGAGGTTTATATTATGGTTCTTAT---CGATTTAATAAAACTTGATTAAGAGGTGTTACTATTTTATTATTATCTATGGCTACTGCTTTTTTAGGATATGTATTACCTTGAGGTCAAATATCGTTTTGGGCTGCTACTGTTATTACTAATTTATTATCAGCTATTCCTTATGTGGGAGTAATAATAGTAGAATGAATTTGGGGAGGATTTGCTGTTGGTAACCCGACTTTGACTCGATTTTTTGCATTTCACTTTATTTTACCTTTTATTATTCTATTTATAGTAATTTTACATTTATTTTTTTTGCATGAGACT---GGATCAAATAATCCTGTAGGGGTAAGTAGAGACTGTGAT---------------AGGGTATCTTTTCATCCTTATTATAGAGTTAAGGATATTTATGGATTT------------AGAGTTTTTTTTATTTTTTTTATGATAATTTGTATGATGAGC------CCTTATATTTTTATGGATGTTGAAAATTTTATTTCATCAGATCCGTTAGTAACTCCTGTTCATATTCAGCCTGAGTGATATTTTTTATTTGCTTATACTATTTTACGTTCTATTCCTAGAAAGATTGGGGGGGTGATTGCTTTAGTAATATCTGTAATAATTTTATATACATTGCCTTTTTATTTAGATCATAAG---------TTTCGGAGAACATATTTTTATCATTTAATAAAGTATATTTTTTGAATTTTTGTTGTTAATTGATTA------------TTATTAACGTGAATTGGGGCATGTGTGGTGGAGATACCATATATATTTATAGGAATGGTATTTAGTTTTATCTATTTTATAATATTTTTT------GTGTTTTGATTAATT---------------------------------
>Grandiscapitis_camelliae_YN453
---------------------------ATAAAAAATATAATACGAAAAAGATATATA---------AAAATTTTAAATAATTCAATCTGGGACCTCCCA---------TCATTCAGAAGACTAACCTACAGATGGAATTTAGGTTCAATATTAGGTTTATGC------------------TTAATTATTCAA------------------------------------------------------------------ATCACTAGTGGACTATTTTTAAGAATACAATTTACAGCA---------CACCAAGATATAAGATTTTCTATA------------------------GTAATTTTAATAATACAAGAAGTAAAAATAGGTTGATTAATCCGATTTATTCATATAAACGGAGCTTCCTTATTT------------------------------------------------------------------------------------------------------------------TTTATAATAATTTATATACACATAATACGAGGGTTGTATTTTACAAGGTAC---CAAAGAAATAAAACTTGAATTACTGGTTTTTTTATATTAATTCTACTAATAAGAACATCATTCCTAGGGTACGTTTTACCTTGAGGGCAAATATCCTACTGAGGTGTATCAGTAATCACTAGATTAATAACAGTAATTCCTAACGTAGGAGAAATAATCTTAATCTGAATCTGAGGGGACATAAAACCAAGAAGAGCCACATTAAAACGATTTTACTCTTTACACTTCTTAATCCCTATAACTATAATTCTAATAATAGTTATTCATCTATATATACTACACAAAGAA---GGTAGAAGAAACAACCTAGGAATAAACAGAGACATGGAT---------------AAAGTCATATTCCACCCATATTACACATCAAAAGACTTAATATTTATA------------ACAATTTTATTATGAACATTCTTAATAGTGTGCCTAGAAACA------CCCATAATACTAGGAGACCCAGTAAACAATATCAAAGCAAATCCAATTAAAACTCCAATCCATATTCAACCAGAATGATATTTCCTAACAAGATACGCAATCCTACGATCAATAGATAGAAAGGTAACAGGAGTAATAATACTCTTGATATCAATCTTGTGCTTTATAAGAATAGCATTATTTAAAAACAAGGAA---------------AAACCCAAATTTTCTTACATATCAAAGTTAAAATTATCAATTTTTTCCATAACATTCTTA------------TTTCTTATAAAATTAGGATCACTACCAGCAGAAGAGCCTTACACCTACTCCAGGAAATTAATAAGAATATTATACTTTTTAACATTATAC------TCAATAATCATA------------------------------------
>Gaeolaelaps_aculeifer
---------------------------------ATGATCTTTCGAAAAATTAATCCTTTTATT---TCATTATTAAATAATTCATTAATCGATCTTCCT---------TCTCCATCTAATATTAACTATTTATGAAATTTTGGATCTTTACTGGGAGTATGT------------------CTAATAATCCAG------------------------------------------------------------------ATTTTATCTGGATTATTCCTAGCAATACATTTTTGTAGA---------GACACAAACTTAGCATTTTCTTAT------------------------ATATCTCATATTATTCGAGACACAAATTATGGATGAATAATTCGTAATACTCATGCAAATGGAGCTTCTATATTT------------------------------------------------------------------------------------------------------------------TTTATTTTTATTTACATTCATATAAGACGAGGTTTATTTTTTTCATCATTT---CACTTTATTAGAACTTGAACTTCTGGAATTTTAATCTTTCTTTTATTAATAGGAACTGCCTTTTTAGGGTATGTTTTACCTTGAGGTCAAATATCATTCTGAGGAGCAACTGTAATTACAAACCTACTCAGAGCAATCCCTTATATTGGGAATTATTTAACCTTTTGAATTTGAGGGGGATTTTCTGTTAACAATGCTACATTAACCCGATTTTTTTCTTTACATTTTTTATTACCATTTATTTTAATAATATTAATTATCATTCATATTGTTTTTCTTCATAATACA---GGATCAAATAACCCTTTAGGTACCCCTCTTAATTTAGAT---------------AAACTCCCATTCCACCCTTTTTTTTCATTAAAAGATATTTTTGGGCTA------------CTCCTAATTTTAATTATGTTTTCTTTAGTTATTTTTATTCAC------CCTAATCTTCTTTCTGACCCAGAAAATTATATTCAGGCTAACCCTTTAGTAACACCCCCCCATATTCAACCAGAATGATATTTTTTGTTTGCATACGCCATTCTTCGATCAATTCCCAATAAATTAGGAGGTGTAATAGCTATAATTTTTTCTATTATTATTTTAGGTTCACTCCCTTTTACCGTAAAAAATAAA---------TTTAATTTTATAAATTATTTTATTTTGAATAAATTTTTATTTTGAATTTTTATTAATAATTTCATT------------ATCCTAACTTATTTTGGAGCTTGCCCAGTAGAAGATCCTTTTATTTGACTAAGTCAACTTTTTACAATTTCTTATTTTTTATTTTTTATT------TTCAAACCTTTAATTCTTTTT---------------------------
>Fujianacarus_wisterianis_Z399
------------------------------ATAAAAATATCGCGAAAAGAAATTGACTTAATG---AAAACTATAAACAGAACAATCTGAGACTTGCCA---------TCTCCTTCCAGAGTATCATATATATGAAATTTCGGTTCGATTCTAGGCTTCTGC------------------CTGGTAATACAA------------------------------------------------------------------ATTTTAACGGGACTAACCTTAACCTTCCACTACTCTTCA---------AGAGCCCAGGAAAGATTCATGTCG------------------------GTAGCACATTTAATACGAGACGTCTGAGGAGGATGACTAATTCGAATGATCCACATAAATGGAGCTTCATTGTTT------------------------------------------------------------------------------------------------------------------TTTTTTTTTATCTACGCACACCTTTACCGAGGGATATTTTACAATAGATTC---ATGAACACAAAGGTGTGGCTGAGAGGGGTCACTATCATAATTGTTTTAATAGCAATCTCATTTTTAGGGTACGTTTTACCATGAGGCCAGATATCATATTGAGCTGTTGCAGTAATTACCAACTTATTTAGAGTAGTACCAAAAATTGGTAACGAACTAGTATACTGAATTTGGGGTGGTTTCGCAGTGGGGGCTCCTACCCTCAGTCGATTCTACTCATTACACTTTTTACTCCCCTTCATACTAGCTGCAATAGTAGTGGCCCACCTAGCTGCTCTTCACGTAAAA---GGATCCAGAAACCCTGTAGGAAGAAAAAGAGACATAGAC---------------AAAATTAGATTCCACCCATACTTCTCCATCAAAGACCTGGTATTTTTA------------GTTGTAGTTGTAATCGCAGCTCTAACAATTTCTTTTTTTTAC------CCTTACATTCTAGGAGATACTATCAACAACGTGCCAGCCAATGCTATGCAAACCCCCCCTCATATTCAACCAGAATGATATTTCCTAACATCATACGCTATCCTTCGAGGTCTACCAAACAAGACCGCTGGGGTTCTAGCATTAGTGCTTTCAGTTTCCATTTTCTACACTTTCCCTATATTCAAACATTCATTT---------------GGTACCAAATTTTTATTTATTCGAACAATTATCTACTGGACACTAATGACAACTTTTTTG------------TTTCTAATGAAAATAGGAGCTATGCCCGCTGAAGAACCCTGAATTGAATGTAGAAAAACAGCCGCCTTTATTTATTTTACTTTAATAATC------GCTATAAATATT------------------------------------
>Fujianacarus_wisterianis_HN237
------------------------------ATAAAAATATCGCGGAAAGAAATTGACTTAATA---AAAACTATGAACAGAACAATCTGAGACTTGCCA---------TCTCCTTCCAGAGTATCATATATATGAAATTTCGGTTCGATTCTAGGCTTCTGC------------------CTGGTAATACAA------------------------------------------------------------------ATTTTAACAGGATTAACCTTAACCTTCCACTACTCTTCA---------AGAGCCCAGGAAAGATTCATGTCG------------------------GTAGCACATTTAATACGAGACGTCTGAGGTGGATGACTAATTCGAATGATCCACATAAATGGGGCTTCATTATTT------------------------------------------------------------------------------------------------------------------TTTTTTTTTATCTACGCACACCTTTACCGAGGGATATTTTACAATAGATTC---ATGAACACAAAGGTGTGGCTGAGAGGGGTCACTATCATAATTGTTTTAATAGCAATCTCATTTTTAGGGTACGTTTTACCATGAGGTCAGATATCATATTGAGCTGTTGCAGTAATTACCAACTTATTTAGAGTAGTACCAAAAATTGGTAACGAACTAGTATACTGAATTTGAGGTGGTTTCGCAGTAGGGGCTCCTACCCTCAGCCGATTCTACTCATTACACTTTTTACTCCCCTTCATACTAGCTGCAATGGTAGTGGCCCACCTAGCTGCTCTTCACGTAAAA---GGATCCAGAAACCCTGTAGGAAGAAAAAGAGACATAGAT---------------AAAATTAGATTCCACCCATACTTCTCCATCAAAGATCTAGTATTTTTA------------GTTGTAGTTGTCATCGCAGCTCTAACAATTTCTTTTTTTTAC------CCTTACATTCTAGGAGATACTATCAACAACGTGCCAGCCAATGCTATGCAAACCCCCCCTCATATTCAACCAGAATGATATTTCCTAACATCATACGCTATCCTTCGAGGTCTACCAAACAAAACCGCTGGGGTTCTAGCACTGGTGCTATCAGTTTCCATTTTCTACACTTTCCCTATATTCAAACATTCATTT---------------GGTACCAAGTTTTTATTTATTCGAACAATTAGCTACTGGGCACTAATGGCAACTTTTTTA------------TTTCTAATGAAAATAGGAGCTATGCCCGCTGAAGAACCATGAATTGAATGTAGAAAAACAGCCGCCTTTATTTACTTTACTTTAATAATC------GCTATAAATATT------------------------------------
>Fujianacarus_wisterianis_CQ1
------------------------------ATTAAAATATCGCGAAAAGAAATTGACTTAGTG---AAAACTATAAACAGAACAATCTGAGACTTGCCA---------TCTCCTTCCAGAGTATCATATATATGAAATTTCGGTTCGATTCTAGGCTTCTGC------------------CTGGTAATACAA------------------------------------------------------------------ATTTTAACGGGACTAACCTTAACCTTCCACTACTCTTCA---------AGAGCCCAGGAAAGATTCATGTCG------------------------GTAGCACATTTAATACGAGACGTCTGAGGAGGATGACTAATTCGAATGATCCACATAAATGGAGCTTCATTATTT------------------------------------------------------------------------------------------------------------------TTTTTTTTTATCTACGCACACCTTTACCGAGGGATATTTTACAATAGATTC---ATGAACACAAAAGTGTGACTGAGAGGGGTCACTATCATAATTGTTTTAATAGCAATCTCATTTTTAGGGTACGTTTTACCATGAGGCCAGATATCATATTGAGCTGTTGCAGTAATTACCAACTTATTTAGAGTAGTACCAAAAATTGGTAACGAACTAGTATACTGAATTTGGGGCGGTTTCGCAGTAGGAGCTCCTACCCTCAGCCGATTCTACTCATTACACTTTTTACTCCCCTTCATACTAGTTGCAATGATAGTGGCCCACCTAGCTGCTCTTCACGTAAAA---GGATCCAGAAACCCTGTAGGAAGAAAAAGAGACATAGAC---------------AAAATTAGATTCCACCCATACTTCTCCATCAAAGACCTAGTATTTTTA------------CTTGTAGTTGTCATCGCAGCTCTAACAATTTCTTTTTTTTAC------CCTTACATTCTAGGAGACACTATCAACAACGTGCCAGCCAATGCTATGCAAACCCCCCCTCATATTCAACCAGAATGATATTTCCTAACGTCATACGCTATCCTTCGAGGTCTACCAAACAAAACCGCTGGGGTTCTAGCATTGGTGCTTTCAGTTTCCATTTTCTACACTTTCCCTATGTTCAAACATTCATTT---------------GGTACCAAATTTTTATTTATTCGAACAATTAACTACTGGGCACTAATGGCAACTTTTTTA------------TTTCTAATGAAAATAGGAGCTATGCCCGCTGAAGAACCCTGAATTGAATGTAGAAAAACAGCCGCCTTTATTTATTTTACTTTAATAATC------GCTATAAATATT------------------------------------
>Fragariocoptes_setiger_CM
------------------------------ATTTTTTTAAGTCGTAAATATAATGGGTTAAAT---TCTATAGTTAGTTCTAGATTGTGGGACTTGCCG---------ACACCATCTTCTATAAGATATTTTTGAAATTTTGGTTCTTTGTTAGGCGTTTGT------------------TTTATTATTCAG------------------------------------------------------------------GTTACCACTGGATTGTTTCTTTCATTCCATTATATTTCC---------TTTGCTGATCTTTCTTTTAGAAGA------------------------TTAATTCATATTTCTCGTGATGTATGGCTAGGTTGAATAGTTCGGTTCTTGCATATGAACGGCGCTTCTCTTTTC------------------------------------------------------------------------------------------------------------------TTTATTTTTATTTACTTTCATATTGCTCGTGGTTTATTTTTTCAAAGAAGA---GTTAGCAAGATGGTTTGGGTTAGAGGAGTAACTATTCTTTTATTACTTATAGCGGTATCTTTTCTTGGTTATGTTTTGCCTTGGGGCCAAATGTCTTATTGGGCTGTTGCTGTAATTACTAATCTTTTTTCTGTAGTACCTTTAGTAGGAGTAGATATTGTTAATTGGATTTGGGGAGGGTTTTCAGTAGGAGTTCCAACTCTTACCCGATTTTATTCTTTACATTTCTTATTGCCTTTTTTTATGGCTTTTTTTATTTTAGTGCATTTGTATTTTTTACATATTAAT---GGTTCTAGAATAAATTTAGGATTAAATGGTAATGTAGAT---------------AAGTTTGTTTTTCATCCTTATTTTTCTTTAAAGGATTTTTTTAGTTGA------------ATTTTACTTTTTGGTTTATTTATGTTTATTGTTTTTTTTTCT------CCATACTTGTTTGGAGATCCTGTTAATTTTGTTCCTGCAGATCCTATAAGGACTCCTACACATATCCAGCCTGAATGATATTTCTTATTTTCTTATGCTATTTTACGTTCTTTCCCTGGGAAAGTTGCTGGGGTTGTGGCTTTATTTTCTTCAGTTTTAATTTATTATGTTTTTCCATTTTTTACTTACTATTAT---------------TCTTCTAAGTTTAGATTTATTCGATACTTTTTGTTTTGGGTCTTGATTTCTTCTTTCTTT------------TTTCTGATGTACATTGGTTCTATACCTGCTGAGTACCCTTATATTTGGGGTGGGCAGGTTTTTACCTTTATTTATTTTTTAACTTGTGTT------ATTATTAATATT------------------------------------
>Euseius_nicholsi
------------------------------------------------------------ATA---AAAATAGTAATAAAAAATTATTTT---ATGCCT---------ATACCCTCAAATTTATATTATTGATGAAATTTTGGGTCTCTCTTAGGATTTTGT------------------TTAGTTCTTCAA------------------------------------------------------------------CTATCCACAGGATTATTCCTGTCCATATTTTACGAAAAT---------AGTATGAAACAAGCTTTAGCAGGA------------------------ATTAGACAAATTGAGCGTAATATCAATATAGGTTGACTTTTACGATCCCTCCATGCTAACGGAGCTTCTTTATTT------------------------------------------------------------------------------------------------------------------TTTGTGCTAATTTATTTACACGTAGGTCGTGGTTTATACTTTAAATCTTAT---TTACTCCCAAAAATCTGATTAACAGGAGTAGTAATGCTCTTATTGTCATTTATAATCGCATTTATCGGCTATGTCTTACCCTGAGGACAAATAAGATTTTGAGGGGCCACAGTAATTACTAACCTACTCACATCTATTCCTTACGTAGGGAATATAATAACAATCTGACTATGAGGAGGGTTTTCTATTGAAAAAGCAACACTTATACGTTTTTTCAGACTTCATTTCATTTTTCCTTTTATCCTTACAGCTATAGTTATCTTGCATATTATTTTTCTTCACCAAAGA---GGCTCAAGAAATCCATTAGGACACAATCTAATCATTGAT---------------AAAATCCCATTTCAACCATTTTTTGTATGAAAAGATATCATAGGCTTA------------ATAGTTGTATTAGTAATATTCTTAACAATTGTGCTAATTTTT------CCTTACATATTAATAGACCCAGATAATTTTACACCAGCCAATCCCTTAGTCACACCTCCACATATCCAACCTGAATGATATTTTTTATTCGCCTATGCTATCTTACGAACAATTCCTAATAAACTAGGAGGAGTAGTAGCCCTTTTAAGGGCTATTTTAATTTTAGCTTTTCTTCCTATATTTACTCAAAACCATAAGTTTATAAAACATAACCTAAAAAATAAAATTATTAATAAAATATTTTTTTTTATTTGAATAAATAATTTTATA------------TATTTGACACTAATAGGCGCTATACCTATCGAATTTCCTTATGAAATTATTACCCAAATTAGAAGAATAATATATTTTATTTTTTATATT------ATTTTTTATATC------------------------------------
>Eriophyes_armandis_Z303
------------------------------ATAAAGTTAGTTCGAAAAGAGGGAAATCTTTTA---AAAATTGTTAATAGCTCTTTGTGAGACCTTCCT---------TCCCCAGCTTCTATATCTTACTTTTGAAATTTCGGTTCCACTTTAGGAATCTGT------------------TTAGGGACTCAA------------------------------------------------------------------ATTTTAACTGGTCTTTTGTTAACATTTCATTACACCTCC---------TACGCGAGAGAAAGATTCTCTTCA------------------------ATCGTGGAAATTATACGAGAGGTCTGATCGGGATGAACTATTCGCTTCGTACATATAAACGGGGCATCGGTATTC------------------------------------------------------------------------------------------------------------------TTTTTCTTTATTTATCTACACTTATTTCGAGGTCTATTCTTTTTTAGCTCT---GTACATAAAGGAGTGTGAAATAGAGGAGTCACAATTATAATCCTTCTTATGGCCATCTCTTTTTTAGGATATGTCCTTCCTTGAGGCCAAATATCATACTGGGCTGTAGCAGTGATTACCAATTTGTTTTCTGTGATCCCCTTAATCGGCCCTGAGCTGGTTAAATGAATCTGAGGAGGATTTTCAGTAAGAGCCCCCACTCTAACTCGATTTTATTCCCTCCATTTTCTTTTACCTTTTATTTTATCGTTCTTGATTATCATTCATCTATTTTCTTTACACAAAGAG---GGCTCTAGAAATAATTTAGGGATAAACAGAAATCTAGAC---------------AAAGTACAATTTCACCCGTATTTTTCTGTAAAAGATTTATTTTTTATT------------GTAGTTGTTTTTCTCGTATCTATAATAATTTCTTTCTATTTG------CCCTACATCCTAGGGGACCCCGTAAACAATGTGCCTGCCAATGCAATGCAAACACCCGCCCATATTCAGCCAGAATGATATTTTTTATCTTCTTACGCCATTTTACGATCTTTACCCAGGAAAACAGCTGGTGTAATTGCTTTAGCATTATCAGTTTCTATTTTTTACCTACTACCTCTATACAATTACAACTTC---------------TCCGCAAAATTTTCTTCTAGGCGATACATTATATACTGGGTGATAGCAGCATGCTTTTTA------------TTTATAATGAAAGTAGGGGCACTTCCCGCTGAGGAGCCCTACGTTATACTGGGACAAGTTGGTACAATAGTATATTTTAGGTCCATCTTA------TTACTAAATATT------------------------------------
>Eremobates_cf._palpisetulosus
---------------------------ATGTCAATCCCAATACGAAAAACCCACCCCCTTATT---AAAATAGTTAATTCAGCTCTTATTGATTTGCCA---------TCACCATCAAACATTACGTATATATGAAACATTGGCTCCCTTCTCGGCTTATGT------------------TTAGGCATTCAA------------------------------------------------------------------CTAGTATCAGGAATCTTTCTAGCCATACATTTCACAGCA---------GATATCAATCTGGCATTCTCCAGA------------------------GTCGCTCACATTATAAGCGATGTAAATTATGGATGACTAATTCGCATTATACATGCAAATGGAGCATCCTTATTC------------------------------------------------------------------------------------------------------------------TTCATCTGTTTATACATCCATATTCTACGAGGAATATATTTTGGGTCATAC---CGTCTAGCAATAACATGAACCTCAGGTGTTATCCTCCTATTTATTACCATAGCCACAGCATTCCTAGGCTACGTTTTACCATGAGGTCAAATGTCATTTTGAGGGGCCACAGTTATTACAAATCTAGTATCAGCCATCCCATATGTTGGTCCAACACTAGTAACCTGATTATGAGGAGGATTCTCCGTTCAAAATGCCACCTTGACACGATTCTTCACTTTACACTTCATATTACCATTCATTATTGCTGCCCTAGTAATAATTCATCTTCTATTTCTACACCAAACA---GGATCTAACAACCCAACAGGGATAAATAGAAATATTGAT---------------AAATCCCCATTTCACCCATACTTTTCAACAAAGGACGCCTTAGGATAC------------ATTTTAGTTCTCCTAATATTTACCTTACTTATTCTATCAAAT------CCATTTCTCCTAGGGGATCCAGAAAACTTCAACCCAGCAAACCCAATATCAACCCCAATTCATATCCAACCAGAATGATACTTCCTTTTCGCATACGCAATTTTACGATCAATCCCAAATAAACTTGGAGGAGTAATTGCCCTAGTAGCCTCAATTGCAATTCTCCTAATTCTACCAATAACAAATAAATTCAAG---------TTTCAATCCAACTCCTTTTATCCAATAAACAAATTTCTATTTTGATTATTCATCAACATTGCCATC------------ATCCTAACATGAATTGGAGCACGACCAGTAGAACCACCATATGAATCAATTGGCCAATTATTCACCATCTTATATTTTCTATATTTTATC------ATCAACCCAATCTCATCAAAA---------------------------
>Epitrimerus_sp.nov._Z338
------------------------------ATTTCTTTAACTCGAAAAAAGGACGAATTAATT---ACAATCGTGAACGGGTCATTATGAGACCTACCA---------TCTCCTTCCACAATAACATACTTCTGGAACTTCGGTTCAACGCTAGGAATCTGC------------------TTAGGAGTACAA------------------------------------------------------------------ATCTTATCAGGACTACTCCTGACCTTCCATTATACATCG---------TACGCTAGACACAGATTTTCGTCA------------------------ATTGTAGAAATCATACGAGAAGTATGATCGGGATGAATCATTCGATTCGTCCACATAAATGGGGCTTCAGTATTT------------------------------------------------------------------------------------------------------------------TTCTTCTTTATCTACTTGCACTTATTTCGAGGAATGTACTACTTTAGGGCT---GTCCATAAAAAAGTGTGATCAAGGGGCGTGACAATTATGCTTGTCCTAATAGCAATTTCCTTCTTAGGCTATGTACTACCATGAGGCCAAATATCATACTGAGCAGTGGCAGTAATCACTAATTTATTTTCTGTCATCCCTGTAGTAGGGGAAAACTTGGTAACATGAATTTGAGGGGGTTATTCAGTCAGAGCTCCTACCCTAACTCGATTTTACTCATTACATTTTTTAATACCTTTTGTTCTAGCTTTATTGGTAATCTTACACTTGTTATTTCTACACCAAAAG---GGATCTAGAAATAGATTAGGAGTGGACAGAAACATCGAC---------------AAAATTCAGTTCCACCCTTATTTCAGAGTTAAAGATTTGATTTTCATC------------ATCTTAGTATTTGTAACCTCATTGCTAATTTCATACTTTTAC------CCTTATATATTTGGAGATTCAATCAACAACGTTCCTGCAAACGCCATGCAGACACCAGTCCACATTCAACCAGAATGGTACTTTCTACCTTCTTACGCCATCCTTCGTGCCTTACCTAGAAAAACAGCCGGAGTGCTAGCACTAGCGGCATCCGTAACAGTATTTTACATTATTCCATTCTTTAAAATGAAATTC---------------TCAACAAAATTCAAGATAATTCGAGTAGTAACATTCTGAGCTATACTGGCAACCTTTGCA------------TTCTTGATAAAGATAGGGGCCCTTCCAGCAGAAGAGCCTTATGTGCAACTAAGGAAAGTAGGGGCTATAGCCTACTTCACATTAATTCTT------ACTTTAAACATT------------------------------------
>Epitrimerus_sp.nov._SD25
------------------------------ATAAAATTAATTCGAAAAGAAGAGAAACTAATT---AATATTGTTAACAGATCCTTATGGGACCTTCCT---------TCACCTACTTCGATGTCTTATTTTTGAAATTTTGGCTCCACTTTAGGTATTTGT------------------TTAGCTATCCAA------------------------------------------------------------------ATTTCTACCGGACTTTTTTTAAGATTCCATTACTCTTCT---------TTTGCCAGAGAGAGATTTTCTTCT------------------------ATCTCACATATTATGCGAGAAGTTTGAGGCGGATGAATAATCCGGTTAACCCATATAAACGGAGCCTCTGTATTT------------------------------------------------------------------------------------------------------------------TTTTTGTTTTTGTACTTCCATTTATTTCGAGGAATATTCTTTTTGAGATCA---GTGCACAAAAGAGTGTGAAACAGAGGTGTAACTATCCTCATCATAATAATAGCTATCTCATTCTTAGGCTATGTTCTTCCATGGGGCCAAATATCTTACTGGGCAGTAGCTGTTATTACAAACCTGTTCTCTGTGATTCCGCTAGTAGGAGAATCCCTAGTAAACTGAATTTGAGGAGGATTCGCGGTTAGGTCCCCCACTTTAACCCGATTTTATTCATTACATTTTCTTCTCCCTTTCATTTTAACATTTTTAGTCATTGTTCACTTATTTTTTTTACACCAGCAA---GGTTCTAGAAACAGGGTGGGTATCAACAGAAATGTAGAC---------------AAAATAGAATTCCACCCATATTTTTCTGTCAAGGACTTCTACTTCATC------------ACGGTGGTAATTTTGATAAGAGTCTCGATTTCTTTTTTTTTT------CCATACATTTTGGGTGACACTGTAAACAGCATCCCGGCTAACCCAATGCAAACTCCATTGCACATCCAACCCGAATGATATTTTTTATCTTCTTACGCTATTCTACGATCATTACCTAGAAAAACGGCAGGAGTTTTAGCCCTAGCTTTATCGGTATCAATTTTTTACATCTTGCCCCTTTACTCTTACAAATTT---------------TCAACCAAATTTTCTTCTTACCGATACTTAATTTTTTGGTCCTTGTTAATTTCTTTTTTA------------TTTATGATAAAGATAGGAGCATTACCCGCAGAAGAGCCATTCATTATGATAGGTCAGGTTGGAAGAATGTTTTACTTTACCTTAATTCTA------TGTTTAAACATT------------------------------------
>Epitrimerus_sabinae_S83
---------------------------------ATAATTGATCGAAAAGAAAAGATTACTGTT---AAAATTTTAAATAATACTTTATGGGACCTGCCT---------TCTCCCACCTCTATGAGATATTTTTGAAATTTCGGGTCTACACTAGGATTATGC------------------TTAGCCGTACAA------------------------------------------------------------------ATTCTAACTGGGCTTCTACTGACGTTCCACTACACTTCT---------TATGCTTCCGAAAGATTTTCGTCT------------------------ATTGTGGAGATTATACGTGAAGTATGGTCTGGGTGAATGTTTCGGTTCATCCATATGAACGGGGCTTCAGTCTTT------------------------------------------------------------------------------------------------------------------TTTTTATTCGTGTACCTCCATCTATTCCGAGGAATGTTCTTTTTAAGAGCA---GTCCACAAAGATGTCTGATTAAGGGGAGTAACAATCTTATTGCTTCTAATAGCAATTTCCTTTCTGGGATATGTACTACCTTGGGGCCAGATATCTTACTGAGCCGTCGCCGTAATCACAAACTTATTCTCCGTTGTCCCATTAATCGGAAACTCCCTAGTAAATTGAATTTGAGGGGGTTTCTCCGTAGGAGCCCCCACATTAACACGATTCTATTCCCTGCATTTTCTACTACCCTTTGTCCTATCCTTTTTAGTATTGACTCACTTATACTTTTTACATAAAGAA---GGGTCAAGAAACAACTTAGGGTTGAATAGAAACATGGAC---------------AAAAGACCTTTTCATCCTTATTTCAGAATTAAAGACTTATACTTTATT------------ATTGGGGTGTTGGTAATCTCAATATTGATCTCATTTTACTAC------CCCTATATTCTTGGAGATCCCGTAAACAGTGTCCCAGCAAACGCCATACAAACGCCTATCCATATTCAACCGGAGTGGTACTTTCTACCTTCTTACGCCATCCTGCGCTCCTTGCCTAGAAAAACAGCGGGGGTACTAGCTTTGGCCCTCTCGGTTAGAATCTTCTACCTAATTCCATTTTTTCAATTGAAATTT---------------TCCACAAAGTTTTCTAACTTTCGTTATTTAATGTTTTGATCTGTAATTTTCTCATTCGCC------------TTTCTAATAAAAATAGGAGCCTTGCCCGCAGAAGAACCCTACACGAGAATAAGTAAAGTAGGTTCAATATTTTACTTTTCTACTATTTTA------TGCCTAAATCTA------------------------------------
>Epitrimerus_sabinae_HEN25
------------------------------ATAATAATTGATCGAAAAGAAAAGATTACTGTT---AAAATTTTAAATAATACTTTATGGGACCTGCCT---------TCTCCCACCTCTATGAGATATTTTTGAAATTTCGGGTCTACACTAGGATTGTGC------------------TTAGCCGTACAA------------------------------------------------------------------ATTCTAACTGGGCTCCTACTGACGTTCCACTACACTTCT---------TATGCTTCCGAAAGATTTTCGTCT------------------------ATTGTGGAGATTATACGTGAAGTATGGTCTGGGTGAATGTTTCGGTTCATCCATATGAACGGGGCTTCAGTCTTT------------------------------------------------------------------------------------------------------------------TTTTTATTCGTGTACCTCCATCTATTCCGAGGAATGTTCTTTTTAAGAGCA---GTCCACAAAGATGTCTGATTAAGGGGAGTAACAATCTTATTGCTTCTAATAGCAATTTCCTTTCTGGGATATGTACTACCTTGAGGCCAGATATCTTACTGAGCCGTCGCCGTAATCACAAACTTATTCTCCGTTGTCCCATTAATCGGAAACTCCCTAGTAAATTGAATTTGAGGGGGTTTCTCCGTAGGAGCCCCCACATTAACACGATTCTATTCCCTGCATTTTCTACTACCCTTTGTCCTATCCTTTTTAGTATTGACTCACTTATACTTTTTACATAAAGAA---GGGTCAAGAAACAACTTAGGGTTGAATAGAAACATGGAC---------------AAAAGACCTTTTCATCCTTATTTCAGAATTAAAGACTTATACTTTATT------------ATTGGGGTGTTGGTAATTTCAATATTGATCTCATTTTACTAC------CCCTATATTCTTGGAGATCCCGTAAACAGTGTCCCAGCAAACGCCATACAAACGCCTATCCATATTCAACCGGAGTGGTACTTTCTACCTTCTTACGCCATCCTGCGCTCCTTGCCTAGAAAAACAGCGGGGGTACTAGCTTTGGCCCTCTCGGTTAGAATCTTCTACCTAATTCCATTTTTTCAATTGAAATTT---------------TCCACAAAGTTTTCTAACTTTCGTTATTTAATGTTTTGATCTGTAATTTTCTCATTCGCC------------TTTCTAATAAAAATAGGAGCCTTGCCCGCAGAAGAACCCTACACGAGAATAAGTAAAGTAGGTTCAATATTTTACTTTTCTACTATTTTA------TGCCTAAATCTA------------------------------------
>Epitrimerus_sabinae_GZ121
------------------------------ATTAAATTAAATCGAAAACAAGACACACTTATT---TTAACTTTAAATAATTCACTTTGAGATCTTCCT---------TCACCAAGCTCTATGTCCTACTTCTGAAATTTTGGTTCAATTTTAGGTTTCTGT------------------TTAGTTACACAA------------------------------------------------------------------ATTTTAACTGGATTATTACTAACTTTCCATTACACTTCA---------CACGCTTCTAGAAGATTTTCTTCT------------------------ATTGTGGAAATCATACGAGAAGTATGATCTGGTTGAACAATTCGATTCTTTCATATAAACGGAGCATCAATATTC------------------------------------------------------------------------------------------------------------------TTCTTATTCATTTACATACATATATTTCGAGGCTTATTTTTTTTTAGTTCC---ACCTATAAAAAAGTGTGAAACAGGGGTGTACTAATTATGGTAACTCTAATAGCAATTTCTTTTTTAGGTTATGTTTTACCTTGAGGCCAAATATCCTATTGAGCCGTTGCAGTGATTACTAATTTATTTTCTGTAGTTCCTTTGATTGGAAATAATCTTGTCAATTGAATCTGAGGTGGCTTTTCTGTGGGAGCTCCTACCCTTAGTCGCTTCTACTCCCTTCATTTCCTTCTACCCTTTATTCTTTCTTTCATAATTGTTCTTCACCTATTATTTTTACACGCTGAA---GGTTCTAGAAACAGAATAGGCTTAAACAGAAATTTAGAC---------------AAAATTGAGTTTCATCCATATTTCTCGGTGAAAGACATCTATTTTATA------------TTGTTCGTTTTACTATTTTTTTCATGCATTAGATTCTATCTT------CCTTACATCCTAGGAGACCCCGTAAACAATGTTCCTGCCAACGCAATACAAACACCAATTCATATCCAACCCGAATGATACTTTTTACCTTCATACGCAATCTTACGTTCTTTGCCCAGAAAAACAGCAGGAGTATTAGCTTTAGCCTTGTCAGTATCAATCTTTTTTATTCTGCCCTTTTATCAATATAAGTTT---------------ACCAGAAAATTCAGGTTCTTACGAATTTTCTCTTTTTGAATAATTCTATTCACTTTTATT------------TTTCTAATAAAAATAGGAGCTTTACCTGCCGAAGAACCATATATTATTCTAAGTAAATGAGGTGCTATATCTTACTTCTCCTTTATTTTA------TTAATAAACACC------------------------------------
>Epitrimerus_pyri_AH40
------------------------------ATTTTTATTCTTCGTAAAAAAGATCAAATTTTA---AAAGTTGTAAATGGATCTTTGTGAGATTTACCC---------TCCCCTTCCTCAATGTCTTACTTTTGAAATTTTGGCTCGACTCTAGGTATTTGT------------------CTGGGGGTTCAA------------------------------------------------------------------ATTCTTACGGGTTTATTTCTGACATTTCACTACACTTCT---------CATACCACTGAGAGCTTCTCTTCG------------------------ATTGTTATGATCATGCGAGAAATTTGAACTGGTTGAGTTATTCGGCTAATTCACATAAATGGGGCTTCGATATTT------------------------------------------------------------------------------------------------------------------TTTCTCTTTATTTACTTGCATTTATTTCGTGGATTATTCTTTTTCAGAGCG---ACCCATAAAAAAGTATGAAATAGAGGGGTTACGATTATGATCTTACTGATGGCTATCTCTTTCCTAGGCTACGTGCTTCCTTGGGGGCAAATATCATACTGGGCAGTGGCTGTTATTACGAATCTTTTCTCAGTTGTGCCTTTAATCGGCCCTGGTTTGGTTAATTGAATTTGAGGGGGATTTTCAGTAGAAGCCCCCACTCTAACTCGGTTTTATTCCTTACATTTTATTCTTCCTTTTGTTCTTAGATTTTTGGTTCTAATTCATTTAATTATACTCCACCAAGAA---GGGTCTAGAAATAGGCTAGGAGTTAACAGGAACTTGGAC---------------AAAATCCAATTTCACCCTTACTTTTCAGTAAAAGATTTGTTTTATATT------------ATAGCTGTATATTCAATAGCTATTATAGTGAGCTTTTACCTT------CCTTTTATTTTGGGGGATCCTGTAAATAATGTACCAGCTAACGCTATACAAACACCCGCTCACATTCAACCTGAGTGGTATTTTTTATCTTCCTATGCAATTCTTCGATCTTTACCTAGAAAAGCAGCAGGAGTAGTAGCTCTAGTTCTGTCAGTTTCTATCTTTTATACATTAATTTTATTTAACTTAAAATTT---------------TCCACCAAATTTTCATCCTATCGCTACTTAATGTTTTGAGCAGTAGCTTTTTCCTTTTTA------------TTCCTTATAAAAATTGGAGCTCTGCCTGCTGAAGACCCTTACGTGTTTATAGGAAAAGTGGGAACTCTATTTTACTTTTCAACAATTTTA------CTTTTAAATCTA------------------------------------
>Epitrimerus_cf._spirae_KK1
---------------------------------ATATTAAAAAAACGACAAGAATACTTATTG---AAAATTATGAGAAACTCTTTATGGGATCTTCCT---------TCTCCTTCAACTATAACTTATTTTTGAAATTTTGGATCAACATTAGGTATATGC------------------TTAGTAACACAA------------------------------------------------------------------ATTTTAAGAGGATTACTATTAACATTCCATTATTCTTCT---------TACGCTAACGAAAGATTTGCTTCT------------------------GTAGTCGACATTATGCGAGAAGTATGGGCAGGATGGCTAATCCGCTTTGTCCATATAAATGGAGCTTCAGTATTT------------------------------------------------------------------------------------------------------------------TTTGGATTCATATATCTACACCTACTACGAGGATTGTTTTACTTCAGATCA---GTGCATAAAAGAGTATGAACTAGAGGAGTTTCAATTATGATAGTCTTAATAGCAATCTCTTTTTTGGGATATGTCTTACCATGAGGACAAATATCCTACTGAGCTGTGGCTGTAATTACTAGGTTATTTTCAGTAGTTCCAATTTTAGGAGAAAATTTGGTATTTTGAATTTGAGGGGGATTTTCTGTAAGAGCTCCTACTTTGACTCGATTTTATTCTCTACATTTCTTACTACCTTTTATCTTAACTTTATTAGTAATTATCCACTTAACCTTATTGCATAAAGAA---GGATCAAGAAACACATTAGGAATTAACAGAAATTTGGAC---------------AAGATTCATTTTCACCCATATTTTAGAATCAAAGACATAGCTTTCATC------------TTTACAGTTCTAACAATCTCAATTTGTTTATCTTTTTACATA------CCATATCTTCTAGGGGATGCTGTAAATAACCAACCAGCAAACCCCATGCAAACTCCTGTACATATCCAACCAGAATGATATTTCCTCCCATCCTACGCCATTTTGCGATCCCTGCCGAGAAAAGCAGCAGGGGTAATAGCGTTAGCACTATCAGTATCAATTTACCTCCTCTTACCAATATACAAAATGAAATTT---------------TCATGTAAATTTAATGTAAAACGAACTTTCATTTTTTGAATTTTTGTCATAAATTTTTTA------------TTGATAATAAAAATAGGAGCCATACCAGCAGAACAACCTTATATCTTAATTAGACAATGAGGAACTATAACATTTTTTTCATCATTACTT------TTAATAAATATT------------------------------------
>Epitrimerus_c.f._sabinae_Z300
------------------------------ATTAAATTAAATCGAAAACAAGACACACTTATT---TTAACTTTAAATAATTCACTTTGAGATCTTCCT---------TCACCAAGCTCTATGTCCTACTTCTGAAATTTTGGTTCAATTTTAGGTTTCTGT------------------TTAGTTACACAA------------------------------------------------------------------ATTTTGACTGGATTATTACTAACTTTCCATTACACTTCA---------CACGCTTCTAGAAGATTTTCTTCT------------------------ATTGTGGAAATCATACGAGAAGTATGATCTGGTTGAACAATTCGATTTTTTCATATAAATGGAGCATCAATATTC------------------------------------------------------------------------------------------------------------------TTCTTATTCATTTATATACATATATTTCGAGGCTTATTTTTTTTTAGTTCC---ACCCATAAAAAAGTATGAAACAGGGGTGTACTAATTATAGTAACTCTAATAGCAATTTCTTTTTTAGGTTATGTTTTACCTTGAGGCCAAATATCCTATTGGGCCGTTGCAGTAATTACTAATTTATTTTCTGTAGTTCCTTTGATTGGAAATAATCTTGTCAATTGAATCTGAGGTGGCTTTTCTGTGGGAGCTCCTACCCTTAGTCGCTTCTACTCCCTTCATTTCCTTCTACCCTTTATTCTTTCTTTCATAATTGTTCTTCACCTATTATTTTTACACGCTGAA---GGTTCTAGAAACAGAATAGGCTTAAACAGAAATTTAGAC---------------AAAATTGAGTTTCATCCATATTTCTCGGTGAAAGACATCTATTTTATA------------TTGTTCGTTTTACTCTGTTTTTCATGCATTAGATTCTATCTT------CCTTACATCCTAGGAGACCCCGTAAACAATGTTCCTGCTAACGCGATACAAACACCAATTCATATCCAACCTGAATGATACTTTTTACCTTCATACGCAATCTTACGTTCTTTGCCCAGAAAAACAGCAGGAGTATTAGCTTTAGCTTTGTCAGTATCAATCTTTTTTATTCTGCCCTTTTATCAATATAAGTTT---------------ACCAGAAAATTCAGGTTCTTACGGATTTTCTCTTTTTGAATAATTCTATTCACTTTTATT------------TTTCTAATAAAAATAGGAGCTTTACCTGCCGAAGAACCATATATCACTCTAAGTAAATGAGGTGCTATATCTTACTTCTCCTTTATTTTA------TTAATGAACACC------------------------------------
>Epilohmannia_sp2.
------------------------ATGAAAAAAAACCACGAAATCAAAAAA------------------ATAATAACAAACTCACTAAAAGACCTCCCC---------AGCCCATCGACGATCTCCTGTTGATGAAACATAGGGTTCCTCCTAGGAATAACA------------------ACAACAATTCAA------------------------------------------------------------------GTGTCAACAGGAATCATCCTATCCATAAGATACACAAGA---------ATCACAAGGAATGCCTTCACATCA------------------------ATTAACAACATTTCACAAAACTCCCCAGAAGGATGAATAACACGCCTAATTCATGTGAACGCGGCTACTCTCCTA------------------------------------------------------------------------------------------------------------------TTTCTACTCATTTTTACCCACATCTTACGAGGAATCTGAAACAAATCAGCAAAAAAAAAATCCCAAACATGATCAAGAGGACTCTCAATTCTAGTACTATTCATAGCCTCGGCGTTCCTAGGATACGTGCTGCCCTGGGGGCAGATGTCCTTCTGAGGGGCAACGGTAATCACAAACATCTTTTCCGCCATCCCCTACATCGGAAAAAGAAGGGTAATATGAATATGAGGGGGATTCTCAGTATCTCAACCAACCCTAAACCGATTCTTTTCCCTACACTTCATGGCACCACTAATAGGCGTCGTGCTAATCCTAGTACACCTAATACTCCTCCATAGAAAA---GGCTCTTCTAGTCAAGTAAACCTTCAAACAAACATCGAC---------------AAAACAAAATTCAACCCACTGTTCTCGATCAAAGACTCAAACGTCCTA------------TTAACACTCATAATAACTTACGCCCTAATCATCCTAACAATA------CCAAAAATAACCAGAGACGTGGAAAACAGATCAACAGCCAATCCCCTAGTAACCCCAACCCACATCCAACCAGAATGATATTTTCTATTCGCTTACGCGATTCTACGATCGATCCCGTCAAAACTAGGGGGAGTCCTAGCACTAGTAATATCAGTATTAATTCTAACAAAA------ATAACAAAAAAAAAAAGG---------------TCTGTAAAAACATCACCAACAGGAATGAAAAAAACGTGAACGCTCACCCTATCCTTCATC------------ACCCTATCCTGGATTGGGGCCAACCCAATCGAACCACCAATAGAAAGAATAGGAAAATTAATAAGAATCCTATATTTCAGGGCCTGCCTC------GCAATG------------------------------------------
>E1
------------------------------ATAAATATTTCTCGTAAAGAAGAAAAAATTTTA---GAAACTATAAATAACTCTTTATGGGATCTACCA---------TCCCCCTCTACTATAACTTATTTTTGAAATTTCGGATCAACATTAGGGATTTGC------------------TTAGGGGCCCAA------------------------------------------------------------------ATTTTAACTGGGCTGTTATTGACTTTCCATTACACTTCC---------TACGCTTCACACAGATTCAGTTCT------------------------GTAGTAGAAATTATGCGAGAAGTCTGATCAGGTTGAGTATTGCGGTTTATCCACATAAATGGAGCCTCTGTATTC------------------------------------------------------------------------------------------------------------------TTTTTTTTTATTTATATACATCTTTTTCGGGGTATATTTTACCTAAGAGCT---GTACATAAAAAAGTTTGATCTAGAGGGGTTGCTATTATAATTTTACTCATAGCTATCTCCTTCTTAGGTTACGTTCTCCCATGGGGGCAGATATCATACTGAGCCGTAGCTGTTATTACTAACCTTTTGTCCGTTATTCCGATGGTGGGAGACCAAGTAGTAACTTGAGTGTGGGGAGGGTTTTCAGTAGGGTCTCCAACTTTAACCCGGTTCTACTCCCTACACTTTTTGCTTCCCTTTATTTTAACTTTTTTGGTAGTTGTTCATTTGATTTTTTTACATAAGGAA---GGGTCCAGAAATAGGATTGGGATTAATAGAAATATAGAT---------------AAAGTTCATTTCCACCCATACTTCACCGTAAAAGATCTATATTTTATC------------ATTATAGTGATTTTAATCTCATTTTTAATTTCTTTTTTTTTT------CCTTACATTTTGGGAGACGCTATTAATAACGTTCCAGCAAACTCAATGCAAACCCCTGTTCATATCCAACCAGAGTGATACTTCCTACCTTCCTACGCTATTCTTCGAGCTCTACCCAGAAAAACAGCGGGGGTTGTGGCTTTACTGTTATCAGTTTCTATTTATTTATTAATTCCTTTGTATAAAATAAACTTT---------------TCCACTAAATTTTCTTCTTACCGTTACATAATTTTTTGAAGTTTAATCGCATCCTTCTTA------------TATTTAATAAAAATAGGAGCCCTCCCAGCTGAAGAACCATATGTAGAAATGAGGAAATGAGGGTCTATGGTATATTTTTCAATGATTTTG------ATAGTTAACATA------------------------------------
>Diptilomiopinae_sp._GZ126
---------------------------------ATAAATAAACGAAAAGAAATTAAATTAATA---AGAATTGTAAATAACTCTTTATGAGACCTACCA---------TCTCCTACTTCAATAAGTTACTTCTGGAACTTTGGCTCAACACTAGGATTATGC------------------CTAATAATTCAA------------------------------------------------------------------ATTTTAACAGGATTAATACTAACTTTTCACTACACTTCT---------TATTCTCCTGAAAGGTTTTATTCA------------------------ATTAGTAAAATTATACAAGAAGTATGAAATGGTTGAATTATTCGACTTATACATATAAATGGGGCATCAATATTT------------------------------------------------------------------------------------------------------------------TTTATATTTATTTACATACACTTATTTCGAGGTATATTTTATCTAAGATCC---ACACATAAAGAAGTATGAAATAGAGGCGTAACTATTATAATTATTCTGATAGCTATCTCATTTCTAGGGTACGTACTCCCATGAGGTCAAATATCTTATTGAGCCGTGGCAGTTATTACTAATCTATTTTCTGTAGTACCAATTATTGGAGAAAACTTAGTTAAATGAATTTGAGGAGGTTTCTCTGTGAGAAGGCCTACCTTAACACGATTTTATTCTTTACATTTTTTACTTCCTTTTATTTTGAGAATTGTAGTAATTACTCATTTAATATTTTTACATAGGCAA---GGGTCTAGTAACAGTATCGGATTAAACAGTAATATTGAC---------------AAAATTGAATTTCATCCTTATTTTAGTATTAAAGATTTAACATTTATT------------ATTATAATTTTAACTTTATTTATAATAATATCATTTTTCTAT------CCTTACGCCCTAGGAGATCCTGTCAATAATATTCCTGCTAACGCTATGCAAACTCCGGTGCACATTCAACCAGAGTGATACTTTCTTCCTTCATATGCTATTTTACGTTCTTTACCAAGAAAAACTGCTGGAGTAATCGCTTTAGCTTTATCAGTGAGAATTTTTTACACTATAAATATATTTAAACTAAAATTT---------------TCTACAAAATTCTCATCACTTCGATTAATAACATACTGAGTAATAATTAGCTCTTTTTTA------------TTCCTTATAAAAATAGGATCATTACCTGCAGAAGACCCCTATGTAGAAATAAGAAAAGTAGGTTCTATTATTTATTTTAGGTCGATTATT------TTCCTTAACTTA------------------------------------
>Diptacus_sp._CA46
------------------------------ATAAAAATAAATCGAAAAGATATAAGACTAAAC---TCCATAATCAATAAAACACTATGAGATTTACCC---------TCCCCTTCATCTATAACATATTTCTGAAATTTCGGTTCTATTCTTGGAATTTGT------------------TTAATAACACAA------------------------------------------------------------------ATTGTAACGGGACTTTTACTAACATTCCACTATACTTCT---------TACGCACCAGAAAGATTCTACAGA------------------------GTTGCAAAAATCATACAAGAGGTATGAAACGGATGAATCCTACGATTGACCCATATAAACGGGGCTTCATTATTT------------------------------------------------------------------------------------------------------------------TTTCTATTTATCTACTTACATTTATTTCGAGGTTTATTTTACTTAAGAGCA---ACACATAAAAGAGTTTGAAATAGAGGGGTAACTATTATAATCATATTAATAGCTATTTCATTTCTAGGCTACGTGCTACCATGAGGACAAATATCCTATTGGGCAGTGGCTGTAATTACAAACCTATTCTCAGTAATCCCAGTTATAGGTGAAGAACTTGTAAAATGAATTTGAGGAGGTTTTTCAGTAAGAGCCCCAACATTAACACGATTTTATTCTTTACATTTCATCCTTCCATTTGTACTTATAGTTTTTGTTTTATTACACCTAATATTCTTACATAAGGAA---GGATCGAGAAATAGAATAGGGTTAAATAGAAATTTAGAT---------------AAGGTAGAATTCCATCCTTATTACAGAATCAAAGATCTGACATTCCTA------------ATAGGGGTGATTTTAATATTTGTATTAGTAATTTCAATATAC------CCCTACGTCCTAGGAGATCCTGTAAATAATATCCCAGCTAATGCCATACAAACTCCTGTACATATTCAACCTGAATGATACTTTCTACCATCTTACGCTATTCTACGATCCTTACCAAGAAAAACAGCAGGAGTTTTAGCCTTGGCTTTGTCTGTATCAATTTTTTATATGCTTACAATTTTCAAAATAAAATTT---------------TCTACTAAATTTTCTACCCAACGTTATCTAATTTTTTGAATTTTTGTATCTTCATTCCTA------------TTTTTAATAAAAATAGGATCTTTACCAGCAGAAGAACCTTACGTACTACTAAGGAAAATCGGATCCTTAGTATATTTTAGTAGAATCATA------CTCCTAAATTTA------------------------------------
>Diptacus_brevichaetus_Z365
---------------------------ATAATTATTACTAAACGAAAACAAGAATTAATA------AAAATCATAAATAACTCTATCTGAGACCTTCCT---------TCACCAAGCTCTATGTCTTATTTTTGAAATTTTGGATCAACCCTAGGGATTTGT------------------CTTATGACGCAA------------------------------------------------------------------ATTCTCACAGGAATTATACTAACATTTCATTACACCTCT---------TATGCAGAAGAAAGCTTCTATTCT------------------------GTAGTAAAAATCATACAAGAAGTATGAACAGGGTGATTATTCCGATTTGTACACATAAATGGGGCATCAATTTTT------------------------------------------------------------------------------------------------------------------TTCATTTTTACTTACCTACATCTTTTTCGAGGTATATTTTTTTTAAGAGCA---ACCCATAAAAAAGTATGATTAAGAGGCGTTACTATCATAATTATATTAATAGCTATCTCTTTTCTGGGTTATGTTTTACCTTGGGGTCAAATATCCTACTGAGCTGTTGCTGTTATCACAAACTTGTTTTCAGTTGCTCCATTGATTGGAGAAGAACTTGTAAAATGAATTTGAGGGGGTTTCTCAGTAAGATCTCCTACCTTAACTCGATTTTATTCCCTACACTTTCTGCTACCTTTCATTTTAACTGCCACAGCTTTTATACATTTAGTTTTCTTACATAAAGAA---GGATCAAGAAGAAATTTAGGCTTAAACAGAAACATAGAC---------------AAAGTAAGATTCCATCCATACTTTACCATCAAAGATACCTTATTTATT------------ATAGTTGTAATAATTTCAGCTCTAATAATTTCTACATATTAT------CCTTACATAATAGGAGACCCCGTAAATAACATTCCTGCTAATCCTATGCAAACTCCAACCCATATCCAACCTGAATGATATTTTTTAACTTCTTATGCAATTCTACGATCTTTACCCAGCAAAACCTCAGGCGTAATTGCTTTAATTTTATCTGTAACAATTTTTTATGCAATTCCTATGTTTAAAATTAAATTC---------------TCTACTAAATTTTCTTTTTACCGACAAATTATTTTTTGAATAATAATTTCAACATTTATA------------GTATTAATGAAATTAGGTTCGCTACCTGCAGAAGAACCCTATATTATATTGGGTAAATTAACCTCAATGTTATATTTATCCACAATTATA------TTGATTAATATT------------------------------------
>Dipentamerus_litseaec_GD140
---------------------ATACATAAACTAAGTATCCCCCGAAAAGAAGATAAAATTATA---AACACCATCAACAATTCTATATGGGATTTACCG---------TCACCTTCTACTATAACATACTTTTGAAATTTTGGCTCAACCCTAGGATTTTGC------------------CTAGTAGTGCAA------------------------------------------------------------------ATTCTCACAGGACTATTGCTAACCTTACATTACACCTCC---------TACGCTGAAGAAAGTTTCTCCTCA------------------------ATTGTTAAAATTATACGAGAAATTTGATCAGGATGAACTATTCGATTCATTCATATAAATGGTGCTTCAGTGTTT------------------------------------------------------------------------------------------------------------------TTTTTATTTATTTATCTCCATCTATTCCGAGGATTATTCTACAAAAGAAGA---GTACACAAAAAAGTGTGACTGAGCGGAGTTACAATCATAATCTTGCTCATGGGTATTTCATTCCTAGGTTATGTACTGCCTTGAGGCCAAATATCTTACTGGGCCGTAGCCGTCATTACTAACTTAATGTCAGTAATCCCATTAATCGGAGACGAAGTAGTAAAATGAATCTGAGGAGGATTTTCAGTTAGAAACCCAACTTTAACACGATTCTACTCTTTCCATTTTCTTTTTCCTTTTATCCTAATATTCTTAACTATTTTACACTTACTATTCCTACACGAACAA---GGCTCCAGAAACAGAGTAGGTGTGAACAGGAACGCAGAT---------------AAAATCAGATTCCATCCTTATTTCACAGTCAAAGACACATTGTTCATT------------TTTATAGTTATTAATCTATCCATAATAGTATCCTTTTTTTCA------CCATACATCCTTGGAGATGCCGTGAACAACGTCCCCGCAAACGCTATGCAAACTCCAGTTCACATCCAGCCAGAATGATACTTTCTTCCATCTTACGCTATCTTGCGATCATTACCCAGAAAAACTGCTGGTGTCCTGGCCCTTTTATTATCTGTATCAATCTTTTACTTTATTCCTTTATTCACTTTAAAATTT---------------TCTACAAAATTTAGTAATTTCCGAAAACTAATTTTTTGAACTATGCTAAGAAGCTTCATA------------TTTTTAATAAAAATAGGAGCTTTGCCCGCCGAAGAGCCATATGTGACCATAAGTCAATACGGAGCCTTAACCTACTTCTCTTCCATCCTC------TTAATAAACATC------------------------------------
>Dermatophagoides_farinae
------------------------ATGAAAAAAATAAATATTCTTAAAAAAGATCCAATCACA---GAAATAATAACAAACTCTCTAGCCAAACTACCC---------ACTCCCTCATCTATCTCCTACCTGTGAAACATAGGATTCCTTTTAGGAATAACA------------------CTACTAATTCAA------------------------------------------------------------------ATCTCCACAGGACTAGTATTATCAATAAACTTTGTAAGA---------GAAACAACTATAGCCTTCGAGTCT------------------------GTAATACACATCCTGCGGGATGTTGATAAAGGATGGGTTATACGATATATACATATAAATGGAGCCTCTTTATTT------------------------------------------------------------------------------------------------------------------TTCATGTTAATATACACCCACATCGCTCGAGGTATCTATTTTAACTCTCCATCAAAAATCCCCATAGTGTGGGGATCAGGGGTAATTATCTTATTAATTTCTATGATAACAGCATTTATAGGCTATGTTCTACCTTGAGGGCAAATATCTTTTTGGGGGGCAACCGTAATTACAAGAATAATTTCAGCAATCCCCTACCTTGGGTTACATATAACCACATGGGTATGGGGAAACTTCTCAGTCTCACAACCAACATTAAATCGATTCTTTTCATTACACTTTATTTTACCCCTAGTAATCACTGCATTAGTAGTAACCCATCTTATCTTACTACACAAAACA---GGATCTTCCAACCCAGTGGGGGTAAACCCTGATATAGAT---------------AAAATAAAATTTTTACCTTATTTTATAGTAAAAGACACAACCCCTTTA------------ATACTAGTAATACTACTAATAATATTAACAATTTCTTTAAAT------CCAAACATATTAGGGGACGTAGAAAACTTCTCGCCAGCCAGACCAACATCTACACCAACACACATTCAACCAGAGTGGTACTTCTTATTCGCTTACGCGATCCTACGAGCCATTCCATCTAAACTAGGGGGAGTGTTAGCCATAGGAAGCTCAATATTAGCCTTAATATTA------ATTTCACTAAGAAAAAAA---------AAAATAAATAAGAAATTCAACCCCATAAAAAAGATTAACTTCTGACTATTTATTAACGTAGTTATA------------TTACTAACATGAATTGGAGCAAACCCTGTAGAATACCCATATACCGATATAGGAATAATCCTAACCGTTTTATATTTTTTTTTAATTATC------ACTATT------------------------------------------
>Dermacentor_silvarum
---------------------------------------------------ATGTTAATCAAT---AAATTAATTCACCCA---ATTAAAAATTTACCT---------ACACCGTGTAATATTTCATATATATGAAATTTTGGTTCATTATTAGGGTTTTGT------------------TTAATAGCTCAA------------------------------------------------------------------ATTATTACAGGTTTATTTTTATCAATAAATTTTTCAAGA---------GATATTTCAACAGCATTTTCCATA------------------------ATCTCTCATATTCAACGAGATGTTAATAATGGATGATTAATTCGCTCTATTCATGCTAATGGAGCTTCATTATTT------------------------------------------------------------------------------------------------------------------TTCATTTTTCTTTATTTTCATGTAGCACGAGGAATTTATTATTCTTCTTTC---CATTTTTTTAAAGTGTGGCTATCTGGAATTATAATTATTTTTATTCTAATAGCAACAGCTTTCTTAGGTTATATTTTACCTTGAGGGCAAATATCATTTTGAGGGGCAACTGTAATTACAAATTTAATTTCCGCTATTCCTTACATTGGAAGATCGATAACATATTGAATCTGAGGAGGATTTTCTGTAGACAACAATACTCTAATTCGATTCTTTTCTTTACATTTTCTTCTTCCTTTTATTTTATTATTTATAGTTCTTATCCATATTACATTAATTCATGAAAAG---GGATCAAGAAATCCTTTAGGTATTTCAATAAATATTGAT---------------AAAATTCCTTTTCACCCTTATTTTAGAATTAAAGACATTCTAGGAATT------------TTTACAATTTTAATTATGTTTTCTTTAATTGTGATTGTTTAT------CCTTACAATTTAATAGATGCAGAAAATTTTAATATTTCTAATCCAATAATTACTCCTCCTCATATTCAACCTGAATGATATTTTTTATTTGCATATGCAATTTTACGTTCAATTCCTAATAAATTAGGAGGAGTAGTTGCTTTAATAATGTCAATTATTATTATTGTTAGATTTTCATTTTCTATAAATAAAAAA---------ATATCGTCATTTTATTTTAATAATTTAAATAAAATTTTATTTTGGTTTTTAGTAAATTGTTTTCTT------------ATATTGACATATCTCGGAGCTATACCAATTGAATATCCCTATGATTTCATAAGTAAAATTTATACAAGATTATATTTTTTAATATTCATT------TTAATTCCCCTATCA---------------------------------
>Demodex_folliculorum
---------------------------------------ATGAAAAACAAAAACCCCACTTTA---GAACTAATAAAAAACAACTTTATTATACTCCCT---------ACCCCTTCACCAATTACCTACTCTTGAAACATAGGATCACTCTTAGGAAGAATC------------------CTATCCATTCAA------------------------------------------------------------------ATTCTAACAGGATTTTTCATCTCCATACACTATTCCCCC---------TCTTTGAACACAGCATTTAACTCT------------------------TACATAGAAATTTCTCGAGATTTAAGCCAAGGGTTCATATTAAAGTTCTCTCATTCAACGGGCGCTACTTTATTT------------------------------------------------------------------------------------------------------------------TTCGCATTAATCTTTACTCACATTTTTCGAAGCCTATGCAACAAATCTTTC---AAAAACTCCCACACATGAATATCAGGGTTTATAATTCTAATAATTTTAATAGCTACAGCTTTTATGGGATACGTGCTTCCATGAGGACAAATATCTTTATGAGGAGCCACAGTAATTACCAACCTTCTATCAACAGTTCCAATTATTGGAAACAAATTAACTTACTGACTATGGGGTGGATTTAGAGTGGAAAACCCAACTCTAAACCGTTTCTTTTCCATCCACTTTCTACTCCCATTCGTTTTAGCATTTATGTCTATCGTTCATATATCTATTCTTCACCAAATA---GGCTCATCCAGAAATCTAAACCTAAACATTAACAAAGAC---------------GAAATCTCATTTAAAAACTTCTTTTCATTAAAAGACATATCAAGATTT------------ACCCTACTAATTCTAACACTGCTCATTCTGTCTAACTCATTA------AATATAATATTCCTTGATCCCGAAAACTTTATTCCTGCTAACCCTTTATCTACACCAAACCACATTATACCAGAATGATATTTCCTATTTGCTTACGCTATCCTACGCTCTATTCCCAACAAATTAGGGGGAGTAATAGCTTTAATTGCAAGACTAGCAATCTTACTCATTCTACCGTTACTAAAAAATCCAACT---------CTTCAAAATTTATCCTTT---------AATAAAACATCAAGCTTCTTTAAAATAGCTTCATTCGTC------------ATTTTAACTTTCCTAGGAAAACAAGTCATCGAAGAACCGTTTGCATTAATGAGAAAATTAACTAGAATTATTTACTTTATAGCCATAGTAAAT---------------------------------------------------
>Damon_diadema
---------------------------ATGACAAAACAACTACGAAAATCTCACCCAATCCTT---AAAATTATAAATTCATCCCTAATTGATCTTCCA---------TCCCCAGCAAATATCTCATATATATGAAATTTTGGCTCTATCCTAGGAATATGC------------------CTGTTGATTCAA------------------------------------------------------------------ATTATAACAGGCATATTCCTAGCAATACATTATTGTCCT---------GATATTACGTTAGCTTACAATAGC------------------------ATATCTCACATCTCACGAGATGTGAATTCAGGATGACTCCTCCGCCTCCTCCACATAAACGGAGCCAGCCTATTT------------------------------------------------------------------------------------------------------------------TTCATCTTTTTATACCTCCATGTAGGGCGAGGTATATATTTCAATTCCCAC---CTTCTCCATATAACATGAAACATTGGTGTAATTATTTTAATCGCAACAATAGCAACCGCTTTTCTAGGTTATGTTCTCCCGTGAGGACAGATATCATTCTGAGGAGCAACAGTAATTACAAACCTCTTATCTACTATTCCCTACATTGGAAATATGGTAGTCCAATGGTTGTGAGGAGGCTTTTCCGTTAATAATGCAACCCTAACCCGATTTTTTACTCTTCATTTTCTCCTACCTTTTCTTCTAATTGCCCTTATAATTATTCATTTAATATTCCTTCATGAGTCA---GGTTCCACAAACCCTTTAGGATCCAACTCCAATACAGAT---------------AAAATTCCTTTCCACCCATATTTTACGTCAAAAGACCTGTTAGGATTT------------TCCCTAACTCTCTCTTTATTTTCTCTATTTATCCTCCTATTC------CCTAATCTTCTAAGAGACCCAGAAAACTTCTCCCAAGCCAATCCTTTAACCACCCCCATTCACATCCAGCCAGAGTGGTACTTTTTATTCGCTTATGCTATCCTCCGCAGAATCCCTAATAAATTAGGAGGTGTTCTAGCTTTAGCAGCTTCCATTATAATCCTCTTCTCTATACCCCTTGTT------AAAACA---------GCTAGTCCTATCCCCTTTTCACCCTTATATAAAATCCTTTTTTGAATTATAGCCGCCTCTTTCTTT------------CTCCTTACCTGGTTAGGCTCACAACCAGTAGAACCTCCCTTCATCTTCTTAAGTCAGGTATTCTCAATGATATATTTTTCTTTTTTTATT------ATAATTCATTTAAGC---------------------------------
>Cryptocellus_narino
---------------------------ATGAATACAAAAATCCGAAAAAAACATCCCCTACTA---AAAATTATCAACGCAACCTTAATCGACTTACCA---------ACACCATCAAACATCTCCTATTGATGAAACATAGGATCACTACTAGGAATCTGT------------------CTAGCCTTCCAA------------------------------------------------------------------ATCATAACAGGATTACTTCTATCTATACATTACACACCA---------GACATAAGTACATCATTCTCCACA------------------------ATAAGACATATTATACGAGATGTAAACATAGGATGAATTACACGAATCATCCATGCAAACGGAGCCTCACTATTC------------------------------------------------------------------------------------------------------------------TTTTTCCTAATCTACATTCACATCGCCCGAAATCTATTCTTCTCAAATTAC---CTAAATAAACTAGTTTGAATATCAGGAATCATCATCCTTCTAATTATAATAGCCACAGCTTTCATAGGCTATGTCCTCCCATGAGGACAAATATCCTTCTGAGCAGCTACAGTAATCACAAATCTTCTATCCGCCATTCCATATATAGGAAAACTAATCGTCCAATGAATTTGAGGAGGTTACTCAGTAAGAAACCCCACACTCACACGATTCTTCACCATACATTTCATTATACCTTTCCTAATTCTCATAATAGTAATTATGCATATCTTATTCCTCCACGAAAAA---GGATCTTCCAATCCACTAGGCCTACCAAATAATACAGAT---------------AAATCACCATTCCACCCATACTTCTCATGAAAAGACTTAATAGGTTTC------------ATAATAATCACAACACTATTCATACACTTAACATTAAATATA------CCTTTTACACTAAGAGACCCAGAAAACTTCAACCCAGCCAACCCACTAGTCACCCCAGTACACATCCAACCAGAATGATATTTCCTATACGCATATGCCATCTTACGATCGATCCCAAATAAACTCGGCGGAGTTATAGCTCTAATCATATCAATTATAGTACTCATATTAAACCCTCTATCC---AAACACAAA---------TTCAAAACCCTCAATCTATCACCACAAAACAAAATCATAATTTGATCATTCTTCTCAACATTTCTA------------CTCTTAACATGACTAGGAGCTCAACCAGTCGAACCACCATATGAGTTAATCAGACAGTTACTCACTATGACCTATTTCACCTTAATCATC------ATATTCCCACTA------------------------------------
>Cosetacus_sp.nov._GD115
---------------------ATTTTCAAAATATATTTAAATTTTAAGCTTAAAAATTTTTTT---AGAAGAGTAAATTTTATATTTAAAGATTTAAGA---------ACTCCTGTTTTTATTACTTATTTTTGAAATTTTGGCTCAGTTTTGGGTCTTTGT------------------GTTATCATTCAA------------------------------------------------------------------GTTATTTCAGGATTTTTCTTAAGATTTAATTACATTTCT---------TATTCTTTTCTTAGATTTGACTAT------------------------ATTCTTATTCTAATACGAGATGTTTGGTTAGGTTGATTAGTTCGTTTTATTCATATTAACGGGGCTTCTTTACTT------------------------------------------------------------------------------------------------------------------TTCTTTTTTATTTATATGCACTTATTTCGAGGAATTTTTTATAATAGTAGA---GTTAATCCTTTTGTATGAATTTCTGGTAATTTTCTTTTACTTTTATTTATAGGAATTTCCTTCTTAGGATATGTTCTACCTTGAGGGCAAATATCATATTGAGCAGTAGCAGTTATTACCAACCTTCTTTCTGTAATTCCTTATATTGGTGATTTTTTAGTTATGTGGGTTTGAGGAGGGTATACTGTAGGTCTTTCAACTTTAGTTCGATTCTACTCTCTTCACTTTATTTTGCCTTTTCTTTCTTTATTAATTATTATTAGCCATTTAGCTATACTTCATGTTAAT---GGGTCTAGAAATCCATTAGGTAGATCAAGTAATTTAGAT---------------AAAATTGATTTTCACCCATTTTTTTATTACAAAGATATTTTTTATTAT------------TTTTTAGTTGTTTCCTTTTTTTTATTTTTTTGTTTTTATTTT------CCTTATTTTAGAATAGATCCTGTAAATAATGTTCCTGCCAATTTTATACAAACTCCTATTCATATTCAACCGGAATGGTATTTCTTGCCTTATTATGCTATTTTACGTTCTATGCCAAGAAAAATAGGAGGAGTTATTTCATTATTAAATTCTGTTTTAGTATTTTCCTTTTTAGTTTTTTTTAAATATAATTTT---------------TCTTCCAAATTTATTTTTTATCGAATTTTAGTTTTTTGAGTTTTTACTTTCGACTTTTTA------------ATTTTAATAAAGTTAGGATCTCTTCCAGCGGAAGATCCTTTTGTCTCTTTAGGAAAGTTTTTTTTGGTTATTTATTTTTCCTCTCTGCTA------------------------------------------------------
>Cosella_viburniae_GD139
---------------------------------------ATTACTCGAAAAAATTTAATA------------ATCAATAAAAGACTTTGAGATTTGCCC---------ACTTCTACTAACATAACCTACTTTTGAAATTTTGGGTCAATATTGGGAGTCATA------------------CTAGTGATTCAA------------------------------------------------------------------ATTCTATCAGGATTAACTCTAACAATATTCTATACCTCC---------TATAATTTAGAAAGTTTCAATTCG------------------------GTCATTTCAATTATAAAAGAAACCTGAATAGGTTGAAGAGTCCGATTGACCCACATAAATGGGGCTTCTATATTC------------------------------------------------------------------------------------------------------------------TTTTTATTTATTTTTTTACATATCTTTCGAGGTCTATTTTTTTCTAGGACC---TCTAATAAAACCACTTGAATAACAGGAATATCTATCTTATTAATCCTAATAGGAGTTTCTTTCTTGGGTTACGTCCTACCGTGAGGACAAATGTCTTACTGGGCTGTAGCAGTAATTACAAATTTAATTACTGTAATTCCGTTAGTAGGAAATTCTATTTTAGAATGAATTTGAGGGGGATATTCGGTTGGAAAACCAACCCTCACTCGTTTTTACTCCTTACACTTTCTTCTACCATTCGCACTGTCAGCCGCAGTCCTAATTCATTTAGCTACACTACATAAAAAA---GGGTCCTCTAACAGAATTGGGGCTTCTAGTAATATAGAT---------------AAAATAAGATTCCATCCATACTTTAGAGCTAAAGATTTGCTCTTCATC------------ATATTAATAATAATATTAATAATAATAGTAATTTCAATACAT------CCATTCATTACTTTAGATCCTGTTAATAATGTTCCTGCAAATCCTATACAAACTCCAATCCATATCCAACCTGAATGATATTTTTTACCTTTTTATGCTATTTTACGAGCTATGCCAAGAAAAGCCAGGGGGGTAGTAATATTGCTTATATCAGTTCTAATTTTCACTATTCTAACTTTTATGAAATTCACAATG---------------TCAACTAAATTTATATGATTACGAAAAATAAAATTCTGATTATTCCTAGCTAGATTTTTT------------ATTTTAATAAAGCTTGGATCCATAGAAGCTGAAGAGCCTTACATCATAATTAGAAAAATTTGATCTTTAATTTACTTCGGCACAATTGTA------ATGTTAAACATC------------------------------------
>Cosella_sp._GZ75
---------------------------------------ATAATACGTAAAAACAAACTAATA---TATAATATTAATAATAGGGTATGAGATTTACCT---------ACATCCACTAACTTAAGATACATATGAAATTTTGGATCAATAATAGGAGTAGTA------------------TTAGTTATACAA------------------------------------------------------------------ATTATATCAGGATTTTTACTTAGAATATTTTACACTTCT---------ACCCATACAGAAAGATTCAGATCA------------------------CTAACAATTATTATAAAAGAAGTATGAATAGGTTGAATAATCCGTATGATTCACGTAAATGGAGCATCACTATTT------------------------------------------------------------------------------------------------------------------TTTATTTTAATTTATATCCATATAGCACGAGGACTTTTCTTTATAAGAACT---AACAACAAACCTACTTGAACGTCTGGAATAATTATATTTTTAATATTGATAACAATTTCTTTTTTAGGGTATGTTTTACCTTGAGGTCAAATATCTTATTGAGGTGTATCTGTTATTACCAATCTTATCACGGTTATTCCATTTGTAGGTGAAATTATCTTAAATTGAATCTGAGGAGGTTTCTCAGTTGATAAACCTACCTTAATACGATTTTACTCACTACATTTCATCCTACCCTTCTTACTATCAGCAATAAGAATTATTCATCTAATTACCCTTCACTTATCT---GGGTCTAGTAACATAACAGGAATAAATAGTAATATAGAC---------------AAAATACACTTCCATCCCTACTTCACCATCAAAGACACTCTTTTTATC------------ATAATAACAATAATTATAATTTTAACTATTGTAACTATAAGT------CCATATCAAACCATAGATCCCACAAACAACGTCCCAGCCGACCCAATAAAAACTCCTCAACATATTCAACCCGAATGGTATTTTTTACCATTTTACGCTATCCTACGTTCTACCCCTAGGAAACCTGCTGGAGTTATACTTATGGTAATGTCTATTGCTATTATAGCCATAATGCCAATATACAAATTTAATTAT---------------TCTCCAAAATTTCAATGAAAACGATATTTTATTTTCTGAATAATATTAGGAAGTTTTTTA------------AACTTAATAATACTAGGTAGAAAAACTACAATTGACCCATTACCATTTATAAGAAAAATATGGACCATTATATACTTTACAAGAATAACT------ATTATAAATATA------------------------------------
>Cosella_sp._FJ16
---------------------------------------ATAAAAATAAAAACGATATTT------------ATCAAAAATAGACTATGAGATTTACCT---------ACATCGACTAATTTAACTTATTACTGAAATTTTGGTTCTATACTAGGAATTAGA------------------CTAATAATCCAA------------------------------------------------------------------GTTTTAACAGGATTCATATTAACTATATTTTATAATTCA---------TATAGAATAGAAAGATTCAATTCA------------------------ATTATATATTTAATAAAAGAAAATTGAATGGGATGGATACTTCGAACAACCCATATAAATGGAGCTTCCATGTTC------------------------------------------------------------------------------------------------------------------TTTTTATTTATTTTTATACATGTATCTCGAAATATTTACTTTAATAGATAC---TCTAATAAAAAAACATGAACCAGTGGAATAATAATTATAATATTATTAATAATAATTTCATTCTTAGGATACGTTTTACCATGAGGTCAAATATCTTATTGAGCTGTAGCTGTAATTACTAACTTATTAAGAGTACTACCTATA---GGAGAAGAATTAGTTACATGAATTTGAGGAAGATTTTCAGTAAGAAATCCAACTTTAATACGATTTTACTCATTACATTTTATAGCACCTATAATTTTATCTATTATAGTGTTAACCCATTTAATATTATTACATTTAAAA---GGTTCTTCCAATAGAATCTCAACTAAAAGAAATTTAGAC---------------AAAATACCATTTCACCCATATTATTCTATTAAAGATCTATTATTTATG------------TTAATCATATTATTTATGTTAATAATATTAATTTCATTTTAC------CCATTTTTAACATTAGACCCAGTTAATAATGTTCCAGCTAATCCAATACAAACACCTATTCATATTAAACCGGAATGATATTTTTTACCATTTTATACTATTTTACGAGCAATACCAAATAAAATTTCAGGAGTATTAGCTTTATTATCATCAATCTTAATTTTAATATTAATACCTTTATATAAATTTAAACTA---------------ACAAATAAATTTAAAAAATTTAATAAATTAATATTTTGAATTTTAGTTAGAAGATTTATA------------ATTCTAATAAAACTTGGATCGATGCCAGCTGAAGAACCTTTTATCAAAATCAGAAAATTTTGAAGATTAATCTATTTCATAAGTATTTTA------ATATTAAAAGCA------------------------------------
>Cereusacarus_sp.nov._Z361
------------------------------ATTGTAAAAATAAAACGAAAAGAAGAAATAATC---AAAATAGTTAATGCCTCTCTGTGAGATCTCCCA---------TCCCCATCCTCTATAACTTATTTTTGAAACTTTGGATCTACCCTAGGGATTTGC------------------CTAGGAGTGCAA------------------------------------------------------------------ATTTTAACCGGATTGATACTAACATTTCATTACACCTCT---------TTTGCTAACGAAAGTTTCGAATCA------------------------ATTCTTTTAATCATACGAGAAATCTGATCAGGATGGCTATTACGATTTATTCATATAAATGGCGCATCGGTATTT------------------------------------------------------------------------------------------------------------------TTTTTATTCACATACTTTCACTTATTTCGAGGAATATTTTATTTAAGCGCT---ACCCACAAACAAGTGTGGGCGAGAGGGGTGACAATTATGTTAATGCTAATGGGCATTTCTTTCCTTGGATACGTCCTTCCCTGGGGGCAAATATCTTACTGAGCAGTGGCTGTAATTACAAACTTATTCTCAGTAATCCCCATAATCGGCACAAAAATCGTAACTTGAATTTGGGGAGGTTTTTCAGTAAGAGACCCTACTTTAACGCGATTTTACTCCCTACACTTCCTCCTTCCCTTTATCCTAACCTTCACAGTAATAGTGCATCTAGTTTTATTGCATAAAGAA---GGATCCAGAAATTCAATAGGTTTGAACAGTAACATAGAT---------------AAAATTCAATTCCATCCATACTTCACAGTAAAAGATTTAATTTTTATT------------CTGGGCGTACTAATTGCATCAGTAATATTATCCTTTTTTTTA------CCTTATATCCTGGGGGATTCAGTAAACAATGTACCAGCTAATCCTATGCAAACACCAGTCCACATTCAACCAGAATGATATTTTTTACCCTCATACGCTATCTTACGAGGACTCCCAAGAAAAACTGCTGGAGTTTTAGCTTTAGTAGCATCAGTAACCATTTTTTACCTAATTCCTATATTCAAAATTAAATTT---------------TCAACAAAATTTTCAAATTTCCGAATGCTAAGATTTTGAACTATTATTGCCAGATTCTTA------------TTTCTTATAAAAATAGGATCTATACCTGCAGAGGAACCGTTCATTTTACTAAGTAAGATTGGAGCTATAGTATACTTTTCATCCATCTTG------TTACTCAACTCA------------------------------------
>Ceratoppia_bipilis
---------------------------ATAAAAAAACAAGAAATAAAAAACAACTCAATTTTA---AGAATAATAAAAAGTTCTTTGCTAGACTTACCG---------ACACCGGCCTCTATTTCATTTATGTGAAATATTGGATTTTTACTAGGCATAACT------------------CTTACCTTACAG------------------------------------------------------------------ATTGTTTCAGGATTGGTTGTATCTATATTTTACATCCCA---------GAAACTAATCTCGCCTTTTTAGCA------------------------ATGATTAATATTATACGAGATATTAATTTAGGTTGAATTACTCGAATAATTCACATAAACGGTGCTTCTTTATTT------------------------------------------------------------------------------------------------------------------TTTGTTTTATTATACTTACATATAGCGCGAGGCATTTATTTTTCATCCCCCAGAAACCAACCTAAGGTATGGATTTCAGGTATTATCCTTCTATTGATGGTAATAGCAACTGCTTTTTTAGGGTACGTTTTACCCTGAGGTCAAATATCTTTTTGAGGAGCCACCGTTATTACTGGTGTTCTCTCTGCCATTCCATTAGTCGGGACTGAACTTGTAAATTGAATTTGAGGAGGCCCTTCTGTGTCACAACCTACACTAAATCGATTCTTTTCTTTACATTTTCTACTTCCAATATTAATTACAGCTATCGTAATTGCACATTTAATTTTATTACATGAAAAG---GGTTCTTCAAATTCACATAACACAAATACAAACTTAGAT---------------AAAATAAAATTTTTTCCTTTATTTTTAGTGAAAGACCTAATACCAATA------------GTAATTTTATCAATAACACTAATAATATTGATCAGAAATAAT------CCAAATATATTAAGAGATGTCGAAAATTTTAACCCAGCAAACCCATTAGTTGCTCCCATTCACATTCAACCCGAGTGGTATTTTTTATTTGCTTATGTAATCTTACGTTCTGTTCCGTCTAAGCTAGGTGGGGTAGTAGCCTTAGCTGCTTCAATCATAATTTTTTTTGTA------TTAGCTGTAAAAAAAAAT---------AAC---ACAACCAAATTTAACAGCATAAAAAAAATAAAACTATGAACATTATTGACAATCATCACT------------ATTTTAACATGAATTGGTGCTAAAACTGTAGAAAGACCATTTGAAGGTATTGGACAAATTTACACAATCTTATATTTTTCCATAATTTTG------ATAATA------------------------------------------
>Catarhinus_sp.nov._GD136
------------------------------TTGACAATTAAACGAAACGAAAATAGTTTAATT---AAAATTGTAAACAGATCTTTATGAGATCTTCCA---------TCACCTGCATCAATAACATATTTTTGAAATTTTGGTTCTACATTAGGGATTTGT------------------TTATTTATTCAA------------------------------------------------------------------ATCATTACAGGCTTTCTTTTAACTTTACATTATACTTCT---------TATTCTTTAGAAAGATTTTCCTCT------------------------ATTGTGAAAATCATACGAGAAGTATGATTTGGATGATTTATCCGTTTAATTCATATAATGGAGCTTCAGTTTTTT------------------------------------------------------------------------------------------------------------------TTTTTTTTTATTTACTTACACTTAAGGCGAGGTTTATTTTACTTTAGATCG---GTTAACAAGAAAGTTTGAAATAGAGGAGTCTTAATTATAATTATATTAATGGCTATCTCATTTCTTGGCTATGTTTTACCTTGAGGACAAATATCTTACTGAGCAGTAGCTGTTATTACCAATTTATTTTCAGTTTTACCATTTGTTGGAACAGAATTGGTTTATTGAATTTGAGGAGGTTTTAGTGTAAGTAGACCTACATTAACTCGATTCTATTCCCTTCACTTTTTGCTTCCTTTTATCTTAAGGGCTTTAGTAGTCCTACATCTTATGTTCCTACATCAAAAT---GGATCGAGAAATAGTTTAGGCATTCAAAGTTCTATGGAT---------------AAAATCTATTTTCACCCTTATTTTTCCATTAAAGATATTTTTTTTATT------------TTTATAGTAATCTTTTTATCTGTTTTAGTAAGATTTTTTCAA------CCTTATATATTGGGAGACCCTATTAATAATATTCCTGCTAATGCCATAAGAACTCCTGCCCATATCCAACCTGAATGATACTTTCTGACATCTTATGCTATCTTACGTTCATTGCCTAGAAAAACGGCAGGTGTTCTAGCCTTGGCTATATCGGTATTAATTTTTTTTATTTTCCCCATGTTTAAGTTAAGATTT---------------TCTACTAAATTTTCTTTAAATCGATCTTTACTATTCTGATTTGCTGTATCAACATTCATT------------TTTTTAATAAAAATGGGAGCTATACCTGCTGAAGAGCCTTATGTGTCTATAAGAAAGAATGCATCATTTTTATATTTTAGATTTTTAATT------TTAATTAACATT------------------------------------
>Carcinoscorpius_rotundicauda
---------------------------ATGATAACCCCAATTCGAAAAATCCATCCTTTACTT---AAAATTATCAACTCATCTCTCATTGATCTTCCT---------TCCCCTTCAAATATTTCATATCTCTGAAACTTTGGATCTCTTTTAGGCCTTTGC------------------TTAACCATCCAA------------------------------------------------------------------ATTATAACAGGTATTTTCTTATCAATACACTATTTATCT---------GATATTCATCTAGCCTTTTCAAGA------------------------ATTTCTCATATCTGCCGAGATGTAAATTATGGATGATTATTTCGCATAATTCATGCTAACGGAGCTTCTTTTTTT------------------------------------------------------------------------------------------------------------------TTCATTTGTATTTATATTCATATTGGTCGAGGAATTTACTATGGTTCATTT---TTAAACAAAATAACCTGAAACTCAGGAATTATTATTTTTATTTTATCAATAGCAACAGCTTTCCTAGGTTATGTATTGCCTTGAGGCCAAATATCATTCTGGGGAGCCACAGTAATTACCAATTTAGTTTCAGCAATTCCTTACATTGGCCAAACACTAGTTCAATGATTATGAGGAGGTTTTTCTGTTAACAATGCAACCTTAACACGATTTTTCACCTTACATTTTCTTCTCCCTTTCATTCTTCTTATAATATTAATATTACATTTATTATTTCTTCACCAACTT---GGTTCAAATAACCCTTTAGGGATTAACAGAAATTTAGAC---------------AAAATCCCATTTCATCCATATTTTACATCTAAAGACATCTTTGGATTT------------TTAATTATACTAATAATATTTTCAATATTCATTTTAACTAAT------CCATACCTATTAAGCGATCCAGAAAATTTTTCCAATGCCAATCCACTGATTACTCCAATCCATATTCAACCAGAATGATATTTTTTATTTGCTTATGCCATTTTACGATCAATTCCTAATAAATTAGGAGGAGTAATTGCTTTAATCATATCAATCTTAATTTTATTTATTATTCCAATTACAAATAAGTCAAAA---------TTTCGAAGCTCCCAATTTTATCCTATTAATCAATTTATATTCTGAGCATTTTTTATTGTATTTATT------------CTTCTAACATGAATTGGTGCACGTCCTGTTGAAGAACCTTTTGAAAACATTGGGCAAATCTTAACCTCTTTATACTTCTCCTACTTTTTA------ATTAACCCTTTACTTCAAAAACTTTGAGACATAATA------------
>Calepitrimerus_sp.nov._Z308
------------------------------ATAAAAACAACTCGAAAAACGAACAACTTGGCC---CAAATCCTAAACAATTCATTGTGAGATCTTCCT---------TCTCCTAGGTCTATGAGATATTTCTGGAATTTCGGAGCAACACTAGGGATTTGT------------------CTGGCGGTTCAA------------------------------------------------------------------ATTGCTACTGGCCTGTTACTAACGTTCCATTACACCGCT---------TTTGCCGAAGAAAGGTTCGACTCT------------------------TTGGCTGAAATCATACGAGAAGTGTGAGGAGGGTGAATGCTACGGTTTATCCATATGAACGGAGCCTCTATATTC------------------------------------------------------------------------------------------------------------------TTTACTTTCATCTACCTGCACATATTCCGAGGCGTCTTTTTCATAAGAGCT---TCCCACAAAGAGGTGTGAAACAGCGGCGTACTAATCATAGTAGTACTAATAGCAATCTCTTTTCTAGGATACGTTCTTCCATGAGGACAGATATCTTACTGAGCTGTTGCTGTAATTACTAATTTATTTTCCGTAGTCCCTATCATCGGAGACAGCTTGGTTTCGTGAATTTGAGGGGGATTCTCTGTAGGAAACCCCACACTAATTCGATTTTACTCTCTACACTTTCTACTACCTTTTATCTTATCGTTCTTAGTCATCATGCATTTGGTTTTTCTGCACAAAGAA---GGGAGAAGTAACAATCTAGGGGTCAATAGAAATATAGAC---------------AAGATTGAATTCCACCCGTACTTCTCTACTAAGGACACCACATTTATT------------TTTTCGGCACTAGTAATTTTCGTATCACTATCATTTTATTAC------CCATACATTTTGGGAGATGCCGTTAACAATGTGCCTGCTAACCCCATACAGACCCCCCAGCATATCCAACCGGAATGGTACTTTTTAGTTTCATACGCAATTCTCCGATCTCTACCAAGGAAAGTGGCAGGGGTTATCGCGTTAGCCATGTCAATCGCTGTACTATTCTTTATTCCAGCTTTCAAGCTAGCCTTC---------------TCAACTAAATTTTCTTTTTACCGATTCTTATTATTTTGATCATTTCTAGGTTCCTTTTTG------------TTTTTAATGAAGATAGGAGCTATGCCAGCAGAAGAGCCATTTGTTAGGATAAGAAAAAATGGGGCTATAATATATTTTACAACTATCATC------CTAATAAATATA------------------------------------
>Calepitrimerus_flexuosus_Z342
------------------------------ATCTTTTTGGTCCGAAAAAACGATAATATTTTA---AAAGTTGTTAATAATTCTCTTTGGGATCTTCCC---------TCTCCTTCTTCTATATCTTACTTTTGAAATTTTGGATCAACTTTGGGGATTTGC------------------TTAGGAATCCAA------------------------------------------------------------------ATCTTGACTGGTTTATTTCTTACCTTTCATTATACTTCT---------TTTGCGACCGAGAGATTTTCTTCA------------------------GTAATTTCTTTAATACGAGAAATTTGGAGGGGTTGAACAATTCGGCTTATTCATATGAATGGAGCGTCACTATTC------------------------------------------------------------------------------------------------------------------TTTTTTTTTATTTATTTTCACTTGTTCCGAGGAATATTTTTTTTTAGAGCA---ACCCATAAAAAAGTTTGAAATAGAGGTGTTATTATTCTAATTACTTTAATAGCTATTTCATTTTTAGGTTATGTCCTTCCTTGAGGTCAAATATCGTACTGGGCAGTCGCTGTTATTACTAACTTATTTTCTGTTGTTCCTTTGGTGGGGGCCGCATTAGTTAATTGAATCTGAGGAGGGTTTTCAGTTGAAGCTCCAACTTTAACTCGATTTTACTCTCTACATTTCGTTTTACCTTTTATTTTAAGGTTCATGGTTATCATCCATTTAGTAATACTACATGAGGAG---GGATCAAGAAATAGCATCGGGGTAAATAGAAACGTAGAC---------------AAGATCCAATTTCATCCTTATTTTTCTGTAAAAGATTTATTTTATATC------------GTGGCAGTATTTTTTTTATCTATGCTTATCAGGTTTTATTTA------CCCTACATTTTAGGAGACCCAGTAAATAATATCCCAGCTAACGCTATACAGACCCCCGCGCATATTCAACCAGAATGATATTTTCTCTCTTCTTACGCTATTCTTCGATCCCTCCCTAGAAAAGCCGCTGGGGTGGTAGCATTAGCTCTTTCGGTAAGGATTTTTTTCGTAATAACTTTTTATAACTTTAAATTT---------------TCTACCAAATTCTCATCTTATCGATATGTTGTGTTTTGAACAATAATTTTTTCATTTATT------------TACTTAATAAAAATTGGGGCTTTGCCAGCCGAGGAACCTTATGTATTTTTAGGTAAAATTGGGACAATAGTTTATTTTTCAAGGATTATA------CTGATTAATTTG------------------------------------
>Calepitrimerus_bungeanus_HLJ97
---------------------ATTTCCAAAACATTATCTGTCCGAAAAAGGCACGTTGTAATC---AAGATTGTAAACAATTCATTATGAGACCTTCCC---------TCACCTTCTAATATATCTTATTTTTGAAATTTTGGTTCTACTCTAGGGCTATGT------------------CTGGCCACCCAA------------------------------------------------------------------ATTGTTACAGGTCTCTTGCTCACTTTCCACTACACTTCT---------TATGCTAATGAAAGTTTTTCTTCT------------------------GTAGTAGAAATCATGCGAGAAGTGTGATCAGGATGGGTAATTCGATTCGTACACATAAATGGAGCTTCTGTATTT------------------------------------------------------------------------------------------------------------------TTTCTATTCATTTATCTCCACCTGTTCCGAGGGTTGTTCTACTTTAGATCC---GTACACAAAAAAGTATGAGCTAGGGGAGTGGCTATCATAATCATTTTAATAGCAATTTCTTTTTTAGGATACGTCTTACCTTGGGGGCAAATATCTTACTGAGCCGTTGCCGTAATTACAAACTTATTCTCAGTAGTCCCTGTATTGGGTCAGGATTTAGTATCCTGAATCTGGGGAGGTTTTTCAGTGAGAAACCCTACACTAACTCGATTCTACTCCCTACATTTTTTACTTCCCTTTATCTTGTCATTCATGGTTATCGTGCACCTGTTGTTTTTACACCAAGAA---GGGTCTAGAAACCCAATAGGAACTGACAGTAACATGGAC---------------AAGGTGCACTTTCACCCATACTTCTCAATCAAGGACATCTCATTCATC------------TTCATGGTGTTATTTGCCTCGGTACTTTTATCCTTCTACTAT------CCGTACATTCTAGGAGACTCTGTCAACAACATTCCAGCTAACCCTATGCAAACCCCAGTCCACATTCAACCTGAATGATACTTTCTTCCCTCTTATGCAATTCTGCGCGCACTGCCTAATAAAACAGCAGGGGTGATCGCATTGGCTGCTTCAGTTTCTATCTTTTTTTTCTTGCCCATATATGAGTTCAAGTAC---------------TCTACTAAATTCTCTTTCTACCGTTTCTTCTTATATTGGACTATTATTTCAACTTTTTTA------------TACCTTATGAAGATAGGAGCTTTGCCCGCAGAGGAACCTTATGTTAGGATATCTCAAGTAGGATCTATAATTTATTTTTCTTCAATTCTA------TTACTAAACATT------------------------------------
>Calepitrimerus_anomalus_HLJ99
------------------ATAAAATTGACAATAACAATTAAACGAAAAGAAATTGATATAATA---AATGTGGTAAATAAATCTTTGTGAGATCTCCCT---------TCCCCTTCGTCTATGTCTTATTTTTGAAATTTCGGATCTACTTTAGGAATCTGC------------------TTAAGGATTCAA------------------------------------------------------------------ATCTTAACAGGTCTATTTTTAAGTTTTCATTACACTTCT---------TTCGCTTCAGAGAGGTTTAACTCT------------------------GTGGTATTAATAATACGTGAAAATTGGACAGGTTGAATAATTCGTTTAATTCATATAAATGGAGCTTCAATATTT------------------------------------------------------------------------------------------------------------------TTTCTTTTTATCTACTTGCACTTATTTCGTGGCATATTTTTTTTTAGTTCA---ACTATAAAAAAGGTATGAAACAGAGGAGTAACAATTATAATCATTTTAATAGCGATTTCGTTCTTAGGGTACGTTCTACCTTGAGGGCAAATATCTTATTGAGCAGTAGCGGTGATTACCAACCTATTTTCAGTAGTTCCATTAATTGGTGACAAATTAGTAAATTGGATTTGAGGAGGATTTTCTGTAGAAGCCCCTACACTAACGCGATTTTATTCTTTACACTTTTTATTACCTTTTGTTTTAATATTTATAGTCTTAGTACATTTAGTATTTCTACACCAAAGG---GGATCAAGAAGAAACCTAGGAATTAATAGAAATACAGAT---------------AAAATTATATTTCATCCTTACTTTTCGGTAAAAGACTTTTTTTATATT------------GTTATGGTAATATTTTTAACAATGAGTATCAGATTTTACACT------CCTTACATTCTAGGAGACCCCGTAAATAATATTCCTGCAAACGCTATACAAACTCCAGCCCACATTCAACCAGAGTGATACTTTTTAGTATCTTACGCTATTCTTCGTTCTTTACCAAGAAAGACAACGGGAGTGTTAGCCTTGCTTATATCGGTGGGTATTTTTTACACAATAATTATTTTCAACTATAAATTT---------------TCTTCTAAATTTTGTAGATACCGATACATAATGTTTTGAACAATTTTGTTTTCTTTTTTA------------TTTTTAATAAAAATTGGATCTTTACCAGCAGAAGAACCATATGTTAATTTAGGAAAAGTAGGATCTATAATTTACTTCTCTTCGATTTTA------------------------------------------------------
>ca39W
------------------------------------ATTAAAATTCGTTCTATAAAAGTTTTT---TCTTTAATTACTAACAGTCTTTGGGATCTTCCC---------TCTCCTTCTTCGATCAACTATTTTTGAAATTTTGGCTCTGTTTTAGGCCTTTGT------------------TTTTTAATTCAA------------------------------------------------------------------ATTTTTTCTGGTCTTTTTTTAAGATTCCATTATGTGTCA---------TTCTCTTTTGAAAGATTTGATTCT------------------------GTTATTCTTATAATGCGAGATGTTTGATTCGGGTGATTTGTCCGGTTTTTTCATATGAATGGTGCTTCACTCTTT------------------------------------------------------------------------------------------------------------------TTTTTTTTTATTTATTTTCATCTTTTTCGTGGCGTTTATTTTTTTAGGGCA---GTTCATAGTTTAGTTTGATTGAGTGGGTCACTTATTCTCTTTCTCATTATGGCGGTATCTTTTTTAGGGTATGTTTTGCCATGAGGGCAAATGTCTTACTGAGGAGTGGCTGTAATTACTAATTTATTTTCTGTTATTCCTTTTATTGGTGACTTTCTGGTAATATGGATTTGGGGAGGCTTTACAGTTGGTTTACCTACTTTAATTCGATTTTATTCTTTTCATTTTATTTTGCCTTTCTTTGTTTTGTTTGTAGTTTTCATTCATTTATTATTTTTGCATGCCCAA---GGTTCTAGAAACCCTTTGGGTTTTGATAGAAATCTAGAT---------------AAATTAGTATTTCATCCTTTTTTTACAGTTAAAGATTTGTTTTTTTTT------------TTGGTTGTTCTTTTGTTTTTTATAGGGGCTTGTTTCTATTTT------CCCTATGTTCTGAGAGATCCTGTTAATAATGTGCCTGCTAATTTTATGCAAACACCTCTTCATATTCAGCCTGAGTGGTACTTTTTACCTTATTATGCTATTTTGCGTTCAATTCCTAGAAAAGCAGGGGGGGTTTTATGTCTTTTCTTATCTGTTTTAATTTTTTCTTTTATAGTTTTCTATAGGTTTAAATTT---------------TCTCTTAGGTTCTCTTACTACCGAAAAATATTTTTTTGGTCTTTTATTTGTTGTTTTCTT------------TTTTTGATGAAAATGGGAGCTTTACCTGCTGAAGAGCCTTATGTGTTTCTTAGGAAGGTTTTTTCTTTGTTTTATTTTGGTTTTATTTTA------ATTTTAAATCTT------------------------------------
>ca35
------------------------------ATGATCTTAAATCGAAAGGAAAGAAAACTACAA---GAAATTGTCAACAATTCTATGTGAGACTTACCC---------TCTCCTTCCACTATAACTTACTTCTGGAACTTTGGGTCAACCTTAGGAATCTGC------------------TTAATAGTGCAA------------------------------------------------------------------ATTCTAACCGGGGCATTCCTCACCTTTCACTACGTGGCA---------TTTAGAGAGGAAAGATTTTCTTCT------------------------ATCGTAGGACTTATACGAGAAATTTGATCGGGATGAATCATCCGATTTATCCATATGAATGGGGCCTCTATATTC------------------------------------------------------------------------------------------------------------------TTCGTATTTATTTATTTACACCTGTTTCGTGGAGTCTACTATATAAGGGCT---TCCCACGAGAAAGTGTGGGCTAGAGGGGTCACCATTTTAATCCTTCTGATGGCGATCTCTTTTTTGGGGTATGTCCTTCCATGGGGACAAATATCTTACTGAGCTGTGGCGGTTATTACGAACCTAATATCCGTGGTTCCCCTTGTAGGTGATAACCTAGTATTTTGAATTTGGGGGGGATTTTCTGTTGGATCACCCACCCTGGTCCGATTTTACTCATTCCATTTCATCTTACCTTTTGTATTGTCGTTTATCGTAGTAGTACATTTAATGATACTCCACAAAGAG---GGTTCTAGAAACAGGTTAGGGTTGGGTAGAAATTTGGAC---------------AAAATCCAATTTCACCCCTACTTCAGGGTAAAGGATTTACTATTCATC------------TTAGGGATGTTCTCTAGATTTATAATGATTTCTTTCTTTCTT------CCGTACATTCTAGGGGATGCAGTGAACAATGTACCCGCTAACCCAATGCAAACACCTGTGCATATCCAGCCCGAATGGTACTTCCTACCCTCATACGCTATCCTGCGGGCCCTTCCTAGAAAAACGGCAGGGGTATTAGCATTGTTGCTGTCAGTATCTATTTTTTACATCTTACCCCTTTACAACCTAAACTTC---------------TCAACCAAATTTGCCTACTATCGTATAATTATTTTCTGGATAATAGTTTCTTTGTTCTTC------------CTACTTATAAAGATGGGATCTCTCCCCGCCGAGGAACCTTACATTCTAATTAGGAAGGTCGCTACCTTCTTATACTTTTCAACTATTATG------ATAATAAACGTA------------------------------------
>CA2
------------------------------ATATTTATTTTACGGAAAAACGACCAAGTAGTG---AACATTGTCAACAAATCTCTATGAGACCTGCCT---------TCTCCAGCTTCTATATCGTACTTTTGAAACTTTGGGTCAACCCTAGGTATTTGT------------------TTAGGGGTGCAG------------------------------------------------------------------ATTCTGACCGGACTATTTTTAACTTTTCATTATACTTCT---------TACGCGGGGGAGAGATTTTCTTCG------------------------ATCGTTATAATTATACGTGAAATTTGAACCGGATGAGTCATTCGGCTGGTTCATATAAACGGGGCATCTGTATTT------------------------------------------------------------------------------------------------------------------TTCTTTTTCATCTACTTACATCTTTTCCGAGGAATATTTTTTTTTAGAGCA---ACACACAAAAGAGTTTGAAATAGGGGAGTGACCATTATAATTCTATTAATAGCTATCTCTTTTTTGGGGTACGTTTTACCATGGGGGCAAATATCTTACTGAGCCGTAGCTGTAATTACCAACCTATTTTCTGTTGTACCATTAGTAGGAACGCAGCTAGTAAGTTGAATCTGAGGCGGTTTTTCGGTGGAAGCACCCACTTTGACTCGCTTTTACTCCTTACACTTTTTACTTCCTTTTATTCTAAGGTTTATAGTTTTAATTCACCTTTTAATACTGCACCAAGAA---GGATCAAGAAATAACTTAGGAGTAAATAGAAATTTAGAC---------------AAGGTGAAATTTCATCCTTACTTTTCTGTGAAAGATTTGTTTTATATC------------ATCGGGGTAATAGTTGCAGCCCTAATTATTTCCTTTTACACG------CCATTTTTACTAGGAGACCCGGTAAACAACGTACCAGCCAACGCCATGCAAACACCAGCGCATATTCAACCAGAATGGTACTTTTTATCGTCTTACGCAATTTTACGATCTTTACCTAGTAAATCAGCCGGGGTTATTGCTCTGGCTTTATCTGTAAGGATTTTTTACTTCATAGTTTTATTCAATTTTAAATTT---------------TCTACGAAGTTTTCTTCTTATCGTTACACCATTTTTTGAATTATGGTAACTTCTTTTTTA------------TTTTTGATAAAAATTGGAGCACTACCTGCGGAGGAACCGTATGTTTTATTAAGTAAGATCGGAACACTAATATACTTTACAAGAATTATA------ATTCTTAATTTA------------------------------------
>Boczekella_fabris_HLJ101
---------------------------------------------------ATAGGTTTATTG---AAGATCGTTTCTTCCTCAATTTGAGATCTACCT---------TCTCCTTCCTCTATATCATACTTTTGAAATTTTGGCTCCTTATTAGGCCTTTGT------------------TTAATTTTCCAA------------------------------------------------------------------ATTTTGACAGGTTTATTTTTATCTTTTCACTATATTTCC---------TATTCTGACCTTTCATATTCTAGG------------------------GTAATACATATTAACCGGGATGTATGAAGGGGATGATTAGTTCGTTTTATTCATATAAATGGTGCTTCTTTATTT------------------------------------------------------------------------------------------------------------------TTCTTTTTCATCTACTTCCATATTGCTCGTGGATTATTTTTTTTTAGTCAT---TCCCATAAGATCGTTTGAGTCAGGGGGGTAGTAATTTTACTCATATTGATAGCTATCTCTTTTTTAGGCTACGTTTTACCATGAGGGCAGATGTCTTATTGAGCAGTAGCTGTTATTACTAATCTATTTTCTGTAATCCCTATTATTGGCCAAGACTTGGTTTATTGACTTTGGGGAGGCTTCTCCGTCAGAGTACCTACTTTAACTCGGTTTTATTCATTCCACTTTTTATTTCCTTTTATTCTTTTAATAATAGTTATTATTCATTTATATTTCCTTCACCTAGAA---GGTTCAAGAATGAATATAGGTTTAAACAGTAATATTGAT---------------AAAATTAGAATCCATCCCTTTTTTACTGTAAAAGACTTTCTTAGCTGA------------ATCTTGTTATTTGGAGTATCTTTCATTATTATTTTTTTTGTT------CCTTATATTTTTGGGGATCCTGTAAATTTTTCTCCCGCTGATCCTCTGTCTACACCTCTTCATATTCAACCAGAGTGGTATTTTTTATTTTCTTATGCAATTCTTCGGTCATTTCCTGGAAAGTCAGCAGGTGTTATCGCTCTATTCTCTTCAATCCTTATTTTAATATTTCTTCCTTTCTTCAATTACAAATTC---------------TCTTCAAAGTTTAGATATTTTCGTTATTTTCTGTTCTGATTCTTCTGTTTTAATTTTGTA------------TTCCTTATTTATTTGGGTGCAATACCTGCTGAGGAACCTTATATCACTGTTAGTCATTATTTTACCTTTGCTTATTTTTCAATATTCATT------TTCATGAACGTC------------------------------------
>Bipassalozetes_perforatus
---------------------------ATGAAAATTCAAGAAATTAAAACTAATCCTGTGTTA---GGGATGCTTAAGTCTTCTTTATTAGACCTTCCT---------TCTCCTTCTTCAATTTCTTTTATGTGAAATATAGGGTTTCTTTTAGGGATAACT------------------TTGACTTTACAA------------------------------------------------------------------ATTGTTACAGGTTTGATCTTATCTATAATATATACTGCT---------CAAACAGAGACTGCGTTTAGGGTG------------------------ATAGTTATAATTATACGTGATATTAATATGGGTTGAGCCACTCGCATGGTACACATAAATGGAGCTTCACTGTTT------------------------------------------------------------------------------------------------------------------TTTATTTTATTGTATGTTCATACTGCTCGGGGCATGTATTTTTCTTCTAGGGCTAATAAGATGAAAGTTTGGGTTTCTGGGGTTGTTATTATACTAATAGTAATGGCTACTGCTTTTTTAGGGTATGTTTTACCTTGAGGTCAAATGTCTTTCTGGGGGGCTACTGTCATTACTGGAGTTTTATCTGCTATCCCGATTGTTGGGGGAGATCTTGTTACTTGGATTTGAGGGGGGCCTTCTGTTTCCCAGCCTACTCTGAACCGGTTTTTTTCTTTACATTTTATGTTGCCGATGATTATTTCTGTAATGGTTATTACCCACTTAATTCTTCTTCATGAGAAA---GGGTCTTCTAACCCCACTAACTCTTTCACTAACCTTGAT---------------AAGATTAAATTTAACCCTTTATTTTCTGTAAAAGACTCCTTGCCTATA------------TTTGTTATTATGATCTTAATAATTCTTATGGTTTCTAATATC------CCTAATATTTTAGGTGACGTTGAGAATTTCAATCCAGCTAACCCCCTAGTTGCTCCTTTACACATCCAACCTGAGTGATATTTTCTTTTTGCTTATGTTATTCTTCGTTCTATCCCCTCTAAGTTGGGGGGAGTGGTAGCTTTAGTTATATCAATCTTAATTCTTTCTATT------CTTGTTATTAAGAAAGGT---------TTG---TCTACTAAATTTAAACCTTTAAAAAAGGTTAAGTTTTGACTTTTAATCTCGGTAATTATC------------GTCCTTACTTGAATCGGGGCTAAGACCGTTGAAAGGCCTTTTGAAGGGATTGGACAGATTTACACAGTTTTGTATTTTTCTTTAATAATC------TTTTTA------------------------------------------
>Asternoseius_sp.
------------------------------ATGCTCTTCATACGAAAAAATCATTCTCTTCTA---AAAATTATTAATAATTCATTAATTGATATACCT---------TCTCCGTCTCACATTTCTTACATATGAAACTTTGGTTCACTTTTAGGTTTATGT------------------TTGATAATCCAA------------------------------------------------------------------ATTCTTTCTGGATTATTTCTAGCAATACACTATACTTCC---------GACATTTCAACAGCATTTAATAGA------------------------ATTTCCCATATTATACGAGATGTAAATAATGGTTGATTACTTCGAGTAATTCATGCTAATGGAGCCTCTCTATTC------------------------------------------------------------------------------------------------------------------TTTTTTCTCGTCTATATTCATATTGGACGAGGACTTTATTATTCATCTTTT---CACCTAATGCATACATGATTCTCCGGAACTTTAATCTTGTTAATCTTAATAGCTACAGCCTTTCTAGGGTATGTTCTTCCATGAGGACAAATATCATTCTGAGGAGCAACTGTTATTACAAATTTATTATCTGCCATTCCTTATATTGGTAATATAATTACATTCTGAATTTGAGGGGGATTCTCAGTAGATAATGCTACTCTTACCCGATTCTTCTGTTTTCATTTTATTTGTCCATTTATTCTTCTAATATTAATAATTATTCACATTGTATTTTTACATGAAACA---GGCTCTTCTAATCCTTTAGGAAGACCAATAAATATTGAT---------------AAATTACCCCTACATCCTTATTTTACCTTCAAAGACATTTTCGGAATT------------TTAATTGTTATAATCTTATTTTTATATATTATTATACTAGAA------CCTTTTTATTTAAGAGATCCTGAAAATTTCATTCCTGCTAATCCTCTAGTTACACCCCCTCATATTCAACCTGAATGATACTTTCTATTTGCTTATGCCATTCTTCGCTCTATTCCAAGAAAATTAGGTGGTGTAATTGCTTTATTCATATCCATTATTATCATTATTTTTCTTCCATTCTCTATAAAAAACAAA---------TTTAATCCTATATATATATATCCAATTAATAAATTTATTTTCTGACTTCTAATTAACGTATTCTTA------------ATTTTAACATTTTTTGGAGCCTGTCCTGTAGAACAACCTTATATTTTTATATCACAAATTTCTGCTGTAACATATTTTTCATTTTTCATT------ATTTATCCCTTAAGATCTATAAACTTTTGACCT---------------
>Argyroneta_aquatica
---------------------------------------------------------ATTGTT---TCTATGATTAATGGGTCTTTAATTGATTTACCT---------TCTCCATCTAGATTAAGATATTTTTGGAATTTTGGATCTCTTTTGGGAATTTTT------------------TTGTTTTCTCAA------------------------------------------------------------------ATTTTAAGAGGGTTGTTTTTGTCTTTTCATTTTAGAGGG---------GACGCTTCTATTTCATTTTATAGA------------------------ATTATTTATATGGCCCGAGATGTTAATTATGGATGATTGTTGCGGGTTCTTCATGCAAATGGGGCGAGAATATTT------------------------------------------------------------------------------------------------------------------TTTTTATTAATATATATCCATATTGGGCGGGGTTTATATTATGGTTCTTAT---CGTAATTTGAAAGTTTGATTGAGAGGGGTTACTCTTTTGTTATTGAGAATGGCCACGGCTTTTTTAGGTTATGTATTACCTTGAGGGCAAATATCTTTTTGGGCTGCTACGGTTATTACTAATTTATTATCAGCTGTCCCTTATATTGGCACGATATTAGTAGAGTGAATTTGGGGCGGTTTTGCGGTAGGAAATCCTACTTTGATTCGGTTTTTTGCTTTTCATTTTGTTTTACCTTTTATTATTTTATTTGTGGTGTTGTTACATTTATTGTTTTTGCATGAGTTA---GGCTCAGGGAATCCTTTAGGGTTATCTAGTAAT---GAT---------------AAATTAGTTTTTCATCCTTATTATTCTGTTAAGGATATTTATGGGTTG------------ATTATATTTTTTGTTGGATTTATGTTAGTGTGTTTGTTGTTT------CCTTATGTTTTTATGGATGTAGAAAATTTTATTCAATCTAATCCTTTAGTTACTCCTACTCATATTCAACCTGAGTGATATTTTTTGTTTGCTTATACTATTTTACGGTCTGTTCCTAGAAGGATTGGGGGGGTGGTCGCTCTAGTGATGTCTGTGATTGTATTATATTTTTTACCTTTAATTTTAGTTCATCGA---------TTTAAAAGATCTTTTTGTTATATTATTTTAAGGAATTTGTTTTGGATATTTATTGCTAATTGAATT------------CTTTTAACGTGAATTGGAGCTTGTGAAGTAGAGATTCCTTATAGAAATTTGGGAATTATTTTTAGATTAATTTATTTTATTATGTATTTA------GGGTTCTGAGTAGCGGTAGAGGCGCAGGATTTAATTGTG---------
>Argas_lagenoplastis
---------------------------------------------------------------------ATAATCAATGCAACATTAATCAACCTTCCA---------GCTCCCTCTAATATTTCGTATATATGAAATTTCGGTTCTTTATTAAGCCTATGC------------------CTAATAATCCAA------------------------------------------------------------------ATTTTAAGAGGCCTATTCCTAGCAATACATTTTTCAAGA---------GACATCTCAACAGCATTTTCAAGA------------------------GTTTCTCACATTACACGAGATGTGAATTATGGATGATTAATTCGCTCCTTACATGCTAACACAGCCTCAATATTT------------------------------------------------------------------------------------------------------------------TTTATTATAATATATATCCATATTGGCCGAGGAATGTATTACTCCTCATTT---ACATTACAAGGACCATGATTAACAGGAACTATAATCATTCTCACCTTAATAGCAACAGCATTTTTAGGATATGTCCTACCTTGAGGTCAAATATCATTTTGAGGAGCCACAGTAATTACTAATCTCCTCTCAGCAATTCCGTACATTGGACCTTCAATCACCCAATGAATCTGAGGAGGGTTTTCTGTAGACAACCCAACCTTAACGCGGTTTTTTACTCTCCATTATTTAATACCTTTTATAATTCTCTTATTAGTAATCATACACATTACATTTTTACATGAAACA---GGATCTTCAAACCCTCTTGGAACTTCAATAAATATTGAT---------------AAAATTCCATTTCATCCTTACTTTTCACTAAAAGATTTAGTAGGGATT------------CTATTAATAATTATACTGCTTATAACTATTGTTCTTATATAC------CCCTACTTTTTTTCTGACTCAGAAAACTTTACCGAAGCAAACCCTTTAGTTACACCCCCACATATCCAACCAGAATGATACTTTTTATTTGCCTATGCTATTCTCCGATCAATCCCAAACAAATTTGGGGGTGTAATAGCATTAATTTTTTCAATTTTAATTATTCTTACCTTACCTTTAACTTCAAATTCTAAC---------TTCAAGTCCATATCAATAAATCCATTAAAAAAATTCCTATTTTGATGTTTCTTTAATGTTTTTATT------------ATCTTAACCTTCATTGGCTCATGCCCAGTCGAACCACCATTTATAATAATTGGACAAATTATAACATCCCTCTATTTTATATATTTTATT------ATCACACCACTATTAAATAAC---------------------------
>Ardeacarus_ardeae
------------------------ATAAAAATAAAAAAGACCTTAAAAAAAGACCCTTTACTA---TCAATCCTAGAAAAATCAATTTTATCCTTACCC---------ACACCGTTTTCTATTTCATTCATATGAAATATAGGATTTTTATTAGGTATAACA------------------CTAATATTGCAA------------------------------------------------------------------ATTATTTCAGGATTAATCTTATCTATAAACTTCATCCCA---------GAGGTAAATATAGCATTTAAATCA------------------------GTGATTCACATCATACGAGATTTAGAAAGAGGTTGAGTAACACGGTATATTCATATAAATGGGGCTTCTTTATTT------------------------------------------------------------------------------------------------------------------TTTATCTTAATATACATCCACATAGCTCGTGGGCTATATTTCAACTCTTTTAGAAAACTTCCATTAGTATGAATTTCAGGTTTAATTATCCTTTTATTTTCTATGATAACAGCATTTATAGGATATGTTTTACCCTGAGGGCAAATATCTTTCTGAGGGGCAACGGTAATTACTTCAATAATTTCAGCTATCCCTTATATAGGGAATAGCGTAACTACATGAATTTGAGGAAACTTTTCAGTCTCTCAACCAACATTAAACCGATTTTTTTCGTTACACTTTATTTTACCAATAATCATTACATGTGTAGTAATAATTCATCTCATTTTTCTTCACATAACA---GGATCTTCTAATCCTACAGGATTAAATCCAAACACGGAC---------------AAAATTAAGTTTTACCCTTATTTTGTTATTAAGGACTCTTTATCTTTA------------ATCGTGGTTATCACGTTACTAATATTCTTAGTAATTTCTAAC------CCTTTAATATTAGGAGACGTAGAAAATTTCAACATAGCAAGAGCTACAACAACTCCAACTCACATTCAACCTGAATGATATTTTTTGTTCGCTTATGCTATTCTACGAGCAATTCCCTCTAAACTAGGGGGAGTTTTAGCTATAGCATCAGCAATCTTAATTTTTTCAACC------CTAGTAACAAAAAAACCA---------ATACTTAACAAAAAATTTTCCCCAAAAAGAAAAGTAATCTTTTGAATACTAATCTCATCCTTTATA------------ATTTTAACATGGGTAGGAGCCAACCCTGTGGAACCTCCTTTTATTAATATCAGAATATTTTTTACAATAATTTATTTTTTTTTAGTTACA------ATAATC------------------------------------------
>Apodiptacus_toxicodendri_FJ25
---------------------------ATAATTAAAATTAATCGTAAAAAT---GAAATTTCA---AAAGTAATTAATAATTCTTTATGGGACCTGCCC---------TCACCTTCATCCATGACATATTTCTGAAACTTTGGTTCAGTGCTAGGGATCTGT------------------CTAACCACACAA------------------------------------------------------------------ATTATTAGAGGATTCTTACTAACTCTTCATTATACTTCT---------TACGCTCCAGAAAGATTTTACACA------------------------GTTTCAAAAATTATACAAGAAATTTGAAACGGTTGGGTAATCCGCTTAGTCCATATAAATGGGGCTTCTATATTT------------------------------------------------------------------------------------------------------------------TTTTTATTTATTTACTTACATTTATTTCGGGGATTATTCTATTTAAGAGCT---ACACACAAAAATGTGTGAAATAGAGGGGTAACTATTATGCTTACTTTAATGGCTATCTCATTCCTAGGATACGTTCTCCCATGAGGACAAATATCCTACTGGGCAGTGGCAGTAATCACTAACCTTTTTTCTGTAATCCCCATCATTGGAGATTCATTAGTAAAATGAATTTGAGGAGGTTTTTCTGTTAGAGCACCTACACTAACACGATTTTACTCTTTACACTTTTTGCTACCTTTTGTTTTGAGAGCCTTAATTCTATTACATTTAATATTACTACACAAAGAA---GGTTCAAGAAACAGCATGGGGTTGAGAAGAAACATGGAC---------------AAATTAGTATTTCATCCTTATTTCAGAATCAAAGATCTAACTTTTTTA------------GTAAGTGTGATTATAATTTTTATTTGGATAATTTCTTATAAC------CCCTACATACTAGGGGACCCCGTAAATAACGTACCAGCCAACGCGATACAAACCCCTGTGCATATCCAGCCAGAATGATATTTCCTCCCTTCTTACGCTATTCTACGATCCCTACCAAGAAAGACAGCAGGAGTTCTAGCACTAGCTTTGTCTGTAATAATTTTTTATGCTATCCCCTTATTTAAATTAAAATTT---------------TCAACTAAATTTTCTAACCAACGTTTGATTTTATTTTGAAGAATTGTGGCTTGTTTTCTA------------TTGCTAATAAAAATAGGATCTTTACCAGCAGAAGAACCATATGTCAAAATAAGAAAATTAGCATCCTTAACTTACTTTAGATCGATTATA------CTGTTAAATATT------------------------------------
>Apodiptacus_sp._E11
------------------------------ATAAAAATAAAACGAAAAGAA---GACCTAAGA---AAAATAATCAGAAATTCATTATGAGACCTACCC---------TCTCCTTCTTCTATATCTTACTTTTGAAACTTTGGATCCACTCTAGGAATTTGC------------------TTAATAATTCAA------------------------------------------------------------------ATTTTAACAGGAATTTTACTCACATTCCATTACACTTCT---------TTCGCTCCCGAAAGATTCTACTCC------------------------GTATCTAAAATTATGAAAGAAATTTGAAACGGTTGAATAATTCGGTTAATCCATATGAATGGGGCGTCAATATTT------------------------------------------------------------------------------------------------------------------TTTTTATTTATTTATTTGCACTTATTTCGAGGAATGTATTACAACAGTTCC---ACACATAAAAAAGTTTGGTTAAGAGGAGTTACAATTATAATTCTATTGATAGGAATCTCATTCCTAGGATACGTACTACCTTGGGGGCAAATATCTTACTGAGCAGTGGCAGTAATCACAAATTTATTCTCAGTTGTACCAATCGTAGGAACTAGATTAGTCGGCTGAATTTGGGGAGGTTTCTCAGTAAGGTCTCCGACGCTAACCCGATTCTACTCTTTACATTTTCTTTTACCTTTTATTTTATCTGCATTAGTTTTAATTCATTTAGTATTTCTTCATAAAGAA---GGTTCTAGAAACAGAACTGGATTAAATAGAAACATAGAC---------------AAAGTAGAGTTCCATCCTTATTTTTCAGTAAAAGACGTAAGATTTTTA------------TTAACCACAATTACAGGATTCGTAGTAATCGTATCTTTCTAT------CCCTACATTTTAGGAGACCCCGTCAACAACGTACCTGCCAACGCTATGCAAACTCCTGTGCACATTCAACCAGAGTGATATTTTTTACCTTCGTATGCAATCCTACGGGCTCTTCCCAGTAAAACCGCAGGGGTATTGGCATTAGCTTTATCCGTAGGAATTTTTTACACAATAATATTATTCAAGTCTAAATTT---------------TCAGTTAAATTTTCCCAACAACGATTTATAATATTTTGAATTATAGTAGCATCTTTTTTA------------TTTCTTATAAAAATAGGATCTTTACCAGCTGAAGAGCCTTACGTAGAAATAAGAAAAATAGGGTCCGTAATATATTTTTTTAGAATCATT------TTACTAAATTTA------------------------------------
>Apodiptacus_castaneae_Z377
------------------------------TTAAAAATGAACCGGAAATCGATAGATTTAAGA---AAAATCATTAATAACTCTCTATGAGACCTGCCT---------TCACCATCAACAATAACATATTTTTGAAATTTTGGTTCAATCTTAGGTTTATGC------------------CTTGTAACACAA------------------------------------------------------------------ATTATAACGGGACTGCTATTAACATTTCATTACACTTCT---------TACGCACCTGAAAGATTCTACTCT------------------------GTCAGAAAAATCATACAAGAAATTTGAAATGGGTGATTAGTCCGGTTGATTCATATAAACGGGGCTTCTATATTT------------------------------------------------------------------------------------------------------------------TTTTTATTTATTTACTTACACCTATTCCGAGGAATATTCTACATCAGATCT---AGGCATAAAAATGTATGATTATCGGGTGTGACAATCATGATTATCTTAATAGCTATCTCCTTTTTAGGGTACGTTCTACCCTGGGGGCAAATGTCATATTGAGCAGTAGCTGTAATTACCAACTTATTCTCAGTTATTCCTTTAATAGGAGATGATCTAGTAAAATGAATCTGAGGAGGATTCTCTGTCAGAGCCCCTACCCTGACACGATTTTATTCTTTACACTTTCTTCTACCTTTTATTCTATCGGCTCTGGTATTTCTACACTTAGTTTTTCTACACAAAGAA---GGGTCAAGAAATAGTTTAGGTTTAAACAGAAACATAGAT---------------AAAGTAGAATTTCACCCTTATTTTTCTATTAAAGACACAAGATTTTTT------------ATAATTGTAATCTTAACATTCATCATAATTGTATCATTTTAC------CCTTATATTTTAGGAGACCCTGTTAACAATATTCCCGCAAACGCTATGCAAACCCCTGTACATATCCAACCAGAGTGATATTTTTTACCTTCTTACGCTATTTTACGGTCCTTACCTAGAAAAACAGCAGGAGTATTAGCATTGGCTTTATCAGTCTCCATTTTTTATACTATAGTTATATTTAGAATAAAATTT---------------TCTGTAAAATTTTCACAGCAGCGAAATATAATTTTCTGGACTATGATTGCATCATTTTTA------------TTTTTAATAAAAATAGGCTCCCTTCCAGCCGAAGAACCTTACGTTATAATAAGAAAAATTGGTTCAATAGTCTACTTTTCTAGAATCATC------TTATTAAATCTA------------------------------------
>Amphitetranychus_viennensis
------------------------------------------------------------ATT---AAAAAAATTATTAATTCTATTATAATAATTCCT---------ACTCCTTCCAATATTAGACTTATATGAAATTTTGGTTCAATATTAGGATTAAGA------------------ATATTAATACAA------------------------------------------------------------------ATTATTTCTGGTTTATTTTTATCAATAAATTATTGTGGA---------AATATTATACTAGCTTTTAACTCG------------------------TATATTTATATTAGAAAGATTATTGAAAATGGATTAATCTTACAAATAATTCATGCTCATTTTTCTTCGATTATT------------------------------------------------------------------------------------------------------------------TTTATTATTATATATTTACATATTTTTAAATCTTTAATAAATAAATCTTTT---AATAAAAAAATAATATGAATAAGTGGAAATATTATAATATTATTAACTATAACTTCTGCTTTTTTAGGTTATGTTTTACCTTGAGGACAAATATCTTTTTGAGGAGCAACTGTTATTACTAATATTTTATCATCTATTCCTTTTTTAGGAAAAAACATTATTTTTTGAGTTTGAGGAAGTTTTTCTGTTGATAACCCAACATTAAATCGATTTTTTTCTCTTCATTTTATAATTCCATTATTAATCTTATCTATTTCTATATTTCATTTAATAATTCTTCACGAAAAA---GGTTCATCTAATCAAATAGGTTTTAATTCAAATAAAGAT---------------AAAATTCTTTTTAGAAAAAGATTTATGTATAAAGATATAATTTCAATT------------TTTTTATTAATATTAGTTTATTTCTATTTTTTATTATTATTTGTAGATCAACATTATAGTATAGCAAAAGAAAATTTTTTTCCAGCTGATCCTTTAAATACACCTATTCATATTAAACCAGAATGATATTTTATGTTTGCCTACTCTTTACTACGTTCAATTCCAAGAAAAATTGGAGGAATTATAAGATTATTTATTTTATTTGTTTTTTTTTTTATATTAATATTTAATAAAAGACATTAT------------------TCTAAATTTTTTTTTTACAAAAAAATTATACTATTTAGTATATTAATGTTTTTTATT------------ATTTTAACTAATTTAGGGTATAAGTTAATTGAATATCCTTTTACACAAATATCT---------------TTATATGTAGGAATTTTAATG------ATTTTATCAATAAATTTTTTA---------------------------
>Ammothea_carolinensis
---------------------------ATGAAAATTAATATACGAAAAAGACATCCAATTTTA---AAAAATATTAATAATATAATTATTGATCTACCT---------TGCCCTTCAAATATTAATATAATATGAAGATTTGGATCCCTATTAGGACTATCT------------------TTTATAATTCAA------------------------------------------------------------------ACTATTACAGGATTATTCTTATCTATACATTATTGTCCA---------GAAATTAGGATAGCTTTCAGATCT------------------------ATTTCACATATCATACGAGATATAAATCTAGGTTGATTAATCCGATCAATTCATGCTAATGGAGCTTCAATATTT------------------------------------------------------------------------------------------------------------------TTTTTAATTATATATATTCATATTGCTCGAGGAATATTTTTTAATTCATTC---ATTTTAAAAGATGTCTGAATTTCAGGAATCATTATTTTTTTAATTAGAATAGCAACAGCTTTTATAGGTTATGTATTACCTTGAGGCCAAATATCTTTTTGGGGGGCAGCAGTTATTACAAATTTAGTTTCAGCAATTCCCTATATTGGAAATATATTAGTTCAATGGTTATGAGGAGGATTCTCAGTAAATAATGCCACCTTAAATCGATTTTTTTCATTTCATTTCATCCTTCCTTTTATTTTAATAGCTTTTATTATTATTCATTTTATATTTCTACATCAAACA---GGATCTAGTAATCCAATAGGAATTAATAGAAATATTGAT---------------AAAATTCCTTTTCATCCTTTATTTACTATTAAAGACTCAATTGGATTC------------TCAATATTACTAATAATACTATTATTTATTTGTTTATCAAAC------CCTATAATTATAAACGACCCAGAAAACTTCATTCCAGCTAACTCATTAGTTACTCCAATTCATATTCAACCAGAATGATATTTCTTATTTGCTTACGCAATTTTACGTTCAATTCCTAATAAATTAGGAGGAGTAATCGCTTTAATCTCATCAATATTAATTATAATAACATTACCTTTTACAATAAAAATAAAA---------TTTAAATCATTTAAATTTTACCCATTAAATAAATTATTCCTATGAATATTTTTTATTAACATTATT------------ATATTAACATGAATTGGAGCAAACCCTGTAGAATATCCATTTGAAGAAATTGGATTTATTTCAACATTTATTCATTTCCTATTTTTTTTA------GTTAACCCTATAATAATTTATTATTGAAATCTAATTAAA---------
>Amblyomma_cajennense
---------------------------------------------------------ATGCTA---AAAATTTTAAACCCC---ATAATTAATCTTCCT---------TCTCCCTCAAGAATTTCATACATATGAAATTTTGGATCATTATTAGGAATTTGC------------------TTAATAATTCAA------------------------------------------------------------------ATCCTTTCAGGATTCTTTTTAGCTATAAATTTTTCAAGA---------GATGTCTCTACAGCCTTTATAATA------------------------ATCTCCCATATTCAACGAGATGTAAATTATGGATGATTAATTCGCTCTATTCATGCTAATGGTGCATCTCTTTTT------------------------------------------------------------------------------------------------------------------TTCATTTTTATTTACATCCATATTGGGCGAGGAATTTATTATTCATCATTT---TTTTTTAAAAAAGTATGACTTTCAGGACTTGTAATTATTTTTATTCTTATAGCAACAGCATTTTTAGGCTATATTCTACCATGAGGACAAATATCATTCTGAGGAGCCACTGTTATTACAAATCTTATTTCAGCTGTTCCATATTTTGGACATTCAATTACTTATTGAATCTGAGGGGGGTTTTCTGTGGACAATAATACATTAATTCGATTTTTTTCTCTCCATTTTATTCTTCCTTTCATTCTTTTAGTAATATCAATAATTCATATTTTATTAATCCACGAGAAA---GGCTCCTCTAATCCACTTGGAATTTCAATAAATGTAGAT---------------AAAATTCCATTCCATCCATATTTTACAATTAAAGATCTCTTAGGAATT------------ATATTAATTGTTATTCCATTTTCCTTATTTATTCTGTTATTT------CCTTACAGAATAATAGACGCAGAAAATTTCAATATAGCTAACCCTATAATTACACCACCCCATATTCAACCAGAATGATACTTTCTTTTTGCTTATGCAATTTTACGTTCAATTCCTAATAAGTTAGGGGGAGTATTAGCATTATTAATATCAATTATTATTATCCTATTTTTGTCTTTTTTTATAAAAAATAAA---------ATTTCTTCTTTTTATTTTTCCCTGGCTAAAAAATTAACTTTTTGAACTTTAGTGAACACTTTTTTC------------ATTTTGACCTTTTTGGGGGCTATACCAATTGAATACCCTTATGATATTTTAAGAAAAATCATTACTTTTATTTATTTCTTAATTTTTATT------ATATTTCCATTAATT---------------------------------
>Allothyrus_sp.
---------------------------------ATGATAATTCGAAAAAAGCATCCAATTTTA---AAAGTAATTAATTCAACTCTAATTGATTTACCT---------ACACCATCTAATATTTCTTATATATGAAATATAGGATCTATATTAGGTTTATGT------------------TTAATAATTCAA------------------------------------------------------------------ATTATTACTGGATTATTCCTAGCAATACATTTTTCAGCA---------GATGTTAATATTGCTTTTTCAAAT------------------------GCTTCTCATATTTCACGAGATGTTAATAATGGTTGATTAATTCGATCAATTCATGCCAATGGAGCCTCCTTATTT------------------------------------------------------------------------------------------------------------------TTTATTATAATATATCTTCATATCGGACGAGGAATTTATTATTCATCATAC---CACATATATTTCACCTGAATATCAGGAACTTTAATTATTTTCTTACTTATAGCAACTGCTTTCTTAGGATATGTTCTACCCTGAGGTCAAATATCATTCTGAGCAGCTACTGTAATTACTAATTTATTATCAGCAATTCCTTATATTGGAAAATCTTTTACATTATGGATCTGAGGAGGATTTTCAGTAGATAATGCTATACTCACACGATTTTTTACATTACACTTTTTATTACCCTTTATTCTAATTATAATAATAATTATTCATATTATTTTTATCCATGAAACA---GGGTCTTCTAATCCTATAGGAACTTCATTAAATTTAGAT---------------AAAATTTCTTTTCATCCATATTTTAGATTCAAAGACTTATTTGGCTTT------------AGAATAATTATACTAATTTTTTTAACTATTATTTTAATTTTC------CCTTTAAAATCATCTGATCCTGAAAATTTTATTCCAGCTAATCCAATAATTACACCCCCACATATTCAACCTGAATGATACTTTCTATTTGCTTATGCTATTCTTCGATCAATCCCAAATAAACTAGGAGGAGTAATTGCCTTAGTAATATCTATTTTAATTATTTTATTTCTTCCAATAAGAATAAATAATAAA---------TTCTTACCCATTTTCATATACCCTCATATAAAAATAATATTTTGAATATTTATCAATTCTTTTATT------------ATTTTAACATTAATTGGAGCACGACCTGTTGAAGATCCATATATTATTATTGGCCAATTAGTTACTATCTTTTATTTTAATTTTTTTTTA------TTAATACCTTTGCTAACATATAAGTTC---------------------
>Aculus_sp.nov._Z388
---------------------------ATATCCAGATTCATAATAAAAAATAAAAATATAATA---AAAGCAATGAACAATTCATTATGAGACCTACCT---------ACTCCATCTAGGCTAACATATTTCTGAAATTTCGGTTCTATCTTAGGAATTTGT------------------TTGCTGATTCAA------------------------------------------------------------------ATTTTAACAGGACTACTTTTAAGTTTCCATTATACCTCT---------CTATCAAATAGAGCATTTGAATCT------------------------ATCATTAATACTATAACAGAAGTTTGAAACGGATGATTAATCCGGATAACCCATATAAACGGTGCGTCTCTATTT------------------------------------------------------------------------------------------------------------------TTTGTATTCATATACGCCCACATATATCGAGGACTATACTACATAAGAAGT---GTAAATAAGGAAGTTTGAAATAGAGGTGTATCAATCATGATTATGCTTATAGCAATTTCGTTTTTAGGATACGTCCTCCCATGAGGACAAATGTCATATTGAGCAGTGGCAGTAATCACAAATCTATTTTCAGTTATTCCAGTGGTAGGCGAAGAAATCGTAAAGTGAATTTGAGGGGGATTCAATGTCAGAGCTCCAACACTGACTCGATTCTATAGATTACACTTCTTGACTCCCTTTCTACTAAGAGCTCTAGTACTAATTCATATCTTATCATTACATAATTAT---GGATCAAGTAACCCCTTGGGAACAGGGAGAAGAATAGAC---------------AAAATCGAATTCCATCCATATTTTACAAACAAAGATATCAATCCCATT------------ATCATAATAATTATAACATCTGTAGCAATCTCTTCAATATAT------CCTTATATTTTAGGAGACCCTGTGAACAACATTCCAGCTAATCCTATGCAAACACCGATTCACATTCAACCAGAATGATACTTTCTACCCTCCTATGCAATTCTACGATGTATACCAAGAAAAACCACAGGGGTAGTGGCACTAGCAATATCAATTTTAATTTTATACTTTATACAAGCGTATGCCATAAAATTT---------------TCATCAAAATTTAGAAGAATGCGACAATTAATCTTTTGATCCTTATTAGCCAGGCACATC------------CTTCTAATAAAATTAGGAGCTATACCAGCAGAGGAACCCTTCATTATTATAAGAAAGATCATAACTATAAGTTATTTCACATTAATACTA------ATTCTTAACATC------------------------------------
>Aculus_sp.nov._Z316
------------------------------ATTTCAATCAACCGAAAAGAAGAAAAGGTAACA---CAAATTTTAAACAATTCTCTTTGGGATCTTCCT---------TCCCCCTCAACCATAACATACTTTTGAAATTTCGGATCAACTCTTGGGATCTGC------------------TTAGGTGTCCAA------------------------------------------------------------------ATTATCACAGGATTATTTTTAACTTTCCATTACGCTTCG---------TTAGCTTCAGAGAGATTTAACTCA------------------------ACAGTAGAAATTATACGAGAAGTATGAAGAGGCTGGATTATTCGGTTTATTCATATAAATGGAGCTTCAATATTT------------------------------------------------------------------------------------------------------------------TTTGTATTTATTTATTTCCATTTATTTCGAGGAATATTTTACTTGAGTGCC---TCCCATAAGAAGGTGTGAACTAGGGGGGTGGCTATTATAATTTTATTAATGGCTATTTCTTTCTTGGGGTATGTCTTGCCGTGAGGACAAATATCCTACTGGGCAGTGGCAGTAATCACAAACTTATTCTCTGTAGCCCCCATCATCGGGGAGGATTTAGTTCAATGAATCTGGGGGGGTTTTTCGGTAGGAGCCCCTACCCTAACACGATTTTATTCTTTTCATTTTCTAACCCCCTTTATCTTAACCTTTTTAGTAATCATACATTTAGTATTTCTCCATGAAAAT---GGCTCTAGAAACAGGGTTGGAGTGAGGAGAAATTTAGAC---------------AAAATTATATTCCATCCTTATTTTTCTACTAAAGATTTAATTTATATC------------ATATTAATAATTTCAATATTCTTAATAATTTCTTTTTTTACA------CCTTTTTTATTGGGAGACTCTGTGAATAATGTACCAGCAAACCCTATACAAACTCCTGTCCACATCCAACCGGAATGATACTTTCTCCCTTCGTACGCTATTCTACGAGCACTTCCTAGGAAAACAGCGGGAGTAATAGCTTTAGCCATATCCGTCTCAATTTTTTTTTTTATTCCCCTATACACTTTAAAATTT---------------TCAACAAAGTTTAATAGATACCGAAAAAGAATTTTCTGAGTGATAATTTCTTCATTTTTC------------TTTTTAATGAAAATAGGATCATTACCCGCAGAAGAACCCTATGTTCTATTGAGAAAGTTAGTAACCTTCATTTATTTTTCTTCAATTTTA------ATAATTAACACA------------------------------------
>Aculus_sp.nov._HEN16
------------------------------ATAAGAATTGTACGTAAGGACGATAAAATTTTC---AACACTATAAATAATTCTTTTTGGGATTTACCC---------TCCCCTTCTACCATAACCTATTTTTGAAACTTTGGATCAACATTGGGAATCTGT------------------TTAGTGGTTCAA------------------------------------------------------------------ATTGCTACTGGTTTATTGCTAACCTTGCACTACACATCT---------TACGCAGAACAAAGATTTTCTTCA------------------------ATTGTGGAAATTATACGAGAAGTGTGATCTGGGTGAGTTGTACGTTTTGTACATATAAACGGAGCCTCTGTATTT------------------------------------------------------------------------------------------------------------------TTCTTCTTCATTTACCTACACTTATTTCGAGGTATATTTTACATTAGGGCT---GTCCACAAAAAAGTATGAGCTAGGGGGATCTCTATTATGATTTTGCTGATAGCTATCTCTTTTTTGGGATATGTCTTACCCTGGGGACAAATATCTTACTGGGCTGTGGCAGTAATTACCAACTTACTTTCGGTTATCCCTTTAATAGGAGGGGAAATTGTGCAGTGGGTTTGAGGTGGTTTCTCGGTAAGGGCCCCAACCTTAACTCGGTTTTACTCTTTCCATTTTTTATTCCCTTTTATTTTATCTTTTCTTACACTAATTCATTTAATTTTCTTGCACAAAGAG---GGTTCTAGAAACAGAATAGGACTTAATAGCAACCTCGAC---------------AAAATTCAATTTCACCCATATTTCACAGTCAAAGATACTATCTTCATT------------ATTTTAGTATTAATCCTCTCTGTAATAGTATCATTTTTTGCT------CCTTACGCTTTAGGAGACGCAGTAAACAATGTACCGGCTAACGCGATGCAGACTCCAGTACATATTCAACCTGAATGATATTTTTTGCCCTCTTACGCCATCTTGCGATCTCTCCCCAGGAAAACTGCAGGGGTCCTAGCTCTCCTATTGTCCGTATCTATTTTCTACATCATGCCCTTATTTAAAATATCTTTT---------------TCTAGAAAATTTAATTCATATCGACACCTTATATTCTGAATGATAGTAGCCTCCTTCTTT------------TTTCTAATGAAAATAGGGGCACTCCCAGCGGAAGAGCCTTACGTCACTATAAGAAAGTGAGGAGCCTTGGCTTATTTCACAACTATCATA------ACCGTTAGACTT------------------------------------
>Aculus_sp._GZ134
------------------------------------ATTAACCGAAAAAGAGACAAAATTGTT---GAGACTATAAACAATTCTTTATGAGACCTCCCC---------TCACCTTCTACCATAACCTACTTTTGAAATTTCGGATCCACTCTAGGTATTTGC------------------TTAGGAATCCAA------------------------------------------------------------------ATTCTCACTGGCTTGCTATTGACCTTCCACTACACTTCT---------TACGCTTCCCATAGCTTCAACTCT------------------------GTCGTAGAAATTATGCGAGAAGTGTGATCTGGATGAGTACTCCGATTTACCCATATAAATGGGGCCTCCGTTTTT------------------------------------------------------------------------------------------------------------------TTTTTTTTTATCTACCTCCATTTATTCCGAGGAATATTCTATATAAGATCC---TCCCACAATAAAGTATGAGCCAGGGGTGTCACTATCATAATCACCTTGATAGCAATCTCTTTTTTAGGCTACGTTCTCCCGTGAGGACAAATGTCCTATTGAGCCGTAGCCGTAATCACAAATCTAATGTCTGTAATTCCCATAGTGGGGGACGAAATTGTAGCCTGAGTATGGGGAGGTTTCTCTGTGGGGTCCCCCACCCTGACTCGATTTTACTCCCTTCATTTCCTCTTACCTTTCATTTTATCTTTCCTAGTTATCCTCCACTTAATTTTTTTACATAAAGAA---GGTTCGAGGAATAGCCTAGGGGTAAGAAGGAACGTGGAC---------------AAAATTCAGTTTCACCCATACTTCACTGTAAAAGACCTCCTTTTCATT------------TTTTTGGTGGTAATGTCTTCTTTCATGATTTCTTTTTTTTTC------CCTTATATTATAGGAGACGCTATCAACAACGTCCCTGCCAATTCGATACAAACTCCTGTGCATATCCAACCCGAATGATACTTTCTACCCTCATATGCTATCCTACGAGCCTTACCAAGAAAAACTGCGGGAGTCCTTGCTTTAGTGCTCTCCGTATCCATCTACTTTATTATACCTCTATTCAAAATAAATTTT---------------TCTACAAAATTTTCTTCTTGACGATTCTTAGTATTCTGAACAATAATTGCTAGATTCATC------------TTTTTGATAAAAATAGGAGCCTTGCCAGCCGAAGAGCCTTACGTAGATATGAGAAAATGAGGCTCTGTAGCCTACTTTAGAGCTATCTTG------TCCGTAAGCTTA------------------------------------
>Aculus_schlechtendali_CA18
------------------------------ATTACTATTATTCGTAAGGACGAAAAAATTTTT---AGCACAATAAATAACTCTTTTTGAGATCTTCCC---------TCCCCCTCAACTATGACTTATTTTTGAAACTTCGGATCCACGCTAGGAATCTGT------------------TTAGTTGTGCAG------------------------------------------------------------------ATTCTAACGGGATTGCTACTCACGCTGCACTACACCTCT---------TACGCAGAACAAAGATTCTCTTCG------------------------ATTGTAGAGATTATACGAGAAGTATGGTCAGGATGAATTATTCGTTTCATTCACATAAATGGAGCTTCTGTATTT------------------------------------------------------------------------------------------------------------------TTTTTTTTTATTTACTTACATTTATTCCGAGGTATGTTTTACATTAGTTCT---GTGCACAAAAAAGTATGAGCTAGAGGAATCACCATTATAATTCTACTAATGGCCATCTCTTTTTTAGGATACGTACTCCCTTGAGGACAGATGTCCTACTGAGCTGTCGCAGTAATCACAAACTTACTTTCTGTGATTCCCTTAATAGGCGGAGAAATCGTTCAATGAATCTGAGGTGGATTTTCAGTAAGAGCTCCAACCTTAACGCGGTTTTACTCTTTCCACTTTTTATTTCCTTTTATTTTGTCATTTTTAACATTAATCCACTTAATTTTTCTTCACAAAGAG---GGTTCAAGAAACAGAATAGGGTTAAATAGAAACATAGAT---------------AAGATTCAGTTTCACCCATACTTCACAGTCAAAGATACTATTTTTATT------------ATGTTAGTTTTAGTTGTATCAGTTGTAATATCCTTTTTTGCC------CCCTACGCATTGGGAGACGCAGTAAACAATGTGCCTGCTAACGCTATACAGACCCCAGTCCATATTCAGCCAGAGTGATATTTTTTACCTTCCTACGCAATCTTGCGTTCTCTGCCCAGAAAAACGGCAGGAGTGTTAGCCTTATTACTATCTGTTAGTATCTTCTACATTATGCCTTTATTTAAGATAACTTTT---------------TCTAGAAAATTTAATTCATACCGTCATCTGATATTTTGAATAATGCTAGCGTCTTTTTTT------------TTTCTTATAAAAATAGGAGCCTTGCCAGCCGAAGAACCTTATGTCACCATGAGAAAATGAGGGGCATTGACTTATTTTAGAACTATTCTT------ACATTAAGACTT------------------------------------
>Aculus_populi_HEN13_MT1
---------------------------------ATACTAACTCGAAAAGAAGACCAAGTAGTC---AAGTTAATAAATAATTCTTTGTGGGATCTTCCC---------TCTCCTTCAACAATAACATACTTTTGAAATTTTGGGTCAACACTGGGAATCTGT------------------TTAGGGGTGCAG------------------------------------------------------------------ATTTTAACTGGCCTTCTTCTAACCTTCCATTACACATCT---------TACGCTACTAATAGATTCTTATCA------------------------GTAGTAGAAATCATGCGCGAGGTGTGAGGGGGCTGAGTGGTCCGTTTCGCCCACATAAACGGAGCCTCAGTATTT------------------------------------------------------------------------------------------------------------------TTTTTTTTTATTTATCTCCATCTATTTCGAGGAATATACTATTTGAGAGCC---GTCCATAAAAAAGTTTGAGCTAGGGGGGTGGCAATTATGCTAATCCTTATGGGGATTTCTTTCTTAGGTTACGTCCTTCCATGGGGTCAAATATCTTACTGAGCAGTGGCTGTCATCACGAATTTGCTTTCTGTTATCCCAATAGTAGGTGAAAGAGTGGTAACCTGAGTGTGAGGGGGTTTCTCTGTTGGTTCTCCTACTTTGACTCGATTTTACTCCCTTCATTTCCTCTTACCATTCATTCTGACTTTTGTAGTAATCATACATCTCGTTTTTTTACATAAAGAA---GGATCAAGAAACAGTCTAGGACTGGACAGGAATGTCGAC---------------AAAATTCAATTCCATCCATATTTTAGAGTAAAAGATTTGGCTTTCATT------------ATAGCTGTTATTGCTATTTCATTTAACATTTCATTCTTTCTT------CCGTACATCCTAGGGGACGCGGTAAACAACGTCCCTGCCAATCCTATGCAAACCCCGGTGCATATCCAACCAGAATGATACTTCCTTCCATCTTACGCTATCCTGCGAGCTTTACCTAGGAAAACAGCAGGGGTTTTGGCTTTAGTCTTATCGGTGTCTGTTTTTTTTGTGATACCTTTATTCCAAATGAATTTC---------------TCTACTAAATTTTCCACTTACCGAATTATGATGTTCTGGGTTATAATTGCTAGATTCATT------------TTTTTGATAAAAATGGGGTCTCTGCCAGCAGAAGATCCCTACGTGGAAATAAGAAAGTGGGGGTCTATAGTCTACTTTTCTAGAATTTTA------TCATTAAACTTA------------------------------------
>Aculus_ligustri_HEN33
------------------------------ATTAATATTGTACGAAAACAAGATAAAATTTTC---AACACTATAAACAACTCTTTCTGAGATCTTCCG---------TCCCCCTCCACTATGACATATTTTTGAAATTTTGGATCTACACTCGGGATTTGC------------------CTAGTAGTCCAA------------------------------------------------------------------ATTTTGACAGGTCTTTTGCTAACTTTACATTACACATCT---------TTCGCTGAACAAAGCTTTTCATCA------------------------ATTGTCGAGATTATACGAGAAGTTTGATCAGGATGAGTGGTGCGTTTTATCCATATAAACGGAGCCTCGGTATTC------------------------------------------------------------------------------------------------------------------TTTTTTTTTATCTATCTCCACTTATTTCGTGGAATATTTTACATCAGGGCT---GTGCACAAAAAGGTTTGAGCAAGAGGAATTTCTATTATAATTTTGCTAATAGCAATTTCTTTCCTGGGGTATGTTCTTCCTTGGGGCCAAATATCCTACTGAGCAGTCGCAGTAATTACTAACTTATTATCCGTCATTCCAATGGTAGGTAACGAGGTAGTGCAGTGAATCTGAGGAGGGTTCTCAGTGAGAGCCCCAACCCTTACGCGGTTCTACTCATTCCACTTTTTACTACCTTTTATTTTAACTTTCTTAACTTTAGTTCACTTAATTTTTTTACATAAGGAA---GGATCTAGAAACAGAATAGGTTTAAACAGAAACATAGAT---------------AAAATTCAATTCCACCCTTACTTCACAGTAAAGGACACCATTTTCATT------------ATCTTGGTATTGTTAACTTCTATAATAATCTCATTTTTTACA------CCTTACATTTTAGGAGACGCTGTTAATAATGTCCCAGCAAACGCTATACAAACCCCTGTTCACATTCAACCAGAATGGTACTTTTTACCTTCTTACGCTATTCTTCGATCTCTACCTAGAAAAACAGCTGGAGTTTTAGCTTTACTATTATCAGTATCCATTTTCTATATTATACCCTTATTTAAAATAAAATTT---------------TCAAGAAAATTTAACTCTTATCGGCATCTAATATTTTGAATGATAGTAGGATCCTTCTTT------------TTCCTTATAAAAATAGGAGCTTTACCCGCTGAAGAACCCTACGTAGAAATAAGAAAGTGAGGAGCTTTAACCTACTTTAGAGCGATCTTA------ACAGTCAGACTG------------------------------------
>Aculus_ichnocarpi_GZ124
------------------------------------ATTAACCGAAAAAGAGACAAAATTGTT---GAGACTATAAACAATTCTTTATGAGACCTCCCC---------TCACCTTCTACCATAACCTACTTTTGAAATTTCGGATCCACTCTAGGTATTTGC------------------TTAGGAATCCAA------------------------------------------------------------------ATTCTCACTGGCTTGCTATTGACCTTCCACTACACTTCT---------TACGCTTCCCATAGCTTCAACTCT------------------------GTCGTAGAAATTATGCGAGAAGTGTGATCTGGATGAGTACTCCGATTTACCCATATAAATGGGGCCTCCGTTTTT------------------------------------------------------------------------------------------------------------------TTTTTTTTTATCTACCTCCATTTATTCCGAGGAATATTCTATATAAGATCC---TCCCACAATAAAGTATGAGCCAGGGGTGTCACTATCATAATCACCTTGATAGCAATCTCTTTTTTAGGCTACGTTCTCCCGTGAGGACAAATGTCCTATTGAGCCGTAGCCGTAATCACAAATCTAATATCTGTAATTCCCATAGTGGGGGACGAAATTGTAGCCTGAGTATGGGGAGGTTTCTCTGTGGGGTCCCCCACCCTGACTCGATTTTACTCCCTTCATTTCCTATTACCTTTCATTTTATCTTTCCTAGTTATCCTCCACTTAATTTTTTTACATAAAGAA---GGTTCGAGGAATAGCCTAGGGGTAAGAAGGAACGTGGAC---------------AAAATTCAGTTTCACCCATACTTCACTGTAAAAGACCTCCTTTTCATT------------TTTTTGGTGGTAATGTCTTCTTTCATGATTTCTTTTTTTTTC------CCTTATATTATAGGAGACGCTATCAACAACGTCCCTGCCAATTCGATACAAACTCCTGTGCATATCCAACCCGAATGATACTTTCTACCCTCATATGCTATCCTACGAGCCTTACCAAGAAAAACTGCGGGAGTCCTTGCTTTAGTGCTCTCCGTATCCATCTACTTTATTATACCTCTATTCAAAATAAATTTT---------------TCTACAAAATTTTCTTCTTGACGATTCTTAGTATTCTGAACAATAATTGCTAGATTCATC------------TTTTTGATAAAAATAGGAGCCTTGCCAGCCGAAGAGCCTTACGTAGATATGAGAAAATGAGGCTCTGTAGTCTACTTTAGAGCTATCTTG------TCCGTAAGCTTA------------------------------------
>Aculus_huzhongsalixus_HEN37
------------------------------ATTTTAATTAGTCGGAAAAGAGAAAAAATTTTA---GAGACAGTGAACAACTCCCTATGAGATTTACCA---------TCCCCTTCCACAATAACTTACTTCTGGAACTTTGGGTCGACTCTTGGAATTTGC------------------TTAGCAACTCAA------------------------------------------------------------------ATTTTGACTGGAATTTTGTTAACATTCCATTATACTTCT---------TTTGCAGCCCACAGTTTTAGATCC------------------------GTAGTCGAGATTATACGAGAAGTTTGATCTGGCTGAGTCATTCGATTCATCCATATAAACGGAGCTTCGGTATTC------------------------------------------------------------------------------------------------------------------TTTTTTTTTATCTATTTACACTTATTTCGAGGAATATTTTACCTTAGAGGA---GTCCACAAAAAAGTTTGATTTAGAGGGGTAACAATCATAATTCTACTTATAGCAATTTCTTTCTTGGGTTACGTCTTACCTTGAGGCCAAATGTCCTATTGAGCTGTAGCGGTAATTACTAACCTATTGTCTGTAATCCCAATAGTGGGAAGAGAGGTAGTCACCTGAATTTGGGGAGGTTTCGCTGTCAGAGCCCCAACCCTAACTCGGTTCTATTCCCTCCACTTTTTAATACCTTTCATTTTATCTTTTTTAGTTCTTGTTCATTTAATTTTTTTGCACACGGAA---GGGTCAAGAAATAGTTTAGGTTTAAATAGAAATATGGAC---------------AAAGTACAATTCCATCCTTATTTTTCTGTAAAGGACCTCTCTTTTATC------------GCCTTAGCAATTGTGGTATCCCTGCTAGTAACTTTTTTTTTC------CCATACATCCTTGGAGACGCTATCAACAACGTTCCAGCTAATTCCATGCAAACTCCAGTACATATTCAACCTGAGTGATACTTTTTACCTTCCTACGCTATTCTACGAGCTCTACCAAGAAAAACTGCAGGAGTATTAGCCTTATTATTATCTGTATCAGTCTTCTATTTTATACCTTTATTTAAAATGAAATTC---------------TCCACTAAATTCACATCTAATCGATACTTTTTATTTTGAGTTATAATGGCGTCTTTTTTA------------TTCTTAATAAAAATAGGAGCTTTACCAGCAGAAGAACCATACGTAGAAATAAGAAAATGAGGAGCTATGATATATTTCTCTTCTATTTTG------ATGATTAATATT------------------------------------
>Aculus_bambusae_SD15
------------------------------ATAAAAATGAACCGAAAAGAAGACAAAATAATC---TTAATAATAAATAACTCACTATGAGATTTACCC---------TCTCCTTCCACTATAACATATTTTTGAAATTTTGGATCTACTCTAGGAATTTGT------------------TTGATAATCCAA------------------------------------------------------------------GTACTAACAGGATTACTTTTAACTCTACATTACACCTCT---------TACGCTGAAGAAAGATTCGCATCC------------------------ATCGTGAAAATTATACGAGAAGTATGATCAGGATGGTTGATTCGATTCGTTCATATAAATGGAGCATCAGTATTT------------------------------------------------------------------------------------------------------------------TTCTTCTTTATTTATTTACATCTATTCCGAGGAGTGTACTACAAGAGAAGA---ACCCATAGAAAAGTATGAATAAGAGGGGTGACTATTATAATTGCTTTAATAGCTATCTCTTTTCTAGGATATGTCCTACCTTGGGGTCAAATATCATATTGAGCTGTGGCAGTAATCACAAACTTACTTTCAGTCATTCCTATAGTAGGAGAAGAAGTTGTAAAATGAATTTGAGGAGGATTTTCAGTCAGAAGACCTACCCTAACCCGATTTTATTCTTTCCATTTTTTACTACCTTTTGTTCTTATATTTTTAACTTTGATTCACTTAGTTTTCTTACACCAACAA---GGATCAAGAAACAGATTAGGGATCAACAGAAATATAGAT---------------AAAATTCAATTTCATCCCTACTTCACAGTGAAAGACAGAATCTTTATT------------TTTTTGGTAATCACAATATCCATTACAATTTCATTTTTTATA------CCTTACATATTAGGAGACGCTATTAATAATGTCCCAGCTAACTCCATACAAACACCAGTTCACATTCAACCAGAATGATACTTTCTACCTTCTTATGCAATCTTACGAGCTTTACCATCTAAAACAGCAGGTGTATTAGCTCTACTTTTATCCGTTTCTATCTTTTATTTAATACCACTTTTCAAACTAAAATTT---------------TCAACTAAATTTAATTTTTACCGACAATTCATATACTGAACTATAATCACTTGCTTTCTT------------TTTCTAATAAAGATAGGAGCCCTCCCCGCTGAAGAACCTTATGTCGAAATAAGAAAATGGGGGGCTATAATTTACTTTTCTTCAATCTTA------ATAATTAACATA------------------------------------
>Aculops_taihangensis_Z289
------------------------------ATTATAATTACACGGAAAGAAGAAAAGATTATA---AGTACAATCAACACCTCATTGTGAGATTTGCCC---------TCACCCTCAAGAATAACTTACTTCTGAAATTTTGGATCTACTCTAGGAGTATGC------------------CTAGCCACACAA------------------------------------------------------------------ATTCTGACAGGATTGTTCCTTACTTTCCATTACACTTCT---------TATGCCAGAGAAAGTTTCACTTCT------------------------ATCGTCTCTATCATACGGGAAATCTGGTCAGGTTGGGTAATTCGATTCGTCCATATGAACGGGGCTTCTGTATTT------------------------------------------------------------------------------------------------------------------TTTTTATTTATCTATCTACACCTATTCCGAGGAATATTTTATATAAGAGCG---GCAAATAAAAAACTTTGAACCTCAGGAGTGGCTATCTTGATTCTATTGATAGCTATTTCTTTTTTAGGATATGTTCTTCCTTGGGGCCAGATATCTTATTGAGCTGTGGCGGTGATCACAAATTTACTTTCAGTAATCCCTTTTATCGGAGACGAGGTAGTAACCTGAATTTGGGGGGGATTCTCAGTTAGAAACCCCACTTTAACTCGTTTCTATTCCTTGCACTTTCTTCTCCCATTCATCTTAGCTTTTTTAGTTTTAATGCACTTAATTTATCTACATATGAGA---GGATCGAGAAACAGTTTAGGAGTAAACAGGGATATAGAC---------------AAAATTCAATTCCATCCTTACTTTTCCGTTAAAGATTTAGTATTCATT------------TTGAGGGTCATTTCAATTTCTTTAATGATCTCTTTTTACCAC------CCCTACGCTATGGGGGATTCGGTTAACAATGTGCCCGCTAACTCCATGCAAACCCCAGTTCACATCCAACCGGAATGATACTTTTTACCATCCTACGCGATTCTTCGAGCCCTTCCCAGTAAAACTGCAGGTGTGCTGGCTCTATTGGCCTCAGTCTCAATCTTTTTTGTTATACCTCTCTACAAATTACCTTTT---------------TCAAGTAAATTCACTATAGCACGATCTATAATTTTTTGAATATTTGTAGCATCTTTTTTA------------TTTCTAATAAAAATAGGATCAATGCCAGCAGAGGAACCTTTTATTTTTTTAAGAAAGATATTTTCAATAATTTACTTTTCTTCAATTCTT------ATGATTAATTTA------------------------------------
>Aculops_sp.nov._Z332
------------------------------ATTTCTTTAACTCGAAAAAAGGACGAATTAATT---AGAATCGTGAACGGGTCATTATGAGACCTACCA---------TCTCCTTCCACAATAACATACTTCTGGAACTTCGGTTCAACGCTAGGAATCTGC------------------TTAGGGGTGCAA------------------------------------------------------------------ATCTTATCAGGACTGCTCCTGACCTTCCATTACACATCG---------TACGCGAGGCACAGATTTTCATCA------------------------ATTGTAGAAATCATACGAGAAGTATGATCGGGATGAATCATTCGATTCGTCCACATAAATGGCGCTTCAGTATTT------------------------------------------------------------------------------------------------------------------TTCTTCTTTATCTACTTGCACTTATTTCGAGGAATGTACTACTTTAGGGCT---GTCCATAAGAAAGTATGATCAAGGGGTGTGACAATTATGCTTGTCCTAATAGCAATTTCCTTCCTAGGTTATGTACTACCATGGGGCCAAATATCATACTGAGCAGTGGCAGTAATCACTAATTTATTTTCCGTCATCCCTGTAGTAGGAGGGAACTTGGTAACATGAATTTGAGGGGGTTATTCAGTCAGAGCCCCTACTCTAACTCGATTTTACTCATTGCATTTTTTAATGCCTTTTGTACTAGCTTTATTAGTAATCTTGCACTTGTTATTTCTACACCAAAAG---GGGTCGAGAAATAGATTAGGAGTAAACAGAAACATCGAC---------------AAAATTCAGTTCCACCCTTATTTCAGAGTTAAAGATTTGATTTTCATC------------ATCTTAGTATTTGTAACCTCGTTGCTAATTTCATACTTTTAC------CCTTATATATTTGGAGATTCAATCAACAACGTTCCTGCAAACGCCATACAGACGCCAGTCCACATTCAACCAGAATGGTACTTTCTACCTTCTTACGCTATCCTTCGTGCCTTACCTAGAAAAACAGCCGGAGTGCTAGCACTAGCGGCATCCGTAACAGTATTTTACATTATTCCATTGTTTAAAATGAAATTC---------------TCAACAAAATTCAAGATAATTCGAGTGGTAACATTCTGAGCCATACTGGCAACCTTTGCA------------TTCTTGATAAAGATAGGAGCCCTTCCAGCAGAAGAACCTTATGTCCAACTAAGGAAAATAGGGGCTATAGCCTACTTCACATTAATTCTT------ACTTTAAACATT------------------------------------
>Aculops_sp.nov._CA13
------------------------------ATTATAATTACACGTAAAGAAGATAAGATCTAT---AACACCATTAACAACTCTCTTTGAGATTTGCCC---------TCACCCTCAACAATATCTTACTTCTGAAATTTCGGATCCACTCTAGGTGTATGC------------------TTAGTGGTGCAA------------------------------------------------------------------ATCTTAACAGGATTACTATTAACCTTACACTATACCTCA---------TACGCGGAGCAAAGATTTTCTTCT------------------------ATCGTAGAAATTATACGAGAAGTATGATCAGGATGAATCCTACGATTTGTTCATATGAACGGAGCCTCTGTATTT------------------------------------------------------------------------------------------------------------------TTTTTATTCATCTACTTACATCTATTTCGAGGGATATTCTACCTCAGAGCA---GTCCATAAAAAAGTATGGGCAAGAGGAGTATCTATTATAATTCTATTAATAGCAATTTCTTTCTTGGGATACGTACTACCTTGGGGACAAATGTCCTACTGAGCTGTAGCTGTAATCACAAATTTACTTTCAGTAATCCCATTAATAGGAAGAGAAATTGTACAGTGAGTTTGAGGGGGGTTTTCAGTTAGATCCCCCACTTTAACTCGATTCTACTCATTCCATTTTTTATTCCCTTTCATTTTAGCTTTTTTAACCCTTGTCCACCTGATTTTTCTTCATAAAGAA---GGGTCTAGAAATAGATTAGGACTAAACAGGAATATGGAC---------------AAGATTCAATTCCACCCTTATTTTTCAGTAAAAGATATAATTTTTATT------------TTTTTAATTTTGATTTTATCTGTAATAGTAAGATTTTTTGCT------CCTTATATGATAGGTGACTCAGTAAATAATGTTCCTGCAAACGCGATGCAAACCCCTGTCCATATTCAACCAGAATGATACTTTCTACCTTCTTATGCCATTCTTCGATCCCTCCCTAGAAAAACTGCAGGAGTATTGGCTCTTCTACTCTCAGTATCAATTTTTTATTTCATACCTCTATTTAAAATAAGATTC---------------TCTAGAAAATTTAGAACTTACCGACAAGTTTTTTTTTGGGTGATGATCGCATCTTTTTTA------------TTCCTTATAAAAATAGGAGCACTACCGGCAGAAGAACCTTATGTAGAAATGAGGGGGTGGGGAGCCTTATTTTACTTTTCTTCAATTTTA------TTAATTAATTTA------------------------------------
>Aculops_sp._CA47
------------------------------------ATTACACGAAAAGAAGACAGGGTCGTG---AAGATTATAAATTCATCTTTATGAGATTTACCT---------TCCCCCTCAACAATAAATTATTTTTGAAACTTCGGGTCTACGCTAGGTCTTTGT------------------CTTATAGTACAA------------------------------------------------------------------ATTACTACTGGGTTAATATTAACCTTCCATTACACTTCT---------TACGCAGAAGAAAGGTTTAGATCG------------------------GTAGTGGAAATCATACGAGAAGTTTGATCCGGATGGGTCCTACGATTTATCCACATGAATGGAGCCTCCGTATTT------------------------------------------------------------------------------------------------------------------TTTTTCTTTATCTACCTACACTTATTCCGGGGAATATTCTACTTGAGAGCG---GTGCACAAAAAAGTTTGATTAAGGGGTGTAAGAATCATGCTACTACTTATGGGTATTTCTTTTCTAGGGTACGTCCTACCGTGGGGGCAAATGTCCTATTGGGCCGTCGCCGTAATCACTAATCTAATATCAATTGCCCCTATTGTAGGGGAAGAGTTAGTTAAATGAATCTGGGGGGGTTTCTCAGTAGGAGCCCCTACTTTGACTCGTTTTTACTCGCTGCATTTCCTACTTCCCTTCATTCTGAGTTTTCTAGTATTAATTCATCTATTCTTCCTCCACAAAGAA---GGATCAAGAAACAGTGTAGGAATTAGAAGTAACATTGAT---------------AAAATTGTTTTCCATCCTTATTTCAGAGTAAAAGACTTACTGTTTGTA------------GTAGTAGTATTATTCACTTCAATCTCTCTAACTTTTTACCTG------CCTTACGTTATAGGGGACGCTATTAATAACGTACCAGCAAATACTATGCAAACACCCATCCATATCCAACCTGAGTGGTACTTCTTAACATCCTACGCAATTCTACGGGGCCTCCCCAGGAAAACTGCGGGAGTACTAGCTTTATTAGCTTCAGTATTAATCTACTACACTATGACCCTATTTCAATTAAAATTT---------------TCGACTAAATTCAGTGGGTACCGCTTAACCATATTCTGAGTGGTAATTAGCTCTTTTTTA------------TTCCTTATAAAAATAGGAGCCCTCCCTGCGGAGGAACCTTATGTGTGACTAAGAAAAATAGGAGCCTTTGTGTATTTTTCATCCCTGCTA------ATAATTAATCTT------------------------------------
>Aculops_sinensis_HEN18
------------------------------------ATTGTACGAAAACAAGATAAAATTTTC---AACACTATAAACAACTCTTTCTGAGATCTTCCG---------TCCCCCTCCACTATGACGTATTTTTGAAATTTTGGATCTACACTTGGGATTTGC------------------CTAGTAGTCCAA------------------------------------------------------------------ATTTTGACAGGTCTTTTGCTAACTTTACATTACACATCT---------TTCGCTGAACAAAGCTTTTCATCA------------------------ATTGTCGAGATTATACGAGAAGTTTGATCAGGATGAGTGGTGCGTTTTATCCATATAAACGGAGCCTCGGTATTC------------------------------------------------------------------------------------------------------------------TTTTTTTTTATCTATCTCCACTTATTTCGTGGAATATTTTACATCAGGGCT---GTGCACAAAAAGGTTTGAGCAAGAGGAATTTCTATTATAATTTTGCTAATAGCAATTTCTTTCCTGGGGTATGTTCTTCCTTGGGGCCAAATATCCTACTGAGCAGTCGCAGTAATTACTAACTTATTATCCGTCATTCCAATGATAGGTAACGAGGTAGTGCAGTGAATCTGAGGAGGGTTCTCAGTGAGAGCCCCAACCCTTACGCGGTTCTACTCATTCCACTTTTTACTACCTTTTATTTTAACTTTCTTAACTTTAGTTCACTTAATTTTTTTACATAAGGAA---GGATCTAGAAACAGAATAGGTTTAAACAGAAACATAGAT---------------AAAATTCAATTCCACCCTTACTTCACAGTAAAGGACACCATTTTCATT------------ATCTTGGTATTGTTAGCTTCTATAATAATCTCATTTTTTACA------CCTTACATTTTAGGAGACGCTGTTAATAATGTCCCAGCAAACGCTATACAAACCCCTGTTCACATTCAACCAGAATGGTACTTTTTACCTTCTTACGCTATTCTTCGATCTCTACCTAGAAAAACAGCTGGAGTTTTAGCTTTACTATTATCAGTATCCATTTTCTATATTATACCCTTATTTAAAATAAAATTT---------------TCAAGAAAATTTAACTCTTATCGGCATCTAATATTTTGAATGATAGTAGGATCCTTCTTT------------TTCCTTATAAAAATAGGAGCTTTACCCGCTGAAGAACCCTACGTAGAAATAAGAAAGTGAGGAGCTTTAACCTACTTTAGAGCGATCTTA------ACAGTCAGAATG------------------------------------
>Aculops_sinensis_GZ38
------------------------------ATAAGAATAAATATTGCGAAAAAAAATAAAATAACATCTTTAATAAACTCCACCTTCTGAGACCTCCCC---------TCACCTGCTTCTATAAACTACTTTTGAAATTTAGGAGCTACCCTAGGAATTATT------------------TTAGTAGTGCAA------------------------------------------------------------------ATCACTTCTGGTCTACTACTAACCATACACTACACATCT---------TACGCAGAGGAAAGTTTTAATTCT------------------------ATTCTAATTATTATGAAAGAAACCTGATCAGGGTGACTAATCCGATTAATACACATAAATGGTGCTTCATTATTC------------------------------------------------------------------------------------------------------------------TTTGCTATTCTATACACTCACATGGCACGAGGCCTATTTTTTTCCAGATTC---AAAAGAAAAGCTTTATGAAATAGGGGAGTATCTATTATAATCCTACTAATAGCAATTTCTTTCATAGGTTACGTGTTACCATGGGGGCAAATGTCTTACTGGGCCGTAGCTGTAATTACCAACCTTTTCTCTATTATACCAGTATTAGGTGAAGACCTTGTTTGATGAATCTGGGGTGGCTTTAACGTTTCAAGGCCTACACTTACTCGTTTCTATTCTTTGCACTTTTTACTACCTTTTATTCTTACAGTAATAGTATTAGTACATTTAACTCTATTACACACAAAC---GGATCTAACAATCCTATGGGAACAAAAAGTGATCTAGAC---------------AAAGTACAATTCCACCCTTACTTTACTACTAAAGACCTACAATTTATC------------GTGTTTGTATTTTCAATTAGAATAGCAACTAGATTTTTTTAC------CCTTACGTATTCGGGGACCCTGTAAATATAATGCCTGCCAACCCCATGCAAACGCCTCTACACATTCAACCAGAGTGGTACTTTCTCACCTCCTACGCCATCCTTCGAGCTATGCCTAGAAAAGTAGCTGGTGTTTTAGCCCTTGCTGCATCAGTGATAATATACTATATTCTACCTATAATAAATAGAAGATTT---------------TCATCAAAATTTAAACTAACAAAAAAAATTTTTTACTGAACATTTTTATCATTATTTGCA------------TCTCTAACTAAAATAGGCTCATTAGAAGCTGAAGAGCCCTACATCGCCATTAGTAAAGCTATAACATTCTTATTTTTCTCATCATTAATT------TTTATA------------------------------------------
>Aculops_lobuliferus_CA42
------------------------------ATTCTTATAACACGAAAACAAGATCAAGTAGTA---AAAATTATAAATAACTCTCTTTGAGATTTACCC---------TCTCCTTCCACGATGACATACTTTTGAAACTTCGGCTCCACTTTGGGAGTATGC------------------CTTGGGATTCAA------------------------------------------------------------------ATTATTACTGGACTTCTTTTAACCTTCCACTATACCTCA---------TACGCTTCCCACAGTTTTCAATCT------------------------ATCGTAGAGATCATACGAGAAGTGTGGGCAGGATGGGTAGTGCGGTTTGCTCATATAAATGGTGCTTCAGTATTC------------------------------------------------------------------------------------------------------------------TTTTTTTTTATCTATCTCCATTTATTCCGTGGAATATACTATCTAAGGGCC---GTACATAAAAAGGTTTGAACTAGGGGCGTGGCGATCATACTTGTGCTTATGGGTATCTCTTTCCTAGGGTACGTCTTACCTTGAGGGCAGATATCTTACTGGGCTGTGGCTGTTATCACCAATCTTCTATCAGTGATCCCCATTGTCGGAGAGTCCGTAGTCAACTGAGTATGAGGAGGGTTTTCGGTAGGATCCCCAACATTAACTCGATTCTACTCCCTACATTTCCTACTCCCCTTTATTTTATCTTTCATAGTTATTATACACTTAGTGTTCTTACATAAAGAA---GGGTCTAGAAATAGAATAGGTCTAGACAGAAATGTAGAT---------------AAAATCCAATTCCACCCTTACTTCAGAGTAAAGGATCTATCATTTATT------------ATGGGTGTAATTATTATCTCTTTCAATGTTTCTTTCTTTTTA------CCATACATCTTAGGAGATGCTGTGAATAACGTGCCCGCGAACTCTATGCAAACTCCTGTGCATATTCAACCTGAATGATACTTCTTACCCTCCTACGCCATCCTACGGGCGTTACCCAGAAAAACGGCTGGTGTTCTAGCCTTACTACTATCGGTTTCAATCTTTTTAGTTGTGCCTTTATACAAAGTCAAATTT---------------TCAACGAAATTTAGAGCTTTCCGAGTGTTAGCTTTCTGATCTATAATTTCTAGATTCCTA------------TTTTTGATGAAAATGGGAGCCTTACCCGCAGAAGAGCCGTACGTACAGCTAAGTAAGTGGGGGGCCATAGCATATTTCTCATCTATTTTA------ATTTTAAACTTA------------------------------------
>Achelia_bituberculata
---------------------------ATGAAAACAAGAATATTTAAAAAACATCCTTTAATA---AAAAATTTTGAT---------ATTTTTCTGCCA---------ACACCTTCAAATATTAACAGAATATGAAGATTTGGCTCTATATTAATATTATGT------------------TTAATCATTCAA------------------------------------------------------------------ATTATAACTGGGTTATTTTTATCAATGCATTATTCAGCA---------GAAATTACAATTTCATTTAATTCA------------------------ATGTCACATATTATACGTGATGTTTCTAATGCTTGACTTATCCGGGTAATCCATGCAAATGGAGCCTCGATATTT------------------------------------------------------------------------------------------------------------------TTATTATTAATATACATTCATATTAGACGAGGATTATTTTTTAATTCATTT---ATATATAAAGAAGTATGGTTTACGGGTATTATAATTCTATTTATTACTATAGCAACAGCTTTTTTAGGTTATGTTTTACCTTGAGGTCAAATATCATTTTGAGGAGCAGCAGTTATTACCAATTTAGTCTCAGCAATTCCCTACGTAGGGGAAATAATGGTTCAATGATTATGAGGAGGATTTTCTGTAAATAATGCTACTTTAAATCGATTTTTTTCACTCCACTTCATTTTACCGTTTGTTTTAATCATATTAATAATTTTTCACATTGTATTTTTACATGAAACA---GGATCAAATAACCCAATTGGATCAAATAGCAACGTTGAT---------------AAAATTCCATTTCATCCTTTCTTCACTAGTAAAGATTTAATTGGATTT------------ACTTTATTATTATTTTCGCTTATAATAATTTCAACTATTTCA------CCAATAATACTTAATGATCCAGAAAATTTTATTCCAGCAGACCCAATAGTTACACCAGTACATATTCAACCAGAATGATATTTTTTATTTGCTTACGCTATTTTACGATCAATTCCTAATAAATTAGGAGGTGTTATTGCCTTAGTAATATCTATTATAATTTTAATAATTCTACCTTTTACAATAAACATAAAT---------CTTCAGTCTCTCAAATTTTATCCATTAAGAAAATTCATATTATGAATTTTCTTTATAAATATAATT------------TTACTTACTTGAATTGGTGCTAATCCAGTAGAAGATCCTTTCATAATAATTGGAATAATTTTAACAATTAATCATTTTATCTACTTTTTA------ATTAATCCAATTTTAATTTATCTATGAGATAAATATAAT---------
>Aceria_pseudoligustri_kadono_FJ31
------------------------------------ATCAAACGAAAGGAAGAAAAAATCTTC---AATACCATAAACAATTCCTTTTGAGACCTACCC---------TCGCCCTCTACAATAACATACTTCTGAAACTTTGGCTCAACTCTAGGAATTTGC------------------CTAATTTTACAA------------------------------------------------------------------ATTATAACAGGGTTGCTCCTAACTCTACATTATACCTCT---------TACTCAGAGAAAAGATTTTCATCA------------------------ATTATTGAAATTATACGAGAGGTGTGATCCGGATGAATTATCCGATTCATTCATATAAACGGGTCATCAATATTT------------------------------------------------------------------------------------------------------------------TTTTTATTCATTTATCTTCATTTATTCCGTGGGATATACTACTTAAGAGCT---GTACATAAAAAAGTTTGAGCTAGGGGGGTATCAATTATAATCCTATTAATAATAATTTCCTTTATAGGGTACGTACTCCCCTGGGGACAAATATCTTATTGGGCCGTAGCTGTAATCACAAATCTATTATCAATCACCCCCTTCTTAGGAGAAAAAATAGTTCAATGAGTATGAGGGGGGTACTCAGTCGGATCTCCTACATTAACTCGATTTTACTCTTTTCACTTTTTATTACCTTTTATTTTAAGACTTTTAACTCTAATTCACTTAATCTATTTACACAAAGAA---GGATCAAGAAACAGAATAGGATTAAACAGAAATATAGAT---------------AAAGTACAATTTCACCCCTATTTTTCAATTAAAGACACAATTTTTATT------------TTTATTATAATCGTAATTACAACTATAATCACTTTTTTCTCC------CCGCTTGCTCTAGGAGATTCCATTAATAATGTACCAGCAAATGCCATACAAACCCCCCTTCATATTCAGCCAGAGTGATACTTTCTAACATCTTATGCTATTCTCCGATCACTTCCAAGAAAAACAGCTGGAGTAATGGCCCTTATTTTTTCAATCTCAATCTTTTACTTAATACCAATTTTTAAACTAAAATTC---------------TCAATAAAATTTAGATCTTACCGACAATGAATTTTTTGAATCATAACATTTTCATTCCTA------------TTCCTAATAAAAATAGGAACCTTACCTGCTGAAGAACCCTACGTAAATTTAAGAAAATGGGGAACTTTAATCTACTTTTCCTCAATCTTG------ATAATTAATTTA------------------------------------
>Aceria_aloinis_BJ2
------------------------------ATTAAAATTACACGAAAAGAGGACAAAATAATT---ATAACAATTAATAACTCATTATGAGACCTACCA---------TCCCCTTCAACAATAACCTACTTTTGAAATTTCGGATCAACTCTAGGAATTTGT------------------TTAATCATTCAA------------------------------------------------------------------GTCATTAGAGGATTACTATTAACATTACACTACACCTCC---------TACGCTGAAGAAAGCTTCACTTCA------------------------ATTGTCAAAATTATACGAGAAATCTGAGCAGGATGACTAATTCGTTTCATCCATATAAACGGAGCATCAGTATTC------------------------------------------------------------------------------------------------------------------TTTTTTTTTATCTATTTACACTTATTCCGAGGAATATATTATATTAGAAGA---TCCCACAAAAAGGTTTGATTAAGGGGAGTGACAATTATAATTATTTTAATAGCTATTTCATTTCTAGGATATGTCCTTCCATGGGGGCAAATATCCTATTGAGCTGTGGCAGTAATCACAAATCTTTTATCTGTTATTCCTATAATAGGGGAGGAAGTTGTAAAATGAATTTGAGGGGGCTTCTCAGTAAACTCTCCTACTTTAACCCGATTCTATTCATTCCACTTTTTACTTCCATTTATTTTAATATTCATAACAATAATTCATTTAATTTTATTACATTCTCAA---GGATCTAGAAACAGACTAGGACTAAACAGAAATATAGAT---------------AAAATCCAATTTCATCCCTACTTTACCGTAAAAGACCTAACTTTTATC------------TTATTAACAATTTCAACATCTTTTATAATTTCTTTTTTTATA------CCATATATACTAGGGGACGCAATCAATAATGTCCCGGCAAATCCAATACAAACACCAATCCATATTCAACCAGAATGATACTTCCTCCCTTCATATGCAATTCTACGATCTCTCCCAAGAAAAACTGCAGGAGTTTTAGCCTTAGTTTTATCAGTTTCAATTTTCTATACTATACCAATATTTAAATTAAAATTT---------------TCAACAAAGTTTAATTATTACCGAAATTTAATTTTTTGAATAATAGTAGCATCTTTTATT------------TTCTTAATAAAAATAGGAACTTTACCAGCAGAAGAGCCATACGTAGGAATAAGTAAATGAGGAGCACTATCATATTTTTCTTCAATTATT------CTAATTAATTTA------------------------------------
>Acarus_farris
------------------------ATGAAAAAATTTAATTACCAATTTAAAGATTCTTATATA---AAAATATTT---TCCCCACTTCTAGATCTTCCT---------ACCCCTTTTTCTATCTCATTCCTTTGAAATATAGGATTTTTATTAGGAATGACT------------------CTATCATTCCAA------------------------------------------------------------------ATTGTTACAGGATTAATATTATCAATAAATTACATTAGT---------TCTACTGAAATAGCCTTTGAGTCT------------------------GTTATCCACATCATACGAGATATTGACTCAGGATGGGTTTTTCGTTATTCTCATATAAATGGGGCATCTCTATTT------------------------------------------------------------------------------------------------------------------TTTATACTTTTATATTTACATATAGGACGAGGTATATACTATAATTCAGCTATAAACATACCAATAGTTTGAGTATCAGGTGTTGTTATTTTATTAGCTACTATAGCAGCAGCTTTTATAGGATATGTTCTTCCTTGAGGACAGATATCATTTTGAGGGGCAACAGTTATTACAAGCATAATTACAGCAATTCCTTATATTGGAAAAGATATCACTCAATGACTATGGGGTAATTTTTCTGTTTCTCAACCAACTTTGAATCGATTCTTTTCTTTACATTATCTTATCCCTTTATTGGTATCAATTTTAGTAATAATCCATTTATCTTTATTACACGTAACA---GGTTCTTCTAACCCTATGGGGGTAAATCCTAACTATGAC---------------AAAATAAAATTTTTTCCTTATTTTCTAATTAAAGATACTACCCCTTTA------------ATATTTATTATTATTATTATAAGAGTTGTGCTTTCTATGTCT------CCTAATATACTAGGAGATGTAGAAAACTTTAATATTGCAAGTATAACCACAACACCCGCACATATTCAACCTGAGTGGTATTTCTTATTTGCTTATGCAATCTTACGATCTATTCCTTCTAAATTAGGAGGAGTTATTGCTATGGTTTTATCAATTATAATTTTATTAGTA------CTAAGATTAAAAAAAAAT---------TGTGTAAATAGAAAATTTTCTCCACATAAAAAAAACTTGTTATGAATATTTGTGTCATTAGTAGTA------------TTATTAACATGAATTGGGGCAAATCCAGTAGAACCCCCATTTGTTATAATTGGACAGATTTTAACAACTATATACTTTATTAATGTACTA------GTTTTA------------------------------------------
>Acarhis_gen.nov_Z277
------------------------------------ATTAATCGAAAAGAAGAAGAAATAATTGTAAAAATTATAAACGATTCTATATGAGATCTTCCT---------TCACCGAGGTCAATAAGATATTTTTGAAATTTTGGATCTACCTTAGGGATTTGC------------------TTAGTCACCCAA------------------------------------------------------------------CTTTTAACTGGTATTATACTAACTTTTCATTACACTGCA---------TACGCAGAAGAGAGGTTTTATTCA------------------------GTAGTAAAAATTATACAAGAGGTGTGGTCTGGATGATTTTTTCGATTTATTCACATAAATGGAGCCTCTGTATTC------------------------------------------------------------------------------------------------------------------TTCGTATTTACGTACTTGCATCTATTTCGAGGTATATTCTTTATAAGAGCA---ACACATAAAAAAGTTTGATTAACGGGAGTTACAATAATAATTTTACTAATAGCAATCTCATTCATAGGATACGTACTACCATGGGGCCAAATATCCTACTGAGCTGTTGCTGTAATCACCAATCTTTTTTCTGTAGCCCCTCTAATCGGAGACGAACTAGTAAAATGAATTTGGGGTGGTTTTTCTGTAAGAGCCCCTACCTTAACACGATTTTATTCACTTCATTTCGTTACACCTTTTATTCTTACATTAGTAACATTAATTCACTTAATATACTTGCACAAAGAA---GGGTCTAGAAGCAACGTAGGATTAAACAGAAACTTAGAC---------------AAAATCAGTTTTCACCCATACTTTACTACAAAAGATCTATACTTTATC------------TTAATAATATTTATAGTATCATTAATAATTAGAATAATTTAT------CCTTACGTTATAGGAGACCCCGTTAATAACATTCCAGCCAATCCTATGCAAACTCCCACACATATTCAACCAGAATGATATTTTTTAACTTCTTACACTATTCTACGATCGTTACCTAGAAAAACTTCAGGGGTAATCGCTTTAATTTTGTCTGTAGCTATTTTTTACACGATACCTCTATTTAAGCTAAAATTT---------------TCTACAAAATTTTCATTCTACCGGTCACTAAATTTTTGAATCTTAATCTCGAGGTTCATA------------GTTTTAATAAAATTAGGTGCTTTACCAGCAGAAGAGCCCTACATCGTCACAGGTAAGGCTGCTTCAATAATGTACTTTACCTCTATCCTA------ATATTGAATATA------------------------------------
>Abacarus_sp.nov._HEN45
------------------------------ATAAAAATTATCCGAAAGAATAATACAATCATA---AACGCTGTAAATGGGTCCCTATGAGACCTTCCT---------TCTCCTTCTACAATAACATACTTCTGAAATTTTGGGTCCACTTTAGGAATTTGT------------------TTAGTAGTACAA------------------------------------------------------------------ATCTTAAGGGGGCTACTATTAACGCTGCATTACACTTCC---------TACGCTGAAGAAAGATTTTCTTCA------------------------GTAGTAAGAATTATACGAGAGGTTTGATCTGGCTGAATCATCCGATTCATTCACATAAATGGAGCCTCGGTATTC------------------------------------------------------------------------------------------------------------------TTTTTCTTTATTTACCTCCACTTATTCCGAGGGTTATTCTATAAGAGAAGA---ACTCATAAAGAAGTCTGAATAAGGGGAGTCACTATTATAATCGCTTTATTCGCAATTTCTTTTTTAGGATACGTGCTTCCGTGAGGGCAAATATCATACTGAGCCGTAGCTGTAATCACTAACCTCCTCTCAGTTATCCCTTTAGTAGGAGATGAAGTGGTGAAATGAGTTTGAGGAGGATTTTCGGTTAGAAGGCCTACCTTAACTCGATTTTACTCTTTTCATTTTCTTTTGCCTTTCATCTTAATGTTTTTAACCCTAATCCACTTGGTATTCCTTCACCAACAA---GGATCGAGAAATAGAGTGGGAATTAACAGAAACACAGAT---------------AAAATTTCTTTTCACCCTTATTTCACAGTAAAGGACACCTTATTCATT------------TTTATAGTAATCAATGTTTCCATAATAATTTCTTTTTTTTCC------CCATATGTACTGGGAGACGCGATTAACAACGTCCCTGCAAATGCCATGCAAACTCCTGTGCACATTCAACCAGAATGATATTTCCTACCCTCTTACGCTATCCTGCGGTCCCTGCCTAGAAAAACTGCGGGAGTCCTAGCTTTGGCCTTATCAGTTACAATCTTTTATTTTATCCCAGCTTTCAAGCTGAAATTT---------------TCTACCAAGTTCAACTCTGTTCGGCAACTAATCTTTTGGGTAACAGTAGCTAGATTCGTG------------TTCCTAATAAAAATGGGAGCACTCCCAGCCGAAGAACCTTACGTAGAAATAAGAAAATACGGTGCTATACTATATTTCTCTTCTATCCTC------CTACTTAATATT------------------------------------
>Abacarus_sp._HEN47
------------------------------ATAAAAATTATCCGAAAGAATAATACAATCATA---AACGCTGTAAATGGGTCCCTATGAGACCTTCCT---------TCTCCTTCTACAATAACATACTTCTGAAATTTTGGGTCCACTTTAGGAATTTGT------------------TTAGTAGTACAA------------------------------------------------------------------ATCTTAAGGGGGCTACTATTAACGCTGCATTACACTTCC---------TACGCTGAAGAAAGATTTTCTTCA------------------------GTAGTAAGAATTATACGAGAGGTTTGATCTGGCTGAATCATCCGATTCATTCACATAAATGGAGCCTCGGTATTC------------------------------------------------------------------------------------------------------------------TTTTTCTTTATTTACCTCCACTTATTCCGAGGGTTATTCTATAAGAGAAGA---ACTCATAAAGAAGTCTGAATAAGGGGAGTCACTATTATAATCGCTTTATTCGCAATTTCTTTTTTAGGATACGTGCTTCCGTGAGGGCAAATATCATACTGAGCCGTAGCTGTAATCACTAACCTCCTCTCAGTTATCCCTTTAGTAGGAGATGAAGTGGTGAAATGAGTTTGAGGAGGATTTTCGGTTAGAAGGCCTACCTTAACTCGATTTTACTCTTTTCATTTTCTTTTGCCTTTCATCTTAATGTTTTTAACCCTAATCCACTTGGTATTCCTTCACCAACAA---GGATCGAGAAATAGAGTGGGAATTAACAGAAACACAGAT---------------AAAATTTCTTTTCACCCTTATTTCACAGTAAAGGACACCTTATTCATT------------TTTATAGTAATCAATGTTTCCATAATAATTTCTTTTTTTTCC------CCATATGTACTGGGAGACGCGATTAACAACGTCCCTGCAAATGCCATGCAAACTCCTGTGCACATTCAACCAGAATGATATTTCCTACCCTCTTACGCTATCCTGCGGTCCCTGCCTAGAAAAACTGCGGGAGTCCTAGCTTTGGCCTTATCAGTTACAATCTTTTATTTTATCCCAGCTTTCAAGCTGAAATTT---------------TCTACCAAGTTCAACTCTGTTCGGCAACTAATCTTTTGGGTAACAGTAGCTAGATTCGTG------------TTCCTAATAAAAATGGGAGCACTCCCAGCCGAAGAACCTTACGTAGAAATAAGAAAATACGGTGCTATACTATATTTCTCTTCTATCCTC------CTACTTAATATT------------------------------------
>Abacarus_sp._GD111
------------------------------ATTAATCTAAGCCGAAAAGAAAATAAAATTTTC---CTAACAATCAACAACTCCCTCTGAGACCTCCCC---------TCCCCCTCTACTATGACCTATTTTTGAAATTTTGGTTCCACTTTAGGCCTATGC------------------TTAATTATCCAA------------------------------------------------------------------ATTTTGACTGGCTTACTCCTAACATTACATTACACCTCC---------TATGCCAGAGAAAGATTTACTTCT------------------------ATCGTAAAAATTATGCGAGAAGTATGAACTGGATGAATAATTCGATTTATTCACATGAATGGCGCATCAATATTT------------------------------------------------------------------------------------------------------------------TTTTTTTTTATCTATCTACACCTATTCCGAGGAATTTACTTTATAAGAAGC---TCTAACAAAAAACTTTGAGCAAGAGGAGTGACTATTATAATTTTATTAATAGGCATTTCATTTCTAGGCTACGTATTACCATGGGGCCAGATATCCTACTGAGCTGTGGCAGTAATTACTAACCTTTTATCCGTGGTCCCAATAGTAGGAGAAAATGTAGTAAAATGAGTATGGGGCGGATTCTCAGTTAGAGCTCCCACTCTTACTCGATTTTACTCTTTTCACTTCCTCCTCCCATTTATTTTATTATTTCTAACTTTAATTCATTTAATATTTTTACATGAACAA---GGTTCAAGTAACAGAATAGGCTTAAATAGAAATTGTGAT---------------AAAGTTAATTTTCACCCATATTTCACAGTGAAAGACACATTCTTCATT------------CTAATAATCCTCTCCCTAACAATAATAATTTCCTTTTTTACA------CCTTATACTCTAGGAGACGCCATTAATAACGTACCAGCTAACGCTATACAAACTCCTGTACATATTCAACCCGAATGATACTTTCTACCTTCCTATGCCATCCTCCGAGCCCTTCCAAATAAAACAGCAGGAGTTTTAGCCTTACTAATATCTGTCTCTATTTTTTACATCCTTCCTTTCTACAAAACAAAATTT---------------TCAACTAAATTCATCTATAAACGCCAAATCCTATACTGAATATTACTAGCTAATTTCATT------------TTTTTAATAAAAATAGGAGCTCTTCCCGCTGAAGAACCTTATGTCAACATAAGAAAGTGAGGAGCAATATCATATTTTTCTACCATTTTA------CTACTAAATTTA------------------------------------
>Abacarus_sp._CA9
------------------------------ATTATTATTAATCGAAAAGAAGATAAAATTATA---ATAACAGTAAACAACACCTTATGGGATCTACCA---------TCCCCTTCCACTATAACTTACTTCTGAAACTTTGGATCTACATTAGGGATCTGC------------------CTTGTAGTACAA------------------------------------------------------------------GTGTTAACAGGACTTCTACTTACCCTTCATTACACTTCC---------TACGCAGAAGAAAGATTTGCTTCC------------------------ATTGTAAAAATTATACGAGAAGTATGATCGGGGTGACTAATTCGATTTATTCATATAAATGGAGCTTCAGTATTC------------------------------------------------------------------------------------------------------------------TTTTTCTTTATTTACTTCCACTTATTTCGAGGAATATATTATTTGAGGAGG---TCCCACAAGAAAGTGTGAATATCTGGAGTAACCATTATAATCTTGTTGATAGCTATCTCATTTTTGGGTTACGTTCTGCCTTGGGGGCAGATATCTTACTGGGCAGTAGCCGTAATCACTAATCTCCTATCTGTAATCCCTATGGTGGGGAGAGATGTGGTGAGATGAATCTGGGGTGGCTTCTCCGTTAGAGCTCCTACTTTAACTCGATTTTATTCCTTCCATTTCTTGCTACCTTTTATTTTAATATTTCTAACACTTTTACACCTTTTATTTTTGCATGAGCAA---GGTTCTAGGAATAGCCTCGGTTTAAGGAGAAACGTGGAC---------------AAAATTCAATTCCATCCTTATTTTACTATCAAAGATACCGTGTTTATT------------TTTGGAATCATCATTGTGTCCGTCATAATTTCTTTTTTTATA------CCTTATATTCTAGGGGATGCAATTAACAATGTACCAGCAAATTCAATGCAAACTCCTGTACATATTCAACCAGAATGATATTTCCTGCCTTCATACGCTATCCTTCGAGCCCTTCCCAGAAAAACAGCGGGAGTTTTAGCTCTACTATTATCTGTTTCAATTTTTTATATCATACCAGTGTTCAAGCTTAAATTT---------------TCTTCTAAATTCAGCTTTTATCGACAAACAATTTTTTGAGTAATAATTGCAACATTTTTA------------TTTTTGATAAAAATGGGGGCCCTTCCTGCAGAAGAGCCCTATGTAGAAATAAGAAAGTGAGGGTCTTTAGTATACTTCGCCTCAATCCTA------ATGGTTAACATA------------------------------------
>Abacarus_sacchari_GD130
------------------------------------ATCCCCCGAAAAGAAGATAAAATTATA---AACACCATCAACAATTCTATATGGGATTTACCG---------TCACCTTCTACTATAACATACTTTTGAAATTTTGGCTCAACCCTAGGATTTTGC------------------CTAGTAGTGCAA------------------------------------------------------------------ATTCTCACAGGACTATTGCTAACCTTACATTACACCTCC---------TACGCTGAAGAAAGTTTCTCCTCA------------------------ATTGTTAAAATTATACGAGAAATTTGATCAGGATGAACTATTCGATTCATTCATATAAATGGTGCTTCAGTGTTT------------------------------------------------------------------------------------------------------------------TTTTTATTTATTTATCTCCATCTATTCCGAGGATTATTCTACAAAAGAAGA---GTTCACAAAAAAGTGTGACTGAGCGGAGTTACAATCATAATCTTGCTCATGGGTATTTCATTCCTAGGTTATGTACTGCCTTGAGGCCAAATATCTTACTGGGCCGTAGCCGTCATTACTAACTTAATGTCAGTAATCCCATTAATCGGAGACGAAGTAGTAAAATGAATCTGAGGAGGATTTTCAGTTAGAAACCCAACTTTAACACGATTCTACTCTTTCCATTTTCTTTTTCCTTTTATCCTAATATTCTTAACTATTTTACACTTACTATTCCTACACGAACAA---GGCTCCAGAAACAGAGTAGGTGTGAACAGTAACGCAGAT---------------AAAATCAGATTCCATCCTTATTTCACAGTCAAAGACACATTGTTCATT------------TTTATAGTTATTAATCTATCCATAATAGTATCCTTTTTTTCA------CCATACATCCTTGGAGATGCCGTGAACAACGTCCCCGCAAACGCTATGCAAACTCCAGTTCACATCCAGCCAGAATGATACTTTCTTCCATCTTACGCTATCTTGCGATCATTACCCAGAAAAACTGCTGGTGTCCTGGCCCTTTTATTATCTGTATCCATCTTTTACTTTATTCCTTTATTCACTTTAAAATTT---------------TCTACAAAATTTAGTAATTTCCGAAAACTAATTTTTTGAACTATGCTAAGAAGCTTCATA------------TTTTTAATAAAAATAGGAGCTTTGCCCGCCGAAGAGCCATATGTGACCATAAGTCAATACGGAGCCTTAACCTACTTCTCTTCCATCCTC------TTAATAAACATC------------------------------------
>Abacarus_oplismeni_GZ33
------------------------------ATAAAGATCCTACGAAAAGAAGATAAAATTATA---AACACTATTAATAATTCTTTATGAGACTTACCA---------TCTCCGTCTACGATGACATATTTTTGAAATTTTGGATCAACTTTGGGGGTATGC------------------TTAGTAATCCAA------------------------------------------------------------------GTTCTAACAGGGCTACTTTTAACTCTACACTATACTTCT---------TTTGCGGAGGAGAGATTCTCATCT------------------------ATCGTTAAAATCATGCGAGAAATCTGATCAGGTTGAACAATTCGATTTATCCACATAAACGGAGCCTCAGTATTC------------------------------------------------------------------------------------------------------------------TTCTTATTTGTCTACCTTCACTTATTCCGAGGACTCTACTATAAAAGAAGA---ACACACAAAAAAGTATGGATAAGGGGGGTAACTATCATAATCCTACTAATAGGAATCTCATTCTTAGGATATGTTTTACCCTGGGGGCAAATATCATATTGAGCTGTAGCAGTAATTACAAATCTCATATCTGTAATTCCTAAAGTAGGGACGGAAATTGTAAACTGAATCTGAGGGGGTTTTTCAGTGAGAGCACCAACCCTGACACGATTTTACTCATTTCACTTCTTATTACCATTTGTTTTGATATTTCTAACAATTATTCATTTAATTTTTCTTCACGAACAA---GGCTCAAGAAATAGAATGGGTGTAAATAGAAACATAGAT---------------AAAATTTCATTCCACCCATATTTTACCGTGAAAGATACTCTATTTATC------------TTTATAGTAATCAATATATCTATAATAATTTCTTTCTTTACC------CCCTACATTTTAGGAGACGCAGTAAACAATGTACCTGCAAATGCCATACAAACCCCAGTACACATCCAACCCGAATGATATTTTTTACCTTCATATGCTATCCTTCGCTCGTTACCCAGAAAAACTGCTGGAGTTTTGGCACTTCTCTTGTCAGTAACAATCTTTTACTTTATACCAATATTCAAATTAAAATTT---------------TCTACTAAATTCAATATTATTCGACAATTAATTTTTTGAGTAATTTTAGCTAGATTCTTA------------TTCCTTATAAAAATAGGAGCCCTACCAGCAGAAGAACCCTATGTAGCTATAAGAAAATATGGGGCAATGATATACTTTAGATCAATTCTA------ATATTAAACGTA------------------------------------
>Abacarus_oplismeni_GD129
------------------------------------ATCGCCCGAAAAGAAGATAAAATTATA---AACACCATCAACAATTCTATATGAGATTTACCG---------TCACCTTCTACTATAACATACTTTTGAAATTTTGGCTCAACTCTAGGAATTTGC------------------CTAGTAGTACAA------------------------------------------------------------------ATTCTCACAGGCCTATTGCTAACCTTGCATTACACCTCC---------TACGCTGAAGAAAGTTTCTCCTCA------------------------ATTGTTAAAATTATGCGAGAAATTTGATCAGGATGGACTATTCGATTCATCCATATAAATGGTGCTTCAGTGTTT------------------------------------------------------------------------------------------------------------------TTTTTATTTATTTATCTCCATCTATTCCGAGGATTATTCTACAAAAGAAGA---GTTCACAAAAAAGTATGACTAAGCGGAGTTACAATCATAATCTTGCTCATGGGTATTTCATTCCTAGGATATGTACTGCCTTGGGGCCAAATATCTTACTGGGCCGTAGCCGTCATTACTAACTTAATGTCAGTAATCCCATTAATCGGGGACGAAGTAGTAAAATGAATCTGAGGGGGATTTTCAGTTAGAAATCCAACTTTAACACGATTCTACTCTTTCCATTTTCTGTTTCCTTTTATCCTAATATTCTTAACTGTACTACACTTACTATTCCTACACGAACAA---GGGTCCAGAAACAGAGTAGGTGTGAACAGAAACGCAGAT---------------AAAATCAGATTCCATCCTTATTTCACAGTCAAAGACACATTGTTCATT------------TTTATAGTTATTAATCTATCCATAATAGTATCCTTTTTTTCA------CCATACATCCTAGGGGATGCCGTTAACAACGTCCCCGCAAACGCTATGCAAACTCCAGTCCACATCCAACCAGAATGGTACTTTCTTCCATCTTACGCTATCTTGCGGTCATTACCCAGAAAGACTGCTGGTGTTCTAGCCCTTTTATTATCTGTCTCAATCTTTTACTTTATCCCTTTATTCACTTTAAAATTT---------------TCTACAAAATTTAGAAATTTCCGAAAACTAATTTTTTGAGCTATGCTAAGAAGCTTCATA------------TTTTTAATAAAAATAGGAGCTTTGCCAGCCGAGGAACCATATGTGACCATAAGTCAATACGGAGCCTTAACATACTTCTCTTCCATCCTC------TTAATAAACATC------------------------------------
>Abacarus_oplismeni_GD121
------------------------------------ATTAAACGAAACGAAAATAGTTTAATT---AAAATTGTAAACAGATCTTTATGAGATCTTCCA---------TCACCTGCATCAATAACATATTTTTGAAATTTTGGTTCTACATTAGGGATTTGT------------------TTATTTATTCAA------------------------------------------------------------------ATCATTACAGGCTTTCTTTTAACTTTACATTATACTTCT---------TATTCTTTAGAAAGATTTTCCTCT------------------------ATTGTGAAAATCATACGAGAAGTATGATTTGGATGATTTATCCGTTTAATTCATATAAATGGAGCTTCAGTTTTT------------------------------------------------------------------------------------------------------------------TTTTTTTTTATTTACTTACACTTAAGGCGAGGTTTATTTTACTTTAGATCG---GTTAACAAGAAAGTTTGAAATAGAGGAGTTTTAATTATAATTATATTAATGGCTATCTCATTTCTTGGCTATGTTTTACCTTGAGGACAAATATCTTACTGAGCAGTAGCTGTTATTACCAATTTATTTTCAGTTTTACCATTTGTTGGAACAGAATTGGTTTATTGAATTTGAGGAGGTTTTAGTGTAAGTAGACCTACATTAACTCGATTCTATTCCCTTCACTTTTTGCTTCCTTTTATCTTAAGGGCTTTAGTAGTCCTACATCTTATGTTCCTACATCAAAAT---GGATCGAGAAATAGTTTAGGCATTCAAAGTTCTATGGAT---------------AAAATCTATTTTCACCCTTATTTTTCCATTAAAGATATTTTTTTTATT------------TTTATAGTAATCTTTTTATCTGTTTTAGTAAGATTTTTTCAA------CCTTATATATTGGGAGACCCTGTTAATAATATTCCTGCTAATGCCATAAGAACTCCTGCCCATATCCAGCCTGAATGATACTTTCTGACATCTTATGCTATCTTACGTTCATTGCCTAGAAAAACGGCAGGTGTTCTAGCCTTGGCTATATCGGTATTAATTTTTTTTGTTTTCCCCATGTTTAAGTTAAGATTT---------------TCTACTAAATTTTCTTTAAATCGGTCTTTACTATTCTGATTTGCTGTATCAACATTCATT------------TTTTTAATAAAAATAGGAGCTATACCTGCTGAAGAACCTTATGTGTCTATAAGAAAGAATGCATCATTTTTATATTTTAGATTTTTAATT------TTAATTAACATT------------------------------------
>Abacarus_bambusae_GD118
------------------------------------------------------TTACTTTTGAAATTTCGGATCAACATTAGGATT------ATGCCTCATAATTCAAATCCTGACAGGGTTGCT------------TTTAACATTACATTACACCTCTTA------------------TGCAGAAGAAAG------------------------------------------------------------------ATT---------CTCATCCGTAGTAAAAATTATACGAGAAGTTTGAGGTGGATGAGTAATTCGATTCATTCATATAAATGGAGCCTCAGTTTTTTTCTTTTTAAAATTATACGAGAAGTTTGAGGTGGATGAGTAATTCGATTCATTCATATAAATGGAGCCTCAGTTTTT------------------------------------------------------------------------------------------------------------------TTCTTTTTTATTTTTTTACACTTATTCCGAGGGCTATATTACAAAAGATCT---TCCCACAACAAAGTATGAATTAGGGGAGTAACAATCATAATTGCTCTAATAGCAATTTCATTCTTAGGGTACGTTTTACCATGAGGACAAATATCATATTGAGCTGTAGCTGTAATTACAAACCTAATATCCGTCATTCCCATCATCGGAGATGAAGTAGTTAAATGAATTTGAGGAGGTTTTTCAGTAAGAAACCCTACTTTAACACGATTTTACTCTTTCCACTTTTTACTACCCTTCATTTTGACTTTTTTAACTTTAATCCATTTAGTTTTCTTGCATGCACAA---GGTTCCAGCAACAGTTTAGGAGTAAATAGAAACATAGAT---------------AAAATCCAATTTCATCCTTATTTTTCAATCAAAGATGTTCTATTTATC------------ATTATTGCGATCACTTTATCAATGGGAGTATCATTTTTTTTA------CCTTACATTTTAGGAGACGCTGTAAACAATGTTCCCGCAAACCCCATGCAAACCCCTATTCACATCCAACCAGAATGATACTTCTTAACCTCATACGCAATTTTACGAGCACTACCATCCAAAACTGCAGGTGTCCTGGCTTTACTTTTCTCTGTGTCCATTTTTTACGTAATTCCTTTATACAAAATAAAATTT---------------TCAACTAAATTTTCATTCTACCGACAATTCATATTCTGAGTCATAGTATGTTCTTTTATT------------TTTTTAATAAAAATAGGAGCGCTTCCAGCTGAAGAGCCCTACGTCTTAATAAGAAAATGAGGAGCCATAACTTACTTCTCTTCTATTCTT------TTACTTAATTTA------------------------------------
