# Supplementary material for: Phylogenomics resolves the higher-level phylogeny of herbivorous eriophyoid mites (Acariformes: Eriophyoidea)
Source: BMC Biol. 2024 Mar 22;22:70. doi: 10.1186/s12915-024-01870-9 (PMC10960459; doi:10.1186/s12915-024-01870-9)
Supplement: Supplementary file 3 — Additional file 3. Original untrimmed alignments by Gblocks v0.91. [file 12915_2024_1870_MOESM3_ESM.zip › Additional file 3/NU/COX1.fasta]

>Zygoribatula_sp1.
---------------------------------------------ATATATGAAACGCGATGGTTTTATTCTACTAATCATAAAGATATTGGAACTTTATACTTTGTTTTTGGG---------------GCTTGA------GCGGGGCTGCTTGGATCTGCTTTAAGAGGTCTAATTCGTTTAGAATTAGGGCAACCAGGTTCTTTAATAGAAAATGACCAAATTTACAATACAATTGTAACAGCACATGCTTTCGTAATGATCTTTTTCATGGTAATG---CCAGTAATAATTGGTGGCTTCGGAAATTGGTTAGTCCCGATAATAATTGGAGCTCAAGATATGGCATTTCCACGTATAAATAAT---------------------------------ATAAGATTTTGGCTTCTTCCGCCTTCCTTAGCTCTTCTTTCAGCTTCTGCTTTTGCTGGTGTTGGTGTTGGGACTGGGTGAACAGTATATCCTCCTCTAGCGGGCAATCTGTTTCATTCTGGTATCTCAGTAGACCTTGCTATTTTCAGTTTGCATCTTGCTGGGGCTTCCTCTATTTTAGGAGCAATTAATTTTATTACTACAATTTTAAACATACGGTCTTCTTCTCTAACTTTAGATTCAATCCCTTTATTCGTTTGATCAGTTCTAATTACTGCTGTTTTATTGTTACTTTCTCTTCCTGTGTTAGCTGGGGCTATCACTATGTTACTTACTGATCGAAATTTTAATACCTCTTTTTTTGATCCTTCTGGAGGAGGAGACCCTATCTTATACCAACATTTATTTTGATTCTTTGGGCATCCTGAGGTATATATTTTAATTTTACCTGGTTTTGGTATAATT---TCTCACACTATTAGATTTTATTCAGGAAAAAAAGAACCCTTTGGAACATTGGGGATAATTTACGCTATAGTCTCTATTGGGTTTTTAGGTTTTATTGTTTGAGCACACCACATATTTACTGTT---------------------------------------------------------------------------------------------------------------------------------------------------------GGAATAGATGTTGACACCCGGGCTTATTTTACAGCAGCTACGATAATTATTGCTATCCCTACTGGAGTAAAGGTATTTAGTTGGTTAGCAACGATGAACGGAGCCTATGTATCATTCGATGCTCCTATATACTGGTCTATTGGGTTTGTTTTCTTATTTACCGTAGGGGGTTTAACTGGAGTAATTTTAGCTAACTCGTCTATTGATGTTGTTTTACATGAC------------------------------ACCTATTATGTAGTCGCACATTTTCATTATGTA---------CTATCAATGGGAGCAGTATTTGCTGTAATAGCAGGTGCCACCCATTGGTTACCTCTTCTATTTAATTTAAACCTAAACCCAAAAATATTAAAAATCCAATTTATATCAATATTTGTT---------------------------GGTGTAAATCTTACATTT---TTTCCCCAACATTTTTTAGGATTAAACGGGATACCACGTCGTTATTCAGATTACCCAGATGCCTTTATTACTTGAAACATTGTTTCTTCA------------------------------------------------------------------------TTAGGATCTTTGATTTCTTTTTTATCT---------------------------------------------------------------------------GTAATTTTATTT------------------------------ATGTGAATCATTTGAGAAGCTCTT---------------------------------TCAGCTTCTCGAAAAACAATTTCTACAAACAGA------------------------------ATAAACTCTTCAATTGAATGACTAAATGCT---ACTCCAGTAAGGGAACACACATTTAATCAAACG------GTCACTTTAAACCTA---------------------------------------------------------------------------------------------------------
>Z392
------------------------------------------ATTAACTTTATTAAACGTTGAATTTATTCTACTAATCATAAAGATATTGGAACTTTATATTTTATTTTTGGG---------------TTCTGA------AGAGCTTTTTATGGGTCTTCTTTAAGGCTTTTAATACGTTTGGAGCTGAGACAACCTGGGTCTTTCATTTTTAATGACCATCTTTATAATGTTATGGTAACTTCTCATGCTTTTGTTATAATCTTTTTTGTAGTGATA---CCAGTATTAATAGGGGGATTTGGGAATTGACTAATCCCTATTTTTTTAGGGGCTCATGATATAAATTACCCTCGTATAAATAAT---------------------------------TTGAGATTTTGATTAATTCTACCTGCTATAGTTTTCTTGATTCTTTCTAGCCTTATTTCCTTGGGGGCTGGGACAGGTTGGACAGTGTACCCTCCTTTATCTAGTATTTCCTTTCACAACGATTTGGCTGTTGACATAGCTATTTTTTCCTTGCATATTGGGGGGGTTTCCTCTATTTTAAGCTCTATTAATTTTATTACTACAATGTTAGTTATGAAGCCTTCTAGAATAAAATGGGGCCAATTTCCTCTTTTCTTATGGTCTTTAATAGTGACTTCTTTTTTATTGGTATTTTCTTTACCTGTGTTAGCTGGGGCAATCACTATATTGTTAACAGATCGTAATTTAAATACAAGGTTCTTTGATCCTTTAGGGGGAGGAGACCCAGTTTTATACCAACATTTATTCTGATTTTTCGGTCATCCGGAAGTTTATATTTTGATTCTACCAGGTTTTGGTATGATT---TCTCAAGTTTTAAGCTTTTATTGTGGAAAATTTGAGCCTTTTGGTTATTTAGGAATAGTTTATGCTATTTTTTCAATTGGAATTTTAGGATTCTTAGTTTGAGCTCACCACATATTCACTGCT---------------------------------------------------------------------------------------------------------------------------------------------------------GGTATGGACGTAGACACTCGAGCTTATTTTACAGCGGCTACTATGATTATTGGCGTTCCAACTGGAATTAAAATTTTTAGCTGGTTAGCTACAATGGCTATGTCTAATATTTCTTGGGAAGTTCCTATACTTTGAGTAGTTGGATTTTTATTTTTATTTACTTTAGGAGGTTTAACAGGCATTGTGCTTTCTAATTCTTGTTTGGATATTGTTTTACATGAC------------------------------ACTTATTATGTTGTTGCTCATTTTCATTATGTT---------CTTTCAATAGGGGCGGTCTTTGCTATCTTTGCAGGTTTGACTCACTGGTTCCAAATTTTTTATGGCTTTTTTTTAAGCCAATTTAATTTAAAACTTCAGTTTTTAATTTCTTTTATT---------------------------GGAGTGAATATAACTTTT---TTTCCCCAACATTTTTTAGGGCTAAATGGTATGCCTCGTCGTTACTCTGACTATCCTGATTCATTCTATTTTTGAAATTTTATTTCTTCT------------------------------------------------------------------------TTTGGATCTCTAATTTCTGTATTTAGT---------------------------------------------------------------------------TTAATTTATTTT------------------------------TCTTTGATTGTGTTAAGAGGATTT---------------------------------TATCATAAATCTCAAATTGTTTCAACTAGTGGT------------------------------GGGTCTTCTTTTTCTGATATCCAATTAAAT---TATCCTATAATAGACCACACTTTCACTAATTCAGTTAAAATCTGTTTGGTT------------------------------------------------------------------------------------------------------------
>Z382
---------ATTATTTCATTTAAAATTTTTAGAAACGGAGGTAGTTCATATATTAACCGTTGAATTTATTCAACTAATCATAAGGATATTGGATCTATATATTTTATTTTTGGT---------------TTTTGA------ACCGCTTTTTATGGTTCTTCAATAAGTATATTAATACGACTTGAGTTGAGACAGAATGGTTCTTTATTTTTTCATGACCATTTATACAATGTTTTCGTTACTTCTCATGCTTTTATTATAATTTTTTTTGTTGTCATA---CCTATTCTAATAGGGGGTTTTGGCAATTGGCTTATTCCTATTATAATAGGATGCCACGATATGCATTTTCCTCGAATAAATAAT---------------------------------TTGAGATTTTGACTATTATTTCCGGCTATAACATTACTAACTTTATCTTCTTTTATTTCGATAGGTGTTGGTACAGGGTGGACAGTTTACCCTCCTTTGTCTAGGATTAGGTTCCATAATGATATTTCTGTAGATTTAGCAATCTTTTCTTTACATTTAGGAGGAGTTTCATCTATTTTAAGATCAATTAATTTCATTACTACCGTTTTTACTATACGTTATAGGGGTTTATTAATTGAGCGACTGCCCTTATTTATTTGGTCTATGCTAGTGACTTCATTTTTACTTCTATTTTCACTTCCAGTTTTAGCTGGGGCTATTACAATGCTTCTTACGGATCGAAATATTAACACTTCCTACTTTGATCCTTTAGGGGGTGGGGATCCAATTCTCTATCAACATCTTTTTTGGTTTTTTGGTCACCCTGAAGTTTATATTCTTATTTTGCCTGGTTTTGGTATTATT---TCCCAAGTTATCAGATTTTATTGTGGTAAATCCGAACCTTTTGGTTATCTAGGAATGGTTTATGCTATTTTTTCTATTGGTGTCTTAGGGTTTTTAGTTTGAGCTCATCACATATTTACAGTA---------------------------------------------------------------------------------------------------------------------------------------------------------GGTATGGATATCGATACTCGTGCTTATTTTTCGGCTGCCACAATAGTTATTGCAGTCCCCACAGGGATTAAAATTTTTAGTTGGTTGGCTACAATTAGTTTATCTAACGTTTCATGAGAAACTCCAATACTCTGGAGAATGGGATTTTTATTTCTTTTCACTTTGGGTGGTTTAACAGGTATTGTTTTATCTAATTCTTCCCTTGACGTAGTCTTACATGAT------------------------------ACATATTATGTTGTAGCTCATTTTCATTATGTT---------CTTTCTATAGGGGCTGTCTTTGCTATTTTTGCTGGTGTCTCACATTGGTTTCAGATTTTTTATGGTATTAAGATAAGAGACTTTAAACTTAAAATTCATTATTATATTTCATTTTTA---------------------------GGTGTAAATTTGACTTTT---TTTCCTCAACATTTCTTAGGTTTAAATGGAATACCCCGTCGCTATTCTGACTATCCTGATTCTTTTTATTTGTGAAATTTTGTATCTTCT------------------------------------------------------------------------GTTGGTTCTTTCATCTCAATATATTCT---------------------------------------------------------------------------TTAATTTATTTT------------------------------TGTTATGTATTTTGATTCTCCTAT---------------------------------TCTTCTTTCATAGTTCTTAGTGGTTTCAACAGA------------------------------GTGTCTTCTAATTCAGAAGTGATATTAATA---ACACCTACTCCTGATCATACTATAGAAAATCCCTCTAAAACGTTAATTATGGACAGC------------------------------------------------------------------------------------------------------
>Z344
---------------------------------ATAAATATAAAGTATTTTTTTGAACGTTGATTTTACTCTACTAATCATAAAGATATCGGTACAATATACTTGTTTTTTGGG---------------TTTTGA------ACGGCTCTTTATGGTTCTTCTTTAAGTTTGCTAATTCGGTTAGAATTAAGACAACCAGGCTCTTTCGTATTTAATGATAGAATTTACAATGTTTTCGTTACTTCGCATGCTTTTGTCATGATTTTTTTTGTAGTTATA---CCTATTTTAATAGGGGGTTTTGGAAATTGATTAATCCCTTTAATATTAGGAGCACATGATATGCATTTTCCTCGAATAAACAAT---------------------------------TTGAGATTTTGAATATTGTTTCCCGCAATAGTGTTTTTAATCCTATCTTCTTACTGAGGTTTGGGTGCAGGTACAGGTTGAACTGTTTATCCTCCCCTGTCTAGAATTTCTTACCATTCTGATTATTCGGTAGATTTAGCCATTTTTTCACTGCATTTAGGTGGAATTTCATCTATTTTAAGTTCAATTAACTTCATTTCTACAGTTTTTAGGATACGAGCTTCTGGAATGCTTGCTGAACGAATATCACTGTTTATTTGGGCTATAATGGTGACTTCTTTTTTACTTTTATTTTCTTTACCAGTCTTAGCTGGAGCTATTACTATGTTGTTAACAGATCGAAATATTAACACATCCTTTTTTGACCCAATGGGTGGAGGAGACCCAATCTTGTACCAACATTTATTTTGATTTTTTGGACACCCTGAAGTATACATTCTTATTCTACCAGGTTTCGGTATTATC---TCACAGATTATTAGATTTTATTGTGGAAAAAGAGAACCTTTTGGTTACTTAGGGATGGTTTATGCTATTATTTCTATTGGTGTGTTAGGATTTTTAGTTTGAGCTCATCATATGTTTACCGTA---------------------------------------------------------------------------------------------------------------------------------------------------------GGCATAGATGTGGAAACACGAGCTTATTTTACTGCAGCTACTATAATTATTGGAGTACCTACTGGGATTAAAATTTTCAGTTGAATTGCAACTATTTCTCTTTCTAAGGTTTCTTGGGAGTCTCCTATATTTTGAGCTTTAGGTTTCATCTTTTTATTTACTTTAGGAGGACTGACAGGAATCGTTTTATCTAATTCGTCTTTAGACATTGTTTTACACGAT------------------------------ACTTATTATGTAGTAGCTCATTTTCATTATGTC---------CTTTCAATAGGAGCTGTATTTGCAATTTTTGCAGGTTTAACCCATTGGTCTCAAATTTTTTATGGGTTGAAAATAAGGGAAACAAACTTAAAGACTCAATTTTTTTTATCTTTTATC---------------------------GGAGTTAATATAACTTTT---TTTCCTCAGCATTTCTTGGGTTTAAATGGCATGCCACGACGTTATTCTGACTTTCCTGATTCTTTCTATCTATGGAATTTAGTCTCTTCT------------------------------------------------------------------------ATTGGCTCAATAATTTCTATTTTTTCT---------------------------------------------------------------------------TTACTATATTTT------------------------------ATCTATTTAGTTTGATTATCATTA---------------------------------TCAGAAAAAATGAAATTAGTGATATCTTTTAGT------------------------------CAAGCTTCTTCA---GAGTCTTTTGCTTCA---TATCCTATAGAAGAACATACTTTTGAGTGGTCAATAAAAACTGTCCATAAT------------------------------------------------------------------------------------------------------------
>Z343
---------------------------------------ATAAAAGCTTACAAAGATAAATGATTGTGGTCTACAAATCATAAAAATATTGGTACTTTATATTTTGTATTTGGA---------------TTTTGG------ACAGCCTTCTATGGCTCCTCTTTGAGTTTAATTATTCGTTTAGAGTTAAGGCAACCAGGTTCGCTAATTCTGAATGACCATCTTTACAATGTTTTTGTGACCTCTCACGCTTTCGTGATAATTTTTTTTGTAGTTATA---CCTCTTTTGATAGGTGGATTTGGAAATTGGCTTATTCCTTTGTATCTTGGGTGCCATGATATATATTTTCCTCGGATAAACAAT---------------------------------TTAAGATTTTGACTGCTTATTCCAGCTATGCTTTTTCTTTTTATATCTACTTTTTTTGCCCTAGGGGCCGGAACTGGTTGAACTGTCTACCCACCCCTTTCTAGGGTGTCTTTTCATGCAGATCACGCGGTAGATTTTGCTATCTTTTCTTTACATTTAGGAGGAGTATCTTCAATTTTAAGTTCGATTAATTTTATTGGTACTATAATTAGGATGCGTTACAGAGGGCTGATGCCAGAGCGTGTCCCTTTATTTGTGTGATCGATAGTTGTTACTTCTTTTTTGCTTCTTTTTTCCCTACCGGTCCTTGCAGGAGCCATCACTATACTCTTAACAGATCGGAATTTAAACACTTCTTTTTTTGATCCTATAGGAGGTGGTGACCCTGTTTTGTTTCAGCATTTATTTTGGTTTTTTGGCCATCCCGAAGTTTATATTTTAATCCTTCCTGGTTTCGGCATTATT---TCCCAAGTAATTAGATTTTATTGTGGAAAAGCGGAGCCATTTGGGTATCTGGGTATAGTTTATGCAATTTTTTCTATTGGGATTTTAGGGTTTTTAGTTTGGGCCCATCACATGTTTACTGTT---------------------------------------------------------------------------------------------------------------------------------------------------------GGTATGGATTCGGATACTCGAGCTTATTTTACAGCTGCAACGATAATTATTGGAGTGCCAACGGGAATTAAAATTTTTAGATGAATTGCAACTATTGCTCTTTCTTCAGTAGCTTGGGAGCCACCTATATTTTGGGCTTTAGGCTTTCTTTTTTTATTTACTATAGGAGGTTTAACTGGGATCGTTTTATCAAATTCATCTTTGGATATTGTGTTACATGAC------------------------------ACTTATTATGTGGTAGCCCATTTTCATTATGTT---------CTTTCTATAGGTGCAGTTTTTTCTATTTTTGCAGGCATAACCCATTGATTCCAGGTATTCTTTGGTTTTAAGTTAAATAGAGAAGACTTAAAATGTCATTTTTTTCTAAGTTTTATC---------------------------GGAGTAAATTTAACTTTT---TTCCCTCAACATTTTTTAGGTTTAAACGGAATGCCGCGTCGATACTCCGATTTTCCAGACTCTTTTTACCTTTGAAATATAACATCTTCT------------------------------------------------------------------------ATTGGGTCTTTTATTTCAATTTTTTCT---------------------------------------------------------------------------TTAATTTTTTTC------------------------------TCTTTTTTAATTTGGGATAGCTTG---------------------------------TCTGCTAAAAGAATGGCTTGATCTCAAATACCC------------------------------GTC---AGATCTATAGAAGTGTTAGATTCA---GCTCCAACCTCGGAACATACTTTTGATCAGAATATTAAAGTGTTATTAAGAAAATCTAACCTTTTAAAAATCTCCGATAATACATTC------------------------------------------------------------------------
>Z318
------------------------------------------ATATACTTCATGGAACGATGAATAAATTCTACTAATCATAAAGATATTGGTACTTTATATTTTGTTTTTGGA---------------TTCTGA------AGGGCTTTCTATGGCAGATCCCTTAGAATAGTCATACGTATGGAACTTTCCCAACCAGGCTCCTTTATTTTTCATGATCACGTTTATAACGTTTTTGTTACCTCTCACGCTTTTATTATAATTTTCTTTGTGGTTATA---CCTATTTTGATGGGGGGATTTGGTAATTGGCTCCTTCCTATTATGCTGGGATGTCACGATATACATTTTCCTCGAATGAATAAT---------------------------------TTGAGATTCTGGCTCCTCTTTCCGGCCATAAGGTTTCTGATTCTTTCTAGGTATTTATCTCTGGGAGCGGGGACAGGTTGAACTGTGTATCCTCCTCTTTCCAGGATTTCCTTTCATACTGACTTTTCTGTAGACCTAGCTATTTTCTCTCTTCATTTGGGTGGTGTTTCTTCTATCTTGAGTAGCATTAATTTCATTACTACTATTTTTTCCATGCGCTTCTCAGGGTTTAAAGTGGAACGTTTGCCATTGTTCGTCTGGTCTATGTTAGTAACTTCGTTTCTTCTTCTCTTTTCTTTGCCAGTGCTTGCTGGGGCTATTACTATGCTTCTTACTGACCGAAATTTGAACACTTCTTTTTTCGATCCTTTAGGAGGAGGAGACCCTATTCTTTACCAACATTTGTTTTGATTTTTTGGTCATCCTGAGGTTTATATTCTGATTCTACCTGGATTCGGCATCATC---TCACAGGTCGTTAGATTCTACTGTGGGAAAAAAGAACCATTTGGGTATCTAGGGATAGTTTACGCCATTTTTTCTATTGGAGTGCTAGGGTTTTTAGTGTGGGCTCACCATATATTCACTGTT---------------------------------------------------------------------------------------------------------------------------------------------------------GGGATGGATATTGACACCCGAGCTTATTTTACTGCCGCCACTATGATTATTGGAGTGCCTACAGGGATTAAAATCTTTAGTTGGGTATCTACTATAAGTATATCAAATGTCTCCTGGGAAGCCCCAATATATTGGGCTGTTGGGTTTTTGTTTCTTTTCACCTTAGGGGGTCTTACGGGTATCGTTCTCTCTAACTCTTCGTTAGATACCGTTTTACATGAT------------------------------ACTTATTATGTTGTTGCTCACTTTCATTATGTA---------CTCTCGATGGGTGCAGTATTTTCCATCTTTTCTGGGCTTACTCACTGGCTACAAATTTTCTACGGATTAAAGTTTTCCGACTTTCTTTTGAAGGTCCACTTCTTTTTATCTTTTTTA---------------------------GGTGTTAATCTAACTTTC---TTTCCCCAACATTTTTTGGGATTGAATGGGATGCCCCGTCGTTATTCAGACTACCCAGACTCTTTTTATTTATGGAATCTTTTTTCTTCC------------------------------------------------------------------------TTAGGGGCTCTCTTATCAGTCTTTTCC---------------------------------------------------------------------------TTAGTTTATTTT------------------------------AGGTATATTGTGTGGGATGGGTTC---------------------------------ACTAAAAAAATAAATTTCTACTCTTCTTCCAGG------------------------------TCTTCTTCTTCTTCAGAATTTCTTTTATCT---ACCCCTCTAGAGGATCACACTTTAAACAATTCAATTAAAACTTCTGTCATATCTAAT------------------------------------------------------------------------------------------------------
>Z296
------------------------------------ATAAAAAATTATAGGTTTTTTCGTTGAGTTTATTCAACCAATCATAAAGATATTGGAACAATGTATTTTTTTTTTGGG---------------TTTTGA------AGAGCTTTTTATGGCTCTTCGTTGAGAGTTTTAATGCGCTTGGAGTTAAGTCAACCAGGTTCTTTTATTTTTCATGATCATCTATACAATGTGTTTGTCACCTCCCATGCTTTTATTATGATTTTTTTTGTGGTAATG---CCAGTTTTAATGGGGGGGTTTGGGAATTGACTTATCCCCCTAATGTTAGGATGTCACGATATACATTTTCCTCGAATAAATAAT---------------------------------TTTAGATTCTGATTACTCTTACCAGCTATAAGGTTTTTAATTTTATCTTCTATTTTGTCTTACGGTGCTGGAACTGGTTGAACAGTGTACCCCCCTTTATCTAGAATCAATTTTCACAATGATTTTTCAGTGGATTTAGCCATTTTTTCTTTGCATTTGGGGGGAGTTTCATCAATTTTAAGTTCAATTAATTTTATTACTACTATTTTTTCTATACGTTTTAGGGGTTTAATAATAGGTCGTCTTCCACTTTTTATTTGATCTATGTTAGTGACTTCTTTTCTTCTTCTCTTCTCTTTGCCAGTTTTAGCTGGGGCTATTACCATGCTTTTAACAGATCGAAACATTAATACTTCATTTTTCGACCCATTAGGAGGGGGGGATCCTATTTTATACCAACACTTGTTTTGATTTTTCGGACATCCTGAAGTTTATATTCTGATTCTACCAGGATTTGGGATTATT---TCCCAAGTAGTTAGTTTTTACTGTGGGAAAAGAGAGCCATTTGGTTATATAGGTATGGTTTATGCCATTTTTTCTATTGGAGTGTTAGGATTTTTAGTTTGGGCTCATCATATGTTTACGGTT---------------------------------------------------------------------------------------------------------------------------------------------------------GGAATAGATATTGACACACGAGCTTATTTTACGGCAGCAACTATAATTATTGGAGTTCCAACAGGTATTAAAATTTTCAGCTGAGTTTCAACAGTTGCTATATCCAATGTTTCTTGAGACTCCCCCATACTTTGGTCTATAGGTTTTATTTTTTTGTTTACATTGGGAGGGTTAACAGGAATTGTTTTGTCTAATTCCTCTTTAGACACTGTTTTGCACGAT------------------------------ACTTATTATGTTGTAGCCCATTTTCATTATGTT---------TTGTCTATGGGGGCAGTATTTGCAATTTTTGCTGGTTTAACCCATTGGGTCCAAATTTTCTATGGGATTAAAATTTCTGAGCTTAGATTGAAGATCCAGTTTTTTGTATCTTTTATA---------------------------GGGGTTAATTTAACTTTT---TTTCCACAACATTTTTTAGGACTAAACGGAATGCCACGGCGTTACTCTGACTATCCGGACTCTTTTTATTATTGAAATCTTATTTCTTCT------------------------------------------------------------------------GTAGGGTCTTGAATTTCATTATTTTCT---------------------------------------------------------------------------TTAATTTATTTT------------------------------TGTTTTCTATTGTGAGATTCTTTT---------------------------------TCTAAGAAAATGCTTTTAAAAAGTATTTTCAGG------------------------------AGATCTTCTTCTCCAGAGAATTTATTTTCT---TTTCCTATGTTAGACCATACTCTATTGAATCCTGTTAAATCGATATCTCTA------------------------------------------------------------------------------------------------------------
>Xenillus_tegeocranus
---------------------------------------------------------CGATGATTTTATTCAACCAACCACAAAGATATCGGGACGTTATACTTGATCTTCGGT---------------GCTTGA------TCCGCCCTTTTAGGATCATCTCTAAGAGCCTTAATCCGACTAGAGTTAGGGCAGCCGGGGTCTTTAATAGAAAATGATCAAATCTACAATAGAATTGTCACAGCACACGCATTTGTCATAATCTTTTTCATAGTTATA---CCAGTAATAATCGGAGGATTTGGAAACTGACTAATCCCAATTATAGTAGGGGCACAAGACATGGCTTTCCCTCGCATAAACAAT---------------------------------ATAAGCTTTTGGCTCCTTCCTCCCTCCCTTTTCTTACTTACCACATCAGCATTTTCTGGGATAGGGGTGGGAACCGGGTGAACAGTTTACCCCCCATTAGCAAGAAACATATTTCATTCGGGTAGTGCAGTTGATTTAGCAATTTTTAGGTTGCACTTAGCTGGTGCCTCATCAATTTTAGGAGCCATCAATTTTATCTCAACAATCTTAAACATACGACCAAAAAAAATAAAACTAGATTTGATTCCACTATTTGTGTGATCTGTGATAATTACAGCTGTCTTACTAATACTATCTTTACCAGTTTTAGCAGGAGGAATTACTATACTTCTTACAGATCGAAACTTCAACACTACCTTTTTTGACCCTTGTGGAGGAGGAGATCCTATTTTATATCAACATTTATTTTGGTTCTTTGGACACCCTGAAGTATACATTTTAATTCTTCCCGGATTTGGAATAGTA---TCTCACATTATTAGATTTTATTCTATAAAAAAAGAACCTTTCGGAAGACTTGGTATAATCTATGCCATAGTTTCTATTGGCTTCTTAGGATTTATTGTGTGGGCTCATCATATATTCACAGTA---------------------------------------------------------------------------------------------------------------------------------------------------------GGGATGGATGTTGATACTCGAGCCTACTTTACAGCCGCTACTATAATTATTGCCATTCCCACAGGAGTAAAAGTTTTCAGTTGATTGGCTACCTTGAGTAGATCCTACCTTTACATGGATTCTCCTCTTTACTGGGCAATCGGATTTGTCTTCTTGTTCACAGTAGGGGGGCTAACCGGAGTTATCCTGTCCAACTCTTCAATTGATATCGTCCTACATGAC------------------------------ACTTACTACGTAGTAGCTCACTTTCATTATGTC---------CTATCAATAGGAGCCGTATTCGCCATTATGGCAGGCTTAACTCATTGGTTCCCCTTGCTATTTAACATAACTATAAGACCTAAAATATTGAAAATTCAATTCTTCTCCATATTTATC---------------------------GGAGTAAACTTAACTTTT---TTTCCCCAACACTTTTTAGGATTAAATGGGATACCACGACGTTATTCAGATTTTCCAGACGCCTTCTCAACATGAAATCTGGTTTCCTCT------------------------------------------------------------------------CTAGGATCACTAATCTCATTCATAGCA---------------------------------------------------------------------------GTCATCCTGTTC------------------------------ATAATAATCTTATGAGAAAGAATC---------------------------------ACAGCATCACGAATGAAAATTTACTCCTTAATT------------------------------TCAAGGACATCCTCAGAATGAATAAATAGA---AGTCCTACAATAGAACACACATTCGAACAAAGA------TTGTCTTTAAACATTAATAAA---------------------------------------------------------------------------------------------------
>Walchia_hayashii
------------------------------------------------ATGAAAAACCGATGAATATTTTCAACAAACCACAAAGACATTGGAACAATATATTTCGGACTAGCA---------------GCATGA------GCAGGAATAATAGGAACAAGACTAAGATTTATTATCCGAACAGAATTAAGACAACCAGGATCCCTATTAGGAAACGATCAAATTTATAATTCAATTGTTACAGCCCACGCATTCATCATAATTTTCTTCATAGTAATA---CCAGCAATAATCGGAGGATTTGGAAACTGATTGATTCCATTAATAATAAGAACCCAAGATATAGCATTCCCACGACTAAATAAC---------------------------------ATAAGATTCTGATTACTAGTGCCATCAATTAGAATATTAACCATATCAATATTTACAAATACAGGAAGAGGAACAGGATGAACAGTATACCCACCATTATCAAGAAATATTGCTCACGGAAATCCATCAATAGACCTTACAATTTTTTCACTCCATTTAGCTGGAATCTCATCAATTCTAGGAGCAATCAACTTCATAGCAACAATTTTAAACCTACCTCCAAAAATAATAAAATGAGAACAAATACCTCTATTTGCATGAGCAGTCCTTATTACTGCAATTCTCTTACTATTATCACTTCCAGTACTAGCAGGAGCAATCACAATACTTCTTACAGACCGAAATTTTAACACCACTTTCTTCGACCCATCAGGAGGAGGAGATCCAATTTTATTCCAACATTTATTTTGATTTTTTGGACATCCAGAAGTCTACATCCTAATTCTACCAGGGTTTGGGATAGTA---TCTCATATTTTAAGATCATCTACAGGTAAAAAAGAACCTTCAGGAACAACAGCAATAGTACATGCAATAATATCAATCGGAGTATTAGGATTCATCGTTTGAGGACATCACATATTTACAGTA---------------------------------------------------------------------------------------------------------------------------------------------------------GGAATAGACGTAGATACTCGAGCTTACTTTACAGCAGCAACCATAGTAATTGCAATTCCAACAGGAGTAAAGATTTTTAATTGAATCTCATCAATATCAGGAGCATATATTATAAAAACCCCAGCAATAATATGATCATCAGGATTTGTATTCTTATTTACCATAGGAGGATTAACCGGAATCGTTCTATCCAATTCATCAATCGACATTTTATTACATGAT------------------------------ACATATTATGTAGTAGCTCATTTTCACTACGTA---------CTATCAATAGGAGCAGTATTTGCAATCTTTGGAGGACTAATATTTTGAGCCCCACTTATATTTTCAATCAACATATATACAAAGTGACTTAAAATCCACTTCATCATTATATTCATC---------------------------GGTGTAAATATAACTTTC---TTTCCACAACATTTCTTAGGACTAAATGGTATACCACGACGATACTCAGACTTTCCAGATGCATTTTCAATATGAAATTCATTTTCTTCA------------------------------------------------------------------------ATAGGAAGAACACTTACTACAATCAGA---------------------------------------------------------------------------ATAACCTTATTT------------------------------ATCTGAATTTTATGAGAAAGAATA---------------------------------ACATTTAAAAAAAAAATAATTTCAAACTCATCA------------------------------ATCATTAACTCAATAGAATGATCAAATCAA---AATCCAATTCCAATACACACATTTAACGAATCA------ATAAACATCACAAAA---------------------------------------------------------------------------------------------------------
>Vittacus_cannabus_HEN44
---------------------------------------ATTTTTACAAATTTTTCCCGTTGGGTATATTCTGTCAATCATAAAGACATTGGAACAATATATTTTTTATTTGGG---------------TTCTGA------AGAGCTTTTTATGGTACTTCTTTAAGGATGGTAATGCGGTTAGAGCTGAGTCAACCAGGTTCTTTTATCTTCCATGATCATTTATACAATGTTTTCGTCACGGCTCATGCTTTCATCATGATTTTTTTCGTAGTTATG---CCTGTTCTCATGGGAGGTTTTGGAAATTGATTGCTTCCTCTCATATTGGGTTGTCATGATATACATTTTCCTCGTATAAATAAT---------------------------------TTTAGCTTCTGAATGCTTCTTCCAGCGATAAGATTTTTAATTCTGTCTTCCTTTTTTTCTTTGGGTGCTGGAACCGGTTGGACAGTTTATCCTCCTCTTTCTAGTATCTCTTTCCACACAGATTATTCCGTAGATTTTGCTATTTTCTCCTTGCACTTAGGGGGGGTTTCATCTATTTTGAGTTCAATTAACTTTATTACTACAATTTTTGTTATGCGATTTTCTGGTATACCTATGGAACGGGTTCCTCTATTTATCTGAGCCATACTTGTAACTTCTTTTCTTCTTCTTTTCTCCCTTCCAGTGTTAGCTGGCGCTATCACTATATTATTAACAGATCGAAATCTTAATACCTCTTTTTTTGACCCTCTGGGGGGTGGGGACCCTATTCTTTATCAACATCTATTTTGATTTTTTGGTCATCCAGAAGTTTATATTCTCATCCTTCCAGGATTTGGGATTATC---TCCCAAGTTATTAGATTTTACTGTGGCAAAAATGAACCTTTTGGTTATTTGGGTATAGTATACGCTATTTTTTCCATTGGTGTTTTAGGATTTTTAGTGTGGGCTCATCACATATTTACTGTT---------------------------------------------------------------------------------------------------------------------------------------------------------GGTATAGATATTGATACTCGAGCATACTTTACAGCAGCAACCATGATTATCGGAGTACCAACAGGAATTAAAATTTTCAGGTGATTAGCCACGGTCTCCATGTCTAATGTTTCTTGGGAAGCTCCTATGTTTTGATCAATAGGGTTCATTTTTCTCTTCACTTTGGGTGGTTTGACAGGTATCGTGCTATCCAATTCATCTCTGGATACTGTTCTCCATGAC------------------------------ACTTATTATGTGGTAGCCCATTTTCATTATGTT---------CTCTCTATAGGTGCTGTTTTTGCGATTTTTGCAGGCTTAACTCACTGAACCCAAATCTTTTACGGAGTTAAAATATCAGACTTTAATCTAAAGTCTCATTTCTTTCTCTCTTTTATT---------------------------GGGGTTAATTTAACTTTT---TTTCCCCAACATTTCCTAGGTTTAAATGGAATGCCTCGTCGTTATTCCGACTACCCTGACTCTTTCTATATGTGGAACTTATCATCCTCT------------------------------------------------------------------------ATTGGAGCTTGAATTTCTCTATTTTCC---------------------------------------------------------------------------CTGATTTATTAT------------------------------TGTTTTTTAATTTGAGATTCATTG---------------------------------TGTAAAAAAATAGTGTTACTTTATTCCCACGTA------------------------------GGATCTTCTTCCATAGAAAGAGTCATGGTT---ACTCCTATAGAAGACCACACTCTTTTAAATCCGGTAAAATCTTTTAGAATG------------------------------------------------------------------------------------------------------------
>Vitex_agnus-castus_L._S152
---------------------------------------------------ATCTCTCGATGAATTTACTCAACAAATCATAAAGACATTGGTACAATGTACTTTTTTTTTGGA---------------TTTTGA------AGGGCTTTTTATGGAACTTCTTTAAGTATAGTTATACGGTTAGAGCTTAGCCAACCAGGGTCTTTTATTTTTCACGACCATCTGTATAATGTGTTTGTTACATCACATGCTTTTATTATAATTTTTTTCGTTGTTATA---CCGGTTCTTATAGGAGGATTTGGAAATTGACTTCTACCTTTAATATTAGGATGTCATGATATGCATTTCCCTCGGATAAACAAT---------------------------------TTTAGGTTTTGAATACTTCTTCCAGCAATAACCTTTTTAGTGGCTTCTTCCATTGTTTCATTAGGGGCTGGGACAGGTTGAACTGTATATCCCCCTCTCTCTAGAATCAGATTTCACAATGATATTTCTGTAGATCTAGCTATTTTTTCACTTCATCTAGGAGGGGTATCTTCAATTCTAAGTTCTATTAATTTCATTACAACCATTTTCGTTATGCGTTTCAGAGGTTTGCTGATGGAGCGTCTTCCACTTTTTGTGTGAGCTATAATAGTAACTTCTTTCCTTCTTTTATTTTCTCTACCTGTTTTAGCAGGGGCTATCACGATGCTTCTTACCGATCGTAATATTAACACCTCTTTTTTTGACCCATTAGGAGGGGGGGATCCCATTTTGTATCAGCATCTATTCTGATTTTTCGGTCATCCAGAGGTTTACATTCTTATTCTTCCAGGATTTGGGATTATC---TCCCAAGTAATTAGATTTTATTGTGGTAAAAGGGAGCCTTTCGGGTATCTAGGTATAGTTTATGCTATTTTCTCAATTGGAGTTTTAGGGTTTTTAGTTTGGGCTCATCACATATTCACTGTG---------------------------------------------------------------------------------------------------------------------------------------------------------GGCATAGATATTGATACTCGAGCTTATTTCACAGCTGCTACTATGATTATCGGGGTTCCTACAGGAATCAAAATTTTTAGATGGTTGGCTACCGTATCTATGTCAAACGTTTCTTGAGAAGCACCTATATTCTGGAGTATAGGTTTCATTTTTTTGTTTACTCTAGGTGGTTTAACAGGAATTGTTCTTTCTAACTCTTCTTTAGATACTGTGCTCCATGAT------------------------------ACTTACTATGTAGTTGCTCATTTCCATTATGTT---------CTTTCTATAGGTGCAGTTTTTGCTATTTTTGCTGGGTTAACCCATTGGTTGCAAATTTTTTATGGAGTTAAAATATCTGATTTTAAGCTCAAAGTGCAGTTTTTTATTTCTTTTATT---------------------------GGGGTAAATTTAACCTTT---TTTCCTCAACACTTTTTGGGGTTAAACGGGATACCTCGACGTTATTCCGATTATCCAGATTCCTTTTACTTATGGAATCTTTTCTCTTCT------------------------------------------------------------------------ATCGGGGCTTGAATTTCTTTATTTTCA---------------------------------------------------------------------------CTAGTTTATTTC------------------------------TGTTTTTTAGTTTGAAGAAGACTT---------------------------------ACATCTAAAATGATATTAAGATCTGTCTACAGA------------------------------AGCCCCTCTTCGGTTGAAAACTTTATAAAC---CTGCCTCTTTTTGACCATACTATCACTAACTCAGTAAAATCTCTATCTTCT------------------------------------------------------------------------------------------------------------
>Vasates_sp.nov._Z327
------------------------------TTGATAAAAATATTACAACCT------CGTTGAATTTATTCCACCAATCACAAAGATATTGGGACTCTCTATTTCTTTTTCGGT---------------TTTTGA------ACAGCTTTTTATGGTTCTATTCTCAGTTTACTAATACGCCTGGAATTGGGCAGATCTGGGTCATTTATCTTTCATGATCATGTTTACAATGTATTTGTTACATCCCACGCTTTTATTATAATTTTCTTCGTAGTTATG---CCTGTTTTAATGGGAGGTTTTGGAAATTGGCTTATTCCTTTAATGTTAGGTTGCCAAGATATGCACTTTCCTCGCATGAACAAC---------------------------------TTAAGATTCTGGCTTCTCTTACCTGCTATAACTTTTTTAATTTTATCATCCTACCTTTCATTGGGTTGTGGTACCGGTTGGACGGTTTACCCACCTCTCTCGAGGATTTACTTCCATAATGATGTTTCTGTAGATTTAGCTATTTTTTCTCTTCACTTAGGAGGGGTTTCTTCTATTCTTAGGTCCATTAATTTTATTACCACGATTATAATTATACGTTTTTCAGGGATAGTTATAGAGCGAGTTCCTTTGTTTATTTGGTCTATATTGGTTACTTCCTTTTTGCTTTTGTTTTCCCTACCTGTTTTAGCGGGTGCAATTACTATGCTTTTGACCGATCGGAATATTAACACTTCTTTTTTTGATCCTTTAGGCGGAGGAGACCCTATTCTCTACCAACATCTCTTTTGATTTTTTGGTCATCCAGAGGTTTATATTTTAATTTTACCTGGGTTCGGCATTATT---TCTCAAGTGCTAAGTTTTTATTGTGGGAAAAGTGAACCTTTTGGATACTTAGGTATGGTTTATGCTATTTTTTCTATTGGAATTCTTGGGTTTTTAGTATGGGCCCATCATATGTTTACGGTG---------------------------------------------------------------------------------------------------------------------------------------------------------GGCATAGATATCGATACTCGAGCGTATTTCACCGCGGCTACCATAATTATTGGGGTTCCTACTGGAATTAAAATCTTCAGTTGACTAGCTACAATCAGTATATCTTCAGTTACATGGGAAGTTCCGATATATTGATGTATTGGCTTCTTATTTCTTTTTACCTTAGGGGGCTTGACTGGAATTGTTCTCTCTAATTCTTCGTTGGATACAGTCTTACATGAT------------------------------ACTTACTACGTTGTTGCTCACTTCCATTATGTT---------CTTTCTATAGGGGCGGTTTTCGCTATTTTCGCGGGTATCACTCATTGATTTCAAATTTTTTATGGGGTTAAAGTTAGAAATTGAAAGCTAAAGTCTCATTTTATTTTAACTTTCCTA---------------------------GGAGTCAACCTAACCTTC---TTCCCCCAGCATTTTCTGGGTCTTAACGGGATACCTCGGCGTTATTCAGATTACCCTGATTCTTTTTACACATGAAACATTGTTTCTTCG------------------------------------------------------------------------GTTGGTTCTATGGTAAGAATCTTTAGG---------------------------------------------------------------------------CTTTGTTATTTT------------------------------GGTTATATTATATTGGAGGGTGTT---------------------------------ATTAAGAAAATAAAATTTTTTTCTATGTTATCC------------------------------TCT---TCTTCTTTAGAAGCCTTATGGTCC---TACCCGGTCAAAGAACACACTTTAGATTCTCCCGTCAAATGTTTATACATGTTTAAG------------------------------------------------------------------------------------------------------
>Trombiculidae_sp4.
------------------------------------------------ATGATAAAACGATGAATCTTCTCAACCAACCATAAAGATATTGGAACAATATATTTCGCCTTAGGT---------------CTTTGA------TCAGGAATTCTAGGAACTAGTCTTAGATTAATCATTCGAATAGAGTTGGCCCAACCATCTAATATAATTGGTAATGATCAAATTTATAACTCTATTGTTACAGCACATGCCTTTATTATAATTTTCTTCATAGTTATA---CCAACTATAATAGGTGGATTTGGAAATTGATTAATTCCTATAATAGTTAAAGCCCCAGACATAGCCTTCCCACGTCTAAATAAC---------------------------------ATAAGCCTATGGCTATTAATCCCTTCCATATCATTTATACTTATATCAATATTTTCTTCTCAAGGAGCAGGCACAGGATGAACGGTATACCCTCCGCTGAGAGGAAACTTAGCGCATATAGGGTCATCTGTAGATCTATCCATCTTTTCATTACACTTGGCAGGAATCTCCTCTATTCTAGGATCTATTAATTTCTTAGTGACAGTATCAAATATAGTTACAAGCTCCCAAGCTTGATTTACTATTCCAATGTTTATCTGATCTGTAGTATTCACTGCAATTCTACTAGTTTTATCTCTTCCTGTGTTAGCTGGAGCCATCACTATACTTCTAACAGACCGAAACTTTAATACATCATTCTTTGACCCCTCTGGGGGAGGAGACCCTATCCTATACCAACATTTATTTTGATTTTTTGGACATCCAGAGGTGTATATTTTAATTCTCCCCGGGTTTGGGATTATT---TCACATGTCGTTAGCTTCTACACAGGAAAAAAAGAACCTGTAGGAGCACTAGCCATATCTCATGCTATAGGATCAATTGGAATCCTGGGGTTTCTTGTGTGAGGCCACCACATATTTACTGTG---------------------------------------------------------------------------------------------------------------------------------------------------------GGTATAGATATCGACACACGAGCGTACTTTACCGCAGCCACGATAATTATTGCTATTCCTACAGGTGTTAAGATTTTCAATTGAATTGCAACAATAAGAGGCTCGCATATGATAATAAATACCCCAATACTATGGTCAGCTGGATTTATCTTTCTATTCACCTTAGGGGGACTCACAGGAATTATTTTATCTAATTCCTCTATCGACATCGCCCTTCACGAC------------------------------ACATACTACGTAGTAGCACACTTTCACTACGTC---------CTATCAATAGGAGCAGTTTTTGCAATCTTTAGTGGAGTAACCCATTGGGCTCCCCTACTAATAGGTATTCACATAAACCCTAAATGACTAAAAGTTCAATTCATTATTATGTTTATT---------------------------AGAGTAAACATAACCTTT---TTCCCCCAACACTTCTTGGGACTAAATGGAATGCCCCGACGATACTCTGACTACCCAGATGCATTTTCAACTTGAAATGCTCTCTCTTCT------------------------------------------------------------------------GCAGGAGCTAATTCTTCCTCTCTAGCT---------------------------------------------------------------------------TTAATGATATTT------------------------------ATTTGAATTCTTATAGAAAGAATC---------------------------------ACGTCAAAGCAAAAAAGAGTTTCTCAAACAACA------------------------------TCCTATTCTTCGGCTGACTGGAGAAATAGA---GTTCCTATTCCACTTCACACAATAAACCAGCCT------GCTGTAATTTCAAAT---------------------------------------------------------------------------------------------------------
>Trisetacus_ehmanni_Z341
TTGTATTTGCAGTACATTTTTTTTGTCTTAATTTATAATATTGTTAATTACATTAGTCGTTGGATTTATTCTACTAATCATAAAGATATTGGAAGAATATATTTTTTTTTTGGA---------------TTCTGG------ACAGCTTTTTACGGATCTTCTATTAGTTTACTTATGCGTATAGAGCTTAGAAATCCTGGTTCTTTTTTTGGGAGAGATCATCTTTATAATGTTTTACTGACTTCACATGCTTTTGTTATGATTTTTTTTGTAGTTATG---CCTGTTCTTATAGGAGGTTTCGGTAATTGGCTTTTACCATTGATGTTGGGTTGTCATGATATAAGTTATCCTCGTATAAATAAT---------------------------------TTGAGATTTTGGTTGCTTTTACCTTCTATGGGTTTTTTGTCTGTGTCTTCTATTATTTCATTGGGAGCTGGAACAGGTTGGACTGTTTACCCTCCTTTGTCCTCTTCTACTTTCCATAGTGATTTTTCTGTGGATCTAGCTATTTTTTCTCTTCATTTAGGGGGAATTAGTTCTATTCTTAGTTCAATTAATTTTATCACTACTGTTTTAATATCTCGTTACAATGGTTTGAGGACAGGTCGTATATCTTTATTTGTTTGATCTATATTGGTAACTTCCTTTTTGTTATTATTATCTCTGCCAGTATTAGCCGGTGCAATTACTATACTTCTTACTGATCGAAATGTTAATACTTCCTTTTTCGATCCTTTAGGTGGAGGCGATCCCATTTTGTATCAGCATTTGTTTTGGTTCTTTGGTCACCCAGAGGTTTATATTTTGATTATTCCAGGTTTTGGTATTGTC---TCTCAAGTAATTAGTTCTAATTGTATGAAAAGTGAGCCTTTTGGTTATATGGGGATGGTTTATGCTATTGTATCTATTGGTTTATTAGGTTTTGTTGTATGAGCTCATCATATGTTTACTGTT---------------------------------------------------------------------------------------------------------------------------------------------------------GGTATAGATGTAGACACTCGATCTTATTTCACTGCTGCTACAATAATTATTGGTGTGCCCACTGGAATTAAGATTTTCAGTTGGATAGCAACTTTTTGTTTTTCTGATTTTATAGTTAGACCTTCTATGTTGTGAAGAATGGGTTTTGTATTCCTATTTACTTTAGGTGGTTTAACCGGAATCGTTCTTTCAAATTCTTCTATGGATATTGTTTTACATGAT------------------------------ACCTATTATGTAGTGGCCCATTTTCATTATGTA---------TTATCAATGGGAGCAGTATTCGCTATTTTTTCCGGTTTTACTCATTGATTTTATAGATTCTATGGTTTTATGATAAATCAGAGTTATTTGAAGGTACATTTTTATGTTTCTTTTTTA---------------------------GGTGTTAATATAACTTTT---TTTCCTCAGCATTTTTTAGGATTAAATGGAATACCCCGACGTTATTCAGACTATTCTGATTCTTTTTATTTGTGAAATTTTGTTTCGTCC------------------------------------------------------------------------TTAGGTAGTTTTATTTCTATTTTTTCT---------------------------------------------------------------------------TTATTTTATTTT------------------------------GTTTATTGTTTGTGGAATTCTTTA---------------------------------TCTTTTAAGATATTGACAATTTCTTCTTCTTCT------------------------------TATTCTTCCTCTTATGATTTAAATAGATTG---TACCCTTTTAATGATCATACTCTTTCAATTCCTCCAGTTTGTTTTTATTGTTATAGTAAT---------------------------------------------------------------------------------------------------
>Trimeroptes_luanchuanensis_Z322
---------------------------------------ATTTTAAAAAAATTTCCTCGATGAATCTATTCAACTAATCATAAAGATATTGGTACTTTATATTTTATTTTTGGA---------------TTTTGA------ACAGCTTTTTATGGTTCTTCATTAAGAATTTTAATACGTTTAGAATTAAGACAACCCGGATCTTACATTCATAATGATCATTTATATAACGTATTTGTTACATCACATGCTTTCATTATAATTTTTTTTGTGGTAATA---CCTGTATTAATAGGTGGTTTCGGTAATTGATTAATCCCTTTAATAATAGGGTGTCATGATATACATTTCCCACGAATAAACAAC---------------------------------CTAAGATTTTGGTTACTTTATCCAGCAATAACATTTTTAATTTTGTCTTCTTATGTTTCTATAGGAGCTGGGACTGGTTGAACAGTCTATCCCCCATTATCCAGAATCAGCTATCATAATGATATCTCAGTAGACTTAGCTATTTTTTCTCTACATTTAGGTGGAATTTCTTCTATCTTAAGATCTATTAATTTTATTACAACTATTTTTGTAATACGAATTTATAGGTTAAAAATAGAACAAATTCCTTTATTTATTTGATCAATATTAGTAACTTCATTTCTTTTACTTTTTTCATTACCAGTTTTAGCAGGAGCAATTACTATACTTTTAACAGATCGTAATTTTAACACATCATTTTTTGACCCAATAGGTGGTGGAGATCCTATTTTATACCAGCATTTATTTTGATTTTTTGGGCACCCTGAAGTATATATTTTAATCCTACCAGGTTTTGGTATTATT---TCACAAGTAATTAGTTTTTATTGTGGTAAATCAGAACCATTCGGATACTTAGGTATAGTATATGCAATTATTTCAATTGGAGTGTTAGGTTTTATAGTGTGAGCCCATCATATATTCACAGTA---------------------------------------------------------------------------------------------------------------------------------------------------------GGAATAGATATCGATACACGAGCCTACTTCACTGCTGCTACTATAATTATTGGAGTACCAACTGGTATCAAAATTTTTAGTTGAATAGCTACCATCTCAATATCAAAAGTCTCCTGAGAAACACCTATATACTGGTCAATAGGATTTCTATTCTTATTCACAATAGGCGGTCTAACAGGTATCGTCTTATCTAATTCTTCCATAGATATTGTTTTACACGAC------------------------------ACCTATTATGTAGTCGCACACTTCCATTACGTT---------CTATCAATGGGGGCTGTATTTGCAATCTTTGCAGGTTTAACACATTGATTACAAATTTTTTATTCTTTTAAACTAGACAATTTTATACTAAAATCTCACTTTTTCATATCTTTCATT---------------------------AGAGTTAATATAACTTTT---TTTCCACAACATTTTTTAGGTTTAAATGGGATACCACGGCGATATTCAGACTACCCCGACTCATTTTTTTATTGAAACATAATTTCTTCA------------------------------------------------------------------------ATTGGATCTTTTATCTCATTATTTTCT---------------------------------------------------------------------------CTTTTTTTTTTC------------------------------AGATTTTTAATCTGAAAATCCATA---------------------------------TCAAAAAAAATAATTACAATTTTTGTAAGAAGA------------------------------TCGGACTCATCTTTAGAGATATTTATAAAT---TATCCTTTAGAATTTCACACAATAAGTCAACCCATTAAACCACTACTAATAAATAAA------------------------------------------------------------------------------------------------------
>Trematuridae_sp.
---------------------------------------------------------------------------------------ATTGGAACAATATATTTAATTTTTAGT---------------GCATGA------TCTGGGATATTGGGTACTGCGCTAAGTATAATTATTCGATCAGAACTGGGACAACCAGGGTCCACAATTAGTGATGATCAAATTTTTAACGTTATTGTTACTGCACATGCATTTATTATAATTTTTTTTATAGTAATA---CCTGCTATAATTGGTGGATTTGGTAACTGATTAGTTCCATTAATACTAGGGGCTCCCGATATAGCCTTTCCACGAATAAATAAT---------------------------------ATGAGATTTTGATTGTTGCCCCCATCATTATCTTTATTATTGATATCCTCTATAGTAGAGTCTGGTGCTGGAACAGGATGAACTGTGTACCCCCCATTAGCCAATAATATTGCTCATAGAGGGTCTAGAGTTGATTTGGCAATTTTTTCTTTACATCTAGCAGGTGTTTCATCTATTCTAGGGTCTATTAATTTTATTACTACAATTATAAATATACGATCATATAATATAACCTTAGAACGAATACCCCTTTTTGTTTGATCTGTTCTATTAACTACAATTCTTCTACTACTTTCTTTGCCTGTATTAGCAGGGGCTATCACAATATTACTAACAGATCGAAACTTTAATACTAGATTCTTTGACCCTGCCGGAGGGGGGGACCCTATTTTATATCAACATCTCTTTTGATTTTTTGGTCACCCAGAAGTTTATATTTTAATTCTTCCTGGCTTTGGGATAATT---TCCCATATTATTTGTTTCCAAACCGGAAAAAAAGAAACCTTTGGAACTTTAGGTATAATTTATGCCATAGTTTCAATTGGACTTCTTGGGTTTATTGTGTGAGCACATCACATGTTTACAGTA---------------------------------------------------------------------------------------------------------------------------------------------------------GGAATAGATGTAGACACACGAGCATATTTTACGGCTGCTACAATAATCATTGCAGTACCCACTGGTATTAAAATTTTTAGCTGACTAGCCACCCTCCACGGGTCTAATGTAAAGTATGATACCCCACTATTATGATCAATAGGGTTTGTTTTTCTCTTTACTATTGGGGGAATAACCGGTGTAATTTTAGCAAATTCAGCCCTTGATATTATCTTACATGAT------------------------------ACATATTATGTTGTGGCCCACTTTCATTATGTT---------TTATCTATAGGGGCAGTTTTTGCCATTTTTGCTGGAGCATCCCACTGATTTCCTATAATATTTGGTCTTTCTATAAATAACACTCTTTTAAAATTACATTTTTTTATTATATTTATT---------------------------GGAGTTAATATAACTTTT---TTCCCACAACATTTCCTGGGCTTAAATGGCATACCTCGCCGCTATTCAGACTACCCAGATTATTTTACATGCTGAAACACCATCTCTACC------------------------------------------------------------------------TTTGGTTCTATTATATCTGTTCTTGGT---------------------------------------------------------------------------ATAGTTCTATAT------------------------------ATTTTTATTATTTGAGAAGCCTTA---------------------------------ATTTCTAAACGAATTATTATTAACTCACACTAT------------------------------GTTAATTCTTCAATTGAATGACAAATAAAT---TTTCCCCCTTCTGAGCACACATTTAATCAATCT------AATATATTAATTAAA---------------------------------------------------------------------------------------------------------
>Tityus_serrulatus
------------------------------------------------------CTGCGATGGTTATTTTCGACAAATCATAAAGACATTGGAACTATATATTTTTTATTAGGT---------------GTTTGA------GCTTCTATGGTGGGAACTGCTTTAAGATTTCTTATCCGTAGAGAAGTAGGATTTTCTGGTTCATTATTAGGAGATGATCAAGTTTATAATGTAATTGTTACGGCTCATGCTTTTGTGATGATTTTTTTTATAGTAATA---CCAATTATAATCGGAGGTTTTGGTAATTGATTAATTCCTTTAATGTTAGGGGCTCCTGATATGGCTTTTCCTCGAATAAATAAT---------------------------------ATAAGTTTTTGATTATTACCTCCTGCTTTTGTATTACTTTTATCTTCTGCCGCTTTAGAAAGCGGAGCAGGAACTGGTTGAACTGTTTATCCTCCTTTATCTTCAGGTTTGGCTCATGCAGGAGGGTCTGTTGATTTAACTATTTTTTCACTTCATCTGGCCGGTGTTTCTTCCATTTTAGGATCTATTAATTTTATTGTTACTATTATTAACATACGTGGTAAAGGTTTAACTTGAGATCGTATTCCATTATTTGTTTGATCTGTTCTTGTAACAGTAGTTTTATTATTATTATCACTTCCCGTCTTAGCAGGGGCTATTACAATATTACTTACAGATCGAAATTTTAATACTTCTTTTTTTGACCCTGCTGGGGGAGGAGATCCTATTTTATATCAACATTTGTTTTGATTCTTTGGACATCCTGAAGTTTATATTCTTATTTTACCTGGTTTTGGGATAGTA---TCTCATATGGTTAGACATCATACTGGTAAAAAGGAACCTTTTGGTTCCTTAGGAATAATTTATGCTATGGTAGCTATTGGAGGATTAGGCTTTGTTGTTTGAGCTCATCATATATTTACTGTA---------------------------------------------------------------------------------------------------------------------------------------------------------GGAATGGATGTGGATACTCGAGCTTATTTTACTGCTGCTACAATAGTAATTGCTGTACCTACTGGTATTAAGATTTTTAGTTGGTTGGCCACGTTACATGGGAGAAATATGCGTTTAGATTCTCCAATATTGTGAGCTTTGGGGTTTATTTTTTTATTTACTGTAGGAGGTTTAACAGGAGTAGTCTTGGCTAACTCTTCTTTAGATATTGTTTTACATGAC------------------------------ACTTATTATGTTGTAGCACATTTTCATTATGTT---------TTGTCTATAGGTGCAGTTTTTGCTATTTTAGGGGGAATAGTGGAATGATTTCCCATTATTTTAGGAGTTAATTTAAATGAACGAGCATTGAAGATACATTTTTTAATTATATTTTTA---------------------------GGGGTTAATATAACTTTT---TTCCCTCAACATTTTTTAGGTTTGAGAGGTATACCTCGTCGTTATTCAGATTCTCCTGATGTTTATTCTTGTTGAAATAATGTTTCAACA------------------------------------------------------------------------TTAGGTTCCTATATCTCTATTATTGCT---------------------------------------------------------------------------ACTTTTATCTTT------------------------------ATTTGTATTATCTGAGAAAGTTTT---------------------------------ATTTCTTGTCGAGGATGAGGAGGTTATAGAGCC------------------------------TCTTCATCCTCTTCTGAATGGTTACAAGGT---TACCCTCCAGAAAATCATACATATAATCATTTAATTATGAGTGTAATTTATGGCAACTTGAGG------------------------------------------------------------------------------------------------
>Tetra_suspensae_SD22
---------------------------------------ATTATAAATTACTTCTTTCGATGACTTAACTCTACTAATCATAAAGATATTGGTAGGCTATATTTTTTTTTCGGA---------------TTTTGA------AGAGCTCTATACGGCACATCTCTGAGTATAGTTATACGTTTGGAATTAAGTCAGCCAGGCTCTTTCATTTTTCATGATCATATCTATAATGTATTTGTGACTTCTCACGCTTTTATTATAATTTTTTTTGTGGTGATA---CCAGTATTAATAGGGGGGTTTGGGAATTGGCTTCTTCCTTTAATATTAGGGTGTCATGATATACACTTCCCTCGGATGAATAAT---------------------------------TTAAGTTTCTGGATGTTATTTCCAGCTATAAGATTTCTTATTTTATCCTCCTTTATTTGTCTAGGGGCAGGAATTGGGTGGACAGTTTACCCTCCACTTTCTAGAATTAAATTCCACAATGATATATCTGTAGATTTAGTTATTTTCTCTCTCCATCTTGGGGGGGTATCTTCTATTTTGAGGTCTATTAATTTTATTACTACTATTTTTACGATACGTTTTTCGGGATTTATTTTAGAGCGTCTACCCCTCTTTGTTTGGTCAATGTTAGTTACTTCTTTTTTACTATTATTTTCTCTCCCTGTTCTAGCTGGAGCTATCACTATACTTTTGACCGATCGAAATCTTAACACATCTTTTTTTGATCCTTTAGGTGGGGGGGACCCTATTCTTTACCAACATCTCTTTTGATTTTTTGGGCATCCTGAAGTTTATATCTTGATTCTCCCAGGCTTTGGTATCATT---TCCCAGGTAATCAGATTTTACTGCGGGAAGAGAGAACCTTTTGGGTATTTAGGAATAGTATATGCTATTTTCTCCATTGGTATCCTGGGATTTCTAGTTTGGGCCCACCATATGTTTACTGTG---------------------------------------------------------------------------------------------------------------------------------------------------------GGGATAGATATCGACACTCGTGCATATTTTACAGCTGCTACCATGATCATTGGGGTTCCTACCGGAATTAAAATTTTTAGTTGACTAGCAACTCTTTCTATATCAAGTGTTTCTTGAGAGGTTCCTATATTTTGGTGTCTTGGTTTTCTTTTTCTCTTTACTTTAGGAGGGTTGACAGGAATCGTTTTATCTAATTCCTCCTTGGATACTGTTCTCCATGAT------------------------------ACTTACTATGTTGTTGCTCATTTTCACTATGTA---------CTTTCAATAGGAGCTGTTTTTGCAATTTTTGCAGGCTTGACTCATTGGCTTCAAATTTTTTATGGGTTAAAGCTTTCAGAACTTGGCTTAAAATCTCATTTTTTCGTTTCTTTTATT---------------------------GGGGTTAATTTAACCTTT---TTTCCTCAACATTTTCTAGGGTTAAACGGGATGCCTCGTCGCTATTCTGATTATCCAGATTCTTTTTATCTTTGGAATATAATTTCCTCT------------------------------------------------------------------------ATTGGAGCTTGACTATCCCTCTTTTCC---------------------------------------------------------------------------TTAATTTATTTT------------------------------TGTTACTTAGTCTGAGATAGACTT---------------------------------TTAAAAAAGATACATTTATTCTCTGCGTTTAGC------------------------------CCC---TCTGCTATTGAAATTTCCTTGGGT---TACCCCATGGAAGACCATACTATCATATCTTCCCTAAAAACTTGTTCAATAAATAAA------------------------------------------------------------------------------------------------------
>Tetraspinus_sp._HEN26
------------------------------------ATTACTTTAAATTATTTTTCTCGTTGATTTAATTCCACAAACCATAAGGATATTGGAACCCTTTACTTTATTTTTGGA---------------TTTTGA------AGAGCTTTTTATGGATCATCTTTAAGGATAGTCATGCGAATAGAGCTTAGGCAACCTGGTTCGTTTATTTTTCACGATCACGTCTATAATGTTTTTGTAACTGCTCATGCTTTTATCATAATCTTTTTTGTAGTTATA---CCTGTTCTGATAGGGGGTTTTGGGAATTGACTTTTGCCTATAATGCTAGGGTGCCATGATATACATTTTCCTCGTATAAATAAT---------------------------------TTAAGATTTTGAATGCTTTTTCCTGCCATAACTTTTCTTATTTTATCTTCCTATCTTTCAATTGGAGCAGGAACTGGGTGGACAGTTTACCCTCCTTTGTCTAGAATTTCTTTCCATGGAGATTTTTCTGTTGATTTGGCTATTTTTTCCCTTCACTTAGGGGGGGTGTCTTCTATCCTTAGAAGAATTAATTTTATTACTACTATTTTTAGGATACGATTTTCAGGATTTAAATTGGAACGGCTGCCTCTTTTTGTTTGGTCTATATTAGTAACTTCTTTTTTGCTTCTTTTTTCCTTACCAGTTTTAGCTGGAGCTATCACAATACTTTTAACAGATCGAAACCTTAATACTTCTTTTTTTGACCCTTTGGGGGGAGGAGATCCTATTCTTTATCAACATCTATTTTGATTTTTTGGTCATCCTGAAGTTTATATTCTTATTTTACCTGGTTTTGGAATTATT---TCTCAAGTTATTAGGTTTTATTGTGGAAAAAGAGAACCTTTTGGTTATTTAGGTATGGTTTATGCTATTTTTTCTATTGGTATTTTAGGGTTCTTAGTATGGGCTCATCACATATTTACAGTA---------------------------------------------------------------------------------------------------------------------------------------------------------GGAATAGATATTGATACCCGAGCATACTTTACAGCAGCAACTATAATTATTGGGGTTCCCACGGGAATTAAAATTTTTAGATGGTTAGCTACTATTTCTATGTCCTCTGTTTCTTGGGAGGCTCCCATATTTTGATGTTTAGGTTTCCTATTTTTGTTCACTCTAGGAGGTTTGACAGGAATTGTCTTATCTAATTCTTCATTGGATATTGTCCTTCATGAT------------------------------ACATACTATGTTGTAGCTCATTTTCACTATGTT---------CTTTCTATAGGAGCTGTTTTTTCTATTTTTGCTGGATTTACGCATTGATTGCAAATATTTTATGGATTAAAATTTTCTGATTTTAGTTTGAAAGTTCATTTTTTTATTTCTTTTTTA---------------------------GGGGTTAATTTGACTTTT---TTTCCTCAACATTTTTTGGGTCTTAATGGTATACCTCGACGATACTCTGACTATCCAGATTCTTTTTTTCTCTGGAATTTAATTTCTTCT------------------------------------------------------------------------ATAGGTTCTTTAATTTCTATTTTTTCA---------------------------------------------------------------------------CTAATTTATTTT------------------------------AGTTTTTTAGTCTGAGACTCTTTT---------------------------------TCTAAAAAAATAAATTTTTTTATATCGGAGAGT------------------------------CCTTCAGCTTCCTTGGAGAATATTTTCGGG---GCTCCTATTGAAGACCATACTTTATCTAATTCTGTTAAAACTTCCTTCATAAATAAA------------------------------------------------------------------------------------------------------
>Tetra_sp.nov._Z400
---------------------------------ATAAAAATGTTGCAATCC------CGTTGAATTTATTCCACCAATCATAAGGATATTGGAACCCTTTACTTCTTTTTCGGT---------------TTTTGA------ACAGCTTTTTATGGTTCTACCCTAAGAGTGCTGATACGCCTGGAATTGGGTAGATCTGGTTCATTTATTTTTCATGACCATGTCTATAATGTATTTGTTACATCTCACGCTTTTATTATAATCTTCTTCGTTGTCATA---CCTGTCTTAATGGGGGGCTTTGGGAATTGACTCATCCCTTTAATATTGGGCTGTCAAGATATGCATTTTCCTCGTATGAATAAT---------------------------------TTAAGATTCTGACTCCTTTTGCCTGCTATAACTTTTTTAATTTTATCATCTTATCTCTCATTAGGCTGTGGTACCGGCTGAACGGTTTACCCTCCTCTTTCGAGGATTTATTTTCATAATGATGTTTCTGTAGATTTAGCTATTTTTTCCCTTCATTTAGGGGGAGTTTCCTCTATTCTTAGGTCTATTAATTTTATCACCACCATCAGAATTATACGTTTTTCAGGGATAGTTATAGAGCGGGTTCCCCTATTTATTTGGTCCATGTTGGTTACTTCCTTTTTGCTTTTGTTTTCCCTACCTGTTTTAGCGGGTGCGATCACTATACTCTTGACCGATCGTAATATTAACACTTCTTTTTTTGACCCCTTAGGCGGGGGGGATCCCATTCTTTACCAACACCTCTTTTGATTTTTTGGTCATCCAGAAGTTTATATCCTGATTTTGCCTGGGTTCGGTATTATT---TCTCAAGTGCTAAGCTTTTATTGCGGGAAAAGAGAGCCTTTTGGATACCTGGGCATGGTTTATGCCATTTTTTCTATTGGAGTTCTGGGATTTCTGGTATGGGCTCACCATATGTTTACGGTA---------------------------------------------------------------------------------------------------------------------------------------------------------GGCATAGATATTGATACTCGAGCTTACTTCACTGCAGCTACTATAATCATTGGGGTTCCAACTGGGATTAAAATTTTCAGTTGGTTAGCTACAATTAGGATGTCTTCGGTTACATGGGAAGTTCCAATATATTGGTGTATTGGTTTTTTATTTCTTTTTACTTTAGGAGGCCTAACTGGAATTGTTCTTTCTAATTCCTCATTGGATACAGTCCTACATGAT------------------------------ACCTATTACGTTGTTGCTCACTTTCATTATGTT---------CTTTCCATAGGGGCAGTCTTTGCCATCTTTGCGGGTATCACTCATTGATTCCAAATTTTCTACGGGACTAAAATTAGAAATTGAAAGTTAAAGTCCCACTTTATTCTAACTTTCTTA---------------------------GGAGTCAACCTAACTTTT---TTCCCCCAACACTTTCTGGGTCTTAACGGTATGCCTCGGCGTTATTCAGATTATCCTGACTCTTTTTATATATGAAACATTGTCTCTTCA------------------------------------------------------------------------GTTGGTTCTATGTTAAGAATCTTTAGG---------------------------------------------------------------------------CTTTGTTATTTT------------------------------GGTTATATTATATTGGAGAGTATT---------------------------------ATCAAGAAAATAAAATTTTTTTCCATATTATCT------------------------------TCC---TCTTCTTTAGAAGGCCTATGGAAT---TACCCCATCAAAGAACACACCTTAGATTCTCCTGTTAAGTGTTTGTACATGTTCAAG------------------------------------------------------------------------------------------------------
>Tetra_sp.nov._Z284
------------------------------------ATTACTTTTAACTACTTATCTCGATGGATTAACTCTACTAATCATAAAGATATTGGGACTATATATTTTGTTTTCGGA---------------TTTTGG------AGAGCTTTTTATGGGTCATCTTTGAGTATAGTTATACGGATAGAATTAAGACAACCAGGTTCTTTTATTTACCATGACCACGTGTATAACGTGTTTGTTACTTCTCATGCTTTTATTATAATTTTTTTTGTTGTGATA---CCTATCCTTATGGGAGGGTTTGGAAATTGACTTTTACCTCTGATATTGGGCTGTCATGATATGCACTTTCCTCGGATGAATAAT---------------------------------CTTAGATTTTGGATACTTTTTCCGGCTATGACTTTCCTAATTTTATCCTCTTATATTTCTGTAGGGGCAGGTACTGGGTGGACAGTTTATCCCCCCTTATCTAGTATTTCTTTTCATACGGATTTTTCAGTTGATTTAGCAATTTTTTCTTTACATTTAGGTGGTGTTTCTTCTATTCTTAGGAGAATCAATTTTATTACTACTATTTTTAGGATGCGTTTTGCTGGTTTTAAAATAGAGCGCCTTCCTCTTTTTGTTTGGTCTATACTTGTTACTTCTTTTCTTCTATTGTTTTCTCTGCCAGTTTTAGCTGGAGCTATCACTATACTTTTAACTGACCGAAATCTTAATACTTCTTTTTTCGACCCTTTAGGAGGGGGCGATCCTGTGCTCTACCAGCATCTATTTTGATTTTTTGGGCATCCTGAAGTGTATATTTTGATTTTGCCCGGGTTTGGGATTATC---TCACAGGTAATTAGATTTTATTGTGGTAAGGTTGAGCCATTTGGTTATTTAGGAATAGTCTATGCTATTTTTTCCATTGGAATTTTAGGGTTTTTAGTTTGGGCTCATCATATATTTACTGTT---------------------------------------------------------------------------------------------------------------------------------------------------------GGTATGGATATTGATACCCGAGCTTATTTTACTGCTGCTACAATAATTATTGGGGTGCCTACTGGGATTAAGATTTTCAGATGACTAGCTACTATCTCAATATCTTCTGTTTCTTGAGAAGCCCCTATATTCTGATGTTTAGGTTTTTTATTTTTGTTTACTCTTGGAGGTCTAACTGGTATTGTTTTATCTAATTCTTCTTTGGATATTGTTTTGCATGAC------------------------------ACGTACTATGTAGTAGCTCATTTTCATTATGTG---------CTCTCTATAGGAGCTGTTTTTTCAATTTTTGCAGGGTTTACTCATTGATTGCAAATTTTTTATGGGGTAAAAGTTTCTGATTTTAAATTAAAGATTCATTTTTTTGTCTCTTTTATT---------------------------GGGGTAAATATGACTTTT---TTTCCTCAACATTTTTTAGGTTTAAATGGGATGCCTCGTCGTTATTCTGACTACCCTGATTCTTTCTACTTGTGGAATTTGGTGTCTTCT------------------------------------------------------------------------ATAGGGGCTCTCCTTTCTATTTTTTCT---------------------------------------------------------------------------CTTATTTATTTT------------------------------AGATTCTTAATCTGGGAGTCTTTA---------------------------------TCTCTTAAAATAAATTTTTATAATTCTTATAGC------------------------------ACTAATTCTTCGTTAGAGAATTTAGAAGCT---AATCCTATTGAAGATCACACTCTAATTTACCCAATTAAGTCTACTTTTATGTCTTTAAAA---------------------------------------------------------------------------------------------------
>Tetra_sp.nov._CA43
---------------------------------------------------ATTAATCGTTGGTTTTATTCGACCAATCATAAAGATATTGGATCAATGTATTTCTTTTTCGGG---------------TTTTGG------AGAGCCTTCTATGGGACTTCCCTCAGGATAGTAATGCGTTTAGAATTAGGTCAGCCCGGGTCTTTCATTTTTCATGATCACCTTTATAATGTTTTTGTTACCTCCCATGCTTTCATCATAATTTTCTTTGTGGTAATA---CCTGTGTTGATAGGGGGTTTTGGTAATTGATTACTTCCTCTTATGCTCGGCTGTCACGACATGCACTTTCCTCGAATGAACAAC---------------------------------TTGAGATTTTGGCTTTTATTCCCAGCTATGTCCTTCTTGATTCTATCTTCCTTTATTTCCTTAGGGGCAGGGACAGGTTGAACTGTTTACCCTCCTTTGTCTAGGATTAGATTTCACAGGGATTTATCTGTAGATTTGGCTATTTTATCTCTTCACTTAGGAGGTATTTCCTCCATTTTAAGATCTATCAACTTTATCACCACGATCTTTGTGATGCGATTTTCCGGCCTTCTTATAGAACGATTACCTCTTTTTGTATGATCTATAATAGTAACCTCGTTTCTTCTCCTCTTTTCTCTCCCCGTTTTAGCAGGAGCCATCACAATACTTCTAAGTGATCGCAATCTCAATACTTCTTTCTTTGACCCTCTTGGGGGAGGAGATCCCATTCTTTACCAGCATTTATTTTGATTTTTTGGCCACCCAGAAGTCTACATTCTCATTCTACCTGGATTTGGGATTATC---TCTCAAGTTTTAAGATTCTATTGTGGTAAAAGGGAACCTTTTGGGTACCTGGGTATAGTTTACGCTATCTTTTCCATTGGAATTCTGGGATTTTTGGTATGGGCTCACCACATGTTTACGGTA---------------------------------------------------------------------------------------------------------------------------------------------------------GGCATGGATATTGATACCCGAGCATATTTTACTGCCGCAACTATAATTATTGGTGTTCCCACCGGGATTAAAATCTTCAGGTGATTAGCTACCATCTCCATGTCTAATGTTAGTTTCGAGACCCCTATACTATGGTGCATTGGGTTCATCTTCCTATTTACTTTGGGGGGTTTAACAGGAATCGTTCTTTCTAACTCCTCCTTGGATACAGTTCTTCATGAC------------------------------ACTTATTATGTGGTGGCTCACTTTCATTATGTT---------CTTTCCATGGGAGCTGTCTTCGCCATTTTTGCTGGTTTAACACATTGATTGCAGATCTTTTATGGTTTAAAATTTAGAGACTTTTCTCTCAAATGTCACTTCTTTATTTCCTTTTTT---------------------------GGAGTAAATCTAACTTTT---TTTCCTCAACACTTTTTGGGCTTAAATGGAATGCCTCGTCGATATTCGGACTACCCTGACTCTTTTTACTTATGAAACTTATTCTCTTCC------------------------------------------------------------------------TTAGGAGCTTGAATCTCTTTATTTTCT---------------------------------------------------------------------------CTTATATATTAT------------------------------TGCTTTCTAGTTTGAGAGTCATTT---------------------------------TCTAAAAAAATATGTTTGGAGTCTGTTTCTAGC------------------------------TCTTCTTCCTCTTTAGAATCTTGTTTTACC---TCCCCATTAGAGGACCATACTCTGTCCTGTTCTGTTAAAACTCTCATTATAAACAAA------------------------------------------------------------------------------------------------------
>Tetra_qingyuanensis_Z333
---------------------------------TTGTACTTTTCAGAGCCTTTCTCTCGATGGATGTATTCGACAAATCATAAAGATATTGGAACGATATATTTTATGTTTGGT---------------TTTTGA------ACTGCTTTTTATGGTTCATCCCTTAGATTGGTAATACGCCTGGAACTAGGAATGCCTGGTTCTTTTATTTTTCATGATCACGTGTATAATGTATTTGTAACCGCCCATGCTTTCATCATAATTTTCTTTGTAGTTATG---CCTATTTTAATAGGGGGGTTTGGTAATTGGCTTATTCCTTTGATGCTTGGTTGTCATGATATGCATTTTCCTCGCATAAATAAT---------------------------------TTAAGATTTTGACTTTTGTTTCCAGCAATACTTTTTCTTATTTTATCTTCTTATGTCTCCCTTGGATGTGGCACTGGTTGAACGGTCTATCCTCCTCTTTCTAGAATCTATTTTCATAATGATGTTTCTGTAGATCTTGCTATCTTTTCACTCCATCTCGGTGGGGTCTCTTCAATTTTAAGTTCAATTAATTTTATTACTACTGTGTTTGTCATGCGTTTCGCTGGGCTTTTAATAGAACGTTTGCCTCTTTTTATTTGATCCATATTAGTAACTTCTTTTCTTCTCTTACTTTCCCTTCCAGTTTTAGCAGGGGCAATTACCATGCTCCTTACAGATCGTAACCTAAATACTTCCTTCTTTGATCCTTTAGGGGGAGGGGACCCAATTTTATACCAACATCTATTTTGATTTTTTGGTCACCCCGAAGTTTATATTTTAATTCTTCCTGGATTTGGAATTATT---TCTCAAGTTTTAAGATTTTATTGTGGTAAAACTGAACCTTTTGGGTATTTAGGAATGGTTTACGCAATTTTTTCCATTGGGATTTTAGGGTTTTTAGTTTGAGCCCACCATATATTTACTGTG---------------------------------------------------------------------------------------------------------------------------------------------------------GGTATAGACATTGATACTCGTGCTTATTTCACCGCTGCTACAATAATTATTGGTGTTCCTACTGGAATTAAAATCTTTAGATGGTTAGCAACTATTTCTATGTCTAGGATCTCGTGGGAACCCCCCATATTTTGATGTTTAGGCTTTTTATTTTTGTTTACTTTAGGGGGGCTTACAGGCATTGTACTTTCTAATTCTTCTTTAGACACTGTTCTTCACGAC------------------------------ACCTATTATGTGGTAGCTCATTTTCACTACGTT---------TTGTCCATGGGTGCGGTATTTGCAATTTTTGCCGGGCTAACTCATTGATTTCAAATTTTTTATGGGGTTAAGGTTAGAGGATATAAGCTAAAGACTCATTTTCTCTTATCTTTTGTG---------------------------GGTGTCAATACTACATTT---TTCCCCCAACATTTTTTGGGGATAAACGGGATACCCCGTCGTTATTCTGATTACCCCGATTCTTTTTATTCTTGAAATATTTTGTCCTCC------------------------------------------------------------------------TTGGGATCTTTTATCTCTATGTTTAGA---------------------------------------------------------------------------CTTTGTTTTTTT------------------------------GCTTTTCTAATTTGAGAGGCGCTG---------------------------------ACCCTTAAAATAAAATTAATTTCCGTAGCTACT------------------------------CCT---TCTATACTAGAAACTTCAACTTCT---TACCCTCTTAGAGACCATACCCTAGAGTGTTCAATTAAATCTCTTTTTATACATAAA------------------------------------------------------------------------------------------------------
>Tetra_pyriana_HLJ98
---------------------------------------ATAAATATTTACATTCTTCGCTGACTCAACTCTACTAATCACAAAGATATTGGTACAATATATTTTTTTTTTGGA---------------TTCTGG------AGAGCTATGTATGGAACTTCTTTAAGAATGGTCATACGTTTAGAACTTAGTCAACCTGGATCTTTTATCTTCCATGATCATGTTTATAATGTGTTTGTAACTTCTCATGCCTTCATTATAATTTTTTTTGTTGTTATG---CCTGTTTTAATGGGGGGTTTCGGAAATTGATTACTTCCATTAATATTAGGTTGTCACGATATACATTTCCCTCGGATAAATAAT---------------------------------TTAAGGTTTTGGCTTCTTTTCCCCGCAATGAGATTTCTAATTTTATCTTCTTTAATATCTTTGGGTGCTGGGACAGGTTGGACTGTCTACCCCCCTCTTTCTAGAGTTTCCTTTCATAATGATATTTCTGTAGATTTGGCTATTTTTTCCTTGCACTTAGGGGGGGTTTCTTCTATTCTTAGTTCAATCAATTTTATTACTACTATTTTTTCTATGCGGTTTTATGGGTTTCCTCTGGATCGAATGCCTTTATTTGTGTGATCTATAATGGTCACTTCTTTTTTATTGTTATTCTCCCTGCCCGTGTTAGCGGGGGCTATCACTATGCTTCTCACTGACCGAAATTTAAATACTTGTTTCTTCGACCCTCTAGGAGGTGGGGATCCTATTTTGTACCAACACTTGTTTTGATTTTTCGGGCATCCAGAGGTTTACATCCTGATCCTACCAGGCTTTGGCATTATT---TCTCAAGTTATTAGATTTTATTGCGGTAAAAGAGAACCATTTGGTTATTTAGGGATAGTTTACGCTATTTTTTCTATCGGTATTCTCGGATTTTTGGTGTGGGCTCATCACATATTTACAGTG---------------------------------------------------------------------------------------------------------------------------------------------------------GGTATAGATATTGATACTCGAGCTTATTTCACTGCAGCAACTATAATTATTGGAGTGCCTACCGGAATTAAAATTTTTAGGTGAATAGCAACTTTATCTATATCTAAAATCTCTTGAGAGGCCCCTATATTTTGATGTTTAGGATTTTTGTTTTTATTTACCTTGGGAGGGTTAACGGGGATTGTGCTTTCTAACTCTTCTTTAGATACTATTCTTCACGAT------------------------------ACATACTATGTGGTGGCTCACTTTCACTATGTC---------CTTTCTATGGGGGCTGTTTTTGCTATCTTTGGGGGCTTGACACATTGGTTGCAAATTTTTTATGGTTTAAAGATTTCAGAAATTGGGTTAAAATCACACTTTTTTCTTTCTTTCGTA---------------------------GGGGTTAATTTAACTTTC---TTTCCCCAACATTTTTTAGGGTTGAATGGCATGCCTCGACGTTATTCTGACTACCCTGATTCTTTTTATTTGTGGAATCTTTTCTCTTCT------------------------------------------------------------------------TTAGGGGCTTGATTATCTTTGTTCTCA---------------------------------------------------------------------------CTCATTTATTTT------------------------------TGTTTTTTAGTTTGAGAGGCTCTT---------------------------------TCAAAAAAAATAAATTTCTACTCGGCTTACAGA------------------------------CCT---TCTTCTATTGAAACTTCTCTTAGT---TTCCCTTTAATGGACCACACAATTCTTTCTCCAGTTAAAACTTGTAAAATA------------------------------------------------------------------------------------------------------------
>Tetranychus_urticae
------------------------------------------------------ATAAAATGAATTATATCAACAAATCATAAAAATATTGGAACTATGTATTTTTTATTTAGA---------------TTATTT------TCAGGACTTATAGGGACTTCAATAAGAATTATTATTCGATTAGAACTAATAACACCAGGATCATTAATTCAAAATGATTTCATTTATAATTCAATAGTTACAACGCACGCTATAATTATAATTTTTTTTATAGTGATA---CCAGCTATAATTGGAGGATTTGGAAATTGATTGATTCCTTTAATAATTAATACTGTAGATTTATGTTTCCCGCGAATTAATAAT---------------------------------ATAAGATTTTGACTACTAATTCCTTCTTTAATATTAATAATTTCTTCATCCATAAAAAGTGTTTTAAATGGGGTGGGTTGAACAATATATCCTCCCTTAACTTCAATTCAATATTTTATATCTTCCTCTATTGAAATAATAATTTTTTCTTTACATATTGCAGGAATTTCTTCAATTGCTAGATCTATTAATTTTATTTCAACTATCCTATTAATAAAAAATAAAAATTATTTTTTAAGAAATTTAACTTTATTTTCTCTATCAATCTTAATTACTACATTTTTACTTTTATTAGCATTACCTGTCTTAGCAGGAGCAATTACAATAATTTTAATAGATCGAAATTTTAATACATCATTTTTTGATCCAAGAGGAGGAGGAGACCCAATTTTATATCAACATTTATTTTGATTTTTTGGTCACCCAGAAGTTTATATCTTAATCCTACCAGGTTTTGGGATAATT---TCACATGTTATTAGTTATAATTTAGGTAAAAAAGAAGTTTTTGGTAAAATTGGTATAATGTTTGCTATAATATCAATTGGTTTATTAGGATTTATTGTTTGAGCACATCATATATTTACAGTA---------------------------------------------------------------------------------------------------------------------------------------------------------GGTATAGATGTTGATACTCGAGCTTATTTTACAGCTGCCACTATAATTATTGCTATTCCTACTGGAATTAAAATTTTTAGTTGATTTACTACAATTTTAAATTCTCATATTAACTTTAATATTTCTATATATTGATCAATAGGATTTTTAATTATATTTTCTATTGGAGGATTTACAGGAATTGTAGCTTCAAATTCATGTTTAGATATTAATTTACATGAT------------------------------TCATACTATATTGTAGCTCATTTTCATTATGTA---------TTATCAATAGGAGCCGTATTTGCCATTTTTAGAGGATTATTTTTATGAATTCCATTAATATATAATATATATTTTAATAATAATATGTTAAAAATTCATTTTTGATCAAGAATAATT---------------------------GGAGTAAATTTAACTTTT---TTTCCACAACATTTTCTAGGTTTAATAGGTATACCTCGACGATATTCTGATTTTTTAGATTCTATATATATATGAAATTTTATTTCATCT------------------------------------------------------------------------ATAGGGTCATTAATAACTTTTTTTTCT---------------------------------------------------------------------------ATTATTTTAATG------------------------------CTATATATTTTTATAGAAAGATTT---------------------------------TTAATAAATAAAATTATTTTTATATTTGAAAGA------------------------------AATATAAATAATGCAGAATTTTTATTTTTT---TCTCCAATTAATAATCATACAATAATAGATTATAATATAATTTTTTTAAATAAA---------------------------------------------------------------------------------------------------------
>Tetra_lycopersici_FQ
---------------------------------------------------ATCTCTCGATGGATTTTTTCAACAAATCACAAAGATATTGGTACTATGTACTTTGTCTTTGGT---------------TTTTGA------ACTGCTTTTTACGGCTCTTCCCTAAGACTTTTAATGCGTCTGGAGCTTAGTCAACCAGGATCCTTTATCTTTCACGATCACGTTTATAATGTGTTTGTAACATCCCACGCCTTTGTCATAATTTTTTTTGTGGTCATA---CCAGTATTGATGGGTGGGTTTGGAAATTGGCTCATTCCTCTAATGTTGGGGTGTCATGATATGCACTTTCCTCGAATGAATAAT---------------------------------CTTAGATTTTGACTTCTCTTCCCAGCCATAATCTTCTTAATTCTCTCCTCATATATTTCCTTGGGGGCTGGGTCCGGTTGAACAGTTTACCCCCCTCTCTCCCATATTACCTATCATACTGATATTTCGGTTGATTTAGCTATCTTTTCTCTTCATTTGGGGGGTGTTTCTTCTATTCTCAGATCTATCAATTTTATTACAACTATTTTCACCATGCGATTTAACGGTCTTTATGCAGAACGTCTATCTCTATTTATTTGATCGATATTGGTTACCTCTTTTTTATTGCTTTTTTCTCTTCCTGTACTAGCAGGGGCCATTACCATGCTTTTAACGGATCGAAACTTAAATACATCTTTTTTTGACCCCTTAGGCGGTGGAGATCCAGTGCTTTACCAGCACTTGTTTTGATTCTTTGGACACCCAGAGGTTTATATTTTAATTTTGCCAGGATTTGGGATTATT---TCTCAAATTATTAGGTTTTACTGTGGAAAGAATGAACCTTTTGGTTACTTAGGGATAGTGTATGCCATTTTTTCTATTGGTGTCTTAGGGTTCTTAGTTTGAGCTCACCATATGTTTACTGTG---------------------------------------------------------------------------------------------------------------------------------------------------------GGCATGGATATCGATACTCGTGCTTATTTTACAGCTGCTACTATGATTATCGGTGTACCCACAGGAATTAAGATTTTCAGATGAATTGCAACTATCTCCATGTCAAAAGTCTCTTGAGACGCTCCTATACTATGATCCGTAGGATTCTTGTTTTTATTTACAGTAGGAGGGCTTACAGGTATTGTTTTATCTAATTCTTGCCTTGACACCGTACTACATGAT------------------------------ACATACTATGTGGTAGCTCATTTTCATTACGTT---------CTTTCTATAGGTGCGGTGTTTGCTATTTTTTCTGGAGTCACACATTGATTTCAAGTTTTCTATGGATTTAAGCTTTCAGAAAGATGCTTAAAAGTTCACTTTTACCTGTCTTTCTTA---------------------------GGGGTAAATTTAACATTT---TTCCCCCAACACTTTCTCGGTTTAAATGGCATGCCTCGGCGGTATTCAGACTATACAGATTCTTTTTACCTCTGAAATTACGTCTCTTCT------------------------------------------------------------------------ATTGGTTCTATTGTATCTATTTACTCT---------------------------------------------------------------------------TTAATTTATTTT------------------------------ATATTCATTATTTGAGAATCTCTC---------------------------------AGAATTAAGTCTTTGATTAGAGAAGATTTCGGG------------------------------GCTCCTTCTAATTCAGAACATTTATTTTCT---AGCCCTCTTCCTGAGCACACTCTAGATCAGTGCTCTAAGTCTGCCTTAATGCACATT------------------------------------------------------------------------------------------------------
>Tetra_lucidi_HEN8
---------------------ATGTTAATTTTTTCTTTAATTTTCAATTATCTCTCTCGTTGGGTTAACTCTACTAATCACAAAGATATTGGTAGTATATATTTCTTTTTCGGT---------------TTCTGA------AGAGCCCTTTATGGCACTTCTTTAAGTATAGTTATGCGTTTAGAGTTGGGTCAGCCCGGCTCTTTCATCTTTCATGACCATGTTTATAATGTTTTCGTCACATCTCATGCTTTTATCATAATTTTCTTCGTAGTGATG---CCGGTCTTAATAGGAGGGTTCGGTAATTGGTTGTTGCCTTTGATATTAGGTTGTCATGATATACATTTTCCTCGAATAAATAAT---------------------------------CTTAGGTTTTGAATGCTGTATCCTGCCATAAGGTTCTTGATTCTCTCATCTTTTATTTCTTTAGGGGCAGGTACTGGTTGGACTGTTTACCCTCCCCTATCTAGAATTTCTTTCCATAATGATATTTCAGTAGATTTGGCTATTTTTTCTCTACATTTAGGAGGTGTTTCTTCTATTTTAAGGTCCATCAATTTTATTACAACAATCTTCACCATACGATTTTCTGGTTTTAAAATAGATCGCCTTCCTCTTTTCGTGTGGTCTATGATGGTAACTTCTTTCCTACTACTTTTTTCTCTCCCTGTGTTAGCAGGGGCCATCACTATACTTCTTACTGATCGAAATCTCAATACTTCCTTTTTTGATCCTTTGGGGGGAGGGGACCCTATTTTGTACCAACATCTGTTCTGATTTTTCGGGCACCCTGAAGTCTATATCTTGATTCTTCCCGGATTTGGGATTATT---TCTCAAGTTCTTAGATTTTATTGTGGTAAGTCGGAGCCTTTCGGCTATTTAGGAATGGTTTATGCTATTTTT------------------------------TTCCATCGGAATTTTAGGATT------------------------------------------------------------------------------------------------------------------------------------------------------------------------------------------------------------------------------------------------CTTAGTTTGAGCTCATCACATATT---TACAGTAGGGATAGATATTGA---------------------------------------------------------CACTCGAGCTTA---TTTTACTGCAGCGACTATAATCATTGGGGTCCCTACAGGGATTATAATTTTTATATGGTTAGCTACTTTATCTATGTCTACCATTTCTTGAGAAACTCCTATATA------------------TTGGTGCATTGGGTTTTTATTTTTGTTTACTTTGGGTGGTTTAACAGGTATTGTTCTTTCTATTTCCTCGCTAGATACAGTTTTACACGATACATATTATGTTGTGGCTCATTTTCATTATGTTTTATCTATGGGGGCAGTTTTTGCTATCTTTGCAGGGTTGACCCACTGGCTTCAGATTTTCTATGGGATTATGTTGTCTGAAATAGGGTTGAAAGCTCATTTTTTCTTATCATTTTTAGGAGTCAATATGACTTTCTTTCCACAACATTTTCTTGGGCTAAATGGTATACCTCGTCGTTACTCAGATTACCCGGA---------------------------------------------------------------------------CTCTTTTTATTTATGGAATTTGGTTTCTTCTATCGGAGCTTGATTTTCTTTGTTTTCTCTTATTTATTTCTGTTTTTTAGTATGGGATGCCTTGTCTATAAAAATAAGATTTTTTTCTTCTCTCAATCCTTC------------------------------TTCTGTAGAGACGTCTCTTTTTTTTCCTTTGGAAGACCATACTGTTACCAATTCTGT---------------------------------------------------------------------------------------------------------------------------------------
>Tetra_louguantais_AH43
------------------------------------ATTTCATTAACATCTTTTTCACGTTGAATAAACTCCACAAATCATAAAGATATTGGTTCAATGTACTTTGTGTTTGGA---------------TTTTGA------AGAGCTTTTTATGGCACTTCATTGAGTATAGTTATACGAATAGAGTTGAGCAATCCGGGGTCTTTCATTTTTCATGACCATCTTTACAATGTTTTTGTGACTTCGCACGCCTTTATTATAATTTTTTTTGTGGTCATG---CCTGTTTTAATAGGGGGTTTCGGCAACTGGCTTCTTCCTTTAATATTAGGATGTCACGATATACATTTTCCTCGAATGAATAAT---------------------------------CTTAGGTTTTGGCTACTTCTCCCGTCTATAACTTTTTTAATCCTATCTTCCTTTGTCTCTTTAGGGGCAGGTACCGGTTGAACAGTATACCCCCCTCTTTCAAGAATTAGATTTCATAATGATATTTCGGTTGATCTTGCTATCTTTTCCCTACATCTAGGAGGAGTTTCCTCTATTCTAAGTTCTATTAATTTTATCACCACTATTTTTTCTATGCGTTTTGGAGGTCTTGTTCTTGAACGTATCCCTCTTTTCGTGTGAGCCATAATAGTGACTTCTTTCCTACTTTTGTTTTCTCTTCCAGTTCTAGCAGGAGCCATTACTATACTTCTTACCGATCGAAATGTAAACACTTCTTTCTTTGACCCGCTAGGAGGGGGGGATCCAATTCTTTATCAGCATTTATTTTGATTTTTTGGTCATCCTGAAGTTTATATTCTTATTCTCCCAGGGTTTGGTATTATC---TCTCAGGTGATCAGATTCTATTGTGGTAAGAGGGAACCTTTTGGGTATCTTGGGATGGTTTATGCGATTTTCTCTATTGGGGCTTTAGGTTTTTTAGTTTGGGCTCATCATATATTCACCGTT---------------------------------------------------------------------------------------------------------------------------------------------------------GGGATAGATATTGATACTCGAGCTTATTTTACAGCAGCTACTATAATTATTGGTGTTCCTACAGGAATTAAAATTTTTAGATGGTTAGCAACTGTAGCTTTTTCTAATGTATCTTGAGAGGCTCCTATATTATGGTCAATCGGGTTTATTTTTTTATTCACTTTAGGAGGTTTAACAGGGATTGTTTTATCAAATTCATCTTTAGACACTGTTCTTCATGAT------------------------------ACCTACTATGTAGTAGCTCATTTTCATTATGTC---------TTGTCGATAGGTGCGGTCTTTGCGATTTTTGCAGGGCTTACTCATTGGCTTCAAATTTTTTATTCTGTGAAATTCAGAGATTTAGGTCTTAAAATTCATTTTATTATTTCTTTTTTA---------------------------GGAGTAAATTTAACCTTT---TTCCCTCAGCATTTTTTAGGTCTCAATGGTATGCCTCGTCGTTATTCAGACTATCCAGACTCTTTTTACCTTTGAAACTTATTTTCTTCT------------------------------------------------------------------------ATTGGAGCTTGAATCTCTTTATTTTCT---------------------------------------------------------------------------CTTGTATATTTC------------------------------TGCTACTTGGTCTGAGAGGGTCTT---------------------------------TCAAAAAAAATGAATTTGGTTTCTACTTCTAGA------------------------------GCTAGATCTTCTTTGGAATTTTGCTCTTGT---TACCCTATAGAGGATCACACTCTAGTGGGCTCAGTCAAAACTATTAATTCT------------------------------------------------------------------------------------------------------------
>Tetra_cuihuae_QH6
---ATTTTTAGGGTATTTGCAATGCCCCTTAGTTCTTTAATTTTTAATATAATTTCACGTTGGTTTTATAGAACGAATCACAAAGATATTGGTTCTTTATACTTTCTTTTCGGA---------------TTTTGA------AGAGCTTTCTATGGCACCTCCCTAAGTATGGTGATGCGGTTAGAGCTCAGACAACCAGGTTCTTTTATTTTTCATGACCATCTCTATAATGTTTTTGTTACTTCTCATGCTTTTATCATAATCTTCTTCGTGGTCATG---CCGGTGCTTATGGGGGGTTTCGGAAACTGGCTGCTCCCCCTCATATTAGGCTGTCACGATATGCATTTTCCACGAATAAACAAT---------------------------------CTTAGATTCTGAATGCTGTTGCCAGCGATAACTTTCCTGGTGTTGTCTTCTTACATTTCTTTGGGAGCTGGTACTGGGTGGACAGTTTACCCACCCCTCTCTAGTATTAGGTTCCATAATGATATTTCAGTCGACTTAGCCATTTTCTCCCTTCACTTGGGGGGAGTCTCCTCTATTTTGAGTTCTATCAATTTTATTACTACAATGTTCGTAATGCGCTTTATAGGTATGCCTATAGAGCGTGTGCCCTTATTCGTTTGGGCTATAATAGTGACCTCTTTTCTTCTATTATTTTCTCTTCCAGTTCTAGCGGGGGCAATTACTATGCTCCTAACAGATCGAAATATCAATACTTCTTTCTTTGACCCTTTGGGGGGAGGGGATCCCATTCTTTACCAGCATTTATTCTGATTCTTTGGCCACCCGGAAGTTTATATCCTAATTCTACCCGGATTTGGTATCATC---TCCCAGTTGATCAGTTTTTACTGTGGTAAGAACGAACCATTCGGGTATCTAGGTATGGTATACGCTATTTTCTCTATTGGTATTCTAGGATTCCTGGTTTGGGCCCACCACATGTTCACCGTA---------------------------------------------------------------------------------------------------------------------------------------------------------GGGTTGGATATTGATACTCGAGCTTACTTTACAGCAGCCACTATAATTATCGGGGTTCCTACCGGAATTAAAATCTTTAGATGGCTTTCTACGGTAGCTTTTTCTAATGTATCCTGGGAAACCCCTATGTTTTGGTGTATGGGGTTTATTTTCCTTTTCACCTTGGGGGGTCTTACAGGTATCGTTCTCTCTAATTCTTCCCTTGACACAGTTCTTCATGAC------------------------------ACTTACTACGTGGTGGCACACTTTCATTACGTC---------CTCTCTATGGGGGCTGTATTTGCTATTTTTGCTGGTTTAACGCATTGATTACAAATTTTTTATGGGCTAAAAATAAGGGAGAGGAATCTTAAATCCCATTTTGTAGTTTCTTTCGTT---------------------------GGGGTTAATCTAACCTTC---TTCCCTCAGCATTTCCTAGGCCTCAATGGTATACCTCGGCGTTACTCTGACTATCCAGATTCCTTTTATTTTTGGAATATAATTTCCTCC------------------------------------------------------------------------GTTGGAGCTTGGATCTCCTTATTTTCA---------------------------------------------------------------------------CTAATCATTTTT------------------------------TGCCTGATCTTCTGAGATTCAATA---------------------------------AATAAAAAAATACTCTTCTTT---------------------------------------------------------------------------------------------CTTCTTCTTTCTTCTATT---------------------------------------------------------------------------------------------------------------------------
>Tegonotus_celtis_YN448
------------------------------------ATTTATAATTCTATTTTTTCTCGATGGGCATTCTCCACTAACCATAAGGATATTGGAACTATGTATTTTTTTTTTGGT---------------TTTTGG------TCTGCTTTTTACGGTACTTCTTTAAGAATGTTAATGCGTTTAGAGTTAGGTCATTTAGGTCCTTTTTTTTTTCAGGATCACATGTATAATGTCTTTGTAACTTCTCATGCTTTTATTATAATTTTTTTCGTTGTCATA---CCCATCCTAATAGGAGGTTTCGGGAATTGGCTTATCCCAGTAATGATAGGTTGTCATGATATGCATTTTCCTCGTATAAATAAT---------------------------------CTTAGATTTTGATTGCTTTTTCCAGCTATAATCTTTCTTATTTTATCTTCCTATTTATCTCTTGGGGCTGGTACTGGATGGACAGTTTATCCTCCTCTTTCCAGTTCTTATTTTCATAATGATATTTCAGTAGACTTGGCTATTTTTTCTCTTCATCTGGGGGGAGTTTCTTCTATTCTTAGTTCAATTAATTTTATTACAACCATCTTTGTTATACGATTTTCTGGTTTAATTTTAGAACGTTTACCTCTTTTTATCTGGTCTATAATAGTAACTTCTTTTTTACTTTTATTCTCCCTCCCCGTGTTGGCTGGAGCTATCACTATACTTTTAACAGATCGTAATTTAAATACTTCTTTTTTTGATCCGTTAGGAGGTGGGGATCCTATTTTGTATCAGCATTTATTTTGATTCTTCGGCCATCCTGAAGTCTATATTCTTATTTTACCTGGGTTTGGTATTATT---TCTCAAGTTATTAGATTTTATTGTGGTAAATCCGAACCTTTTGGTTATTTGGGTATAGTTTATGCTATTTTTTCAATTGGAATTTTAGGGTTTTTAGTGTGGGCCCATCATATATTCACAGTA---------------------------------------------------------------------------------------------------------------------------------------------------------GGAATGGATATTGATACTCGTGCTTATTTTACAGCTGCTACTATAATTATTGGTGTTCCTACTGGTATTAAAATTTTCAGTTGATTGGCTACTATTTCCATGTCTAATGTTTCCTGGGAGGCTCCTATACTATGAAGACTCGGATTTTTGTTTCTCTTCACTCTAGGTGGTTTAACTGGAATTGTTTTGTCCAATTCTTCGCTAGATACAGTGCTCCATGAT------------------------------ACTTACTACGTAGTTGCCCATTTTCATTATGTT---------TTGTCTATAGGAGCCGTTTTTGCAATTTTTGCTGGCTTCACACATTGATTTCAAATTTTTTATGGCATTAAAATTAGAGATTTGAGCTTAAAAGTTCATTTTTTAATTTCTTTTTTA---------------------------GGAGTAAATTTGACTTTT---TTTCCTCAACATTTTTTAGGTCTTAATGGTATACCTCGTCGTTACTCTGATTTTCCTGATTCTTTCTATTTATGGAATCTTTTTTCTTCT------------------------------------------------------------------------ATTGGTTCAATAATTAGTCTTTTTTCT---------------------------------------------------------------------------CTAATTTATTTT------------------------------ATATTTCTTGTTTGATCTTCTGTA---------------------------------ACGATCAAAATAAAACTTTTTTCTTCCCACGGT------------------------------TCCTCCTCATCTAGAGAAAGATTTTTTCTC---TTTCCTTTGCCGGAGCATACTTGTGATTTTTCTGTTAAATCTTTAGGTATATCTCGT------------------------------------------------------------------------------------------------------
>Tegolophus_ulmi_CQ4
------------------------------ATTTCTTGAGTTCATATTAACCTCTTACGTTGAATCTTCTCAACTAATCATAAAGATATTGGAACCATATATTTTGCTTTTGGA---------------TTTTGA------TCTGCTTTTTATGGCACATCTCTTAGTATACTTATACGCCTTGAATTAGGACATTTAGGTTCTTTTATGTTTCATGACCATATGTACAATGTTTTTGTCACGTCTCATGCTTTTATCATAATTTTTTTCGTAGTTATA---CCTATTTTGATAGGAGGCTTTGGAAATTGGCTTATTCCTGTGATGATAGGTTGCCATGATATGCATTTTCCTCGTATGAACAAT---------------------------------CTTAGATTTTGACTTTTATTCCCTGCTATAATCTTTCTTATTTTGTCCTCCTATCTTTCTTTAGGTGCAGGGACTGGCTGAACCGTGTATCCACCGCTCTCTAGAGTTTATTTTCATGGTGATATTTCTGTTGATTTGGCTATTTTTTCCTTACACCTAGGGGGAGTTTCTTCAATTTTAAGGTCTATTAATTTTATTACCACCATTTTTGTTATGCGATTTTCGGGTCTTATTATAGAACGTTTACCTCTTTTTATTTGGTCTATAATAGTTACTTCTTTTCTTCTTCTTTTCTCTTTACCCGTTTTAGCTGGAGCTATTACCATACTTCTCACGGATCGTAACTTAAATACTTCTTTTTTTGACCCTTTAGGGGGAGGGGACCCTATTTTGTACCAGCACCTTTTCTGATTTTTTGGCCATCCTGAAGTTTATATTTTGATTCTTCCTGGATTTGGCATTATT---TCACAGGTTATTAGATTCTATTGTGGTAAGTCGGAGCCTTTTGGGTATTTGGGCATAGTTTATGCTATTTTTTCTATCGGAATCTTAGGATTCTTGGTTTGAGCACATCACATGTTTACTGTA---------------------------------------------------------------------------------------------------------------------------------------------------------GGAATAGATATTGATACACGAGCTTATTTTACGGCTGCCACCATGATTATTGGAGTCCCGACGGGAATCAAAATTTTTAGGTGATTAGCTACTATTTCTATGTCGAATGTGTCCTGGGAGGCCCCCATACTTTGAAGTTTAGGTTTCCTTTTTCTTTTTACTTTAGGAGGTCTCACTGGAATTGTACTTTCCAACTCCTCTCTTGATACAGTTCTCCATGAT------------------------------ACCTACTACGTCGTTGCTCATTTTCATTATGTG---------TTATCCATAGGAGCCGTTTTTGCTATTTTTGCTGGCTTTACCCACTGAGTTCAAATTTTTTATGGATTCAAAATGAGAGATTTCAAATTAAAAGTTCATTTTATAGTCTCATTTTTA---------------------------GGGGTCAATTTAACTTTT---TTTCCTCAACATTTTTTAGGTTTAAATGGAATGCCTCGTCGTTATTCTGACTTTCCAGATTCTTTTTTTCTTTGAAATTTATTTTCTTCT------------------------------------------------------------------------ATTGGTTCCATGATTAGATTATTTTCT---------------------------------------------------------------------------TTAATTTATTTC------------------------------ACATTTTTAGTATGAAGGTCAATT---------------------------------TCTTCTAAGATAAATCTTTTTTCTTCTAACAGT------------------------------CCTTCTTCTGTTACTGAGGATTTCTTTTCT---TTCCCCCTACCTGAACATACTTGTGAGTTTACTATCAAATCTTTAGAAATGTCTCGT------------------------------------------------------------------------------------------------------
>Tegolophus_tremae_Z368
------------------------------------ATTTATAATTTTAATATATCTCGTTGAATTTTCTCAACTAATCACAAAGATATCGGTACTATGTATTTCGTCTTTGGA---------------TTTTGA------TCTGCTTTTTATGGTACCTCTTTAAGGATACTTATACGACTTGAACTAGGCCATCTGGGGCCTTTCATATTTCATGATCATATATATAATGTTTTTGTCACCTCCCACGCTTTTATTATAATTTTTTTTGTAGTTATA---CCTATTTTAATAGGGGGTTTTGGAAATTGGCTAATTCCTGTAATAATGGGTTGCCACGATATGCATTTTCCTCGAATAAATAAC---------------------------------CTCAGATTCTGACTTTTATTTCCCGCTATAATTTTTTTAATTTTATCTTCTTACCTATGTTTAGGAGCAGGAACGGGATGGACTGTATATCCTCCTCTTTCTAGAATTTCTTTTCATAATGATATTTCCGTTGATTTAGCTATTTTTTCTCTCCATCTGGGAGGAGTTTCTTCAATCTTGAGTTCTATCAATTTTATTACTACTATTTTTGTCATACGATTCTCAGGTTTAATTATAGAGCGTTTACCTTTATTTATTTGGTCTATAATAGTGACCTCGTTTCTTCTCTTGTTCTCTCTACCTGTTTTAGCCGGGGCTATTACCATGCTTCTTACTGATCGTAATCTTAATACTTCTTTTTTTGACCCCTTGGGAGGTGGGGACCCTATTTTGTATCAACATCTATTTTGATTTTTTGGTCATCCCGAGGTTTACATTCTAATCCTTCCGGGATTTGGAATTATT---TCTCAAGTTATTAGATTTTATTGCGGAAAATCCGAACCCTTTGGATACTTGGGTATAGTATATGCTATCTTCTCTATTGGAATTTTGGGATTTTTAGTCTGAGCTCACCATATATTTACCGTG---------------------------------------------------------------------------------------------------------------------------------------------------------GGAATAGATATTGATACTCGAGCGTATTTCACTGCTGCTACTATAATTATTGGAGTTCCTACCGGAATTAAAATTTTTAGATGATTAGCTACTATTTCCATGTCTAACGTATCTTGGGAAGCTCCTATGCTTTGAAGTCTAGGGTTCCTTTTTTTATTCACCCTAGGTGGACTCACCGGTATCGTCCTTTCTAACTCTTCTTTAGATACTGTTCTTCATGAC------------------------------ACTTATTATGTTGTAGCCCATTTCCACTATGTC---------TTATCCATAGGAGCTGTCTTTGCCATTTTTGCTGGATTCACTCATTGGGTTCAAATTTTTTATGGGTTTAAGATAAGAGATTTTAAATTAAAAGTTCATTTTTTAGTTTCCTTTTTG---------------------------GGAGTGAATTTAACTTTT---TTCCCCCAACATTTCTTAGGACTTAATGGGATACCCCGCCGGTATTCAGATTTTCCTGATTCTTTTTTCCTTTGGAATTTAGTCTCGTCT------------------------------------------------------------------------ATCGGTTCTATAATTAGCCTATTTTCT---------------------------------------------------------------------------CTTATTTACTTT------------------------------ACATTTTTAGTTTGGAGATCAATC---------------------------------TCTCTTAAAATAAAAGTTATTTCTTCTTATAGA------------------------------GCTTCCTCCTTCAGTGAGGATTCTTTTTAT---TTCCCTCTTCCTGAGCACACTTGTGAATTTACCATTAAATCTTTAGAAATGTCTCGT------------------------------------------------------------------------------------------------------
>Tegolophus_oblatus_QH7
------------------------------------------ATAAATTATTTTTCTCGGTGAGTTAATTCTACTAATCACAAAGATATTGGTTCAATATATTTCATTTTTGGA---------------TTTTGA------AGAGCTATCTATGGCACTTCTTTAAGTATAGTTATGCGTTTAGAACTTAGGCAGCCGGGTTCCTTTATTTTTCATGATCATGTATACAATGTATTTGTGACTTCCCACGCTTTTATCATAATCTTCTTCGTTGTTATG---CCTGTCCTTATAGGAGGGTTTGGTAATTGACTTTTACCTCTTATGCTAGGTTGTCATGACATACATTTTCCTCGTATGAATAAT---------------------------------CTAAGATTTTGAATGCTTTATCCCGCTATAACCTTTTTGATTTTGTCTTCTTTTATCTCCTTAGGGGCTGGGACTGGGTGAACAGTTTATCCTCCTTTGTCTAGTATTAGTTTTCATAACGACATCTCCGTAGATTTGGCAATTTTTTCTTTACATTTGGGGGGAGTTTCTTCCATTTTAAGTTCTATCAATTTTATTACCACCATTTTTAGCATACGATTCTCCGGTTTCAAAATGGATCGTTTACCTCTTTTTGTGTGATCCATAATAATTACCTCGTTTCTTCTACTTTTCTCTTTACCTGTTTTAGCAGGGGCCATTACCATGCTTTTAACGGATCGGAATCTTAATACTTCTTTCTTCGACCCTTTGGGGGGAGGAGACCCTATTTTGTATCAGCATTTATTCTGATTTTTTGGGCATCCTGAAGTTTATATTCTCATTCTTCCCGGGTTTGGGATTATT---TCTCAAGTAATTAGATTTTATTGTGGCAAATCTGAGCCTTTCGGATATTTAGGCATAGTGTACGCTATCTTTTCTATTGGAGTCTTGGGATTTTTAGTGTGGGCTCATCATATATTTACAGTA---------------------------------------------------------------------------------------------------------------------------------------------------------GGCATAGATATTGACACTCGAGCTTATTTTACGGCTGCTACGATGATTATTGGGGTTCCTACAGGAATTAAAATTTTTAGATGGCTAGCCACTTTGTCTATGTCTAGTATTTCTTGGGAAGCCCCAATATTCTGGTGCATTGGGTTTTTATTCCTGTTTACGTTAGGAGGGTTGACGGGAATCGTGCTCTCTAATTCTTCTCTAGACACTGTTTTACATGAT------------------------------ACTTATTATGTAGTAGCTCATTTCCACTATGTC---------TTGTCTATAGGAGCAGTTTTTGCTATTTTTGCTGGGTTAACTCATTGGCTGCAAATTTTTTACGGGTTAAAATTCTCAGAAATTGGTCTTAAGTCACATTTTTTCGTTTCATTTCTA---------------------------GGAGTAAATCTTACTTTC---TTTCCTCAGCATTTCCTGGGGTTAAACGGGATGCCACGTCGATACTCTGATTATCCAGATTCTTTCTATCTGTGGAATCTTTTTTCTTCT------------------------------------------------------------------------GTGGGAGCTTGGATTTCTCTTTCTTCT---------------------------------------------------------------------------CTGATTTATTTT------------------------------TGCTTTTTAGTCTGAGACGGACTA---------------------------------TCTAGAAAAATAAATTTTTTTTCCTCTTCTAAC------------------------------CCT---TCTTCTTCAGAAGCTTCTTTCTTT---TACCCACTTCCTGACCATACTGTTTCTACTTGTGTTAAAACTTCTACTATAGATAAG------------------------------------------------------------------------------------------------------
>Tegolophus_miscanthus_Z371
---------------------------------------------------------------------------------------ATTGGAACAATATATCTCATGTTCGGA---------------TTTTGA------ACAGCTTTCTACGGCTCTTCTCTTAGCTTGATTATACGATTGGAACTTAGACAAGGGGGAATCTTTTTGGGCCACGACCACCTTTACAATACCTTTGTGACTTCTCACGCTTTTGTTATGATTTTTTTTGTAGTTATA---CCTATTTTAATGGGGGGACTTGGTAATTGGTTAATCCCGCTGCTACTTGATATTCCTGATATGTATTTTCCCCGAATGAATAAT---------------------------------CTCAGATTTTGGTTACTAGTCCCAGCTATGCTATTTTTGGTGTTATCTAGTTTAGTGGGTAATGGGGCTGGAACTGGTTGAACAGTATACCCCCCTCTTTCCTCTCTTGCTTTTCACGGAGATTCTTCAGTAGATTTTGCTATTTTCTCTCTTCACTTAGGGGGGGTGTCTTCTATCTTGAGTTCAATTAACTTTATTACCACGGTTTTCATGATGCGCTCCTCTGGCATGAATCTTGAGCGGCTTCCCCTACTCCTTTGATCTTTATTGATCACTTCTTTTCTTCTTTTATTTTCCCTGCCAGTGCTAGCTGGTGCTATCACCATGCTTCTGACTGATCGAAATATTAATACTTCTTTCTTTGACCCTCTTGGAGGGGGGGATCCTGTACTATACCAGCATTTATTCTGATTTTTTGGCCATCCAGAAGTCTATATTCTTATTCTTCCTGGGTTTGGGATTGTC---TCTCACTTGCTTAGCCTATATTGCGGTAAAACTGAGCCTTTTGGGTATAGGGGCATGGTCTATGCCGTACTTTCCATTGGCCTTTTGGGCTTTCTAGTTTGAGCACACCACATGTTTACGGTG---------------------------------------------------------------------------------------------------------------------------------------------------------GGTATGGACATTGATAGGCGTGCTTATTTTACTGCGGCAACTATGGTTATTGGGGTTCCAACAGGCATTAAAATCTTTAGGTGGCTTTCTACAATAGCCCAAAGAAATATTTCTTGACAGTCCCCCGTTTTATGAGTGTCAGGTTTCTTGTTTCTTTTTACCTTAGGGGGCTTAACAGGAATTGTGCTTTCTAACTCGTCCTTGGATATTGTATTGCATGAT------------------------------ACCTATTACGTAGTAGCTCACTTTCACTATGTT---------CTTTCTATGGGTGCTGTTTTCTCTATCTTCGCTGGTCTTAGGCACTGACTAGAATCTTTTTACGGCTTCAAAATTCCTGATTCTTCTTTAAAATCCCATTTTTTTTTGACCTTTTTG---------------------------GGTGTTAATCTCACTTTC---TTTCCCCAACATTTCTTGGGTCTAAACGGAATACCTCGTCGATATTCGGACTACTCTGATTCTTATTATACCTGAAATTTTTGATCTTCT------------------------------------------------------------------------TTAGGTTCCTTTATTTCAATTTTCTCT---------------------------------------------------------------------------TTAATTTATTTT------------------------------GTTCTCTGTATTTGAGAGGCCTTA---------------------------------GTAAAAATGTCCGTTATGGTGGTATCTGCTGGC------------------------------AGGTCCTCTTACACTGAAAATTTTAATTGT---ATTCCTTACAAAGATCACACTTCTCCACAATTTACCGGAATTTTATGGGTGTCTAAAGAAGATTCATTAGAAGAGGTCAGCACTGCTGGAATTACTTCGTTTTCTACAGATAAAATAAAT---------------------------------------
>Tegolophus_miscanthus_Z336
------------------------------------------ATAAATTATCTTAACCGATGAATTAATTCTACTAATCACAAAGATATTGGATCCATATATTTCCTCTTTGGA---------------TTTTGG------AGCGCTTTTTATGGTTCTTCTCTAAGAATGGTGATACGGATGGAGCTCTCTCAACCCGGTTCCTTTATTTACCATGATCATGTCTATAACGTTTTCGTCACTGCTCATGCTTTTATTATAATTTTTTTTGTCGTCATG---CCAGTGTTGATGGGTGGTTTTGGCAATTGACTTTTACCCATTATATTAGGTTGCCATGACATGCATTTTCCTCGGATAAATAAT---------------------------------CTTAGTTTTTGATTGTTATTTCCGGCTATAAGATTTTTAATTTTATCAAGTTATAGATCTTTAGGTGCTGGGACAGGGTGGACTGTCTACCCCCCTCTTTCTAGAATCTCTTTTCACACTGATTTTTCAGTAGATCTAGCTATTTTTTCTCTTCACTTAGGGGGAATTTCTTCCATCCTTAGAAGAATCAATTTTATTACTACCATCTTTTCCATACGATTTTCTGGTTTTAAAATTGAGCGGTTGCCCCTTTTCGTGTGGTCAATGTTGGTCACTTCATTCCTTCTTCTATTTTCTTTACCGGTTCTGGCAGGGGCTATCACTATACTTCTTACAGATCGAAATCTTAATACTTCATTCTTTGACCCCTTAGGAGGCGGGGATCCCATTCTTTACCAACATCTTTTTTGATTTTTTGGTCATCCTGAGGTTTATATTCTAATTCTACCTGGATTTGGAATTATT---TCTCAAGTTATTAGGTTTTACTGTGGGAAAAAAGAACCCTTTGGCTACCTAGGAATGGTTTATGCTATTTTTTCTATTGGGGTTCTAGGGTTTTTGGTATGAGCTCATCACATATTTACTGTC---------------------------------------------------------------------------------------------------------------------------------------------------------GGCATAGATATTGATACCCGAGCTTATTTTACTGCAGCTACCATGATTATTGGCGTTCCTACGGGAATTAAGATCTTTAGGTGGCTTTCTACCATAAGAATGTCTTCTGTTTCTTGGGAGGCCCCTATATTGTGATGTGTAGGCTTTCTTTTCTTGTTTACTTTAGGGGGTTTAACTGGAATTGTTCTTTCTAATTCTTCTTTGGATACCGTCTTACACGAT------------------------------ACTTATTATGTGGTAGCACATTTTCACTATGTT---------CTTTCTATGGGGGCCGTTTTTTCCATTTTCGCGGGGCTTACTCATTGGTTACAGGTCTTTTATAGATTCAAATTTTCAGATTTTACTTTAAAAGTTCATTTCTTTTTATCTTTTTTA---------------------------GGAGTCAATTTAACTTTT---TTTCCTCAACATTTTCTTGGTTTAAATGGGATACCCCGTCGTTACTCGGATTATCCAGATTCTTTTTTTCTATGGAATTTATGCTCTTCA------------------------------------------------------------------------TTAGGAGCCCTGATTTCAGTTTTTTCT---------------------------------------------------------------------------CTTATTTTTTTT------------------------------AGCTTTATTATTTGAGATTCTTTC---------------------------------TCAAAAAAAATAAGTTTTTTCAGGTCTTGCAGA------------------------------AGTTCCTCTTCTTGCGAGTTTTCTTTAAAT---TTGCCTATGGAAGAACATACTTTTTCTAACTCTATTAAATCCTCTATCATAATTTCT------------------------------------------------------------------------------------------------------
>Tegolophus_lespedezae_HEN12
------------------------------------------ATTCAATCTCTCACCCGTTGAGTATACTCCACTAATCATAAAGATATTGGAACAATATATTTTATATTTGGC---------------TTCTGA------ACTGCTTTTTATGGTTCTTCCCTGAGGTTAGTTATACGCCTAGAGCTGGGTATGCCCGGCTCTTTTATTTTTCATGATCATGTTTATAACGTATTTGTGACTTCTCACGCTTTTATCATGATTTTTTTTGTGGTTATG---CCTCTTTTAATAGGGGGGTTTGGAAATTGATTAATCCCTCTTATGCTTGGCTGCCACGATATACATTTTCCTCGTATAAATAAT---------------------------------TTAAGATTTTGGCTTCTACTTCCCGCCATATTTTTCTTAATTTTGTCCTCTTATATTTCTTTGGGGTGTGGGACAGGGTGGACTGTCTATCCGCCTTTGTCTAGAATTTACTTTCACAATGACATTTCTGTTGATTTAGCCATCTTTTCCTTGCATTTGGGGGGAGTATCCTCAATCTTAAGGTCTATTAACTTCATTACTACTGTCTCTGTCATACGTTTTGCGGGTTTATTAATAGAACGCTTGCCTCTATTCATTTGGTCTATATTAGTTACCTCTCTTCTTTTGCTTCTGTCTTTGCCAGTATTGGCAGGCGCAATTACAATGTTGCTGACAGATCGAAATTTGAATACCTCTTTCTTTGATCCTTTAGGGGGTGGGGATCCTATCTTATATCAACATCTATTTTGATTTTTTGGTCATCCTGAGGTTTATATTCTTATCTTACCAGGATTTGGAATTATT---TCTCAAGTTTTAAGATTTTATTGTGGAAAATCTGAACCCTTTGGATATTTAGGGATAGTTTACGCAATCTTTTCTATTGGGATTCTTGGGTTCTTAGTTTGAGCTCACCATATGTTTACTGTA---------------------------------------------------------------------------------------------------------------------------------------------------------GGAATGGATATTGATACTCGTGCCTATTTTACTGCTGCTACAATAATTATTGGGGTACCTACCGGGATTAAAATCTTCAGATGACTGGCCACTATTTCTATATCTTCCATTTCCTGAGAACCCCCTATGTTCTGGTGCATGGGATTCTTATTTTTATTCACATTAGGAGGGCTAACGGGTATCGTTCTTTCTAATTCTTCTCTAGATACCGTTCTTCATGAC------------------------------ACTTACTATGTAGTAGCTCATTTTCATTATGTT---------CTTTCAATGGGTGCAGTTTTTGCAATTTTTGCAGGTTTAACGCATTGGTTTCAAATCTTTTATGGGGTTAAAATTAGAGGGTACAAGCTAAAAGTTCACTTCCTTTTATCTTTTGTT---------------------------GGAGTGAATACTACATTT---TTTCCTCAACATTTCTTAGGATTAAATGGAATGCCCCGTCGATACTCCGATTACCCAGATTCTTTCTATTCCTGAAATCTCATCTCCTCT------------------------------------------------------------------------CTTGGTTCCTTTATTTCTATGTTTAGG---------------------------------------------------------------------------CTATGTTTTTTT------------------------------GTTTTTTTAATGTGAGAAGCTTTG---------------------------------ACTCTTAAAATAAAATTAGTATCTGTATCTGCC------------------------------CCT---TCAATGTTGGAATCTTCTTTTAAT---TTTCCCTTTAAAGAGCATACTTTAGAATGCTCAGTTAAGTCTCTCTTCATGTATAAA------------------------------------------------------------------------------------------------------
>Tegolophus_hunanensis_HEN41
---------------------------------------ATTTATTTAAATATCTCTCGATGAATTTACTCAACAAATCATAAAGACATTGGTACAATGTACTTTTTTTTTGGA---------------TTTTGA------AGGGCTTTTTATGGAACTTCTTTAAGTATAGTTATACGGTTAGAGCTTAGCCAACCAGGGTCTTTTATTTTTCACGACCATTTGTATAATGTGTTTGTTACATCACATGCTTTTATTATAATTTTTTTCGTGGTTATA---CCGGTTCTTATAGGAGGATTTGGAAATTGACTTCTACCTTTAATATTAGGATGTCATGATATGCATTTCCCTCGGATAAACAAT---------------------------------TTTAGGTTTTGAATACTTCTTCCAGCAATAACTTTTTTAGTGGCTTCTTCCATTGTTTCATTAGGGGCTGGGACAGGTTGAACTGTATATCCCCCTCTTTCTAGAATCAGATTTCACAATGATATTTCTGTAGATCTAGCTATTTTTTCACTTCATCTAGGAGGGGTATCTTCAATTCTAAGTTCTATTAATTTCATTACAACCATTTTCGTTATGCGTTTCAGAGGTTTGCTGATGGAGCGTCTTCCACTTTTTGTGTGAGCTATAATAGTAACTTCTTTCCTTCTTTTATTTTCTCTACCTGTTTTAGCAGGGGCTATCACGATGCTTCTTACCGATCGTAATATTAACACCTCTTTTTTTGACCCATTAGGAGGGGGGGATCCCATTTTGTATCAACATCTATTCTGATTTTTCGGTCATCCAGAGGTTTACATTCTTATTCTTCCAGGATTTGGGATCATC---TCCCAAGTAATTAGATTTTATTGTGGTAAAAGGGAGCCTTTCGGGTATTTAGGTATAGTTTATGCTATTTTCTCAATTGGAGTTTTAGGGTTTTTAGTTTGGGCTCATCACATATTCACTGTG---------------------------------------------------------------------------------------------------------------------------------------------------------GGCATAGATATTGATACTCGAGCTTATTTCACAGCTGCTACTATGATTATCGGGGTTCCTACAGGGATCAAAATTTTTAGGTGGTTGGCTACTGTATCTATGTCAAACGTTTCTTGAGAAGCACCTATATTCTGGAGTATAGGTTTCATTTTTTTGTTTACTCTAGGTGGTTTAACAGGAATTGTTCTTTCTAACTCTTCTTTAGATACTGTGCTCCATGAT------------------------------ACTTACTATGTAGTTGCTCATTTCCACTATGTT---------CTTTCTATAGGTGCAGTTTTTGCTATTTTTGCTGGGTTAACCCATTGGTTGCAAATTTTTTATGGAGTTAAAATATCTGATTTTAAGCTCAAAGTGCAGTTTTTTATTTCTTTTATT---------------------------GGGGTAAATTTAACCTTT---TTTCCTCAACACTTTTTGGGGTTAAACGGGATACCTCGACGTTATTCCGATTATCCAGATTCCTTTTACTTATGGAATCTTTTCTCTTCT------------------------------------------------------------------------ATCGGGGCTTGAATTTCTTTATTTTCA---------------------------------------------------------------------------CTAGTTTATTTC------------------------------TGTTTTTTAGTTTGGAGAAGACTT---------------------------------ACATCTAAAATGATATTAAGATCTGTCTACAGA------------------------------AGTCCCTCTTCGGTTGAAAACTTTATAAAC---CTGCCTCTTTTTGACCATACTATCACTAACTCAGTAAAATCTCTATCTTCT------------------------------------------------------------------------------------------------------------
>Tegolophus_hunanensis_HEN17
---------------------------------------------------ATCTCTCGATGAATTTACTCAACAAATCATAAAGACATTGGTACAATGTACTTTTTTTTTGGA---------------TTTTGA------AGGGCTTTTTATGGAACTTCTTTAAGTATAGTTATACGGTTAGAGCTTAGCCAACCAGGGTCTTTTATTTTTCACGACCATTTGTATAATGTGTTTGTTACATCACATGCTTTTATTATAATTTTTTTCGTGGTTATA---CCGGTTCTTATAGGAGGATTTGGAAATTGACTTCTACCTTTAATATTAGGATGTCATGATATGCATTTCCCTCGGATAAACAAT---------------------------------TTTAGGTTTTGAATACTTCTTCCAGCAATAACTTTTTTAGTGGCTTCTTCCATTGTTTCATTAGGGGCTGGGACAGGTTGAACTGTATATCCCCCTCTTTCTAGAATCAGATTTCACAATGATATTTCTGTAGATCTAGCTATTTTTTCACTTCATCTAGGAGGGGTATCTTCAATTCTAAGTTCTATTAATTTCATTACAACCATTTTCGTTATGCGTTTCAGAGGTTTGCTGATGGAGCGTCTTCCACTTTTTGTGTGAGCTATAATAGTAACTTCTTTCCTTCTTTTATTTTCTCTACCTGTTTTAGCAGGGGCTATCACGATGCTTCTTACCGATCGTAATATTAACACCTCTTTTTTTGACCCATTAGGAGGGGGGGATCCCATTTTGTATCAGCACCTATTCTGATTTTTTGGTCATCCAGAGGTTTACATTCTTATTCTTCCAGGATTTGGGATCATC---TCCCAAGTAATTAGATTTTATTGTGGTAAAAGGGAGCCTTTCGGGTATTTAGGTATAGTTTATGCTATTTTCTCAATTGGAGTTTTAGGGTTTTTAGTTTGGGCTCATCACATATTCACTGTG---------------------------------------------------------------------------------------------------------------------------------------------------------GGCATAGATATTGATACTCGAGCTTATTTCACAGCTGCTACTATGATTATCGGGGTTCCTACAGGGATCAAAATTTTTAGGTGGTTGGCTACTGTATCTATGTCAAACGTTTCTTGAGAAGCACCTATATTCTGGAGTATAGGTTTCATTTTTTTGTTTACTCTAGGTGGTTTAACAGGAATTGTTCTTTCTAACTCTTCTTTAGATACTGTGCTTCATGAT------------------------------ACTTACTATGTAGTTGCTCATTTCCACTATGTT---------CTTTCTATAGGTGCAGTTTTTGCTATTTTTGCTGGGTTAACCCATTGGTTGCAAATTTTTTATGGAGTTAAAATATCTGATTTTAAGCTCAAAGTGCAGTTTTTTATTTCTTTTATT---------------------------GGGGTAAATTTAACCTTT---TTTCCTCAACACTTTTTGGGGTTAAACGGGATACCTCGACGTTATTCCGATTATCCAGATTCCTTTTACTTATGGAATCTTTTCTCTTCT------------------------------------------------------------------------ATCGGGGCTTGAATTTCTTTATTTTCA---------------------------------------------------------------------------CTAGTTTATTTC------------------------------TGTTTTTTAGTTTGAAGAAGACTT---------------------------------ACATCTAAAATGATATTAAGATCTATTTACAGA------------------------------AGTCCCTCTTCGGTTGAAAACTTTATAAAC---CTGCCTCTTTTTGACCATACTATCACTAACTCAGTAAAATCTCTATCTTCT------------------------------------------------------------------------------------------------------------
>Tegolophus_hunanensis_AH39
---------------------------------------------------------------------------------------------------------------------------------------------------------------------------------------------------------------ATTTTTCACGACCATTTGTATAATGTGTTTGTTACATCACATGCTTTTATTATAATTTTTTTCGTGGTTATA---CCGGTTCTTATAGGAGGATTTGGAAATTGACTTCTACCTTTAGTATTAGGATGCCATGATATGCATTTCCCTCGGATAAACAAT---------------------------------TTTAGGTTTTGAATACTTCTTCCAGCAATAACTTTTTTAGTGGCTTCTTCTATTGTTTCATTAGGGGCTGGGACAGGTTGAACTGTATACCCCCCTCTTTCTAGAATCAGATTTCACAATGATATTTCTGTAGATTTAGCTATTTTTTCGCTCCATCTAGGAGGGGTATCTTCAATTCTAAGTTCTATTAATTTCATTACAACTATTTTCGTTATGCGTTTCAGAGGTTTGCTGATGGAGCGTCTTCCACTTTTTGTGTGAGCTATAATAGTAACTTCTTTCCTTCTTTTATTTTCCCTACCTGTTTTAGCAGGGGCTATCACGATGCTTCTTACCGATCGTAATATTAACACCTCTTTTTTTGACCCATTAGGAGGGGGGGATCCCATTTTGTATCAACATCTATTCTGATTTTTCGGTCACCCAGAGGTTTACATTCTTATTCTTCCAGGATTTGGGATCATC---TCCCAAGTAATTAGATTTTATTGTGGTAAAAGGGAGCCTTTCGGGTATTTAGGTATAGTTTATGCTATTTTCTCAATTGGAGTTTTAGGGTTTTTAGTTTGGGCTCATCACATATTCACTGTGGACATAGATACAGTAGCCAACCATCTAAAAATTTTGATTCCTGTAGGAACCCCGATAATCATAGTAGCAGCTGTGAATTTAGGTATAGTTTATGCTATTTTCTCAATTGGAGTTTTAGGGTTTTTAGTTTGGGCTCATCACATATTCACTGTGGGCATAGATATTGATACTCGAGCTTATTTCACAGCTGCTACTATGATTATCGGGGTTCCTACAGGAATCAAAATTTTTAGATGGTTGGCTACTGTATCTATGTCAAACGTTTCTTGAGAAGCACCTATATTCTGGAGTATAGGTTTCATTTTTTTGTTTACTCTAGGTGGTTTAACAGGAATTGTTCTTTCTAACTCTTCTTTAGATACTGTGCTCCATGAT------------------------------ACTTACTATGTAGTTGCTCATTTCCACTATGTT---------CTTTCTATAGGTGCAGTTTTTGCTATTTTTGCTGGGTTAACCCATTGGTTGCAAATTTTTTATGGAGTTAAAATATCTGATTTTAAGCTCAAAGTGCAGTTTTTTATTTCTTTTATT---------------------------GGGGTAAATTTAACCTTT---TTTCCTCAACACTTTTTGGGGTTAAACGGGATACCTCGACGTTACTCCGATTATCCAGATTCCTTCTACTTATGGAATCTTTTCTCTTCT------------------------------------------------------------------------ATCGGGGCTTGAATTTCTTTATTTTCA---------------------------------------------------------------------------CTAGTTTATTTC------------------------------TGTTTTTTAGTTTGAAGAAGACTT---------------------------------ACTTCTAAAATGATATTAAGATCTGTCTACAGA------------------------------AGTCCCTCTTCGGTTGAAAACTTTATAAAC---CTGCCTCTTTTTGACCATACTATCACTAACTCAGTAAAATCTCTATCTTCT------------------------------------------------------------------------------------------------------------
>Tegolophus_celtis_S136
------------------------------------ATCTATAAGTTTGATTTTAAACGTTGAGTTTACTCTACCAATCATAAAGACATTGGCACTATATATTTCTTTTTTGGT---------------TTTTGG------ACCGCTTTTTATGGAACATCCCTGAGAATGCTTATGCGTTTAGAGCTTGGGCATTTAGGTTCTTTTCTGTTTCATGATCATGTTTATAATGTTTTTGTCACGTCTCATGCCTTTATCATAATTTTTTTCGTGGTAATA---CCCATTCTAATAGGAGGTTTCGGTAATTGGCTAATTCCGGTTATGTTGGGGTGTCACGATATACATTTTCCTCGAATAAATAAC---------------------------------CTTAGGTTTTGATTGCTCTTCCCAGCCATAATTTTTCTAATCCTATCATCCTATCTCTCTTTAGGCGCTGGAACTGGTTGGACCGTCTATCCTCCTCTTTCTAGTCTCTCATTTCATACTGATATTTCCGTCGATTTAGCTATTTTTTCTCTTCACCTAGGAGGTGTTTCCTCCATTTTAAGGTCTATCAATTTTATTACCACAATTTTCGTAATACGATACTGTGGTTTAATTATAGAGCGTCTCCCCCTTTTCATTTGAGCTATAATAGTCACTTCTTTTTTACTTCTTTTCTCTCTTCCCGTTCTCGCTGGAGCTATTACAATGCTTCTAACGGATCGGAATCTTAATACCTCTTTTTTTGATCCTTTAGGGGGTGGGGATCCTATTCTTTACCAACACTTATTTTGATTTTTTGGGCATCCTGAGGTTTATATTCTAATCTTACCAGGATTCGGAATTATT---TCTCAAGTAATTAGATTCTACTGTGGAAAGTCTGAACCTTTTGGTTATTTAGGAATAGTTTATGCAATTTTTTCTATTGGAATTCTCGGGTTTTTAGTTTGGGCTCACCATATATTCACTGTT---------------------------------------------------------------------------------------------------------------------------------------------------------GGTATAGATATCGATACACGCGCTTACTTTACTGCTGCTACCATAATTATTGGGGTTCCCACAGGAATTAAGATTTTTAGGTGGCTAGCTACTATTTCCATATCAAACGTTTCTTGGGAAGCCCCTATGCTCTGAAGGGTGGGGTTTCTATTTCTTTTTACGTTAGGAGGGCTAACAGGAATTGTCCTATCTAACTCTTCCTTAGATACGGTCTTACATGAC------------------------------ACCTACTACGTGGTTGCTCACTTTCATTATGTA---------TTATCTATAGGGGCAGTTTTCGCCATTTTTGCTGGATTTACACACTGGGTTCAAATTTTTTACGGATTAAAGATCAGAGATTTCAAACTTAAAATTCATTTTTTTATCTCTTTTTTA---------------------------GGAGTTAATCTAACATTC---TTCCCCCAACACTTTTTAGGCTTAAATGGTATACCTCGCCGATATTCTGACTTTCCTGATTCTTTTTATCTATGGAATCTTATATCTTCT------------------------------------------------------------------------ATTGGATCCATAATTAGATTAGTTTCC---------------------------------------------------------------------------TTAATTTATTTT------------------------------ACCCAATTAGTTTGATTCTCTTTA---------------------------------ACTTCAAAAATATCTTTATTCTCTGTTGGAGGC------------------------------ACTTCTTCCTCAGGAGAGAACACTTGATTT---TTTCCCCTCCCAGAACACACTTATGAATTTACCGTTAAGACTTTAGGTATACACCGA------------------------------------------------------------------------------------------------------
>Tanystylum_orbiculare
------------------------------------------------ATATTACCGCGATGATTACAATCAACTAATCATAAAGACATTGGAACAATATATTTAATTTTTGGA---------------GTTTGA------TCAGCGATAATGGGGACAGCTTTGAGAATATTAATTCGAATTGAGTTAGGAACTCCTTCTTCATTAATTGGGGATGATCAAATTTATAATGTTATTGTCACTTCTCACGCTTTTGTAATAATTTTTTTTATAGTTATA---CCAATAATAATTGGGGGTTTTGGTAATTGGTTAGTTCCTATTATAATTAATGCTCCTGATATAGCTTTCCCACGAATAAATAAT---------------------------------ATAAGATTTTGGTTACTTCCTCCTTCTTTATTATTATTAATTTCTTCTTCCATAGTTGAAATAGGAGCTGGGACAGGATGAACAGTCTATCCTCCTTTATCTAGAAGTCTTGCTCATTCAGGTGCATCTGTAGATTTAACTATTTTTTCTTTACATTTAGCAGGGGTTTCTTCAATTTTAGGAGCTATTAATTTTATTAGAACAATTTTAAATATGCGTACTGTAGGTATGAAATTAGAACAAATACCTTTATTTGTTTGAAGAGTTTTAATTACAGCTGTGTTATTATTATTATCATTACCAGTGTTAGCAGGAGCTATTACTATACTTTTAACAGATCGAAATTTTAATACTTCATTTTTTGACCCAGCAGGAGGTGGGGACCCAATTTTGTACCAACATTTATTTTGGTTTTTTGGTCATCCGGAGGTTTATATTTTAATTTTACCTGGATTTGGTATAATT---TCTCATATTATTATTTCTGAGAGTGGGAAAAAAGAAATTTTTGGAAATTTAGGTATAATTTATGCAATGCTAGCTATTGGATTTTTAGGATTTATTGTATGGGCTCATCATATGTTTACAGTG---------------------------------------------------------------------------------------------------------------------------------------------------------GGAATGGATGTAGATACTCGAGCTTATTTTACTGCTGCAACGATAATTATTGCTATTCCTACTGGTATTAAAATTTTTAGTTGAATAACTACAATTTATGGGTCTCAAGTTAAAAGAAGGATTCAGATAATATGAGCAATAGGATTTGTATTTTTATTTACAGTAGGGGGTCTAACCGGTGTAGTTTTGGCAAATTCTTCAATTGATATTATTCTTCATGAT------------------------------ACTTATTATGTAGTTGCTCATTTTCATTATGTT---------TTATCAATAGGGGCGGTTTTTGCTATTATAGGAGGTTTAACTAATTGAATACAATTATTTTTAGGTCTGTTAATAAATCCAAAATGATTAAAAACTCAGTTTATAATAATGTTTTTA---------------------------GGAGTAAATTTAACTTTT---TTTCCTCAGCATTTTTTAGGTTTAACAGGCATACCACGACGTTATTCTGATTATCCAGATTCTTTTTATTACTGAAATTTAGTTTCTTCC------------------------------------------------------------------------TTGGGAAGAATGATTTCAGTTTTATCA---------------------------------------------------------------------------ATTATACTATTT------------------------------ATTTTTATTTTATGAGAAGCAATA---------------------------------ATTTCATCTCGATTAATAATATTTAATAGGTTC------------------------------AAATCTTCTTCTATTGAATGAATATTAAAT---ATACCTCCTAAAAATCATACATTTAATCAATTA------AATTTAGTAAATAAA---------------------------------------------------------------------------------------------------------
>Tachypleus_tridentatus
---------------------------------------------------TTACCGCGATGATTTTACTCAACAAATCACAAAGACATTGGGACAATATATTTAATTTTTGGT---------------ATCTGA------GCTGCTATAGTTGGAACTGCCCTCAGAATTTTAATTCGAGCTGAACTTGGCCAACCAGGCTCACTAATTGGAGATGATCAAATTTATAATGTAATTGTAACAGCCCACGCATTTGTTATAATTTTTTTTATAGTAATA---CCAGTAATAATTGGAGGTTTTGGTAACTGACTAACCCCATTAATATTAGGAGCTCCAGATATAGCTTTCCCTCGTTTAAATAAT---------------------------------ATAAGATTTTGATTACTTCCTCCATCTTTTCTTCTTCTTCTTAGTTCAGCTGCAGTAGAAAGAGGGGCAGGAACAGGATGAACAGTTTATCCTCCTTTAGCCTCAAATATTGCTCATGCAGGAAGATCAGTTGATTTAACAATTTTCTCTTTACATTTAGCAGGAATCTCCTCAATTTTGGGAGCTATTAATTTCATTACAACAATCATTAATATACGAACATCAGGAATAGTTCTAGAACGTATACCTTTATTTGTATGATCTGTTAAAATTACAGCTATTCTTCTTCTTCTTTCCTTACCTGTTTTAGCAGGAGCAATTACAATACTCTTAACAGATCGAAACTTTAATACATCCTTCTTCGATCCCGCAGGAGGTGGTGATCCAGTTTTATATCAACATTTATTTTGATTCTTTGGCCACCCTGAAGTTTATATTTTAATTCTCCCAGGATTTGGAATAATT---TCTCATATTATTAGCCACCAAACAGGAAAAAAAGAACCTTTTGGAACTCTAGGAATAATTTACGCTATATTAGCCATTGGAATTTTAGGATTTATAGTTTGAGCTCATCATATATTTACAGTA---------------------------------------------------------------------------------------------------------------------------------------------------------GGCATAGATGTTGATACACGAGCTTACTTTACTGCAGCTACTATAATTATCGCTGTTCCAACCGGTATTAAAATTTTTAGATGACTAGCTACTTTACATGGCTCTCAAATCTCTTATGAACCTCCTTTATTATGAGCCTTAGGATTTGTATTTCTATTTACTATTGGAGGATTAACAGGTGTTGTCCTAGCAAACTCTTCCATTGACATTATTCTTCATGAC------------------------------ACATATTACGTTGTAGCACATTTTCATTACGTT---------TTATCAATAGGAGCAGTATTTGCAATTTTAGCAGGAGTTACCCATTGATTTCCACTCTTTTTTGGAACTTCTATAAATCCAAAATGACTAAAAATTCATTTCCTAATTATATTTATT---------------------------GGAGTAAATACCACTTTT---TTCCCTCAACACTTTTTAGGTTTAAGAGGAATACCACGACGATATTCAGACTATCCAGACGCCTTTACAACCTGAAATATTATTTCTTCC------------------------------------------------------------------------TTAGGTTCTCTTCTATCATTTATTGCT---------------------------------------------------------------------------GTTATAGGATTT------------------------------ATTTTCATTATATGAGAATCTATA---------------------------------ACCAGAAAACGACCAATTATCTTCTCTGACCAT------------------------------CTTCCCTCATCAGCAGAATGACATCACAAT---ATTCCACCAGCAGATCATACATATAATCAATTA------ACATTATTAATTAAA---------------------------------------------------------------------------------------------------------
>Surapoda_tianlinensis_Z302
------------------------------------------------------ATAAAATGACTCTATTCCACTAATCACAAAGATATTGGGTCCCTTTATTTCTTCTTCGGT---------------TTCTGG------AGGGCAATCTATGGCTCCTCTTTGAGATTTATTATCCGTTTAGAGCTTAGTCAACCAGGCGGTTTCATTTATAATGACCACCTTTATAACGTTTTAGTTACCTCTCATGCTTTTATTATGATTTTTTTTGTTGTTATA---CCGATCCTTATAGGAGGATTTGGAAATTGGCTTATTCCCCTTTATCTTGGCTGTAACGATATAGCTTTCCCTCGTCTCAATAAC---------------------------------TTTAGCTTTTGGCTATTAATGCCCTCTATAGTTTTTCTTATCCTGTCTAGTCTAATTGGGAGAGGGGCTGGCACTGGTTGAACTGTCTACCCTCCCCTTTCTTCTATCATGTTCCACACAGATCTGTCTGTTGATCTTCTTATCTTTTCTCTGCATATTGGTGGGGTATCCTCTATCCTTAGGTCTATTAATTTCATCTGCACTTTTTTGGTAATGCGTAGTTTAGGCTCTAATTATTCTAGCACTCCTCTGTTTATCTGAAGGGTATTAGTTACCTCCTCTCTTCTTATTTTATCTCTGCCAGTTTTAGCTGGCGCTATTACTATGTTGCTGACCGATCGAAATTTCAACACTTCCTTCTTTGACCCTTTGGGGGGAGGGGACCCCGTTCTTTATCAGCACTTGTTTTGGTTTTTTGGGCACCCTGAAGTTTATATTTTAATTTTACCCGGATTTGGTATTGTG---TCTCAGCTCATCTCCTTTTATTGTGGTAAAAAAGAGCCTTTTGGTTATTTGGGGATGGTTTATGCTATTTTCTCAATTGGTATCCTGGGATTCTTCGTGTGAGCTCATCATATGTTCACGGTA---------------------------------------------------------------------------------------------------------------------------------------------------------GGGTTAGATGTTGATACTCGATCTTATTTCACTTCTGCCACCATAATCATTGGGGTCCCAACAGGAATTAAGATCTTCAGGTGGATTACCACAATCTCTATGTCTTCTGTGTCTATAGAAGTCCCAATGTATTGGGTATTGGGGTTTATCTTCCTTTTCACTGTTGGAGGTTTAACGGGTATTGTTCTCTCTAACTCCTCTCTAGATATTGTGTTGCATGAC------------------------------ACATATTACGTGGTGGCTCACTTCCATTATGTG---------TTATCCATGGGGGCTGTTTATTCTATTTTTGCCGGTTTTATTCATTGAACTCAGTTCTTTTATGGCCTTAAGATGAGTGCTCTTAACCTTAAGGTGCATTTCTTTATGTCTTTTATC---------------------------GGGGTTAACTTGACTTTC---TTTCCCCAACACTTCCTAGGTTTAAATGGAATGCCTCGTCGTTATTCAGATTATTCTGATTCCTTTTATTACTGGAATTCTATTTCTTCC------------------------------------------------------------------------TTAGGTTCTCTGTTGTCTTTCTTTTCT---------------------------------------------------------------------------TTGATTTATTTT------------------------------TCCTTAATCATCCTTGACAGTCTA---------------------------------GGGTCTAAAATGAAGCTCCATTCTCTGGGTTCT------------------------------CCCGCAGTTAGTTCAGATCTCTGTCTCGGTTTGTTTCCTTACAGTGACCACACCTTTGACACTAATTTTTGCGTTGTAAAAAGATAC---------------------------------------------------------------------------------------------------------
>Surapoda_tianlinensis_GD126
------------------------------------------------ATTATTAACAAATGAATTTTTTCGGTTAATCACAAAGATATTGGTACTCTATATTTTATTTTTGGG---------------TTTTGG------AGGGCTCTTTATGGATCTTCTTTGAGTGTTCTTATTCGTTTAGAGTTAAGTCAATGCGGTTCTTTTATTGGGAGGGACCACCTTTATAATGTGTTTGTTACTTCACATGCGTTTGTTATGATTTTTTTTGTAGTAATG---CCAATCCTTATGGGTGGATTTGGAAACTGGCTTATTCCACTTTATTTAGGTTGCAATGATATAGCTTTTCCTCGTCTAAATAAC---------------------------------TTTAGATTTTGGCTTCTTATCCCCTCTATGATTTTTTTAGTACTATCTAGATTTATTATATCTGGTGCTGGTACAGGTTGAACTGTTTATCCTCCTCTTTCTTCAGTTTTACACCATTCTGACTTCTCTGTAGATTTACTTATTTTTTCATTGCATATGGGTGGTTTCTCTTCTATTATAAGGTCTATTAATTTTATTTCTACATTCTTTCTAATGCGGTCTTCTGGTATTAGTTATTTTTCTAGCCCTCTTTTTTTATGGTCTATGGTTGTGACTTCCATTCTTTTGATTATGTCTCTCCCTGTTTTAGCCGGAGCTATTACTATATTGCTTACTGATCGTAATTTTAACACCTCTTTTTTCGATCCCTTAGGTGGTGGGGACCCAGTTCTTTACCAACACTTATTTTGGTTTTTTGGTCATCCTGAGGTTTATATTTTAATTCTTCCAGGATTTGGTATTATT---TCACAACTTGTTACATTTTACTGTGGTAAAAAAGAGCCGTTCGGTTATTTGGGTATAGTTTATGCTATTTTTTCTATTGGTTTATTGGGGTTTTTTGTTTGAGCCCACCACATGTTCACAGTG---------------------------------------------------------------------------------------------------------------------------------------------------------GGGATGGATGTAGATACTCGGGCATACTTCACTTCGGCCACTATGATTATTGGAGTTCCAACAGGTATTAAGATTTTCAGTTGAATTTCTACTATTTCCATATCCCCCCTTTCTTTAGAACCCCCAATGTACTGGGTACTGGGATTTTTATTTCTTTTTACTGTTGGTGGTCTAACAGGAATTGTGTTGTCTAACTCTTCCTTGGATTTGGTTCTTCATGAC------------------------------ACTTATTACGTTGTTGCTCACTTTCATTATGTT---------CTTTCCATGGGGGCAGTCTATTCTATTTTTGCGGGATTTTTCCATTGGTCTCAGTTTTTTTATGGATTTAAATTTGACCATTTCAAGGTTAAGGTCCACTTTTGGTTGACCTTCATA---------------------------GGGGTTAATATAACATTC---TTCCCCCAACATTTTTTAGGGTTAAATGGTATACCTCGTCGTTATTCTGATTATTCTGATTCTTTTTACCTTTGGAATTTTTTTTCTTCT------------------------------------------------------------------------TTGGGTTCTTTAATCTCATTTTATTCT---------------------------------------------------------------------------TTGCTATATTTT------------------------------TCTGTGTTATTTTATAGATTTATT---------------------------------TGTTTCCCAATATCTCTTTCAGATTCTAATAAT------------------------------TATTCTTCTAGATTAGAT---TCTTTTAATTACTTCCCCTCTGAAGACCATACATTCTCTTATTCCCCTAAGATTTTAATAAATTAC---------------------------------------------------------------------------------------------------------
>Stylochyrus_rarior
---------------------------------------------------------------ATATTTTCTACTAATCACAAAGATATTGGAACAATGTATTTAATTTTTGCG---------------GCATGA------GCTGGCTTACTCGGAACGTCAATAAGACTTATTATCCGCACAGAACTGGCTCAACCTGGGGCTTTGATCGGTGACGATCAAATCTATAATGTAACTGTAACAGCCCATGCTTTTGTTATAATTTTTTTTATAGTAATA---CCAGCCATAATTGGGGGATTTGGTAATTGACTTATTCCTATTATAGTAAGAGCCCCTGATATAGCTTTCCCACGAATAAATAAC---------------------------------ATAAGATTCTGACTTTTACCACCTTCTTTAACCCTTTTATTAGGATCTTCATTAATCGAGTCTGGAGTAGGTACAGGATGAACTGTCTATCCCCCTCTCTCAAGTAATATTTCACATAGAGGAGGAGCAGTAGACCTGGCAATTTTTAGACTTCACTTAGCAGGAATTAGATCTATTTTAGGGTCTATTAATTTCATTACAACTATTATAAACATACGACCTATTAGTATAACCTTAGAACGAATACCCTTATTTGTATGATCCGTCTTAATCACAACAATTCTTTTATTACTATCTTTACCAGTATTAGCTGGAGCAATCACTATACTCCTAACTGACCGTAACTTCAATACCAGCTTCTTCGACCCTAGAGGGGGAGGAGACCCTATCCTCTATCAACACCTTTTTTGATTCTTTGGACATCCAGAAGTTTATATTTTAATTTTACCAGGCTTTGGTATAATT---TCACATATTATCTGTCATCAAACAGGTAAAAAAGAACCTTTTGGAACTCTTGGAATAATCTATGCAATATCAGCTATTGGACTATTAGGCTTTATTGTTTGAGCCCACCATATATTCACAATC---------------------------------------------------------------------------------------------------------------------------------------------------------GGAATAGACGTAGATACACGAGCTTATTTTACTTCAGCAACTATAATTATTGCAATTCCTACCGGAATTAAAATTTTTTCCTGATTAGCTACACTACACGGAACAAATATAAAATTCGACACCCCTATTCTTTGATCTTTAGGTTTTGTATTCCTATTTACAATAGGGGGAATAACTGGAGTTATCCTAGCTAATTCATCACTTGATATCATCTTACATGAT------------------------------ACCTACTATGTAGTAGCGCACTTTCATTATGTA---------CTCTCAATAGGGGCAGTTTTTGCAATTCTAGCTGGAATAACCCAATGATTCCCCCTATTTTTAGGTTTAAATATAAATAATACATCTTTAAAAAGCCATTTCATTATCATATTTTTA---------------------------GGAGTTAACCTAACATTC---TTCCCTCAACACTTCTTAGGGTTAAGAGGAATACCTCGGCGATACTCAGATTACCCTGACTTTCTTACTTTATGAAACTTAGTTTCCTCC------------------------------------------------------------------------TTAGGATCCTTATTAACTTTTATTAGA---------------------------------------------------------------------------GTATTATTTTTA------------------------------ATTATAATTATTTGAGATAGAATA---------------------------------TCAAGACAACGATTAATTATCAATAATCACTAC------------------------------ATAAATACAGCTATTGAATGACAATTAAAT---ACTCCTCCTAGAGACCATACCTTTAATCAAAAT------AATATAATTATTAAA---------------------------------------------------------------------------------------------------------
>Steganacarus_magnus
------------------------------------------------------ATGCGATGGTTTTATTCAACTAATCATAAAGATATCGGAAGTTTGTATTTAATGTTTGGT---------------GTATGA------GCGGGTATTTTAGGGTCTTCTTTAAGTTCTTTAATTCGTTTAGAACTTGGACAAATTGGTTCAATTTTATCAAGAGATCAAATTTATAATGTTTCTGTAACTTCTCATGCTTTTATTATAATCTTTTTTACTGTTATA---CCTATTATAATTGGAGGTTTTGGAAATTGGATAATCCCTTTAATAATTGGATCTCAGGATATAGCTTTCCCACGAATGAATAAT---------------------------------ATAAGTTTTTGGTTTCTTCCTCCTTCTTTATTGTTTCTTATATCTTCTTCTTTTTGTGGACAAGGAGTGGGTACAGGTTGAACAGTTTATCCTCCCTTGTCTAATATTTTATTTCATTCAGGTTATTCAGTAGATTTGTCAATTTTTAGTCTTCACATAGCTGGGGCTTCTTCTATTTTAGGGGCTATTAATTTTATCACTACAATTTTAAATATGAAATCTAGGTTTTTAAGTTATGATTGTATACCTTTATTGATTTGATCTATTTTTGTAACTGCTATTCTTTTGTTACTTTCTCTTCCTGTATTAGCAGGAGCAATCACAATGCTTTTAATTGATCGAAATTTTAATACTTCATTTTTTGATCCTTCAGGTGGAGGTGACCCCATCTTATTTCAACATTTATTTTGGTTTTTTGGTCATCCTGAGGTTTATATTTTAATTTTACCGGGTTTTGGAATTGTT---TCTCATACAATTTCTTATTATTCTGGAAAAGAAACTCCTTTTGGAAGATTGGGTATAATTTATGCAATGGTTTCAATTGGGTTTTTAGGATTTATTGTATGAGCTCATCATATGTTTACAATT---------------------------------------------------------------------------------------------------------------------------------------------------------GGAATAGATATTGATTCTCGGGCTTATTTTACAGCTGCTACAATGGTAATTGCTGTTCCTACTGGGGTAAAAGTTTTTAGTTGGGTTGCTACTATCTTGGGTTCTAGATTTTCTATAGATGTCCCATTATATTGGACTTTAGGGTTTATTTTTCTTTTTACAATAGGGGGATTAACTGGTATTATTCTTTCTAATTCTTCTCTTGATATTTCTCTTCATGAT------------------------------ACATATTATGTTGTTGCTCATTTTCATTATGTT---------CTTTCAATGGGGGCTATTTTTGCTATTATAGCTGGAATTTTTCATTGGCTTCCAGTTATGTATAATATTTCTTTTAACCCTAAAATTTTAAAAGTTCAGTTTTATTCTATATTTGTA---------------------------GGAGTTAATATAACTTTC---TTTCCTCAACATTTTCTTGGATTAAACGGAATACCTCGACGGTATTCTGATTATCCTGATGCTTTCACTTATTGAAATTTGGTTTCTTCT------------------------------------------------------------------------ATTGGTTCTTATATTTCGGAAATTTCG---------------------------------------------------------------------------ATTATTCTTTTA------------------------------ATTTGGGTTTTTTGGGAAAGAATA---------------------------------TCATCTAGTCGGGAAAAATTAAGATATTTTTTT------------------------------CTTGTTTCTGGAATTGAATGGATAAATATG---TATCCTGTAGAAGAACATACATTCAATCAATCT------TGTTTTTTAATAAAATTT------------------------------------------------------------------------------------------------------
>Sperchon_plumifer
------------------------------------------------ATGAAAACTCGATGATTCTACTCAACCAATCACAAAGATATTGGAACTTTATATTTTGCTTTCGGG---------------GTCTGA------TCAGGAATAGTAGGAGCAAGTTTGAGAACTTTGATCCGATTAGAATTAGGTCAACCAGGAAGACTATTGGGAAGAGACCAAATTTATAATACTATTGTTACAGCGCACGCATTTGTTATAATTTTTTTTATAGTTATA---CCTATAATAATCGGAGGTTTTGGAAATTGATTAGTACCACTAATAATCAGAGCACCAGATATAGCATTTCCACGAATAAATAAC---------------------------------ATAAGATTTTGATTGCTGCCTCCAGCCTTAATTTTATTATTAACAAGATCTTTCACTTCTATAGGAGCAGGAACAGGATGAACAGTTTACCCTCCTTTGTCTAGAAATTTGGCCCATGCTGGTCCTTCGGTAGACTTAACTATTTTTTCACTTCACCTGGCGGGTGTTTCATCTATCTTAGGCGCTATTAATTTCATAGCGACTATTTTAAATATAAAACCAGCATCTATAAAAATAGAACAGATTCCACTATTTGTCTGATCAATTTTCATTACAACAGTTTTACTTCTTTTATCTTTACCAGTATTAGCTGGAGCAATTACTATGCTTTTAACAGATCGAAACTTTAACACATCATTTTTTGACCCTGCTGGAGGAGGGGACCCAATCTTATACCAGCACTTATTTTGATTTTTTGGGCACCCAGAAGTTTACATTCTTATTTTACCAGGATTTGGAATAATT---TCTCATATCATTAGATTCTACTCTGGAAAAAAGGAACCAATAGGATCTTTAGGTATAATTTACGCTATAATATCCATTGGATTTCTAGGATTTATTGTTTGAGCACATCATATATTTACCGTT---------------------------------------------------------------------------------------------------------------------------------------------------------GGAATAGACGTGGACACACGAGCATATTTCACAGCAGCTACCATAGTAATTGCAATTCCAACCGGAATTAAAATCTTTAGATGAATAGCAACAGTAGCAGGATCACCTTTAGCATTCGACACCCCTTCTTTGTGATCTCTAGGCTTCGTATTTTTATTTACCGTAGGTGGAATAACAGGAGTAATTTTAGCCAATTCTTCTATTGATATAGTTCTTCACGAT------------------------------ACCTATTATGTCGTAGCACATTTTCATTACGTT---------TTATCTATAGGAGCTGTTTTCGCCATCATCGCAGGGTTAACTCATTGAATCCCTATGCTATTTAATGTAACCATAAACCCAAAATGATTAAAGATTCACTTTTTTACAATATTCCTA---------------------------GGGGTAAATTTAACATTT---TTCCCACAACACTTCTTAGGATTAAATGGTATACCTCGACGATATTCAGACTATCCTGATAGATTTTCATTTTGAAATATCATCTCTTCT------------------------------------------------------------------------TTAGGAAGAATAATATCCACAACCTCA---------------------------------------------------------------------------ACTATCTTTTTT------------------------------ATTTTTATTCTATGAGAAGGGATA---------------------------------AGATCTAACCGACAAATTTTTAACTTTCAAAAC------------------------------GTCAATTCGTCAATAGAATTAATAAACCAG---ACCCCAACAGAAATCCATACATTCTTTCAAACA------ATTATTATTACAGAAAATAAA---------------------------------------------------------------------------------------------------
>Shevfchenkella_miscanthis_KK11
------------------------------------------ATAAATTATCTTAACCGATGAATTAATTCTACTAACCACAAGGATATTGGATCTATGTACTTTCTTTTTGGA---------------TTTTGG------AGAGCTTTTTATGGTTCCTCTTTAAGAATGGTTATACGGATAGAACTTTCCCAACCTGGTTCTTTTATTTATCATGATCACGCTTATAATGTTTTTGTTACTGCTCATGCTTTCATTATAATTTTTTTCGTAGTTATG---CCAGTTTTGATGGGTGGATTTGGCAATTGACTTTTACCCATTATACTAGGGTGTCATGACATGCATTTTCCTCGAATAAATAAT---------------------------------CTTAGCTTTTGACTTTTATTCCCGGCTATAAGATTTTTAATTTTGTCAAGTTACAGTTCTCTGGGTGCTGGGACGGGATGAACTGTTTACCCTCCTTTGTCTAGTATCTCTTTCCATACTGATTTTTCGGTGGATCTAGCTATTTTCTCCCTTCATTTAGGGGGGATTTCTTCTATTCTCAGAAGAATTAATTTTATTACCACTATCTTTTCTATACGATTTTCTGGTTTCAAAATTGATCGATTACCCCTTTTCGCGTGATCAATAATGGTCACTTCTTTCCTTCTCTTATTCTCCTTGCCGGTTTTAGCAGGGGCTATTACTATACTTCTTACAGATCGGAATCTTAATACTTCATTTTTTGATCCTTTAGGGGGTGGGGATCCTATTCTCTATCAGCATCTTTTCTGATTCTTTGGGCATCCTGAGGTTTACATTTTGATTCTCCCTGGCTTTGGAATTATT---TCTCAAGTTATTAGGTTTTATTGTGGTAAAAAAGAACCTTTTGGTTATTTAGGAATGGTTTACGCCATTTTCTCTATTGGAGTTTTAGGATTTCTGGTGTGGGCTCACCATATATTTACGGTT---------------------------------------------------------------------------------------------------------------------------------------------------------GGTATGGACATTGATACTCGAGCCTATTTTACTGCAGCTACTATGATTATTGGTGTTCCTACTGGGATTAAGATTTTTAGATGGCTTTCCACTATAAGAATGTCTTCTGTCTCTTGGGAGGTTCCTATATTATGGTGTGTAGGTTTTCTTTTTTTATTCACTTTAGGAGGTTTAACTGGAATTGTTCTCTCTAACTCTTCTCTGGATACTGTTTTACATGAT------------------------------ACTTATTACGTAGTAGCTCACTTTCATTATGTA---------CTCTCTATAGGGGCTGTTTTCTCCATTTTCGCAGGGTTGACCCACTGGCTACAGGTTTTTTACAGATTCAAATTTTCAGATTTTACCTTAAAAGTTCATTTCTTTTTATCTTTTTTA---------------------------GGAGTTAATTTAACTTTT---TTTCCTCAGCATTTTCTTGGTTTAAATGGGATACCTCGTCGGTATTCGGATTATCCAGATTCCTTTTTTTTATGGAATTTATGTTCTTCG------------------------------------------------------------------------CTAGGGGCCTTGATTTCAGTTTTTTCT---------------------------------------------------------------------------CTTATTTTTTTT------------------------------AGTTTTATTGTCTGGGATTCCTTT---------------------------------TCAAAAAAAATAAGTTTTTTCAGGTCTTGCAGA------------------------------AGTTCTTCTTCATGCGAGTTCTCCTTAAAT---TTACCCATGGAAGAACATACTTTTTCTAACTCTATTAAATCTTCTACTATAATTTCC------------------------------------------------------------------------------------------------------
>Setoptus_koraiensis_SD23
------------------------------------------------------------------------------------------------------------------------------------------------------------------------TTGCTTATGCGTTTAGAGTTAAGGAGTCCTGGTTCTTTTTTCGGTCATGATCATTTGTATAACGTTTATGTTACAGCTCATGCTTTCATCATGATTTTCTTCGTGGTTATG---CCTGTATTAATAGGGGGGTTTGGTAACTGGTTAATTCCCTTGATGTTAGGGTGTCATGATATATGTTATCCACGAATGAATAAC---------------------------------TTGAGATTTTGATTGTTGGTTCCTTCTATGAGATTACTTATTTGCTCATCTTTATTTTCTTTGGGTGCTGGCACAGGATGAACTGTTTATCCTCCCCTTTCTTCTTCAAATTTCCATACTGATTATTCAGTAGACCTAGCGATCTTTTCTTTACATTTAGGAGGAATTAGGTCCATCTTAAGATCTATTAATTTTATCACTACAATTATTATAGCTCGATATAATGGGGTAAGATTTTCTCGATTACCTTTGTTTATTTGGTCTATCCTTGTTACTTCTTTTCTTTTGCTTTTATCATTGCCTGTATTAGCAGGAGCTATCACAATGTTATTAACTGATCGTAATATAAATACATCTTTCTTTGATCCTTTAGGAGGAGGGGATCCTGTCTTGTACCAACATTTGTTTTGATTTTTTGGGCACCCTGAGGTATACATTTTAATTTTACCCGGTTTTGGTATTGTT---TCTCAAGTAATTAGAGCAAACTGTTTGAAAGATGAACCTTTTGGTTATATGGGTATAGTATACGCTATCTTTTCAATTGGTCTCTTAGGATTTGTTGTATGAGGACATCACATGTTTACAGTG---------------------------------------------------------------------------------------------------------------------------------------------------------GGTATGGACGTAGATACCCGTTCTTATTTCACTGCGGCTACTATAGTTATTGGGGTTCCTACAGGTATTAAAATTTTTAGATGGTTAGCCACTTTATGTTTTTCCGAAATTAGGTGATCAGCTTCTTTACTATGAAGATTGGGATTCGTCTTTTTATTTACTTTAGGGGGTCTAACTGGAATTGTTCTTTCTAATTCTTCTATAGATATTGTTCTTCATGAC------------------------------ACTTATTATGTTGTAGCTCACTTCCATTATGTT---------TTGTCTATAGGGGCTGTATTCGCTATTTTTTCAGGGTTCACTCATTGGTTTTATCATTTTTACGGCCTTTCACTAAGACCTATTCTTCTGAAAGTACATTTTTATGTTTCATTTATT---------------------------GGAGTAAATTTAACTTTT---TTTCCTCAGCATTATTTAGGATTAAACGGTATACCACGTCGTTATTCTGATTATGCTGATTCTTTTTATTTATGAAATTTTATTTCTTCT------------------------------------------------------------------------TTAGGTAGTTTTATTTCTATTTTTTCT---------------------------------------------------------------------------TTATTTTATTTT------------------------------ATTTATTGTGTTTGGGTTTCAACT---------------------------------ATAATAATAAGAAAAGTGTATTCATCTACTTTA------------------------------AGAAGAGGTAATTCAGACTTTTTATCTGAT---TATCCTTATATTAGGCATACTTATTCTTCTACACCTGTAGCTATCTCTTGACGTGCT------------------------------------------------------------------------------------------------------
>Setoptus_koraiensis_HEN28
------------------------------------------ATACAGTCCCTCACTCGTTGAATATACTCTACTAATCATAAAGACATTGGAACAATATATTTTATATTTGGT---------------TTCTGA------ACTGCTTTTTATGGTTCCTCTCTGAGGCTAGTTATACGTTTAGAGTTAGGTATGCCCGGTTCTTTTATTTTTCATGATCATGTTTATAATGTATTTGTGACCGCTCATGCTTTCATTATAATTTTTTTTGTGGTCATG---CCTATTTTAATAGGGGGGTTTGGTAATTGGTTAATCCCTCTTATACTTGGGTGTCATGATATACATTTTCCTCGTATAAATAAT---------------------------------TTAAGATTTTGACTTTTGTTTCCTGCTATGCTCTTTTTAATTCTGTCTTCTTATATTTCCTTAGGTTGTGGAACAGGGTGAACTGTATATCCTCCTTTATCTAGAATCTATTTTCACAATGATGTTTCTGTTGATTTAGCTATTTTTTCCTTGCATCTGGGAGGAGTATCTTCAATTTTAAGGTCTATTAATTTCATTACTACCGTTTTCGTCATACGTTTTGCGGGTTTGTTAATAGAGCGCTTGCCTTTATTTATTTGGTCTATATTGGTTACTTCATTTCTTTTACTCTTGTCTTTACCAGTATTAGCTGGTGCGATTACAATGTTGTTGACGGATCGAAATTTGAATACCTCTTTCTTTGATCCTCTAGGGGGAGGGGATCCTATTTTATACCAACACTTATTTTGATTTTTTGGTCATCCTGAGGTCTATATTCTTATTTTACCAGGATTTGGGATTATT---TCTCAAGTTTTAAGATTTTACTGCGGAAAATCAGAACCTTTTGGATATTTGGGAATAGTTTATGCAATTTTTTCTATTGGGATTCTTGGTTTCTTGGTTTGGGCTCACCATATATTTACTGTA---------------------------------------------------------------------------------------------------------------------------------------------------------GGGATAGATATTGATACCCGTGCTTATTTTACTGCTGCTACAATAATTATTGGAGTACCCACTGGAATTAAAATTTTTAGATGATTGGCCACTATTTCCATGTCTTCTATTTCTTGAGAACCCCCTATGCTTTGGTGTATAGGATTTTTATTTTTATTCACATTAGGAGGATTGACGGGTATTGTTCTCTCTAATTCTTCCTTAGATACCGTTCTTCATGAT------------------------------ACTTACTATGTTGTAGCTCATTTTCACTATGTT---------CTCTCAATGGGTGCAGTCTTTGCAATCTTTGCAGGATTGACTCATTGATTTCAAATTTTTTATGGAGTCAAATTAAGAAGGTATAAGTTAAAAGCCCATTTTCTTTTATCTTTTGTG---------------------------GGAGTAAACACTACATTT---TTCCCTCAACATTTCTTAGGATTAAATGGGATACCTCGTCGATATTCTGACTATCCTGATTCTTTCTATTCTTGAAATCTTATTTCTTCT------------------------------------------------------------------------CTTGGTTCCTTTATTTCTATGTTTAGG---------------------------------------------------------------------------TTATGTTTTTTC------------------------------GCTTTCTTAGTGTGAGAAGCTCTA---------------------------------ACTCTTAAAATAAAACTAATATCTGTAGTTGCC------------------------------CCT---TCAATGTTGGAATCTTCGTCCAAT---TTCCCCCTTAATGAGCACACTTTAGAATGCTCAGTTAAGTCTCTCTTAATGCACAAA------------------------------------------------------------------------------------------------------
>SD27
---------------------------------------ATTTATAATTATTTCGGCCGATGATTTAACTCTACCAATCATAAAGACATTGGAACTATGTACTTTCTATTTGGA---------------TTTTGA------AGAGCCTTTTATGGTTCTTCTTTGAGTATAGTGATACGTTTAGAACTGGCTCAGCCTGGTTCTTTCATTTTTCATGATCACGTCTATAATGTTTTCGTCACTTCTCACGCTTTCATCATAATTTTTTTTGTAGTAATA---CCAGTTTTAATAGGGGGTTTTGGAAATTGACTTCTTCCTATTATGTTAGGGTGTCACGATATACATTTCCCTCGTATAAACAAT---------------------------------CTTAGTTTTTGACTTCTTTTCCCGGCTATAAGCTTTCTTATCTTATCTTCATACATCTCTTTAGGGGCAGGCACAGGATGAACCGTTTACCCTCCCTTATCTAGAATTTCCTTCCATACAGACTTCTCTGTGGATTTAGCAATTTTTTCCCTTCATCTTGGAGGAGTGTCTTCAATTTTAAGAAGAATTAACTTCATTACCACTATTTTTAGTATACGATTTAGGGGCTTTAAATTAGAACGATTACCTCTCTTTGTTTGATCAATGCTGGTAACGTCATTCCTCCTTCTTTTTTCTCTACCAGTCTTGGCAGGAGCCATTACTATATTATTAACAGACCGTAATCTAAACACTTCTTTCTTTGACCCATTAGGAGGGGGGGATCCTATCTTATATCAGCACCTTTTCTGATTCTTCGGGCATCCTGAGGTTTACATTTTAATTTTACCTGGCTTTGGTATTATT---TCTCAGGTTATTAGGTTTTATTGTGGTAAAGTAGAACCTTTTGGTTACCTGGGTATGGTTTATGCTATTTTTTCCATTGGTGTTCTAGGATTTTTGGTGTGAGCACATCACATGTTCACAGTT---------------------------------------------------------------------------------------------------------------------------------------------------------GGAATGGACATCGACACACGAGCTTATTTCACTGCAGCTACTATAATTATTGGGGTGCCCACTGGTATTAAAATCTTTAGTTGGTTAGCTACCATCAGAATATCTTCAGTTTCTTGGGAAGCTCCTATGTACTGATGCGTAGGGTTTTTATTTTTATTTACTCTAGGAGGGTTAACAGGTATTGTTCTTTCCAATTCCTCTTTAGATACTGTACTACACGAC------------------------------ACTTACTACGTAGTAGCTCATTTCCATTACGTC---------TTATCAATAGGTGCAGTATTTTCCATCTTTGCGGGGTTGACCCACTGGTTACAAATTTTTTTCAGATTTAAATTTTCTGATTTGTTGTTAAAAATTCACTTTTTTCTTTCTTTTTTA---------------------------GGAGTCAATCTGACTTTT---TTTCCTCAACACTTTTTAGGATTAAATGGTATACCTCGTCGATACTCCGATTATCCAGACTCCTTTTATCTTTGAAATTTATTCTCTTCT------------------------------------------------------------------------ATAGGGGCTATAATCTCTATTTTTTCC---------------------------------------------------------------------------CTTATCTACTTT------------------------------AGATTTTTAGTTTGGGACTCTTTT---------------------------------ACTAAGAAAATAACTTATTATGGTTCTTTTAGA------------------------------GCTTCTTCTTCCACTGAACTATTATTTGAT---AACCCTATTCAAGACCACACCCTTTCAAATTCTGTAAAAACTTCTTACATAAGAAAT------------------------------------------------------------------------------------------------------
>SD20
---------------------------------------ATTTTTAAATATTATTTGCGGTGGTTTAATTCTACTAATCATAAAGATATTGGTACCATATATTTTATTTTTGGA---------------TTTTGG------AGAGCTTTTTATGGTTCTTCTTTGAGTATACTTATACGAATAGAGCTTAGACAGCCTGGAGCTTTTATTTTTCATGATCATGTTTATAATGTTTTTGTTACTTCTCATGCTTTTATTATAATTTTTTTTGTGGTTATG---CCTGTTCTTATGGGTGGTTTCGGAAATTGATTGCTACCTCTTATGTTAGGTTGTCATGATATGCATTTTCCTCGAATAAATAAT---------------------------------TTAAGTTTTTGATTGTTATTTCCAGCTATAATTTTTTTAATTCTTTCTTCTTATATTTCGGTAGGGGCAGGAACTGGATGAACTGTTTATCCTCCTCTTTCTTCTTCTTCTTTTCACAGAGATTTTTCTGTTGATTTGGCTATTTTCTCTCTTCATCTTGGTGGCGTATCTTCTATTTTAAGAAGAATTAATTTTATTACTACCATTTTTAATATACGTTTTTCTGGGTTCAAATTGGAACGAATACCTCTTTTTGTTTGGTCGATAATAGTAACTTCTTTTTTGTTACTTTTTTCCCTCCCAGTATTGGCTGGGGCTATTACTATACTTCTAACTGATCGGAATCTTAATACTTCTTTTTTTGACCCCTTAGGAGGGGGGGATCCTATTTTATACCAGCATTTATTTTGATTTTTTGGCCACCCGGAAGTTTATATTCTTATTCTTCCTGGTTTTGGGATTATT---TCTCAAGTTATTAGATTTTATTGTGGAAAAAGGGAGCCTTTTGGTTATTTAGGTATAGTTTATGCTATTTTTTCTATTGGAATCTTAGGATTTTTAGTTTGGGCTCATCATATGTTTACTGTT---------------------------------------------------------------------------------------------------------------------------------------------------------GGTATAGATATTGATACTCGTGCTTATTTTACAGCAGCAACCATAATTATCGGAGTTCCTACTGGAATTAAAATTTTTAGATGATTAGCTACAATTTCTTTGTCTTCTGTGTCTTGAGAAGCTCCAATATTTTGATGTTTAGGATTTCTTTTTTTGTTTACTTTGGGTGGTTTAACTGGAATTGTTCTTTCCAATTCTTCTTTAGATACAGTTCTTCATGAC------------------------------ACCTACTATGTAGTGGCTCATTTTCATTATGTG---------CTATCTATAGGGGCAGTTTTTTCTATTTTTGCAGGTTTAACACATTGATTGCAATTTTTTTATGGTTTAAAACTTTCGGATCTTAATTTGAAAGCTCATTTTTTTATTTCTTTTTTG---------------------------GGGGTCAATTTAACTTTT---TTTCCTCAACATTTTCTAGGTTTAAATGGGATGCCTCGTCGTTATTCAGATTTCCCTGATTCTTTTTTCCTATGGAATTTAGTCTCTTCT------------------------------------------------------------------------ATGGGAGCATTAATTTCTATTTTTTCT---------------------------------------------------------------------------CTAATTTATTTT------------------------------AGGTTTTTAGTTTGGGATTCTTTA---------------------------------TCTAAAAAAATAAATTTTTTTTCTTCAACTAGA------------------------------GCTTCTTCTTCTGTGGAATTATTATTGGGA---GCTCCTATGGAAGAGCATACTTTTTCTAATTGTGTAAAGGCAGGATTAATGTTT---------------------------------------------------------------------------------------------------------
>SD19
---------------------------------------ATAATAAATTACTTTTCACGGTGAGTTAACTCTACTAATCATAAAGACATTGGTAGGATGTATTTTTTTTTTGGG---------------TTTTGA------AGTGCTCTCTACGGAACTTCTTTGAGTATGGTTATACGGCTAGAACTGGGCCAGCCAGGGTCTTTTATCTTTCATGATCATGTTTATAACGTGTTTGTTACTTCTCACGCCTTTATTATAATTTTCTTTGTAGTAATG---CCTGTGCTGATAGGAGGATTTGGAAATTGGCTCTTACCTCTAATATTAGGTTGTCATGATATACACTTTCCCCGAATAAATAAT---------------------------------TTAAGATTTTGAATACTTTATCCCGCTATAAGGTTTTTGGTTTTATCTTCCTTTATCTCTCTGGGGGCTGGTACTGGGTGGACTGTTTATCCCCCTCTTTCTAGTATCTCTTTTCACAATGATATTTCAGTGGATCTAGCAATCTTCTCCCTCCATCTAGGTGGAGTTTCCTCCATCTTAAGTTCCATCAATTTCATTACTACAATTTTTACTATGCGATTTTCTGGATTTAAAATAGATCGCCTTCCCTTGTTCGTATGGTCTATAATAGTTACTTCTTTCTTGCTCTTATTTTCTCTTCCGGTGCTGGCAGGTGCGATCACAATACTTTTGACAGATCGAAATCTAAATACTTCCTTCTTCGACCCTTTAGGGGGCGGGGACCCAATTCTCTATCAACATCTGTTTTGATTCTTTGGACATCCCGAAGTTTACATTCTTATCTTACCAGGGTTTGGGATCATC---TCCCAAGTAATCAGATTTTACTGTGGTAAAACCGAGCCTTTTGGTTATTTGGGGATAGTTTATGCTATTTTTTCGATTGGTATTCTAGGATTCCTTGTTTGGGCCCATCATATGTTTACAGTC---------------------------------------------------------------------------------------------------------------------------------------------------------GGTATGGATATTGATACTCGGGCTTATTTTACCGCCGCTACTATGATTATCGGGGTTCCTACTGGAATTAAAATTTTTAGCTGATTAGCAACATTATCTATATCTAAAGTGACCTGAGAAGCCCCCATGTTTTGATGTATCGGGTTTCTATTCCTATTCACTCTTGGTGGTTTAACAGGAATCGTTTTGTCTAATTCCTCTCTTGATACGGTTTTACATGAT------------------------------ACCTACTATGTGGTTGCTCATTTTCACTATGTG---------CTGTCCATAGGGGCAGTCTTTGCTATTTTTGCTGGTCTGACCCACTGGTTACAAACTTTTTACGGCATTAAGTTCTCGGAGATCGGGCTAAAAGCCCACTTCTTTCTATCTTTTATA---------------------------GGAGTGAATTTAACTTTT---TTTCCCCAGCATTTTTTAGGTCTCAATGGCATGCCTCGTCGTTATTCTGACTACCCTGACTCTTTTTACTTATGAAATCTCTTCTCCTCT------------------------------------------------------------------------ATCGGAGCTTGGATTTCACTCTTTTCT---------------------------------------------------------------------------CTCATCTATTTT------------------------------TGCTTCCTGGTATGAGAAGGACTA---------------------------------TCAAAGAAAATAAAAATTTACTCTACTTGTAGC------------------------------CCT---TCTTCAGTAGAATTTTGTCTTTAC---TTTCCTCTCCCGGATCACTCTATTTCCACTTCAGTTAAAACTTCTAAAATAGATAAA------------------------------------------------------------------------------------------------------
>Scolotosus_sp.nov._GX54
---------------------------------------ATTTATATCAATATTTCTCGCTGAGTTTACTCTACAAATCATAAAGACATTGGAACTATATATTTTCTTTTTGGG---------------TTTTGA------AGAGCTTTTTATGGCACCTCTCTTAGGATAATTATACGTCTTGAGCTTAGGCAGCCAGGTTCTTTCATTTTTCATGACCATCTATATAATGTCTTCGTTACTTCTCACGCTTTTATTATAATTTTTTTTGTAGTCATG---CCTGTCCTGATGGGTGGGTTTGGAAATTGACTACTCCCTCTTATGTTAGGGTGCCATGATATACATTTTCCGCGTATGAATAAT---------------------------------TTCAGATTTTGGATACTTTTGCCAGCTATAACTTTTCTGATTTTATCTTCTTTTATTTCTATAGGGGCCGGCACAGGATGGACTGTTTATCCTCCTCTATCTAGAATTTCTTTTCATAATGATATTTCGGTAGATTTGGCTATTTTTTCTTTACATTTGGGAGGGGTTTCCTCTATTCTCAGGTCAATTAATTTTATTACAACTATTTTTGTAATGCGGTTCAGTGGTATGCTCATAGAGCGAATCCCTCTTTTTGTGTGATCAATAATAGTTACTTCTTTTCTTTTATTATTCTCTCTCCCAGTTTTAGCAGGGGCTATCACTATACTTTTGACCGATCGTAATATTAACACTTCATTTTTTGACCCTATAGGAGGGGGAGATCCAATTTTGTATCAACACTTATTCTGATTTTTCGGACATCCAGAGGTTTATATCCTTATTCTTCCGGGGTTTGGCATCATT---TCTCAAGTTATTAGGTTTTATTGCGGTAAAGCGGAGCCGTTTGGATATTTAGGAATAGTCTATGCTATCTTTTCTATTGGTGTGTTGGGTTTTTTAGTGTGGGCTCATCATATGTTTACTGTT---------------------------------------------------------------------------------------------------------------------------------------------------------GGAATAGATATCGATACTCGAGCCTATTTCACGGCAGCTACTATAATTATTGGGGTACCTACCGGAATTAAAATTTTTAGGTGAATTGCCACAGTTTCCATATCTAATGTTTCTTGAGAAGCCCCTATATTTTGATCTATAGGATTTATTTTCCTGTTTACTCTTGGGGGATTAACCGGTATTGTTCTATCGAATTCATCTTTAGACACTGTTCTCCATGAC------------------------------ACTTATTACGTTGTTGCTCATTTTCATTATGTA---------TTGTCTATGGGGGCGGTATTTGCCATTTTCGCTGGGCTAACACATTGATTTCAAGTCTTCTATGGAATTAAAATGTCAGATTTTAATTTAAAAGTACAGTTTATTATCTCTTTTATT---------------------------GGGGTAAATTTAACGTTT---TTTCCTCAACACTTTTTAGGATTGAATGGCATGCCTCGACGTTATTCAGACTACCCAGATTCTTTTTATTTATGAAATCTCTTCTCCTCC------------------------------------------------------------------------ATTGGAGCTTGGGTCTCATTATTTTCT---------------------------------------------------------------------------TTAATGTATTTT------------------------------TGTTTTTTGGTATGAGACTCAGTG---------------------------------TCTAAAAAAATATTATTAAAATTTTTTCTCAGC------------------------------CCTTCTTCA------GAAAATTTCTTTTCA---TCACCTATTGAAGATCACACCTTAGTCAATCCTGTTAAATCCATCTCTTCTTTC---------------------------------------------------------------------------------------------------------
>Scolotosus_sp._GZ100
---------------------------------------ATTTATTTAAAATTTACCCGATGGATTTATTCTACTAATCATAAAGATATTGGAACAATGTACTTTTTTTTTGGA---------------TTTTGA------AGGGCTTTTTATGGCACTTCTTTAAGAATAGTCATACGTATAGAATTAAGGCAGCCAGGGTCTTTTATTTTTCATGATCATCTTTATAATGTTTTTGTTACTTCTCATGCTTTTGTCATAATTTTTTTTGTAGTTATA---CCAGTATTAATGGGGGGATTTGGGAATTGATTATTACCTTTAATACTTGGTTGTCATGATATACATTTTCCACGAATAAATAAT---------------------------------TTTAGATTTTGAATACTTTTACCTGCAATAACTTTCCTTATTCTATCCTCTATTATTTCCATGGGGGCTGGTACAGGATGAACTGTTTATCCCCCTCTATCCAGAATTAATTTTCATACTGATATTTCTGTAGACTTTGCTATTTTTTCTCTACATTTAGGTGGTGTTTCTTCTATTTTAAGTTCTATTAACTTTATTACTACTATCTTTGTAATACGATTTAGAGGTTTATTAATAGAACGATTACCTTTATTTGTTTGGGCAATAATAGTTACTTCATTTCTTTTATTATTTTCTTTACCTGTATTAGCTGGGGCTATCACTATACTTCTTACGGATCGAAATATTAATACATCTTTTTTTGACCCATTAGGAGGGGGGGATCCAATTTTGTATCAGCATCTTTTCTGATTTTTCGGTCATCCTGAAGTTTATATTCTTATTCTTCCAGGGTTTGGCATTATT---TCTCAGGTTATCAGATTTTATTGTGGAAAAGGGGAGCCTTTTGGTTATTTAGGAATAGTTTATGCTATTTTTTCTATTGGAGTTTTAGGGTTTTTAGTGTGGGCTCACCATATATTTACAGTA---------------------------------------------------------------------------------------------------------------------------------------------------------GGGATGGATATTGATACCCGAGCCTATTTTACAGCTGCTACTATAATTATTGGTGTGCCTACAGGAATTAAAATTTTTAGATGATTGGCTACTGTAGCGATGTCTAATGTTTCTTGGGAATCTCCCATGTATTGATCTATGGGGTTTATCTTTTTATTTACTTTGGGAGGATTGACAGGAATTGTTCTATCTAATTCTTCTTTGGATACAGTTTTACATGAC------------------------------ACTTATTATGTAGTAGCTCATTTTCATTATGTG---------CTATCTATAGGAGCTGTATTTTCTATTTTTGCAGGGTTAACTCATTGAGTACAAATTTTTTATGGGATTAAGATATCTGATTTTAAGTTAAAAGTTCAGTTTTTTATTTCTTTTATT---------------------------GGGGTAAATATAACTTTT---TTTCCTCAGCATTTTTTAGGTTTAAATGGTATGCCCCGACGTTATTCAGATTATCCTGATTCTTTTTACCTTTGGAATCTTTTTTCTTCA------------------------------------------------------------------------ATTGGAGCTTGGATCTCTTTATTTTCT---------------------------------------------------------------------------TTAATTTATTTC------------------------------TGTTTCATTGTATGAGAATCATTT---------------------------------AGAAAAAAAATGCTACTGAACTTCTTATATAGC------------------------------AGACCTTCCTCTGTTGAAAATATGTTTTTT---TTCCCTTTAATAGATCATACTATTAATAATGCAGTTAAATGTATTAAA---------------------------------------------------------------------------------------------------------------
>Sarcoptes_scabiei
---------------------------------ATTAATGTTAAAATTTCTATAAATCGATGAATATATTCAACTAATCATAAAGATATTGCAACTTTATATTTTATTTTTGGT---------------ATATGA------TCAGGGTTCTTAGGAGCTGGATTTAGTATGTTGATTCGATATCAATTATCTCAACCAATAGGAATTTCTATAAATTCTATATTTTATAATTCAGTTGTAACCGCCCATGCTTTTATTATAATTTTTTTTATAGTAATA---CCTATTATAATAGGAGGATTTGGAAATTTATTAATTCCTTTAATATTAGGCTCTGCTGATATAGCTTACCCTCGATTAAATAAT---------------------------------ATAAGTTTTTGGTTACTTCCACCATCTTTAACTTTATTACTAATTTCTTTATTGTGTGGAACTGGTAGAGGAACTGGCTGAACTATTTATCCTCCTTTATCTAGAATCACTTATCATTCAAATATGTCTGTAGATTTTACAATTGTAAGATTACATATTGCTGGAATTTCTTCTATTTTAAGTTCTATCAATTTTGTTGTAACTATTTATAATATAAAAATAAAAGGAATAAGATGATCAAACTTAACTCTTTTTGCTTGATCTGTTTTATTAACCTCTTTTTTATTAGTTTTCTCATTACCAGTATTAGCAGCAGCTTTAACAATATTATTAACAGATCGAAATTTAAGAACTTCATTTTTTGATCCTATTGGAGGAGGTGATCCTATTTTATATCAACACTTATTTTGATTTTTTGGACACCCAGAAGTTTACATTCTTATTATTCCTGGATTTGGGATAATT---TCTCATATTATTACTTATTCAAGTAATAAAAGAGAACCATTTGGATCTTTAGGTATAATTTATGCTATGATTTCTATTGCAATTTTAGGTTTTATTGTATGAGCTCATCATATATTTACTGTT---------------------------------------------------------------------------------------------------------------------------------------------------------GGATTAGATGTTGATACTCGAGCTTATTTTACTTCAGCTACTATAATTATCGCTGTCCCTACGGGAGTAAAAATTTTTAGTTGATTATCTACAATATTAGGAGGAAAATTAGATTTTAACCCTTCTATGTATTGAGCAATTGGCTTTGTGTTTCTATTTAGAATGGGAGGTCTCACGGGTATTATTTTATCCAACTCTTCTTTAGATGTTAGATTACACGAT------------------------------ACTTACTATGTTGTAGCTCACTTTCATTATGTT---------TTATCTATAGGTGCTGTTTTTGCTCTTATAGGGGGTTTTTCTTTTTGATACATAATGTTTACAGGTTATTTTTTAAAACCTTCTATAATAAAAAGACAATTTTGAACAATATTTATA---------------------------GGAGTTAATATAACTTTT---TTCCCTCAACATTTTTTAGGTTTAAGAGGTATACCTCGACGGTATTCTGATTATCCTGATAATTTCTCAACTTGAAATACTATTTCATCT------------------------------------------------------------------------TTAGGAACTATAATTACAATATTCTCA---------------------------------------------------------------------------ATATTATTTTTT------------------------------ATGTATATTTTATGAGATTCATTA---------------------------------TCAAAATATAAAATTATTTCATCTAATGGTACA------------------------------ATAAATCTTAATATAGAATATTTTTATTCC---TATCCTAGGGAAATTCACACTAATTTAGAAAGG------TTTAAAATTTTTTTAAATTATACAAAATAT------------------------------------------------------------------------------------------
>S167
------------------------------------------TTGAATTATCTTAAACGTTGAATTTATTCCACAAATCACAAAGATATCGGAACCATGTACTTTTTTTTAGGA---------------TTTTGA------ACAGCATTTTACGGCTCTTCTCTTAGACTTATTATACGTTTAGAGCTTAGGCAACCAGGATCATTTATTCATAATGATCATTTATATAATGTTTTTGTTACTTCTCACGCCTTTATTATAATTTTTTTTGTTGTAATA---CCTGTTCTAATAGGAGGATTCGGAAATTGATTAATTCCTCTAATGTTAGGCTGTCATGATATACATTTTCCTCGTTTAAATAAT---------------------------------TTTAGATTTTGGCTTCTTTTACCTGCTATAAGTTTTTTAATTCTTTCTTCTTACATCTCAGCCGGCGCCGGAACAGGTTGAACAGTTTATCCTCCTTTGTCAAGAATTAATTTTCATACAGACTTATCAGTGGATATGGCTATTTTTTCTCTACATTTGGGAGGAGTTTCTTCAATTTTGAGTTCTATTAATTTTATTACTACCGTCTTTGTTATACGTTTCTCTGGGCTTCTAATAGAACGTATCCCTTTATTTATCTGATCTATATTAGTCACCTCTTTCTTGTTACTTTTCTCTCTTCCTGTTCTAGCTGGTGCCATCACAATACTATTAACTGATCGAAATTTAAATACATCTTTTTTTGACCCTTTAGGCGGAGGTGACCCTATTTTGTATCAACACTTATTTTGATTTTTTGGTCACCCAGAGGTATATATTTTAATTCTTCCTGGCTTTGGTATTATT---TCTCAAGTTTTAAGCTTTTATTGTGGTAAAACTGAACCTTTTGGGTACCTAGGAATAGTTTACGCTATTGTTTCTATTGGGGTTTTAGGATTTTTGGTTTGAGCCCACCATATGTTTACTGTG---------------------------------------------------------------------------------------------------------------------------------------------------------GGTATAGATATTGATACTCGAGCTTATTTTACTTCCGCTACTATGATTATTGGTGTCCCTACAGGGATTAAAATTTTTAGTTGATTAGCTACCGTAAGTATATCTAAAGTTTCTTGAGAAGCCCCTATGTTATGGGCTATAGGATTTATTTTTTTATTCACTTTAGGGGGTCTTACAGGTATTGTTTTATCTAACTCTTCTTTAGATATTGTTTTCCATGAT------------------------------ACTTATTACGTAGTAGCTCATTTTCACTATGTC---------TTGTCTATAGGAGCTGTATTTGCTATTTTTTCTGGTCTTACCCACTGAATACAAATTTTTTACGGCTTTAAGCTTAGAGATTTCCGACTAAAAATTCAATTTTACATATCTTTTTTA---------------------------GGTGTAAATTTAACTTTC---TTTCCCCAACACTTTTTAGGTTTAAATGGTATACCTCGTCGTTATTCTGATTACCCCGATTCTTTTTATATATGAAACTTTTTTTCTTCT------------------------------------------------------------------------ATTGGGTCACTATTATCTGTTTTTTCT---------------------------------------------------------------------------TTATTTTATTTT------------------------------GTTTACTTAATTTGATTAGCTCAA---------------------------------ATTGAAAAAATAATGTTATTCACAGTCCATTCG------------------------------ACTTCAACTTCTGGAGAAAATTTATTTTAT---TCACCTTTGCCTGAGCACTCCCTTGATCAATCAGTTAAGTCTTTAGCTATACATGTT------------------------------------------------------------------------------------------------------
>Robertsicus_elaphensis
---------------------------------------------------------------ATATTTTCTACTAATCATAAAGACATTGGTACAATATATTTAATTTTTGGG---------------AGATGA------GCAGGAATAATCGGTTTATCAATAAGAATTCTAATTCGAATAGAATTAAGACAGCCTGGTAGCATAATTAATAATGATCAAGTATATAATACAATTGTAACATCTCATGCCTTCATTATAATTTTTTTTATGGTCATA---CCAATTATAATTGGAGGCTTTGGTAATTGATTAATTCCGATTATATTAGGAGCTCCAGATATAGCATTTCCTCGTATAAATAAT---------------------------------ATAAGTTTTTGATTATTACCTCCTTCTTTATTCTTATTAATAAATTCATCATTAGTAGAAAGAGGAGCAGGAACAGGATGAACAATTTATCCACCATTATCCTCTAATATTTCACACTACGGACCTTCAGTAGATATAGTAATTTTCTCTCTTCATTTAGCTGGTGTATCTTCGATTCTTGGTTCAATTAATTTTATTACTACAATTTTTAATATACGAATATTAGGAATAACTATAGAACGAATACCTTTATTTGTTTGATCAGTTCTAATTACCACTATTTTACTTCTTTTATCCTTACCTGTTCTTGCTGGTGCAATTACAATATTATTAACCGATCGAAATTTCAATACCTCGTTCTTTGATCCATCAGGAGGTGGAGATCCTATTTTATATCAACATTTATTTTGATTTTTTGGTCATCCAGAAGTATACATTTTAATTTTACCTGGGTTTGGAATAATT---TCTCAAATTATTTGCTTTTATACCGGAAAAAAAGAACCATTTGGAAATATAGGCATAATCTATGCAATATCAGCAATTGGTTTATTAGGTTTTATTGTATGAGCACATCATATATTTACAGTT---------------------------------------------------------------------------------------------------------------------------------------------------------GGAATAGATGTAGATACACGAGCATATTTTACTTCAGCTACTATAGTTATTGCAGTACCAACTGGTATTAAAATTTTCAGATGATTAGCAACTCTTTATGGTTCAAAAATTAAATTTAATAGTCAAATTCTTTGAAGAATAGGTTTTGTATTTTTATTCACAATAGGAGGATTAACTGGAATTATATTAGCTAATTCTTCAATTGATATTATTCTTCACGAT------------------------------ACTTATTATGTAGTAGCTCATTTCCATTATGTA---------TTATCAATAGGAGCAGTATTTGCAATTATAAGAGCAATAATTCATTGATTTCCAATATTTTTTGGCTTAAGATTTAATTCAATTTTAACAAAAACACAATTTTTTATTACCTTCATT---------------------------GGAGTAAACTTAACTTTC---TTTCCCCAACATTTTTTAGGTTTAAGAGGAATACCTCGACGATATTCAGACTACCCAGATTTTTTTATAAAATGAAATTTCATATCATCA------------------------------------------------------------------------ATAGGATCAATTATCTCTTTATTGGGT---------------------------------------------------------------------------GTAATTTTTATA------------------------------ATTATTATTATTTGACAAGCAATT---------------------------------TTAAATAAAAAAACATTACTATCTTCTCAATTT------------------------------TCCAATTCCTCTATAGAATGAATATTAAAT---ATTCCTCCTTCAGATCATACTTTTAATCAAAAT------AATATAATTATTAAA---------------------------------------------------------------------------------------------------------
>Ricinoides_karschii
---------------------------------------------------TTACCGCGATGATTATTCTCCACCAATCATAAAGATATTGGAACTTTATATTTTATCTTCGGA---------------ATTTGA------TCAGCTATAATTGGAACATCCATAAGTATACTCATCCGAACCGAACTAGGCCAAACAGGATCTCTCATCGGTGATGATCAAATCTACAATGTGATCGTAACCGCTCACGCATTCGTCATAATCTTTTTTATAGTTATA---CCAATTATAATTGGAGGGTTTGGAAACTGGTTAATCCCTTTAATAATTGGAGCACCAGATATGGCCTTTCCACGCTTAAATAAC---------------------------------TTAAGTTTTTGGTTACTACCACCATCAATCTTCCTCCTGTTATCATCAGCACTAGTAGAAAAAGGATCAGGAACAGGTTGAACAGTATATCCTCCGCTCGCCTCAAATAGAGCTCACTCCGGCGGGTCAGTAGATCTAACAATCTTCTCTCTCCACCTAGCCGGAATCTCATCAATTCTAGGCTCCATCAACTTCATCACAACAATCATAAATATACGTGCCAACGGAATAACAATAGAACGAACACCTTTATTTATCTGATCAGTCTTCATCACTGTAATCCTACTTCTCCTCTCCCTACCAGTCCTAGCTGGCGCAATTACCATATTACTTACAGATCGAAATTTCAACACAAGTTTCTTTGATCCGGCCGGAGGTGGTGATCCCATCTTATACCAACATTTATTTTGATTCTTTGGACATCCTGAAGTATACATTTTAATTCTACCCGGATTTGGAATAATC---TCTCACATTATTAGAAGTCACTCAGGAAAAAAAGAACCTTTTGGTTCCCTAGGTATAATTTATGCCATACTAGCCATTGGTTTACTAGGCTTTGTCGTGTGAGCCCATCACATATTCACAGTA---------------------------------------------------------------------------------------------------------------------------------------------------------GGAATAGATGTAGATACACGAGCCTACTTTACAGCAGCTACAATAATCATTGCGGTACCAACAGGAATTAAAATTTTCAGCTGACTAGCTACCTTGCATGGAGCCCAAACCAACTATAGCCCTCCTTTACTATGAGCTTTGGGTTTTGTATTCCTATTTACAATGGGAGGCTTAACCGGAGTAGTCTTAGCTAACTCATCTCTAGACATTATTCTTCATGAC------------------------------ACCTACTACGTAGTTGCTCATTTCCATTATGTC---------CTATCTATGGGTGCCGTATTCGCCATTATTGCTGGCATAACCCACTGATTTAACTTATTATTCGGTATAAACATAAATCAGCATTGATTAAAAATTCATTTCCTAACTATATTTTTA---------------------------GGAGTGAATTTAACTTTT---TTCCCTCAACATTTTCTAGGATTAAATGGAATACCACGTCGATATTCAGACTATCCGGACGTCTTTACCACATGAAATACTGTATCCTCA------------------------------------------------------------------------ATTGGATCAATCATATCCCTCATTGGA---------------------------------------------------------------------------GTATTAATTTTC------------------------------ATTTTCATCACCTGAGATGCCCTA---------------------------------TCATCCCAATACATTTCAACATTCAACACCAAC------------------------------ATAACAACATCTATGGAGTGAAAAAACAGA---CTTCCCCCTATCGATCACACATTCAACGAAATA------AGCTACATTTCTAAC---------------------------------------------------------------------------------------------------------
>Rhyncaphytoptus_ulmi_HEN3
------------------------------------ATTTATAAATTTAATTTTTCTCGATGAATTTATTCCACCAATCATAAAGATATTGGAACTATATATTTTTTTTTCGGT---------------TTTTGA------ACCGCCTTTTATGGTTCTTCTCTCAGACTAATTATGCGTATAGAGCTAAGACAACCAGGATCGCTTTCTTTTCATGACCACCTTTATAACGTTTTTGTGACTTCACATGCTTTTATTATAATTTTCTTTGTAGTTATA---CCTATCTTAATAGGTGGGTTCGGCAATTGGCTTATTCCTTTAATACTTGGCTGCCACGATATGCATTTTCCTCGTATAAATAAT---------------------------------TTGAGATTTTGGATGCTTCTTCCAGCTATAACTTTTCTTGTTCTATCTTCCTATCTTTCTCTAGGGGCGGGTACTGGTTGAACCGTATATCCTCCTCTTTCTAGAATTTATTTCCATCCCGATTTCTCGGTAGACTTGGCCATTTTTTCTTTACACTTAGGAGGTGTATCATCTATTTTAAGTTCCATTAATTTTATTACTACAGTGTTCACTATGCGCTTTTCAGGACTTTATACTGAGCGTTTCCCTCTTTTCATTTGATCATTAATAGTAACTTCCTTTTTACTCTTATTTTCCCTACCCGTCTTAGCAGTGCGGAAGAGCACACGTCTGAACTCCAGAAATTTAAATACTTCCTTTTTTGACCCACTAGGAGGAGGAGATCCTATTCTATATCAACATTTATTTTGATTTTTCGGTCATCCAGAGGTTTATATTTTGATTTTACCCGGATTTGGGATTGTT---TCACAGATCATTAGATTTTACTGTGGAAAGTCGGAGCCCTTCGGCTATTTGGGTATAGTATATGCTATTATTTCAATTGGAGTTTTAGGGTTTTTAGTATGGGCACATCATATGTTTACCGTA---------------------------------------------------------------------------------------------------------------------------------------------------------GGCATAGACATTGATACCCGAGCTTATTTTACCGCTGCTACCATAATTATTGGGGTACCTACAGGTATTAAAATTTTTAGGTGATTGGCTACTATTTGTATATCTAATGTTTCTTGAGAAGCACCTATGTTATGATGTATGGGCTTTTTATTTTTATTTACTCTAGGAGGGCTAACCGGAATTGTTCTTTCTAATTCTTCTTTAGATGTGGTACTCCATGAT------------------------------ACCTATTATGTGGTAGCACATTTTCATTATGTT---------CTCTCAATGGGTGCAGTTTTTGCTATTTTTGCTGGTTTGACACATTGGATTCAAGTATTTTATGGATTTAAAGTTCAAGACTTTTACTTAAAAGTTCAATTTTTAATATCCTTTATT---------------------------GGAGTAAACTTAACTTTC---TTTCCTCAGCACTTTTTAGGTTTAAATGGCATACCTCGTCGATATTCAGACTATGCCGATTGTTTTTATATTTGAAATTTTATTTCATCC------------------------------------------------------------------------ATTGGGTCTTTTATTTCTTTATTTTCT---------------------------------------------------------------------------CTATTTTATTTT------------------------------GCTTGTCTAATATGAAAAGGGTTT---------------------------------TCTAAAAAAATGTTCTTCTCCTTCTTAAGGGGT------------------------------TCGCAGTCTTCATTAGATGTTATGTTCTCT---TTTCCTTTACCTGAGCATACTTTGGAGCAATCAGTTAAAACTTGTGTAATGTTTAAG------------------------------------------------------------------------------------------------------
>Rhyncaphytoptus_sp.nov._GZ96
------------------------------------ATTTATAATTTTAATTTATTTCGTTGAGTTTATTCTACTAATCATAAAGATATTGGAACTATATATTTTTTTTTTGGG---------------TTTTGA------ACTGCTTTTTATGGATCAGCGCTTAGTTTAATAATACGTATAGAGTTAAGACAACCTGGTTCATTTTCTTTTCATGACCATATATATAATGTTTTTGTTACTTCTCATGCTTTTATTATAATTTTTTTTGTTGTTATA---CCTATTCTGATGGGGGGATTTGGAAATTGATTACTTCCTTTAATATTAGGCTGTCATGATATACATTTTCCTCGAATAAATAAT---------------------------------CTTAGGTTTTGGATACTTTTACCTTCTATAACTTTATTAATTTTGTCTTCTTATCTATCTATAGGAGCTGGTACAGGTTGAACAGTTTATCCTCCTCTCTCTATAATTTATTTTCATCCTGATTTTTCAGTTGATCTAGCAATTTTTTCTTTACATCTAGGGGGTATTTCTTCTATTCTTAGTTCTATTAATTTTATTACTACTGTTTTTACTATACGATTTAGAGGTTTATATTTAGAGCGATTTCCTTTATTTATTTGGTCTATAATAGTCACTTCTTTTTTATTAATATTTTCTTTGCCTGTTTTAGCAGGGGCCATTACTATATTATTAACAGATCGTAATTTAAATACTTCTTTTTTTGATCCTTTAGGAGGAGGTGATCCTATTTTATATCAACATTTATTTTGATTTTTTGGTCATCCAGAAGTTTATATTTTGATTCTTCCAGGTTTTGGAATTATT---TCACAAGTTATTAGATTTTATTGTGGAAAGTCTGAGCCTTTTGGTTATTTAGGTATAGTTTATGCTATCATTTCTATTGGTGTTTTAGGGTTTTTAGTTTGAGCACATCATATATTTACTGTA---------------------------------------------------------------------------------------------------------------------------------------------------------GGTATAGATATTGATACACGTGCATATTTCACAGCAGCTACTATGATTATTGGAGTTCCCACTGGAATTAAAATTTTTAGGTGATTAGCCACTCTTTGCATATCTAATATTTCTTGGGAAGCTCCTATGTTTTGAAGGATGGGATTTTTATTTTTGTTTACATTGGGGGGACTTACTGGAATTGTTTTATCTAATTCCTCTTTAGATATTGTGTTACATGAC------------------------------ACTTACTATGTAGTTGCTCATTTTCATTATGTT---------TTATCAATAGGAGCTGTTTTTGCTATTTTTTCAGGGTTAACTCATTGAATTCAAGTCTTTTATGGTTTAAAATTAAGAGATTTTGAATTAAAAATTCAATTTTTTATGTCATTTTTG---------------------------GGGGTTAATTTAACTTTT---TTTCCTCAGCATTTTTTAGGGTTGAATGGAATACCCCGTCGTTATTCTGATTATCCGGATTCCTTCTATATATGAAATTTTTTATCTTCT------------------------------------------------------------------------GTAGGTTCTTTTATTTCAATATTTTCT---------------------------------------------------------------------------TTATTTTATTTT------------------------------GCTTATTTAATTTGAGATGGATTT---------------------------------TCTAAAAAATTATTCTTTTTTATACTTTTTGGA------------------------------TCTCAATCTTCAATTGATATAATTATTTCT---TATCCTATACCAGAACATACTTCAGAACAATCTATTAAAACCTGTATAATGTACAAA------------------------------------------------------------------------------------------------------
>Rhyncaphytoptus_sp.nov._CA38
------------------------------------ATATATAAATTCAATTTTCCTCGTTGAGTTTACTCAACCAATCATAAAGACATTGGTACTCTTTATATTAATTTTGGA---------------ATATGG------TCCGCTTTTTACGGTTCTACACTTAGATTAGTTATACGGTTAGAATTAAGTCAGCCTGGTTCTTTTTTTTATAATGACCATATGTATAATGTTTTCGTTACTTCTCATGCTTTCATTATGATTTTTTTTGTAGTTATA---CCCGTTTTAATAGGGGGCTTCGGTAATTGATTGATTCCAATCATAATAGGCACAACTGATATGCACTTCCCTCGGATAAATAAT---------------------------------TTAAGTTTTTGACTCCTTTTACCTGCTATAGTTTTCTTGATCTTATCTTCTTTAATCTCTTCTGGGGCTGGAACTGGGTGAACCGTTTATCCTCCTTTATCCAGAATTAGCTTTCACCCAGATATTTCTGTGGATTTGGCTATTTTCTCATTACATTTGGGTGGGGTTTCTTCAATTTTGAGGTCTATTAATTTTATTACAACAATTCTGACTATACGATTTTCTTATTTGAATATAGATCGTATTCCTCTTTTTATTTGGTCTATACTAATTACTTCATTTTTACTTTTGTTCTCCTTACCAGTTCTAGCGGGTGCAATTACTATGCTTTTGACTGATCGAAACATTAACACTTCTTTTTTCGACCCTCTTGGGGGTGGTGACCCTATTCTTTACCAACATTTATTTTGATTTTTTGGCCACCCTGAAGTATACATTTTAATTTTACCTGGTTTTGGTATTATT---TCTCATGTAATTAGTTTTTATTGTGGTAAATCTGAACCTTTTGGGTATATGGGCATAGTTTATGCTATTGTATCAATTGGTATTCTTGGGTTTTTAGTTTGAGCACATCATATATTTACTGTC---------------------------------------------------------------------------------------------------------------------------------------------------------GGGATAGATATCGACACCCGTGCATATTTTACTGCGGCTACCATGATTATTGGAGTCCCTACCGGGATTAAAATTTTCAGATGAATAGCTACAATTTCCATATCCAACGTCTCATGATCTGCTCCTATGTTATGATCTATGGGATTCCTGTTCTTATTTACGTTAGGGGGTCTTACTGGTATTGTACTTTCTAATTCATCTATAGATATTGTCTTGCATGAT------------------------------ACTTACTATGTTGTGGCCCATTTTCACTACGTT---------TTATCAATAGGAGCTGTTTTCGCCATTTTTGCAGGTTTAACTCATTGATTTTCCTTATTTTTTGGATTTAAATTGGGCGAAAGAATATTAAAATCTCAATTTTTCATGTCTTTCATT---------------------------GGAGTAAATTTAACTTTT---TTTCCCCAACATTTTTTAGGACTAAATGGAATACCTCGTCGTTATTCTGATTATGCGGATTGTTTTAGAATGTGAAACTATATTTCTTCT------------------------------------------------------------------------TTAGGGTCTATTATTTCTATTTTCTCT---------------------------------------------------------------------------CTTTTATACTTT------------------------------TATTACATTGTATTTAAAGGGACT---------------------------------ACTAATAAAATATTAGTTAGTTTTATAGCAGCT------------------------------CCTTCCTCTTTTCTAGAGTTTAGCAACCCT---TCTCCAATTGAAGAGCATACTTTTATGACTTCAGTCAAATCTTGCATGATAGTT---------------------------------------------------------------------------------------------------------
>Rhyncaphytoptus_redwayensis_CA28
------------------------------------ATTTACAAATTTTCTATTTCTCGATGAATGTATTCTACTAATCACAAAGATATTGGTACTTTATATTTATTATTTGGT---------------TTCTGG------TCAGCCTTTTATGGCTCTGCTCTCAGAGTGCTTATACGCCTTGAGTTAAGTCAACCTGGTTCTTTTTCTTTCCATGATCATGTTTATAATGTTTTTGTTACTTCTCACGCTTTTATTATGATTTTCTTTGTAGTTATA---CCTATCTTAATAGGAGGTTTCGGAAATTGATTAATTCCTTTAATGCTAGGTTGCCATGATATGCATTTTCCTCGGATAAATAAT---------------------------------TTAAGTTTTTGAATATTGTTACCTGCTATAACATTGCTTATTTTATCTTCTTATTTATTTATAGGGGCTGGGACAGGATGGACTGTGTACCCCCCTCTTTCTAGTATTTATTTTCATACAGATTTTTCAGTCGATTTGGCGATTTTTTCTTTACATTTAGGGGGGGTTTCGTCTATTTTAAGGTCCATCAATTTTATTACTACAATTTTTACTATACGTTTTACAGGTCTATACACTGAACGTTTTCCGCTTTTTATTTGATCTATGATGGTTACTTCTTTTTTATTATTATTTTCTTTACCGGTTTTAGCAGGCGCTATTACTATACTATTAACTGATCGTAATTTAAATACTTCTTTTTTCGATCCTCTTGGTGGAGGAGACCCTATTTTGTACCAACATTTATTTTGATTTTTTGGGCATCCAGAGGTTTATATTTTAATTTTACCAGGATTCGGTATTGTT---TCTCAAGTTATTAGATTTTATTGTGGTAAATCTGAGCCCTTTGGATATTTAGGTATAGTTTACGCCATTGTTTCGATTGGTGTTTTAGGATTTGTAGTTTGAGCCCACCACATATTTACAGTA---------------------------------------------------------------------------------------------------------------------------------------------------------GGTATAGATATTGATACACGTGCCTATTTTACTGCTGCTACTATAATTATTGGGGTTCCTACTGGAATTAAAATTTTTAGATGGTTGGCAACTATTTGTATATCAAACGTTTCTTGGGAGGCCCCCATGCTTTGATGTATAGGATTTCTTTTTTTATTTACTTTAGGAGGTTTAACCGGTATTGTTCTTTCTAATTCTTCTTTAGATGTAGTATTACACGAC------------------------------ACTTATTATGTGGTTGCTCATTTTCATTATGTT---------TTATCTATAGGAGCTGTTTTTGCTATTTTTGCAGGTTTGACTCACTGGGTTCAAGTATTTTATGGCATGAAGCTTACAGACTATAATTTAAAAATTCAGTTTTATATATCCTTTTTA---------------------------GGGGTTAATTTGACTTTT---TTTCCTCAACATTTTTTAGGGCTTAATGGCATGCCTCGTCGTTACTCTGACTACCCTGATTCATTTTATATTTGAAATTTCCTTTCTTCA------------------------------------------------------------------------CTAGGTTCTTTTATTTCTATATTTTCT---------------------------------------------------------------------------TTATTTTATTTT------------------------------GCTTATCTTGTATGAAAGGGTTTT---------------------------------TCTAAAAAAATAAATTTTTCTTTAGCAAATAGA------------------------------TCTCAGTCTTCTTTAGAATTTCTTTTACCT---CAGCCATTCCTTGATCACACTTTAGAACAATCGATTAAAACTTGTTTGATGCATAAA------------------------------------------------------------------------------------------------------
>Rhyncaphytoptus_longipalpis_JX3
------------------------------------ATACATTTAAATTATTTTAGTCGTTGGTTAAACTCTACTAATCATAAGGATATTGGAACAATATATTTTGTCTTTGGA---------------TTTTGA------AGAGCTTTTTATGGCTCGTCTCTTAGGATGGTTATGCGTATAGAGCTTAGTCAGCCGGGTTCTTTCATTTTTCATGATCATGTTTATAACGTCTTTGTGACTTCTCATGCTTTTATTATAATTTTTTTTGTAGTTATG---CCAATCTTGATAGGAGGCTTTGGAAATTGACTTTTACCTTTAATGTTGGGTTGTCATGATATGCATTTTCCCCGCATGAATAAT---------------------------------CTTAGCTTCTGAATACTTTTTCCAGCCATAAGGTTTCTTATCCTATCCTCATATTTAACAAACGGGGCTGGTACGGGTTGGACTGTTTATCCGCCTCTTTCTAGAATTTCTTTTCATAGGGACGCTTCGGTAGATTTAGCTATTTTTTCTCTACATTTAGGGGGGGTTTCTTCTATCCTAAGTAGAATTAATTTTATTACTACTATTTTTAGAATGCGGTTTTCTGGGTTTAAACTTGAACGTATGCCTTTATTTGTGTGGTCTATAATAGTTACTTCTTTTCTTCTTCTTTTCTCTTTGCCAGTTTTAGCGGGGGCCATTACTATGTTATTAACTGATCGAAATTTAAATACCTCTTTTTTTGACCCTTTGGGGGGAGGGGACCCTATCCTGTATCAACATTTATTTTGATTTTTTGGCCATCCTGAAGTGTATATTCTGATTTTACCAGGGTTTGGTATTATT---TCACAAATTATTAGATTTTATTGTGGGAAAAGAGAACCTTTTGGGTATCTTGGAATGGTTTATGCTATCTTTTCTATTGGTATCCTAGGATTTTTAGTGTGGGCCCATCATATGTTTACAGTC---------------------------------------------------------------------------------------------------------------------------------------------------------GGGATAGATATTGATACTCGAGCTTACTTTACAGCAGCCACTATGATTATTGGAGTTCCAACAGGGATTAAAATTTTTAGTTGGTTAGCTACTATGTCTATGTCTTCTATTTCTTGGGAAGCTCCTATATATTGATGTATAGGATTCCTGTTCTTGTTTACTTTAGGGGGTCTTACTGGAATTGTACTATCTAATTCTTCTTTGGATACTGTTCTACATGAT------------------------------ACTTATTATGTAGTAGCCCATTTTCATTATGTT---------TTATCAATAGGAGCTGTTTTTTCAATTTTCGCTGGGTTCACTCATTGGCTTCAAATTTTTTATGGGCTTAAAATTTCTGATTTTAGGTTAAAAATTCATTTTTTCATCTCTTTTTTG---------------------------GGTGTAAATTTAACTTTT---TTTCCTCAACATTTTTTGGGGCTGAATGGTATACCCCGTCGTTATTCTGATTATCCTGATTCTTTCTATTTATGGAATCTTGTCTCTTCC------------------------------------------------------------------------ATAGGGGCCTTGATCTCTATTTTTTCT---------------------------------------------------------------------------TTAATTTATTTT------------------------------AGATTCTTGATTTGAGATTCTCTT---------------------------------TCTAAAAAAATGCTTTATTTAGAGTCTGAAAGA------------------------------AGATCTTCTTCCTTAGAATCTTTGTTTTGT---AGACCTTTAGAAGACCATACATTCTCTCATTCTGTCAAATCTACTGTTATGTTTGTT------------------------------------------------------------------------------------------------------
>Rhyncaphytoptus_longipalpis_JX2
------------------------------------ATACATTTAAACTATTTTAGCCGTTGGTTAAACTCTACTAATCATAAGGATATTGGAACAATATATTTTGTCTTTGGA---------------TTTTGA------AGAGCTTTTTATGGCTCGTCTCTTAGGATGGTTATGCGTATAGAGCTTAGTCAGCCGGGTTCTTTCATTTTTCATGATCATGTTTATAACGTCTTTGTGACTTCTCATGCTTTTATTATAATTTTTTTTGTAGTTATG---CCAATCTTGATAGGAGGCTTTGGAAATTGACTTTTACCTTTAATGTTGGGTTGTCATGATATGCATTTTCCCCGCATGAATAAT---------------------------------CTTAGCTTCTGAATACTTTTTCCAGCCATAAGGTTTCTTATCCTATCCTCATATTTAACAAACGGGGCTGGTACGGGTTGGACTGTTTATCCGCCTCTTTCTAGAATTTCTTTTCATAGGGACGCTTCGGTAGATTTAGCTATTTTTTCTCTACATTTAGGGGGGGTTTCTTCTATCCTAAGTAGAATTAATTTTATTACTACTATTTTTAGAATGCGGTTTTCTGGGTTTAAACTTGAACGCATGCCTTTATTCGTGTGGTCTATAATAGTTACTTCTTTCCTTCTTCTTTTCTCTTTACCAGTCTTAGCGGGGGCCATTACTATGCTATTAACTGATCGAAACTTAAATACCTCTTTTTTCGACCCTTTGGGGGGAGGGGATCCCATCCTGTACCAACATTTATTTTGATTTTTTGGCCATCCTGAAGTGTATATTCTGATTTTACCAGGGTTTGGTATTATT---TCACAAATTATTAGATTTTATTGTGGGAAAAGAGAACCTTTTGGGTATCTTGGAATGGTTTATGCTATCTTTTCTATTGGTATCCTAGGATTTTTAGTGTGGGCCCATCATATGTTTACAGTC---------------------------------------------------------------------------------------------------------------------------------------------------------GGGATAGATATTGATACTCGAGCTTACTTTACAGCAGCCACTATGATTATTGGAGTTCCAACAGGAATTAAAATTTTTAGTTGGTTAGCTACCATGTCTATGTCTTCTATTTCTTGGGAAGCTCCTATATATTGATGTATAGGATTCCTGTTCTTGTTTACTTTAGGGGGTCTTACTGGAATTGTACTATCTAATTCTTCTTTGGATACTGTTCTACATGAT------------------------------ACTTATTATGTAGTAGCCCATTTTCATTATGTT---------TTATCAATAGGAGCTGTTTTTTCAATTTTCGCTGGGTTCACTCATTGGCTTCAAATTTTTTATGGGCTTAAAATTTCTGATTTTAGGTTAAAAATTCATTTTTTCATCTCTTTTTTG---------------------------GGTGTAAATTTAACTTTT---TTTCCTCAACATTTTTTGGGGCTGAATGGTATACCCCGTCGTTATTCTGATTATCCTGATTCTTTCTATTTATGGAATCTTGTCTCTTCC------------------------------------------------------------------------ATAGGGGCCTTGATCTCTATTTTTTCT---------------------------------------------------------------------------TTAATTTATTTT------------------------------AGATTCTTGATTTGAGATTCTCTT---------------------------------TCTAAAAAAATGCTTTATTTAGAGTCTGAAAGA------------------------------AGATCTTCTTCCTTAGAATCTTTGTTTTGT---AGACCTTTAGAAGACCATACATTCTCTCATTCTGTCAAATCTACTGTTATGTTTGTT------------------------------------------------------------------------------------------------------
>Rhyncaphytoptus_dielsianus_GZ35
---------------------------------------------------ATCTCTCGATGGATTTTTTCAACAAATCACAAAGATATTGGTACTATGTACTTTGTCTTTGGT---------------TTTTGA------ACTGCTTTTTACGGCTCTTCCCTAAGACTTTTAATGCGTCTGGAGCTTAGTCAACCAGGATCCTTTATCTTTCACGATCACGTTTATAATGTGTTTGTAACATCCCACGCCTTTGTCATAATTTTTTTTGTGGTCATA---CCAGTATTGATGGGTGGGTTTGGAAATTGGCTCATTCCTCTAATGTTGGGGTGTCATGATATGCACTTTCCTCGAATGAATAAT---------------------------------CTTAGATTTTGACTTCTCTTCCCAGCCATAATCTTCTTAATTCTCTCCTCATATATTTCCTTGGGGGCTGGGTCCGGTTGAACAGTTTACCCCCCTCTCTCCCATATTACCTATCATACTGATATTTCGGTTGATTTAGCTATCTTTTCTCTTCATTTGGGGGGTGTTTCTTCTATTCTCAGATCTATCAATTTTATTACAACTATTTTCACCATGCGATTTAACGGTCTTTATGCAGAACGTCTATCTCTATTTATTTGATCGATATTGGTTACCTCTTTTTTATTGCTTTTTTCTCTTCCTGTACTAGCAGGGGCCATTACCATGCTTTTAACGGATCGAAACTTAAATACATCTTTTTTTGACCCCTTAGGCGGTGGAGATCCAGTGCTTTACCAGCACTTGTTTTGATTCTTTGGACACCCAGAGGTTTATATTTTAATTTTGCCAGGATTTGGGATTATT---TCTCAAATTATTAGGTTTTACTGTGGAAAGAATGAACCTTTTGGTTACTTAGGGATAGTGTATGCCATTTTTTCTATTGGTGTCTTAGGGTTCTTAGTTTGAGCTCACCATATGTTTACTGTG---------------------------------------------------------------------------------------------------------------------------------------------------------GGCATGGATATCGATACTCGTGCTTATTTTACAGCTGCTACTATGATTATCGGTGTACCCACAGGAATTAAGATTTTCAGATGAATTGCAACTATCTCCATGTCAAAAGTCTCTTGAGACGCTCCTATACTATGATCCGTAGGATTCTTGTTTTTATTTACAGTAGGAGGGCTTACAGGTATTGTTTTATCTAATTCTTGCCTTGACACCGTACTACATGAT------------------------------ACATACTATGTGGTAGCTCATTTTCATTACGTT---------CTTTCTATAGGTGCGGTGTTTGCTATTTTTTCTGGAGTCACACATTGATTTCAAGTTTTCTATGGATTTAAGCTTTCAGAAAGATGCTTAAAAGTTCACTTTTACCTGTCTTTCTTA---------------------------GGGGTAAATTTAACATTT---TTCCCCCAACACTTTCTCGGTTTAAATGGCATGCCTCGGCGGTATTCAGACTATACAGATTCTTTTTACCTCTGAAATTACGTCTCTTCT------------------------------------------------------------------------ATTGGTTCTATTGTATCTATTTACTCT---------------------------------------------------------------------------TTAATTTATTTT------------------------------ATATTCATTATTTGAGAATCTCTC---------------------------------AGAATTAAGTCTTTGATTAGAGAAGATTTCGGG------------------------------GCTCCTTCTAATTCAGAACATTTATTTTCT---AGCCCTCTTCCTGAGCACACTCTAGATCAGTGCTCTAAGTCTGCCTTAATGCACATT------------------------------------------------------------------------------------------------------
>Rhyncaphytoptus_boczeki_CA37
------------------------------------ATATATAAATTCAATTTTCCTCGTTGAGTTTACTCAACCAATCATAAAGACATTGGTACTCTTTATATTAATTTTGGA---------------ATATGG------TCCGCTTTTTACGGTTCTACACTTAGATTAGTTATACGGTTAGAATTAAGTCAGCCTGGTTCTTTTTTTTATAATGACCATATGTATAATGTTTTCGTTACATCTCATGCTTTCATTATGATTTTTTTTGTAGTTATA---CCCGTTTTAATAGGGGGCTTCGGTAATTGATTGATTCCAATCATAATAGGCACAACTGATATGCACTTCCCTCGGATAAATAAT---------------------------------TTAAGTTTTTGACTCCTTTTACCTGCTATAGTTTTCTTGATCTTATCTTCTTTAATCTCTTCTGGGGCTGGAACTGGGTGAACCGTTTATCCTCCTTTATCCAGAATTAGCTTTCACCCAGATATTTCTGTGGATTTGGCTATTTTCTCATTACATTTGGGTGGGGTTTCTTCAATTTTGAGGTCTATTAATTTTATTACAACAATTCTGACGATACGATTTTCTTATTTGAATATAGATCGTATTCCTCTTTTTATTTGGTCTATACTAATTACTTCATTTTTACTTTTGTTCTCCTTACCAGTTCTAGCGGGTGCAATTACTATGCTTTTGACTGATCGAAACATTAACACTTCTTTTTTCGACCCTCTTGGGGGTGGTGATCCTATTCTTTACCAACATTTATTTTGATTTTTTGGCCACCCTGAAGTATACATTTTAATTTTACCTGGTTTTGGTATTATT---TCTCATGTAATTAGTTTTTATTGTGGTAAATCTGAACCTTTTGGGTATATGGGCATAGTTTATGCTATTGTATCAATTGGTATTCTTGGGTTTTTAGTTTGAGCACATCATATATTTACTGTC---------------------------------------------------------------------------------------------------------------------------------------------------------GGGATAGATATCGACACCCGTGCATATTTTACTGCGGCTACCATGATTATTGGAGTCCCTACCGGGATTAAAATTTTCAGATGAATAGCTACAATTTCCATATCCAACGTCTCATGATCTGCTCCTATGTTATGATCTATGGGATTCCTGTTCTTATTTACGTTAGGGGGTCTTACTGGTATTGTACTTTCTAATTCATCTATAGATATTGTCTTGCATGAT------------------------------ACTTACTATGTTGTGGCCCATTTTCACTACGTT---------TTATCAATAGGAGCTGTTTTCGCCATTTTTGCAGGTTTAACTCATTGATTTTCCTTATTTTTCGGATTTAAATTGGGCGAAATAATATTAAAATCTCAATTTTTCATATCTTTCATT---------------------------GGAGTTAATTTAACTTTT---TTCCCCCAACATTTTTTAGGGCTAAATGGGATGCCTCGTCGTTATTCTGATTATGCGGATTGTTTTAGAATGTGAAACTATATTTCTTCT------------------------------------------------------------------------TTAGGGTCTATTATTTCTATTTTCTCT---------------------------------------------------------------------------CTCTTATACTTT------------------------------TATTACATTGTATTTAAAGGGACT---------------------------------ACTAATAAAATATTAGTTAGTTTTATAGCAGCT------------------------------CCTTCCTCTTTTCTAGAGTTTAGCAACCCT---TCTCCAATTGAAGAGCATACTTTTATGACTTCAGTCAAATCTTGCATGATAGTT---------------------------------------------------------------------------------------------------------
>Rhodacarus_sp1.
------------------------------------------------------ATGCGATGATTTTTTTCAACAAACCATAAAGATATTGGTACTATATACCTGATTTTTGCT---------------GCTTGA------GCAGGCATACTAGGAACTGCTTTTTCTATTCTAATTCGTACTGAATTAGGACAACCAGGATCTTTAATCGGAAGAGACCAAATTTATAATGTTATTGTAACTGCCCATGCTTTTATTATAATTTTCTTTATAGTTATA---CCCGCAATAATCGGTGGTTTTGGCAACTGATTAGTGCCTTTAATAATTTCTACACCTGATATAGCTTTTCCTCGAATAAATAAC---------------------------------ATAAGCTTTTGGCTACTGCCCCCCTCGCTAATTTTACTTTTAAGAAGAAGCTTAGTAGAAGCAGGAGCTGGTACTGGATGAACAGTATATCCCCCACTCGCTAATAATATTTCTCATAGAGGCGCCTCTGTAGATTTAGCAATTTTTTCCTTACATTTAGCAGGAATTAGAAGAATTTTAGGTTCTATTAACTTTATTACTACAATTATAAATATACGACCTTTAGATATAACTTTAGAACGAATGCCTCTTTTTGTTTGATCTGTTTTTATTACTACAATCCTTCTTTTATTAAGATTGCCAGTCTTAGCAGGGGCTATCACTATACTTTTAACTGATCGTAATTTTAATACTTCATTTTTTGATCCTAGAGGAGGGGGGGATCCGATTCTCTACCAACATCTTTTTTGATTTTTTGGGCACCCTGAAGTTTATATTCTTATTCTCCCAGGATTTGGTATAATT---TCTCATATTATTTGTTTCCAAACTGGAAAAAAAGAGCCTTTTGGATGTTTAGGTATAATTTATGCTATAGCAGCTATTGGGATACTAGGTTTTATTGTATGAGCTCATCATATATTTACCGTA---------------------------------------------------------------------------------------------------------------------------------------------------------GGTATAGATGTTGATACTCGAGCATATTTTACTGCTGCAACTATAATTATTGCTGTCCCCACAGGAATTAAAATTTTCTCTTGGATAGCAACTCTTCATGGAAGAGTAATCTCCTACGACGCCCCTATTCTTTGATCCTTTGGGTTTGTTTTTTTATTTACTATTGGAGGAATCACAGGAGTGATTCTAGCAAATTCCTCTATTGATATTGTCCTCCACGAT------------------------------ACTTATTATGTAGTAGCTCACTTTCATTATGTT---------CTTTCTATAGGGGCAGTATTTGCTATTTTAGCAGGAATCACTCATTGATTCCCTCTCTTTTTTGGATTTAATTTTAATAATTTTTTATTAAAAATTCATTTTATTTCAATATTTATT---------------------------GGGGTAAACTTAACCTTC---TTCCCTCAACATTTCCTTGGGCTAAGAGGAATACCCCGACGCTACTCAGATTACCCTGATTTTTTAACAAAATGAAACATTGTTTCTTCT------------------------------------------------------------------------TTTGGATCTTTAATTTCAACAGTAAGA---------------------------------------------------------------------------GTTTTATTATTT------------------------------ATTTATATTCTTTGAGAAGCTTTA---------------------------------ACAAGTCAACGAAATATTGTAAACACTTTTTAT------------------------------ATTAATACTGCTATTGAATGACAACTAAAT---TTGCCACCGGCCGATCATACATTTACTCAAAAT------TTAACTTTAATTAAA---------------------------------------------------------------------------------------------------------
>Rhizoglyphus_robini
------------------------------------------------------------------ATATCTACTAATCACAAGGATATTGCTACCTTGTATTTTATTTTTGGT---------------ATTTGA------TCAGGTATGTTGGGTACTAGTTTTAGGACTCTTATTCGATTTGAGCTTACTCAGCCTGGTGATTTTATAATGGATTTTGACTATTATAATTCTGTAGTGACTGCCCATGCTTTTATTATAATTTTCTTTATAGTTATG---CCTATTATGATGGGGGGTTTCGGAAACTTGCTGGTTCCTGTGATGATTGGGGCCACAGATATGGCCTACCCTCGTTTAAACAAC---------------------------------ATGAGATTTTGGCTTTTACCTCCCTCTCTTTCCCTTTTAATTAGTTCTGCTGTAGTGGGGTCTGGGGTTGGTACTGGGTGGACGGTTTACCCTCCTCTTTCTAATGGTATTTTCCATTCTGGTCCTGCTGTTGATTTTGGTATTTTAAGATTGCACATTGCTGGGGTTTCTTCTATCCTTGGTGCTATTAATTTTATTGTTACTATTTTTAACATGAAAACTTTAGGTATATCTTGATCTAATGTTCCTTTATTTGTTTGGTCAGTACTTATTACTTCTTTTTTGCTAGCTTTTTCTCTTCCTGTGTTAGCTGCTGCTTTGACTATACTTTTAACGGACCGTAATTTTAATACTACTTTTTTTGATCCTATTGGGGGTGGGGATCCTATTCTATACCAACATTTATTTTGGTTTTTTGGTCACCCTGAGGTTTATATTCTTATTTTACCTGGGTTTGGTATTATT---TCCCATACTGTTAGATTTTATAGAAACAAGACTGAGCCTTTTGGTAGTCTTGGTATAATTTATGCTATAATTTCTATTGGAGTTCTTGGTTTCATTGTATGAGCCCATCATATGTTTACTGTA---------------------------------------------------------------------------------------------------------------------------------------------------------GGTTTAGACGTTGACACTCGAGCTTATTTTACTGCTGCTACTATGATTATTGCCGTTCCTACGGGAGTAAAAGTATTTAGTTGGTTGGCTACTATGTTGGGGGGTAAGTTAGATTTTAGTCCTTCGTTTTACTGATCTATTGGGTTCGTTTTCCTTTTTACTGTCGGTGGTCTTACTGGTGTTGTGCTTTCTAATTCTTCCTTAGATGTTAGCCTTCATGAT------------------------------ACTTATTATGTAGTTGCTCATTTTCACTATGTT---------CTTTCTATGGGGGCTGTGTTCGCCATTATGGCGGGTATTACTCATTGATTCCCTTATGCTTATGGTATAGTGATGAATCCCTACTTGTTAAAAGGACAGTTTTGAACTATATTCTTA---------------------------GGCGTTAATCTAACCTTT---TTCCCTCAACATTTCTTAGGTCTCAATGGAATGCCTCGACGTTATTGTGATTATCCTGATGGTTTTACTTATTGAAATACTATTTCTAGT------------------------------------------------------------------------ATTGGTAGGGTTGTTACTATTTTTTCT---------------------------------------------------------------------------ATTATTTTCTTT------------------------------CTTTATATTATTTGGGAGTCTCTT---------------------------------TCTAATCCTCGAGTTATACCTTCTTTTGTTTCT------------------------------CCTAACAGAAGAAACGAGCTAATGATTGAA---TCCCCTTTCCCAGCTCATACTAATGTAGAGTCT------TGTAAGGTTATTAGAGGTGTGGTTCTTCTT------------------------------------------------------------------------------------------
>Rhipicephalus_geigyi
------------------------------------------------ATTTTACCGCGATGAATATACTCAACTAATCATAAAGACATTGGGACAATATATTTGATTTTTGGT---------------GCATGA------GCAGGGATATTAGGATTAAGAATAAGAATATTAATTCGACTTGAATTAGGACAACCTGGAAGAATAATTGGAAATGATCAAATTTATAATGTTATTGTTACAGCACATGCATTTATTATAATTTTTTTTATAGTAATA---CCTATTATAATTGGCGGATTTGGTAATTGACTTATTCCTATTATATTAGGCGCTCCCGATATAGCATTTCCACGAATAAATAAT---------------------------------ATAAGATTTTGACTTTTACCTCCTTCATTATTTTTATTAATTAATTCCTCTTTAGTTGAAACAGGAGCAGGAACTGGATGAACCGTTTATCCTCCTTTATCATCAAACTTATCTCATTATGGCCCTTCAGTAGATTTAGCTATTTTTTCACTTCACTTAGCCGGAGCATCATCAATTTTAGGAGCAATTAATTTTATTACAACTATTTTAAATATACGATCAATTGGAATAACCATAGAACGAATTCCATTATTTGTATGATCTGTATTAATTACTGCTATTCTTTTATTATTATCATTACCTGTATTAGCAGGTGCTATTACAATATTATTGACAGATCGTAATTTTAATACCTCATTCTTTGATCCTTCAGGAGGAGGAGACCCAATTTTATATCAACACTTATTTTGATTTTTTGGCCATCCTGAGGTATACATTTTAATTCTTCCAGGTTTTGGAATAATT---TCTCAAATTATTTGTTATAACACAGGAAAAAAAGAACCATTTGGAAATTTAGGAATAATTTATGCTATAGCAGCAATTGGACTATTAGGATTTATTGTATGAGCACATCATATATTTACAGTT---------------------------------------------------------------------------------------------------------------------------------------------------------GGCATAGATGTAGACACACGAGCTTACTTTACATCAGCAACCATAATTATTGCTGTTCCTACAGGAATTAAAATTTTTAGATGATTAGCAACATTACATGGCTCTTACATTAAATTTAATTCTTCTATTTTATGAGCTTTAGGATTTGTTTTTTTATTTACTGTAGGAGGATTAACAGGAATTATATTAGCAAATTCATCAATCGATATTATTTTACATGAT------------------------------ACTTATTACGTAGTAGCACATTTTCACTACGTA---------TTATCAATAGGGGCAGTTTTTGCTATTATAGGAGCAATTGTTCATTGATTTCCTATATTTTTTGGGTTAAATTTAAATTCTAATTTAACAAAAACACAATTTATTATTACTTTTATC---------------------------GGAGTTAATTTAACATTT---TTTCCTCAACATTTTTTAGGCCTTGCTGGAATGCCTCGACGATATTCAGATTATCCAGATTTTTTTTCTAAATGAAATTTTATCTCTTCT------------------------------------------------------------------------TTAGGATCTATAATTTCTTTAGTTGGA---------------------------------------------------------------------------ACAATTATATTA------------------------------ATTATTATTATTTGATTAAGAATT---------------------------------GAAGAAAAAAAAATAATTAATTTTTCTAACTTT------------------------------ATAAATTCATCTATTGAATGAATACTTAAC---TTTCCTCCATCAGAACACTCTTTTAATCAAAAT------AACATTATTATTAAA---------------------------------------------------------------------------------------------------------
>Rhinotergum_shaoguanense_S88
---------------------------------------------------------------ATGTATTCAACTAATCACAAAGATATTGGAACTCTTTATTTTTTCTTTGGG---------------TTTTGA------ACAGCCTTCTACGGATCTTCTTTAAGCCTTTTGATACGATTAGAACTCAGACAACCTGGCTCATTTTCTTTTCACGATCATATATACAATGTTTTTGTAACTTCGCATGCTTTTATTATAATTTTTTTTGTTGTTATA---CCTATTTTAATGGGGGGTTTTGGTAATTGGTTAATTCCTTTAATGTTGGGATGTCACGATATACATTTTCCTCGAATAAATAAC---------------------------------CTAAGATTTTGGATATTACTTCCTGCTATAACTTTTTTAGTTTTGTCTTCTTACTTGTCTATAGGTGCTGGCACAGGATGAACTGTGTATCCACCTTTGTCTAGAATTTACTTCCATCCTGATTTTTCAGTTGATCTAGCCATTTTTTCTTTGCATTTAGGGGGTGTATCATCTATTTTGAGGTCTATTAATTTTATTACAACAGTTTTTACCATGCGATTTGTAGGTTTATACACTGAGCGGTTTCCTTTATTTATCTGGTCTCTTATAATTACTTCTTTTCTTCTTTTATTTTCTCTTCCAGTTTTAGCAGGGGCTATTACAATGCTTTTAACTGACCGTAATCTTAACACTTCTTTTTTTGATCCTTTAGGAGGAGGAGACCCTATTCTTTACCAACATCTTTTTTGATTTTTCGGCCATCCAGAAGTTTACATTTTAATTTTACCAGGATTCGGTATTATT---TCCCAAGTTATTAGATTTTATTGTGGCAAATCAGAACCCTTCGGTTATTTGGGTATAGTTTACGCAATTATTTCTATTGGAGTTTTAGGATTTTTGGTTTGAGCTCATCATATGTTCACTGTT---------------------------------------------------------------------------------------------------------------------------------------------------------GGTATAGATATTGATACTCGAGCTTATTTCACGGCAGCTACAATAATTATTGGTGTACCGACAGGTATTAAAATCTTTAGTTGAATAGCAACTATTTGTATGTCCAACGTTTCCTGAGAGGCGCCTATATTATGATCCATAGGTTTTTTATTTTTGTTTACTTTAGGAGGTCTCACAGGAATTGTCTTGTCTAACTCATCATTGGATGTAGTATTACATGAC------------------------------ACTTACTATGTGGTGGCTCATTTTCACTACGTT---------CTTTCTATAGGAGCAGTATTTGCTATTTTTGCCGGGTTAACTCATTGGGTTCAAATCTTTTATGGGTATAAAGTAAAGGATTTCAAACTTAAAATTCAGTTTTATATGTCTTTTATC---------------------------GGAGTAAATTTAACTTTT---TTTCCTCAGCATTTTTTAGGCCTTAACGGAATGCCTCGCCGATATTCAGATTACGCAGACTCTTTCTATATTTGAAATTTTATTTCTTCT------------------------------------------------------------------------ATCGGGTCTTTTATTTCGATTTTTTCT---------------------------------------------------------------------------TTATTTTATTTT------------------------------GCTTTTTTAATGTGAGAAGGATTT---------------------------------TCTAAAAAAATATTCTTTTCCTCTTTAAGTAGG------------------------------TCTCAATCTGGTTTAGATTCTATATTTTTT---TACCCTTTACCTGAGCACACTCTGGAGCAATCTGTTAAAACTTGTGTAATGTTTAAA------------------------------------------------------------------------------------------------------
>Rhinophytoptus_c.f._sericeaomeiensis_AH42
---------------------------------------------------------------ATTTATTCCACTAATCATAAAGATATTGGAACAATGTACTTTTTCTTCGGG---------------TTTTGA------ACAGCTTTTTATGGTTCAGCTTTAAGATTGATAATGCGACTTGAGCTTAGACAACCTGGTTCTTTTTCTTTTCATGATCATATATACAATGTTTTTGTAACTTCGCATGCTTTTATTATAATTTTTTTTGTGGTAATA---CCTATTTTGATAGGGGGTTTTGGAAATTGATTAATTCCCCTTATGTTGGGATGTCATGACATACATTTTCCACGAATGAACAAT---------------------------------TTAAGATTTTGAATGCTTCTTCCCGCTATGACTTTTTTGGTCCTATCCTCATATGTTTCTTTAGGTGCGGGGACTGGTTGAACAGTTTATCCTCCTCTTTCTAGAATTTATTTCCATCCAGATATTTCAGTAGATTTAGCTATTTTTTCCTTACACCTAGGAGGGGTTTCTTCCATTTTAAGTTCGATTAACTTCATTACTACTACTTTTACTATGCGATTTTCTGGTTTGTATACTGAACGGTTCCCTCTATTTATTTGGTCATTAATGGTCACCTCATTTCTTTTGTTATTTTCCTTACCAGTGTTGGCAGGAGCTATCACTATACTTTTAACTGACCGAAATTTGAATACTTCCTTTTTTGATCCTCTGGGGGGTGGCGATCCTATTTTATACCAACATTTATTTTGATTTTTTGGACATCCAGAAGTCTATATTCTAATTTTACCCGGGTTTGGGACCATT---TCTCAAGTTTTAAGATTTTATTGTGGAAAATCAGAACCATTTGGCTACCTAGGTATAGTTTATGCAATTATTTCAATTGGAGTTTTAGGCTTCTTAGTCTGAGCACACCACATGTTCACAGTA---------------------------------------------------------------------------------------------------------------------------------------------------------GGCATGGACATTGATACTCGAGCTTATTTTACAGCAGCTACCATAATTATTGGAGTTCCCACTGGTATCAAAATCTTCAGATGAATGGCTACAATTTGTATGTCCAATGTTTCTTGGGAAGCTCCGATGCTTTGATGTATGGGGTTTTTATTTTTGTTTACGCTAGGGGGATTAACTGGCATTGTTCTTTCCAATTCCTCCCTAGACGTAGTATTCCATGAT------------------------------ACTTACTATGTTGTTGCTCATTTTCATTACGTC---------CTCTCCATAGGTGCTGTTTTTGCTATTTTTGCGGGTCTCACTCATTGGCTACAAGTATTTTATGGTATAAAAGTTAGTGATTTTAAGTTAAAAATTCAATTTTTCATATCTTTTGTA---------------------------GGGGTAAACATGACCTTT---TTCCCTCAACATTTTCTAGGTCTCAATGGAATACCACGCCGATACTCAGATTACGCAGATTCTTTCTATTTATGAAATTTTATTTCTTCC------------------------------------------------------------------------ATTGGGTCTTTTTTATCAATTTTTTCT---------------------------------------------------------------------------TTATTTTACTTT------------------------------GCTTATTTGATATGAGAAGGATTT---------------------------------TCTGGTAAAATATTTTTTTCTTTTTTAAGCAGA------------------------------TCTAATTCTTCTTTGGATACTACTATTAAT---TTTCCTCTCCCTGAGCATACTTTGGAGCAATCTGTTAAATCTTGTTTAATGTTTAAA------------------------------------------------------------------------------------------------------
>Rhinophytoptus_broussonetiae_Z401
---------------------------------------TTGTTAAATTTTATTAATCGTTGGTTTTATTCCACTAATCATAAAGATATTGGTACAATGTATTTTTTTTTTGGA---------------TTTTGA------ACGGCTTTTTATGGTTCAACTTTAAGATTTATTATACGCCTAGAATTAGGACAACCTGGTTCTTTTTTTTCCCATGATCATTTATACAATGTTTTTGTCACTTCTCATGCCTTTATTATAATTTTTTTTGTTGTGATA---CCTGTGTTAATAGGGGGTTTTGGTAATTGGTTAATTCCCTTGATGTTGGGGTGTCATGATATGCATTTCCCTCGTATAAATAAT---------------------------------TTAAGATTTTGGTTACTTTTTCCTGCTATGATTTTACTTATTCTTTCTTCAGTAGTTTCTATAGGAGCCGGTACGGGGTGGACAGTTTATCCTCCTCTTTCTAGAATTAATTTCCATTCGGATTTTTCAGTAGATTTAGCTATTTTTTCCCTCCACCTGGGGGGTGTTTCTTCTATTTTGAGTTCAATTAATTTTATTACAACTATTTGAGTTATACGTTTTTTTGGTCTTTTTTATGAGCGCCTTCCTTTATTTATTTGGTCTTTGTTAGTTACTTCTTTTTTGTTGTTATTTTCTCTCCCAGTTTTGGCTGGGGCTATTACTATGCTTTTAACAGATCGTAATTTAAATACTTCATTTTTTGACCCCATAGGTGGGGGGGACCCTATTTTATACCAGCATCTTTTTTGGTTTTTTGGACATCCAGAAGTTTATATTTTAATTTTACCTGGTTTCGGTATTATT---TCCCAAGTGATTAGGTTTTACTGCTCTAAGAAAGAACCTTTTGGTTATTTAGGTATGCTATATGCTATTGTTTCTATTGGGGTTTTAGGGTTTTTGGTTTGAGCCCACCATATATTTACTGTT---------------------------------------------------------------------------------------------------------------------------------------------------------GGTATGGATATCGACACTCGAGCTTACTTTACTGCAGCTACTATGATTATTGGTGTTCCTACTGGTATTAAAATTTTTAGATGGTTAGCTACTATTTGCTTGTCGAGTGTTTCTTGGGAAGCCCCTATGCTTTGAAGTATAGGTTTTTTGTTTCTTTTTACTTTAGGAGGTTTAACAGGTATCGTTCTTTCCAACTCTTCTATGGATGTTGTGTTACATGAT------------------------------ACTTATTATGTTGTAGCTCATTTTCATTATGTT---------TTATCTATGGGGGCTGTTTTTGCTATTTTTGCCGGGTTAACCCATTGGGTTCAAATTTTTTTTGGATTTAAATTGAATAGAATTATATTAAAAAATCATTTTTATTTGTCATTTTTA---------------------------GGTGTTAATATAACTTTT---TTTCCTCAGCATTTTTTAGGGTTAAATGGCATACCTCGTCGTTATTCTGATTATCCTGATTCTTTTTATTTTTGAAATTATGTTTCTTCC------------------------------------------------------------------------GTTGGTTCTTTTATTTCCATGTTTTCA---------------------------------------------------------------------------TTATTTTATTTA------------------------------AGCTATATTTTTTGGTATTCTTTT---------------------------------GTCAATAAATCTAACTTATTTTTTACATCAGAT------------------------------ATATCTAATTTTTTGGAATTAAATTTTAAT---AGACCAGTTTCAGAACATACTTCTGAAGATGTTTTAAAATCTTGTTTTATGAATGTT------------------------------------------------------------------------------------------------------
>Rhinophytoptus_broussonetiae_Z292
---------------------------------------TTGTTAAATTTAATTAATCGTTGGTTTTATTCCACTAATCACAAGGATATTGGTACAATGTATTTTTTTTTTGGA---------------TTTTGA------ACGGCTTTTTATGGTTCAACATTAAGGTTTATTATACGCCTAGAGCTTGGGCAACCCGGTTCTTTTTTTTCCCATGATCATTTATACAATGTTTTTGTCACTTCTCATGCTTTTATCATAATTTTTTTTGTTGTTATA---CCTGTGCTGATAGGGGGTTTTGGTAACTGGTTAATTCCCTTGATGCTGGGGTGTCATGATATGCATTTTCCTCGTATGAATAAT---------------------------------TTAAGATTTTGGTTACTTTTTCCTGCTATGATTTTACTTATTCTTTCTTCAGTAGTTTCTATGGGGGCCGGTACCGGGTGAACAGTTTACCCCCCTCTTTCTAGAATTAATTTCCATTCGGATTTTTCGGTGGATTTAGCTATTTTTTCCCTTCATTTAGGAGGTGTTTCTTCTATTTTGAGTTCAATTAATTTTATTACAACTATTTGAGTTATACGTTTTTTTGGTCTTTTTTATGAGCGTCTTCCTTTATTTATTTGGTCTTTGTTAGTTACTTCTTTTTTGTTATTATTTTCTCTCCCAGTTTTAGCTGGGGCTATTACCATGCTTTTAACAGATCGTAATTTAAATACTTCATTTTTTGATCCTATGGGCGGGGGAGATCCTATTTTATACCAGCATCTTTTTTGGTTTTTTGGACATCCAGAAGTTTATATTTTAATTTTACCTGGTTTCGGTATTATT---TCCCAAGTGATTAGGTTTTACTGTTCTAAGAAAGAACCTTTTGGCTATTTAGGTATGTTATATGCTATTGTTTCTATTGGAGTTTTAGGGTTTTTGGTTTGAGCCCACCATATATTTACTGTT---------------------------------------------------------------------------------------------------------------------------------------------------------GGTATGGATATTGACACTCGAGCTTACTTTACTGCTGCTACTATAATTATTGGTGTCCCTACCGGTATCAAAATTTTTAGATGGTTGGCTACTATTTGCTTGTCAAGTGTCTCTTGGGAGGCTCCTATGCTTTGAAGTATAGGTTTTTTGTTTCTTTTTACTTTAGGAGGTTTAACAGGTATCGTTCTTTCTAACTCTTCTATGGATGTTGTGTTACACGAC------------------------------ACTTACTATGTTGTAGCTCATTTCCATTATGTT---------TTATCTATGGGGGCTGTTTTTGCTATTTTTGCCGGGCTAACCCATTGAGTCCAAATTTTTTTTGGATTTAAATTAAATAGAATTATATTAAAAAATCATTTTTATTTGTCGTTTTTA---------------------------GGTGTTAATATAACTTTT---TTTCCTCAGCATTTTTTAGGGTTAAATGGCATACCTCGTCGTTATTCTGATTACCCTGATTCTTTTTATTTTTGAAATTATGTTTCTTCT------------------------------------------------------------------------GTTGGTTCTTTTATTTCTATGTTTTCA---------------------------------------------------------------------------TTATTTTATTTA------------------------------AGTTATATTTTTTGGTATTCTTTT---------------------------------GTCAATAAATCTAATTTATTTTTTACATCAAAT------------------------------ACATCTAATTTTTTGGAGTTAAATTTTAAT---AGACCAATTTCAGAACATACTTCTGAAGATGTTTTAAAATCTTGTTTTATGAATGTT------------------------------------------------------------------------------------------------------
>Rhinophytoptus_broussonetiae_GZ98
---------------------------------------TTGTTAAATTTTATTAATCGTTGGTTTTATTCCACTAATCATAAAGATATTGGTACAATGTATTTTTTTTTTGGA---------------TTTTGA------ACGGCTTTTTATGGTTCAACTTTAAGATTTATTATACGCCTAGAATTAGGACAACCTGGTTCTTTTTTTTCCCATGATCATTTATACAATGTTTTTGTCACTTCTCATGCCTTTATTATAATTTTTTTTGTTGTGATA---CCTGTGTTAATAGGGGGTTTTGGTAATTGGTTAATTCCCTTGATGTTGGGGTGTCATGATATGCATTTCCCTCGTATAAATAAT---------------------------------TTAAGATTTTGGTTACTTTTTCCTGCTATGATTTTACTTATTCTTTCTTCAGTAGTTTCTATAGGAGCCGGTACGGGGTGGACAGTTTATCCTCCTCTTTCTAGAATTAATTTCCATTCTGATTTTTCAGTAGATTTAGCTATTTTTTCCCTCCACCTGGGGGGTGTTTCTTCTATTTTGAGTTCAATTAATTTTATTACAACTATTTGAGTTATACGTTTTTTTGGTCTTTTTTATGAGCGCCTTCCTTTATTTATTTGGTCTTTGTTAGTTACTTCTTTTTTGTTGTTATTTTCTCTCCCAGTTTTGGCTGGGGCTATTACTATGCTTTTAACAGATCGTAATTTAAATACTTCATTTTTTGACCCCATAGGTGGGGGGGACCCTATTTTATATCAGCATCTTTTTTGGTTTTTTGGACATCCAGAAGTTTATATTTTAATTTTACCTGGTTTCGGTATTATT---TCCCAAGTGATTAGGTTTTACTGCTCTAAGAAAGAACCTTTTGGTTATTTAGGTATGCTATATGCTATTGTTTCTATTGGGGTTTTAGGGTTTTTGGTTTGAGCCCACCATATATTTACTGTT---------------------------------------------------------------------------------------------------------------------------------------------------------GGTATGGATATCGACACTCGAGCTTACTTTACTGCAGCTACTATGATTATTGGTGTTCCTACTGGTATTAAAATTTTTAGATGGTTAGCTACTATTTGCTTGTCGAGTGTTTCTTGGGAAGCCCCTATGCTTTGAAGTATAGGTTTTTTGTTTCTTTTTACTTTAGGAGGTTTAACAGGTATCGTTCTTTCCAACTCTTCTATGGATGTTGTGTTACATGAC------------------------------ACTTATTATGTTGTAGCTCATTTTCATTATGTT---------TTATCTATGGGGGCTGTTTTTGCTATTTTTGCCGGGTTAACCCATTGGGTTCAAATTTTTTTTGGATTTAAATTGAATAGAATTATATTAAAAAATCATTTTTATTTGTCATTTTTA---------------------------GGTGTTAATATAACTTTT---TTTCCTCAGCATTTTTTAGGGTTAAATGGCATACCTCGTCGTTATTCTGATTATCCTGATTCTTTTTATTTTTGAAATTATGTTTCTTCC------------------------------------------------------------------------GTTGGTTCTTTTATTTCCATGTTTTCA---------------------------------------------------------------------------TTATTTTATTTA------------------------------AGTTATATTTTTTGGTATTCTTTT---------------------------------GTCAATAAATCTAACTTATTTTTTACATCAGAT------------------------------ATATCTAATTTTTTGGAATTAAATTTTAAT---AGACCAGTTTCAGAACATACTTCTGAAGATGTTTTAAAATCTTGTTTTATGAATGTT------------------------------------------------------------------------------------------------------
>Rhinophytoptus_broussonetiae_GZ74
---------------------------------------TTGTTAAATTTTATTAATCGTTGGTTTTATTCCACTAATCATAAAGATATTGGTACAATGTATTTTTTTTTTGGA---------------TTTTGA------ACGGCTTTTTATGGTTCAACTTTAAGATTTATTATACGCCTAGAATTAGGACAACCTGGTTCTTTTTTTTCCCATGATCATTTATACAATGTTTTTGTCACTTCTCATGCCTTTATTATAATTTTTTTTGTTGTGATA---CCTGTGTTAATAGGGGGTTTTGGTAATTGGTTAATTCCCTTGATGTTGGGGTGTCATGATATGCATTTCCCTCGTATAAATAAT---------------------------------TTAAGATTTTGGTTACTTTTTCCTGCTATGATTTTACTTATTCTTTCTTCAGTAGTTTCTATAGGAGCCGGTACGGGGTGGACAGTTTATCCTCCTCTTTCTAGAATTAATTTCCATTCTGATTTTTCAGTAGATTTAGCTATTTTTTCCCTCCACCTGGGGGGTGTTTCTTCTATTTTGAGTTCAATTAATTTTATTACAACTATTTGAGTTATACGTTTTTTTGGTCTTTTTTATGAGCGCCTTCCTTTATTTATTTGGTCTTTGTTAGTTACTTCTTTTTTGTTGTTATTTTCTCTCCCAGTTTTGGCTGGGGCTATTACTATGCTTTTAACAGATCGTAATTTAAATACTTCATTTTTTGACCCCATAGGTGGGGGGGACCCTATTTTATATCAGCATCTTTTTTGGTTTTTTGGACATCCAGAAGTTTATATTTTAATTTTACCTGGTTTCGGTATTATT---TCCCAAGTGATTAGGTTTTACTGCTCTAAGAAAGAACCTTTTGGTTATTTAGGTATGCTATATGCTATTGTTTCTATTGGGGTTTTAGGGTTTTTGGTTTGAGCCCACCATATATTTACTGTT---------------------------------------------------------------------------------------------------------------------------------------------------------GGTATGGATATCGACACTCGAGCTTACTTTACTGCAGCTACTATGATTATTGGTGTTCCTACTGGTATTAAAATTTTTAGATGGTTAGCTACTATTTGCTTGTCGAGTGTTTCTTGGGAAGCCCCTATGCTTTGAAGTATAGGTTTTTTGTTTCTTTTTACTTTAGGAGGTTTAACAGGTATCGTTCTTTCCAACTCTTCTATGGATGTTGTGTTACATGAC------------------------------ACTTATTATGTTGTAGCTCATTTTCATTATGTT---------TTATCTATGGGGGCTGTTTTTGCTATTTTTGCCGGGTTAACCCATTGGGTTCAAATTTTTTTTGGATTTAAATTGAATAGAATTATATTAAAAAATCATTTTTATTTGTCATTTTTA---------------------------GGTGTTAATATAACTTTT---TTTCCTCAGCATTTTTTAGGGTTAAATGGCATACCTCGTCGTTATTCTGATTATCCTGATTCTTTTTATTTTTGAAATTATGTTTCTTCC------------------------------------------------------------------------GTTGGTTCTTTTATTTCCATGTTTTCA---------------------------------------------------------------------------TTATTTTATTTA------------------------------AGTTATATTTTTTGGTATTCTTTT---------------------------------GTCAATAAATCTAACTTATTTTTTACATCAGAT------------------------------ATATCTAATTTTTTGGAATTAAATTTTAAT---AGACCAGTTTCAGAACATACTTCTGAAGATGTTTTAAAATCTTGTTTTATGAATGTT------------------------------------------------------------------------------------------------------
>Quadracus_cudraniae_AH41
---------------------------------------------------------------ATTTATTCCACTAATCATAAAGATATTGGAACAATGTACTTTTTCTTCGGG---------------TTTTGA------ACAGCTTTTTATGGTTCAGCTTTAAGATTGATAATGCGACTTGAGCTTAGACAACCTGGTTCTTTTTCTTTTCATGATCATATATACAATGTTTTTGTAACTTCGCATGCTTTTATTATAATTTTTTTTGTGGTAATA---CCTATTTTGATAGGGGGTTTTGGAAATTGATTAATTCCCCTTATGTTGGGATGTCATGACATACATTTTCCACGAATGAACAAT---------------------------------TTAAGATTTTGAATGCTTCTTCCCGCTATGACTTTTTTGGTCCTATCCTCATATGTTTCTTTAGGTGCGGGGACTGGTTGAACAGTTTATCCTCCTCTTTCTAGAATTTATTTCCATCCAGATATTTCAGTAGATTTAGCTATTTTTTCCTTACACCTAGGAGGGGTTTCTTCCATTTTAAGTTCGATTAACTTCATTACTACTACTTTTACTATGCGATTTTCTGGTTTGTATACTGAACGGTTCCCTCTATTTATTTGGTCATTAATGGTCACCTCATTTCTTTTGTTATTTTCCTTACCAGTGTTGGCAGGAGCTATCACTATACTTTTAACTGACCGAAATTTGAATACTTCCTTTTTTGATCCTCTGGGGGGTGGCGATCCTATTTTATACCAACATTTATTTTGATTTTTTGGACATCCAGAAGTCTATATTCTAATTTTACCCGGGTTTGGGACCATT---TCTCAAGTTTTAAGATTTTATTGTGGAAAATCAGAACCATTTGGCTACCTAGGTATAGTTTATGCAATTATTTCAATTGGAGTTTTAGGCTTCTTAGTCTGAGCACACCACATGTTCACAGTA---------------------------------------------------------------------------------------------------------------------------------------------------------GGCATGGACATTGATACTCGAGCTTATTTTACAGCAGCTACCATAATTATTGGAGTTCCCACTGGTATCAAAATCTTCAGATGAATGGCTACAATTTGTATGTCCAATGTTTCTTGGGAAGCTCCGATGCTTTGATGTATGGGGTTTTTATTTTTGTTTACGCTAGGGGGATTAACTGGCATTGTTCTTTCCAATTCCTCCCTAGACGTAGTATTCCATGAT------------------------------ACTTACTATGTTGTTGCTCATTTTCATTACGTC---------CTCTCCATAGGTGCTGTTTTTGCTATTTTTGCGGGTCTCACTCATTGGCTACAAGTATTTTATGGTATAAAAGTTAGTGATTTTAAGTTAAAAATTCAATTTTTCATATCTTTTGTA---------------------------GGGGTAAACATGACCTTT---TTCCCTCAACATTTTCTAGGTCTCAATGGAATACCACGCCGATACTCAGATTACGCAGATTCTTTCTATTTATGAAATTTTATTTCTTCC------------------------------------------------------------------------ATTGGGTCTTTTTTATCAATTTTTTCT---------------------------------------------------------------------------TTATTTTACTTT------------------------------GCTTATTTGATATGAGAAGGATTT---------------------------------TCTGGTAAAATATTTTTTTCTTTTTTAAGCAGA------------------------------TCTAATTCTTCTTTGGATACTACTATTAAT---TTTCCTCTCCCTGAGCATACTTTGGAGCAATCTGTTAAATCTTGTTTAATGTTTAAA------------------------------------------------------------------------------------------------------
>QH8
---------------------------------------ATAATTACTTATCTTTCTCGCTGGGCCAATTCTACAAATCATAAGGATATTGGTAGAATGTATTTTTTTTTTGGA---------------TTTTGA------AGAGCTCTTTATGGGACTTCTCTAAGAATAGTGATACGTCTAGAGCTGGGCCAACCAGGCTCCTTTATCTTTCATGATCATGTCTATAATGTCTTTGTCACCTCTCACGCTTTTATCATAATCTTTTTCGTCGTTATA---CCAGTTCTTATAGGGGGATTTGGAAACTGATTGCTTCCCTTGATGCTCGGTTGTCACGATATGCATTTTCCTCGTATAAATAAT---------------------------------CTAAGTTTTTGAATGTTATACCCCGCTATAAGATTTTTGATTCTTTCTTCTTTTATCTCTTTAGGGGCTGGCACAGGTTGAACCGTCTACCCCCCTCTCTCTAGAATCTCTTTTCACAATGATATTTCCGTAGACTTAGCTATTTTTTCCCTCCATCTAGGAGGTGTCTCTTCTATTTTAAGTTCTATTAATTTCATTACGACTATTTTTACTATGCGATTTTCCGGGTTCAAAATAGATCGCCTTCCCTTATTCGTCTGATCAATAATGGTTACGTCCTTTTTGCTTTTATTTTCCTTACCAGTTCTTGCGGGGGCCATCACTATACTTCTTACTGACCGTAATCTTAATACCTCTTTCTTTGACCCTTTAGGAGGGGGGGATCCTATTCTATATCAACACTTATTTTGGTTCTTCGGTCATCCTGAAGTTTACATTTTAATTTTACCCGGGTTCGGAATCATT---TCCCAAGTTATTAGATTTTACTGTGGTAAGTCTGAACCTTTCGGCTACTTAGGCATAGTCTATGCCATTTTCTCCATTGGGGTTTTAGGATTTTTAGTTTGGGCCCATCATATGTTCACGGTA---------------------------------------------------------------------------------------------------------------------------------------------------------GGAATGGATATTGACACTCGAGCTTATTTTACGGCAGCTACTATGATTATTGGGGTGCCCACAGGTATCAAAATTTTCAGGTGGCTAGCTACTATTTCCATATCCAGGGTTTCTTGGGAAACTCCTATGCTTTGGTGCATTGGTTTCCTTTTCCTTTTTACTCTGGGGGGTTTAACTGGTATTGTTCTATCTAATTCTTCGTTAGACACCGTCCTCCATGAC------------------------------ACTTATTATGTTGTCGCCCACTTTCATTACGTT---------CTCTCTATAGGGGCTGTTTTCGCTATCTTTGCTGGTTTGACTCATTGGCTTCAAATTTTTTACGGAATTAAATTCTCTGAAATTGGGCTTAAATCTCATTTCTTCGTTTCTTTTTTA---------------------------GGGGTTAATCTAACCTTT---TTCCCTCAACATTTTCTAGGTCTGAATGGCATGCCTCGCCGCTATTCTGATTACCCCGACTCTTTTTATCTCTGAAATTTATTTTCTTCG------------------------------------------------------------------------GTAGGGGCTTGGTTTTCTTTATTCTCT---------------------------------------------------------------------------TTAATTTACTTT------------------------------TGCTTTTTAGTTTGGGATGGTTTC---------------------------------TCTAAAAAAATAAAATTTTATTCAGCCACAAGA------------------------------ACT---TCATCGGTAGAATTTTCCCTATTT---TTTCCTTTGCCTGACCACACTATTTCTACCTGCGTTAAAACTTCTAAGATAGATAAA------------------------------------------------------------------------------------------------------
>QH2
---------------------------------------ATTTTTAATTACCTCTCTCGATGAATTTTTTCCACTAATCACAAAGATATTGGAACCCTTTATTTCTTTTTCGGA---------------TTTTGA------AGTGCTGTCTACGGAACTTCTCTAAGTATAATTATGCGTATGGAGTTAGGGCAGCCGGGCTCTTTTATCTTTCATGACCATCTTTATAACGTTTTTGTTACTTCCCACGCTTTTATCATGATTTTTTTTGTAGTAATG---CCCGTCTTAATAGGAGGTTTTGGAAATTGACTCCTTCCTTTAATACTTGGATGCCACGACATACATTTTCCTCGTATAAATAAT---------------------------------TTTAGGTTTTGATTACTTCTTCCCGCTATAACCTTCCTCATTCTCTCTTCTATCTTGACCTTGGGGGCGGGAACAGGTTGAACCGTTTACCCACCCTTATCTAGCTTATCCTTTCACAATGATTCTTCCGTGGATTTGGCTATTTTTTCTCTACATTTAGGTGGTGTCTCATCAATTCTTAGGTCTATCAATTTTATTACTACTATCTTTACAATACGATTTTTCGGTATATCTGTTGAACGTATTCCTCTGTTTGTTTGATCTATAATAGTAACCTCCTTCCTGCTCTTATTTTCTCTCCCAGTTCTGGCAGGTGCCATTACTATACTTTTAACTGACCGTAATCTTAATACTTCTTTCTTCGATCCTTTGGGAGGGGGGGATCCCATCCTTTATCAACACCTCTTTTGATTTTTTGGTCACCCAGAAGTTTACATCTTAATTCTTCCCGGATTCGGGATTATT---TCCCAAGTCCTAAGATTTTATTGTGGAAAAAATGAACCCTTTGGTTATTTGGGGATAGTTTATGCTATTTTCTCCATCGGGATCTTAGGATTTTTAGTTTGAGCACACCATATGTTTACCGTT---------------------------------------------------------------------------------------------------------------------------------------------------------GGTATAGATATTGACACTCGAGCTTATTTTACCGCCGCTACTATAATTATTGGGGTTCCTACTGGAATTAAAATTTTTAGATGGCTAGCTACTATCTCTATGTCTAAAATTTCTTGAGAGTCTCCTATATTATGATGTGTGGGATTTATTTTTCTATTTACTTTAGGGGGATTAACTGGTATTGTTTTATCTAATTCCTCACTAGACACAGTTCTTCATGAT------------------------------ACTTACTATGTAGTTGCCCACTTTCATTATGTT---------TTATCCATAGGGGCTGTATTTGCTATTTTTGCAGGGTTGACACACTGATTACAAATTTTTTATGGCTTAAAAATTAGGGATTTCTCTCTAAAAAGGCATTTTTTTATTTCTTTTATT---------------------------GGGGTTAATCTAACGTTT---TTCCCTCAACACTTTTTAGGTTTAAATGGCATACCCCGACGTTATTCAGATTATCCTGACTCCTTTTATCTATGAAATTTCTTTTCTTCT------------------------------------------------------------------------ATTGGGGCTTGGATTTCAGCCTTTTCT---------------------------------------------------------------------------TTAATTTATTTT------------------------------TGCCTCGTAATTTGAGATTCTTTT---------------------------------ACCATGAAAATATGCTTGCAATCTGTTAGCAGA------------------------------AGCTCATGTGTTCTCGAATCTTCTCTCGAT---TCTCCTGTAGAGGACCATACCCTTCTTTCCCCTGTAGGTTGTTCTTTTATAGACTATGAAAAATCAGATTCT---------------------------------------------------------------------------------------
>Pseudogarypus_banksi
---------------------------------------------------ATACTGCGATGATTTTTTTCTACTAACCATAAAGATATTGGTACTTTATATTTAATAATTGGG---------------ACCTGA------TCAGCTTTCATAGGGACTGCCTTCAGAATAATTATTCGAATGGAGCTTTCTCAACCAGGTTCATTTATTGGTAAAGACCATATCTATAATGTTATAGTAACAACCCATGCATTTATCATAATTTTTTTTATAGTAATA---CCTTTTATAATTGGAGGTTTCGGAAACTGATTAGTCCCCTTAATAATCGGATCCCCTGATATAGCTTTTCCTCGACTTAATAAT---------------------------------CTAAGATTTTGATTCCTACCCCCTTCATTACTTTTACTTCTAGTTTCTTCTGGTATTGAGATAGGATGGGGAACAGGGTGGACAATTTACCCCCCTTTAGCAGGAAGAGAAGTACACCCTACAGGAGCCATAGACATAGTCATCTTCTCTCTTCACTTAGCAGGGGCTTCCTCTATTTTAGGAGCAATTAATTTTATTTCAACTATTATTAATATAAAGATAGAAGGAATAACTATAATTTCAACCCCTTTATTCGTTTGATCTATCTTAGTAACTACTATTCTAATTTTATTAGCTATACCTGTATTAGCGGGAGCAATCACCATACTACTAACTGACCGTAATTTTAATACTTCTTTTTTTGACCCAGCTGGAGGGGGAGACCCTATTTTATTCCAACATTTATTTTGATTTTTTGGGCATCCAGAAGTGTATATTTTAATTATCCCTGGATTCGGGATAATC---TCTCATATTACTTCATTCTATTCAGGGAAAAAAGAACCTTTTGCTCCTATAGGAATAGTGTATGCTATATTAACAATCGGATTTTTAGGATTTATTGTATGAGGACACCACATATTTACAGTT---------------------------------------------------------------------------------------------------------------------------------------------------------GGAATAGATGTTGATTCACGTGCATATTTTACTACAGCTACTATAATAATTGCAGTCCCTACAGGAATTAAAATTTTCAGATGGATTTCCACTTTAGCAGGGACAAAAAATGTTAATAACCCCCCTATTATATGGACAATAGGGTTTATTTTCTTATTTTCTTTAGGGGGTTTTACGGGGGTCATCTTATCAAATTCTTCATTTGATATTTCTTTACATGAT------------------------------ACTTATTATGTAGTAGCACATTTCCACTATGTT---------CTATCAATAGGAGCTGTATTTACAATCTTTGCTGGAATTACCCATTGATTTCCTATATTTTTTAGTACCCCTATAAACACTAAATGAATAAAAATTCAATTTTTTACTATATTTGTA---------------------------GGGGTAAATTTAACTTTT---TTTCCTCAACATTTTTTAGGGTTAATAGGAATACCTCGTCGATACTCTGATTATTTAGACCAATTATTGTTTTATAATTCAATTTCCTCC------------------------------------------------------------------------TTAGGGTCAATTATTTCTGTATTATCC---------------------------------------------------------------------------GTTACTATAATA------------------------------GGATTAATCTCCTGAGAAGCTTTA---------------------------------ACTGTAAAAAAAATACTATACTATAATCAAAGA------------------------------AAAGGCTCTCAATTAGAATGATTCACTGAA---AACCCCCCTTTAAATCATACATTTAATTCTTTA------GTATTAATTTATTAT---------------------------------------------------------------------------------------------------------
>Pseudocellus_pearsei
---------------------------------------ATCGAAACCCATTTTCCGCGATGATTATATTCCACCAATCATAAAGACATCGGCACAATATATTTCATATTCGGA---------------GTTTGA------GCCGCCATAATCGGAATATCATTTAGCATTCTCATTCGTATAGAACTTGGACAACCAGGAACACTAATCGGTGATGATCAAATTTACAATGTAATTGTCACAGCCCACGCCTTCATTATAATCTTCTTCATAGTAATA---CCAATCATAATTGGTGGTTTTGGTAATTGATTAATTCCATTAATAATTGGAGCTCCAGACATAGCCTTTCCACGACTTAACAAT---------------------------------ATAAGATTTTGATTACTCCCCCCATCATTACTCCTTCTTTTAAGATCCTCAATAATTGAAAAAGGAGCAGGAACAGGGTGAACTTTATACCCTCCACTCACCTCTAACTTAGCCCATTCTGGAGCCTCAGTCGATCTTACCATCTTCTCTCTTCATCTCGCAGGTGTATCATCTATTTTAGGAGCTGTAAATTTCATCACTACCATTATAAATATACGCACACAAAGCATGAAACTTGAACGTACCCCCTTATTTATCTGATCAATCCTCATTACCACAATTCTCCTTCTATTATCCTTACCAGTCTTAGCTGGAGCAATCACCATACTTCTAACAGATCGAAACTTCAACACATCATTCTTTGATCCGGCTGGAGGGGGAGACCCCATTTTATTTCAACATTTATTTTGATTTTTTGGACACCCGGAAGTCTACATTTTAATCTTACCAGGATTTGGCATAATT---TCCCACATCATCTGCCATTACTCAGGTAAAAAAGAATCATTCGGTTCACTAGGCATAATCTACGCAATAATTACAATTGGTTTATTAGGATTTGTTGTTTGAGCACACCATATATTCACCGTA---------------------------------------------------------------------------------------------------------------------------------------------------------GGTATGGATGTTGACACACGAGCATACTTCACAGCCGCCACCATAATTATTGCGGTGCCAACAGGTATTAAAATCTTTAGTTGAGTTGCGACTTTACACGGGTCGCAACTCAACTTCTCCCCCTCATTACTATGAGCTTTGGGTTTTGTTTTTCTTTTTACAATCGGTGGTCTATCAGGAATTGTCCTAGCAAATTCATCACTTGATATTATCCTCCACGAC------------------------------ACATATTACGTTGTAGCACACTTCCACTACGTA---------TTATCTATAGGAGCAGTGTTTGCTATTATAGCCGGTATAACACACTGATTTAATCTATTTACCGGAGTAAACCTAAATCAAACATGACTGAAAATTCACTTCCTCTCCACATTTCTA---------------------------GGTGTAAATTTAACATTC---TTCCCACAACATTTCTTAGGTTTAAACGGAATACCACGACGTTACTCTGATTATCCAGACGCATTTTCTTACTGAAATAGCATTTCATCT------------------------------------------------------------------------TTAGGTTCCATCTTATCATTCGTCACA---------------------------------------------------------------------------GCATTAATATTT------------------------------ATCTTCATCATATGAGAAGCTTTA---------------------------------TTCACCCAACGACTTAACATTAACAACACTCAT------------------------------ACAACAACATCCATAGAGTGATATAACAAC---ACACCTCCCTCATCTCACACTTTCAACCAATTA------AGAATCTCAATCAAC---------------------------------------------------------------------------------------------------------
>Pseudocellus_gertschi
------------------------------------------------------CCGCGATGATTCTACTCCACCAATCACAAAGACATTGGCACAATATATTTCATCTTCGGA---------------GCTTGA------TCCGCCATGTTAGGGACTTCAATAAGAGTTCTAATTCGTACAGAATTAGGACAACCAGGATCATTAATTGGAGATGATCAAATCTACAACGTAATTGTAACTGCTCACGCATTTATTATAATCTTTTTCATAGTTATA---CCAATCATAATTGGTGGTTTTGGAAACTGATTAATCCCACTAATAATCGGAGCTCCAGACATAGCTTTCCCCCGATTAAACAAC---------------------------------ATGAGCTTCTGATTTTTACCACCTTCACTTCTACTCTTGTTAAGATCAGCAATAATCGAAAAAGGAGCAGGGACAGGTTGAACAGTCTACCCACCACTAGCATCAAACACAGCCCATTCAGGGGCTTCTGTAGACCTCACTATCTTCTCCCTCCACCTTGCGGGTATCTCATCCATTTTAGGAGCCATTAATTTCATTACTACAGTTATTAATATACGGACAGAAGGTATACCATTAGAACGCACACCTCTATTTATTTGATCAGCTTTCATTACAACAATTCTCCTCTTATTATCTTTACCAGTTTTGGCTGGAGCTATTACAATACTATTAACAGACCGAAACTTCAACACATCATTCTTTGACCCAGCCGGTGGCGGAGATCCTATTTTATATCAACATTTATTTTGATTCTTCGGGCACCCAGAAGTATATATCTTAATTCTTCCTGGCTTTGGCATAATC---TCACATATTATTAGCCACTATTCAGGAAAAAAGGAACCATTTGGATCATTAGGTATAATTTACGCCATAGTAGCTATTGGTTTATTAGGTTTCGTAGTGTGAGCCCACCACATATTCACTGTA---------------------------------------------------------------------------------------------------------------------------------------------------------GGAATGGATGTAGATACTCGAGCTTACTTCACAGCAGCCACAATAATTATTGCCGTTCCAACAGGTATTAAGATCTTCAGATGAATTGCAACTCTTCACGGTTCTCAAATAAACTTCACACCCCCATTACTTTGAGCTTTAGGTTTTGTATTTTTATTCACAATCGGAGGACTTACAGGAGTAGTATTAGCTAATTCATCATTGGACATTATCTTACATGAC------------------------------ACATATTACGTAGTAGCCCACTTTCATTACGTA---------TTATCAATAGGAGCAGTTTTCGCAATTATCGCTGGTATTACTCACTGATTCAACCTTTTATTAGGAGTTAACATAAACCAACGCTGACTAAAAATTCATTTCTTCACAATATTCACA---------------------------GGTGTAAATTTAACATTC---TTCCCTCAACATTTTTTAGGACTAAACGGCATACCGCGACGATATTCAGATTTCCCAGATAGTTTTACCCAATGAAACACTGTTTCATCA------------------------------------------------------------------------TTAGGATCAACACTATCCCTAATCGCA---------------------------------------------------------------------------GTTTTAATATTC------------------------------ATTCTTATCACATGAGAAGCATTA---------------------------------ACCAGACAACGATTAACAATCAACAACAACCAC------------------------------ATACCAACATCAATAGAATGACACCATAAC---ACCCCACCTCTTGATCACACATTCAATCAATTA------AATATCACAATTAAC---------------------------------------------------------------------------------------------------------
>Prominens_photiniae_FJ26
---------------------------------------ATATCTTCATGATTTAATCGTTGAGTTTATTCGACTAACCATAAGGATATTGGAACGATGTATTTTGTGTTTGGA---------------TTCTGG------TCGGCCTTTTATGGGTCTTCTCTCAGTCTTCTTATGCGATTTGAATTAAGGAGAAGAGGGAAATTTCTTTTTGATGATCAATTTTATAATACTTTGGTCACTTCTCACGCTTTTGTCATAATTTTTTTTGTTGTTATA---CCTATCTTGATAGGCGGGTTCGGGAACTGACTAATCCCCCTCATGTTAGGTTGTAACGATATGCACTTTCCGCGGATAAATAAC---------------------------------TTAAGATTTTGGTTATTAACTCCTGCTATGATATTTCTGATTTTATCTTCTGTGATCTCTTCAGGAGCTGGGACGGGGTGGACAGTTTATCCCCCTCTTTCCTCCTCTCTTTTTCATCCAGATTCAGCTGTGGATCTAGCTATCTTTTCTCTACATTTGGGTGGGGTGTCTTCTATTCTAAGCTCAATTAATTTTATTACCACAATCTTTTTGATACGTTACAGAGGCCTAGCTTGGCAGCAGGTTCCTCTATTTATTTGGTCTATCTTAGTAACATCCTTTCTTTTACTTTTCTCTCTTCCTGTTTTGGCCGGGGCCATCACTATGCTGTTGACGGATCGAAATATAAATACCTCTTTCTTCGACCCTACAGGAGGAGGAGATCCTATTTTATATCAACATTTATTTTGATTCTTTGGACACCCTGAAGTTTACATTTTGATTCTTCCTGGATTTGGTTTAGTT---TCTCAGATTATTAGATTTTATACAGGGAAAAGAGAACCTTTTGGGTATCTAGGCATGGTTTATGCCATTTTTTCTATTGGTATTCTAGGATTCTTTGTGTGGGCTCATCACATGTTTACGGTT---------------------------------------------------------------------------------------------------------------------------------------------------------GGATTAGACATTGATACTCGAGCCTACTTTATAGCTGGTACTATGATTATTGGGGTTCCTACGGGGATTAAAATTTTTAGATGGGTCTCCACTATAGTTCTTACGCCCCCTGTTTGAGAAACTCCAATACTTTGAGTTGTAGGATTTATTTTTTTGTTTACTTTAGGTGGTCTTACGGGGATTGTACTTTCTAATTCCTCTCTGGATATTGTGTTGCATGAT------------------------------ACTTATTATGTTGTAGCTCATTTCCATTATGTC---------CTTTCAATGGGGGCAGTATTTGCTATCTTTGCTGGTTTAGCTCATTGATCTCAGTTCTTTTATGGGTTTAGTTTGGACAGATCCTTATTTAAAATTCATTTTCTTCTCTCCTTTCTT---------------------------GGTGTTAATATGACTTTT---TTCCCTCAGCATTTTTTAGGTCTTAATGGGCTTCCTCGTCGGTATTCCGATTACCCTGTCTCCTTTAGCTTTTGAAATCTTTTCTCTTCT------------------------------------------------------------------------GCTGGTTCTTTGGTTTCAGTCTTTTCG---------------------------------------------------------------------------TTGTTTTTTTTC------------------------------TCTTTCTTTTTTTTTCATTCCCTT---------------------------------TTCATAAGCCCTTATAATCTCTGTACTTTTAGG------------------------------AATAGGTCCTCCATAGAGAATTTTTTAGAA---GACCCTATTTTAAATCATACTTTC---TGTTCTTGTGCCGTGTATTGTAAAATAAATAGT---------------------------------------------------------------------------------------------------
>Proiectus_granularpro_Z304
------------------------------------ATTTATAAATTTAATTTAAAACGATGAATTTTCTCCACTAACCATAAGGATATTGGTACCATGTATTTCTTTTTTGGG---------------TTCTGA------AGAGCTTTTTATGGCTCTGCTCTCAGTCTTATAATGCGTTTTGAACTTAGACAGCCAGGCTCTGTTTCTTTCCATGACCATTCTTATAATGTTTTTGTAACTTCTCATGCTTTTATTATAATTTTTTTTGTTGTAATA---CCTGTATTGATAGGGGGTTTTGGAAACTGGCTTATCCCCATTATATTAGGGTGTCACGACATGCACTTTCCACGAATGAATAAT---------------------------------CTAAGATTTTGGCTTCTGTTTCCAGCTATGACTTTTTTAGTACTATCAAGGTATATAATGTTAGGAGCCGGCACTGGTTGAACAGTTTATCCCCCTCTTTCCTCTATTTCTTTTCATGGCGATCCAGCTGTGGATTTAGCTATCTTTTCTCTGCATGTTGGAGGAGTTTCTTCTATTTTGAGTTCCATTAATTTTATTACTACAGTTTTAACAATGCGTTTTTCTGGCTTATACAGAGAACGAATTCCTTTATTTCTCTGATCAATAATAGTGACTTCTTTCTTGTTACTGTTTTCTTTGCCAGTTTTAGCCGGTGCTATCACTATGCTTTTAGCGGATCGTAATTTGAACACCTCTTTCTTTGACCCTTTGGGGGGAGGCGACCCTATTCTATATCAGCATTTATTCTGATTTTTTGGGCATCCTGAAGTGTACATCCTTATTCTGCCAGGGTTCGGCATTGTT---TCCCAGACTATCAGGTTTTACTGTGGTAAATCTGAGCCTTTCGGTTACTTAGGCATAGTTTACGCAATAATTTCTATTGGTGTCCTAGGATTTTTAGTTTGAGCACATCACATGTTTACTGTA---------------------------------------------------------------------------------------------------------------------------------------------------------GGTATAGATATTGATACTCGAGCTTACTTTACAGCTGCCACTATGATTATTGGTGTGCCTACAGGCATTAAAATTTTTAGTTGGTTAGCTACCATTGCTCTTTCTAATGTCTCTTGAGAGGTTCCTATGCTATGAGTGGCAGGATTCCTTTTCTTATTTACTCTTGGGGGGCTTACCGGGATTGTTCTTTCTAACTCTTCTTTAGATGTTGTTCTCCACGAC------------------------------ACTTATTATGTGGTTGCTCATTTTCATTATGTT---------CTCTCCATAGGAGCTGTATTTGCGATTTTTGCGGGGCTTACTCATTGGATGCAAGTTTTTTATGGAATAAAAATTAGCCAATTCGCTCTTAAAATTCATTTTGCTCTCTCTTTCTTA---------------------------GGAGTTAACATGACTTTC---TTTCCACAGCATTTCTTAGGTTTAAATGGTATACCCCGACGATACTCTGATTACAGAGACTCTTTCTATCTCTGAAACTACATTTCTTCA------------------------------------------------------------------------ATAGGGTCGGCCATTTCTATTTTTTCT---------------------------------------------------------------------------CTTGTGTTGTTT------------------------------GGATTTCTAGTCTGAAAAGGTTTT---------------------------------GGCTGGAAGTTATGGTTTTTTGGAGGGTCTAGA------------------------------AGCTCTTCTTCTATAGAGTTTATGTTTCCT---TATCCTTTCCCAGAGCACACTCTAGAACAATCCGTCAAATCAGTACTCATGTATAAG------------------------------------------------------------------------------------------------------
>Phyllocoptruta_sp.nov._CA6
---------------------------------------------ATTAATTTAGCCCGTTGGGTTTATTCTACTAATCATAAGGATATCGGTACTCTATATTTTTTATTCGGA---------------TTTTGA------ACTGCTTTTTATGGCACATCTTTAAGAATGGCTATACGATTAGAGTTAGGGCAATTAGGTCCATTTTTATTTCATGATCATGTTTACAATGTTTTTGTAACTTCCCACGCTTTTATTATAATTTTCTTTGTTGTTATA---CCTGTGTTAATAGGAGGATTTGGGAATTGATTAATTCCACTTATGCTCGGGTGTCATGACATACACTTTCCTCGTATAAATAAT---------------------------------CTAAGATTTTGGCTTTTATTTCCAGCGGCTACTCTTTTAATTCTATCTTCCTACATAACACTTGGTGCTGGTACTGGGTGGACTGTTTATCCTCCTCTTTCCAGAGTTCAATTTCATAGGGATCCTTCTGTAGATCTAGCTATCTTTTCTCTTCACTTAGGAGGAGTCTCCTCAATTCTGAGATCGATTAATTTTATTACGACTATATCTATTATACGTTCTTCTGGGCTTTCTAGAGAGCGTTTCCCCCTTTTTATTTGGTCTATGATAGTAACTTCCTTTCTTCTTTTATTTTCCCTCCCAGTCTTAGCAGGGGCCATCACTATATTATTAACGGATCGAAATCTAAATACATCTTTCTTTGATCCTTTGGGGGGAGGGGACCCTATTTTATACCAACATTTATTTTGATTTTTTGGTCACCCCGAAGTTTATATTCTGATTCTCCCAGGTTTTGGAATTATT---TCTCAAGTTCTTAGATTTTATTGTGGAAAAAGGGAACCCTTTGGCTACTTAGGAATGGTATATGCCATTTTTTCAATTGGAATCCTAGGGTTTCTAGTTTGAGCCCACCACATATTTACGGTA---------------------------------------------------------------------------------------------------------------------------------------------------------GGGCTAGATATTGATACACGAGCCTATTTTACTGCAGCTACTATGGTTATTGGTGTTCCAACGGGTATTAAAATTTTTAGCTGGTTAGCCACTATTAGTATGTCAAAAGTTTCTTGGGAAGTTCCTATAATTTGGTGCGTGGGCTTCCTTTTTTTATTTACTTTAGGAGGTCTTACGGGGATTGTTCTTTCAAATTCTTCATTAGACACTGTTCTTCATGAT------------------------------ACATATTACGTCGTTGCTCATTTTCATTATGTT---------CTTTCTATGGGGGCAGTTTTTGCTATTTTTGCAGGCCTAACTCATTGGGTTCAAATTCTTTATGGTCTTAAAATTAGGGATCTTGCTTTAAAAGTTCATTTTTTTGTTTCCTTTTTA---------------------------GGTGTTAATTTAACCTTT---TTCCCCCAACATTTCTTAGGTTTGAACGGGATGCCTCGCCGGTATTCAGATTACCCCGATTCTTTTTATTTATGAAACTTGATCTCTTCC------------------------------------------------------------------------TTAGGAGCTTTTTTGTCCTTATTCTCC---------------------------------------------------------------------------TTAATGTACTTT------------------------------GGATACCTTATTTGGTCTTCTTTT---------------------------------TCTGCTAAAAAAAAGTTTTTTAGACATAGAGGC------------------------------CCATCTTCTAATTTAGATTCTTCTATCTTT---TACCCGTTACCTAATCATACCTTATCATCTCCTATCAAATTTTTAAATATGTCCAAA------------------------------------------------------------------------------------------------------
>Phyllocoptrata_platyclada_S138_12S
---------------------------------------------TTGAACTTCCCTCGGTGGGTTTACTCCACTAATCATAAAGATATCGGTACTATGTATTTTTTCTTCGGT---------------TTCTGA------ACGGCTTTTTACGGCTCTGCCCTTAGACTCGTCATACGCCTAGAGCTTAGCCAGCCTGGCTCTTTTATTTTTCATGACCACCTTTACAATGTTTTTGTGACTGCTCACGCCTTTATTATAATTTTTTTCGTGGTGATG---CCTATTTTGATGGGAGGTTTCGGGAACTGGCTGATTCCTGTAATGTTGGGTGCTCATGACATGCATTTTCCGCGTATGAACAAT---------------------------------CTTAGATTCTGACTTCTTTTCCCAGCCATGATCTTCTTGGTACTCTCATCTTATTTGACTCTTGGGGCAGGCACAGGGTGGACAGTATACCCACCCTTGTCTTCTGTCTCTTTCCACCCTGATTTCTCCGTGGATATGGCTATTTTTTCCCTGCATCTTGGTGGAGTTTCTTCCATTTTAAGATCTATTAATTTTATCACCACCACTCTAATCATGCGGTTTTCCGGTATGTTTATGGAACGGATCCCACTTTTTATTTGGTCGATAATGGTCACCTCTTTTTTATTATTGTTCTCCCTGCCGGTTCTTGCAGGTGCTATTACTATACTACTTACAGATCGTAATTTGAACACCTCTTTCTTTGATCCTTTGGGGGGTGGTGATCCTATTTTATACCAACATCTCTTCTGGTTTTTTGGCCACCCTGAAGTTTATATTTTGATTTTGCCCGGGTTTGGGATTATT---TCCCAAGTCATTAGATTTTATTGTGGGAAAATAGAACCATTTGGCTATCTTGGAATAGTTTATGCCATTATTTCTATTGGGGTACTTGGATTTTTAGTGTGAGCCCACCATATGTTCACTGTA---------------------------------------------------------------------------------------------------------------------------------------------------------GGGATAGATGTGGATACTCGAGCTTATTTCACGGCTGCTACTATAATTATTGGGGTTCCCACAGGAATTAAAATTTTCAGTTGAATAGCAACTATTGCCATGTCTAAAATTTCTTGGGAGGCTCCTATGTTGTGAAGAGTTGGTTTCTTATTTCTTTTTACATTAGGAGGGCTGACAGGAATTGTTCTTTCTAACTCTTCCTTAGACGTGGTGCTCCATGAC------------------------------ACTTATTATGTTGTTGCTCATTTTCACTATGTG---------CTCTCTATGGGGGCTGTTTTCGCTATTTTTGCAGGTTTAACCCACTGAATTCAAATTTTTTACGGTTTCAAAATTAGAGATTATAGTTTAAAAATTCAATTTTATGCTATGTTCATT---------------------------GGTGTTAATTTGACATTT---TTCCCTCAACACTTTTTAGGATTAAACGGCATACCCCGACGTTATTCAGATTACGCGGATTCCTTTTATCTCTGAAATTACATGTCTTCT------------------------------------------------------------------------ATTGGTTCATTTGTTTCTATATTTTCA---------------------------------------------------------------------------CTGTTCTACTTC------------------------------GCCTATTTGGTTTGAAAAAATTTT---------------------------------ACCATAAAAATGTCCTTGACTTTTATA------------------------------------AGAGGGCCTTCTTCTGAATTTGTAGTGTCG---GTGCCACTCCCCGAACACAGCATGGAGCAATCTATAAAACCTTTATTGATATTTAAA------------------------------------------------------------------------------------------------------
>Phyllocoptrata_platyclada_G6
---------------------------------ATAACCAACTATCTGAACTTTCCTCGGTGGATTTATTCTACTAATCATAAAGATATCGGTACTATGTACTTTTTTTTCGGC---------------TTCTGA------ACAGCTTTCTACGGCTCTGCCCTTAGGCTAGTTATGCGCCTAGAGCTTAGCCAGCCCGGCTCTTTTATTTTTCACGATCATCTTTATAATGTTTTCGTTACCGCTCACGCTTTCATTATAATTTTCTTTGTGGTGATA---CCTATCTTGATAGGAGGTTTCGGAAACTGATTAATTCCCGTAATGTTGGGTGCTCATGACATACATTTCCCGCGTATAAACAAC---------------------------------CTTAGATTTTGACTTCTTTTCCCAGCTATGATCTTTTTAGTACTCTCGTCTTATTTAACTCTTGGGGCAGGGACAGGGTGGACAGTGTACCCACCCTTGTCTTCTGTTTCTTTTCACCCTGATTTTTCAGTGGACATGGCTATTTTTTCCCTGCACCTTGGGGGAGTTTCTTCCATTCTAAGATCCATTAATTTTATTACCACCACTTTAATCATACGGTTTTCCGGCATGTTTATGGAACGGATCCCACTTTTTATTTGGTCTATATTAGTCACCTCTTTTCTATTATTGTTTTCCCTGCCGGTTCTTGCAGGCGCTATCACCATGCTACTTACAGATCGTAATCTGAATACTTCTTTTTTTGACCCTTTGGGGGGTGGTGATCCTATTTTGTATCAACATCTTTTTTGGTTTTTTGGTCACCCTGAGGTTTATATTTTGATTTTGCCTGGGTTTGGGATTATT---TCTCAAGTCATTAGATTTTATTGCGGGAAAATAGAGCCATTCGGCTATCTTGGAATAGTTTATGCTATTATTTCGATTGGGGTACTTGGGTTCTTAGTGTGGGCCCACCATATGTTCACTGTA---------------------------------------------------------------------------------------------------------------------------------------------------------GGTATGGACGTGGATACTCGAGCTTATTTCACGGCTGCCACTATAATTATTGGGGTCCCCACAGGGATCAAAATTTTCAGTTGAATAGCAACTATCGCTATATCTAAAATTTCTTGGGAGGCACCTATGTTGTGAAGAGTTGGATTTTTATTCCTCTTTACATTAGGGGGGCTAACAGGAATTGTTCTTTCAAATTCTTCTTTAGATGTGGTGCTCCACGAC------------------------------ACTTACTATGTTGTTGCTCATTTTCATTACGTT---------CTTTCTATGGGTGCTGTTTTTGCTATCTTTGCAGGTTTAACCCACTGAATTCAAATCTTTTACGGTTTCAAAATTAGAGATTATAGTTTAAAAATCCAATTTTATGCTATGTTCATT---------------------------GGCGTTAATTTGACATTT---TTCCCTCAACATTTTTTAGGATTAAACGGCATACCCCGACGTTACTCTGATTACGCAGACTCTTTCTACCTTTGAAATTACATGTCCTCT------------------------------------------------------------------------ATCGGTTCTTTTGTTTCTATATTTTCA---------------------------------------------------------------------------TTGTTCTACTTC------------------------------GCTTATTTGGTTTGAAAAAACTTT---------------------------------ACCATAAAAATGTCTTTGACCTTTATA------------------------------------AGAGGGCCTTCTTCTGAATTTGTGGTGTCG---GTGCCACTCCCCGAGCACAGCATGGAGCAATCTATAAAACCTCTACTGATGTTTAAA------------------------------------------------------------------------------------------------------
>Phyllocoptes_taishanensis_S90
---------------ATTACTACATTTTCTCCTTTACTGTCTTTTGTTAAT------CGTTGGGTATTTTCCACTAATCATAAAGATATTGGTACCATGTATTTCTTTTTTGGG---------------TTTTGA------ACTGCTTTCTACGGATCCGCATTAAGGATGCTTATGCGGCTAGAATTAAGGCAGCCTGGTTCTTTAGCGTTTCACGATCATGTGTATAACGTTTTTGTCACTTCACATGCTTTTATCATAATTTTTTTTGTAGTCATA---CCTATTTTAATGGGAGGTTTCGGCAACTGGTTAATCCCCATTATACTAGGGTGCCATGATATGCATTTTCCTCGTATAAATAAC---------------------------------TTAAGGTTTTGAATGCTTTTTCCAGCAATAACATTTCTTGTGTTATCCTCCTATGTCTCTCTTGGGGCGGGGACGGGATGGACTGTGTACCCCCCACTTTCTTCAATTAGATTTCATTCAGATTTATCAGTGGATATAGCTATTTTTTCTCTCCACCTGGGGGGAGTTTCCTCGATTTTGAGTTCCATTAATTTCATTACGACCACTTTGGTTATGCGGTTTTCAGGTTTATTTAACGAGCGCTTGCCTTTATTTATTTGATCTATGCTAGTAACTTCTTTTCTCTTATTATTTTCTCTTCCTGTCTTGGCCGGGGCGATTACTATGCTTCTAACGGATCGTAATTTAAATACGTCATTTTTTGACCCTTTAGGAGGAGGAGACCCTATTTTATATCAACACCTATTTTGATTTTTTGGTCATCCCGAAGTTTATATTCTTATTCTCCCTGGATTCGGTATTATC---TCTCAAGTTATTAGGTTTTATTGTGGTAAAAATGAACCTTTTGGGTATCTAGGTATAGTCTACGCCATCGTGTCTATTGGAGTGTTAGGCTTTTTAGTTTGAGCACATCACATATTTACTGTA---------------------------------------------------------------------------------------------------------------------------------------------------------GGTATAGATATTGATACTCGAGCTTATTTTACTGCCGCAACTATAATTATTGGTGTTCCTACAGGAATTAAAATTTTTAGATGGTTGGCCACTATTTCCATATCCCACGTTAGATGGGAGGCCCCTATACTGTGGGCAGTCGGCTTTCTCTTCTTATTTACGTTAGGGGGGCTAACCGGGATCGTCCTATCTAACTCGTCCTTAGACGTAGTTTTTCATGAT------------------------------ACATATTATGTTGTAGCTCATTTTCACTATGTT---------CTCTCTATGGGGGCGGTTTTTGCGATCTTTGCAGGGCTGACTCATTGAATACAGATTTTTTACGGTTTTAAGATTAGAGATTTTTCTCTTAAATTTCATTTCTACATGTCTTTTCTT---------------------------GGAGTTAATTTAACTTTT---TTTCCTCAACACTTTTTAGGGTTGAATGGTATACCTCGACGCTACTCCGATTACGCAGATTCTTTTTATTTATGAAATTATATCTCCTCT------------------------------------------------------------------------GTAGGCTCCTTTTTATCAATGTTCTCT---------------------------------------------------------------------------TTATTTTATTTC------------------------------GCATTCTTAGTTTGATTTAACTAT---------------------------------TTATATAAGATACATCTTGTGTCTATGGTTAGA------------------------------AATTCTTCTTTTTCTGAGGGTTTACTTTCT---TTACCTCTCCCCGAACATTCATTCGACCAATCCGTTAAGCCTTTAAATATGTTTAAG------------------------------------------------------------------------------------------------------
>Phyllocoptes_gaotainensus_GS9
------------------------------------ATCTATAAATTTAATTTTTCTCGATGAATTTATTCCACCAATCATAAAGATATTGGAACTATATATTTTTTTTTCGGT---------------TTTTGA------ACCGCCTTTTATGGTTCTTCTCTCAGACTAATTATGCGTATAGAGCTAAGACAACCAGGATCGCTCTCTTTTCATGATCACCTTTATAACGTTTTTGTGACTTCACATGCTTTTATTATAATTTTCTTTGTAGTTATA---CCTATCTTAATAGGTGGGTTCGGCAATTGGCTTATTCCTTTAATACTTGGCTGCCACGATATGCATTTTCCTCGTATAAATAAT---------------------------------TTGAGATTTTGGATGCTTCTTCCAGCTATAACTTTTCTTGTTCTATCTTCTTATCTTTCTCTAGGGGCGGGTACTGGTTGAACCGTTTATCCTCCTCTTTCTAGAATTTATTTCCATCCCGATTTCTCGGTAGACTTGGCCATTTTTTCTTTACACTTAGGAGGTGTTTCATCTATTTTAAGTTCCATTAATTTTATTACTACAGTGTTCACTATGCGCTTTTCAGGACTTTATACTGAGCGTTTCCCTCTCTTCATTTGATCATTAATAGTAACTTCCTTTTTACTCTTATTTTCCCTACCCGTCTTAGCAGGTGCTATTACAATACTTCTTACAGACCGAAATTTAAATACTTCCTTTTTTGACCCACTAGGAGGAGGAGATCCTATTCTATATCAACATTTATTTTGATTTTTCGGTCATCCAGAGGTTTATATTTTGATTTTACCCGGATTTGGAATTGTT---TCACAGATCATTAGATTTTACTGTGGAAAGTCGGAGCCCTTCGGCTATTTGGGTATAGTATATGCTATTATCTCAATTGGAGTTTTAGGGTTTTTAGTATGGGCACATCATATGTTTACTGTA---------------------------------------------------------------------------------------------------------------------------------------------------------GGTATAGACATTGATACTCGAGCTTATTTTACCGCTGCTACCATAATTATTGGGGTACCTACAGGTATTAAAATTTTTAGGTGATTGGCTACTATTTGTATATCTAATGTTTCTTGAGAAGCACCTATGTTATGATGTATGGGCTTTTTATTTTTGTTTACTCTAGGAGGGCTAACCGGAATTGTTCTTTCTAATTCTTCTTTAGATGTGGTACTCCATGAT------------------------------ACCTATTATGTGGTAGCACATTTTCATTATGTT---------CTCTCAATGGGTGCAGTTTTTGCTATTTTTGCTGGTTTGACACATTGGATTCAAGTATTTTATGGATTTAAAGTTCAAGACTTTTACTTAAAAGTTCAATTTTTAATATCCTTTATT---------------------------GGAGTAAACTTAACTTTC---TTTCCTCAGCACTTTTTAGGTTTAAATGGCATACCTCGTCGATATTCAGACTATGCCGATTGTTTTTATATTTGAAATTTTATTTCATCC------------------------------------------------------------------------ATTGGGTCTTTTATTTCTTTATTTTCT---------------------------------------------------------------------------CTATTTTATTTT------------------------------GCTTGTCTAATATGAAAAGGGTTT---------------------------------TCTAAAAAAATGTTCTTCTCCTTCTTAAGGGGT------------------------------TCGCAGTCTTCATTAGATGTTATGTTCTCT---TTTCCTTTACCTGAGCATACTTTGGAGCAATCAGTTAAAACTTGTGTAATGTTTAAG------------------------------------------------------------------------------------------------------
>Phrynus_sp.
---------------------------------------------------------------------------------------ATCGGAACAATATATCTTCTTCTTGGG---------------GTTTGA------GCCGCTATAATTGGTACTTCCCTAAGAATTATAATCCGCTCAGAATTAGCTCAACCAGGCTCACTTATTGGGGATGATCAAATTTATAACGTAATTGTTACAGCTCATGCATTTGTTATAATTTTCTTTATAGTCATA---CCCATCATAATTGGAGGGTTTGGAAATTGATTAATCCCCCTTATATTAGGAGCACCAGATATAGCATTTCCTCGTTTAAATAAT---------------------------------TTTAGATTCTGACTTCTTCCTCCCTCTCTTATTCTTCTTCTAAGCTCTGCCCTAACTGAATCTGGAGCAGGAACAGGATGAACTGTTTACCCCCCTCTATCCGGAGCCGAAGCTCATAGAGGATCATCTGTAGATTTAACAATTTTTTCTCTTCATCTAGCAGGTGTTTCCTCAATTTTAGGGGCAATTAATTTTATTACAACCATCATTAATATACGAACAAGTGGAATATTAATAGAACGAATCCCCCTTTTCATTTGATCAGTCAAAATTACCGCCATTCTTCTTCTCCTCTCTTTACCTGTTCTTGCAGGTGCCATTACTATACTTTTAACTGATCGAAATTTCAACACTAGATTTTTTGATCCAGCAGGAGGGGGAGACCCAGTTCTCTACCAGCATCTCTTCTGATTTTTTGGACACCCAGAAGTTTACATTCTTATTCTTCCAGGATTTGGAATAATC---TCCCATGTAGTGTCTCACTACTCAGGAAAAAAAGAACCCTTCGGAGCCCTAGGGATAATTTACGCCATATTAGCTATTGGCCTATTAGGGTTTGTAGTATGAGCCCATCATATATTCACTGTA---------------------------------------------------------------------------------------------------------------------------------------------------------GGTATAGATGTAGATACACGAGCTTACTTTACAGCAGCCACCATAATCATTGCAATTCCAACCGGAATTAAAATCTTTAGTTGATTAGCTACTCTCAATGGATCAGTAATCTCCTTCTCCACCCCTTCACTTTGAGCTTTTGGATTTATCTTTTTATTTACAATTGGGGGAATGACAGGAGTTGTTTTAGCTAATTCCTCTATTGATATCTCCCTCCACGAT------------------------------ACCTACTATGTAGTAGCTCACTTTCACTATGTT---------CTCTCTATAGGAGCTGTTTTCGCAATCATAGCAGGGGTAATTCACTGATTTCCCCTCTTCTTTGGAGTTTCCATAAACCCTATTTTTCTTAAAATTCAATTCTTTACTACATTTATT---------------------------GGTGTTAATCTTACATTT---TTCCCTCAGCATTTCCTAGGCTTAAGAGGGATACCACGACGATACTCTGATTATCCTGATTCATATACCTTATGAAACATTATCTCTTCA------------------------------------------------------------------------ATTGGGTCTATAATTTCAGCAGTAGCT---------------------------------------------------------------------------GCTGTAGGAATA------------------------------GTTCTTATCTTTTGAGAGGCTTTA---------------------------------GTCTCTCAACACCCTGTAGTATTTCCCTCTAGC------------------------------CTAGCATCATCATCTGAATGAAAGCACAAC---ATTCCCCCTGCAGATCACACTTTCAGCCAACTC------AGCCTTCTTAGCTCT---------------------------------------------------------------------------------------------------------
>Pholcus_phalangioides
------------------------------------------------ATAGTACTGCGATGACTATATTCTACTAATCATAAGGATATTGGAACGATATATTTTTTATTTGGG---------------GCTTGG------TCTGCTATAGTGGGTACGGCTCTTAGTGTGTTGATTCGTGTAGAGTTGGGTCAGGGGGGTAGTTTTTTGGGGGATGATCATTTGTATAATGTGGTAGTAACTGCTCATGCTTTGCTTATGATTTTTTTTATAGTAATA---CCGATTTTAATTGGGGGGTTTGGAAATTGATTAGTTCCCCTAATACTAGGGGCACCAGATATAGCTTTTCCTCGAATAAATAAT---------------------------------CTTAGTTTTTGGCTTCTTCCACCCTCTGTATTGCTTTTATTATTGTCTGGGCTTGTAGAGACAGGAGTAGGGGCAGGGTGGACTATTTATCCCCCATTATCTTCGGGTGTTGGGCATTCTGGGGTTTCTATGGATTTTGCTATCTTTTCTTTGCATTTAGCGGGGGCTTCTTCTATTATAGGGGCTATTAATTTTATTTCTACTGTAATTAATATACGGTTAATAGGAGTGAGTATAGATAGGGTAAATCTGTTTGTTTGGTCTGTTTTAATTACGGCTGTTTTGCTTCTATTATCGTTACCTGTGTTAGCAGGTGCTATTACCATATTGTTGACTGACCGTAATTTTAATACAGCTTTTTTTGACCCGGCGGGGGGTGGAGATCCAATTTTGTTTCAACATTTATTTTGGTTTTTTGGGCACCCCGAAGTGTATATTCTGATTCTTCCAGGGTTTGGACTAGTG---TCTCATATTGTTAGTTATGGGAGAGGGAAGCGTGAGCCTTTTGGGGCTTTAGGGATAGTGTATGCTATAGCTGGAATTGGGTTGATGGGGTTTGTGGTATGGGCTCATCATATGTTTTCGGTT---------------------------------------------------------------------------------------------------------------------------------------------------------GGTATGGATGTAGATACTCGTGCCTATTTTACTGCTGCTACTATAATTATTGCGGTTCCCACGGGAATTAAAGTTTTTAGATGGATGGCTACTTTACATGGTTCTTATTTTAAAATAAATGCTAGTATGTTATGGGTTGTTGGATTTATTTACCTTTTTACTTTAGGAGGAATTACGGGAGTAATTTTATCTAATTCGTCTTTAGACATCGTTCTTCATGAT------------------------------ACTTACTATGTGGTGGCCCATTTTCATTATGTA---------TTAAGAATGGGGGCTGTGTTTGCTATTTTGGGTGGTGTGGTTTATTGGTTTCCTCTAATTTTAGGGGTAAGCATGAGTGAGCTTAAGCTTAAGCTTCATTTTTGGGTGATGTTTTTA---------------------------GGGGTTAATATTACGTTT---TTCCCCCAACATTTTTTAGGGTTGAGAGGTATACCGCGGCGGTATTCAGACTACCCTGATGCTTTTTTATTGTGGAATATAGTGTCTTCT------------------------------------------------------------------------ATAGGGTCTATTATATCGCTTTTGGGT---------------------------------------------------------------------------GTGGTTATATTT------------------------------ATTATGGTGTTGTGAGAAGCTATG---------------------------------GTATTAAAG---AGTTCTTCTGTGGGCTATAGT------------------------------GTTTCTTCTTCTTTGGAGTGGCGAGTAGGG---GTTCCTCCCTTAGATCATACTTTTAATCAGTTA------GCTTTATTATTGAAA---------------------------------------------------------------------------------------------------------
>Phoebe_hunanensis_S153
---------------------------------------------------------------------------------------------------ATATTTTTTTATGGGATTTTGATCTGCTTTTTATGGCTCATCTCTAAGTATTATAATACG---------------------GTTGGAACTGAGACAGCCAGGAAGTTTTTTTTTTCACGATCATATCTACAATGTTTTTGTTACTTCTCATGCTTTTATTATAATTTTTTTGTTGTTATG---CCTGTATTAATAGGAGGATTTTCTAATTGGCTTATTCCTTTGATATTAGGTTGTCACGATATGTATTTTCCTCGGATAAATAAT---------------------------------TTAAGATTTTGACTACTTTTACCTGCCATGCTTTTTTTAATTTTATCATCCCTAATCGGTTCTGGAGCAGGCTCTGGTTGGACTGTTTATCCCCCTTTATCTAGTGTTACTTTTCATACCGATTTATCTGTAGACTTAGCTATTTTTTCTTTGCATTTAGGTGGGGTTTCCTCAATTTTAAGTTCTATCAATTTTATTACTACTGTTTTTATAATACGAGTTTCTTCTATAATTACGGAACGTTTGCCTCTCTTTATTTGATCAATTTTAGTTACTTCTTTTCTTTTATTATTCTCTCTACCCGTTTTGGCAGGGGCAATTACTATACTTTTAACCGATCGTAATTTAAATACTAGATTTTTTGACCCCTTGGGGGGAGGTGATCCTATTTTGTATCAGCACTTATTTTGATTTTTTGGACATCCTGAAGTTTATATTTTAATTTTACCAGGATTTGGTTTAGTA---TCTCAAATTATTAGTTTTTACTGTGGGAAGAGAGAACCTTTTGGTTACATAGGAATAGTTTATGCTATCATCTCTATTGGGGTGTTAGGATTTCTAGTTTGGGCTCATCATATGTTTACAGTT---------------------------------------------------------------------------------------------------------------------------------------------------------GGAATAGATATCGATACCCGAGCTTATTTTACAGCTGCTACCATAATTATTGGCGTTCCCACTGGTATTAAAATTTTTAGATGAATAGCAACTATTGCCATATCTAGAGTTTCTTGAGAGACTCCAATATTGTGGTGCATCGGGTTTTTATTTCTTTTTACTTTAGGTGGATTAACAGGAATTGTACTTTCTAATTCTTCTCTAGATGTAGTACTTCATGAC------------------------------ACTTATTATGTTGTTGCTCATTTTCATTATGTT---------CTTTCTATAGGGGCTGTGTTTGCTATTTTTGCTGGGTTAACCCATTGAATACAAATTTTTTATGGTTTAAAAATGAGAATTGTAGCTTTAAAAATTCACTTTTTTCTATCTTTCTTA---------------------------GGAGTAAATATAACTTTT---TTTCCTCAGCACTTTTTAGGTTTAAATGGTATGCCCCGTCGATATTCTGACTATTCAGATTCTTTTTTTATATGAAACTATATTTCCTCA------------------------------------------------------------------------ATGGGATCTTTTTTATCCATATTTTCTTTTATTCTGACTATTCAGATTCTTTTTTTATATGAAACTATATTTCCTCAATGGGATCTTTTTTATCCATATTTTCTTTGATTTATT------------------------------TTGTTTATCTTATTTGAGAGTCTA------------------------------------------------------------------------------------------------------------------------------------------------------------------------------------------------------------------------------------------------------------------------------------------------
>Phalangium_opilio
------------------------------------------------ATTTTACCGCGATGAATATTTTCTACTAACCACAAAGATATTGGTACAATATACATAATTTTTGGG---------------ATATGG------GCTGCTATAATTGGGACAGCCCTTAGTATACTAATCCGAGCTGAATTGGGACAACCTGGGTCAATAATAAATGATGATCAAATTTATAATGTTATTGTAACCGCCCATGCCTTTGTTATAATTTTCTTTATAGTAATA---CCTATTATAATTGGAGGGTTTGGAAACTGATTAGTCCCATTAATATTAGGAGCCCCTGATATAGCCTTCCCCCGACTTAATAAT---------------------------------ATAAGATTTTGATTGCTCCCCCCTTCTTTTTTACTATTACTATCATCAACAATGGTAGAAAACGGAGCAGGAACAGGATGAACAGTATACCCCCCTTTATCAAGAAATATTGCTCATACAGGAGCCTCTGTAGATTTAACTATTTTTTCATTACACTTAGCAGGTGTATCCTCAATTTTAGGGGCTATTAATTTTATTACTACAATTATCAATATACGAACACAAGGAATAATTATAGAACGAATACCTCTTTTTGTCTGATCAGTAAAAATTACAGCTATTTTACTTCTTCTATCTTTGCCTGTTTTAGCAGGTGCTATCACAATACTTCTTACAGATCGAAATTTTAACACATCCTTCTTCGACCCTGCAGGAGGGGGAGACCCTATTCTTTACCAGCATTTATTTTGATTTTTTGGACATCCAGAGGTTTATATTCTTATCCTACCCGGATTTGGAATAATC---TCTCATATCATTAGTCACCAAACAGGGAAAAAAGAACCTTTTGGAACTTTAGGAATAATCTATGCTATATTAGCAATTGGGGTATTAGGTTTTGTAGTATGAGCCCACCACATATTTACAGTA---------------------------------------------------------------------------------------------------------------------------------------------------------GGAATAGATGTTGATACACGAGCTTACTTTACAGCAGCCACAATAATTATTGCAGTACCAACAGGTATTAAGATTTTTAGATGACTAGCCACAATTCATGGAGCAAAGCTAAATATGGATCCATCATTATATTGAGCTTTAGGATTTGTATTTTTATTTACTATTGGGGGATTAACAGGTGTAATCTTGGCTAACTCATCCTTAGACATTGTACTTCATGAC------------------------------ACCTACTATGTAGTTGCTCATTTTCATTATGTT---------TTATCTATAGGAGCAGTATTTGCTATTATTGGGGGTATCACACATTGATTTCCTCTATTTTTAGGAGTAGCAATAAACCCCCTATGACTAAAAACACATTTTATAATTATATTTTTG---------------------------GGAGTTAATTTAACATTT---TTTCCTCAACACTTCTTAGGTTTAAATGGGATACCTCGACGATACTCAGATTACCCAGATGCTTATACTTCATGGAACATAATTTCTTCC------------------------------------------------------------------------CTTGGCTCTATACTTTCAACTATTGCC---------------------------------------------------------------------------TTAATTTTCTTT------------------------------ATTTTTATCATTTGAGAAAGCTTA---------------------------------GTATCACAACGATTAATCTTATTTTCATCCCAT------------------------------ATACCCTCTTCTATTGAATGGAATAATCCT---CTTCCACCAGAGGACCATACTTACAGCCAGTTA------ACTATTACTACTACT---------------------------------------------------------------------------------------------------------
>Pergamasus_crassipes
---------------------------------------------------------------ATATACTCAACAAATCATAAAGACATTGGAACAATATACCTAGCCTTTGCT---------------ACTTGA------GCAGGACTTCTAGGGACATCTTTAAGAATTATTATCCGTACCGAATTAGCACAACCCGGCCATTTAATTGCAGACGACCAAGTATACAACGTGATCGTTACAGCACATGCCTTTATCATAATTTTTTTTATAGTAATA---CCTGCTTTAATTGGAGGGTTTGGAAACTGAATAGTCCCTCTAATAGTATTAGCCCCTGACATAGCCTTCCCCCGAATAAATAAC---------------------------------ATAAGTTTTTGACTTTTACCCCCCTCTCTAGTACTACTGTTAAGATCTTCTATAGTAGAAGCCGGAGCCGGCACAGGCTGAACAGTATACCCCCCCTTAGCAAGAAATGTCTCACACAGAGGAGGAGCTGTAGACCTAGCTATCTTTTCATTACACTTAGCTGGAATTTCATCTATTTTAGGGTCTATCAATTTCATCACAACCATTATAAATATACGCCCTTTATGCATAAATTTAGAACAAATACCTTTATTTGTATGATCCGTCCTAATCACGACTATTCTTCTAATAATATCACTACCGGTTCTAGCAGGAGCAATTACAATACTTCTTACTGATCGCAATTTTAACACATCATTCTTTGACCCTAGTGGAGGAGGAGACCCTATCCTATATCAACATTTATTTTGGTTTTTTGGGCACCCAGAAGTGTATATTTTAATCTTACCTGGATTTGGAATAATC---TCACATATTATTTGCTATCAAACAGGTAAAAAAGAACCATTTGGTACTTTAGGGATAATCTATGCAATATCCTCTATTGGCCTTTTAGGATTTATTGTATGAGCACATCATATATTTACTGTA---------------------------------------------------------------------------------------------------------------------------------------------------------GGAATAGACGTAGACACTCGAGCCTATTTTACTGCAGCTACAATAATTATTGCAGTCCCAACTGGTATTAAAATTTTTTCCTGAATAGCTACCTTACATGGATCTCGCCTAAGCTACGACACACCCACCCTATGATCACTAGGCTTTGTTTTTTTGTTTACTATAGGAGGTATTACAGGAGTAGTTCTAGCAAACTCATCTATCGACATCATTTTACATGAC------------------------------ACCTACTACGTAGTAGCACACTTCCACTATGTA---------CTGTCTATAGGAGCCGTATTTACTATCATTGCTGGGTTAACGCACTGACTACCCCTAATCCTAGGAATAGGTCTAAATAACATCTACCTTAAAAGACACTTTATCTTAATATTTTTA---------------------------GGAGTAAACATTACATTC---TTTCCACAACATTTTTTAGGCCTTGCAGGCATACCTCGTCGATACACTGACTACCCTGACTTTATAACAAAATGAAATTACATCTCATCT------------------------------------------------------------------------TTCGGAAGAATTATCTCTTTAATAAGT---------------------------------------------------------------------------ACTACGCTACTC------------------------------CTACACATTTTATGAGAAGCCATA---------------------------------AGAGCTAAACGAAACATCATTAGAACGCATTAC------------------------------ACTAATCCCTCTATTGAATGACAACTAAAC---ATACCTCCTGCTGATCATACTTTTAACCAAAAT------AGTATTTTAGTTAGA---------------------------------------------------------------------------------------------------------
>Paratemnoides_elongatus
------------------------------------------------------ATTCGATGATTTTTATCTACTAATCATAAAGATATTGGTACTTTATATTTAATTTTAGGT---------------GTTTTT------TCAGGTTTTATTGGAGTATGTTATAGAATAATAATCCGTATTCAATTAATAGACCCAGAAGGTTATATC---TCAGAACACTCTTATAATGTTATTATTACCACCCATGCTTTAGTAATAATTTTCTTTATAGTAATG---CCTGTTATAATCGGAGGTTTCGGTAATTGATTAATTCCTTTAATAATTGGATCACCTGACATAGCATTTCCGCGAATAAATAAT---------------------------------ATAAGATTTTGATTACTGCCCCCCTCCTTTATATTACTAATTCTTTCATCTATAATTGAAATAGGGTGTGGGGCTGGTTGAACCATTTATCCACCTTTATCTAATTCTATATTTCACCCTGGGATATCAGTAGATTTAGTAATTTTTTCTCTTCACTTAGCTGGGGCTTCCTCTATTTTAGGGGGAGTAAACTTCATTACTACTGTAATTAATATACGGGACTCTTCTGTAAGATTCAAGACTTTACCTCTGTTTGTATGGTCCGTGTTTATTACAGTTATTTTAATTTTATTAGCTATGCCAGTATTAGCTGGGGGGATTACTATATTATTAACAGATCGAAACTTTAGAACTTCTTTTTTCAACCCGTCAGGAGGTGGAGATCCTATTTTATTTCAACATCTATTTTGATTCTTTGGTCATCCTGAGGTTTATATTTTAATTATACCTGGATTTGGAATAATT---TCACAAGTTATTACATTTCACTCAGGTAAAAAAGACACATTCGGAAAAATAGGTATAGTGTATGCTATAATAATAATTGGGTTTGTAGGGTTTATTGTATGAGGCCACCATATATTCACAGTA---------------------------------------------------------------------------------------------------------------------------------------------------------GGTATAGATGTAGACTCACGTGCATTTTTTACTTCTATAACCATGGTTATTGCTGTCCCTACAGGAATCAAAGTATTTAGATGAATTTCTACCTTATATGGGAGAGATCCTATTTTTAATCCACCTATACTATGAACTTTAGGTTTCATTAGCATATTTACATTTGGTGGTTTAACTGGATTAATTCTAGCTAATTCATCGCTTGATGTAAGACTTCATGAT------------------------------ACTTATTATGTAGTAGCACATTTTCACTATGTG---------TTATCAATAGGGGCTGTATTTGCTATTATAGCTGGAGTTACACATTGGTTTCCGCTATTTTTTAATATTAAAATAAACCCATCTTTTTTAAAGGCTCAGTTTTTTACTATGTTTATT---------------------------GGAGTAAATTTAACATTT---TTCCCTCAACACTTTCTAGGTTTAATAGGCATACCTCGACGATATAGAGATTATCCCGATTTCTTTACTTTTTGAATAAAAATTTGCTCC------------------------------------------------------------------------CTCGGGTCCTTAATTACTTTTATATCT---------------------------------------------------------------------------ATTTTATTTTTA------------------------------TTTTGAATCTTGTTTTCTTCATTT---------------------------------CATTGAATTGAAATTAAATTATTTAATGTTAAC------------------------------TCTCCATCTAATATAGAATGAATTCACACA---TCTATTCCTGCCTACCACACATTTAATAATATA------GTTTTACTTTCTTAT---------------------------------------------------------------------------------------------------------
>Paraleius_leontonychus
---------------------------------------------------ATAACGCGATGATTTTACTCTACCAATCACAAAGACATCGGAACTCTTTACTTTATGTTTGGG---------------GCCTGA------GCAGGCCTAATAGGATCAGCCTTAAGAGGGTTAATCCGGCTCGAACTCGGGCAACCCGGGTCTTTAATAGAAAATGATCAAATTTACAATACTGTAGTAACAGCCCACGCTTTCGTCATAATCTTTTTTATAGTAATA---CCCACCATGATTGGGGGCTTCGGTAATTGACTAATCCCTATCATAATTGGAGCCCAAGACATGGCGTTTCCTCGTATAAATAAC---------------------------------ATAAGATTTTGGCTACTCCCCCCTTCCCTATCCTTGTTATCTTTATCAGCGTTTGCCTCTGCAGGTGTGGGCACTGGCTGAACCGTATACCCTCCCTTGGCGGGGAATCTTTTTCATTCGGGAATTTCAGTAGATCTTGCGATTTTTAGCCTACATTTAGCAGGAGTATCATCTATTCTAGGAGCCATTAACTTCATCACAACGATTCTAAACATACGATCCTCATCCATGACATTAGATACAGTACCTCTTTTTGCTTGGTCCGTGCTAATTACCGCAGTCCTGCTCCTGCTATCCTTGCCTGTACTTGCCGGAGCCATTACCATACTACTAACAGACCGAAACTTTAACACCTCTTTCTTTGATCCTTCAGGAGGAGGGGACCCTATCCTATACCAACACCTTTTCTGATTTTTCGGTCACCCGGAAGTTTACATTTTAATTTTGCCGGGCTTTGGTATAATT---TCTCATACCATTAGATTCTACACTGGTAAAAAAGAGCCTTTCGGTACGTTGGGAATAATTTACGCCATGATTTCAATTGGATTCCTAGGGTTCATTGTTTGAGCTCACCATATGTTTACAGTA---------------------------------------------------------------------------------------------------------------------------------------------------------GGCATAGACATTGACACCCGAGCCTACTTCACAGCAGCGACCATAATTATCGCAATTCCCACCGGGGTCAAAGTGTTCAGATGATTGGCAACCATAAATGGATCCTTTATCTTCTTTGACGCCCCCATGTATTGATCCATTGGGTTCGTGTTTCTATTCACTGTTGGGGGGCTAACCGGAGTCATTTTAGCCAACTCCTCTATTGATGTCGTGCTTCACGAC------------------------------ACCTATTACGTCGTAGCGCATTTCCACTATGTT---------CTCTCAATAGGAGCAGTATTTGCAATAATAGCTGGAGTAACCCATTGGCTACCGCTAATTTTCAACTTAAATATAAACCCCAAATTGCTTAAAATTCAATTTATAGCTATATTCGTA---------------------------GGAGTCAATCTCACCTTC---TTTCCTCAACATTTTTTAGGACTAAATGGGATACCACGTCGATACTCGGATTACCCAGACGCATTCACAACATGAAATGTCATTTCATCC------------------------------------------------------------------------ATTGGATCCCTTATCTCATTCTCCGCA---------------------------------------------------------------------------GTAATTATATTT------------------------------ATTTGAATCATCTGAGAAGCTCTT---------------------------------ACAAACTCACGAAAAGTAATCTCTTTTGGAAGA------------------------------AGAAACGTAGCAACGGAATGAATTCATTCC---GCTCCGGTAAGAGAACATACTTTTAATCAACTA------GTTAAAATTTCCGTT---------------------------------------------------------------------------------------------------------
>Paracalacarus_podocarpi_S142
---------------------------------------ATTTCTCAATTTTTCAATCGATGAATGTACTCAGTCAATCATAAAGATATTGGTACTCTTTACTTCATCTTCGGA---------------TTTTGA------AGGGCTTTTTATGGGTCTTCTTTGAGGTTGGTGATACGGATAGAGTTAAGGCAACCTGGGTCAGTTATTTTTAATGATCACGTTTATAATGTATTCGTCACTTCTCATGCTTTTATCATAATTTTTTTTGTAGTTATG---CCTATTTTAATAGGTGGATTTGGGAATTGGCTTATTCCTCTGTTTTTAGGGTGCCATGATATGTATTTTCCTCGGATAAATAAT---------------------------------TTAAGATTCTGGCTTCTATTCCCTGCTATGTTTTTTTTAATTATATCCACTTACCAGGGTTTAGGGGCTGGGACGGGTTGAACTGTTTATCCTCCACTTTCTAGAATTTCTTTTCATAGAGATTTTTCCGTTGATTTAGTTATTTTATCCCTTCATATGGGAGGTGTTTCCTCTATTTTAAGTTCTATCAATTTTATTACCACTATTTTTATAATACGATTTTCTGGTTTAAGGATAGATCGAATGAGTCTTTTTATTTGATCTTTATTGGTTACCTCTTTTCTTTTGCTTCTCTCCTTGCCTGTATTAGCGGGGGGTATTACTATGCTACTGACAGATCGAAATATTAATACTGCCTTCTTTGATCCTTTGGGGGGAGGGGATCCTGTACTTTATCAACATTTGTTCTGATTTTTCGGTCATCCTGAAGTTTATATTCTTATTCTACCCGGGTTTGGTATTATT---TCTCAACTAGTCAGATTTTACTCTAATAAAAAAGAACCTTTTGGATACTTAGGGATAGTTTATGCCATGATTTCAATTGGTCTTTTAGGCTTTTTCGTGTGGGCTCATCACATGTTTACGGTT---------------------------------------------------------------------------------------------------------------------------------------------------------GGTATAGACGTCGATAGTCGTGCTTACTTTACTGCAGCTACAATAGTTATTGGGGTGCCTACAGGAATTAAGATTTTTAGTTGGTTGGCCACAATAAGACTTTCCAAGGTTTCCTGAGAAGCTCCTATATATTGGTCTCTTGGATTTATTTTTTTATTTACTTTAGGAGGTCTTACTGGGATTGTACTATCTAATTCTTCTTTGGATATCACTCTTCACGAT------------------------------ACCTATTACGTTGTTGCCCATTTCCACTATGTG---------TTGTCTATGGGTGCAGTATTCTCTATTTTTGCTGGCATACTTCATTGGTTTAGTTCTTTTTATGGGTTAAAGTTTGATAGTGTGAAGGCCAAGGTTCACTTTATTTTGACCTTTTTA---------------------------GGAGTTAATTTGACTTTT---TTTCCTCAGCATTTTTTAGGTTTAAACGGGATACCTCGTCGTTATTCTGATTACTCTGACTCTTTTTACCTTTGAAACATGGTTTCTTCA------------------------------------------------------------------------GTTGGATCTTTAGTTTCTATCTATTCT---------------------------------------------------------------------------TTAATCTATTTT------------------------------GGATTTTTAGTTTGGTATACATTA---------------------------------GTTAGAAAACTTTTTATTTTTTCTTTTGTCTCA------------------------------AGATCTATTAACAGTGATTCTTATAAAAGAGAACACCCTTCTTTGGAGCATAATTATGATCAGTTAATTTCTACTCATGTGTCTTACAAA------------------------------------------------------------------------------------------------------
>Panonychus_ulmi
------------------------------------------------------ATAAAATGAATTTTTTCTACAAATCATAAGAATATTGGTACTATATATTTTATTTTTAGT---------------TTATTT------TCTGGTTTAATAGGAACTTCTTTTAGAATAATTATTCGTATGGAATTAATACAACCTGGTTCAATTATCCAAAATGATTTTATTTATAATTCCTTTATCACAATTCATGCTATAATTATAATTTTCTTTATAGTTATA---CCTGCTATAATTGGAGGTTTTGGTAATTGATTAATTCCATTAATGATTAATTCTATAGATTTATGTTTTCCTCGAATAAATAAT---------------------------------ATAAGATTTTGATTACTAATTCCTTCATTAATCTTAATATTAAATTCTTCTATAAAAGGAGTTTTAAATGGAGTAGGTTGAACTATATATCCTCCTTTAACTTCTATTCAATATTTTATATCTTCTTCTATTGATATAATAATTTTTTCTTTACATATTGCTGGTTTATCTTCAATTGCTAGTTCAATTAATTTTATTTCAACTATTTTATTAATAAAAAATAAAAATTTTTTTTTAAATATAATAACTTTATTTACTTTATCTATTTTAATTACTACTTTTTTATTACTAATTGCTTTACCTGTGTTAGCAGGAGGTATCACTATAATTTTAATAGATCGGAATTTTAATACTTCTTTTTTTGATCCAAGAGGAGGAGGGGATCCTATTTTATATCAACATTTATTTTGATTTTTTGGGCATCCAGAAGTTTACATTCTTATTCTTCCTGGATTTGGAATAATT---TCTCATATTATTAGATTTAATGTAGGTAAAAAAGAAGTTTTTGGGAAAATAGGAATAATATTTGCTATAATATCTATTGGCTTACTAGGATTTGTAGTTTGAGCTCATCATATATTTACAGTA---------------------------------------------------------------------------------------------------------------------------------------------------------GGGATAGATGTAGATACTCGAGCTTATTTTACTGCTGCTACTATAATTATTGCTATCCCAACTGGAATTAAAATTTTTAGATGATTTACAACAATAATTAATTCACATATTAATTTTAATATTGCAATTTATTGATCAATAGGATTTTTAATTATATTTTCTATTGGGGGCTTTACTGGAATTATTGCTTCTAACTCTTGGTTAGATATTTCTTTACATGAT------------------------------ACTTATTACATTGTTGCTCATTTTCATTATGTT---------TTATCTATAGGGGCTGTATTTGCTATTTTTAGAGGATTATTTATATGATTCCCTTTAATATATAATTTTTACATAAATAAAAATTTCTTAAAAATTCATTTTTGATCTAGAATAATT---------------------------GGAATTAATATAACTTTC---TTTCCTCAACATTTTTTAGGTTTGATAGGTATACCTCGACGTTACTCAGATTATTTAGATAGAATATATATATGAAATTTTTTATCTTCT------------------------------------------------------------------------TTAGGTTCTATAATCACTTTTATTTCT---------------------------------------------------------------------------ACTATTTTTTTT------------------------------TTATATATTATATTAGAAATATTT---------------------------------ATTATAAATAAAATAATTTTAATATTTGATAGA------------------------------AATTCTAATAACATAGAATTTTTATTTTTT---ACTCCATTAGAAGCTCACACTATAATAAATTTTAATTTAGTTATATTTAAA------------------------------------------------------------------------------------------------------------
>Ornithodoros_brasiliensis
------------------------------------------------ATTTTACCGCGATGAATACTGTCAACAAATCATAAAGACATTGGAACAATATACTTGATACTTGGC---------------GCTTGA------TCAATAATAATTGGAATATCATTAAGAATATTAATTCGGATAGAATTAGGACAACCAGGTTCTTTAATTGGGGATGACCAAATTTATAACGTAATCGTTACAGCTCACGCTTTTATCATAATTTTCTTTATAGTTATA---CCAATCATAATTGGAGGGTTTGGAAATTGATTAATTCCAATTATACTAGGCTCTCCAGATATAGCTTTTCCACGAATAAATAAT---------------------------------ATAAGTTTTTGACTTTTACCTCCCTCATTAACATTACTTTTGACATCATCAATAGTAGAAAATGGAGCTGGTACAGGTTGAACAGTATATCCCCCATTAGCTTCAAATATCTCTCATTCAGGAATAGCTGTAGACCTAGCTATTTTCAGTCTTCATCTTGCTGGGATTTCTTCGATTCTCGGTTCGATTAACTTTATTACTACAATTATAAATATACGTCCAAAAGGAATAACATTAGAACGAATTCCACTATTTCTATGATCAGTCTTTATCACCACTATTTTACTTCTTCTATCCCTCCCTATTTTAGCAGGAGCTATTACTATATTACTAACTGACCGAAATTTTAATACATCATTCTTCGACCCTGCCGGGGGAGGAGATCCTATTCTATATCAACACTTATTTTGATTTTTTGGACACCCAGAGGTATATATCCTTATCCTCCCAGGGTTTGGAATAATT---TCACACATCATTTGTTTTCAGACAGGAAAAAAAGAACCATTTGGAACATTAGGAATAATTTATGCAATACTAGCAATTGGTCTTTTAGGTTTTATTGTATGAGCACATCATATATTCACAGTT---------------------------------------------------------------------------------------------------------------------------------------------------------GGAATAGACGTTGATACCCGAGCATATTTCACAGCAGCAACAATAATTATTGCAGTTCCAACAGGAATTAAAATTTTCAGTTGACTAGCTACTCTCCATGGAGTTCATATTCAATATGATACTCCACTTTTATGGTCATTAGGTTTTGTATTTTTATTTACAATTGGTGGTCTAACAGGCATCATCCTAGCCAATTCATCAATTGATATTATACTTCATGAC------------------------------ACTTATTATGTCGTTGCCCACTTTCATTACGTA---------TTATCTATAGGAGCAGTTTTTGCCATCCTAGCAGGAATTACTCATTGATTCCCAATATTTTTTGGCTGAACATTCAATTCAATTTTCCTAAAGATTCATTTTTTTTCAATATTTCTA---------------------------GGGGTCAATATAACCTTC---TTTCCACAACATTTCTTAGGATTAGCAGGAATACCTCGACGGTATTCTGATTATCCAGATTTTTTCACTAAATGAAATGTATTATCGTCA------------------------------------------------------------------------CTAGGCTCTATTTTATCTTTTATTAGA---------------------------------------------------------------------------ATCCTAATTTTT------------------------------ATTTATATAATATGAGAAGCCATT---------------------------------ATCTCAAAACGGATTATAATTTCATCTCAATAT------------------------------CCTACCTCATCAATTGAATGACAACTCAAC---TTTCCTCCAGCAGAACACACATTCAATCAAATT------AATATTCTAATTAAA---------------------------------------------------------------------------------------------------------
>Ornithoctonus_huwena
---------------------------------------------------TTACTGCGATGGTTGTTTTCTACAAATCATAGGGATATTGGAACTTTGTATTTGTTGTTTGGA---------------GTATGA------TCGGCTATAGTTGGTACGGCAATAAGAGTAATTATTCGGACTGAATTGGGACAGGTAGGAAGATTATTAGGGGATGATCACTTATATAATGTAATAGTTACTGCTCATGCGTTAGTGATGATTTTTTTTATAGTGATG---CCTATTTTGATTGGAGGTTTTGGAAATTGAATACTTCCTTTAATATTAGGTGCTCCTGATATGGCTTTTCCTCGAATAAATAAT---------------------------------TTGAGATTTTGGTTACTTCCACCTTCTTTAATGTTATTGGTATTGTCTTCGTTGACTGACATAGGAGTGGGAGCTGGGTGAACAATTTATCCTCCTTTGTCTTCTTTTGTTGGACATTCTGGAGGTGGAATGGATTTTGCTATCTTTTCTTTACATTTGGCTGGGGCCTCTTCAATCATGGGTTCTATCAATTTTATTACTACTGTAGTTAATATACGACCTTTAGGAATAAGAATAGAGCGTGTTCCTTTATTTGTGTGATCTGTTGTTATTACAACAGTATTGTTGTTATTGTCTTTACCTGTGTTAGCTGGAGCTATTACAATATTGTTGTTTGATCGAAATTTTAATACTTCGTTTTTTGATCCCGCTGGAGGTGGAGACCCTGTGCTTTTTCAGCATTTATTTTGATTTTTTGGACATCCAGAGGTTTATATTTTGATTTTGCCCGGGTTTGGAATGGTT---TCACATATTATCAGAAGTTCTGTTGGAAAGCGAGAGCCTTTTGGATCATTAGGAATAATTTATGCAATGGTAAGAATTGGAGGAATAGGATTTGTAGTTTGAGCCCATCATATGTTTTCTGTT---------------------------------------------------------------------------------------------------------------------------------------------------------GGAATGGATGTAGATACTCGTGCTTATTTTACTGCCGCAACTATAGTTATTGCTGTTCCTACTGGAATTAAGGTTTTCAGATGAATAGCTACACTTTATGGATCATTTTTCAAATTAGATGTTCCGTTGATGTGATGTGTGGGATTTGTGTTTTTGTTCACTTTGGGAGGTTTAACTGGAGTGGTTTTAGCAAATTCTTCTTTAGATATTGTATTACATGAT------------------------------ACATATTATGTTGTTGCGCATTTTCATTATGTT---------CTTAGAATAGGAGCGGTATTTGCTATTATGGGAGGACTAGCTTATTGATTTCCTTTGTTCTTTGGGGTTGTTATTAATCCAAAGTGAATAAAATTACAGTTTATTACTATATTTATT---------------------------GGGGTCAATTTGACATTT---TTTCCTCAACATTTTTTGGGATTAAATGGAATACCTCGTCGTTATTCTGATTATCCGGATTTTTTTTATATATGAAATTTTGTTTCATCT------------------------------------------------------------------------TTAGGGTCTTTGATATCATTGGTGGCA---------------------------------------------------------------------------GTTATTTTTTTG------------------------------GTGATTTTAGTGTGAGAATCTTTA---------------------------------GTATCTAAAAGAGTAATTGTAACTGAATATTAT------------------------------GTAAATGGATCTTTAGAGTGACAGCATGAT---ATTCCTCCAATAGAACATACTTATGAACAAATA------GTATATGTAAATCGT---------------------------------------------------------------------------------------------------------
>Oribatula_tibialis
------------------------------------------------------ACGCGATGATTCTATTCAACCAACCATAAAGACATCGGAACTCTATATTTTGTCTTCGGA---------------GCTTGA------GCAGGATTACTAGGATCTGCCCTCAGAGGTCTTATTCGATTAGAACTAGGGCAGCCCGGTTCCTTAATAGAGAACGATCAAATTTACAATACCATTGTTACAGCACACGCTTTTGTAATAATCTTTTTCATAGTGATA---CCAGTTATAATTGGGGGATTCGGAAACTGGCTAGTACCCATGATAATCGGAGCACAAGACATAGCTTTCCCCCGAATGAATAAC---------------------------------ATAAGATTCTGACTTCTCCCCCCTTCACTAACTTTACTCTCTGCCTCAGCATTTGCAGGAATAGGAGCCGGAACAGGATGAACGGTATACCCCCCCCTAGCAAGAAACTTATTCCATTCTGGAATCTCGGTGGACCTAGCTATTTTCAGTTTACATTTAGCAGGGGCCTCTTCCATTTTAGGAGCAATTAATTTCATCACAACCATTATAAACATGCGTTCATCCTCATTAACACTAGATTCTATCCCCTTATTTGTATGATCCGTTCTAATCACTGCAGTACTATTACTTCTTTCCCTTCCAGTCCTAGCAGGAGCGATTACCATGTTACTCACAGACCGAAACTTCAATACATCATTCTTTGACCCGTCAGGAGGAGGAGACCCAATTTTATATCAACACCTATTCTGATTTTTCGGTCACCCAGAAGTTTACATTTTAATCCTGCCTGGATTTGGAATAATC---TCCCACATCATTAGATTTTATTCTGGCAAAAAAGAACCATTCGGCACCCTAGGTATGATCTACGCTATGGTATCAATCGGATTTTTAGGATTCATTGTATGAGCACACCACATATTTACCGTA---------------------------------------------------------------------------------------------------------------------------------------------------------GGAATAGACGTAGATACTCGAGCTTACTTCACTTCAGCAACCATGATTATTGCCATCCCAACAGGAGTCAAAGTATTCAGATGACTGGCAACAATAAATGGATCTTACGTCTCCTTTGATGCTCCAATGTACTGAGCTATCGGCTTTGTGTTTTTATTTACTGTAGGAGGTTTAACCGGAGTAGTTCTGGCAAATTCTTCCATCGATATCGTCTTACATGAC------------------------------ACATATTACGTAGTAGCCCATTTTCATTATGTC---------CTTTCTATAGGAGCAGTATTTGCGGTAATAGCAGGAGCCACCCATTGACTTCCCCTCTTGTTTAATCTTAATCTAAATCCAAAAATAGCAAAAATTCAATTTTTATCCATGTTCGTA---------------------------GGGGTAAACCTAACCTTT---TTCCCACAGCACTTCCTTGGACTAAATGGAATACCTCGACGGTACTCAGACTATCCAGACGCTTTCACTACCTGAAACGTAGTTTCCTCT------------------------------------------------------------------------TTAGGTTCCTTAATTTCATTCCTATCT---------------------------------------------------------------------------GTCATCATATTT------------------------------ATGTGAATAATTTGAGAGGCCTTC---------------------------------TCAAATTCCCGAAATCACATTCTTACTAATAGA------------------------------AGAGATACCTCCATTGAGTGACTCAATGCC---ATTCCCGTAAGAGAACATACTTTTAATCAAACC------GTAAAAGTAACAGTC---------------------------------------------------------------------------------------------------------
>Oppia_africana
------------------------------------------------------ATGCGATGATTTTACTCAACCAACCACAAAGACATTGGAACTCTTTATTTTATCTTTGGA---------------GCTTGG------GCTGGCATTTTAGGCTCAGCTCTAAGAGCACTAATTCGACTAGAGTTAGGTCAACCAGGTTCTTTAATAGAGAATGATCAAATTTACAACACAATTGTAACAGCTCATGCTTTCGTAATAATTTTCTTCATAGTAATG---CCTATCATAATTGGAGGCTTCGGAAACTGGTTGATTCCCATGATAATTGGAGCGCAGGACATGGCCTTCCCACGAATAAATAAT---------------------------------ATAAGATTCTGGCTTCTTCCTCCATCATTGACCTTGCTTTCATCTTCTGCCTTTGCGGGTGCTGGGGCTGGTACCGGTTGAACCGTGTACCCTCCTCTAGCGGGCAATCTCTTCCACTCCGGAATTTCGGTAGATCTCGCTATCTTTAGTCTACATTTAGCAGGTATCTCCTCAATCCTAGGAGCAATCAATTTTATTACAACCATTATAAATATACGATCCTCTTCTCTATCCTTAGACTCCATTCCCCTATTCGTTTGATCTGTGCTAATTACAGCTGTTTTACTATTATTATCTCTACCAGTGCTAGCCGGAGCTATCACAATACTACTAACAGATCGAAATTTCAACACATCCTTTTTTGACCCTTCTGGTGGTGGAGACCCTATCCTTTACCAACATTTATTCTGATTTTTTGGTCACCCTGAAGTATATATCCTCATCCTCCCAGGGTTCGGAATAATC---TCCCACATCGTCAGCTTTTACTCAGGGAAAAAAGAACCTTTTGGTACACTAGGTATAATCTATGCTATGGTCTCCATTGGGTTCCTGGGTTTCATTGTCTGAGCTCATCACATATTTACAGTG---------------------------------------------------------------------------------------------------------------------------------------------------------GGTATGGACGTAGACACTCGGGCCTATTTCACATCTGCCACCATGATTATTGCTATTCCAACGGGAGTAAAAGTGTTTAGGTGATTAGCTACAATAAATAGATCTGTAATTGCAATAGATGCTCCTATATATTGGGCTATTGGCTTCGTATTTTTATTCACTGTAGGAGGATTAACCGGAGTTATTCTTTCCAACTCTTCCATTGATGTAACTTTACATGAC------------------------------ACTTACTATGTAGTGGCTCACTTCCACTACGTT---------TTATCTATAGGAGCTGTCTTTGCTATTATAGCAGGAGCCACTCATTGACTACCTCTTTTGTTCAACTTAAGCCTAAATCCTAAACTTTTAAAAATCCAATTCTTTTCAATATTTGCA---------------------------GGGGTGAACTTGACCTTT---TTTCCCCAACACTTTTTAGGGTTAAATGGCATACCCCGTCGATACTCAGATTACCCCGATGCTTTCACTTCATGAAATGTCATCTCCTCG------------------------------------------------------------------------TTGGGGAGACTAATCTCTTTTGTTGCC---------------------------------------------------------------------------GTAATCCTCTTC------------------------------ATGTGAATTATTTGAGAAGGAGCC---------------------------------ACATCTTCACGACCCATAATCAACACCAACACT------------------------------ATTCCATCTTCTATTGAATGGTTAAACCCA---ACCCCTGTACCAGAACATACCTTTAATCAATCT------GTGATAATTTCTAACGTT------------------------------------------------------------------------------------------------------
>Opilio_parietinus
------------------------------------------------ATTTTACCGCGATGATTATTTTCTACTAACCATAAAGATATTGGAACTATATATATAATTTTTGGG---------------ATATGA------GCTGCTATAGTAGGGTCAGCCTTAAGAATTTTAATCCGAACAGAACTAGGCCAACCAGGGTCATTAATAAATGATGACCAAGTCTATAACGTAATTGTTACAGCCCACGCTTTTGTTATAATTTTTTTTATAGTTATA---CCCATCATAATTGGAGGTTTTGGAAACTGACTAGTGCCCCTAATATTAGGGGCACCTGATATAGCTTTTCCTCGTTTAAACAAT---------------------------------ATAAGCTTCTGGTTATTACCCCCTTCATTTTTATTATTATTATCCTCTACAATAGTAGAAAATGGAGCTGGAACAGGATGAACAGTTTATCCCCCTTTGTCAAGAAATCTAGCCCACACAGGAGCTTCTGTAGATCTCACAATCTTCTCTTTACATCTAGCAGGGGTTTCTTCTATTTTAGGGGCCATCAATTTTATTACAACAATTATTAATATACGTACACAAGGTATAATTATAGAACGTATACCTTTATTTGTTTGATCTGTTAAAATCACGGCTATCCTTTTATTACTCTCTTTACCAGTCTTAGCTGGAGCAATTACAATACTATTAACGGACCGTAATTTTAATACATCCTTTTTTGACCCTGCAGGGGGAGGAGACCCAATCTTATACCAACACTTATTTTGATTTTTTGGACACCCAGAGGTTTATATCCTTATTCTCCCTGGGTTTGGAATAATT---TCCCATATTATTAGACACCAAACAGGTAAGAAAGAACCATTTGGAACCCTTGGAATAATTTATGCTATACTAGCAATTGGAATCTTAGGTTTTGTAGTGTGGGCCCACCACATATTTACAGTA---------------------------------------------------------------------------------------------------------------------------------------------------------GGAATAGATGTAGACACACGAGCTTACTTTACGGCAGCTACAATAATTATTGCAGTCCCAACAGGAATTAAAATTTTCAGTTGATTAGCCACAATACATGGAGCTAAGTTAAATATAGATCCTTCTTTATATTGGGCTTTAGGATTTGTTTTTTTGTTTACTATTGGAGGCTTAACAGGGGTAATTTTAGCTAATTCTTCATTAGATATTGTTCTACATGAT------------------------------ACTTATTATGTAGTAGCCCACTTCCATTATGTT---------CTATCTATAGGGGCAGTATTTGCTATTATTGGGGGGATAACCCATTGATTCCCTCTTTTTTTAGGAATTGCTATAAACCCTAAATGACTAAAAACTCATTTTATGATTATATTTATT---------------------------GGGGTTAATCTAACTTTT---TTCCCCCAACATTTCTTAGGCCTAAATGGGATACCCCGACGATACTCAGATTACCCTGATGCCTACACCTCATGAAATATTATTTCTTCA------------------------------------------------------------------------TTAGGGTCTCTTTTATCTATTCTAGCT---------------------------------------------------------------------------TTAATTTTTTTT------------------------------ATCCTAATTTTATGAGAAGGATTA---------------------------------ATTTCTAAACGCCTAATTCTATTCTCTTCCCAT------------------------------ATACCCTCCTCCATTGAGTGAAACCACCCA---CTACCCCCAGAGGACCATACATACACACAACTT------AAAATCACTAACCAA---------------------------------------------------------------------------------------------------------
>Oligonychus_shinkajii
------------------------------------------------------ATAAAATGAATTATATCAACAAATCATAAAAATATTGGAACTATGTATTTTTTATTTAGA---------------TTATTT------TCAGGACTTATAGGGACTTCAATAAGAATTATTATTCGATTAGAACTTATAACACCAGGATCATTAATTCAAAATGATTTTATTTATAATTCAATAGTTACAACGCACGCTATAATTATAATTTTTTTTATAGTTATA---CCAGCTATAATTGGAGGATTTGGAAATTGATTGATTCCTTTAATAATTAATACTGTAGATTTATGTTTTCCGCGAATTAATAAT---------------------------------ATAAGATTTTGATTGCTAATTCCTTCTTTAATATTAATAATTTCTTCATCCATAAAAAGTGTTTTAAATGGAGTGGGTTGAACAATATATCCCCCCCTAACTTCAATTCAATATTTTATGTCTTCCTCTATTGAAATAATAATTTTTTCTTTACATATTGCAGGAATTTCTTCAATTGCTAGATCTATTAATTTTATTTCAACTATTCTATTAATAAAAAATAAAAATTATTTTTTAAGAAATTTAACTTTATTTTCTTTATCAATTTTAATTACTACATTTTTACTTTTATTAGCATTACCTGTCTTAGCAGGAGCAATTACAATAATTTTAATAGATCGAAATTTTAATACATCATTTTTTGATCCAAGAGGAGGAGGAGACCCAATTTTATATCAACATTTATTTTGATTTTTTGGTCATCCAGAAGTATATATCTTAATTCTACCAGGTTTCGGAATAATT---TCACATGTTATTAGTTATAATTTAGGTAAAAAAGAAGTTTTTGGTAAAATTGGTATAATGTTTGCTATAATATCAATTGGTTTATTAGGATTTATTGTTTGAGCACATCATATATTTACTGTA---------------------------------------------------------------------------------------------------------------------------------------------------------GGTATAGATGTTGATACTCGAGCTTATTTTACAGCTGCTACTATAATTATTGCTATCCCTACTGGAATTAAAATTTTTAGTTGATTTACTACAATTTTAAATTCTCATATTAACTTTAATATTTCTATATATTGATCAATAGGATTTTTAATTATATTTTCTATTGGAGGTTTTACAGGAATTGTAGCTTCAAATTCATGTTTAGATATTAATTTACATGAT------------------------------TCATATTATATTGTAGCTCATTTCCATTATGTA---------CTATCAATAGGAGCCGTATTTGCCATTTTTAGAGGATTATTTTTATGAATTCCATTAATATATAATATATATTTTAATAATAATATATTAAAAATTCATTTTTGATCAAGAATAATT---------------------------GGAGTAAATTTAACTTTT---TTTCCACAACATTTTCTAGGTTTAATAGGTATACCTCGACGATATTCTGATTTTTTAGATTCTATATATATATGAAATTTTATTTCATCT------------------------------------------------------------------------ATAGGATCATTAATAACTTTTTTTTCT---------------------------------------------------------------------------ATTATTTTGATA------------------------------CTATATATTTTTATAGAAAGCTTT---------------------------------TTAATAAATAAAATTATTTTTATATTTGAAAGA------------------------------AATATAAATAATGCAGAATTTTTATTCTTT---TCTCCAATTAATAATCATACAATAATAGAATATAATATAATTTTTTTAAATAAA---------------------------------------------------------------------------------------------------------
>Oligolophus_tienmushanensis
------------------------------------------------ATTTTACCGCGATGATTATTTTCTACTAACCATAAAGATATTGGGACTATATATATAATTTTTGGG---------------ATATGA------GCTGCTATAATTGGTTCAGCCTTAAGAATTCTAATTCGAACTGAATTAGGCCAACCAGGGTCATTAATAAATGATGATCAAATTTACAATGTAATTGTTACTGCCCATGCTTTTGTAATAATTTTCTTTATAGTTATA---CCTATTATAATTGGGGGTTTTGGAAATTGACTAGTACCTCTAATATTAGGAGCACCAGACATAGCATTCCCACGATTAAATAAT---------------------------------ATAAGTTTTTGGCTACTTCCCCCTTCTTTC---CTATTATTATCATCTACTATAGTAGAAAACGGGGCAGGTACAGGATGAACTGTGTATCCTCCATTATCAAGAAATATTGCCCATACAGGAGCCTCTGTAGACCTAACAATTTTTTCTCTTCACTTAGCGGGTATTTCATCAATTTTAGGAGCTATTAATTTTATTACTACTATTATTAATATACGAACACAAGGTATAATTATAGAGCGTATACCTTTATTTGTGTGATCTGTAAAAATTACAGCCATTTTATTGCTATTATCTCTACCTGTATTAGCAGGAGCTATCACAATACTTTTAACAGACCGAAATTTTAATACTTCTTTTTTTGACCCTTCTGGCGGGGGAGACCCTATTCTTTATCAGCATCTATTCTGATTTTTTGGACACCCTGAAGTTTATATTCTTATCCTACCAGGATTTGGAATAATC---TCTCATATTATTAGACACCAAACAGGTAAAAAAGAACCATTTGGGACACTAGGAATAATTTATGCGATACTAGCTATTGGAATCTTAGGTTTTGTTGTTTGAGCCCATCATATATTTACAGTA---------------------------------------------------------------------------------------------------------------------------------------------------------GGAATAGATGTGGACACACGAGCTTATTTTACAGCTGCAACTATAATCATTGCAGTGCCTACGGGCATTAAAATTTTTAGTTGACTAGCAACAATTCATGGAGCCAAATTAAATATAGATCCTTCCTTATACTGAGCTTTAGGATTTGTATTTTTATTTACAATTGGAGGATTAACAGGGGTAATCTTAGCTAACTCTTCTCTTGATATTGTTCTTCATGAT------------------------------ACCTACTATGTAGTTGCTCATTTTCACTATGTA---------TTATCGATAGGGGCTGTATTTGCTATTATTGGGGGAATAACCCATTGATTCCCCTTATTTTTAGGGGTAGCAATAAATCCAAAATGATTAAAAACACATTTTATAATTATATTCTTA---------------------------GGAGTAAATTTAACCTTC---TTTCCCCAACACTTTTTAGGATTAAATGGGATACCACGACGATACTCAGATTACCCTGATGCATACACAGCATGAAATATTATCTCATCA------------------------------------------------------------------------TTAGGCTCTTTATTATCTATTATTGCA---------------------------------------------------------------------------TTGATCATATTT------------------------------ATTTTTATCCTCTGAGAAAGATTA---------------------------------ATTTCACAACGTCTTATTTTATTCTCTTCACAT------------------------------ATACCCTCATCAATTGAATGAAGTCACCCT---CTACCCCCAGAAGACCATACTTATACCCAATTA------AGAATTACTAATAAA---------------------------------------------------------------------------------------------------------
>Nymphon_gracile
---------------------------------------------------ATAGAACGTTGATTTAGATCTACTAATCATAAAGATATTGGAACTTTATATATAATTTTTGGT---------------CTTTGG------GCTGCTATAATTGGTTTAAGATTTAGTGTAATTATTCGATTGGAATTAGGAACACCTGGTATCTTGATTGGTAATGATCAAGTATATAATGTTATTGTTACTTCTCATGCTTTTATTATAATTTTTTTTATAGTGATA---CCCGTAATAATAGGGGGATTTGGTAATTGACTTTTACCTTTAATAGTTGGAGCTCCTGATATGGCATTTCCTCGTTTAAATAAT---------------------------------TTTAGTTTTTGAATATTACCTCCTGCTTTAATATTGTTAGTAACTTCTTCTTTAGTAGAAAGAGGAGCAGGAACTGGTTGAACTGTCTATCCTCCTTTATCAGGTAATTTAGCTCATTCTGGGGTTTCTGTTGATTTATGTATTTTTTCTTTACATGTGGCTGGAATTTCTTCAATTTTAGGATCATTAAATTTTATAGCTACTTTAAAAAATATATCTCCATTGAAAATAAAATATGAAAATATACCTTTATTTAATTGAAGTGTATTAATTACAGCTTTTTTATTGATTAGGTCTCTTCCTGTTTTAGCTGGGGCTATTACTATACTTCTTTTGGATCGAAATTTTAATACTAGATTTTTTGATCCTTCTGGAGGTGGGGATCCTATTCTTTATCAACATTTATTTTGGTTTTTTGGACACCCTGAAGTTTATATTCTTATTTTACCTGGTTTTGGAATTATTTTTTCTCATGTAATAATAGGTCATACTAATAAAAAAGAAGTTTTTGGGAGCCTAGGTATAATTTATTCAATGATTGCAGTAGGTATATTAGGTTTTATTGTTTGAGCTCATCATATATTTACTGTT---------------------------------------------------------------------------------------------------------------------------------------------------------GGTTTGGATGTGGATACTCGAGCTTATTTTTCAGCTGCTACTATAATTATTGCAATTCCTACTGGAATTAAGGTTTTTAGATGAATAGCGACTATACATGGAAGAAAAAATGAGTTTAGGCCTTCAATATTTTGGGCTATTGGATTTGTTTTTCTTTTTTCTATTGGGGGTTTAACGGGTATTATTTTATCTAATTCATCTGTTGATGTAGTTTTACATGAT------------------------------ACTTATTATGTAGTTGCTCATTTTCATTATGTA---------CTTTCTATAGGAGCTGTATTTGCTATTATAGCGGGTTTTACTAATTGGTATCCTTTATTTAGTGGTTTAACAATAAATTCTCGTTGGTTAAAAATCCACTTTTTATTGATGTTATTG---------------------------GGAGTGAATATGACTTTT---TTCCCTCAACATTTTTTAGGGGTGTCAGGTATGCCTCGTCGTTACTCTGATTATCCGGATTCTTTTTTTACTTGGAATATAATATCTTCA------------------------------------------------------------------------TTTGGATCTTTTATTTCTATAATTGCT---------------------------------------------------------------------------ATTTTTTATTTT------------------------------ATTATTATTCTTTGGGAAAGAATA---------------------------------ATTTCTCAACGTGTATTAATTTGAAATATTTAT------------------------------CCTAATTCTTTAGGAGAGTGAGTTAATCAG---CTTCCTCCTTCTTTTCATTCTTGTGAACAATCT------TTAGTAGTTTCGGAT---------------------------------------------------------------------------------------------------------
>Nothopuga_sp.
------------------------------------------------ATATTACCGCGATGATTTTATTCTACTAATCACAAAGATATTGGAATACTCTACTTAGTATTTGGA---------------GCATGA------GCAGCCATATTAGGAACAGCTTTAAGTCTTTTAATTCGAGCAGAATTAGGACAACCGGGATCCTTAATTGGAAACGATCAAATTTATAATGTCATTGTAACTTCCCATGCCTTCGTAATAATTTTCTTTATGGTAATG---CCTATTATAATCGGGGGGTTTGGAAACTGATTGGTTCCCTTAATAATTGGAGCCCCAGACATAGCATTCCCTCGATTAAACAAT---------------------------------ATAAGATTCTGACTATTACCTCCTTCTATTGTTCTTCTAATAAGCTCCTCAATAGTAGAAAACGGAGCAGGAACAGGGTGAACAGTATATCCACCATTAGCCAGAAACATTTCTCATATAGGAGGCTCAGTAGACCTAACTATTTTCTCTCTTCATCTAGCCGGTGTTTCTTCCATTCTAGGAGCTATTAACTTCATTACAACGATTATCAACATACGATCAACTGGGATAACTTTTGAACGAATGCCTTTATTTTCATGATCCGTCCTAATTACAGCTATTCTTCTTCTTCTATCCTTACCTGTTTTAGCAGGGGCCATCACAATATTGTTAACAGATCGAAATTTTAATACTTCCTTCTTCGATCCTGCAGGAGGAGGAGATCCTATCCTATATCAACACTTGTTTTGATTTTTCGGACATCCAGAAGTGTATATTTTAATTCTACCGGGGTTTGGTATAATC---TCACACATCATTAGCCATTATGCCGGAAAAAAGGAGCCTTTCGGAGCATTGGGAATAATCTATGCTATAGTAGGTATTGGTTACCTAGGTTTCGTAGTTTGAGCACACCACATATTTACAGTA---------------------------------------------------------------------------------------------------------------------------------------------------------GGAATAGATGTAGATACACGAGCTTATTTTACTTCAGCAACTATAATTATTGCAGTACCAACAGGGATTAAAATTTTCAGATGATTAGCAACTCTTCATGGTTCTATTCTTATATACGAAACCCCATTACTATGAGCCTTAGGGTTTGTTTTCTTATTCACAATCGGGGGTATAACAGGAGTTATTATAGCTAATTCATCTATCGATATTATTCTACATGAT------------------------------ACCTATTATGTTGTAGCCCACTTCCATTATGTT---------CTATCAATAGGAGCTGTTTTCGCTATTATAGGAGGTATCACCCATTGATTCCCAATATTTTTTGGTATTACCATAAACCCAAAATGACTAAAGGTCCATTTCCTTTTAATATTCACA---------------------------GGGGTAAATATCACTTTC---TTCCCACAACACTTTCTAGGATTAAGAGGAATACCACGACGATATTCAGACTACCCAGACGCATATACAACATGAAACGTTGTCTCTTCT------------------------------------------------------------------------CTTGGCTCAACAATATCTTTCATTGCT---------------------------------------------------------------------------ATTCTGTGGTTT------------------------------ATATTTATTTTATGAGACGCTCTC---------------------------------TTCTTCCAATATACTGTCATCTCAACAGAACAT------------------------------CTCCCTTCCTCTACTGAATGAATACATAAT---ACCCCTCCTATAAACCACACCTACAACCAACTA------GTGTCTGTTAATAAC---------------------------------------------------------------------------------------------------------
>Nothoaspis_amazoniensis
------------------------------------------------ATTTTACCGCGATGGATATTCTCAACAAATCACAAAGACATTGGAACAATATACTTAATATTAGGA---------------GCATGA------TCAATAATAATAGGAATATCATTAAGAATCTTAATTCGATTAGAGTTAGGACAACCAGGGTCTATAATTGGAGATGACCAAATTTATAACGTAATTGTAACTTCCCATGCTTTTGTAATAATTTTTTTCATAGTCATA---CCAATTATAATCGGAGGTTTTGGAAACTGATTAATCCCAATTATACTAGGAACCCCAGATATAGCATTCCCACGAATAAATAAC---------------------------------ATAAGATTCTGGCTCCTTCCTCCATCTCTATTCCTCCTATTATCCTCCTCCTTAACTGAAAGAGGAGTAGGAACAGGCTGAACTGTTTATCCTCCTTTAGCCTCTAACATCTCTCATTCAGGTATATCAGTTGACCTAGCAATCTTCAGTCTCCATCTAGCCGGAATCTCATCAATCCTTGGGTCAATCAACTTCATCACAACAATTATAAATATACGACCAAAGGGAATAAAAATTGAACAAATCCCACTCTTCCTCTGATCAGTTATTATTACAACCATTCTCCTTCTACTCTCCCTACCAGTATTAGCAGGAGCAATCACCATACTATTAACAGATCGAAATTTTAACACCTCATTCTTTGACCCAGCAGGAGGGGGAGACCCTATCTTATATCAACACCTATTCTGATTTTTTGGTCACCCTGAAGTTTACATTTTAATCCTTCCTGGATTTGGAATAATT---TCACATGTCATTTGTTTCCAAACAGGAAAAAAAGAACCTTTCGGAACATTAGGGATAATTTACGCAATAGCAGCTATTGGGTTACTAGGATTTATCGTATGAGCTCACCATATATTTACTGTA---------------------------------------------------------------------------------------------------------------------------------------------------------GGAATAGATGTAGATACACGAGCCTATTTTACAGCAGCAACAATAATCATCGCTGTTCCAACAGGAATTAAAATTTTTAGTTGATTAGCAACTTTACATGGAGTTTGAATCCAATATGACACACCTATTTTATGATCATTAGGATTTGTATTCCTTTTCACAATTGGAGGATTAACAGGAATTATCTTAGCAAATTCATCTATTGACATTACTCTTCATGAC------------------------------ACCTACTACGTAGTAGCACATTTCCATTATGTC---------TTATCTATAGGAGCTGTATTTGCTATCCTAGCCGGTATCACTCATTGATTTCCAATATTCTTCGGATGAACCTTCAATTCAATTCTATTAAAAATCCACTTTTTTTCAATATTCATC---------------------------GGAGTCAATATTACATTT---TTCCCTCAACATTTTCTAGGACTCGCTGGTATACCACGACGATACTCAGACTATCCAGACTTTTTCACAAAATGAAACGTAATTTCATCC------------------------------------------------------------------------CTAGGTAGTATCCTATCATTTATTAGT---------------------------------------------------------------------------GTATTAATATTT------------------------------ATTTACATTATATGAGAATCAATT---------------------------------TCCTTAAAGCGACAATTAATTTACTCCCAATTC------------------------------CCTAACTCACTAATTGAATGACAATTAAAC---TTTCCTCCATCAGAACACACCTTTAATCAAATT------AATATTCTAATTAAG---------------------------------------------------------------------------------------------------------
>Neoscona_theisi
------------------------------------------------------CTGCGATGATTATATTCAACTAATCACAAGGATATTGGAACCTTATATTTGATTTTTGGA---------------GCATGG------GCTGCAATAATAGGAACAGCTATAAGAGTATTAATTCGAATTGAGTTAGGTCAGCCTGGAAGATTTATAGGTGGTGATCAATTATATAATGTAATTGTTACTGCTCATGCATTTGTTATAATTTTTTTTATGGTAATA---CCTATTTTGATTGGGGGATTTGGAAATTGATTGGTTCCTCTAATATTAGGAGCTCCTGATATGGCATTTCCTCGAATAAATAAT---------------------------------TTAAGATTTTGATTATTACCTCCATCATTGTTTTTATTAGTAATTTCATCATTAGTAGAAATAGGAGTTGGGGCTGGTTGAACAGTGTATCCTCCACTGGCTGGATTAGAAGGTCATGCTGGTAGATCTGTAGATTTTGCAATTTTTTCATTGCATTTAGCTGGTGCTTCGTCAATTATAGGGGCTATTAATTTTATTTCAACTATTATTAATATGCGATTTTATGGGATGACTATAGAGAAGGTACCTTTATTTGTATGATCTGTATTAATTACTGCAGTATTATTATTATTATCTCTACCAGTATTAGCAGGTGCTATTACTATATTATTAACTGATCGAAATTTTAATACTTCTTTTTTTGATCCTTCAGGAGGAGGAGATCCTATTTTATTTCAACATTTATTTTGATTTTTTGGACACCCCGAGGTGTATATTTTAATTTTACCTGGGTTTGGTATTGTA---TCTCATATTATTAGATCTTCTGTTGGGAAGCGGGAACCATTTGGTAATTTAGGTATAATTTATGCAATGGTAGGAATTGGTGGAATAGGATTTGTTGTATGAGCACACCATATATTTTCAGTA---------------------------------------------------------------------------------------------------------------------------------------------------------GGTATAGATGTTGATACACGAGCTTATTTTACTGCTGCAACTATGATTATTGCTGTTCCTACGGGAATTAAGGTTTTTAGATGAATAGCAACTCTTCACGGTTCTTATTTTAAGTTTGAAACTCCTTTATTATGATGTGTAGGTTTTATTTTTTTATTTACTATGGGGGGAATTACTGGAGTTGTATTATCTAACTCTTCTTTAGATATCGTTTTACATGAT------------------------------ACATATTATGTTGTAGCTCATTTCCATTATGTT---------TTAAGAATGGGTGCTGTATTTGCGATTTTAGCTGGGATTACATACTGATTTCCTTTATTTTTTGGAATGATTATAAATGGTAAGAAGACTAAGTTACAATTTTATGTTATGTTTGTA---------------------------GGTGTTAATCTAACATTT---TTCCCACAGCATTTTTTAGGATTAAATGGTATACCACGTCGATATTCAGATTATCCTGATGCTTATGTATTTTGAAATATAGTATCATCA------------------------------------------------------------------------TTAGGGTCTTTTTTATCATTATTAGGT---------------------------------------------------------------------------GTATTATTTTTT------------------------------ATTTTTTTAATTTGAGAAGGATTA---------------------------------GTAATTAAGATATCAAATCAAAGAATTTATTAT------------------------------GTTAGATCTTCATTGGAATGAATTTGTAAT---GTTCCTCCAATGAATCATACTTTTTGTCAATTG------AATATGTTAACTAAG---------------------------------------------------------------------------------------------------------
>Neoepitrimerus_platyclad_S138
------------------------------------------ATTTACAGACTTTCTCGGTGGATTTATTCTACAAACCATAAAGATATTGGGACTATGTATTTTTTTTTCGGG---------------TTTTGA------ACAGCCTTTTATGGATCAGCTTTAAGGCTTTTAATACGTTTAGAATTAGGTCAGCCTGGTTCTTTTCTTTTTCATGATCACGTGTACAATGTATTCGTTACATCGCATGCTTTTGTGATAATTTTTTTCGTAGTCATA---CCTATTTTAATGGGGGGATTTGGAAATTGATTAATCCCAGTGATGCTCGGATGCCATGACATGCATTTTCCTCGAATAAATAAT---------------------------------TTAAGGTTTTGACTTTTATTTCCATCAATAACTTTTTTGGTGCTTTCTTCTTATATTTCTCTAGGCGCAGGCACAGGGTGAACGGTTTATCCCCCTTTATCCAGAATTTCTTTTCATACGGATATCTCAGTTGATTTAGCCATTTTTTCACTTCACTTAGGCGGGGTTTCTTCTATTTTGAGTTCTATTAATTTTATTACAACTATTTTGAGGATGCGTTTTAGGGGTATATATTCTGAACGAATTCCTCTTTTCATCTGGTCTATGTTAGTGACTTCTTTTTTGCTTTTATTTTCCCTACCTGTTTTAGCGGGGGCTATTACTATACTTTTGACAGATCGGAACCTTAATACTTCTTTTTTCGATCCTTTGGGGGGTGGGGATCCAATCCTTTACCAACATCTATTCTGATTTTTTGGTCACCCAGAAGTGTACATTTTGATTCTTCCCGGATTTGGAATTATT---TCTCAAATTATTAGATTCTATTGCGGAAAATCTGAACCTTTTGGATATTTAGGAATGGTTTACGCCATTATTTCCATTGGGGTTTTAGGGTTTTTAGTTTGGGCCCATCATATATTTACTGTT---------------------------------------------------------------------------------------------------------------------------------------------------------GGCATAGATATTGATACTCGTGCTTATTTCACTGCGGCTACTATAATTATTGGGGTACCAACTGGGATCAAAATTTTTAGATGATTGGCAACCATGGCTCTCTCTGACATTTCCTGAGAGACCCCTATATTATGAGTGGTAGGATTTTTATTTTTATTTACTCTGGGAGGATTGACTGGGATCGTGCTATCAAACTCTTCTTTGGATGTAGTTCTTCATGAT------------------------------ACTTATTATGTAGTGGCCCACTTTCATTATGTT---------CTGTCAATGGGGGCAGTCTTCGCCATCTTTGCTGGACTAACTCACTGGATGCAGGTATTTTACAGATTTAAAATTAGTGATAGATCTTTGAAATCCCACTTTTATCTTTCTTTTATG---------------------------GGGGTGAATATGACTTTC---TTCCCTCAACATTTCTTGGGCCTCAACGGGATGCCTCGACGATACTCTGACTATAGAGATTCCTTTTACCTTTGAAATTATATTTCTTCC------------------------------------------------------------------------CTAGGTTCTTTTATTTCTATATTCTCT---------------------------------------------------------------------------TTGGTTTATTTT------------------------------GCTCTTCTAGTTTGAAAAGGTTAT---------------------------------CACAATAAAATATTTATGTACAGAATCTCTAGG------------------------------AGATCTTCCTTTTTAGAAAATTTCTCTTTT---ACGCCTCTTCCTGATCATACAATGGAGCAATCTATTAAGTCTGTTTTGATACATAAA------------------------------------------------------------------------------------------------------
>Neocalepitrimerus_rosa_GX37
---------------------------------------------------ATTAATCGTTGAGTTTTTTCTACAAATCATAAGGATATTGGGACTATATATTTTATTTTTGGG---------------TTTTGG------TCAGCCTTTTATGGCTCATCTTTAAGTTTTATTATACGGATAGAATTAGCTAATAGGGGGAGAGTTTTAATAAGGGATCACAATTATAATGTGTTAGTAACATCTCATGCTTTTATTATAATTTTTTTTGTAGTTATA---CCTATTTTAATAGGAGGTTTCGGAAATTGATTAATTCCTCTTCTTTTAGGAGCAAGAGATATATATTTTCCACGGTTAAATAAT---------------------------------TTTAGATTTTGACTTTTATTCCCTGCTTTATGTTTGCTGATTCTTTCTAGGGTTTTGGCTAGAGGAGTGGGAACGGGTTGAACAGTCTACCCTCCTTTATCTTCAGTATCTTTTCATCCCGATTGGGGAGTAGATCTAGCTATTTTTTCCCTACATTTGGGTGGTGTATCTTCTATTTTAAGATCAATTAATTTTATTTCAACTATTTTTTTAATGCGATTTCAAGGATTAGGGTGGCATCAGATTCCTCTAGTTCTATGATCTTTGTTGGTAACTTCCTTCCTCCTTTTATTTTCTTTACCTGTCTTAGCAGGAGCTATTACAATGCTTTTGACAGATCGTAATTTAAATACAAGGTTTTTTGATCCACTTTCTAATGGTGACCCTATTTTATATCAGCATCTTTTCTGGTTTTTTGGGCATCCTGAAGTTTATATTCTTATTTTACCTGGTTTTGGTTTAATT---TCTCATATTATCAGTTTTTATTCAGGAAAAAGAGAACCTTTTGGGTATTTAGGTATAGTCTACGCTATTATTTCTATTGGTATTTTAGGATTTTTCGTTTGGGCCCACCACATATTTACAGTG---------------------------------------------------------------------------------------------------------------------------------------------------------GGTTTAGATATCGATACACGAGCTTATTTTACTGCAGCTACTATGATTATTGGAGTTCCTACAGGGATTAAAATTTTTAGATGAATTTCTACTATAGTACTTACTAACACGGTTTATGAAACTCCCACTTTATGAGCTTTGGGATTTATTTTCTTGTTTACTTTGGGAGGTTTAACTGGAATTGTTCTTTCTAACTCTTCTTTAGATGTTGTATTGCACGAT------------------------------ACTTATTATGTTGTGGCTCATTTTCATTATGTT---------CTTTCGATAGGGGCTGTGTTTGCTATTTTTGGAGGAATACTTCATTGGATTCAATTTTTTTATGGGTTCAAGATGGATAATTTTTTATCTAAAATTCATTTTTATTTGACTTTTATT---------------------------GGTGTGAATTTAACTTTT---TTTCCTCAACATTTTCTAGGCCTAAATGGTATACCTCGCCGGTACCCAGATTATTCCTCTTCTTTTTCTTTATGGAATATGGTCTCCTCA------------------------------------------------------------------------GTAGGTTCTTTTATTTCTATTTTTTCT---------------------------------------------------------------------------CTCTTTTTATTT------------------------------GGGGTAATAGTTTGGGTTAGAATT---------------------------------TTCTCTGCTAAAAATATTTCTTATAGCTTTAAT------------------------------AATAATAGATCCTTAGATGCGATGTTTGGT---TATCCTTTATTAGATCACACTATTAATTGCTCTCTTATTAATTTTAGAAGAAAA---------------------------------------------------------------------------------------------------------
>Nalepella_abiesis_Z275
---------------------------------ATTAAATTTTTTAATTTCCTAAATCGATGAATTTATTCCACCAACCATAAGGATATTGGTACAATGTATTTCTTTTTCGGA---------------TTTTGG------TCAGCTTTCTATGGTTCTGCTCTTAGTTTTATTATACGATTAGAACTTAGAAGCCCAGGTTCTTTTTTTGGACATGATCATCTTTATAATGTTTATGTCACTTCTCATGCATTTATTATAATTTTTTTTGTAGTAATA---CCAGTATTAATAGGAGGTTTTGGCAATTGACTAATTCCTTTAATGTTGGGATGTCATGACATATGTTATCCTCGTATAAATAAT---------------------------------CTTAGATTTTGATTATTAGTCCCTTCAATAAGGCTTTTAATTTGTTCTTCATTGTTTTCTTTAGGAGCTGGTACAGGATGAACTGTCTATCCCCCTCTTTCTTCTTCTAGATTCCACAGAGATTATTCTGTTGATTTAGCCATTTTCTCCCTTCATTTAGGAGGTATTAGATCAATTCTAAGATCTATTAATTTTATTACAACAATTATCATAGCTCGTTATATAGGAATTAGAACTTCTCGGCTCCCTTTATTTATTTGGTCTATATTAGTGACTTCTTTTCTTTTACTTCTATCATTACCTGTGTTAGCTGGGGCTATTACTATGCTTCTTACCGACCGTAATATCAATACTTCTTTTTTCGATCCTTTGGGAGGAGGGGATCCTGTCCTTTATCAACATCTTTTTTGGTTTTTTGGTCATCCTGAAGTCTATATTTTGATTTTACCAGGATTCGGAATCATT---TCTCAAGTAATTAGGTCTTCTTGCATAAAAGAAGAACCTTTCGGTTATATAGGTATAGTTTATGCTATTTTTTCTATTGGGTTGTTAGGCTTCGTAGTATGGGGTCATCACATATTTACAGTA---------------------------------------------------------------------------------------------------------------------------------------------------------GGAATAGATGTAGATACTCGTGCTTATTTTACTGCTGCTACTATAGTTATTGGTGTCCCTACTGGTATTAAAATTTTTAGGTGAATTGCTACGTTGTGTTTTTCCGAAATTAGATGATCAGTACCTTTGTTATGAAGTCTAGGATTTGTTTTTCTCTTTACTTTAGGAGGGTTGACTGGAATTGTTCTTTCTAATTCTTCTATAGATATTGTTCTACATGAT------------------------------ACTTATTATGTGGTAGCCCATTTTCATTATGTA---------TTATCTATGGGAGCAGTTTTTGCTATTTTTGCCGGGTTCACTCATTGGTTTTATCAGTTTTACGGGGTTGCTATGAGTTCTTTTCTTTTAAAAATTCATTTCTATTTGTCCTTTCTA---------------------------GGAGTTAACCTTACATTT---TTCCCTCAGCATTACTTAGGGCTTAATGGGATGCCTCGACGTTATTCAGACTATTCCGATTCTTTTTACATGTGGAATTTTATTTCTTCT------------------------------------------------------------------------TTAGGAAGATTTATTTCTATTTTTTCT---------------------------------------------------------------------------CTTTTCTATTTC------------------------------ATTTTCTGTATTTGATGCTCTTTT---------------------------------ATGGGAGTTAACTCTTCTCATTCTTATAGTAGA------------------------------TCAAGAAGAAACTCTGATTCTTTTTCAGAG---TATCCTTTTCGGTCTCACACTTACTCATCTAGGCCTTTAGCCGTATTA---------------------------------------------------------------------------------------------------------------
>Mesobuthus_martensii
------------------------------------------------------TTGCGATGATTATATTCTACGAATCATAAGGATATTGGGACTATATATTTAGTGTTTGGG---------------GTTTGA------GCTTCTATGGTGGGGACGGCCTTGAGATTATTAATTCGGGGGGAAATTGGAATACCTGGGGCTTTGATGGGGGATGACCAGGTTTATAATGTTGTGGTGACTGCTCATGCTTTTGTAATAATTTTTTTTATGGTTATA---CCTATTATAATTGGTGGATTTGGGAATTGATTGATTCCGTTGATGGTGGGGGCTCCTGATATGGCTTTTCCTCGGATGAATAAT---------------------------------ATGAGATTTTGGTTGTTGCCCCCTGCTTTTTTTTTGTTGTTATCTTCTGCTATGTTGGAGAGAGGGGCGGGTACTGGGTGGACGGTGTACCCGCCTTTATCTTCTTCTTTGGCCCATATGGGAGGGTCAGTGGATTTGACTATTTTTTCTTTGCATTTAGCTGGGGTGTCTTCAATTTTGGGGGCTATTAATTTTATGACTACTATTATTAATATACGAAGAATGGGGATGACTTTAGATAAGGTTCCTTTGTTTGTGTGATCTGTTTTTGTTACTGCGGTTCTGTTGTTGTTATCTTTGCCTGTTTTGGCTGGGGCAATTACAATGTTGTTGACTGATCGGAATTTTAATACTTCGTTTTTTGATCCTGCTGGGGGAGGGGATCCTATTTTGTATCAACATTTGTTTTGATTTTTTGGTCACCCTGAAGTTTATATTTTAATTTTGCCTGGTTTTGGAATAATT---TCTCATATTGTTAGACGTCATACTGGGAGGAGGGAGCCTTTTGGAACTTTAGGGATGGTTTATGCTTTGGTGGCTATTGGGGGATTGGGTTTTATTGTTTGAGCACATCATATGTTTACTGTA---------------------------------------------------------------------------------------------------------------------------------------------------------GGAATAGATGTGGATACTCGGGCTTATTTTACTGCGGCTACGATGATTATTGCTGTGCCTACGGGGATTAAGATTTTTAGTTGGTTAGCTACTTTGCATGGTTCTTATATTCCGTTTAGTTCGGCTGTTCTTTGATCTTTAGGGTTTATTTTTTTGTTTACTGTGGGAGGATTGACTGGGGTAATTTTGGCTAATTCTTCTTTGGATATTGTGTTACATGAT------------------------------ACATATTATGTTGTTGCTCATTTTCATTATGTG---------TTGTCTATGGGAGCTGTATTTGCTATTTTGGCTGGAATTGTGGAGTGGTTTCCTTTAATTTTAGGGATTCATATGAATGAGCGTGCTCTGAAGATACATTTTTTAGTGATGTTTTTG---------------------------GGGGTGAATATAACTTTT---TTTCCTCAACATTTTTTAGGGTTAAGAGGGATGCCTCGGCGGTATTCGGATTACCCGGATGCTTACTCTTGTTGAAATATGTTGTCTAGT------------------------------------------------------------------------TTAGGGTCTTATTTGTCTTTTGTGGCT---------------------------------------------------------------------------ATTTTGTTATTT------------------------------ATGTGTATTTTGTGGGAGGGGATG---------------------------------GTAAGTTTTCGAGGGTTATCTGGAATTGCTTAT------------------------------TTGCCAGCTTCTTCGGAGTGAGTTCATGGC---TTTCCCCCTCAAGATCATACGTATAATCATTTAGTG---TCTGTGTTGAAG------------------------------------------------------------------------------------------------------------
>Mastigoproctus_giganteus
---------------------------------------------------------------------------------------ATTGGAACTTTATATTTAATTCTAGGT---------------CTATGG------GCTGCTCTATCAGGTAGAGCTTTAAGCTTACTAATTCGAATAGAACTAGGCCACCCAGGAGCCCTTATTGGGGATGACCAAATTTATAATGTGATTGTTACAGCTCATGCATTTGTAATAATCTTTTTTATAGTAATA---CCAATTATAATTGGAGGCTTTGGAAATTGGTTAGTTCCTTTAATATTAGGAGCACCAGACATGGCTTTTCCACGAATAAACAAC---------------------------------TTAAGATTTTGGTTGTTGCCACCATCTCTTGCTCTTTTACTAAGCTCAGCTATAATTGAAAGAGGAGTTGGGACTGGATGAACTCTTTATCCTCCATTATCTAGAATTGAATCTCACTCTGGTCCTTCAATAGATTTAACTATTTTTTCCCTTCATTTAGCAGGAGCTTCTTCCATCTTAGGAGCAATTAATTTCATTACAACAATTATTAATATACGACCAAATGGAATACACTTTGAACGTGTCCCACTTTTTGTTTGATCTGTCAAAATTACCGCAATCTTACTACTTTTATCACTCCCAGTGTTAGCGGGAGCTATCACCATACTCTTAACAGATCGGAACCTTAACACATCATTTTTTGACCCAGCAGGAGGTGGAGATCCTATTTTGTTTCAACATCTATTTTGATTCTTTGGGCATCCAGAAGTATATATTTTAATTCTTCCAGGATTTGGGATAATT---TCCCATATTATTAGACATCACTCTGGTAAAAAAGAACCTTTTGGCTGTTTAGGAATGATCTATGCAATATTAGCAATTGCCTTATTAGGATTTGTAGTTTGAGCCCATCATATATTTACTGTT---------------------------------------------------------------------------------------------------------------------------------------------------------GGGATAGATGTTGATACCCGAGCTTATTTTACAGCCGCCACAATAATCATTGCAGTTCCAACTGGAATTAAAATTTTCAGATGACTAGCCACTCTTCATGGGTCTACTCTTTCATTTCAACCACCATTATTATGAGCCCTTGGATTTGTTTTTCTTTTTACAATAGGAGGGCTAACAGGGGTTATCCTTGCAAACTCATCAATTGATATCTCTCTTCATGAT------------------------------ACCTACTACGTTGTAGCTCATTTTCACTATGTT---------TTATCAATAGGTGCTGTTTTTGCAATTATAGGAGGAATCACTCAGTGATTCCCTCTATTCATAGGAGTTTCTATAAAACCTATTTGATTAAAAATCCAATTTATTATAATATTCATT---------------------------GGGGTAAATTTAACCTTT---TTCCCTCAACATTTTCTAGGATTGAGAGGAATACCACGCCGTTATTCAGATTACCCAGATAATTTCCTCTCATGAAACATCGTATCATCA------------------------------------------------------------------------TTTGGTTCTATTATTTCCTTTATTGCT---------------------------------------------------------------------------ACTCTTTGAATA------------------------------ATTTTTATTGTATGAGAAGCACTT---------------------------------ACTTCTAAACGACCTATCTTATTTTCTGGAGCT------------------------------TTAACTTCCTCATTAGAGTGAGTTCACAAT---TTTCCTCCTTCCAATCATACTTTCCTTCAAATT------AACCTTATTTCAAAA---------------------------------------------------------------------------------------------------------
>Mahunkania_secundademo
---------------------------------------------------------------------------------------ATTGGAACAATATATTTTGGTTTAGGA---------------ATTTGA------GCTGCTATTTTTGGTTCTTCTTTAAGAAATATTATTCGGTTAGAACTTAATCAACCGGGTTCTCTTATAGGAAATGATCAAATTTATAACTCAATTGTTACAGCTCATGCTTTTGTGATAATTTTTTTTATAGTTATG---CCTATCATAATTGGTGGTTTTGGTAATTGGTTAATTCCACTTATAATGACTACTGTTGATATGGCTTTCCCACGTATAAATAAT---------------------------------ATAAGATTTTGATTAATTTTATCTTCTTTAACTTTACTTATTTCTTCTATATTTTCTTCTCAAGGTTCTGGGACTGGGTGAACTGTTTACCCTCCTTTATCTAATCAAACTTTTCATTCCGGTTCTTCAGTTGATTTGACAATTTTATCACTTCATCTGGCAGGAGTATCTTCAATTATAAGTTCTTTGAATTTTATTGTTACAATTTTAAATATGCGATCTGCTTCTATATCTTTAGAATTTATTCCTCTTTTTGTTTGAAGTGTTTTAATTACTACATTTTTACTTTTGCTAGCACTTCCAGTTCTTGCCGGTGCTATTACAATGCTTTTAACAGATCGAAACTTTAACACTTCTTTTTTTGACCCAAGAGGGGGAGGAGATCCTATTCTTTATCAACATCTTTTTTGGTTTTTTGGGCATCCCGAAGTTTATATTTTAATTCTTCCTGGGTTTGGAATAATT---TCTCATATTACAAGAATTTTTTCTGGTAAAAAGGAACCTTTTAGCCCATTAAGAATAATTTATGCTATGTTATCAATTGGATTTTTAGGGTTTATTGTTTGGGCTCATCACATGTTTACCGTT---------------------------------------------------------------------------------------------------------------------------------------------------------GGTATAGATATTGATACTCGAGCTTATTTTACAGCTGCTACTATAGTTATTGCTATTCCTACGGGTATTAAGATTTTTAGATGAATTTCTACAGTGGGGGCAACTCATATTATATATGAAACTCCTATGTTATGATCTTTAGGTTTTATTTTCTTATTTACTGTAGGAGGTTTAACTGGAGTAGTTTTATCAAATTCCAGAATTGATATTATTATGCATGAT------------------------------ACTTATTATGTAGTTGCACATTTCCATTATGTT---------CTGTCTATAGGAGCAGTATTTGCTATTATGGCTGGTGCTACTAATTGGTTTCCTGTACTTTTTAATATTTGTCCTAATCCTGTTCTTATAAAGGCTCAATTTTGGGCTATGTTCATT---------------------------AGTGTAAATTTAACATTT---TTCCCTCAACATTTTCTTGGGTTAAATGGTATACCTCGTCGTTATTCTGATTATCCCGACGCTTTTACTTCTTGAAATATTATTTCTTCA------------------------------------------------------------------------ACTGGTAGAATTATATCTACACTGAGA---------------------------------------------------------------------------ACTATTTTCTTT------------------------------TTTATGATTTTATGGGAATCAGTT---------------------------------ATTTCTAATCGATTTTTATTACACTTTGAGGGC------------------------------AATGCTTCTTCTATAGAAATAATAATATCT---TATCCCCCTCAAAATCACACTTTTCTTCAATCT------GCAGTGTTTTTTAAG---------------------------------------------------------------------------------------------------------
>Liphistius_erawan
------------------------------------------------------CTGCGATGATTTTTTTCAACTAATCACAAAGATATTGGAACTATGTATTTAATTTTTGGG---------------GTATGA------TCTGCTCTAGTGGGAACAGCATTAAGTTTATTAATCCGAGCAGAACTTGGGCAACCTGGATCACTTATTGGTGATGATCAAACATACAACGTAATTGTTACTGCTCATGCCTTTATCATAATCTTTTTCATAGTTATG---CCCATTATAATTGGGGGATTTGGAAACTGGCTTGTTCCTTTAATACTAAGAGCTCCTGATATAGCTTTCCCACGCTTAAACAAT---------------------------------TTAAGATTCTGACTCTTGCCCCCATCAATTACCCTATTGCTGACTTCATCTATAGTAGAAATAGGATCCGGCACAGGTTGAACAATCTACCCCCCTATCGCCAGAATAGAGTTTCACCCAGGAATATCAATCGATTTCACTATCTTTTCCCTTCACTTAGCAGGGGCATCCTCAATCTTGGGGGCAATTAATTTCATTACTACCATTATTAATATACGGCCAAGAGGAATACTATTAGAACGAATACCATTATTTGTTTGGTCAATTCTCATTACAGCGGGCTTACTCCTGCTTTCCCTCCCAGTTCTAGCCGGGGCCATTACTATACTCTTAACTGACCGAAATTTCAACACCTCATTTTTTGACCCAGCAGGAGGAGGAGACCCCATTTTATTTCAACATTTATTTTGATTCTTCGGGCACCCAGAAGTTTACATCCTCATCATCCCCGGATTTGGAATGATT---TCCCATATTGTTAGCCATAGAGCAGGAAAAAAAGAACCTTTCGGTTCTTTAGGAATAGTCTATGCAATAAGTGCCATCGGCCTACTTGGTTTCGTTGTTTGAGCTCACCATATGTTTACTGTT---------------------------------------------------------------------------------------------------------------------------------------------------------GGCATAGATGTTGATACTCGAGCCTATTTCACTGCAGCTACTATAATCATTGCTATTCCAACCGGAATTAAAATTTTCAGATGACTAGCTACACTCCATGGCACAAACTTAACTTTAAACACCCCACTTATATGATCAATTGGATTTATTTTCTTATTTACAATTGGTGGCCTAACAGGAGTAGTCCTAGCTAACTCATCAATTGACATCGTTCTTCACGAT------------------------------ACTTATTACGTAGTTGCTCATTTTCACTACGTC---------CTTTCAATAGGGGCTGTTTTTGCTATTATAGCCAGAATCGTCCATTGATTCCCCCTATTCTTCGGTCTCTCATTTAATCCTACCTTATTAAAAATTAATTTCCTATCCATATTTATT---------------------------GGAGTAAACATGACTTTT---TTTCCTCAACATTTCCTTGGACTTAATGGTATACCACGGCGATACTCCGATTATCCAGATGCATTCATATCATGAAACATTATTTCCTCA------------------------------------------------------------------------ATAGGAAGAATTTTATCTTTCATAGCA---------------------------------------------------------------------------GTAATAATATTT------------------------------ATTTTAATTGTTTGGGAAAGAATC---------------------------------ATCTCGAACCGCATTATTTCTCACCCCACTCAA------------------------------AGCCCTGCATCAATTGAATGAAGTCTAAAC---ATCCCCCCTTCTCACCATACTTTTAATCAACTA------AATATATTAACCTTT---------------------------------------------------------------------------------------------------------
>Limulus_polyphemus
---------------------------------------------------TTACCGCGATGACTTTATTCAACAAATCACAAAGACATTGGAACAATATATCTAATTTTTGGA---------------ATTTGA------GCCGCAATAGTAGGGACAGCTCTCAGAATCTTAATTCGAGCCGAACTTGGCCAACCTGGCTCATTAATTGGAGATGATCAAATTTACAACGTAATTGTTACAGCCCACGCATTCGTAATAATTTTTTTTATAGTTATA---CCTGTAATAATCGGAGGATTTGGAAACTGACTTATTCCTCTAATATTAGGGGCCCCTGATATAGCTTTTCCCCGACTCAATAAC---------------------------------ATAAGCTTTTGACTTCTCCCCCCATCTTTTCTTCTATTACTCAGATCAGCTGCAGTAGAAAGAGGAGCAGGAACAGGTTGAACCGTATACCCTCCTCTAGCATCAGGTATAGCTCACGCAGGAGCCTCAGTAGACTTGACAATCTTTTCTCTCCACTTAGCAGGAGTATCATCAATTTTAGGTGCAATTAATTTCATTACCACAATTATTAATATACGAACATCCGGAATAGTACTTGAACGAATACCATTATTCGTTTGATCAGTTAAAATTACTGCAATCCTTCTTCTTCTATCTCTCCCTGTTCTTGCTGGAGCTATTACAATACTCCTAACAGATCGAAACTTCAATACATCATTTTTTGACCCTGCAGGAGGGGGTGACCCAGTCCTATACCAACATTTATTTTGATTTTTTGGGCACCCTGAAGTCTACATTTTAATTCTTCCTGGGTTTGGAATAATC---TCTCATATTATTAGCCACCAAACAGGAAAAAAGGAACCTTTCGGGACTCTTGGAATAATTTATGCCATATTAGCTATTGGCATTCTTGGTTTTATAGTATGAGCTCACCATATATTTACAGTG---------------------------------------------------------------------------------------------------------------------------------------------------------GGAATAGACGTAGACACACGAGCATACTTCACAGCAGCTACAATAATCATTGCTGTTCCCACAGGAATTAAAATCTTTAGATGACTAGCTACCCTACATGGATCACAACTCTCATACGACCCACCTCTTCTATGAGCCCTAGGGTTTGTTTTCTTATTTACAATCGGAGGATTAACTGGAGTAATCCTAGCTAACTCCTCCATTGATATTATCCTCCATGAC------------------------------ACATACTACGTCGTAGCCCACTTTCACTATGTC---------CTCTCAATAGGAGCAGTATTTGCAATCTTAGCAGGGGTCACTCATTGATTTCCATTATTCTTTGGAATAGCAATAAACCCAAAATGACTAAAAATTCACTTTTTAGTTATATTTATT---------------------------GGAGTAAACGTCACTTTC---TTCCCTCAACATTTCCTAGGTTTAAGCGGAATACCCCGACGATATTCAGACTACCCAGATGCTTTCACTACCTGAAATGTTTTATCATCC------------------------------------------------------------------------TTAGGCTCTCTCCTCTCTTTTATTGCC---------------------------------------------------------------------------GTCATAGGATTC------------------------------ATCTTCATTATATGAGAATCCATC---------------------------------ATTAGAAAACGCCCTATTATTTTTTCTAACCAT------------------------------CTTCCCTCCTCAGTAGAATGACAACACAAT---ATTCCACCAGCAGACCATACATATAATCAATTA------ACAATATTAATCAAA---------------------------------------------------------------------------------------------------------
>Leptotrombidium_deliense
------------------------------------------------ATGATAAATCGATGGGCATTTTCCACTAACCACAAAGATATTGGAACCCTCTATTTCGCCTTGGCA---------------GCTTGA------GCAGGAATAATAGGAACAAGTTTAAGGATATTAATTCGAATTGAGTTATCCCAACCAGGTTCTTTTATCGGAAGAGATCAAACTTACAACGCTTTAGTAACAGCACACGCTTTTATTATAATTTTTTTCATAGTCATA---CCTGCTATAATTGGAGGATTCGGAAATTGATTAGTTCCTCTAATAATTGGCACTCCTGATATAGCCTTCCCACGTTTAAATAAT---------------------------------ATAAGATTTTGATTGCTTATTCCCTCACTTACACTTCTTTCTATATCAATATTTTCAGGGGGAGGAGCAGGAACTGGTTGAACAGTTTATCCACCCCTTTCAGGAAATTTAGCACATAGAGGGTTTTCTGTTGATTTAACAATTTTTTCTCTTCATTTAGCAGGTATTTCTTCCATTTTAGGAGCAATCAATTTTATTACTACTATTTTAGGG------GCTACAACTAGAACATGAGAACGAATACCTCTTTTTGTTTGGTCAGTATTAGTTACAACTATTTTATTATTACTATCGTTACCAGTGTTGGCAGGAGCTATTACAATACTTTTAACAGATCGAAATTTTAATACCTCTTTTTTTGACCCTTCGGGGGGGGGGGATCCAATTCTCTTTCAACATTTATTTTGATTTTTTGGACACCCAGAGGTTTATATCCTTATTTTACCAGGATTTGGGTTAATT---TCTCATATTTTAGCTATTTCAAGGGGGAAAAAAGAACCTGTTGGAAGAATAGCAATAGTTCATGCAATTTTATCAATTGGAGTCTTAGGGTTTATCGTATGAGGTCACCATATGTTCACCGTT---------------------------------------------------------------------------------------------------------------------------------------------------------GGAATAGATGTAGATTCTCGAGCTTATTTTTCGGCGGCAACAATAGTAATTGCCATTCCCACTGGTGTTAAAGTTTTCAATTGAATTGCTTCCCTCTCTGGAGCATATATTATAAAAACGCCAGCTTTGCTTTGAGCTATTGGGTTCGTATTTTTATTCACAATTGGAGGACTTACCGGGATTATTTTATCCAACTCTTCTTTGGACATTGTTCTCCACGAT------------------------------ACTTATTATGTCGTTGCCCATTTCCATTATGTA---------CTATCAATAGGTGCTGTATTTGCTATTTTCGGAGGAATTGCCCTATGGGTTCCTTTATTATTTTCTGTTAATCTTCCAATTAAACAAATAAAAATTCATTTCTTCTCTACTTTTTTA---------------------------GGAGTTAATATAACATTT---TTCCCTCAACATTTCTTAGGGCTAAATGGAATACCGCGGCGATATTCAGACTTTCCAGATGGTTTAACCTTTTGAAATTTTATTTCTTCT------------------------------------------------------------------------CTAGGGGCAACAATTTCAGCAATTGGT---------------------------------------------------------------------------GCCCTTATATTT------------------------------TTATGAATCTTATGAGAAGCCATT---------------------------------GTTTCCTCACGAAAAACTATTTATCATAGTATC------------------------------TCATTTAATAGGGGAGAGTGAGCACAAGAA---CTTCCAATCTCTTTACATACATTTATGTCTCCC------TCTTTATTAATTAAA---------------------------------------------------------------------------------------------------------
>Leipothrix_sp._Z372
---------------------------------------------------ATTATGCGTTGATTTTATTCTACCAATCATAAAGATATCGGTACTTTATATTTTTTTTTTGGA---------------TTTTGA------AGAGCTTTTTATGGCTCATCTTTAAGTCTTATCATGCGTATAGAGTTAAGCCAGCCAGGTACCTTTTTAGGTCATGACCATCTTTATAATGTTTTTGTTACTTCTCATGCTTTTATTATAATTTTTTTTGTGGTTATA---CCTATTCTTATAGGAGGGTTTGGTAATTGAATTCTTCCTTTATTTTTAGGTTGTAACGATATACATTTTCCTCGTCTCAATAAT---------------------------------TTAAGTTTTTGATTATTGTATCCTGCTTTAATTTTTCTGATTTTATCAGGATACCTAAGAATAGGAGCTGGGACTGGGTGAACTGTTTATCCACCTTTATCTAGAATTTCTTTTCATAACGATATTTCTGTTGATTTAGCCATTTTTTCTTTACATTTAGGAGGGGTCTCTTCAATTTTAAGTTCTATTAATTTTATTACCACTATTATTATGGTTCGTTTTTCTAATTTGAGTATAGAACGTTTGCCTTTATTTATTTGATCTATATTGGTAACTTCTTTTCTTCTGTTGTTTTCTCTACCTGTTTTAGCAGGCGCAATTACTATGTTGCTAACTGATCGTAATTTAAACACTTCTTTTTTTGATCCTTTAGGTGGTGGAGACCCTATTTTATATCAACATTTATTTTGATTTTTTGGTCATCCTGAAGTTTATATTTTAATTTTACCAGGGTTCGGTATTATT---TCACAGGTCATTAGATTTTATTGTGGTAAAAGAGAGCCTTTTGGATATTTAGGGATAGTTTATGCTATTGTTTCTATTGGGGTTTTAGGGTTTTTAGTTTGGGCGCATCATATGTTTACTGTT---------------------------------------------------------------------------------------------------------------------------------------------------------GGAATAGATATTGATACACGAGCTTATTTTACGGCAGCTACTATAATTATTGGGGTGCCTACTGGTATTAAGATTTTTAGATGGTTGGCAACTATTTGCATGTCAAATGTCAGATGAGAAACTCCAATACTTTGGTGTATAGGGTTTTTATTTCTTTTTACTTTAGGAGGTTTGACAGGGATTGTTCTTTCAAATTCTTCGATAGATGTTGTCTTCCATGAC------------------------------ACATACTATGTGGTGGCTCATTTTCATTATGTT---------TTATCAATAGGTGCTGTTTTTGCTATTTTTGCTGGATTGACTCATTGATTGCAAATTTTTTATGGAATTAAATTTTCTGAGCTTAGTTTAAAAATTCATTTTTTTTCTTCCTTTATT---------------------------GGTGTGAATCTTACTTTC---TTTCCTCAGCATTTTTTGGGGTTGAACGGTATGCCTCGTCGTTACTCAGATTATCCTGATTCTTTTTATTTGTGGAATCTTATTTCTTCT------------------------------------------------------------------------TTAGGATCTTATGTTTCTTTATTTTCT---------------------------------------------------------------------------TTTTTCTACTTT------------------------------GTTTATTTAGTGTGTTCTTCCTTT---------------------------------TTTAAAAAAAATATTATAATATCTATTTTTAGA------------------------------GCAGGTTCTTCTCTTGAAACCCTTGTTTCC---ATACCTATTGAAGATCATACTTTTACTAATTCTATTAAATCTCTGAAAATATAT---------------------------------------------------------------------------------------------------------
>Leipothrix_sp._S83
---------------------------------------------------------------TTGTACTCAACTAATCATAAGGATATTGGAACCTTATATTTTATCTTTGGC---------------TTTTGA------ACTGCTTTTTATGGTTCAGGCCTGAGGTTGATTATTCGTCTTGAGCTTAGACAGCCTGGATCTTTTATATTTCACGATGCTCTTTATTATGTATTTGTTACTTCGCACGCGTTCGTAATAATTTTTTTTGTAGTTATG---CCTATCTTAATGGGAGGTTTTGGAAATTGGTTAATCCCTCTGTTTATAGGAGTGCATGATATACATTTTCCTCGTATAAATAAT---------------------------------TTTAGATTTTGGCTCCTTATACCGGCTATACTATTTTTAGTAGTTTCAACGCATTATAGGTTGGGAGCGGGGACAGGTTGGACAGTGTACCCTCCCCTTTCTGGTGTCCTATATCACTCTGATATATCTGTAGATTTAGCTATTTTTTCCCTTCACTTAGGTGGGGTGTCCTCTATTCTAAGGTCTATTAATTTTATTAGAACAGTCTTTAGGATGCGATTTTCAGGATCTTTTACGGACCGATTACCTCTATTTATTTGATCGATAGTTACGACATCATTTTTACTATTATTTTCTCTACCTGTCTTAGCAGCTGCTATTACCATGTTACTTATAGACCGAAACATAAATACTTCTTTTTTTGACCCTTTAGGGGGCGGTGACCCTGTCCTATATCAGCATCTCTTTTGATTCTTTGGGCACCCTGAAGTTTATATTCTGATCCTACCTGGATTTGGAATTATT---TCGCAGATTATCAGATTTTACTGCGGTAAAAAAGAACCATTCGGGTACTTGGGGATAGTGTATGCCATTATTTCGATTGGTGTTCTAGGATTCTTGGTTTGAGCACACCATATATTCACTGTG---------------------------------------------------------------------------------------------------------------------------------------------------------GGTATAGACGTTGATACTCGAGCTTATTTTACAGCTGCTACCATGATTATTGGTGTCCCTACTGGTATTAAGATCTTTAGATGAATCGCCACTATTTCCATGTCTCGAGTTTCTTGGGAGGCCCCTCTAATTTGAAGTGTAGGATTTATCTTTCTATTTACGTTAGGTGGACTAACGGGTATTATTTTATCAAACTCCTCTTTAGACTTAGTGCTGCATGAC------------------------------ACTTACTATGTGGTTGCCCATTTTCATTATGTT---------CTTTCTATGGGAGCTGTATTTGCTATTTTTTCTGGCGCTACTCATTGGTTTCAGAATTTTTTTGGGGCAAAATTTAATTCACACATGCTTAAAGTCCATTTTTTTTTATCTTTTGTA---------------------------GGAGTAAATATGACCTTT---TTCCCTCAGCATTTTTTAGGTCTCAATGGTATGCCTCGTCGATATTCTGACTATCCAGACTCTTTTAGTTTATGAAATTTTTTTTCTTCC------------------------------------------------------------------------TTAGGCTCAATTGTCTCAATCTTTTCT---------------------------------------------------------------------------TTAATTTTTTTT------------------------------AGTCTAACCATCTGGGATATACTG---------------------------------TCTTCTAAAATATATGTTTACGATTTTAGAAGG------------------------------TCG---ACCAGAATGGATTCTTTTTTCAGG---GCTCCAGTTGAAGAACACACTTGCAGTTGGGCGCTTAAGAGCGTGGTT---------------------------------------------------------------------------------------------------------------
>Leipothrix_c.f._sabinae_HEN4
------------------------------------------ATTTACAGACTTTCTCGGTGAATTTATTCTACAAACCATAAAGATATTGGGACTATGTATTTTTTTTTCGGG---------------TTTTGA------ACAGCCTTTTATGGATCAGCCTTAAGGCTTTTAATACGTTTAGAATTAGGTCAGCCTGGTTCTTTCCTTTTTCATGACCACGTGTATAATGTATTCGTTACATCGCATGCTTTTGTGATAATTTTTTTCGTAGTCATA---CCTATTTTAATGGGGGGATTTGGAAATTGATTGATCCCAGTGATACTTGGATGCCATGACATGCATTTTCCTCGAATAAACAAT---------------------------------TTAAGGTTTTGACTTTTATTTCCATCAATAACTTTTTTGGTGCTTTCTTCTTATATTTCTCTAGGTGCAGGCACAGGGTGGACGGTTTATCCCCCTTTATCTAGAATTTCCTTTCATACGGATATCTCAGTTGACTTAGCTATTTTTTCACTTCACTTAGGCGGGGTCTCTTCTATTCTGAGTTCCATTAATTTTATTACAACTATTTTGAGGATGCGTTTTAGGGGAATATATTCTGAACGAATCCCTCTTTTCATCTGGTCTATGTTAGTGACTTCTTTTTTGCTTTTATTTTCCCTACCTGTTTTAGCGGGGGCTATTACTATACTTTTGACAGATCGGAACCTTAATACTTCTTTTTTCGATCCTCTGGGAGGAGGGGACCCAATCCTTTACCAACATCTATTCTGATTTTTTGGTCACCCAGAAGTGTACATTTTGATTCTTCCCGGATTTGGGATTATT---TCTCAAATTATTAGATTCTATTGTGGAAAATCTGAACCTTTTGGATATTTAGGAATGGTTTACGCCATTATTTCCATTGGGGTTTTAGGGTTTTTAGTTTGGGCCCATCATATATTTACTGTT---------------------------------------------------------------------------------------------------------------------------------------------------------GGTATAGATATTGATACTCGTGCTTATTTCACTGCGGCTACTATAATTATTGGGGTACCAACCGGGATTAAAATTTTTAGATGATTGGCAACCATGGCTCTCTCTGACATTTCCTGAGAGACCCCTATATTATGAGTGGTAGGATTTTTATTTTTATTTACTTTGGGAGGATTGACTGGGATCGTGTTATCAAACTCCTCTTTGGATGTAGTTCTTCATGAT------------------------------ACTTATTATGTAGTGGCCCATTTTCATTATGTT---------TTGTCAATGGGGGCAGTCTTTGCCATCTTTGCTGGACTAACTCATTGGATGCAGGTATTTTACAGATTTAAAATTAGTGATAGATCTTTGAAATCCCACTTTTATCTTTCTTTTATG---------------------------GGGGTTAATATGACTTTC---TTCCCTCAACATTTCTTGGGTCTCAACGGGATGCCTCGACGATACTCTGATTATAGAGATTCCTTTTACCTTTGGAATTATATTTCTTCC------------------------------------------------------------------------CTAGGTTCTTTTATTTCTATATTTTCT---------------------------------------------------------------------------TTGGTTTATTTT------------------------------GCTCTTTTAGTTTGAAAAGGTTAC---------------------------------CACAATAAAATATTTATGTATAGAATCTCTAGG------------------------------AGATCTTCCTTTTTAGAAAATTTCTCTTTT---GCGCCTCTTCCTGATCATACAATGGAGCAATCTATTAAGTCTGTTTTGATACATAAA------------------------------------------------------------------------------------------------------
>Keiferella_guanegouensis_QH1
------------------------------------------ATAAAATTTTTTCAACGCTGAATATACTCTACCAATCATAAAGATATTGGCACTATGTATTTTATTTTTGGG---------------TTCTGA------ACGGCTTTCTATGGTTCTTCTTTGAGTTTACTTATACGTTTAGAGCTCAGGCAACCTGGCTCTTTTATATTTCATGATCACATGTACAATGTTTTTGTTACATCCCACGCTTTCATCATGATTTTCTTCGTAGTTATA---CCGGTTTTGATGGGCGGATTCGGTAACTGGTTGATTCCTATTATGCTGGGTTGCCACGATATGCATTTTCCCCGGATAAACAAT---------------------------------TTAAGATTCTGGCTCCTTTTTCCCGCGATAATTTTTCTGATCCTTTCATCTTACATTTCGTTAGGGGCAGGAACGGGCTGAACGGTCTATCCACCCCTTTCCAGTATCACTTTTCATTCTGATATCTCCGTCGATCTAGCTATTTTTTCTCTACATTTAGGAGGGGTATCTTCTATTCTTAGCTCAATTAATTTCATTACTACCGTACTCACTATGCGTTTCGCAGGTCTTTTCACAGAACGAATTCCCCTGTTCATTTGGTCTCTGATAGTCACTTCTTTTCTACTTCTCTTCTCTCTTCCAGTACTGGCTGGTGCCATTACGATGCTCCTCACCGATCGAAATATCAATACTTCCTTTTTCGATCCTTTAGGGGGAGGGGATCCCGTTCTTTATCAACATCTTTTCTGATTTTTTGGCCACCCCGAAGTATATATCTTAATTTTACCGGGCTTCGGTATTATT---TCACAAGTAATCAGATTCTATTGTGGAAAAACTGAGCCCTTTGGGTATCTAGGTATAGTTTATGCCATTGTTTCTATTGGGGTGCTCGGATTCTTAGTTTGGGCACACCATATGTTCACGGTG---------------------------------------------------------------------------------------------------------------------------------------------------------GGAATAGATATTGATACCCGAGCTTATTTTACGGCAGCCACTATAATCATTGGAGTCCCTACCGGGATCAAGATTTTCAGTTGATTAGCTACTATCTCTATATCAAACGTGAGTTGAGAGGTCCCTATACTATGATCGGTCGGTTTTCTATTTTTATTCACTTTAGGTGGTTTAACCGGAATCGTTCTTTCTAATTCTTCCTTAGATGTTGTCCTCCATGAT------------------------------ACCTATTATGTAGTGGCTCATTTTCATTACGTT---------CTTTCAATAGGGGCTGTATTTGCCATTTTTGCCGGGCTTACCCATTGGTTACAAGTTTTTTATGGATTTAAAATAAGGGACATAGGCTTGAAGGTTCATTTTTTTATCTCTTTTATT---------------------------GGGGTTAATCTCACTTTC---TTTCCCCAACATTTTTTAGGTTTAAATGGTATGCCGCGGCGTTATTCCGACTTTTCAGACTCTTTCTTCCTCTGAAATTATGTATCATCC------------------------------------------------------------------------CTAGGGTCTTTTATCTCTCTTTTTTCT---------------------------------------------------------------------------TTATTTTACTTT------------------------------TGTTTACTGTTTTGATCCGCTTCA---------------------------------GCAGAAAAAATATTAACATACTCAGTATCTAGG------------------------------ACTTCTAATTCCTTGGAGAATTTCTTACAT---TACCCTGTTTTGGAGCATTCTTTTGACCAAAGGGTAAAAACTTTAGATTCTTCTAAT------------------------------------------------------------------------------------------------------
>Ixodes_holocyclus
------------------------------------------------ATTTTACCGCGATGACTTTTTTCCACAAATCATAAAGACATTGGAACAATATATTTAATTTTTGGT---------------AGATGA------TCAACTATAGTTGGTATGTCTATAAGAATTTTAATTCGAACAGAATTAGGTCAACCTGGATCATTAATTGGAAACGATCAAATTTATAATGTAATTGTTACAGCTCATGCTTTTATTATAATTTTTTTTATAGTCATA---CCAGTGATAATTGGAGGATTTGGGAATTGATTAGTACCTTTAATGCTAGGAGCTCCCGATATAGCTTTTCCTCGAATAAATAAT---------------------------------TTAAGATTTTGGTTATTACCACCATCTATTTTTCTTCTTCTTAACTCATCCTTAGTTGAGAGAGGAGCAGGAACAGGATGAACAGTATATCCCCCTCTTTCTTCAAATATTGCTCACTCTGGTGCCTCAGTAGATATAGCTATTTTTTCTTTACATTTAGCAGGAATTTCTTCTATTTTAGGAGCTATCAATTTTATTACTACTATTATCAATATACGATCTAATGCTTTAACTTTAGAGCGAATACCTTTATTCGTTTGATCAGTTCTAATTACTGCAATTCTACTTCTTCTTTCTTTGCCTGTTCTAGCAGGGGCTATTACTATACTTTTAACAGATCGAAATTTTAATACTTCATTTTTTGACCCTAGAGGGGGAGGAGACCCCATTCTTTATCAACATCTATTTTGGTTTTTTGGACATCCAGAAGTCTACATTCTCATTTTGCCTGGATTTGGTATAATT---TCTCATATTATTTGCTTTCATACAGGAAAAAAAGAACCATTTGGAAATTTAGGTATAATTTACGCTATATTAGCTATTGGATTTTTAGGATTTATTGTATGAGCCCACCATATATTTACAGTG---------------------------------------------------------------------------------------------------------------------------------------------------------GGTATAGATGTAGATACACGAGCATATTTTACAGCTGCTACAATAATTATTGCCGTTCCTACTGGAATTAAGATTTTCAGATGATTAGCTACTCTTCATGGGTCTAACATTGAATTTAACTCATCAGTATTATGAACACTAGGATTTTTATTTCTATTTACATTAGGAGGACTAACAGGAATTATTTTATCAAATTCATCTCTTGATATTATTCTTCACGAC------------------------------ACTTATTACGTAGTAGCTCATTTTCATTATGTT---------CTATCAATAGGAGCAGTTTTTGCAATCATAGGATCAATTACTCATTGATTTCCCTTGTTTTTTGGTTTAAACATAAACTCCATATGATTAAAAATTCAATTTTATACAATATTTATT---------------------------GGAGTCAATTTAACATTT---TTCCCACAACATTTCTTAGGATTAAGAGGAATACCTCGACGATATTCTGATTATCCAGATTTTTTTACTAAATGAAATATAATTTCTTCC------------------------------------------------------------------------TTAGGAAGAATAATTTCAGCAATTAGT---------------------------------------------------------------------------GTAATTTTTTTT------------------------------ATCATAATTTTATGAGAAAGAATT---------------------------------ATTTGCAAACGAATCATTATAACTTCTCAATTT------------------------------TCTAATTCCTCACAAGAATGACAAATTAAT---TTTCCCCCATCCGAGCACACATTTAATCAAAAT------AACATTTTAATTAAAAAC------------------------------------------------------------------------------------------------------
>Humerobates_rostrolamellatus
---------------------------------------------------------------------------------------ATTGGAACTTTATATTTCATCTTCGGG---------------GCTTGA------GCAGGGCTATTAGGATCTGCTTTAAGGGGTCTAATTCGACTAGAATTAGGGCAGCCCGGTTCACTGATAGAAAATGACCAAATTTACAACACAGTTGTAACTGCACACGCATTTGTCATAATTTTCTTCATGGTGATA---CCAGTAATAATTGGTGGATTTGGTAACTGGTTAGTTCCTATAATAATTGGGGCACAAGATATAGCATTCCCCCGAATAAACAAC---------------------------------ATGAGATTTTGGCTTCTTCCTCCTTCATTAGCCCTCCTGTCTTCTTCCGCCTTTGCTGGAATAGGAGCAGGAACTGGTTGAACTGTGTATCCTCCGTTAGCGGGGAATTTGTTTCACTCAGGTATTTCGGTGGACCTAGCCATTTTCAGTCTTCATTTGGCTGGGGCGTCCTCAATTCTTGGGGCTATTAATTTCATTACTACTATTTTAAATATACGCTCTTCATCGATATCCTTAGATTCAATTCCATTATTTGTGTGATCAGTCTTAATTACAGCAGTTCTATTACTTCTTTCATTACCAGTGCTAGCCGGAGCTATTACCATGCTTCTTACAGACCGAAACTTTAACACTTCATTTTTTGATCCTTCTGGGGGTGGAGACCCAATCTTATACCAACACTTATTTTGATTTTTTGGACACCCAGAAGTGTATATTTTAATTTTGCCAGGATTTGGTATAATT---TCACACACAATTAGATTTTACTCCGGCAAAAAAGAGCCATTTGGAACATTGGGAATAATTTACGCGATGGTTTCCATCGGATTCTTAGGTTTTATTGTATGAGCACACCATATGTTTACTGTA---------------------------------------------------------------------------------------------------------------------------------------------------------GGGATGGATGTAGACACACGAGCATACTTTACAGCTGCAACTATAATCATTGCAATCCCAACAGGTGTAAAAGTATTCAGTTGGTTGGCTACAATAAATGGTTCTTACCTTTATCTGGACGCTTCAATATGCTGATCAATTGGATTTGTTTTCCTGTTTACAGTGGGGGGATTAACAGGAGTAATTTTAGCAAATTCATCAATCGACATCATTCTTCATGAC------------------------------ACTTACTACGTAGTAGCCCATTTCCACTACGTT---------CTATCTATAGGAGCCGTATTCGCAGTCATAGCAGGAGCTACACACTGGCTGCCTTTGTTATTTAACATAAACATAAACCCAAAAATATTAAAAATTCAATTTCTTTCTATATTCATT---------------------------GGTGTAAACTTAACATTC---TTTCCTCAACACTTTCTTGGACTAAACGGAATACCACGACGATACTCGGACTACCCAGACGCTTTTACAACATGAAATATTATTTCATCC------------------------------------------------------------------------TTAGGATCCCTAATCTCATTCGTTTCT---------------------------------------------------------------------------GTAATTTTATTT------------------------------ATATGGATTATCTGAGAAGGACTT---------------------------------TCGTCCTCACGAAGAATGTCCAATTCTTTCGGG------------------------------ATTTCTTCTTCAATCGAATGAATAAATGCA---ACTCCAGTGAGAGAACACACATATAATCAGAGA------GTGTTACTAAACATTAAC------------------------------------------------------------------------------------------------------
>HK8_20200104
---------------------------------------------------ATCTCTCGATGAATTTACTCAACAAATCATAAAGACATTGGTACAATGTACTTTTTTTTTGGA---------------TTTTGA------AGGGCTTTTTATGGAACTTCTTTAAGTATAGTTATACGGTTAGAGCTTAGCCAACCAGGGTCTTTTATTTTTCACGACCATTTGTATAATGTGTTTGTTACATCACATGCTTTTATTATAATTTTTTTCGTGGTTATA---CCGGTTCTTATAGGAGGGTTTGGAAATTGACTTCTACCTTTAATATTAGGATGTCATGATATGCATTTCCCTCGGATAAACAAT---------------------------------TTTAGGTTTTGAATACTTCTTCCAGCAATAACTTTTTTAGTGGCTTCTTCCATTGTTTCATTAGGGGCTGGTACAGGTTGAACTGTATACCCCCCTCTTTCTAGAATCAGATTTCACAATGATATTTCTGTAGATTTAGCTATTTTTTCACTTCATCTAGGAGGGGTATCTTCAATTCTAAGTTCTATTAATTTCATTACAACCATTTTCGTTATGCGTTTCAGAGGTTTGCTGATGGAGCGTCTTCCACTTTTTGTGTGAGCTATAATAGTAACTTCTTTCCTTCTTTTATTTTCCCTACCTGTTTTAGCAGGTGCTATCACTATGCTTCTTACTGATCGTAATATTAACACCTCTTTTTTTGACCCATTAGGAGGGGGGGATCCTATTTTGTATCAGCATCTATTCTGATTTTTCGGTCACCCAGAGGTTTACATTCTTATTCTTCCAGGATTTGGAATCATC---TCCCAAGTAATTAGATTTTATTGTGGTAAAAGGGAGCCTTTCGGGTATTTAGGTATAGTTTATGCTATTTTCTCAATTGGAGTTTTAGGGTTTTTAGTTTGGGCTCATCACATATTTACTGTG---------------------------------------------------------------------------------------------------------------------------------------------------------GGCATAGATATTGATACTCGAGCTTATTTCACAGCTGCTACTATGATTATCGGGGTTCCTACAGGAATCAAAATTTTTAGATGGTTGGCTACTGTATCTATGTCAAAAGTTTCTTGAGAAGTACCTATATTCTGGAGTATAGGTTTCATTTTTTTGTTTACTCTAGGTGGTTTAACAGGAATTGTTCTTTCTAACTCTTCTTTAGATACTGTGCTCCATGAT------------------------------ACTTACTATGTAGTTGCTCATTTCCACTATGTT---------CTTTCTATAGGTGCAGTTTTTGCTATTTTTGCTGGGTTAACCCATTGGTTGCAAATTTTTTATGGGGTTAAAATATCTGATTTTAAGCTCAAAGTGCAGTTTTTTATTTCTTTTATT---------------------------GGGGTAAATTTAACCTTT---TTTCCTCAACACTTTTTGGGGTTAAACGGGATACCTCGACGTTACTCCGATTACCCAGATTCCTTCTACTTATGGAATCTTTTCTCTTCT------------------------------------------------------------------------ATCGGGGCTTGAATTTCTTTATTTTCA---------------------------------------------------------------------------CTAGTTTATTTC------------------------------TGTTTTTTAGTTTGAAGAAGACTT---------------------------------ACATCTAAAATGATATTAAGATCTGTCTACAGA------------------------------AGTCCCTCTTCGGTTGAAAACTTTGTAAAC---CTGCCTCTTTTTGACCATACTATCACTAACTCAGTAAAATCTCTATCTTCT------------------------------------------------------------------------------------------------------------
>HK3_20191031
---------------------------------------ATAAATTACTATTTTTCTCGTTGGTTTAATTCCATTAATCATAAAGATATTGGAACTCTATATTTTATTTTTGGT---------------TTCTGA------AGGGCTTTTTATGGTTCTTCTTTAAGGATAGTTATTCGGATAGAGTTGAGTCAACCTGGGTCTTTTATTTTTCACGATCATGCTTATAATGTTTTTGTTACTGCTCACGCTTTTATTATAATCTTTTTTGTTGTGATG---CCTGTTTTGATAGGAGGGTTTGGAAATTGACTTTTACCCGTAATATTGGGGTGTCATGATATACATTTTCCTCGAATAAATAAT---------------------------------TTAAGATTTTGGTTGTTGTTTCCTGCTATAACTTTTTTAATTCTTTCCTCTTATTTATCTGTAGGGGCTGGGACAGGTTGAACTGTTTACCCCCCTCTTTCTAGAATTTCCTTCCATAATGATATTTCAGTGGATTTGGCTATTTTTTCTCTTCATTTAGGAGGAGTGTCTTCTATTCTAAGTAGAATTAATTTTATTACTACGATTTTCAGGATGCGAATTTCTGGATTCAAAACAGAACGTTTACCTCTTTTTGTCTGAAGAATATTGGTTACATCTTTTTTACTTTTATTTTCTCTTCCAGTTTTAGCTGGGGCCATCACTATGTTATTGACAGATCGAAATTTGAATACTTCTTTTTTTGACCCGTTAGGGGGAGGGGATCCAGTCTTGTATCAACATTTATTTTGATTTTTCGGCCATCCTGAAGTTTATATTTTAATTTTACCAGGGTTCGGAATTATT---TCTCAGGTTATTAGGTTTTATTGTGGTAAAAGGGAACCTTTTGGCTACTTGGGTATAGTTTACGCTATTTTTTCAATTGGAATTTTAGGATTTTTAGTTTGGGCTCACCACATATTTACGATT---------------------------------------------------------------------------------------------------------------------------------------------------------GGAATGGATATTGATACTCGAGCTTATTTTACTGCTGCTACTATGATTATTGGTGTGCCAACAGGTATTAAGATTTTTAGGTGGTTAGCTACAATTTCTATGTCTTCTGTTTCTTGGGAGGCTCCTATGTACTGATGCATAGGTTTTCTTTTTTTATTTACTTTGGGAGGATTAACAGGAATTATTCTTTCTAATTCATCGTTAGACATTGTGCTGCACGAC------------------------------ACTTACTATGTAGTTGCACATTTTCATTATGTT---------TTATCCATAGGAGCTGTTTTTTCTATTTTTGCAGGGTTTACTCACTGATTAAATATTTTTTATGGTTTAAAATTTTCAGATTTCAAACTTAAAATTCATTTTTTTATGTCTTTCCTA---------------------------GGGGTTAATATAACTTTT---TTCCCCCAACATTTCTTGGGATTAAATGGAATGCCCCGACGTTACTCTGATTATCCTGATTCTTTTTTTCTATGAAATTTAATTTCTTCC------------------------------------------------------------------------TTAGGATCATTATTGTCTTTATTTTCC---------------------------------------------------------------------------TTGCTTTATTTT------------------------------AGATACCTAGTATGGAATTCATTT---------------------------------TCTAATAAAATAAATGTAATTAGTTCTTTAAGT------------------------------TCTTCCTCTTTTATTGAAAATTCCCTTTTT---AGACCTTTAGAAGATCATACTTTTACAAATTCAATTAAAATTTTAGTTAAG------------------------------------------------------------------------------------------------------------
>HK3_20190627N10
---------------------------------------ATAAATTATTATTTTTCTCGTTGGTTTAATTCTATTAACCATAAAGATATTGGAACTTTATATTTTATTTTCGGT---------------TTTTGA------AGAGCTTTCTATGGCTCTTCCTTGAGGATGGTTATTCGGATAGAGTTAAGTCAACCCGGGTCTTTTATTTTTCATGACCACGCTTATAATGTTTTTGTTACTGCTCACGCTTTCATTATAATTTTTTTCGTAGTCATA---CCCGTGTTAATAGGAGGTTTCGGGAATTGGCTTTTACCTGTAATATTGGGGTGTCATGACATACATTTTCCTCGTATAAATAAT---------------------------------TTAAGATTTTGGTTGCTATTTCCTGCCATAACTTTTTTAATTCTTTCCTCTTATTTGTCCGTTGGAGCCGGGACGGGTTGAACTGTTTACCCTCCTCTTTCTAGAATTTCATTCCACAATGACATTTCAGTTGATTTGGCTATTTTTTCTTTACATCTAGGGGGGGTTTCTTCTATTTTGAGTAGAATCAACTTTATTACCACAATTTTCAGGATACGAATTTCTGGTTTTAAGACAGAACGCCTACCTCTCTTTGTTTGAAGGATGCTGGTAACATCTTTTTTGCTTTTATTTTCTCTTCCGGTTTTAGCTGGGGCTATCACCATACTATTGACAGATCGGAATTTGAATACTTCTTTTTTTGACCCATTAGGAGGGGGAGATCCAGTTTTGTACCAACATTTGTTTTGATTTTTTGGTCATCCTGAAGTTTACATTTTAATCTTACCTGGATTCGGGATTATT---TCCCAAGTAATTAGGTTTTATTGTGGGAAAAGAGAACCATTTGGTTATTTAGGCATGGTTTATGCTATTTTCTCCATTGGAATTTTGGGATTTTTAGTTTGAGCCCATCATATATTTACCATT---------------------------------------------------------------------------------------------------------------------------------------------------------GGTATAGATATTGATACTCGAGCTTATTTCACTGCTGCTACTATAATTATTGGTGTTCCAACTGGAATTAAAATTTTTAGGTGATTAGCTACAATTTCCATATCTTCTGTTTCCTGAGAGGCTCCTATGTATTGATGTATGGGCTTTCTTTTCTTGTTTACTTTGGGAGGACTGACAGGAATCATTCTTTCTAATTCTTCCTTAGATATTGTACTTCATGAT------------------------------ACTTATTACGTAGTTGCACATTTTCATTATGTT---------TTATCCATAGGGGCTGTTTTTTCTATTTTCGCGGGATTTACTCACTGACTCAATATTTTTTATGGTTTAAAATTTTCAGATTTTAAGCTCAAAATTCATTTTTTTATATCTTTTTTA---------------------------GGAGTCAATATGACTTTT---TTTCCTCAACACTTTTTGGGATTAAATGGGATGCCCCGACGTTATTCTGATTACCCGGATTCTTTCTTTTTATGAAACTTAATCTCTTCT------------------------------------------------------------------------TTAGGATCTTTATTATCTTTGTTTTCT---------------------------------------------------------------------------CTTCTTTATTTT------------------------------AGTTACCTAGTATGAAATTCATTC---------------------------------TCCAATAAAATGAGTGTAGTTAGTTCGTTAAGT------------------------------TCTTCCTCTTTTATCGAAAATTCTCTTTTT---AGACCTATAGAAGATCATACTTTTACAAATTCAATCAAAATCTTAGTTAAA------------------------------------------------------------------------------------------------------------
>HK3_20190627N9
------------------------------------------ATATATTTCTTTTTACGTTGATTTTGCTCTACTAATCACAAAGATATTGGGACTATATATTTCATTTTTGGA---------------TTTGGG------ACAGCCCTTTATGGTTCTTCCCTTAGTACAGTGATGCGTTTGGAATTGAGACAAAGAGGATCTTTAATCTTTAATGACCACTTATATAATGTTTTTGTTACATCCCATGCTTTCATCATAATTTTTTTTGTAGTCATA---CCTATTCTAATAGGTGGTTTTGGTAACTGGTTAATTCCTATTTTGTGCGGGTGCCATGATATGTATTTCCCTCGTATAAATAAT---------------------------------CTTAGATTCTGACTATTAAGTCCTGCCATGTTTCTATTAATTTTTTCTTCTCATTCAAGAATAGGCGTGGGTACAGGCTGAACTGTCTACCCTCCTTTATCAAGAATCAGATTTCATGGGGATTTATCTGTAGATCTGGCTATTTTTTCTCTTCATTTGGGTGGGGTGTCTTCTATTCTAAGCTCAATCAATTTTATTACCACTATTATTTTAATACAATATAATCCTAACTGATATGCTAATTTATCTCTTTTTTTATGGTGTATGTTAATCACTTCCTTTCTTTTACTTTTTTCTCTTCCAGTTTTAGCAGGAGCCATTACGATATTGCTGTTAGATCGAAATATAAACACATCATTCTTTGATCCTACAGGAGGAGGAGACCCAGTTTTATACCAACATTTATTCTGATTTTTTGGTCACCCTGAAGTTTATATTTTAATTTTACCCGCTTTTGGTATTATT---TCTAGATTAGTCAGTTTCTATACATCTAAATTAGAGCCCTTTGGTTATTTAGGAATGGTTTACGCTGTAATTTCTATTGGAATTTTAGGTTTTTTGGTTTGAGCCCACCATATGTTTACTACC---------------------------------------------------------------------------------------------------------------------------------------------------------GGCATAGATGTTGACACTCGTGCTTATTTTACTGCAGCTACTATGATTATTGGTGTTCCTACTGGAATCAAAATTTTTAGATGAATTGCTACTATAAGAATGTCTGAGATCAGATGGGAACCTCCTATATTTTGAGTTGTAGGATTTATTTTTTTATTCACTCTTGGTGGATTGACAGGAATTGTTTTGTCTAATTCTTTTTTAGATGTAGTTCTACATGAT------------------------------ACTTATTATGTAGTGGCACATTTTCATTATGTA---------CTTTCCATGGGAGCTGTTTTCGCTATTTTTGGAGGCCTTACCCATTGACTTCCTATTATTTTTGGGCTAAAAATATCTGAATTTAATTTAAAACTTCAGTTTTTAATTTCTTTTTTA---------------------------GGAGTAAATCTAACTTTT---TTCCCTCAACATTTTTTAGGGTTGAACGGTATGCCTCGACGTTATTCAGACTATAGGGAATGTTTTTTTCTTTGAAATTTTGTCTCTTCT------------------------------------------------------------------------GTAGGAACAGGAATTTCTATTTTTTCT---------------------------------------------------------------------------TTGTTTTATTTT------------------------------CTATTAATTGTAATTAAATCAGCT---------------------------------TTTGAAAAAAATTCTTTAATTCATTATGGAGGC------------------------------ACATCCAGAAGACTAGATAGTTTTAACTAT---TCCCCCTCTTTAGATCATACTATAAAAAATTCTACTAAATTAATACTTATA------------------------------------------------------------------------------------------------------------
>HK2_20190627
------------------------------------------------------ATAAAGATATCGGTATCGGTA------------------CTAATGTATTTCGTGATAGGA---------------TTTTGA------AGAGCTTTTTACGGCACTTCTCTCAGCATAATTATACGTTTAGAGCTTAGATTAACAGGTAGATTTTTAATAGACGACCATTTATACAATGTTTTTGTCACTTCTCATGCTTTCATCATAATTTTTTTTGTAGTTATA---CCTATTTTAATAGGAGGTTTCGGGAATTGACTAATTCCTCTAATAATAGGATCCCACGACATAAATTTCCCTCGATTAAACAAT---------------------------------TTAAGATTTTGAATACTTGTTCCATCTATGAATTTTCTAATTTTATCTTCTTTTTATTCAACTGGAGCAGGGACTGGTTGAACAGTTTATCCTCCTCTGTCATCTTCCTCCTTTCACACTGACTTATCTGTTGATTTAGTAATTTTTTCTTTACATTTGGGGGGTTTGTCTTCTATTTTAAGTTCTATTAATTTTATTACAACTATTTTAACAATAATATCAGTAAATTCTAATTTAAATAAAAATTCTCTTTTTATTTGATCCATACTAACTACTTCTTTTTTGTTAATTTTTTCTCTTCCAGTGTTGGCAGGAGCAATCACAATATTGCTATTTGACCGAAATTTGAATACTTGTTTTTTTGACCCTTTAGGGGGAGGTGACCCTATTTTATACCAGCACTTATTTTGATTCTTTGGTCATCCTGAGGTTTATATTTTAATTTTACCAGGATTTGGAATTATT---TCTCAAATTTTAAGATTTTACACTGGGAAAAAGGAACCATTTGGGTACACGGGCATGGTCTACGCTATTATTTCAATTGGTGTTCTAGGTTTTATAGTTTGAGCTCATCATATATTTTCTGTC---------------------------------------------------------------------------------------------------------------------------------------------------------GGTCTAGATGTAGACACCCGAGCTTACTTCACAGCTGCCACTATGATTATTGGAGTTCCTACTGGCATTAAAATTTTTAGTTGGATAGCAACTATGTCTTTGTCTAAAATTTCTTGAGAGGACCCAATATTATGGACCGTAGGATTTTTGACATTATTCACCATAGGAGGCCTGACTGGAATTGTTCTTTCTAATTCTTCTTTAGATATTGTTTTACATGAC------------------------------ACATATTATGTAGTGGCTCATTTTCATTATGTC---------TTATCTATAGGTGCTGTTTTTTCAATTTTTGCAGGATTGTCCCATTGACTAAAAATTTTTTATGGATTAAAAATTAATAGCATTATAAGAAAAAGTCATTTTTTTTTGACTTTTGTA---------------------------GGAGTAAACATAACTTTT---TTCCCTCAACATTTTCTAGGTTTGAACGGTATACCTCGTCGTTACTCAGACTACAGAGATTCTTTTTACTTTTGAAATTTTATCTCTTCT------------------------------------------------------------------------TTAGGTTCTATGATTTCTTTCAGCTCT---------------------------------------------------------------------------TTAATTTTATAT------------------------------GGGTTAATTATTTTTTGATCTCTT---------------------------------TCAACAAAAAATTTAATTCTACAAAATTTTTCT------------------------------AAGTCTAATTCTCTAGAAAATATTATATTT---TCGCCTTTAGTTTCCCACACTTTCGATGAGCCTTTTAAAATTATAAAATTT------------------------------------------------------------------------------------------------------------
>HK1_20190627
------------ATTTCATTTAAAATTTTTAGAGACGGAGGTAGTTCATATATTAACCGTTGAATTTATTCAACTAATCATAAGGATATTGGATCTATATATTTTATTTTTGGT---------------TTTTGA------ACCGCTTTTTATGGTTCTTCAATAAGTATATTAATACGACTTGAGTTGAGACAGAATGGTTCTTTATTTTTTCATGACCATTTATACAATGTTTTCGTTACTTCTCATGCTTTTATTATAATTTTTTTTGTTGTAATA---CCTATTCTAATAGGGGGTTTTGGCAATTGGCTTATTCCTATTATAATAGGATGCCACGATATGCATTTTCCTCGAATAAATAAT---------------------------------TTGAGATTTTGACTATTATTTCCGGCTATAACATTACTAACTTTATCTTCTTTTATTTCGATAGGTGTTGGTACAGGGTGGACAGTTTACCCTCCTTTGTCTAGGATTAGGTTCCATAATGATATTTCTGTAGATTTAGCAATCTTTTCTTTACATTTAGGAGGAGTTTCATCTATTTTAAGATCAATTAATTTCATTACTACCGTTTTTACTATACGTTATAGGGGTTTATTAATTGAGCGACTGCCCTTATTTATTTGGTCTATGCTAGTGACTTCATTTTTACTTCTATTTTCACTTCCAGTTTTAGCTGGGGCTATTACAATGCTTCTTACGGATCGAAATATTAACACTTCCTACTTTGATCCTTTAGGGGGTGGGGATCCAATTCTCTATCAACATCTTTTTTGGTTTTTTGGTCACCCTGAAGTTTATATTCTTATTTTGCCTGGTTTTGGTATTATT---TCCCAAGTTATCAGATTTTATTGTGGTAAATCCGAACCTTTTGGTTATCTAGGAATGGTTTATGCTATTTTTTCTATTGGTGTCTTAGGGTTTTTAGTTTGAGCTCATCACATATTTACAGTA---------------------------------------------------------------------------------------------------------------------------------------------------------GGTATGGATATCGATACTCGTGCTTATTTTTCGGCTGCCACAATAGTTATTGCAGTCCCCACAGGGATTAAAATTTTTAGTTGGTTGGCTACAATTAGTTTATCTAACGTTTCATGAGAAACTCCAATACTCTGGAGAATGGGATTTTTATTTCTTTTCACTTTGGGTGGTTTAACAGGTATTGTTTTATCTAATTCTTCCCTTGACGTAGTCTTACATGAT------------------------------ACATATTATGTTGTAGCTCATTTTCATTATGTT---------CTTTCTATAGGGGCTGTCTTTGCTATTTTTGCTGGTGTCTCACATTGGTTTCAGATTTTTTATGGTATTAAGATAAGAGACTTTAAACTTAAAATTCATTACTATATTTCATTTTTA---------------------------GGTGTAAATTTGACTTTT---TTTCCTCAACATTTCTTAGGTTTAAATGGAATACCCCGTCGCTATTCTGACTATCCTGATTCTTTTTATTTGTGAAATTTTGTATCTTCT------------------------------------------------------------------------GTTGGTTCTTTCATTTCAATATATTCT---------------------------------------------------------------------------TTAATTTATTTT------------------------------TGTTATGTATTTTGATTCTCCTAT---------------------------------TCTTCTTTCATAGTTCTTAGTGGTTTCAACAGA------------------------------GTGTCTTCTAATTCAGAAGTGATATTAATA---ACACCTACTCCTGATCATACTATAGAAAATCCCTCTAAAACGTTAATTATGGACAGC------------------------------------------------------------------------------------------------------
>Histiostoma_blomquisti
---------------------------------------------------ATTATACGATGGATTTTATCTACGAATCATAAGGATATTGCCACACTTTATTTTATTTTTGGA---------------TTTTGA------GCTGGTATGCTAGGTACCAGATTTAGTTTTCTTATTCGCTTAGAACTAGCTCAGCCTGGTAATTTTATAATGGACTATGAGTATTATAATTCTATTGTTACTGCTCATGCTTTTATTATAATTTTTTTTATGGTTATA---CCTATTATGATGGGTGGTTTTGGTAATTTGTTGGTTCCTGTTATAATTGGGGCTACTGACATATCTTATCCTCGTTTAAATAAC---------------------------------ATAAGATTTTGGCTTCTTCCTCCTTCTTTGTCTTTATTAATTAGATCTTCTATTGTTGGCTCTGGGGTAGGAACAGGTTGAACTGTTTATCCTCCTCTCTCTGACTATTCTTTCCACGAAGGTCCTGCTGTTGATTTTGGTATCCTTAGTCTACATATTGCTGGCATTTCTTCTATTTTAGGGGCTATCAATTTTATTGTTACTATTTTTAATATAAAAATAGATGGTATATCTTGACCTATAGTTCCTCTTTTTGTTTGATCTGTTTTAATCACTTCTTTTCTCTTAGCCTTTTCTTTACCAGTCTTAGCTGCTGCTCTTACTATACTCTTAACCGATCGAAATTTTAATACTACTTTTTTTGATCCCATTGGTGGTGGTGATCCTATTCTCTATCAACATCTTTTTTGATTTTTTGGGCACCCTGAAGTTTACATTTTGATTCTTCCTGGATTTGGTATAATT---TCTCATACGGTTAGATTTTATTCTAATAAAATAGAACCTTTTGGTAGATTGGGGATAATTTATGCTATAATCTCTATTGGGGTATTAGGGTTTATTGTGTGAGCTCACCATATGTTCACTGTT---------------------------------------------------------------------------------------------------------------------------------------------------------GGGTTGGATGTAGATACTCGTGCTTATTTTACAGCGGCTACTATAATCATTGCTGTCCCTACTGGTGTGAAGGTTTTTAGTTGGCTTGCTACTATTCTTGGAGGCTCTTTAGATTTTTCCCCTTCTTTTTTATGGTCCTTGGGTTTTATTTTTTTGTTTAGGGTGGGAGGCTTAACTGGTGTTATTCTTTCTAATTCTTCTTTAGATGTAAGTCTTCACGAT------------------------------ACGTATTATGTTGTAGCTCATTTTCATTATGTT---------CTATCTATGGGGGCTGTTTTTGCTATTATGGCTGGTATTACTCACTGATTTCCTCTTTGTTACGGATTAAACATATCTTCTATTATGCTGAAAAGACAGTTTTTACTTATATTTTTA---------------------------GGAGTAAATCTTACTTTC---TTTCCTCAGCACTTTTTAGGGTTAAACGGGATGCCCCGTCGATATTCAGACTATCCAGATTTTTTTTCTTTTTGGAATGTTATATCTAGA------------------------------------------------------------------------GTTGGTAGAGTTATCACATTAATTAGT---------------------------------------------------------------------------ATTGTTTTTTTT------------------------------TTATTTATTGTTTGGTGTTCTATT---------------------------------GCCAGTGGCGGG---TATTCTTTTAACATACCT------------------------------TCTGTTTCTTCCGCTGAGCTTTATTTAGAT---TGTCCTCTACCTCCACATACTCATCTTGAGAGA------GTAAAGCTTGTTCGCGGCTTATTGTTTTTT------------------------------------------------------------------------------------------
>Heterometrus_longimanus
---------------------------------------------------------------TTATTTTCAACTAATCATAAGGATATTGGTACTATGTATTTAATTTTAGGT---------------GGATGA------GCTTCAATGGTTGGTACAGCTTTGAGAATAATAATCCGGGTTGAGACTGGGAGTCCAGGGTCTTTTATTGGGGATGATCAGTTGTATAATGTTGTTGTAACTGCACATGCTTTTGTGATAATTTTTTTTATAGTTATG---CCAATTATAATTGGTGGATTTGGGAATTGATTGGTTCCTTTGATATTAGGTGTTCCGGATATAGCTTTTCCTCGGTTGAATAAT---------------------------------ATGAGTTTTTGATTATTGCCTCCAGCTTTTTTTCTTTTATTAGGGTCAGCAGCTTTAGAAAGTGGGGCTGGAACTGGTTGGACTGTTTATCCTCCTTTGTCTTCTAGTATATTTCATTCTGGAGGGTCTGTAGATATGACTATTTTTTCATTACATTTGGCTGGGGCTTCATCTATTTTGGGGGCTATTAATTTTATTACTACTATTTTGAATATACGTAGAGATGGGATGGTTATGGAGCGTATTCCTTTGTTTGTGTGGTCTGTATTAATTACGGCTGTACTATTATTACTTTCTTTACCTGTTTTGGCGGGGGCTATTACCATATTGTTGACTGATCGAAATTTTAATACTTCTTTTTTTGATCCTGCGGGTGGTGGGGATCCTATCTTGTACCAACATTTGTTTTGGTTTTTTGGGCATCCTGAAGTGTATATTTTGATTTTGCCTGGTTTTGGGATGATT---TCACATGTTGTTAGTCGTCATATAGGAAGGAGGGAACCTTTTGGGGCTATTGGAATAATTTATGCCATATTATCTATTGGGTTTTTAGGATTTGTTGTATGGGCACATCATATATTTACTGTT---------------------------------------------------------------------------------------------------------------------------------------------------------GGGATGGATGTAGATACTCGGGCATATTTTACTGCGGCTACTATGGTGATTGCAGTTCCTACTGGTATTAAGGTATTTAGTTGGATTGCTACTATGTATGGTTCTCGAGTTAATTTTGCTCCTCCTGTTATGTGGGCTGTTGGTTTTATTTTTTTATTTACTGTAGGGGGTTTAACAGGAGTAGTTCTTGCAAATTCTTCATTGGATGTTGTTCTTCATGAT------------------------------ACTTACTATGTTGTAGCTCACTTTCATTATGTA---------TTATCTATGGGGGCGGTTTTTGCTATTATGGCTGGTATTGTGGAGTGATTTCCTTTATTTTTAGGGGTTCATATGAGTGATCGATTACTTAAGGTTCATTTTTTTGTTATGTTTATT---------------------------GGTGTAAATATAACGTTT---TTTCCTCAACACTTTTTAGGGTTGAGAGGAATACCCCGTCGTTATTCTGATTATCCTGATGCTTTTTTTTGTTGAAATGTAGTTTCTAGT------------------------------------------------------------------------TTTGGATCTATACTGTCTGTTGTTGCT---------------------------------------------------------------------------ACGTTTTTGTTT------------------------------TTATATATTTTGTGGGAGGCTTTA---------------------------------ATTAGAGCTCGTGGTTTGGTGTTTATTGGGAAT------------------------------ACTTCTTCTTCTTTGGAGTGGGCCCATGGG---GCCCCCCCAATGGATCATACTTATAGTCAATTA------TCTGTTTTGGTGAAA---------------------------------------------------------------------------------------------------------
>Hermanniella_granulata
------------------------------------------------------ACGCGTTGGTTTTACTCCACAAATCATAAAGACATTGGAACTTTATATCTGATATTTGGA---------------GCCTGG------GCCGGAATCATAGGTGCCGCTCTCAGCGCCCTTATCCGGTTGGAACTAGGACAACCCGGTTCTCTTCTAGAAAATGATCAAATCTACAACACTGTTGTAACGGCTCATGCTTTTGTGATAATTTTTTTTATAGTAATA---CCTGTCTTAATTGGGGGATTTGGCAACTGGTTGGTCCCTATGATGATCGGGGCTCAAGATATAGCCTTCCCTCGAATAAATAAC---------------------------------ATAAGATTCTGACTTTTACCCCCTTCCTTAACCTTATTGTCCATATCTGCCTTTGCAGGCGTGGGCGCCGGAACCGGCTGAACAGTTTACCCACCTTTAGCCGGTAACTTGTTTCACTCTGGTTTCTCTGTAGACCTCGCCATCTTTAGCCTCCACTTAGCAGGTGCCTCCTCTATTCTCGGTGCTATCAACTTCATTACAACCATTATAAACATACGGTCTTCTTCAATCAGACTGGACACCATTCCCCTATTCGTATGGTCTGTCTTAATTACCGCTATCCTCCTTCTGTTATCCCTACCAGTCCTAGCCGGGGCCATTACCATACTTCTTACAGACCGAAACTTCAATACCTCGTTTTTTGACCCGTCGGGGGGGGGTGACCCTATCCTTTACCAGCATCTGTTTTGATTCTTTGGACATCCCGAAGTCTATATCCTAATCCTTCCCGGATTCGGTATCATT---TCTCACATCATTAGATTTTACTCTGGTAAAAAAGAACCCTTCGGAACATTAGGGATAATTTACGCCATAGTTTCCATTGGATTCCTAGGCTTCGTAGTGTGAGCCCACCACATATTTACAGTT---------------------------------------------------------------------------------------------------------------------------------------------------------GGTATAGATGTGGACACACGGGCCTACTTCACAGCTGCTACGATAGTTATCGCCATTCCTACAGGGGTAAAAGTTTTTAGTTGATTGGCTACTATAAATGGAGCTTACGTGAGGCTAGATGCCCCCATATACTGAGCAATCGGTTTCGTGTTCCTATTCACAGTAGGGGGCTTAACCGGTGTCGTCCTTTCCAATTCCTCAATCGACATTGTTCTTCACGAT------------------------------ACCTATTACGTTGTCGCCCACTTCCACTATGTA---------CTTTCCATAGGAGCTGTATTTGCCCTTATAGCTGGTGTCACCCACTGATTCCCCCTCCTCTTCAACTTAAATATAAATCCAAAGCTTTTAAAAATTCAATTTATCTCTATATTTGTC---------------------------GGCGTTAACATAACATTC---TTCCCCCAACATTTCCTAGGGCTAAACGGAATACCCCGTCGCTACTCTGACTACCCGGATGCCTACACTTTCTGAAACGTTATCTCTTCT------------------------------------------------------------------------TTTGGATCCTTAGTATCCTTCCTTTCT---------------------------------------------------------------------------ACTATTTTATTC------------------------------TTATGAATTCTATGAGAAAGGGCT---------------------------------TCTGAGTCACGTCTCTGGCTGACCTCTTTTTCC------------------------------TCAGAATCCTCCTCTGAATGGTTAAACCCA---ACCCCTATCCCGGAACACACATTTAACCAACTC------ACCCTTCTTATACTAAAAGCC---------------------------------------------------------------------------------------------------
>HEN32
---------------------------------------ATTTTAGAATATTTATCTCGATGATTCAACTCTACTAATCATAAAGATATTGGATCTATGTATTTTTTCTTTGGT---------------TTTTGA------AGAGCTTTTTACGGAACTTCTCTTAGAATAGTTATGCGGATAGAATTAAGCAATCCTGGTTCATTCATCTTTCACGACCATCTCTATAATGTATTTGTGACTTCTCACGCTTTCATCATGATCTTCTTTGTAGTAATA---CCTGTTCTTATGGGGGGATTCGGTAATTGACTTCTTCCTTTAATGTTAGGATGCCATGATATGCACTTTCCTCGGATAAATAAT---------------------------------TTAAGGTTTTGGCTTTTGTTTCCTGCTATAAGATTCTTAATTTTTTCTTCTTATTACTCGTTGGGAGCAGGTACTGGATGGACAGTTTATCCTCCTCTATCTAGAATTACGTATCACAACGATATCTCTGTAGATATGGCCATTTTTTCTCTTCATTTGGGGGGAGTTTCTTCTATTCTTAGATCTATTAATTTCATCACTACTATTTTCTCTATACGATTTAGAGGTCTTTTAATAGAGCGTATACCTCTATTTGTTTGGTCTATACTTGTCACTTCTTTTCTTCTCTTGTTTTCTTTACCAGTGCTAGCGGGGGCAATCACTATGCTCTTAACAGATCGAAATATTAATACTTCTTTTTTTGACCCTTTAGGAGGGGGGGATCCTATTCTTTATCAACATTTATTTTGATTTTTTGGACATCCAGAAGTTTATATTTTAATTCTACCTGGTTTCGGTATTATT---TCCCAAGTTATTAGATTTTATTGTGGAAAAAGAGAGCCTTTTGGTTACTTAGGGATAGTTTACGCTATTTTTTCCATTGGAGCTCTTGGTTTTTTAGTTTGGGCTCATCATATATTCACAGTA---------------------------------------------------------------------------------------------------------------------------------------------------------GGGATAGATATTGATACCCGTGCTTATTTTACTGCTGCTACCATAATTATTGGGGTTCCAACTGGAATTAAAATTTTCAGATGACTTGCTACTGTAGCTTTTTCTAATGTTTCCTGAGAAGCACCTATAATGTGAGCCATAGGTTTTATTTTTTTGTTTACTCTAGGTGGTTTGACAGGTATTGTTTTATCTAATTCTTCCCTAGACACTGTACTTCATGAT------------------------------ACATACTATGTAGTAGCTCACTTCCACTACGTC---------TTATCTATAGGAGCCGTATTTGCTATTTTTTCTGGCTTAACTCATTGATTCCAAATTTTTTACTCAATTAAATTTAGGGATCTTAAATTGAAAGTTCATTTCTTTATTTCTTTCCTT---------------------------GGCGTTAACCTAACATTT---TTTCCTCAACATTTTTTAGGATTGAATGGTATACCTCGTCGTTATTCTGACTATCCGGATTCTTTCTACCTATGGAATTTATTTTCATCT------------------------------------------------------------------------GTTGGAGCTTGAATTTCATTATTTTCT---------------------------------------------------------------------------TTAATTTATTTC------------------------------TGTTACTTAGTTTGGGATGGCTTC---------------------------------TCAAAAAAAATGGTTTTAACCTCTACCTTTAGG------------------------------GGTTCTTCTTGCTTAGAGATGTCTAATAAC---ATCCCTGTGGAAGACCATACTCTTCTAAGACCTGTTAAATGCATTAAAATT------------------------------------------------------------------------------------------------------------
>HEN23
------------------------------------ATTTTAACTAACACAATTAACCGATGGTTTTTTAGAACTAATCATAAAGATATTGGTTCACTTTATTTTTTTTTTGGG---------------TTCTGG------AGGGCTTTTTATGGAACTTCTCTTAGGATAGTTATGCGTTTAGAGCTTAGGCAGCCAGGTTCATTTATTTTTCATGATCACTTATATAATGTGTTTGTCACATCACACGCTTTCATTATAATTTTTTTTGTAGTCATG---CCAGTGTTGATAGGAGGGTTTGGAAATTGGCTGATCCCCTTACTGTTAGGTTGTCATGATATGCATTTTCCTCGAATAAATAAT---------------------------------TTTAGTTTCTGGATGCTTCTCCCAGCTATGAGTTTCTTAATCCTATCTTCTTACATTAGTGTCGGGGCTGGGACAGGTTGGACAGTTTACCCTCCTCTGTCCAGGATTTCTTTTCATAATGATATTTCAGTAGATTTGGCAATTTTTTCCCTTCATCTTGGGGGTGTTTCTTCTATTCTCAGGTCAATCAATTTTATTACTACAATCTTTGTTATGCGTTTTTCTGGTTTGCTAATAGAGCGGATTCCTTTATTTATTTGGGCGATGCTAGTGACTTCTTTCCTCCTTCTGTTTTCTCTTCCCGTTTTAGCAGGGGCAATTACCATGTTATTAACAGATCGGAATATTAACACCTCTTTCTTTGACCCTCTGGGGGGTGGAGACCCAATCTTATACCAACATTTATTTTGATTCTTTGGTCACCCCGAGGTCTACATTCTAATTCTTCCTGGTTTCGGGATTGTT---TCTCAATTAATTAGATTCTACTGTGGTAAAAGGGAGCCTTTTGGTTATCTGGGTATAGTTTACGCTATTTTTTCTATTGGAATCTTGGGATTTTTGGTCTGGGCACACCACATGTTCACAGTA---------------------------------------------------------------------------------------------------------------------------------------------------------GGGCTAGACATTGATACCCGAGCTTACTTCACAGCTGCTACAATAATTATTGGAGTGCCCACAGGAATTAAGATTTTTAGTTGGCTCTCTACAGTGGCCTTTTCCAACGTCTCATGGGAAACACCTATGTTTTGGTGCATAGGTTTTATTTTCTTGTTCACTCTGGGTGGGTTGACAGGAATTGTTCTTTCTAATTCATCTCTTGATACTGTTCTCCACGAT------------------------------ACCTACTACGTAGTAGCCCACTTTCACTATGTT---------CTTTCAATGGGGGCAGTATTCGCTATTTTTGCAGGATTGACCCACTGGCTTCAGATTTTTTATGGATTAAAAATGAGAGAAGATAGACTAAAATCTCATTTTTTTATTTCTTTTGTA---------------------------GGTGTGAATATAACATTT---TTTCCCCAACATTTTTTAGGCCTGAACGGTATACCTCGTCGTTACTCTGATTACCCAGACTCCTTTTATTTCTGGAATTTAGTATCTTCT------------------------------------------------------------------------GTAGGAGCCTGAATTTCTCTTTTTTCT---------------------------------------------------------------------------TTAGTTATATTT------------------------------TGTCTCATTTTTTGGGATTCTCTT---------------------------------TCCAAAAAAATAAATTTCTTCAATTCTTCAGGA------------------------------GCTAGGTCGTCTTTAGAAAATTTAATGATT---TCTCCTTCTGAAGACCACACTTTAATTGATCCTGTCAAAATATTTAATTCC------------------------------------------------------------------------------------------------------------
>HEN13_MT2
------------------------------------ATTTTAACGAACATAATTAACCGCTGATTTTTTAGTACTAACCATAAAGACATTGGTTCGCTCTATTTTTTTTTTGGT---------------TTTTGG------AGGGCTTTTTATGGGACTTCCCTTAGAATGGTAATGCGTTTAGAGCTTAGTCAGCCTGGTTCTTTCATTTTTCACGACCACTTGTATAATGTTTTCGTCACATCCCACGCTTTTATTATAATTTTCTTTGTCGTTATG---CCGGTTTTAATAGGAGGGTTTGGCAATTGATTAATTCCCTTGATACTAGGTTGCCACGATATACATTTTCCTCGAATAAATAAC---------------------------------TTCAGCTTTTGAATGCTTCTTCCCGCTATGACATTTCTAATCTTATCTTCTTATATCAGTATTGGTGCTGGTACAGGGTGAACAGTTTACCCCCCTCTCTCCAGAATTTCTTTTCACAATGATATTTCGGTGGATTTAGCAATTTTTTCTCTTCATCTCGGTGGAGTCTCTTCAATCTTGAGATCAATCAATTTTATTACTACAATTTTTGTGATGCGATTTTCTGGATTGCTAATGGAGCGAATTCCCTTATTTATTTGGGCCATGCTAGTGACTTCATTTCTCCTTTTGTTTTCTTTGCCTGTTTTAGCTGGAGCTATCACCATGTTATTGACAGACCGGAACATTAATACTTCATTTTTTGACCCGCTTGGAGGTGGGGATCCAATTTTATACCAACATTTATTTTGGTTTTTTGGCCATCCCGAAGTTTATATCTTGATTTTACCAGGATTTGGGATTGTT---TCCCAATTGATTAGATTCTATTGTGGAAAAAGAGAGCCTTTTGGTTATTTGGGAATAGTGTATGCCATCTTTTCTATTGGAATCCTAGGATTCTTAGTCTGGGCTCATCACATGTTCACAGTA---------------------------------------------------------------------------------------------------------------------------------------------------------GGGTTAGATATTGATACTCGAGCTTATTTCACTGCTGCCACTATAATTATTGGGGTTCCTACTGGGATCAAGATTTTTAGATGACTTTCTACAGTAGCCTTCTCCAATGTCTCATGGGAAACTCCTATATTTTGGTGTATAGGTTTTATTTTTTTATTCACACTAGGAGGGCTGACAGGAATTGTTCTTTCTAATTCCTCTCTGGATACAGTTTTGCACGAC------------------------------ACCTACTATGTTGTTGCTCATTTTCATTACGTA---------TTATCGATGGGGGCGGTTTTCGCCATCTTTGCGGGACTTACGCACTGGCTCCAAATTTTTTACGGTCTAAAAATGAGAGAAGATAATTTAAAGTCTCATTTTTTTATTTCTTTCTTG---------------------------GGTGTGAATATGACATTT---TTCCCTCAACATTTTTTAGGGTTAAACGGCATACCCCGCCGTTACTCGGATTATCCAGATTCTTTTTATTTCTGGAACCTAGTTTCCTCT------------------------------------------------------------------------GTCGGTGCTTGGATCTCTCTTTTCTCT---------------------------------------------------------------------------CTGGTTATATTC------------------------------TGTCTTATTTTTTGAGACTCTTTA---------------------------------TGTAAAAAAATAAACTTCTTTAACTCTTCAGGA------------------------------GCCAGCTCTTCTTTGGAAAATTTAATGATC---TCTCCTTCGGAAGACCACACTCTGATCGATCCTGTGAAAATGTTTAACTCC------------------------------------------------------------------------------------------------------------
>Hemiscolocenus_sp.nov._Z394
---------------------------------------ATTTTAAATTATCTTAACCGTTGATTTTTTTCTACCAATCATAAAGATATTGGAACAATATATTTTTTATTTGGA---------------TTCTGA------ACTGCTTTTTATGGATCTTCTTTAAGGGTTCTGATGCGTTTAGAGTTGAGTCAACCTGGTTCTTTTCTTCATCACGATCACGTCTATAACGTATTTGTTACGGCTCATGCTTTTGTAATAATCTTCTTTGTCGTAATA---CCTATCATAATAGGTGGTTTTGGGAATTGACTTATTCCTTTGATACTAGGTTGCCATGATATACACTTCCCTCGTATGAATAAT---------------------------------TTAAGGTTTTGATTGTTATTTCCCGCTATGATATTTTTAATTCTTTCTTCTTACATAGGAACTGGTGCTGGAACTGGATGAACGGTCTACCCGCCTTTATCTAGGATTAGATTTCATAATGATTTATCTGTGGATTTAGCTATTTTCTCTTTACATTTAGGTGGTGTGTCTTCTATTCTTAGTTCTATTAATTTCATTACTACTATTATGGTGATACGTTTTAGTGGACAAATTTCTGAGCGTTTGCCCTTGTTTATTTGATCAATGCTGGTGACTTCTTTTCTTCTTTTATTTTCTTTACCTGTGCTAGCAGGTGCTATTACTATACTATTAACTGATCGAAATATTAATACTTCTTTTTTTGATCCTATAGGAGGTGGTGATCCAATTTTGTACCAGCATCTGTTTTGATTTTTTGGGCACCCAGAGGTATATATTTTAATTCTCCCTGGGTTTGGTATAATT---TCTCAAATTATTAGTTTTTATTGTGGAAAATCAGAACCTTTTGGTTACTTAGGAATGGTTTACGCCATTTTCTCTATTGGTTTGTTAGGTTTTTTAGTCTGAGCTCATCATATATTTACAGTG---------------------------------------------------------------------------------------------------------------------------------------------------------GGTATGGACATTGACACTCGTGCTTATTTTACAGCTGCTACAATAATTATTGGTGTTCCTACAGGAATTAAAATCTTTAGATGGTTAGCTACAATTTCTATGTCTAATGTTTCATGAGAATCTCCCATAATGTGGGCTATAGGATTTCTTTTTTTATTCACAGTAGGAGGTTTAACAGGGATTGTTCTTTCTAACTCAACTATAGATTTGGTGCTTCATGAT------------------------------ACTTACTATGTTGTAGCTCATTTCCACTATGTT---------TTATCAATGGGTGCTGTCTTTGCAATTTTTGCAGGTTTCACTCATTGAATTCAAATCTTCTACAGAGTAAAGCTTTCTGATTTACTTCTTAAAATTCATTTTTTCGTATCTTTTTTA---------------------------GGTGTTAATTTAACTTTT---TTCCCTCAACATTTCTTAGGGCTAAACGGGATACCCCGTCGATACTCGGATTACCCAGATTCTTTTTATCTTTGGAATTTTATTTCTTCT------------------------------------------------------------------------GTTGGCTCTTTTGTTTCTATTTTCTCT---------------------------------------------------------------------------TTAGCTTATTTC------------------------------GCTTTTATTATTTGAAATTCTATT---------------------------------TCGTTTAAAATGATTTTCACTTCTTCTTCTAGA------------------------------TCTTCATCTTCTATGGAAAATTTCTTTTGA---TCCCCTCTTCCTGATCACACATTAAATTTTTATCCTAAAACTTTAACTATGTCTAAC------------------------------------------------------------------------------------------------------
>HC3_20190110
---------------------------------------ATCAAAAATTTCATGAATCGTTGATTCTATTCTACAAATCATAAAGACATCGGTAGACTCTATTTTTTTTTCGGG---------------TTTTGA------ACCGCTTTTTACGGTACTTCTTTGAGTATAGTTATACGGGCCGAGCTTAGTCAGCCTGGGTCAGTCATTAACCATGACCATGTTTATAACGTTTTCGTTACCGCTCATGCTTTCGTAATAATCTTCTTTGTAGTTATA---CCTGTCCTTATAGGAGGTTTTGGCAATTGACTCTTACCTATCTTTTTAGGGTGCCACGATATGCATTATCCTCGTATAAATAAT---------------------------------CTAAGGTTTTGAATGCTCTTTCCTTCTATAATCTTTCTTATTCTTTCTTGTTCAATTAGGGCGGGTGCCGGTACCGGGTGGACTGTCTACCCTCCCCTGTCTTCTTTGAGTTTTCATAATGATATTTCTGTGGACCTAGCTATCTTTTCCCTTCACTTAGGAGGGGTGTCATCAATTTTAAGTTCAATTAATTTTATTACAACAATTTTCGTTATGCGCTCTATAGGAATGACTATAGAACGAATATCATTGTTCGTCTGATCTATGTTAGTCACCTCTTTCCTTCTCCTATTTTCCCTACCAGTATTGGCAGGGGCCATCACAATGTTATTAGCGGATCGAAATTTGAATACTTCCTTTTTTGACCCTTTAGGGGGTGGGGATCCCGTTCTTTACCAACATCTATTTTGATTTTTTGGGCATCCTGAGGTCTACATCCTTATTCTACCTGGCTTCGGCATTATT---TCTGAGGTCATCAGATTTTACTGCGGTAAATCAGAGCCTTTTGGGTATTTAGGGATGGTTTATGCTATTTTTTCTATCGGTATCTTAGGGTTTTTAGTATGGGCCCATCACATATTTACAGTG---------------------------------------------------------------------------------------------------------------------------------------------------------GGCATAGATATTGATACTCGGGCTTATTTTACTGCTGCAACAATAATTATCGGTGTTCCCACAGGAATCAAGATCTTTAGATGAGTAGCTACTATTTGTTTTTCTAATGTTTCATGAGAGGCTCCTATGCTTTGAAGTGTAGGATTCATCTTCTTGTTTACTTTGGGGGGTCTTACAGGAATTGTACTTTCTAATTCTTCTTTAGATACCGTTTTACATGAC------------------------------ACTTATTACGTAGTAGCTCACTTTCATTATGTT---------CTTTCTATGGGTGCTGTCTTCGCTATTTTTGCAGGGTTCACTCATTGATTCCAGGTTTTTTATGGTTTAAAGGTTAGAGACTTTCTCTTAAAATTTCATTTTTTTATCTCTTTTTTA---------------------------GGAGTGAATATGACTTTT---TTCCCTCAACACTTCTTAGGTTTAAACGGAATGCCCCGTCGTTACTCTGATTATCCCGACTCTTTTTACACTTGAAATTATATCTCTTCT------------------------------------------------------------------------CTCGGTTCTATGCTTTCTCTTTTTTCT---------------------------------------------------------------------------CTTTTAATTTTT------------------------------ATTCTCATCATTTGACATTCTATT---------------------------------TCTAAAAAAAACAATCTTTGCTCTGTTGATAGA------------------------------ACTTCTTCTTCCAGAGACTTTATTTTATTT---TATCCCGTCCTATCTCATACTTTTGAGTTTCCTTTAAAGTGTGTTTCAGGCTCTAAA------------------------------------------------------------------------------------------------------
>Haemaphysalis_bancrofti
---------------------------------------------------TTACCGCGATGAATATTTTCTACAAATCATAAAGACATTGGAACAATATATTTGATTTTTGGT---------------GCTTGA------GCAGGTATATTAGGATTAAGAATAAGAATTTTAATTCGAATAGAACTTGGCCAACCAGGAACTTTAATTGGAAATGACCAAATTTATAATGTAATTGTTACTGCTCACGCTTTTATTATAATTTTCTTTATAGTTATA---CCTATTATAATTGGGGGATTTGGAAATTGATTAGTACCTTTAATATTAGGGGCCCCCGACATAGCATTTCCCCGAATAAATAAC---------------------------------ATAAGATTTTGATTATTACCCCCCTCTTTATTTTTACTTATTAATTCATCCTTAGTTGAAAGAGGCGCTGGGACAGGATGAACTGTATATCCACCACTATCGTCAAACTTATCACATTATGGACCGTCAGTAGATATGGCAATTTTTTCTTTACATTTAGCCGGAGCTTCATCAATTTTAGGAGCTATCAATTTTATTACAACCATTATCAATATACGATCTTTAGGAATAACCTTAGAGCGAATACCATTATTTGTTTGATCAGTTCTTATTACAGCAATCCTACTATTACTATCCTTACCTGTTCTTGCAGGTGCTATTACAATGCTATTAACAGATCGAAATTTTAATACCTCATTCTTTGATCCATCAGGAGGGGGTGACCCAATTTTATATCAACACTTATTCTGATTCTTTGGTCACCCAGAAGTATATATTTTAATTCTTCCAGGCTTTGGAATAATT---TCTCAAATTATTTGTTTTCATACAGGAAAAAAAGAACCATTTGGAAACTTAGGAATAATTTATGCTATACTAGCAATTGGATTATTAGGATTTATTGTATGAGCTCATCATATATTTACAGTA---------------------------------------------------------------------------------------------------------------------------------------------------------GGAATAGATATTGATACACGAGCATACTTTACTTCAGCTACAATAATTATTGCTGTCCCTACAGGGATTAAAATTTTTAGATGACTAGCTACTCTTCATGGAACAAAATTAAAATTTAACACCCCAATTTTATGAGCTTTAGGATTTGTATTTTTATTTACAGTAGGAGGATTAACAGGAATTATATTAGCTAACTCATCAATTGATATTATTCTACACGAT------------------------------ACATATTATGTTGTTGCTCATTTCCATTACGTT---------TTATCTATAGGAGCAGTTTTTGCAATTATAGGAGCAATCATTCATTGATTTCCTTTATTTTTCGGCTTAAATTTTAATTCAATTCTAACAAAAAGTCAATTTTTTGTTACATTCATT---------------------------GGTGTAAATATAACTTTT---TTTCCTCAACATTTTTTAGGCTTAAGAGGAATACCACGACGTTATTCAGATTATCCTGATTTTTTTTCAAAATGAAACATAATTTCATCA------------------------------------------------------------------------GTAGGTTCAGTAATTAGATTAATTGGA---------------------------------------------------------------------------ACCATTTTAATA------------------------------ATTTTTATTATTTGATCAGCAATA---------------------------------ATTGAAAAGAAAAAAGTTGTTATTACCCAATTT------------------------------TCTAACTCATCTATTGAATGAATATTAAAT---TTTCCTCCTTCTGAACATACATTTAATCAAAAT------AACATTATTCTAAAA---------------------------------------------------------------------------------------------------------
>Habronattus_oregonensis
---------------------------------------------ATTGAGTTACTGCGATGATTATATTCTACTAATCATAAGGATATTGGAACTTTGTATTTAATTTTTGGT---------------GCTTGA------GCTGCTATAGTGGGTACTGCTATAAGAATATTAATTCGGATGGAATTAGGTCAAACTGGTAGATTTTTGGGGAGTGATCATTTGTATAATGTTATCGTTACTGCTCATGCATTTGTTATAATTTTTTTTATAGTAATA---CCAATTTTAATTGGTGGATTTGGAAATTGGTTGGTTCCTTTAATATTGGGGGCTCCTGATATGGCCTTTCCTCGAATAAATAAT---------------------------------TTGAGTTTTTGATTATTACCTCCTTCTTTAATATTATTATTTATTTCCTCTATAGTAGAGATAGGAGTTGGTGCAGGGTGAACAGTATATCCTCCATTAGCATCTGTGGTTGGACATGGAGGAAGTTCGGTGGATTTTGCTATTTTTTCATTACATTTAGCAGGTGCTTCTTCTATTATAGGAGCTATTAATTTTATTTCTACTGTAATTAATATACGTTCTTCTAGAATATCAATAGATAGGGTTCCTTTATTTGTATGATCAGTTTTAATTACAGCTGTGTTGTTATTACTTTCTTTACCTGTTTTGGCAGGGGCTATTACTATATTGTTAACAGATCGTAATTTTAATACATCATTTTTTGACCCTGCTGGAGGAGGGGATCCTATTTTGTTTCAACATTTATTTTGATTTTTTGGTCATCCAGAAGTGTATATTCTAATTTTGCCTGGATTTGGAATTGTT---TCCCATGTAATTAGTGCTTCTGTTGGAAAGCGGGAACCTTTTGGATCTTTAGGAATAATTTATGCTATAGTAGGAATTGGGGGAATAGGATTTGTAGTTTGGGCTCATCATATATTTTCTGTT---------------------------------------------------------------------------------------------------------------------------------------------------------GGAATAGATGTTGATACTCGAGCTTATTTTACAGCTGCTACTATAATTATTGCAGTTCCAACGGGAATTAAGGTATTTAGATGAATAGCAACTATATATGGAGCTTATTTTAGGATAGATACACCTTTAATATGATGTGTTGGATTTGTATTTTTATTTACTTTAGGAGGAATTACAGGGGTTGTATTGTCCAATTCTTCTTTAGATATTGTTTTACATGAT------------------------------ACTTATTATGTAGTAGCTCATTTTCATTATGTA---------CTTAGAATGGGAGCTGTATTTGCTATTTTAGCTGGAATTACTTATTGATTTCCTTTATTTTTTGGAATAGTTCTTAGTGAAAAGAAAACTAAATTGCAATTTTTAGTAATATTTTTA---------------------------GGGGTAAATATGACTTTT---TTTCTTCAGCATTTTTTAGGATTAAATGGAATACTTCGTCGATATTCTGATTATCCTGATGCTTTTACATTTTGAAATATAGTTTCTTCA------------------------------------------------------------------------TTAGGATCATTGTTATCTTTGGTTGCT---------------------------------------------------------------------------GTATTTATAATA------------------------------ATTTATATTGTTTGAGAAGAAATA---------------------------------GTAATGAAGTTTTCTTTTTATGAAAGATATTAT------------------------------GTTAGTTCTTCTTTAGAATGAATTAATAAT---ATTCCTCCTTTAGATCATACTTTTACTCAATTG------AATTTAATTACAGAA---------------------------------------------------------------------------------------------------------
>Grandiscapitis_camelliae_YN453
---------------------------------------ATAAATATTTTTTTAAAGATTTGGTTAGGTTCAGTAAACCATAAAGACATTGGTTCTCTTTATTTTATTTTTGGT---------------ACTTGA------GCTGCTATGTTTGGTTCTTCATTAAGTTTATTAATACGTTTGGAATTAAGTGTTAGTGGATCCTTTTTATTTAATGATTATTTTTATAATACTATTGTTACTTCTCATGCTTTTGTTATAATTTTTTTCGTAGTTATG---CCTGTTTTAATAGGGGGATTTGGTAATTGATTGATTCCTCTTTTTTTGGGTTGTAATGATATAGTTTTTCCTCGAGTTAATAAT---------------------------------TTGAGTTTTTGAATTCTTAATTTAGCTATAGTTTTTTTGATCTATTCCTCTTTTTTTTCTTTAGGATGTGCTACTGGGTGAACTGTTTATCCCCCTCTATCTTCCATTATGTATCATAATGATTTTGGTGTTGATTTAGCTATTTTTTCTTTACATATAGGTGGTATTTCTTCTATTTTAAGTTCGATTAACTTTATTTCAACAATTTTTGCGAACAAATCTTTTGGTATTTATTTTTATCGGCTTCCTTTATTTATTTGGTCTATCTTAGTTACTTCTTTTTTGTTATTATTTTCGTTGCCTGTCCTTGCTGGTGCTTTAACTATGTTATTAATAGATCGTAATATAAATACCTCTTTTTTTGATCCTTTAGGAGGGGGAGATCCTGTTTTGTATCAACATTTGTTTTGATTTTTTGGTCACCCAGAGGTTTATATTTTAATCTTACCTGGATTTGGTATTATT---TCTCATGTTGTCAGGTTTTATACAGGGAAATCTGAGCCTTTTGGTTATCTTGGTATGGTTTATGCTATTATTTCTATTGGAGTTTTAGGGTTTTTTGTATGGGCTCATCATATGTTTACTATT---------------------------------------------------------------------------------------------------------------------------------------------------------GGAATAGATGTAGATACACGAGCATATTTTACTTCGGCTACTATAATTATTGGCGTTCCTACGGGAATTAAAATTTTTAGGTGGATTAGTACTATTGTTTTGTCTAATACGATTTTTGATGTATCTATATTATGGTCTTTAGGTTTTATTTTTTTATTTACTTTAGGAGGTCTTACAGGGATTGTTTTATCTAATTCTTCTTTAGATATTTCTCTTCATGAT------------------------------ACATATTATGTTGTAGCTCATTTTCATTATGTA---------CTTTCTATGGGTGCTGTTTTTTCTATTTTTTCTGGTTTTACTCATTGGATTTACTTGTTTTATGGTTTAAAACTTAATAATTTTTTTTTGAAATTGCAGTTTTATTTATCTTTCTTA---------------------------GGTGTTAATATGACTTTC---TTTCCTCAGCATTTTTTAGGTCTTAATGGGATACCTCGTCGTTATTCCGATTATTCTTCTTGTTTTATATTGTGGAATTATGTTTCTTCT------------------------------------------------------------------------TTAGGTTCTTTAATTTCTGTTTTTTCT---------------------------------------------------------------------------TTGCTTATGTTT------------------------------TTTTTTATCTTATGAAAATCATTT---------------------------------TGGAGAAAAGTTATAATAGAATCATTTTTTTCT------------------------------GATAATTCTTTTTCAGAATTTTTTTTTGAC---TCTCCTTTAGATACTCATACTTTTTTTCAATCTTCCATTATTTTAGTTAAATCA---------------------------------------------------------------------------------------------------------
>Gaeolaelaps_aculeifer
---------------------------------------ATAAATTTATTTATTTCACGATGACTTTTTTCCTCCAATCACAAAGATATTGGCACCATTTATTTAATTTTTGCT---------------GCCTGA------TCGGCCTTTCTTGGTACTGCATTAAGTATAATTATTCGATCAGAATTAGGTGCTCCAGGTTCCCTTATCAATGATGACCAAATTTACAACACAATTGTTACCTCACACGCATTTATTATAATTTTTTTTATAGTTATA---CCAGCTATAATTGGAGGATTCGGGAATTGATTAACTCCACTCCTTCTTTCTGCCCCTGATATAGCGTTCCCACGAATAAACAAC---------------------------------ATAAGATTCTGATTATTAATTCCGTCTATCCTTCTTTTAATTTCTTCTTCTTTTATTGAAAGAGGAGCAGGTACAGGTTGAACTGTTTATCCCCCCTTAGCTAGAAATATTTCTCATAGTGGGGGGGCTGTAGATGTAGCTATTTTTAGTCTTCATTTAGCAGGTGTGTCCTCAATTTTAGGGTCTATTAATTTTATTTCAACAATTTTAAATATACGCCCTAAAAACATACTCTTGGAACAACTTCCCTTATTTATCTGATCTGTTTTTATTACCACTATTCTTCTTCTTTTATCTTTACCAGTTTTAGCAGGTGCAATTACTATACTACTAACAGATCGAAACTTTAACACATCCTTTTTTGATCCAAGAGGAGGAGGTGACCCTATTTTATACCAACATTTATTTTGGTTTTTTGGGCACCCAGAAGTTTATATTCTTATTCTACCAGGATTTGGCATAATT---TCTCATATCGTAGGTTTACAAAGAGGAAAAAAACAACCTTTTGGAAATCTTGGTATAATTTATGCTATATTAACTATTGGTATTTTAGGTTTCATTGTTTGAGCTCACCACATATTTACTATT---------------------------------------------------------------------------------------------------------------------------------------------------------GGATTAGATATTGATACACGAGCATACTTCACAGCTGCAACTATAATCATTGCAGTGCCCACAGGTATTAAAATTTTTTCTTGATTAGCAACTATTCACGGATCAAAAATTAAATTTGACCCCCCCATAATATGATCATTAGGATTTATTTTCCTTTTTACAATAGGTGGTATAACAGGAGTAATTTTAGCTAACTCATCTATTGACATCATTCTACATGAT------------------------------ACTTACTATGTAGTAGCTCACTTCCATTATGTT---------CTTAGTATAGGAGCCGTATTCGCCATTGCTGCTGGAGTAGTTCATTGATTCCCTATATTTTTTGGATTAAGATTTAATAATAAATTCTTAAAAACACACTTCTTATCTATATTTATT---------------------------GGTGTAAACATAACTTTC---TTCCCACAACATTTTTTAGGGTTAAGAGGTATACCTCGTCGGTATTCCGACTACCCAGACTTTTTCTCAAAATGAAATGTAGTTTCAAGT------------------------------------------------------------------------ATTGGGTCTATTATCTCAACTTTAAGA---------------------------------------------------------------------------CTATTATATTTT------------------------------TTATTTATTTTATGAGATTTCTTT---------------------------------ATTTCTAAACGACTCATTATTAATACACATTTT------------------------------ATTAGCTCATCTATTGAATGGCAACTTAAC---CAGCCCCCAGCCCATCATACTTTTAATAATCCT------AATTTATTATATTTAATTAAT---------------------------------------------------------------------------------------------------
>Fujianacarus_wisterianis_Z399
------------------------------------------ATTTCTTGAGTTCATAAATGAATATATTCCACAAATCACAAAGATATCGGGACTATATATTTTTTCTTCGGG---------------TTTTGA------AGAGCACTTTATGGTTCTTCGTTAAGACTTGCTATACGGTTGGAGTTGGGTCAACCTGGTTCTTTTTTTACACCACGATCATTTGTAAAACGGTTTTTGTTACTTCCCATGCTTTTATTAAAATTTTTTTTGTTGTTATGCCCATTTAAATGGGGGGGTTTTGGCAATTGATTAATTCCTTTCTATTTAGGAAGCCATGACATGTATTTTCCTCGAATAAATAAT---------------------------------CTAAGTTTTTGGCTTCTCTTTCCTGCCATTATTTTGTTGGTACTTTCTTCCCATCTGAGCCTAGGGGTAGGTACTGGTTGAACTGTTTACCCCCCTTTAGCCAGTATTAGGTTTCATTCTGATTATTCCGTTGACTTAGCTATTTTTTCTCTTCATTTAGGAGGTGTGTCTTCTATTTTGAGTTCTATTAATTTTATTACTACTATTTTTTGTATACGAGTCCATGGGTTAGACAATAATCGTTTGCCTCTTTTTATTTGATCTATGCTAGTAACTTCATTCTTGCTCCTCTTATCTTTACCGGTCTTGGCAGGGGCTATCACTATACTATTAACTGACCGAAATTTTAATACCTCTTTCTTCGACCCTTTAGGAGGGGGGGATCCTGTTCTATATCAACATCTATTTTGATTTTTTGGTCATCCTGAGGTTTATATTCTTATTCTTCCTGGGTTTGGGATTGTT---TCTCAAGTAATTAGGTTTTACTGCGGGAAAACTGAGCCTTTTGGTTATTTAGGTATAACTTATGCGATTTTTTCAATTGGTATCTTAGGGTTTTTTGTCTGAGCACACCATATGTTTACAGTA---------------------------------------------------------------------------------------------------------------------------------------------------------GGTATGGATATTGATACTCGAGCTTATTTCACGGCTGCTACCATGATTATTGGTGTGCCTACGGGAATTAAAATTTTTAGTTGGTTAGCTACTATTGCTTTTAGTAAAGTAAGCTGACAAGTACCAATATATTGAGTAGTGGGGTTTCTCTTTTTGTTCACTCTTGGTGGTTTAACTGGAATTGTACTTTCTAACTCTTGTTTAGATATCGTCTTGCATGAC------------------------------ACTTATTATGTGGTTGCGCACTTTCACTATGTT---------CTCTCTATGGGGGCTGTATTTGCAATTTTTGCTGGAATAACTCATTGAATCGAGACTTTTTATGGGCTAAAGTTGCTTGACTATAAATTAAAAATTCATTTTTTTTTATCTTTTTTA---------------------------GGTGTTAATCTAACTTTT---TTCCCACAACACTTTTTAGGTCTCAATGGCATACCTCGACGTTACTCAGATTTCCCTGATTGTTTTTTTCTTTGAAATTATGTCTCTTCT------------------------------------------------------------------------TTTGGGAGGGTGCTGTCTATCTTTTCT---------------------------------------------------------------------------TTATTTTATTTT------------------------------ACTTTACTAATTTGGGAAGCATTT---------------------------------TCCTTTAAAATGTCCCTATGCAATCATGAATCT------------------------------TCAGTTTCTTCTATCGAATTTTTAATTCCC---AGGCCTGTTAATGAACACACTATAGGCCAATCTTTTAAAGTCTGTCGTATAATT---------------------------------------------------------------------------------------------------------
>Fujianacarus_wisterianis_HN237
------------------------------------------ATTTCTTGAGTTCATAAATGAATATATTCCACAAATCACAAAGATATCGGGACTATATATTTTTTCTTCGGG---------------TTTTGA------AGAGCACTTTATGGTTCTTCGTTAAGACTTGCTATACGGTTGGAGTTGGGTCAACCTGGTTCTTTTTTACACCACGATCATTTGTATAACGTTTTTGTTACTTCCCATGCTTTTATTATAATTTTTTTTGTCGTTATG---CCCATTTTAATAGGGGGTTTTGGCAATTGATTGATTCCTTTCTACTTAGGAAGCCATGACATGTACTTTCCTCGAATAAATAAT---------------------------------CTAAGTTTCTGGCTTCTCTTTCCTGCCATTATTTTGTTGGTACTTTCTACCCATCTGAGCCTAGGGGTAGGTACTGGTTGAACTGTTTACCCCCCTTTAGCCAGTATTAGGTTTCATTCTGATTATTCCGTTGACTTAGCTATTTTTTCTCTGCATTTAGGAGGTGTGTCTTCTATTTTGAGTTCTATTAATTTTATTACGACTATTTTTTGTATACGAGTTCACGGGTTAGACAATAATCGTTTGCCTCTTTTTATTTGATCTATGCTCGTCACTTCATTCTTGCTTCTCTTATCTTTACCGGTTTTGGCAGGGGCGATCACTATGCTATTAACTGACCGAAATTTTAATACCTCTTTCTTCGACCCTTTAGGGGGTGGGGATCCTGTTCTATATCAACATCTATTTTGATTTTTTGGTCATCCTGAGGTATATATTCTTATTCTTCCTGGGTTTGGGATTGTT---TCTCAAGTAATTAGGTTTTACTGCGGGAAAACTGAGCCTTTTGGTTATTTAGGTATAACTTATGCGATTTTTTCAATTGGTATCTTAGGGTTTTTTGTCTGAGCACACCATATGTTTACAGTA---------------------------------------------------------------------------------------------------------------------------------------------------------GGTATGGATATTGATACTCGAGCTTATTTCACGGCTGCTACCATGATTATTGGTGTGCCTACGGGAATTAAAATTTTTAGTTGGTTAGCTACTATTGCTTTTAGTAAAGTAAGCTGACAAGTACCAATATATTGAGTAGTGGGGTTTCTCTTCTTGTTCACTCTTGGGGGTTTAACTGGAATTGTACTTTCTAACTCTTGTTTAGATATTGTCTTGCATGAC------------------------------ACTTATTATGTGGTTGCGCACTTTCACTATGTT---------CTTTCTATGGGGGCTGTATTTGCAATTTTTGCTGGAATTACTCATTGAATCGAGACTTTTTATGGGCTAAAGTTGCTTGACTATAAATTAAAAATTCATTTTTTTTTATCTTTTTTA---------------------------GGTGTTAATCTAACTTTT---TTCCCACAACACTTTTTAGGTCTCAATGGCATACCTCGACGTTACTCAGATTTCCCTGATTGTTTTTTTCTTTGAAATTATGTCTCTTCT------------------------------------------------------------------------TTTGGGAGGGTGCTGTCTATCTTTTCG---------------------------------------------------------------------------TTATTTTATTTC------------------------------ACTTTACTAATTTGGGAAGCATTT---------------------------------TCCTTTAAAATGTCCCTATGCAATCATGAATCT------------------------------TCAGTTTCTTCTATCGAATTTTTAATTCCC---AGGCCTGTTAATGAACACACTATAGGCCAATCTTTTAAAGTCTGTCGTATAATT---------------------------------------------------------------------------------------------------------
>Fujianacarus_wisterianis_CQ1
------------------------------------------ATTTCTTGAGTTCATAAATGAATATATTCCACAAATCACAAAGATATCGGGTCTATATATTTTTTCTTCGGG---------------TTTTGA------AGAGCACTTTATGGTTCTTCGTTAAGACTTGCTATACGGTTGGAGTTGGGTCAACCTGGTTCTTTTTTACACCACGATCATTTGTATAACGTTTTTGTTACTTCCCATGCTTTTATTATAATTTTTTTTGTTGTCATA---CCTATTTTAATAGGGGGTTTTGGCAATTGATTAATTCCTTTCTATTTAGGAAGCCATGACATGTATTTTCCTCGAATAAATAAT---------------------------------CTAAGTTTTTGGCTTCTCTTTCCTGCCATTATTTTGTTGGTACTCTCTTCCCATCTGAGCCTAGGGGTAGGTACTGGTTGAACTGTTTACCCCCCTTTAGCCAGTATTAGGTTTCATTCTGATTATTCCGTTGACTTAGCTATTTTTTCTCTTCATTTAGGAGGTGTGTCTTCTATTTTGAGTTCTATTAATTTTATTACTACTATTTTTTGTATACGAGTCCACGGGTTAGACAATAATCGTTTGCCTCTTTTTATTTGATCTATGCTAGTCACTTCATTCTTGCTCCTCTTATCTTTACCGGTCTTGGCAGGGGCGATTACTATGCTATTAACTGACCGAAATTTTAATACCTCTTTCTTCGACCCTTTAGGGGGTGGGGATCCTGTTCTATATCAACATCTATTTTGATTTTTTGGTCATCCTGAGGTATATATTCTTATTCTTCCTGGGTTTGGGATTGTT---TCTCAAGTAATTAGGTTTTACTGCGGGAAAACTGAGCCTTTTGGTTATTTAGGTATAACTTATGCGATTTTTTCAATTGGTATCTTAGGTTTTTTTGTCTGAGCACACCATATGTTTACAGTA---------------------------------------------------------------------------------------------------------------------------------------------------------GGTATGGATATTGATACTCGAGCTTATTTCACGGCTGCTACCATGATTATTGGTGTGCCTACGGGAATTAAAATTTTTAGTTGGTTAGCTACTATTGCTTTTAGTAAAGTAAGTTGACAAGTACCAATATATTGAGTAGTGGGGTTTCTCTTTTTGTTCACTCTTGGGGGTTTAACTGGAATTGTACTTTCTAACTCTTGTTTAGATATTGTCTTGCATGAT------------------------------ACTTATTATGTGGTTGCGCACTTTCACTATGTT---------CTCTCTATGGGGGCTGTATTTGCAATTTTTGCTGGGATAACTCATTGAATCGAGACTTTTTATGGGCTAAAGTTGCTTGACTATAAATTAAAAATTCATTTTTTTTTATCTTTTTTA---------------------------GGTGTTAATCTAACTTTT---TTCCCACAACATTTTTTAGGTCTCAATGGCATACCTCGACGTTACTCAGATTTCCCTGATTGTTTTTTTCTTTGAAATTATGTCTCTTCT------------------------------------------------------------------------TTTGGGAGGGTGCTGTCTATCTTTTCT---------------------------------------------------------------------------TTATTTTATTTC------------------------------ACTTTACTGATTTGGGAAGCATTT---------------------------------TCCTTTAAGATGTCCTTATGCAATCATGAATCT------------------------------TCAGTTTCTTCTATCGAATTTTTAATTCCC---AGGCCTGTTAATGAACACACTATAGGCCAATCTTTTAAAGTCTGTCGTATAATT---------------------------------------------------------------------------------------------------------
>Fragariocoptes_setiger_CM
---------------------------------------------ATATTTGTAAACCGTTGGTTATATTCTACTAATCATAAAGATATTGGTACTATGTATTTTGTTTTTGGG---------------TTTTGG------TCTTCATTTTATGGTACTTCTTTGAGAATGTTGATGCGTTTGGAGCTTAGAAATACGGGTTCCTTGTTTTTTAGAGACCATTCTTATAATGTTTTTGTAACTTCTCACGCTTTTGTCATGATTTTTTTTGTTGTTATG---CCTATTTTGATAGGTGGGTTCGGTAATTGACTTATTCCTATTATGATAGGTTGTCATGATATGGCTTTTCCTCGGCTTAATAAT---------------------------------TTAAGATTTTGGTTGCTTTTTCCTGCGATGTTTTTTCTTTCATCTTCTTCTGTTTTTTTTTTGGGGGCTGGAACTGGATGGACTGTATATCCTCCACTTTCTTCTTTTTTTTATCATTCTGATGGATCAGTAGATTTATTGATTTTTTCTCTTCATATTGGTGGAGTTTCTTCTATTCTGAGTTCTATTAATTTTATTACAACTATTTTTGTAATGCGTTCTGTTGGAATAAATATAATGCGTTTACCATTATTTATTTGATCTATGTTGGTTACATCTTTTTTATTGTTGTTTTCTCTTCCTGTACTTGCTGGAGCTATTACTATGCTTTTGACAGATCGTAATCTTAATACTTCGTTTTTTGATCCTTTGGGTGGTGGTGATCCTATTTTATATCAACATTTGTTTTGGTTTTTTGGTCATCCTGAGGTTTATATTTTAATTCTTCCAGGGTTTGGAATTATT---TCTCAAGTTATTTCTTTTTATTGTGGTAAAACTGAGCCTTTTGGATATTTGGGCATAGTATACGCTATTTTTTCTATTGGATTGTTAGGGTTTGTAGTTTGGGCTCATCATATGTTTACCGTT---------------------------------------------------------------------------------------------------------------------------------------------------------GGTATGGATGTAGACACTCGTGCTTATTTCACTGCTGCTACTATAATTATTGGTGTTCCCACTGGAATTAAGATTTTTAGGTGGATAGCAACTATCGCTTTTTCTGATGTTATTATGGATGTTCCTTTTTATTGATGCTTAGGATTTATTTTCCTATTTACTTTGGGGGGTCTTACTGGTATTATGCTTTCTAATTCTTCTTTGGATATTGTCTTGCACGAC------------------------------ACTTATTATGTAGTTGCTCATTTTCATTATGTA---------CTTTCTATGGGAGCAGTTTTTGCTATTTTTGCTGGGGTTACCCATTGGTTTTACTTGTTTTATGGGTTTAATCTTTCTTGTAATATGCTTAAGGTTCATTTTTGAATATCTTTTTTG---------------------------GGGGTTAATATGACATTT---TTCCCACAGCATTTTTTGGGTCTTAACGGCATGCCACGTCGGTATTCTGATTTTTCTGACTCTTTCTACCTTTGGAATTATGTTTCTTCC------------------------------------------------------------------------GTTGGGAGAATTATTTCTTTTTTCTCT---------------------------------------------------------------------------CTTTTTTACTTT------------------------------GTGTATGTTTTATGAGTAGCTTTT---------------------------------TCTTATAGCTCTATGGTTGTTTCTATG---AGT------------------------------AATTCCACTTCTTTAGAATTTAATCTTATG---ATTCCTTTAGAAGATCATACTTTTATAAAAGGTTGTAAAGGTTCTTTGATGTTTAAT------------------------------------------------------------------------------------------------------
>Euseius_nicholsi
------------------------------------------------ATGATAAATAAGTGGATATCTTCAACTAATCATAAAGACATTGGCACTTTATATTTTATTTTTTCT---------------CTCTGG------GCAGCTATATTGGGAACATCTTTAAGTTTTCTTATTCGTTTAGAGCTGGCTCAGCCAGGATCTCTTTTAATAGAAGATCAAATTTATAATGTTATTGTTACTTTACACGCTTTTGTGATAATTTTTTACATGGTAATG---CCTGCAATAATTGGGGGGTTTGGAAATTGGTTGGTTCCTTTAATAGTAGGGGCCCCTGATATAGCCTTTCCTCGAATAAATAAT---------------------------------ATAAGATTTTGACTTTTACCACCTTCCTTAAGGTTATTATTGATTTTCTCTTTTGTAGAGGGGGGGGCAGGCACCGGTTGAACGGTGTATCCCCCTTTGTCAAGAATTTTTTACCACAGAACTATTTCTGTGGATTTAGTAATTTTTAGGCTTCATTTAGCGGGAATTTCTTCTATTATAGGTGCAATTAATTTTATTAGAACTATTTTAAATATGCGACCTGTTTACATAAAATTAGAGCAGATGCCTTTGTTTGTATGGTCGGTACTAATCACAGCTGTTCTTTTGTTGTTATCTTTACCTGTTTTAGCAGGAGCTATTACTATGCTTTTAACTGATCGTAATTTTAATACATCATTTTTTGATCCTAGTGGTGGTGGGGATCCAGTTTTATACCAGCATTTATTTTGATTTTTTGGGCATCCCGAAGTTTATATTTTAATTTTGCCAGGATTTGGTATTATT---TCTCATACTATTCTATCACAAAGAGGGAAAATACAAACTTTTGGTGCTTTGGGTATAATTTATGCTATATCTGCTATTGGGTTTTTAGGTTTTATTGTGTGAGCTCATCATATGTTTACTGTA---------------------------------------------------------------------------------------------------------------------------------------------------------GGTATAGATGTTGATTCTCGAGCTTATTTTACGGCAGCAACTATAATTATTGCCATTCCTACAGGAATTAAGATTTTTTCATGAGTGTCAACTGTTTTTGGTTCTATATTAAAGTGGAATACGGTTATATTATGAAATATAGGTTTCATTTTTTTATTTTCTATAGGAGGTTTTACAGGTGTAATTTTGGCTAATTCAAGAGTGGATATTGTATTACATGAT------------------------------ACTTATTATGTTGTAGCCCATTTTCATTATGTA---------TTATCAATGGGGGCTGTCTTTGCTATTTTTAGTGGTTTATTCTATTGGTGGCCAATATTTTATAATATTTATTATAGGTCTACTTTTTCTAAAAGACATTTTTGAATTATATTTTTA---------------------------GGAGTAAATTTTACCTTT---TTTCCTCAACATTTCTTAGGTTTAAATGGTATACCTCGTCGTTATTCAGATTATATTGATTATTATTATTTTTGAAACTTTTTTTCTTCT------------------------------------------------------------------------TTTGGAAGAATGTTAAGAATCTTTAGT---------------------------------------------------------------------------AGTCTATTATTA------------------------------ATTTTAATTATTTATAAGAATTAT---------------------------------GTAAATATAAATTATAATTACAGGTTTTCTAAT------------------------------AGAGGCCAATCGGTTGATTGAAACATTCAG---GGTTATCCTGATTATCATTCTTTTGAGGAAAGA------TGTTTAATTTATAAT---------------------------------------------------------------------------------------------------------
>Eriophyes_armandis_Z303
------------------------------------TTGTATAAGTTTAATTTAAGACGATGAATTTTTTCTACCAATCATAAAGATATTGGTACTATGTACTTTTTTTTTGGT---------------TTTTGA------ACGGCCTTTTACGGTTCAGCTCTTAGTCTTATAATGCGGCTTGAGCTTAGACAACCGGGTTCTTTTTCTTTTCATGACCACGTTTATAACGTATTTGTCACTTCTCATGCTTTTATTATAATTTTTTTTGTTGTTATA---CCTATCCTTATAGGTGGTTTCGGTAATTGGTTAATTCCTATTATATTGGGCTGCCACGACATGCATTTTCCTCGTATAAATAAT---------------------------------CTTAGTTTTTGGTTGCTCTTTCCTGCTATAACTTTTTTGGTTCTTTCTATGTATATAAGGTTAGGTGCTGGTACAGGTTGAACTGTGTACCCTCCCTTAAGCTCTATCTCCTTTCATTCAGACCCTGCAGTAGATCTTGCTATCTTTTCCCTTCATGTTGGAGGGGTTTCTTCCATTCTAAGGTCTATTAATTTTATTACAACGGTTATCACTATGCGATTCTCAGGTCTCTTCAGAGAACGTATTCCCTTGTTTATTTGATCTATAGTTGTTACTTCTTTCCTCTTACTCTTTTCTTTGCCAGTTTTAGCAGGAGCTATTACAATGCTGTTAAGAGATCGTAATCTCAACACCTCTTTCTTCGACCCTTTAGGAGGAGGAGACCCTATTCTTTATCAGCATCTCTTCTGATTTTTTGGCCACCCAGAAGTTTATATTTTGATTCTTCCAGGCTTTGGAATTATT---TCCCAAATTATTAGATTCTATTGCGGTAAGTCAGAACCTTTTGGCTACCTCGGTATAGTTTACGCTATTGTTTCCATTGGGGTTCTTGGGTTTGTAGTTTGGGCCCACCACATGTTCACTGTA---------------------------------------------------------------------------------------------------------------------------------------------------------GGAATAGATATTGACACTCGAGCTTATTTTACAGCCGCTACTATAATTATTGGTGTGCCAACAGGGATTAAAATTTTTAGATGATTAGCGACTATTTGTATGTCAAATGTTTCTTGAGAAGTACCTATGCTTTGGGCTGCTGGATTTTTATTTTTATTTACTTTAGGAGGATTAACTGGTATTGTTCTTTCTAATTCTTCTCTAGATGTTGTGTTGCATGAC------------------------------AGGTATTATGTTGTAGCTCATTTTCATTATGTT---------TTATCCATGGGTGCCGTTTTCGCTATTTTTGCGGGGCTAACCCACTGGCTCCAAGTTTTTTATGGTTTCAAATGTAATACACTTGCTCTTAAATTTCACTTTGGTATCTCTTTCTTG---------------------------GGTGTTAACTTAACTTTT---TTCCCCCAACATTTTTTAGGGTTAAATGGCATGCCCCGTCGTTACTCAGACTATAGAGATTCTTTTTATCTTTGAAATTATATCTCTTCA------------------------------------------------------------------------GTTGGATCTGTCATTTCAATTTTCTCT---------------------------------------------------------------------------CTTCTTATATTT------------------------------GCTTTTCTAGTATGGAAAGGGTTA---------------------------------GGTGGGAAAATATGATTTTTCAGAGCTTCTGGA------------------------------AATTCCTCTTCCCCCGAGAATCTATTTTTT---TTTCCGATGCCTGAGCACTCATTTGAGCAGCCTGTTAAAGCTGTTATAATATTTAAA------------------------------------------------------------------------------------------------------
>Eremobates_cf._palpisetulosus
---------------------------------------------------TTACCGCGATGATTATATTCTACAAATCACAAAGATATTGGAACTCTATACTTAATCTTCGGT---------------GCATGA------TCCGCAATATTTGGTACAGCATTAAGTCTCCTAATTCGAGCAGAACTAGGTCAACCAAGATCATTAATTGGAGATGATCAAATTTATAACGTTATTGTCACAGCTCACGCATTCGTAATAATCTTTTTTATAGTTATA---CCAATTATAATTGGAGGATTTGGAAATTGACTTGTTCCGTTAATAATTGGGGCACCAGATATAGCATTTCCACGTATAAATAAT---------------------------------ATAAGATTCTGACTCCTACCACCATCAATTATCCTTCTAATAAGATCTTCCATAGTAGAAAGAGGAGCAGGAACTGGTTGAACAGTTTATCCACCCTTAGCCAACAATATTTCCCACGCCGGCAGATCAGTAGATTTAACAATCTTTTCTCTACATTTAGCAGGTATTTCTTCTATTCTTGGTGCTATTAACTTCATCACCACAATCATTAATATACGATCACCAGGTATAACATTCGAACGTATACCACTATTCGTATGATCAGTTTTTATTACTGCTATTCTTTTACTTCTATCTTTACCCGTATTAGCAGGTGCCATTACTATGTTATTAACAGATCGCAACTTTAATACATCATTTTTTGATCCAGCAGGAGGTGGTGATCCAATCTTATATCAACACTTATTTTGATTTTTCGGTCACCCAGAAGTATACATTTTAATTCTTCCAGGATTCGGTATAATT---TCTCATATTATTAGTCATTATGCCGGAAAAAAGGAACCATTTGGAACTCTTGGTATAATTTACGCTATAGTTGGAATTGGTTATTTAGGATTCTGTGTATGAGCTCATCATATATTTACTGTT---------------------------------------------------------------------------------------------------------------------------------------------------------GGTATAGATGTTGACACACGAGCTTACTTTACATCAGCCACTATAATTATTGCTGTACCGACGGGGATCAAAATCTTTAGTTGATTAGCTACACTCCATGGGTCTATTTTATCATACGAAACCCCCTTATTATGAGCTTTAGGTTTTGTATTTTTATTCACAATTGGAGGTATAACCGGAGTTGTTTTAGCAAACTCTTCATTGGATATCGTTTTACATGAC------------------------------ACTTATTATGTTGTAGCCCATTTCCATTACGTC---------CTATCAATAGGAGCCGTATTTGCTATCATAAGTGGAGTAACCCATTGATTCCCCATATTCTTTGGATTAACAATAAACTCCAAATGACTAAAAATTCATTTTGCTCTCATATTTACA---------------------------GGTGTTAACATCACATTT---TTCCCACAACACTTCCTGGGTCTAAGAGGTATGCCACGACGATACTCAGACTACCCAGACGCTTACACTACATGAAATGTTGTTTCATCT------------------------------------------------------------------------CTAGGCTCTACACTCTCATTTGTTGCT---------------------------------------------------------------------------ATCATCTGATTT------------------------------ATATTTATTTTATGAGATGCTGCA---------------------------------GCATCAAACTATCCTATTATTTCCTCAGAACAC------------------------------TTACCATCATCCATTGAATGAATACACAAC---ATTCCTCCAATTAGTCACACATATAACCAATTA------GTTCTACTTATCAAA---------------------------------------------------------------------------------------------------------
>Epitrimerus_sp.nov._Z338
---------------------------------ATAAAAATATTTCAACCC------CGATGAATTTATTCTACAAACCATAAAGATATCGGAACCCTTTATTTCTTTTTTGGT---------------TTTTGG------ACAGCTTTTTATGGTTCGACCTTAAGGGTGCTGATACGCCTAGAATTGGGTGGGTCTGGCTCATTTATTTTTCACGATCACGTCTACAACGTGTTCGTCACATCCCATGCTTTTATTATAATCTTTTTTGTTGTGATG---CCCGTTTTGATGGGGGGTTTTGGGAACTGGCTTATTCCTTTGATATTAGGTTGCCAAGATATGCACTTTCCCCGCATAAATAAT---------------------------------TTAAGATTCTGGCTTCTTCTTCCTGCCATAACTTTTTTGATTCTATCTTCTTATTTATCACTAGGCTGTGGTACCGGTTGGACAGTGTACCCCCCTCTTTCGAGAATTTACTTTCACAACGATATTTCTGTAGATTTAGCTATTTTCTCCCTTCATTTAGGAGGAGTTTCTTCTATTCTTAGGTCTATTAATTTTATCACGACTATTAGGGTCATACGTTTTTCAGGGATAGTCATAGAACGAGTTCCTTTATTTATTTGGTCTATGTTGGTTACTTCTTTTTTGCTTTTGTTTTCTTTACCTGTCCTAGCAGGAGCAATTACCATACTCTTGACTGACCGAAATATTAACACCTCTTTTTTCGACCCTTTAGGAGGGGGAGACCCAATTCTCTACCAACACCTTTTTTGATTTTTTGGTCATCCAGAAGTTTACATTCTAATTTTACCTGGGTTCGGTATTATT---TCTCAAGTCTTAAGTTTTTATTGTGGGAAAAGAGAACCTTTCGGATATCTGGGCATGGTTTATGCTATCTTTTCTATTGGAGTGTTGGGATTTTTGGTATGAGCCCACCACATGTTTACAGTA---------------------------------------------------------------------------------------------------------------------------------------------------------GGGATGGATATTGACACTCGGGCTTACTTTACTGCAGCCACCATAATTATTGGGGTTCCAACTGGTATTAAAATTTTTAGTTGGCTAGCCACAATTAGTATATCTTCGGTTACTTGGGAGGTTCCGATATATTGGTGTATTGGTTTTTTGTTCCTTTTTACTTTAGGGGGATTGACTGGAATCGTTCTTTCTAATTCCTCATTGGACACAGTCCTACATGAT------------------------------ACTTATTACGTTGTTGCTCATTTTCATTATGTT---------CTTTCAATGGGGGCAGTTTTTGCGATTTTTGCTGGCATCACTCATTGATTTCAGATTTTCTATGGGGCTAAAATCAGCAATTGAAAGTTAAAATCTCATTTTATTTTAACCTTCTTA---------------------------GGAGTTAATCTAACTTTC---TTTCCCCAACACTTTTTGGGGCTCAATGGGATACCTCGGCGCTATTCAGACTATCCTGACTCTTTTTACATATGGAATCTTGTTTCCTCG------------------------------------------------------------------------GTTGGTTCCATGTTAAGAATCTTTAGG---------------------------------------------------------------------------CTTTGTTACTTT------------------------------GGCTATATCATACTAGAGAGCATT---------------------------------ATCAAGAAAATAAAATTTTTTTCCATTCTATCT------------------------------TCC---TCCTCTTTAGAAGGTTTATGAATA---TATCCCATTAAAGAACATACTTTAGACTCTCCTGTTAAATGTTTGTATATGTTCAAG------------------------------------------------------------------------------------------------------
>Epitrimerus_sp.nov._SD25
---------------------------------------ATTTTTTACAGGATAAATCGATGAATCTATTCTACCAACCATAAAGATATTGGTACAATATATTTTTTATTTGGT---------------TTTTGG------ACTGCTTTTTATGGTTCTTCTTTAAGCTTAGTAATGCGCTTAGAGCTAGGTCAACCTGGATCTTTAATTTTTCACGATCACGTTTACAATGTTTTTGTCACCGCCCATGCCTTTATCATGATTTTTTTTGTAGTTATA---CCCATCTTAATAGGAGGCTTCGGAAATTGACTAATTCCTTTACTTTTAGGGTGTCACGATATACACTTCCCTCGTATAAATAAT---------------------------------TTAAGATTTTGACTCCTATTCCCAGCTATGTCTTTTCTTGTTCTTTCTTCTCATTTGTCTTTAGGGGCTGGTACTGGTTGAACAGTTTACCCGCCTTTATCTTCTGTAACTTATCATTCAGATATTTCGGTCGACTTGGCCATCTTTTCCCTGCATCTGGGAGGAGTTTCTTCTATTTTGAGCTCGATCAATTTTATTACAAGAGTTTTTATAATACGATTCTCTGGTCTTTACACCGAACGCTACCCTCTTTTCATTTGGTCTATGCTGGTAACCTCTTTTCTGTTGCTGTTTTCTTTGCCAGTCTTAGCAGGAGCTATTACGATACTTCTTACTGATCGTAACATAAATACCTCCTTTTTCGACCCTTTAGGTGGGGGGGATCCAATTTTATATCAACATCTTTTCTGGTTTTTTGGTCACCCAGAAGTTTATATTCTCATCCTACCAGGTTTTGGTATCATC---TCCCAAGTTATTAGCTTTTATTGTGGGAAACCTGAGCCTTTCGGTTATCTAGGTATAGTTTACGCTATTTTTTCCATTGGAGTCCTAGGATTTTTAGTTTGGGCCCACCATATATTCACAGTT---------------------------------------------------------------------------------------------------------------------------------------------------------GGCATAGATATTGATACTCGAGCATATTTCACTGCTGCTACTATAATTATTGGAGTCCCTACTGGTATTAAAATTTTTAGATGACTAGCAACTATCGCTTTTTCCAATGTCTCTTGAGAGGCCCCTATATATTGAAGAGGGGGGTTCTTGTTTCTTTTCACTTTAGGAGGTTTGACAGGAATTGTTCTTTCCAATTCCTCATTAGATGTTGTTCTTCATGAC------------------------------ACATATTACGTAGTAGCTCACTTTCATTATGTT---------CTTTCGATAGGGGCAGTTTTTGCTATTTTTGCAGGGCTTACTCATTGATTCCAGTCTTTCTACGGTATTAAAATCAGGGACTCTTCCTTAAAGCTCCATTTTTATCTTTCTTTTATT---------------------------GGGGTTAACATAACCTTT---TTGCCCCAACATTTTTTGGGCCTTAATGGCATGCCACGTCGCTATTCTGACTACCCAGATTCTTTTTTCTTATGAAACTACGTATCCTCT------------------------------------------------------------------------GTAGGCTCCTTTATTTCAATGTATTCT---------------------------------------------------------------------------TTATTTTATTTT------------------------------ACAGTTTTGGTTTGACAGTGTTTA---------------------------------TCTTTCAAAAATAACCTTTCTAATTTTGAAGGT------------------------------TCTTCTTCTTTTATTGAAATCTCTTTTTCG---CTCCCTCTACCAGAACACACTTTAGATCAATCAGTCAAGCCTATTTTGGGGTCAGTT------------------------------------------------------------------------------------------------------
>Epitrimerus_sabinae_S83
---------------------------------------------------------------ATTTACTCTACCAATCATAAAGATATTGGTAGTATGTATTTTTTTTTTGGT---------------TTCTGA------ACTGCTTTTTACGGGTCTATGCTCAGATTGGTAATGCGTTTGGAGCTAAGCCAACCGGGCTCCTTTATTTTTCATGACCACCTATATAATGTTTTCGTCACATCTCATGCTTTTATTATGATTTTCTTTGTAGTGATA---CCTGTTTTAATGGGTGGATTTGGTAACTGGCTTATCCCTTTGATGCTAGGTGCCCACGATATGCACTTCCCTCGAATAAACAAT---------------------------------CTAAGGTTTTGACTTTTATTTCCGGCCATGGCCTTTTTAGTTCTTTCTTCTTATGTATCCCTAGGGGCGGGCACAGGTTGAACAGTTTACCCCCCTCTTTCCGGTGTCTTATTTCATACGGATTTGTCGGTTGACATGGCTATTTTTTCTCTCCATTTAGGGGGGGTTTCCTCTATTCTTAGGTCTATTAATTTTATTACCACAGTATTAGTTATACGCTTTTCTAGTATATTTATAGAACGAATCCCCCTTTTTATTTGATCTATGATGGTGACTTCTTTTCTATTACTTTTTTCCCTGCCTGTGTTAGCTGGCGCGATCACTATGCTCTTAGCAGATCGAAATCTTAACACATCTTTCTTTGACCCCTTAGGCGGCGGCGATCCTATTTTGTATCAGCATTTGTTTTGATTTTTTGGGCACCCTGAGGTTTATATTTTGATTCTCCCTGGTTTCGGGATTATC---TCACAGGTTATTAGTTTCTACTGTGGGAAGACGGAACCTTTCGGGTACTTAGGAATAGTTTACGCCATCATTTCTATCGGAGTTTTGGGATTTCTGGTTTGAGCTCACCACATGTTCACGGTG---------------------------------------------------------------------------------------------------------------------------------------------------------GGGATAGATGTAGATACCCGAGCCTATTTTACTGCAGCCACTATGATTATTGGTGTCCCCACTGGAATCAAGATTTTTAGATGGTTAGCAACTATCTCCATGTCCAACGTTTCTTGGGAGGTCCCTATACTTTGAAGAGTGGGGTTCTTGTTTTTATTTACTTTAGGGGGCTTGACAGGTATTGTTCTTTCTAATTCTTCCCTAGACGTTGTTCTTCATGAC------------------------------ACATACTACGTGGTAGCTCACTTTCATTATGTT---------TTATCTATGGGGGCTGTATTCGCTATTTTTGCTGGTCTGACGCATTGACTTCAGATTTTTTATGGTTTCAAAATTAGGGAACTTCACCTTAAAATCCAGTTCTACACTATATTTGTG---------------------------GGGGTTAATTTAACTTTT---TTTCCACAACATTTTTTAGGCCTTAATGGCATACCCCGGCGATACTCTGACTACACAGATTCTTTTTACTTATGAAACTATATCTCTTCT------------------------------------------------------------------------GTGGGTTCCTTTATATCCATATTTTCT---------------------------------------------------------------------------CTTTTTTATTTT------------------------------ACTTTCCTAGTTTGACAAAACTTA---------------------------------GGGTTCAAATCTTTAATGACCTTTATGGGTAGT------------------------------AGTTCTACTTCCTCAGAATTTTCTGTTGCG---ATACCTTTGCCTGAGCACAGCTTAGAGCAACCTGTTAAGTCTTTATTGATACACAAA------------------------------------------------------------------------------------------------------
>Epitrimerus_sabinae_HEN25
------------------------------------ATATTAAATCTAAATCTAAGCCGTTGAATTTACTCTACCAATCATAAAGATATTGGTAGTATGTATTTTTTTTTTGGT---------------TTCTGA------ACTGCTTTTTACGGGTCTATGCTCAGATTGGTAATGCGTTTGGAGCTAAGCCAACCGGGCTCCTTTATTTTTCATGACCACCTATATAATGTTTTCGTCACATCTCATGCTTTTATTATGATTTTCTTTGTAGTGATA---CCTGTTTTAATGGGTGGATTTGGTAACTGGCTTATCCCTTTGATGCTAGGTGCCCACGATATGCACTTCCCTCGAATAAACAAT---------------------------------CTAAGGTTTTGACTTTTATTTCCGGCCATGGCCTTTTTAGTTCTTTCTTCTTATGTATCCCTAGGGGCGGGCACAGGTTGAACAGTTTACCCCCCTCTTTCCGGTGTCTTATTTCATACGGATTTGTCAGTTGACATGGCTATTTTTTCTCTCCATTTAGGAGGGGTTTCTTCTATTCTTAGGTCTATTAATTTTATTACCACAGTATTAGTTATACGCTTTTCTAGTATATTTATAGAACGAATCCCCCTTTTTATTTGATCTATGATGGTGACTTCTTTTCTATTACTTTTTTCCCTGCCTGTGTTAGCTGGCGCGATCACTATGCTCTTAGCAGATCGAAATCTTAACACATCTTTCTTTGACCCCTTAGGCGGCGGCGATCCTATTTTGTATCAGCATTTGTTTTGATTTTTTGGGCACCCTGAGGTTTATATTTTGATTCTCCCTGGTTTCGGGATTATC---TCACAGGTTATTAGTTTCTACTGTGGGAAGACGGAACCTTTCGGGTACTTAGGAATAGTTTACGCCATCATTTCTATCGGAGTTTTGGGATTTCTGGTTTGAGCTCACCACATGTTCACGGTG---------------------------------------------------------------------------------------------------------------------------------------------------------GGGATAGATGTAGATACCCGAGCCTATTTTACTGCAGCCACTATGATTATTGGTGTCCCCACTGGAATCAAGATTTTTAGATGGTTAGCAACTATCTCCATGTCCAACGTTTCTTGGGAGGTCCCTATACTTTGAAGAGTGGGGTTCTTGTTTTTATTTACTTTAGGGGGCTTGACAGGTATTGTTCTTTCTAATTCTTCCCTAGACGTTGTTCTTCATGAC------------------------------ACATACTACGTGGTAGCTCACTTTCATTATGTT---------TTATCTATGGGGGCTGTATTCGCTATTTTTGCTGGTCTGACGCATTGACTTCAGATTTTTTATGGTTTCAAAATTAGGGAACTTCACCTTAAAATCCAGTTCTACACTATATTTGTG---------------------------GGGGTTAATTTAACTTTT---TTTCCACAACATTTTTTAGGCCTTAATGGCATACCCCGGCGATACTCTGACTACACAGATTCTTTTTACTTATGAAACTATATCTCTTCT------------------------------------------------------------------------GTGGGTTCCTTTATATCCATATTTTCT---------------------------------------------------------------------------CTTTTTTATTTT------------------------------ACTTTCCTAGTTTGACAAAACTTA---------------------------------GGGTTCAAATCTTTAATGACCTTTATGGGTAGT------------------------------AGTTCTACTTCCTCAGAATTTTCTGTTGCG---ATACCTTTGCCTGAGCACAGCTTAGAGCAACCTGTTAAGTCTTTATTGATACACAAA------------------------------------------------------------------------------------------------------
>Epitrimerus_sabinae_GZ121
---------------------------------ATAAATATAAAGTATTTTTTTGAACGTTGATTTTACTCTACTAATCATAAAGATATCGGCACAATATACCTATTTTTTGGG---------------TTTTGA------ACGGCTCTTTATGGTTCTTCTTTAAGTTTGCTAATTCGGTTAGAATTAAGACAACCAGGCTCTTTCGTGTTTAATGATAGAATTTACAATGTTTTCGTTACTTCGCATGCTTTTGTTATGATTTTTTTTGTAGTTATA---CCTATTTTAATAGGTGGTTTTGGAAATTGATTAATCCCTTTAATATTAGGAGCACACGATATGCATTTTCCTCGAATAAATAAT---------------------------------TTGAGATTCTGAATATTGTTTCCTGCAATAGTGTTTTTAATTCTATCTTCTTACTGAGGTTTGGGTGCAGGTACAGGTTGAACTGTATACCCTCCTCTGTCTAGAATTTCTTATCATTCTGATTATTCGGTAGACTTAGCCATTTTTTCACTGCATTTAGGTGGAATTTCATCTATTTTAAGTTCAATTAATTTCATTTCTACAGTTTTTAGGATACGAGCTTCTGGAATGCTTGCTGAACGAATATCACTGTTTATTTGGGCTATAATGGTGACTTCTTTTTTACTTTTATTTTCTTTACCAGTCTTAGCTGGAGCTATTACTATGTTGTTAACAGATCGAAATATTAACACATCTTTTTTTGACCCAATGGGTGGAGGGGACCCAATCTTGTATCAACATTTATTTTGATTTTTTGGCCATCCTGAAGTATACATTCTTATTCTACCAGGTTTCGGTATTATC---TCACAGATTATTAGATTTTACTGTGGAAAAAGAGAACCTTTTGGCTACTTAGGGATGGTTTATGCTATTATTTCTATTGGTGTGTTAGGATTTTTAGTTTGAGCTCATCATATGTTTACCGTA---------------------------------------------------------------------------------------------------------------------------------------------------------GGCATAGATGTAGACACACGAGCTTATTTTACTGCAGCTACTATAATTATTGGAGTACCTACTGGAATTAAAATTTTTAGTTGAATTGCGACTATTTCTCTTTCTAAGGTTTCTTGAGAATCTCCTATATTTTGAGCTTTAGGCTTCATTTTTTTATTTACTTTAGGTGGATTAACAGGAATCGTTTTATCTAATTCTTCTTTAGACGTTGTTTTACACGAT------------------------------ACTTATTATGTAGTAGCTCACTTTCATTATGTC---------CTTTCAATAGGAGCTGTATTTGCGATTTTTGCAGGTTTAACTCATTGGTCTCAAATTTTTTATGGGTTGAAAATAAGGGAAACAAACTTAAAGACTCAATTTTTTTTATCTTTTATC---------------------------GGAGTTAATATAACTTTT---TTTCCTCAGCATTTCTTGGGTTTAAATGGTATACCACGGCGTTATTCTGACTTTCCTGACTCTTTCTATCTATGGAATTTAGTCTCTTCT------------------------------------------------------------------------ATTGGGTCAATAATTTCTATTTTTTCT---------------------------------------------------------------------------TTACTATATTTT------------------------------ATTTATTTAGTTTGATTATCATTC---------------------------------TCAGAAAAAATGAAATTAGTGATAGCTTTTAGT------------------------------CAAGCTTCTTCA---GAGTCTTTTGCTTCC---TATCCTATAGAAGAACATACTTTTGAGTGGCCCATAAAAACTGTTCATAAT------------------------------------------------------------------------------------------------------------
>Epitrimerus_pyri_AH40
------------------------------------------ATTCATTATGTTTCCCGCTGATTTTATTCTACCAATCATAAAGACATTGGGAGAATATATTTTTTCTTTGGA---------------TTTTGA------ACAGCCTTTTATGGTACTTCTCTTAGAATGCTCATGCGCTTAGAGTTAAGCCAGCCAGGTTCCTTTATTTTTCATGATCATGTATATAATGTCTTCGTGACTTCTCACGCTTTTATCATAATTTTTTTTGTGGTTATG---CCTGTTCTTATAGGAGGGTTCGGTAATTGATTAATTCCTGTTTTCTTGGGGTGTCATGATATACATTTTCCCCGAATAAATAAT---------------------------------TTAAGGTTTTGGTTACTTTTCCCTGCTATGACTTTATTAATCTTGTCAGGAGTTGTTTCATTGGGGGCTGGTACAGGTTGGACTGTCTATCCCCCTCTCTCCAGTTCTTCGTATCATGCAGATTTCTCTGTAGACCTAGCTATCTTTTCCTTACACTTGGGTGGCGTTTCTTCCATCTTGAGGTCGATCAATTTTATTAGGACCATTGGTAGAATGCGTTTAAGAGGGGCTATGATAGACCGTCTTCCATTGTTTATTTGATCAATGCTTGTTACTTCTTTCCTTCTGTTATTTTCTCTCCCTGTTCTAGCAGGGGCTATTACTATGCTTTTAACTGACCGTAATTTAAACACTTCTTTCTTTGACCCTCTAGGAGGGGGCGATCCTGTGTTGTATCAGCATCTATTTTGATTCTTCGGGCACCCCGAAGTTTATATTCTCATTCTCCCTGGTTTTGGTATTATC---TCCCAAGTCCTTAGATTTTATTGTGGTAAGTCTGAGCCTTTTGGGTATCTAGGTATAGTATATGCTATTATTTCTATTGGAATTTTAGGATTTTTAGTTTGGGCTCATCATATGTTTACCGTT---------------------------------------------------------------------------------------------------------------------------------------------------------GGTATAGATATTGATACTCGTGCTTATTTCACTGCGGCTACTATAGTTATTGGAGTCCCTACCGGCATTAAGATTTTTAGGTGGTTGGCGACAATTTCTTTGTCTAATGTCTCTTGAGAGGCTCCTATGTTATGGTGTGTGGGTTTTTTGTTTTTATTCACTTTAGGGGGCTTAACAGGAATTGTTTTGTCCAATTCTTCATTGGATATTGTTTTGCATGAT------------------------------ACTTATTATGTAGTTGCTCATTTTCACTATGTT---------CTCTCTATGGGTGCTGTCTTTGCAATTTTTGCCGGTCTGATTCATTGGAGGCAGTCTTTTTATGGATTTAAATTTAGGGACCTTTCTCTTAAAGTCCACTTTATCATTAGTTTCCTA---------------------------GGAGTGAATCTTACTTTT---TTTCCCCAACATTTTTTAGGCCTCAATGGAATACCCCGCCGGTATTCGGATTACCCTGATTCTTTTTATATTCTTAATATGTTGTCCTCT------------------------------------------------------------------------GTCGGTTCTGTTGTTTCTCTTTTTTCT---------------------------------------------------------------------------CTAATTTATTTT------------------------------TGTGTTATTTTATGAGAAAGGTTG---------------------------------TCATTAAAAACTAATCTTTTAAATTTTAGAGGT------------------------------TGCTCTTCTATGACCGAATCTTGTATGTTT---TATCCTTTTGAAGATCACACTTTTTCGTTCTCAGTTAAACCTTGTTCTATAAGGTCT------------------------------------------------------------------------------------------------------
>Epitrimerus_cf._spirae_KK1
---------------------------------------------ATTTATTTTTCTCGGTGGTTTAATTCTACTAACCATAAGGATATCGGTTCTATATATTTCTTTTTTGGG---------------TTTTGG------ACTGCAGTGTACGGTTCTTCTTTAAGAGTTATCATACGTTTAGAACTTAGGCAGCCAGGGTCCATTATCTTTCATGATCATTTATATAATGTTTTTGTAACTTCTCATGCTTTTATTATAATTTTTTTTGTAGTTATG---CCCGTTTTAATAGGAGGTTTTGGAAATTGATTAATTCCCTTAATATTAGGTTGTCATGATATACATTTTCCTCGTTTAAATAAC---------------------------------TTGAGTTTTTGAATACTTTTTCCTTCCATAATTTTTTTAGTTTTATCGTCTTATGTTTCCTTAGGTGCAGGGACTGGTTGGACGGTTTACCCTCCTCTCTCTTCTATTTATTTTCACACTGATTTTTCTGTTGATTTGGTAATTTTTTCTCTTCACTTAGGAGGGGTATCTTCAATTTTTAGATCTATTAATTTTATTACAACCGTTTTTTCGATACGATTTGGTAAAATATTGTTAGATCGTATTCCTTTATTTCTATGGTCTATAGTAGTTACTTCTTTTTTACTTTTATTTTCTTTGCCTGTGTTGGCTGGAGCTATTACTATGTTGCTAACAGATCGAAATCTTAACACTTCTTTTTTCGACCCATTAGGAGGAGGGGATCCAATTTTATATCAGCATTTATTTTGATTTTTTGGACACCCTGAAGTTTATATTTTGATTCTACCAGGATTTGGTATTATT---TCACAAGTTATTAGTTTTTATTCAGGTAAGTCAGAACCTTTTGGTTATTTAGGCATAGTTTATGCAATTTTTTCAATTGGAATTCTGGGATTTTTAGTTTGAGCTCACCATATGTTTACTGTT---------------------------------------------------------------------------------------------------------------------------------------------------------GGCATAGATGTAGATACTCGAGCTTATTTTACGGCCGCTACAATAATTATTGGAGTGCCTACTGGCATTAAAATTTTTAGCTGATTAGCTACTATTAGCATATCGGATGTTTCTTGAGAAGTTCCAATATACTGAGCAATTGGATTCCTTTTTTTGTTTACATTAGGGGGATTAACGGGCATTGTTCTATCTAATTCTAGTTTAGATACGGTTTTACATGAT------------------------------ACATATTATGTGGTAGCTCATTTTCATTATGTT---------TTATCTATAGGTGCCGTTTTTGCCATTTTTTCTGGTTTATCCCATTGATTCCACTGTTTTTATGGGATTAAAATTAATGAAAAAAGTTTAAAATCACATTTTTTTTTGTCCTTTATT---------------------------GGGGTTAATTTAACTTTT---TTTCCTCAACATTTTTTGGGTCTTAATGGGATGCCTCGTCGCTATTCAGATTATGCCGACTCTTTTTACTTTTGAAATTTGATTTCCTCA------------------------------------------------------------------------GTAGGGTCTGTAGTTTCTATATTTTCT---------------------------------------------------------------------------CTTTTATTTTTT------------------------------TTGACGGTTATTTGGAAATCTTTA---------------------------------GTAAATCAAGAAAATTTAATTCAAAGAATTAGA------------------------------ACCCCTTCTATTTTAGAGTACCATCTAAAC---TCTCCCCTAGAGGAGCATTCCATAGAGCAAGCAGTTAAACCCTGTTTGATAAGG---------------------------------------------------------------------------------------------------------
>Epitrimerus_c.f._sabinae_Z300
---------------------------------ATAAATATAAAGTATTTTTTTGAACGTTGATTTTATTCTACTAATCATAAAGATATCGGCACAATATACCTATTTTTTGGG---------------TTTTGA------ACGGCTCTTTATGGTTCTTCTTTAAGTTTGCTAATTCGGTTAGAATTAAGACAACCAGGTTCTTTCGTGTTTAATGATAGAATTTACAATGTTTTCGTTACTTCGCATGCTTTTGTTATGATTTTTTTTGTAGTTATA---CCTATTTTAATAGGTGGTTTTGGAAATTGATTAATCCCTTTAATATTAGGAGCACACGATATGCATTTTCCTCGAATAAATAAT---------------------------------TTGAGATTCTGAATATTGTTTCCTGCAATAGTGTTTTTAATTCTATCTTCTTACTGAGGTTTGGGTGCAGGTACAGGTTGAACTGTATACCCTCCTCTGTCTAGAATTTCTTATCATTCTGATTATTCGGTAGATTTAGCCATTTTTTCACTGCATTTAGGTGGAATTTCATCTATTTTAAGTTCAATTAATTTCATTTCTACAGTTTTTAGGATACGAGCTTCTGGAATGCTTGCTGAACGAATATCACTGTTTATTTGGGCTATAATGGTGACTTCTTTTTTACTTTTATTTTCTTTACCAGTCTTAGCTGGAGCTATTACTATGTTGTTAACAGATCGAAATATTAACACATCTTTTTTTGACCCAATGGGTGGAGGGGACCCAATCTTGTATCAACATTTATTTTGATTTTTTGGCCATCCTGAAGTATACATTCTTATTCTACCAGGTTTCGGTATTATC---TCACAGATTATTAGATTTTACTGTGGAAAAAGAGAACCTTTTGGTTACTTAGGGATGGTTTATGCTATTATTTCTATTGGTGTGTTAGGATTTTTAGTTTGAGCTCATCATATATTTACCGTA---------------------------------------------------------------------------------------------------------------------------------------------------------GGCATAGATGTAGACACACGAGCTTACTTTACTGCAGCTACTATAATTATTGGAGTACCTACTGGAATTAAAATTTTTAGTTGAATTGCGACTATTTCTCTTTCTAAGGTTTCTTGAGAATCTCCTATATTTTGAGCTTTAGGCTTCATTTTTTTATTTACTTTAGGTGGATTAACAGGAATCGTTTTATCTAATTCGTCTTTAGACGTTGTTTTACACGAT------------------------------ACTTATTATGTAGTAGCTCACTTTCATTATGTC---------CTTTCAATAGGAGCTGTATTTGCGATTTTTGCAGGCCTAACTCATTGGTCTCAAATTTTTTATGGGTTGAAAATAAGGGAAACAAACTTAAAGACTCAATTTTTTTTATCTTTTATT---------------------------GGAGTTAATATAACTTTT---TTTCCTCAGCATTTTTTGGGTTTAAATGGTATACCACGGCGTTATTCTGACTTTCCTGACTCTTTTTATCTATGGAATTTAGTCTCTTCT------------------------------------------------------------------------ATTGGGTCAATAATTTCTATTTTTTCT---------------------------------------------------------------------------TTACTTTATTTT------------------------------ATTTATTTAGTTTGATTATCATTC---------------------------------TCAGAAAAAATGAAATTAGTAATAGCTTTTAGT------------------------------CAAGCTTCTTCA---GAGTCTTTTGCTTCC---TATCCTATAGAAGAACATACTTTTGAGTGGCCCATAAAAACTGTTCATAAT------------------------------------------------------------------------------------------------------------
>Epilohmannia_sp2.
------------------------------------------------------ATGCGATGACTTTACTCAACTAATCACAAAGACATTGGCACTATGTACTTCGTCTTCGGC---------------ATTTGA------GCTGGAATAATGGGGTCCTCCCTTAGGTTCCTAGTTCGTTTAGAACTAGGGCAAGTCGGCTCTTTGATGGAAAATGATCAAATTTATAATGTAATTGTGACCGCTCATGCCTTCGTGATGATTTTCTTTATGGTAATG---CCTATTATAATTGGAGGGTTCGGAAATTGATTGGTTCCCATAATACTGGGGGCTCAAGATATGGCCTTCCCCCGCATGAATAAC---------------------------------ATGAGATTCTGACTTCTTCCTCCTTCTGTGTGTATATTGAGTTTGTCTGCGTTCGTAGGTGTAGGATCTGGAACGGGGTGAACTGTATACCCCCCCCTGTCCGGCATAAACTTTCATTCCGGAGGATCTGTAGACCTGGTTATTTTTAGACTCCATCTTGCAGGAGTGTCCTCCATTTTAGGGGCCATTAATTTCATTACTACTATTTTAAACATGCGTTCTTCCCTAAGAAGAAGAGAGCAAATACCTTTGTTTGTATGATCGGTTTTAATTACGGCATTCCTTTTACTGTTTTCCTTACCAGTTTTAGCAGGTGCTATCACCATGCTCTTGACAGACCGAAACTTTAACACATCCTTCTTTGATCCTGTGGGGGGAGGAGACCCCATTTTATATCAGCACTTGTTTTGATTTTTCGGCCACCCGGAAGTTTACATTCTAATTCTGCCCGGTTTTGGCATGATT---TCTCATATTATTGCATTTTACAGGGGAAAAAAGGAACCATTTGGTAGTTTAGGTATAATTTATTCGATGGCTTCAATCGGAGTCTTGGGCTTTCTGGTGTGAGCACACCACATGTTTACTGTT---------------------------------------------------------------------------------------------------------------------------------------------------------GGGATAGATATCGATACCCGAGCCTATTTTACGGCTGCTACCATAATCATTGCCATCCCAACAGGCGTAAAAACGTTTAGCTGACTTGTCACTATAATAGGATCTTATGTATCCTTTGATACTCCTATACTATGGTCTATGGGTTTTGTGTTCTTATTCACGGTTGGGGGATTAACAGGAATCGTTTTATCTAATTCATCTTTAGATATTGTACTGCATGAT------------------------------TCATATTATGTTGTTGCACATTTTCATTACGTC---------TTGTCAATAGGCGCTGTGTTTGCCATCATAGCCGGAGTGACCCATTGATTCCCGCTCATTTTCGGCATCTCAATGAAACCAAAGTTGTTAAAAATCCAGTTTACGTCAATGTTCGTG---------------------------GGGGTCAACATAACATTT---TTTCCACAACATTTCCTCGGCTTAAATGGTATACCACGTCGTTACTCTGACTTCCCGGACTTTTTCTCTTCCTGAAACATTGTTTCTTCG------------------------------------------------------------------------ATGGGATCTGTGCTATCCATATTTTCT---------------------------------------------------------------------------TCTGTCATAATG------------------------------GTTTTAATTATAATTGAAGCTATC---------------------------------CTATGACCAGGAAATAATTTAAGTTCATCCTTT------------------------------AAAAACTCCAACGCCGAATGATACAATGGC---TACTCAACCCCCAGACACACTTTTAATCAGTCA------ATTGTGACCTTCAATAAAATTCTC------------------------------------------------------------------------------------------------
>E1
---ATATCTAAAGTATTTGCAATACTTTTTTCTTCTTTTATTTATTTAAACATCTCTCGATGAATTTACTCAACAAATCATAAAGACATTGGTACAATGTACTTTTTTTTTGGA---------------TTTTGA------AGGGCTTTTTATGGAACTTCTTTAAGTATAGTTATACGGTTAGAGCTTAGCCAACCAGGGTCTTTTATTTTTCACGACCATTTGTATAATGTGTTTGTTACATCACATGCTTTTATTATAATTTTTTTTGTGGTTATA---CCGGTTCTTATAGGAGGGTTTGGAAATTGACTTCTACCTTTAATATTAGGATGTCATGATATGCATTTCCCTCGGATAAACAAT---------------------------------TTTAGGTTTTGAATACTTCTTCCAGCAATAACTTTTTTAGTGGCTTCTTCCATTGTTTCATTAGGGGCTGGTACAGGTTGAACTGTATACCCCCCTCTTTCTAGAATCAGATTTCACAATGATATTTCTGTAGATTTAGCTATTTTTTCTCTTCATCTAGGAGGGGTATCTTCAATTCTAAGTTCTATTAATTTCATTACAACCATTTTCGTTATGCGTTTCAGAGGTTTGCTGATGGAGCGTCTTCCACTTTTTGTGTGAGCTATAATAGTAACTTCTTTCCTTCTTTTATTTTCCCTACCTGTTTTAGCAGGTGCTATCACTATGCTTCTTACTGATCGTAATATTAACACCTCTTTTTTTGACCCATTAGGAGGGGGGGATCCTATTTTTTATCAGCATCTATTCTGATTTTTCGGTCACCCAGAGGTTTACATTCTTATTCTTCCAGGATTTGGAATCATC---TCCCAAGTAATTAGATTTTATTGTGGTAAAAGGGAGCCTTTCGGGTATTTAGGTATAGTTTATGCTATTTTCTCAATTGGAGTTTTAGGGTTTTTATTTTGGGCTCATCACATATTTACTGTG---------------------------------------------------------------------------------------------------------------------------------------------------------GGCATAGATATTGATACTCGAGCTTATTTCACAGCTGCTACTATGATTATCGGGGTTCCTACAGGAATCAAAATTTTTAGATGGTTGGCTACTGTATCTATGTCAAAAGTTTCTTGAGAAGTACCTATATTCTGGAGTATAGGTTTCATTTTTTTGTTTACTCTAGGTGGTTTAACAGGAATTGTTCTTTCTAACTCTTCTTTAGATACTGTGCTCCATGAT------------------------------ACTTACTATGTAGTTGCTCATTTCCACTATGTT---------CTTTCTATAGGTGCAGTTTTTGCTATTTTTGCTGGGTTAACCCATTGGTTGCAAATTTTTTATGGGGTTAAAATATCTGATTTTAAGCTCAAAGTGCAGTTTTTTATTTCTTTTATT---------------------------TGGGTAAATTTAACCTTT---TTTCCTCAACACTTTTTGGGGTTAAACGGGATACCTCGACGTTACTCCGATTACCCAGATTCCTTCTACTTATGGAATCTTTTCTCTTCT------------------------------------------------------------------------ATCGGGGCTTGAATTTCTTTATTTTCA---------------------------------------------------------------------------TTAGTTTATTTC------------------------------TGTTTTTTAGTTTGAAGAAGACTT---------------------------------ACATCTAAAATGATATTAAGATCTGTCTACAGT------------------------------CGATGTTTGTGACTGGAGTTCAGACGTGTG---CTCTTCCGATCTGACCATACTATCACTAACTCAGTAAAATCTCTATCTTCT------------------------------------------------------------------------------------------------------------
>Diptilomiopinae_sp._GZ126
---------------------------ATAATTTTAATTTATAATACTTATTTATCACGATGGGTTTATTCTACTAATCATAAAGATATTGGAACAATATATTTTGTTTTTGGA---------------TTTTGA------ACTGCTTTTTATGGATCATCTCTAAGAGTCATCATACGTTTAGAATTAAGACAACCTGGTTCTTTTATTTTTAATGATCATTTGTATAACGTTTTCGTAACATCACATGCTTTTATTATAATTTTTTTTGTTGTTATA---CCTATTTTAATAGGAGGATTTGGTAACTGACTTATCCCTATGATAATTGGATGCCATGATATATATTTTCCTCGAATAAATAAT---------------------------------TTGAGATTTTGATTGATTATGCCTGCTATAACTTTACTTATTTTATCATCATATATTAGAGTTGGTGCTGGAACTGGGTGAACTGTTTATCCTCCTTTATCTAGGATTAATTATCATAATGATATTTCAGTAGATTTAGCTATTTTTTCATTACATTTAGGAGGGATTTCTTCAATTTTAAGTTCAATTAATTTTATTACAACAATTTTTGTAATACGAATAAGTAAATTTAGAATAGAACGAATTTCTTTATTTATTTGATCTCTGCTTGTTACATCTTTTTTACTTTTATTTTCTTTACCTGTATTAGCAGGTGCTATTACAATATTACTAGTAGATCGTAACATTAACACTGCATTTTTTGACCCATTAGGAGGCGGGGATCCAATTTTATATCAACATTTATTTTGATTTTTCGGACACCCTGAAGTTTATATTTTAATTTTACCGGGATTTGGCATTATT---TCTCAAGTAATCAGATTTTATTGTGGAAAATCAGAACCTTTTGGTTATTTAGGGATAGTATATGCTATTATTTCAATTGGCATTCTGGGATTTTTAGTATGGGCACATCATATATTCACAGTA---------------------------------------------------------------------------------------------------------------------------------------------------------GGTATAGATATTGACACTCGAGCTTATTTTACAGCAGCAACAATAATTATTGGTGTTCCGACAGGAATTAAAATTTTTAGATGATTAGCTACTATTGCAATGTCTAATGTTTCATGAGAACCACCTATATATTGGTCTGTAGGATTTTTATTTTTGTTTACTTTAGGTGGCTTAACAGGTATTGTATTATCTAATTCATCAATAGATGTAGTCTTACATGAT------------------------------ACATACTATGTAGTGGCTCATTTTCATTATGTG---------CTATCTATAGGAGCAGTATTTGCTATTTTTGCAGGTATTACTCATTGGCTGCCTATATTTTATGGTTTAAAAATTAATGACTTAAATCTTAAAGCACATTTTTTTATGTCATTTCTA---------------------------GGAGTCAACATAACATTT---TTTCCTCAGCATTTTTTAGGGTTAAATGGGATACCTCGACGTTACTCAGATTACGCTGATTCTTTTTTTTATTGAAATTATGTTTCTTCT------------------------------------------------------------------------ATAGGTTCAATTATTTCTATATTTTCA---------------------------------------------------------------------------CTATTTTATTTT------------------------------ACGTACTTAGTTTGAAGTTCCTTA---------------------------------ACTTATAAAATAGTCTTAATATTTAGTAGAAGT------------------------------TCCGATTCATTCTTAGATTCTTCATTAAAT---TTTCCTTTAGAAAACCATACTTTAGAACAATCTATTAAAATTAGAATTTTAAAA---------------------------------------------------------------------------------------------------------
>Diptacus_sp._CA46
------------------ATAAAAACTTTAGTTTTTATATACAAATTTAATTTAAACCGTTGAATTTATTCTACTAACCATAAAGATATTGGGACTATATATTTTCTATTTGGG---------------TTTTGA------ACCGCATTTTATGGTTCCTCATTGAGAATTTTAATACGACTTGAATTAAGACAACCAGGCTCTTTTATTTTCAATGACCATCTTTATAATGTTTTTGTTACCTCCCACGCATTTATTATAATTTTTTTCGTAGTTATA---CCTATCTTAATAGGAGGTTTTGGAAATTGATTAATTCCTATAATACTAGGGTGTCATGATATGCACTTTCCTCGGATAAATAAT---------------------------------CTTAGATTTTGACTTTTACTACCTTCTATAACATTATTAATTTTATCTTCTTACATTTCACTTGGTGCCGGTACTGGTTGAACAGTTTATCCTCCTTTATCTAGAATTAGGTTCCACACAGACATTTCTGTAGATTTGGCAATTTTCTCTCTACATTTGGGGGGTGTATCTTCTATTTTAAGATCAATCAATTTTATTACCACAATTTTCATTATACGTGCTTCTAGGATGAATATGGAACGGTTACCTTTGTTTATTTGATCTATATTAGTTACCTCTTTTTTATTACTTTTTTCTCTACCTGTCCTAGCAGGTGCTATCACAATACTATTAACAGATCGTAATGCAAATACGTCATTTTTTGATCCTATGGGGGGAGGAGACCCTATTCTTTACCAACATTTATTTTGATTTTTTGGACATCCGGAAGTGTATATTCTAATTTTACCAGGATTTGGAATTATT---TCACAAGTTATTAGATTCTACTGTGGTAAATCTGAACCTTTTGGTTATTTGGGTATAGTTTATGCTATTGTTTCTATCGGTGTTTTAGGTTTCTTAGTGTGAGCTCACCACATATTTACTGTA---------------------------------------------------------------------------------------------------------------------------------------------------------GGTATAGATATTGATACACGAGCTTATTTTACAGCTGCTACTATAATCATTGGAGTTCCTACTGGTATTAAAATTTTTAGATGATTAGCTACAATTTCCATGTCAAACGTGTCATGAGAAGCACCTATGTTTTGGTGTTTAGGTTTTTTATTTTTATTTACTTTAGGAGGTTTAACAGGAATTGTTTTATCTAACTCTTCTATAGATGTTGTACTTCACGAT------------------------------ACTTACTATGTAGTAGCTCATTTCCATTATGTA---------CTATCGATAGGTGCTGTATTTGCTATTATAGCTGGTTTAACACATTGAATACAAATTTTTTATAGATTCAAAATTGAAGATTCAAATTTAAAAATTCACTTTTATTTATCATTTTTT---------------------------AGAGTAAATTTAACTTTT---TTCCCTCAACATTTTTTAGGTCTGAATGGAATACCTCGGCGATATTCAGATTACTCAGATTCATTTTTTTATTGAAATTTTATATCTTCC------------------------------------------------------------------------ATCGGTTCTTTTATTTCTATATTTTCT---------------------------------------------------------------------------TTATTCTATTTT------------------------------AGATACTTAATCTGAAAATCTATA---------------------------------TCCATAAAAATAATTTCTGTATTTATAAGAAGA------------------------------TCTGAGTCAGCATCTGAAACTATAATGATA---TTCCCCTCAATAGAACACTCTTTTACTCAACCTTTAAAACCCTTAGTTATAAATAAT------------------------------------------------------------------------------------------------------
>Diptacus_brevichaetus_Z365
------------------------------------------ATATTAAAAAACTTTCGATGGGTGTACTCAGTCAATCATAAAGATATTGGTACATTATATTTTTTATTTGGA---------------TTTTGA------AGAGCTTTTTATGGTACAATTCTTAGAGTTTTAATACGATTTGAATTAAGACAACCTGGTTCTTTCATTTTTAATGATCATGCTTATAATGTTTTTGTCACTTCTCATGCTTTTATTATAATTTTTTTTGTTGTTATA---CCAATCTTAATAGGAGGCTTTGGGAATTGACTTATCCCTATAATAACAGGGTCTCCTGACATAAGATTCCCTCGTTTAAATAAT---------------------------------TTAAGATTTTGAATACTTTTGCCCGCTATAACTTTTTTAATTCTTTCATCTTATATAATAATTGGAGCTGGTACTGGTTGGACAGTTTATCCTCCTTTGTCAGGGCTCTCTTTTCACACAGATCCTGCTGTAGATATAGCTATTTTTTCTTTGCACATTGGGGGTATTTCATCTATTTTAAGTTCTATTAATTTCATTTCCACTATTTTAAGAATACGAATGACAGGCCTTAGAATAGAACGTTTACCACTTTTCATTTGGTCTATATTAATTACTTCATTTTTACTTTTATTTTCTTTACCCGTACTAGCAGGTGCTATCACTATGCTTCTTACTGATCGAAATTTAAATACTTCTTTTTTTGATCCTTTAGGAGGAGGAGACCCTATTTTATACCAACACTTATTTTGATTTTTTGGGCATCCTGAGGTATATATTTTGATTTTACCTGGTTTTGGAATTATT---TCTCAAGTTATTAGATTTTATTGTGCAAAATCAGAGCCCTTTGGGTATATGGGAATAGTATACGCTATTTTATCTATTGGTGTTTTAGGATTTTTAGTTTGAGCCCATCACATATTTACTGTA---------------------------------------------------------------------------------------------------------------------------------------------------------GGAATAGATATTGACACTCGAGCTTACTTTACGGCCGCAACTATAATTATTGGTGTACCCACTGGTATTAAAATTTTCAGATGACTTGCAACTGTAGTTATGTCAAATGTCAGATGGGATGCACCTATATATTGAAGAATAGGTTTCTTATTTCTTTTTACTTTAGGCGGTTTAACTGGTATTGTTTTATCTAATTCTTCAATAGACGTAGTGCTACATGAC------------------------------ACCTATTATGTGGTAGCTCATTTTCATTATGTT---------TTATCTATAGGAGCTGTATTTGCTATTTTTGCTGGATTAACTCATTGAGTAGTTTTATTTTATGGATACTCTCCTAGAGAGTTTGCTATAAAAATTCATTTTTTTATCACTTTCTTA---------------------------AGTGTAAATATGACTTTT---TTCCCTCAACACTTTTTAGGCCTAAATGGTATGCCTCGGCGCTACTCAGACTACCCTGATGCATTTTATATTTGAAATTTTATTTCTTCT------------------------------------------------------------------------ACAGGCTCACTATTATCTTTATTTTCT---------------------------------------------------------------------------TTATTCTATTTC------------------------------GGAATTATAATATGAATTAGAGTA---------------------------------TTTTCCAAGTGTGGAAGTATTTTTATTTCAAGA------------------------------ACAGCTTCTTCTATGGAATTAGACAATAAT---TTTCCTGCGAAGGAACATACTTTTATACAACCTATTAAAATTGTTTTAATACATAAA------------------------------------------------------------------------------------------------------
>Dipentamerus_litseaec_GD140
------------------------------------ATTTTTACTAGATATTTAAATCGATGGGTAAACTCTACTAATCATAAAGACATTGGTAGCCTATATTTTGTTTTTGGA---------------TTCTGA------AGGGCTTTTTATGGTAGTTCTTTAAGTATAGTCATACGAATAGAACTTTCCCAGCCTGGCTCCTTTATCTTTCATGACCATGTTTACAATGTATTTGTGACAGCTCATGCTTTTATTATAATTTTTTTCGTAGTCATG---CCTATTTTAATAGGAGGTTTCGGTAATTGGCTTCTACCAGTTATATTGGGTTGCCATGATATACATTTTCCACGAATAAATAAT---------------------------------TTAAGGTTTTGGCTTCTTTTTCCCGCTATGGGATTTCTTATTCTTTCTAGGTATCTTTCTCTAGGAGCTGGTACTGGCTGAACTGTTTACCCTCCTTTATCTAGCATTTCTTTTCATACTGATTTTTCAGTGGATTTAGCTATTTTTTCCCTTCATTTAGGGGGGGTTTCCTCTATTTTAAGTAGAATTAATTTTATTACTACCATTTTTTCTATACGTTTTGCTGGATTTAATATTGAACGCCTTCCTTTGTTTGTATGGTCTATGTTAGTTACTTCTTTTTTGTTGCTTTTTTCTTTACCTGTTCTTGCAGGGGCTATTACAATGCTTTTGACCGATCGAAATTTAAATACCTCTTTCTTTGATCCTTTAGGAGGAGGGGACCCTATTTTATACCAGCATCTCTTTTGATTTTTTGGGCACCCGGAGGTCTACATTTTAATTTTGCCTGGGTTTGGAATTATT---TCCCAGGTCCTTAGATTTTACTGTGGAAAGAAAGAGCCTTTTGGCTATTTAGGAATGGTTTATGCTATCTTTTCCATTGGTGTCCTAGGATTTTTAGTTTGGGCTCATCATATGTTTACAGTG---------------------------------------------------------------------------------------------------------------------------------------------------------GGAATGGATATTGATACTCGGGCTTATTTTACTGCAGCTACGATGATTATTGGAGTTCCGACGGGTATTAAAATTTTTAGATGGTTATCTACTATAAGCTTGTCTAATATTTCTTGGGAGGCACCTATGTATTGATGTGTTGGTTTCATTTTTTTGTTCACTTTAGGAGGGTTGACTGGTATTGTTCTTTCTAATTCTTCCTTGGATACGGTCTTACATGAT------------------------------ACATATTATGTGGTGGCTCATTTTCATTATGTT---------CTTTCTATAGGAGCTGTTTTTTCAATTTTTGCGGGTCTTACTCATTGATTGCAAGTGTTTTATAGGATTAAGTTCTCCGATTTTTTATTAAAAGTTCATTTTTTAGTATCTTTTTTA---------------------------GGTGTAAATATAACCTTT---TTTCCTCAACATTTTTTAGGATTAAATGGGATGCCTCGTCGATATTCAGATTACCCCGATTCTTTTTATTTTTGGAACTTAATTTCCTCC------------------------------------------------------------------------ATGGGGGCTCTTATCTCTATTTTTTCT---------------------------------------------------------------------------TTAGTCTTTTTT------------------------------AGGTTTATCGTTTGAGAATCTTTT---------------------------------ACAATAAAAATGAATTTTTTTTCTTCTTCCAGA------------------------------AGCCCTTCTTCTTGTGAGCTTGTACTCAAT---CTTCCTATGGAAGATCATACTTTGTGCAATTCTGTTAAAACTTCTTATATAATTTCAAAATTT------------------------------------------------------------------------------------------------
>Dermatophagoides_farinae
---------------------------------------------------ATTGGACGATGATTAATATCCACAAATCATAAAGATATTGCTACTTTGTATTTTGTTTTTGGG---------------GTGTGA------TCTGGTATGTTGGGGACTAGGTTCAGAAGACTAATTCGTTTAGAGTTGTCTCAGCCTGGTGATTTTTCTATGGATTTTGATTACTATAACTCTGTTGTAACAGCTCATGCTTTTATTATAATTTTTTTTATGGTTATG---CCTATCATGATAGGGGGTTTTGGTAATTTATTGGTGCCACTTATAATTGGGGCTACTGATATGGCCTACCCTCGTTTAAATAAT---------------------------------ATGAGGTTTTGATTATTACCCCCATCTTTGTCTCTTCTTGTTAGCTCTGCGGTGGTTGGTTCTGGTGTTGGTACTGGATGAACTGTTTACCCCCCCTTGTCTAATGGTATCTTTCACTCTGGTCCTGCAGTTGATTTTGGTATTCTTAGTTTACATATTGCAGGTGTTTCTTCTATTTTAGGTGCTATTAATTTTATTGTTACTATTATTAACATAAAGGTTGAAGGTATAGGGTGATCTAGTGTTCCTTTGTTTGTTTGATCTGTTTTTATTACTTCCTTTTTGTTAGCCTTTTCTCTTCCAGTCTTGGCGGCAGCTTTGACTATATTGTTGACCGATCGTAATTTTAATTCTACTTTTTTTGATCCTGTGGGAGGAGGTGACCCTATTTTGTATCAACATTTGTTTTGGTTTTTTGGTCACCCTGAGGTTTATATCTTGATTTTGCCAGGATTTGGTATTATT---TCCCATACTGTGAGGTTTTATAGTAATAAAGTTGAGCCTTTTGGCTCTTTAGGGATGATTTATGCTATAGTGTCTATTGCTGTGCTTGGATTTATTGTTTGAGCTCATCATATATTTACAGTG---------------------------------------------------------------------------------------------------------------------------------------------------------GGTTTAGATATTGATACTCGTGCTTATTTTACTTCTGCTACTATAATTATTGCTGTTCCCACTGGTGTAAAAGTTTTTAGGTGGTTGGCTACTATGTTGGGTGGTAAACTTGATTTTAGTCCTTCTTTTTTGTGGTCTATAGGGTTTGTTTTTCTCTTTACTGTTGGTGGTTTAACTGGGGTTATTTTGTCTAACTCTTCTTTAGATGTTAGTTTACATGAC------------------------------ACGTACTATGTTGTTGCTCATTTTCATTATGTA---------TTGTCGATAGGTGCTGTGTTTGCTATTATGGCGGGAATTACTCATTGATTTCCTGCTATTTATAATATTCCTATGAACCCTTATTTCTTAAAAGGTCAATTTTGGGTGATATTTTTA---------------------------GGGGTTAATTTAACTTTC---TTTCCTCAGCATTTTTTAGGATTAAATGGTATACCACGTCGTTATTGTGACTATCCTGATGGTTTTACGTATTGGAATACTGTAAGTAGT------------------------------------------------------------------------TTAGGGAGATTGGTTACTGTTATATCT---------------------------------------------------------------------------ATTGTTTTCTTT------------------------------GTTTTTATTATTTGAGAGGGTGTA---------------------------------AGGAGAGGCCGAGTTGTAAATCAGTATACTTCT------------------------------AATCTAACTACTTCGGAGTTTTTTTATGAC---TCTCCTTCCCCCTCCCACACTAATGTTGAGGCT------TGAAAAGTATTTAATGGTGTTGTAGTTTTA------------------------------------------------------------------------------------------
>Dermacentor_silvarum
------------------------------------------------ATTTTACCGCGATGAATATACTCTACAAATCATAAAGACATTGGGACTATATATTTAATTTTTGGA---------------AGATGA------GCTGGAATAATAGGAATAAGAATAAGAATTCTTATTCGAATAGAACTTAGCCAACCTGGGACATTAATTGGAAATGATCAAATTTATAACGTAATTGTTACTGCTCACGCTTTCATTATAATTTTTTTTATAGTTATA---CCTATTATAATCGGGGGGTTTGGAAATTGGCTTGTCCCAATTATATTAGGTGCTCCAGATATAGCTTTTCCCCGAATAAATAAT---------------------------------ATAAGGTTTTGATTACTTCCACCTTCACTATTCTTATTAATCAATTCTTCTTTAATTGAATCAGGAGCAGGGACTGGTTGAACAGTTTACCCTCCTTTATCTTCCAATTTATCACATTATGGCCCTTCAGTAGATTTAGCAATTTTCTCTCTTCATTTAGCAGGAGCATCATCAATTCTAGGAGCAATTAATTTTATTACTACAATTATTAACATACGATCAATTGGAATAACTCTTGAACGTATACCTTTATTTGTTTGATCAGTATTAATTACTGCAATTTTACTTTTACTTTCCTTACCTGTTTTAGCAGGGGCAATTACCATATTATTAACAGATCGAAATTTTAATACATCATTCTTTGACCCTTCAGGGGGGGGAGATCCAATTTTATATCAACATCTATTTTGATTTTTCGGGCACCCCGAGGTCTACATTTTAATTCTTCCGGGATTTGGAATAATT---TCACAAATTATTTGCTTTAGAACAGGTAAAAAGGAACCTTTTGGAAACTTAGGAATAATTTATGCAATAGCAGCAATTGGTTTACTCGGATTTATTGTATGGGCTCATCATATATTTACAGTA---------------------------------------------------------------------------------------------------------------------------------------------------------GGAATAGATGTTGATACACGAGCTTACTTCACATCAGCCACTATAATCATTGCAGTACCTACTGGCATTAAAATTTTTAGCTGATTAGCTACTTTGCACGGCTCAAATATTAATTATAATCCTCCTATTTTATGAGCATTAGGATTTGTATTTTTATTTACAATTGGAGGATTAACTGGTATTATATTAGCAAATTCATCTATTGATATTATTCTACACGAT------------------------------ACGTATTATGTTGTAGCTCACTTTCATTACGTT---------CTTTCAATAGGTGCAGTTTTTGCAATCATAGGAGCAATTGCTCATTGATTTCCTATATTTTTTGGATTAAACTTTAACTCAATTTTAATAAAAACTCAATTTTTTATTACATTTATT---------------------------GGAGTAAATTTAACTTTT---TTTCCTCAACATTTTTTAGGCTTAGCAGGAATACCCCGTCGTTATTCAGATTACCCAGACTTTTTTTCTAAATGAAATTTTATTTCATCT------------------------------------------------------------------------TTAGGCTCAATAATTTCATTAATGGGA---------------------------------------------------------------------------GTAATTTTAATT------------------------------ATTTCTATTATTTGACTTAGATTC---------------------------------TTAGAAAAAAAAATAATTTATTCTTCTCATATA------------------------------ACTAATTGTTCAATTGAATGAATATTAAAC---TTTCCCCCATCAGAACATTCATTTAATCAAAAT------AATATTATTTTAAAA---------------------------------------------------------------------------------------------------------
>Demodex_folliculorum
------------------------------------------------------ATGCGATGAATATTTTCAACTAACCACAAAGACATTGGAACAATATATTTCCTACTAAGA---------------ATATGA------TCTGGCATAATAGGACTAAGCTTAAGCATAATCATTCGTATAGAATTAAGACAACCTGGCAAAATTTTCCAATCAGACCACACCTATAATTGCATTGTTACATCCCACGCAATCGTAATAATCTTCTTTATAGTAATA---CCTATACTAATCGGAGGATTCGGCAACTGAATAACACCCATTATACTAATAACACAAGATATAGCATTCCCACGAATGAACAAC---------------------------------CTAAGATTTTGACTACTACCCCCATCTATTAACCTAGCAATAATAGCATCACTAACAGACAAAGGAAGAGGAACTGGCTGAACATTCTACCCACCCCTTTCTCTAGCCCCATACCACCCTGGACACTCCGTAGATTTAATAATTTTTTCCTTACATGTAGCAGGAATTTCTTCAATTATCGGATCAATTAACTTCCTAGCCACCATTATAAATATAAAACACAAATCAATAGCCCCAGACCGCGTACCCCTATTCATTTGAGCAGTAGCCACAACTACAATCCTACTCCTCCTATCTTTACCCGTACTAGCAGGTGGGATTACCATAATCCTAACAGACCGAAACTTCAGAAGCTCTTTCTTCGACCCAGCAGGAGGAGGTGACCCCATTCTATTCCAACACCTATTTTGATTTTTTGGACACCCTGAAGTATACATTCTTATTATCCCAGGATTTGGAATTATC---TCCCACATTCTAACCCTATACACAGGAAAAAAAGAAACATTCGGAATATTAGGAATAATATACGCTATTATAGCCATCGGATTACTAGGATTTATTGTATGAGCCCACCACATATTTACAGTA---------------------------------------------------------------------------------------------------------------------------------------------------------GGAATAGACATCGATTCACGAGCATACTTCTCAGCAGCAACTATAATTATCGCTATTCCAACAGGAATTAAAATCTTCAGTTGAATAGCCACCTTAACTAACTCTTACATAAAAAAAGACACCCCCCTTATATGAGCCCTAGGATTTATAATAATATTCACAATAGGTGGGTTCACAGGAATCATTTTATCTAACTCCTCCCTAGACGTAACACTCCACGAC------------------------------ACATACTACGTCGTAGCCCACTTCCACTACGTC---------CTCTCTATAGGAGCAGTATTTGCAATTATAGCAGGAATCTTCCACTGAATACCCCTAATTTATGACATTCCCCTAAACAACCACATATCCAAAACACAATTTTTCTTAATACTCTTA---------------------------GGAGTAAACATAACCTTT---TTCCCCCAACATTTTATAGGACTAAACGGCCTACCTCGACGCTACTCAGACTACCCTGATGCATTTTCCCCCTGGAACTTTATATCAAGC------------------------------------------------------------------------TTAGGGGCCCAAATTTCAACCATAGCA---------------------------------------------------------------------------GCCATTCTAATG------------------------------ATCTTCATTATCTGAGAAGGAATA---------------------------------TCAGCTAAACGATCATTCATCAATTTCCTATAC------------------------------TTCCCCAACAACAACGAATTTAACTTAGGG---GCACCTACAGAATCCCACACATTTCTACAAACACCAAAATTCTTCATTCAATCC---------------------------------------------------------------------------------------------------------
>Damon_diadema
------------------------------------------------ATCTTACCGCGATGATTATTTTCCACCAACCATAAGGACATTGGAACAATATATTTAATGTTAGGT---------------ATTTGA------GCCGCTATAGTTGGGACAGCACTTAGCCTTCTCATCCGCGCAGAACTAGCGCAACCCGGATCATTAATTGGGGATGATCAAATCTACAACGTGATTGTAACAGCTCACGCTTTTGTTATAATCTTTTTTATAGTAATA---CCTGTAATAATTGGGGGATTCGGGAATTGATTAATCCCCCTAATACTAGGAGCCCCAGACATAGCATTCCCACGTCTTAATAAC---------------------------------CTAAGTTTTTGGCTCCTCCCCCCATCATTTATTCTCCTTTTAAGTTCTGCGATAACAGAATCTGGGGCTGGAACAGGTTGAACAGTATACCCCCCCTTATCTGCTGCTGAAGCTCACTCAGGCTCCTCGGTTGATTTAACAATTTTCTCTCTTCACCTAGCAGGTGTATCTTCAATCCTAGGGGCAATTAACTTTATCACAACCATTATCAATATACGAGCAAGTGGTATATTAATAGAGCGAATTCCTTTGTTTATTTGATCAGTTAAAATCACCGCAGTCCTACTCCTCCTCTCACTCCCTGTTTTAGCAGGGGCCATCACCATACTCCTAACCGACCGAAATTTTAATACAAGCTTCTTTGATCCCGCCGGAGGCGGGGACCCTATTCTTTACCAACATCTCTTCTGATTCTTTGGCCACCCCGAAGTTTACATTTTAATTTTACCAGGATTTGGGATAATC---TCCCATATCGTCAGCCATTATTCAGGTAAAAAAGAACCTTTTGGTACTTTAGGAATAATTTACGCTATATTAGCCATTGGCTTCCTTGGATTCGTAGTTTGAGCACACCATATATTCACAGTA---------------------------------------------------------------------------------------------------------------------------------------------------------GGAATAGATGTAGACACACGAGCTTACTTCACAGCAGCCACAATAGTAATTGCCATTCCAACTGGAATTAAAATCTTCAGATGACTAGCAACACTTAACGGTTCCGTTATTATCTTTGAAACCCCAACACTATGAGCCTTAGGTTTTATTTTCCTGTTCACCATAGGCGGCCTCACTGGGGTAGTTTTAGCTAACTCCTCGATTGACATTACCCTACATGAC------------------------------ACCTACTATGTAGTAGCCCATTTTCATTATGTT---------CTATCAATAGGAGCTGTATTCGCTATTATAGCCGGGGTAGTCCACTGATTCCCACTTTTCTTCGGTGTAGCAATAAACCCTACTCACCTAAAAATCCAATTTTTTACCACTTTCGTG---------------------------GGTGTGAATATAACATTT---TTTCCCCAACATTTTCTCGGTCTCAGAGGAATACCCCGTCGATACTCAGACTACCCAGACGCCTACACAACATGAAATATTATTTCATCT------------------------------------------------------------------------CTAGGATCAATCATCTCATCTTTAGCT---------------------------------------------------------------------------GCCTTAGGAATG------------------------------TTACTTATCTTCTGAGATGCTTTA---------------------------------ATCTCCCAACATCCCATCTCATCCGCATGATCT------------------------------TTCCCCTCATCAAACGAATGACTTCATAAT---ATTCCCCCATCAGACCATACTTTTACTCAATTA------AATTCCATTTCCACT---------------------------------------------------------------------------------------------------------
>Cryptocellus_narino
------------------------------------------------TCATTTCCGCGATGACTCTTCTCAACAAACCATAAAGACATCGGTACAATATACTTCATCTTCGGA---------------GCCTGA------GCAGCCATAATTGGAACATCCATAAGAGTTCTAATTCGAACAGAATTAGGCCAACCAGGCTCATTAATCGGAGATGACCAAATTTACAACGTAATTGTTACAGCACACGCCTTCGTTATAATTTTCTTTATAGTCATA---CCGATCATAATTGGAGGCTTCGGTAATTGATTAATCCCTCTAATAATCGGAGCCCCGGACATAGCATTCCCACGATTAAACAAT---------------------------------ATAAGATTTTGATTATTGCCTCCATCAATCTTACTATTACTAAGCTCATCAATAGTAGAAAAAGGAGCAGGAACTGGGTGAACAGTATACCCACCATTAGCCTCAAATTTGGCACATTCAGGAGCTTCAGTAGACTTGACAATTTTCTCACTACACTTAGCTGGAGTATCATCTATTCTAGGCTCAATTAATTTCATTACAACAATCATCAACATACGCACAGAAGGCATACCACTAGAACGAACACCATTATTTATTTGATCAGTATTCATTACAACAATTCTCTTACTACTATCACTACCAGTTCTTGCAGGAGCTATTACAATACTACTCACAGACCGAAACTTCAACACATCTTTTTTTGACCCAGCAGGAGGAGGTGACCCAATCCTATATCAACACCTTTTTTGGTTCTTCGGACATCCAGAAGTATATATCCTCATTCTACCAGGATTTGGTATAATC---TCCCACATCATTAGTCACTACTCTGGTAAAAAAGAACCATTCGGAACCTTAGGAATAATTTATGCCATAGTAGCAATTGGATTATTAGGATTTGTAGTTTGAGCACATCACATATTCACAGTA---------------------------------------------------------------------------------------------------------------------------------------------------------GGAATAGATGTCGACACTCGAGCATACTTCACAGCAGCTACAATAATCATCGCCGTCCCAACAGGTATTAAAATCTTCAGCTGAATTGCAACACTTCACGGATCGCAAATAAACTTCACTCCACCATTGTTATGAGCCCTAGGCTTCGTTTTCCTATTTACTATCGGAGGCCTTACAGGTGTAGTCCTAGCAAATTCATCTTTAGACATTATTCTCCACGAT------------------------------ACATACTACGTCGTAGCTCATTTCCACTACGTA---------CTATCTATGGGTGCAGTATTCGCTATTATCGCAGGCATTACACACTGATTCAACCTCCTATTTGGAGTTAATCTTAATCAACGATGATTAAAAGTACACTTCTACACAATATTTACA---------------------------GGGGTAAATTTAACCTTC---TTCCCTCAACACTTCCTAGGGCTCAACGGTATACCACGCCGGTATTCAGATTTCCCTGACGCATTCACAACATGAAACACAATTTCCTCT------------------------------------------------------------------------ATTGGTTCAACATTATCTTTCATAGCA---------------------------------------------------------------------------GTTATAATATTT------------------------------ATTATCATTACATGAGAAGCATTA---------------------------------ACATCTCAACGACTCATAATTTGCAATAATCAT------------------------------ATACCAACCTCAATAGAATGAGCCCATAAC---AACCCACCTATAGATCACACATTCAGACAACTA------AGAATCGCAATTAAC---------------------------------------------------------------------------------------------------------
>Cosetacus_sp.nov._GD115
------------------------------------------TTGAATTACTATAATCGATGATTTTATTCCACCAATCACAAAGATATTGGAACTCTTTATTTTATCTTTGGA---------------ATTTGA------TCTTCTTTATTTGGAACATCGTTGAGTGTACTGATACGATTTGAGCTTTCCCACCCAGGATCTTTTTTTTTTAATGATCATTTATATAATGTAATAGTTACATCCCATGCTTTCGTAATAATTTTCTTTGTTGTAATG---CCTATTTTAATAGGTGGTTTTGGAAATTGACTACTACCTTTATCCGTTGGATTCCATGATATAAACTTTCCTCGGGTGAATAAC---------------------------------TTGAGATTTTGATTATTAGTACCGGCGATATTTTTTCTTATTGGTTCATCTTTTTTTGGGTTAGGAGCCGGTACTGGTTGGACAGTTTATCCTCCCCTTTCTTCTATTTATTATCACAGCTCTATTTCAGTAGATTTAATAATTTTTTCTTTACATTTAGGAGGCGTTTCTTCCATTCTAAGTTCTATTAATTTTATCGTCACTATCATTAACTTACGTCTTTTAGGAATAAACTGAGATCGGTTAAATTTATTTTGCTGATCTATTATAATCACCTCCTTTTTGCTTTTGTTCTCTTTACCTGTATTAGCAGGAGGAATTACTATATTACTTATAGACCGAAATCTTAATTGTTCTTTTTTTGATCCTATGGGTGGTGGAGATCCTGTTCTTTATCAACACCTTTTTTGATTTTTTGGTCATCCAGAGGTTTACGTATTGATTTTGCCTGGTTTCGGAATTATT---TCTCATTTATTATCTTTTAACTGTGGAAAGCAAGAACCTTTCGGGTATTTAGGAATAGTTTACGCTATCATGTCTATTGGTCTTTTAGGTTTTGTAGTTTGAGCCCACCATATATTTACAGTC---------------------------------------------------------------------------------------------------------------------------------------------------------GGATTAGATGTTGATACTCGTTCTTACTTTACAGCAGCTACAATAATTATTGGCGTTCCTACCGGTATTAAAGTTTTTAGTTGATTATCTACTATTTTTTTAAGAAAAATTTCTATGGAAAGTTCTAGTTATTGAGGTATAGGTTTCTTATTTTTATTCACTATAGGAGGCCTAACTGGGATTGTTCTTTCCAATTCTAGGTTAGATATTGTTCTTCATGAC------------------------------ACCTATTATGTAGTTGCTCATTTTCATTATGTT---------CTTTCTATAGGGGCTGTTTTTTCTATTTTTGCAGGTTTTATCCATTGATCGCAATTTTTCTGAGGATTAAAAATAGATGACTTTTATTTAAAAATTCATTTTTATTTAACTTTTATT---------------------------AGGGTAAATATGACTTTT---TTTCCTCAACATTTTTTAGGAATAGGAGGAATACCTCGTCGTTATTCTGATTATTCAGATTGTTTTTATTTGTGAAACTTTGTCTCTTCT------------------------------------------------------------------------TTAGGATCTTTAGCCTCTGCTTTTTCT---------------------------------------------------------------------------TTAATATTTTTT------------------------------TTATTTTTACTTCTAAGATCTCTA---------------------------------TCAATGAAAATAGTTATAATTACAATATGCAGA------------------------------CCTAATTCCCTTTTAGAAAATTCTACTTTT---ATTCCTTCTGAAAATCATACTTTTATGAATTTTCCTAAGTCTATGATT---------------------------------------------------------------------------------------------------------------
>Cosella_viburniae_GD139
------------------------------------------ATTTACTTTATAAAACGTTGATTATTTTCTACAAATCATAAAGATATTGGAACTTTGTATTTTTTTATAGGT---------------CTTTGG------GGATCTTTTGTGGGTTCTAGGATAAGAATCTTAATTCGTTTAGAATTAAGAAATCCGGGGATATTTATGCATAATGAACATCTATACAATGTCATAGTTACTTCACATGCTTTTATCATAATTTTTTTTGTTATTATA---CCTATTTTTATAGGAGGATTTGGTAATTGACTGATTCCTTTGTATTTAGGTTGTCATGATATGTCTTTTCCTCGACTAAATAAT---------------------------------TTAAGGTTTTGGTTAATAGTTCCTTCAATAATATGCCTAATTAGATCTTCTTTATTATTTAAAGGAGCAGGTACTGGTTGAACAGTTTACCCTCCTTTGTCTACTATCAACTTTCATGATGATATTTCTGTAGATTTAGTTATTTTTTCATTACATTTAGGTGGTATTTCTTCTATTATTAGGTCTATTAATTTTATTAGTACTATTATGATAATGAAATTTTCTGGTATGATAATAATAAACATGCCTCTATTCATTTGAGCTATTTATGTTACTTCATTTCTTCTTTTATTATCTTTACCAGTATTGGCTGGTGGCATTACCATGTTATTGACAGATCGAAATTTTAATACTTCTTTTTTTGACCCAATGGGAGGGGGTGACCCAATTCTTTACCAACATTTATTTTGATTTTTTGGACACCCTGAAGTTTATATTCTAATTCTTCCTGGTTTCGGTATTATT---TCTCAAGTCTTAGCTTTTTACACCGGTAAAATAGAACCTTTTGGATACGTTGGTATAATTTATGCTATTTTTTCTATTGGATTGTTAGGATTCATTGTTTGAGCTCATCATATATTTACAGTT---------------------------------------------------------------------------------------------------------------------------------------------------------GGTATGGACGTAGATTCTCGAGCTTATTTTACTACAGCTACTATAATTATTGCGGTTCCAACAGGAATTAAAATTTTTAGTTGGATTATAACTATTTATGGATCTAAGATTAGTTTAGAAAATCCTGTTTTATGAGCTGTAGGCTTCATGGTTTTATTTACTTTAGGGGGTTTAACTGGTATTGTTTTATCTAATTCTTCTATTGACATTGTGTTGCATGAT------------------------------ACTTATTTTGTAGTAGCTCACTTCCATTACGTT---------TTATCTATAGGAGCTGTCTTTTGTATTTTTTGTGGGATTATTCATTGATATCAATTATTTTATGGCTTAAATTTTTCGAGTTACTCATTAAAAATTCAATTTTATTTATTTTTTTTC---------------------------AGAGTTAATTTAACTTTT---TTTCCTCAGCATTTTTTAGGTATAAATGGAATGCCTCGTCGTTACGTAGATTATTCAGATTCATTTTACTTTTGAAATTTAATTTCCTCT------------------------------------------------------------------------TTTGGTTCTGTTATTAGTATTATAATA---------------------------------------------------------------------------TTAGTATACTTT------------------------------TTGATTATTGTATATAAATCT---------------------------------------------------ATAGTTTACTCTTCTTTA------TATAGATTTTCCTCTAATAATTTTTGCAGTTCTGATCTA------ATGTTTAATAAATCTTCTATATTCAACCATACTTTTATGACTAATACTAAATCTTTACTTTCT------------------------------------------------------------------------------------------------------------
>Cosella_sp._GZ75
---------------------------------------------------ATTAACCGGTGAATATACTCAACTAACCACAAGGACATTGGTTCTATGTATTTTATTTTTGGT---------------TTATGA------AGATCTTTTATTGGAACTAGTATAAGGATGTATATTCGACTAGAATTAGGAAATCCAGGATCTTATTTTTACTCAGATCATATTTACAATGTAATAGTTACTTCTCATGCTTTTGTCATAATTTTTTTTGTAGTTATA---CCTATTTTTATAGGTGGCTTTGGTAATTGACTAATTCCTTTATACTTAGGGTGTCATGATATAGCTTTTCCTCGTTTAAATAAT---------------------------------TTAAGTTTATGAATGTTGTTTCCTTCTATAATATTCTTATTACTTTCTTCTTTAATTTTTAAAGGGGCTGGGACAGGATGAACTGTTTATCCTCCTCTTTCTAGTATTAATTTTCACAATGATTTATCTGTAGATTTTGTTATTTTTTCTCTTCACTTAGGAGGGATTTCATCTATTATTAGTTCAATTAATTTTATTAGTACTATTAATGGTATAAAAATGTCTGGTCTAAGTTTTACTAACAATACTTTATTTATTTGAAGAATTTATGTTACTTCCTTTTTGTTATTGTTATCTTTGCCTGTATTAGCAGGGGCTATCACCATGCTGCTTACAGATCGTAATTTTAATACTTCTTTTTTTGATCCTTTAGGGGGAGGAGACCCTGTTCTTTATCAACATTTATTTTGATTTTTTGGACATCCAGAAGTTTATATTTTAATTCTTCCTGGATTTGGTATTGTT---TCTCAAGTTATTTCTTTTTATTGTAATAAATATGAACCTTTTGGGTATTGAGGTATAGTTTATGCTATTATTTCTATTGGATTACTAGGGTTTGTAGTTTGAGCTCATCATATATTTACAATT---------------------------------------------------------------------------------------------------------------------------------------------------------GGTATAGATGTAGACTCTCGAGCTTACTTTACTAGATCCACTATAATTATTGCTATTCCAACAGGAATTAAAATTTTTAGATGAATTATATCTATTTTCTCTAGAGATTTCTCTAAAGAAGTTCCTATATTATGAATTTTTGGATTTATTTTTTTATTTACAATAGGGGGGTTAACAGGGATTATCCTTTCTAATTCTACTATAGATATTGTTCTTCATGAT------------------------------ACTTATTTTGTAGTAGCTCATTTTCATTATGTG---------CTGTCTATGGGGGCTGTTTTTTGTATTTTTGTTGGTGTAACTCATTGATTTAATTTATTTTATGGAATTAAAATAAGTAATTTTATATTAAAATTACATTTTTATTGATTTTTTGTT---------------------------AGGGTCAATATAACATTT---TTTCCTCAACATTTTTTAGGTTTAAATGGGATACCTCGACGTTACGTAGATTACATAGATTCTTACTATCTATGAAATATAATTTCTTCT------------------------------------------------------------------------ATTGGATCTTTTTTCAGATTTATTAGA---------------------------------------------------------------------------TTAATTTTTATT------------------------------AGTATTATATTTTATTTATCATTT---------------------------------CAAAAAAAAATAATTATATCAGAAGCTCATATAAAATTAACTAATGTGGATGTAAGTTTACAAACCCCTATTAATCTG---------------------------------CATACTTTTTTAGAAAATCCTAAA---TTTATTTTTAATAAAATTAAT------------------------------------------------------------------------------------------------
>Cosella_sp._FJ16
---------------------------------------------------ATAAAACGATGATTATTTTCTGTTAATCATAAAGATATTGGAACAATATATTTTATTTTTGGA---------------TTTTGA------AGATCATTATTAGGATCTAGAATAAGTTTAATTATTCGTTTAGAATTAAGATCTCCAGGAATGTTTATTTATAATGAACATATATATAACGTTATTTTAACTTCACATGCTTTTGTTATAATTTTTTTTGTAATTATA---CCCATCTTTATAGGAGGATTTGGAAACTGACTTATTCCATTATACTTGGGATGTCATGATATATGTTTTCCTCGTCTTAATAAT---------------------------------TTTAGATTTTGATTGCTTATTCCTTCAATAATATTCCTTGTTTTTTCTTCTATTATTTTTAAAGGTGCTGGTACTGGATGAACAATTTACCCTCCTCTTTCTAGTATTATTTTCCATAACGATTTATCAGTAGATATATTAATTTTATCTTTACATATAGGAGGATTATCTTCTATTATTAGTTCCATTAATTTTATTAGAACTATTACAACAATAAAATTTATAGGTATAAATATAATAAATTTACCTTTATTCATTTGAAGAATTTACGTAACTTCTTTTTTATTATTAATTTCTTTACCAGTTTTAGCTGGAGGTATTACTATGTTATTAACAGATCGTAATTTCAATACTTCTTTTTTTGATCCAATAGGTGGAGGAGACCCTATTCTATACCAACATTTATTTTGATTTTTTGGACACCCAGAAGTTTATATTTTAATTTTACCTGGTTTTGGTATTATT---TCTCAAACTATTTCATTTTATGTAGGTAAAATAGAACCTTTTGGATATTGAGGTATAGTTTATGCTATTGTTTCAATTGGTCTTCTTGGTTTTATTGTTTGAGCTCACCATATATTTACAGTA---------------------------------------------------------------------------------------------------------------------------------------------------------GGTATGGATGTAGATTCACGAGCATATTTTACAGTAGCTACTATGATTATTGCAGTTCCAACTGGGATTAAAATTTTTAGATGAATTATAACTTTTTATGGTAGAAAGGTCAAAATTGATGTTCCAATTTTATGATCAATTGGGTTTATAATCTTATTTACTTTAGGGGGATTAACAGGAATTATTTTATCTAATTCTTCTATTGACATTGTTCTTCATGAT------------------------------ACTTATTTTGTAGTTGCTCATTTTCATTATGTA---------TTATCAATAGGAGCTGTTTTTTGTATTTTTTGTGGGTTTATTCATTGATACCAATTATTTTTTGGTTTAAAACTTCCTATAAATAAGTTAAAAATTCATTTTTACTTATTTTTTATT---------------------------AGAGTTAATTTAACTTTT---TTTCCTCAACATTTTTTAGGAATAAATGGGATGCCTCGACGATATCTTGATTATAATGATTCTTATTATTTTTATAATGTTTTATCTTCA------------------------------------------------------------------------TTTGGTTCTATTATAAGAATTTTTGGA---------------------------------------------------------------------------CTATTTTATTTT------------------------------ATAATAAATATTTTTTATTCT---------------------------------------------------ATAATTTATTGTAGAATTAATTTTTATAATTTATCAAGA------------TCTTATAATTTAGAAAATATATTTGTAGAAAGATCTAATTTAAGACATTCTTTTATAACAAATACAAAAATATTAATTTTAAATAAAAAAAAT------------------------------------------------------------------------------------------------
>Cereusacarus_sp.nov._Z361
---------------------------------------ATTTTAAACATTTTAAATCGATGATTTTTTTCTACAAATCATAAAGATATTGGATCTTTGTACTTTTTGTTTGGT---------------TTTTGG------TCCGCTCTTTATGGTACTTCTCTTAGAATGGTTATACGGATGGAACTCAGGCAAACTGGTTCTTTTATTATAAATGATCATCTATATAACGTTTTTGTCACCTCCCATGCCTTTATTATAATTTTTTTTGTTGTTATG---CCGGTTCTTATAGGAGGCTTCGGAAATTGATTGTTACCTTTAATGTTAGGGTGTCACGATATGCATTATCCACGAATAAATAAT---------------------------------CTAAGATTTTGACTCCTTTTTCCTGCCATAACTTTTCTTATTCTTTCTTCCTTTATTTCTATAGGAGCTGGGACTGGCTGAACAGTATACCCTCCTCTTTCTTCGATTACTTTTCACACAGATGTTTCAGTAGATTTGGCAATTTTTGCCCTTCATTTAGGAGGAGTTTCTTCTATTCTAAGTTCAATTAATTTCATTACCACTATTTTTGTTATACGATTTAGGGGTCTCTTATTAGAGCGTATGACTCTTTTCGTTTGGTCTATGCTAGTCACATCTTTTTTATTGTTGTTTTCTTTACCTGTTCTAGCAGGAGCTATCACAATGTTATTAACAGATCGAAATCTGAACACTTCCTTTTTTGACCCGTTAGGGGGAGGGGACCCTGTTTTGTATCAGCATTTATTCTGATTTTTTGGACACCCTGAAGTTTATATTTTAATTTTACCGGGGTTCGGTATCATT---TCTCAGGTTATTAGATTTTACTGTGGCAAGCCTGAGCCCTTCGGTTATCTAGGGATGGTTTACGCTATTTTTTCCATTGGTATTTTAGGGTTCCTAGTTTGAGCTCATCATATATTTACTATT---------------------------------------------------------------------------------------------------------------------------------------------------------GGGATAGATATTGATACTCGAGCCTATTTTACAGCAGCTACGATGATTATCGGTGTGCCTACAGGAATTAAAATTTTTAGGTGATTAGCTACTATCACTTTCTCTAAAGTATCATGAGAGGCTCCTATATTTTGGTGTATCGGCTTTTTATTTTTATTCACTCTTGGGGGTCTAACAGGAATCGTTCTGTCCAACTCCTCTCTTGACACTGTTTTGCATGAT------------------------------ACTTACTATGTGGTTGCTCATTTTCATTATGTT---------TTGTCTATAGGGGCAGTATTTGCTATTTTTGCAGGATTCACTCATTGAATCCAAATTTTTTACGGACTGAAAATTAGAAATTGGCATCTTAATGCTCATTTCTTAGTCTCTTTTCTT---------------------------GGAGTAAATATAACATTT---TTCCCTCAACACTTTTTAGGATTGAATGGCATGCCTCGCCGATACTCCGATTATCCTGATTCGTTTTATTTTTGAAATTTCTTCTCTTCT------------------------------------------------------------------------ATTGGTGCTGTTATTTCTCTTTTTTCC---------------------------------------------------------------------------CTTTTATATTTT------------------------------ATATGCATCTTATGAGAATCTATC---------------------------------AACTCTAAAATATCATTTTATACTTCTGATGCT------------------------------TCCTCTTCTTCCTTTGAGTTAATATACTTC---TACCCGTTACCAGAACATACTTTAGAAAATTCAGTTAAATCAGTTTACTCTTATCAA------------------------------------------------------------------------------------------------------
>Ceratoppia_bipilis
---------------------------------ATGTGTATAAACTCCCTCTTCACGCGATGAATCTATTCGACAAACCATAAAGATATTGGAACTTTATATTTCATTTTTGGT---------------GCTTGA------GCAGGTCTTTTGGGCTCAGCATTAAGAGCTCTAATTCGATTAGAACTTGGTCAACCGGGTTCTTTAATACAAAACGATCAAATTTATAACACAATTGTGACAGCCCACGCTTTTGTCATAATTTTTTTTATGGTAATA---CCAGTAATAATTGGGGGTTTTGGCAATTGACTAGTACCGATAATGATTGGTGCTCAAGACATAGCTTTCCCTCGAATAAATAAC---------------------------------ATAAGTTTCTGATTACTCCCACCATCCTTGACTCTTCTTTTATCTTCAGCTTTTGCTGGGGCAGGAGCCGGCACTGGCTGAACTGTTTACCCCCCCTTGTCTAGAAATATGTTTCATTCAGATGTTTCAGTAGACTTGGCAATTTTTAGTTTACACTTAGCTGGGGCTTCTTCTATTTTGGGGGCTATTAATTTTATTACGACTATCATAAACATACGATCCTCTTTTATCAGACTAGATTCGATACCATTGTTTGTATGGTCTGTATTAATTACAGCTGTATTATTACTTCTTTCTTTACCCGTGTTAGCAGGAGCTATCACAATACTTTTAACAGACCGAAATTTTAACACTACGTTTTTTGATCCTTCTGGAGGGGGAGACCCTATCCTATATCAACATTTATTTTGATTTTTCGGACATCCTGAAGTTTATATCTTAATTCTTCCTGGTTTTGGGATAATT---TCTCACATCATTAGTTTTTATTCTGGTAAAAAAGAACCCTTCGGCACTTTAGGTATGATTTATGCTATGGTTTCTATTGGTTTTTTAGGTTTCCTTGTTTGAGCACACCATATGTTCACGGTT---------------------------------------------------------------------------------------------------------------------------------------------------------GGGCTTGACGTTGATACCCGGGCTTACTTTACTTCTGCAACAATAGTTATTGCAATTCCAACAGGAGTTAAAGTTTTTAGTTGATTAGCCACAATAAACGGTTCTTACCTTTATATAGATGCCCCTTTATGTTGATCTATTGGTTTTGTATTTTTGTTTACTGTAGGAGGTCTTACCGGAGTTGTATTAGCAAATTCTTCCATTGATATTGTTTTACACGAT------------------------------ACTTATTATGTAGTTGCTCATTTTCATTACGTT---------TTATCAATGGGGGCTGTGTTTGCTCTAATAGCCGGAGTTACCCATTGAATGCCCCTTTTGTTTAATATAAACATAAATCCTAAAATACTAAAAATTCAATTTTTTTCTATGTTCGTT---------------------------GGTGTTAATTTAACTTTT---TTTCCGCAACATTTTTTAGGCCTTAACGGAATGCCTCGTCGTTACTCAGACTATCCGGACGCTTTTACAACATGAAATGTAGTTTCTTCA------------------------------------------------------------------------CTAGGTTCTTTAATTTCTTTCATATCT---------------------------------------------------------------------------GTGATTTTATTT------------------------------ATTTGAATTGTTTGAGAAGCTTTT---------------------------------TCAAGATCTCGTAGTTTAATTAATACATACAAT------------------------------ACCTCTTCTTCTATTGAATGAGTGTTTCCA---TCCCCAATCCCTGAACATACCTTTAACCAAACA------GTTCTTTTAATTACGAAGAAT---------------------------------------------------------------------------------------------------
>Catarhinus_sp.nov._GD136
---------------------------------------ATAAGAATATTCTTCAATCGATGATTTTGTTCAACTAACCATAAAGATATTGGAACTATATATTTTATTTTTGGA---------------TTTGGT------GCAGCTCTATATGGTTCTTCTTTAAGTACAGGCATACGTTTAGAAATTAGTCAACCTAGCTCTTTTTTTAATCATGATCATTTATATAATGTTCTAGTTACAGCTCATGCTTTTGTTATAATTTTTTTTGTGGTTATA---CCAATTTTAATGGGTGGTTTTGGAAATTGACTAATCCCAATTTTATGCGGATGTCATGATATGCATTTTCCTCGAATAAACAAT---------------------------------TTTAGATTTTGATTATTAGTTCCATCAATATTTCTTTTGATTATATCATCTCATGTAGCTGGTGGGGCAGGGACAGGATGAACTGTTTATCCTCCTTTATCTAGCTCAAGATTTCATGGAGATTTATCAGTTGATTTGGCCATTTTTTCTTTACACTTAGGAGGAATTTCATCAATTTTGAGGTCAATTAATTTTATTACAACTATTTTTTTAATGCAGACTTACTCTAGAAACATACCCCGTATTCCTTTATTTTTGTGATGTATGGTAGTAACTTCATTTTTATTACTTTTTTCTTTACCAGTACTAGCAGGTGCTATTACTATACTGCTAATAGATCGTAATATTAACACTTCATTTTTCGACCCAGTAGGGGGAGGAGATCCTATTTTGTATCAACATTTATTTTGATTTTTTGGACATCCTGAGGTTTATATTTTGATTTTACCAGCTTTTGGTATTGTG---TCTAGACTAGTATCTTTTTATACATCCAAAAACGAACCTTTTGGTTATATTGGTATAGTTTATGCAATTGTTTCTATTGGAATTTTAGGATTTTTAGTGTGGGCTCACCACATATTTACCGCG---------------------------------------------------------------------------------------------------------------------------------------------------------GGAATAGATGTAGATACTCGAGCTTATTTCACAGCTGCTACCATAATTATTGGAGTACCTACAGGAATTAAGATTTTCAGTTGAATTGCTACTATAGCAATATCTGAAATTAGGTGGGAAGTTCCAATATTATGGGTAATAGGATTTATTTTTCTATTTACTCTAGGAGGCTTAACAGGTATTGTTTTATCTAACTCATTTCTAGATGTAGTTCTTCATGAT------------------------------ACATATTATGTAGTAGCTCATTTTCATTATGTT---------CTATCTATGGGAGCTGTGTTCGCTATCTTTGCTGGTATTTCACACTGATTGTCCCCATTGTATGGAATTAAATTAAATCAACAAAAAATAAAAATTCAATTTATTTTGTCATTTATT---------------------------GGAGTTAATGCTACATTC---TTTCCTCAACACTTTTTAGGCTTGAATGGAATACCACGGCGTTATGCAGATTATACAGATTCATTCTTTATATGAAACTATATCTCTTCA------------------------------------------------------------------------ATAGGTACAACAATCTCTATTTTTTCA---------------------------------------------------------------------------TTATTTTATTTC------------------------------CTAATAATTATCATTGAAAGGATA---------------------------------GCAGAAACCAAACTATTAATTAATAATAGATTT------------------------------TCTCAATCCACCCAAGAAAATATATTCTCT---ACTCCTTTCCCAGAACATTCTATAAACTTTTCTAATAAATATTCAAGTATAAGAACT------------------------------------------------------------------------------------------------------
>Carcinoscorpius_rotundicauda
---------------------------------------------------TTACCGCGATGACTTTACTCAACAAATCACAAAGACATTGGAACAATATATCTAATTTTTGGA---------------ATTTGA------GCCGCTATAGTAGGGACTGCCCTTAGAATTCTAATTCGAGCTGAACTTGGACAACCAGGATCATTAATTGGGGATGATCAAATTTATAATGTAATCGTAACAGCCCACGCATTTGTAATAATTTTCTTTATAGTAATA---CCAGTAATAATTGGAGGTTTTGGAAACTGATTAACTCCCTTAATATTAGGAGCTCCAGACATAGCATTTCCCCGCTTAAATAAC---------------------------------ATAAGATTTTGATTACTCCCCCCTTCTTTCCTTCTTCTTCTCAGATCAGCCGCAGTTGAAAGAGGGGCAGGAACAGGATGAACCGTTTATCCACCCTTAGCCTCAAATATTGCACATGCAGGAAGATCAGTTGATTTAACAATCTTTTCTCTCCACTTAGCAGGAATTTCTTCAATTTTAGGAGCCATTAATTTTATCACAACAATCATTAATATACGAACATCAGGAATGGTATTAGAACGTATACCACTATTTGTATGATCTGTCAAAATTACAGCAATTCTATTACTTCTTTCTTTACCTGTTTTAGCAGGTGCTATTACAATACTCCTAACAGATCGAAATTTTAATACATCCTTCTTTGACCCAGCAGGTGGAGGTGATCCAATCCTATACCAACATTTATTTTGATTCTTTGGACACCCTGAAGTCTACATTCTAATTCTCCCAGGATTTGGAATAATT---TCTCATATCATTAGCCATCAAACAGGAAAAAAAGAACCATTTGGAACTTTAGGAATAATTTATGCTATATTAGCTATTGGAATTTTAGGATTTGTAGTTTGAGCTCACCACATATTTACAGTA---------------------------------------------------------------------------------------------------------------------------------------------------------GGCATAGATGTTGATACACGAGCCTATTTTACTGCAGCTACCATAATTATTGCTGTTCCTACCGGCATTAAAATCTTTAGATGATTAGCTACATTACATGGATCTCAAATTTCTTATGAACCTCCACTTTTATGAGCATTAGGATTTGTATTCTTATTCACTATTGGAGGATTAACAGGTGTTGTTTTAGCTAACTCTTCTATTGATATTATTCTTCATGAT------------------------------ACTTATTACGTTGTGGCACATTTCCATTATGTT---------CTATCAATAGGAGCAGTATTTGCAATTTTAGCAGGTGTTACCCATTGATTTCCACTATTTTTTGGAACATCCATAAATCCAAAATGACTAAAAATTCACTTTACAATAATATTTATT---------------------------GGTGTTAATACTACTTTT---TTTCCTCAACATTTTTTAGGTCTTAGAGGTATACCTCGACGATATTCAGATTATCCAGATGCCTTCACAACCTGAAATATTATTTCCTCC------------------------------------------------------------------------TTAGGTTCCCTTTTATCCTTCATTGCT---------------------------------------------------------------------------GTTATAGGATTT------------------------------ATTTTTATTATATGAGAATCTATA---------------------------------ATTAGAAAACGGCCAATTATCTTTTCTAATCAT------------------------------CTTCCATCATCAGCAGAATGACAACATAAT---ATTCCCCCAATAGACCATACATATAACCAATTA------ACAATACTAATTAAA---------------------------------------------------------------------------------------------------------
>Calepitrimerus_sp.nov._Z308
---------------------------------------------------------------------------------------------------------ATTTTTGGT---------------TTCTGG------ACCGCCTTTTATGGATCGTCCATGAGGGTTCTTATGCGCCTAGAACTGAGTCAGCCTGGTTCTTTCATTTTTAATGACCATTTATACAATGTTTTGGTCACTTCTCATGCCTTTGTCATGATTTTTTTCGTGGTTATG---CCGGTTTTAATAGGAGGTTTTGGCAATTGATTAATTCCCTTATTTTTAGGGGCTCACGATATAAATTACCCTCGCATAAATAACAGATCGGAAGAGCGTCGTGTAGGGAAAGAGTGTAGATCTCGGTGG---------------------------------TCGCCGTATCATAAAAAAGGGGGGGGGGGGGGGTGAACTGTGTACCCTCCCCTGTCTAGAATTTCTTTTCATAATGATTTTGGGGTAGATATAGCAATTTTTTCATTGCATATCGGGGGGGTGTCTTCTATCCTAAGTTCTATTAATTTTGTCACTACGATATTTATAATAAAACCCGCTGGGATAGCTTGGGATAAATTGCCCCTATTTTTATGATCTATTTTAGTTACTTCTTTCCTTTTAATTTTTTCTCTACCTGTACTAGCGGGGGCTATTACAATGCTCTTAACAGATCGGAACTTAAATACTAGGTTTTTTGACCCTTTGGGCGGCGGAGACCCCGTATTATACCAGCACTTATTCTGATTCTTTGGACACCCAGAAGTCTATATTTTAATTCTTCCTGGATTTGGTATTGTT---TCACAAGTTTTGAGATTTTATTGCGGAAAGTCTGAGCCTTTTGGGTACCTTGGAATAGTTTATGCTATTATCTCTATTGGTGTCTTAGGATTCTTGGTCTGAGCTCATCATATATTCACAGCA---------------------------------------------------------------------------------------------------------------------------------------------------------GGTATGGATGTGGACACTCGGGCTTATTTTACGGCAGCTACTATAATCATTGGTGTTCCTACAGGTATCAAAATTTTTAGTTGGATAGCTACCATGTCTATGTCTAACATCTCGTGAGAAACCCCTATATTATGGACGGTGGGATTCCTATTTTTGTTCACTTTAGGGGGCCTCACTGGAATTGTTTTGTCTAACTCCTGTTTGGATATTGTCCTTCATGAC------------------------------ACTTATTACGTTGTTGCTCACTTTCATTATGTT---------CTCTCCATGGGCGCAGTGTTCGCTATTTTTGCAGGGTTAACTCATTGATTTCAGCCTTTTTATGGATTCAAACTTAGGGACCACATGCTTAAATCTCAATTTCTAATATCTTTCTTG---------------------------GGGGTAAATTTGACTTTT---TTTCCTCAACATTTTTTAGGGCTTAATGGCATGCCTCGCCGTTATTCTGACTATCCGGATTCTTTCTACTTATGAAATTTTGTATCTTCA------------------------------------------------------------------------ATCGGTTCATTCATCTCTATGTTTTCT---------------------------------------------------------------------------TTATTTTACTTT------------------------------TCATATATCGTTCTTAGCTCCCTT---------------------------------TACGTTAAGTCCACTCCTCTTTATATAGCTAGG------------------------------GCTTCTTCTTTTGGGGATACACAAACAAGT---ATTCCTATGCCTAGTCATTCTTTCAGTAATCAACCTAAAACTTGTTTTATGAAAATTTTAGAAAAAATGATAACTTGAAACAGAATATTTTTTCACAGCCCTAATACTTACCTAATAGAATCTGTTGTATCTATGCACGATTTAGCATGCCTATTTTTG
>Calepitrimerus_flexuosus_Z342
------------------------------------------ATAAACTTTATTTCCCGATGATTCTATTCTACCAATCACAAAGATATTGGTTCTATGTATTTTTTCTTTGGG---------------TTTTGA------ACGGCCTTCTATGGAACTTCTCTTAGGATTCTGATACGTCTAGAACTAAGTCAGCCTGGGTCTTTTATTTTTCATGATCACATGTACAATGTTTTTGTTACATCTCATGCTTTTATTATAATTTTCTTTGTCGTTATA---CCAGTTTTGATAGGAGGTTTTGGTAACTGACTCATCCCAGTATTCTTAGGGTGTCATGATATACACTTTCCTCGTATAAATAAC---------------------------------CTTAGTTTCTGGATGCTTTTTCCAGCCATAAGTCTTCTGATTTTGTCTAGAGTTCTTTCTCTTGGTGCTGGGACAGGATGAACAGTCTATCCCCCTTTATCTAGGGTCTCTTTTCATAATGACATTTCAGTTGATTTAGCCATTTTTTCTCTTCATCTTGGGGGAGTCTCTTCCATTCTTAGATCTATTAATTTTATCAGAACTGTAGGAAGAATGCGATTCAGAGGTTTATCTTTCGATCGGCTCCCTCTTTTTATTTGGTCCATAGTTGTCACATCTTTTCTTTTACTCTTTTCTTTACCAGTTTTAGCTGGAGCAATTACCATACTTCTTACAGATCGTAACTTAAACACTTCTTTTTTTGACCCTTTAGGAGGGGGAGATCCAGTCTTGTATCAGCATTTATTTTGGTTTTTTGGCCATCCTGAAGTTTATATTCTCATTCTTCCAGGCTTTGGAATTATT---TCTCAAGTGATCAGGTTTTACTGTGGTAAATCTGAGCCCTTTGGTTACTTAGGGATAGTTTACGCTATCGTATCAATTGGAATTTTGGGATTCTTAGTTTGGGCTCATCACATATTTACTGTA---------------------------------------------------------------------------------------------------------------------------------------------------------GGCATGGATATTGATACTCGAGCTTATTTCACAGCAGCTACCATAGTTATTGGGGTCCCTACAGGTATTAAAATTTTTAGATGATTGGCTACTATATCTTTGTCTAATGTTTCTTGGGAAGCTCCTATGTTTTGGTCTGTAGGCTTTCTTTTTCTGTTTACTTTAGGAGGTTTAACGGGTATTGTTCTTTCTAATTCCTCTCTTGATATCGTTTTACATGAT------------------------------ACTTATTATGTAGTTGCTCATTTTCATTATGTT---------CTATCTATAGGCGCAGTTTTTGCTATCTTTGCTGGCCTTACCCATTGGGCTCAGTCTTTTTATGGATTAAAGCTTAGGGATACGATACTTAAATCTCACTTTTTTGTTAGATTTATT---------------------------AGTGTCAACTTAACTTTT---TTCCCTCAACATTTTTTAGGCTTAAACGGTATGCCTCGTCGGTATTCTGATTACCCTGATTCATTCTATGTACTTAATATAGTTTCATCT------------------------------------------------------------------------TTGGGTTCTGTTATATCTTTATTTTCC---------------------------------------------------------------------------TTGATTTATTTT------------------------------TCTTACATTGTGTGGGAAAGATTT---------------------------------TCTTCCAAGATAAGTTTAGTAGTATTTGATAGA------------------------------TCTTCCAGTTTCCCTGAGTCTTCTATAACT---TTTCCATTCTTAGAGCACACATTTGATAAATCTGTCAAACCTTCTTTTATGTCAATT------------------------------------------------------------------------------------------------------
>Calepitrimerus_bungeanus_HLJ97
[truncated: 109,901 more chars]
