# Supplementary material for: Phylogenomics resolves the higher-level phylogeny of herbivorous eriophyoid mites (Acariformes: Eriophyoidea)
Source: BMC Biol. 2024 Mar 22;22:70. doi: 10.1186/s12915-024-01870-9 (PMC10960459; doi:10.1186/s12915-024-01870-9)
Supplement: Supplementary file 3 — Additional file 3. Original untrimmed alignments by Gblocks v0.91. [file 12915_2024_1870_MOESM3_ESM.zip › Additional file 3/NU/COX2.fasta]

>Zygoribatula_sp1.
------------------------------------ATGCCTATATGATCTGCTCTTTCCTTTCAAGATAGAATCTCACCTTCTATAGAACATATCTTGTTCTTTCATGATCATGCTATAATTATTTTAACTTTAATC---ACAATTTTAACTCTATATTTAGTTACCTCTTTA------------ATAATTAGAAAAAAATATAAT---AAATATACAATAGAAGGGCAAGAAATCGAAACAATTTGAACGATTCTGCCAGCCTTTATGTTAATCTTTATCGCTTTACCTTCCCTAAAAACACTATACTTAATAGAAGATACCAAGACCCCCTTGGTTTCAATTAAAACCACAGGACATCAATGATACTGATCATATGAA------TACACCTCT---TTAAGA---TCT---------------------------------------------------AACGAAACAGAGAACTTCATAGAAAATTCA------------------AATACTTTACGACTTCTAAAAACTAGAGAGATACTTCATCTTCCGGTCGGTGTGTTAATTCGATCCCTAATCACATCTGCAGATGTTATTCACTCTTGAACTATCCCATCTATAGGAACAAAGGTAGATGCCCTACCTGGACGCCTTAATCAAATTTTTCTATTTTCAAAACGTTTAGGCTTATACACAGGCCAATGCTCTGAAATCTGTGGAATAAATCATTCATTTATGCCTATTCTAGCTCAATTTCATTCCCCTAAACAATTTATT---------------------------------AATAAAATAAAAGAGATA---------------------------------------------------------------------------
>Z392
------------------------------------ATGATAACTTGAAATAGTATTTTTTTTCAAAGCCCTAATTCTTACCTAATAGAAGCTGTAATTAGTATACATGATCTGGTTTGTTTGTTTTTAACTTCTATC---TTAATTTTAGTTCTATTGTCTTTGTTTTATACA------------GTTCTTTGTAGATTTTTTTGT---TTAGATTTTTCGGAGAATCACCAATTAGAGAGAGTTTGGACTATTGCTCCTTTTGTTCTGTTACTTTTTATTTTAATTCCTTCTTTAAAATCTCTTTATCTTCTAGACTCTTGTATGTTCTGTGGTTTAACGTTGAATATTATTGGGCACCAATGATATTGAAGATATTCT------TTTAAGAAT---TTGGAA---GAC---------------------------------------------------ATAGAATTCGACTCTTACATAATT---------------AATGATTCAAACTATTTGCGTCTTTTAGATGTGGATAATCGATTGGTAGTGCCTAATGAGTTCCCTATGCGAGTCTTAGTAACTTCAGCGGACGTGATTCATTCATGAACAGTTCCTTCACTGGGTATTAAAATGGATGCAGTTCCAGGACGAGTGAGACAATTATGTTTTCTTACGAAACGTTCTGGAGTTTATATGGGACAATGCTCAGAAATTTGTGGAGCAAATCATAGATTTATGCCCATTGTTATAGAGTCTGTTCCTATAAAAAATTTCTTA---------------------------------TCTTCAATATTA---------------------------------------------------------------------------------
>Z382
---------------------------------------ATAACTTGAAACAGAATCTTTTTCCACAGGCCTTCCACCTTTTTAATGGAGTTAGTGATTTCTATGCATGACTACGTAATAATATTTTTAATATCAATT---ATAAGTACCGTCTTTCTGGCTCTTTTTTATTCC------------TACTATATTAAAGGTTTTAGA---CTTTCTTTTTTTGAAAATCACCAATTAGAAACTCTATGGACTATGGTTCCTTTTTTTCTACTTATTTTTATTGTTCTACCTTCTTTAAATTCTCTTTATATATTAGACACTTGTCTCTTTTGTGGGCTCACTTTGAGTATCGTAGGTCATCAGTGATATTGAAGATATTTT------TATAAAGAT---TTGAAT---TTA---------------------------------------------------AATTATTTTGACTCATATATAATGTCC------------AGACCTGATTCAATTTTACGCTTACTTGATGTGGACAATCGACTGATCCTTCCAAGTTTTATTCCAGTTCGATTTATAGTCACTTCGGCTGATGTTATTCACTCTTGAACCATTCCTTCTTTTGGAGTAAAGATAGATGCCGTTCCCGGCCGAATTAATCAATTTTGTTTTTCTAGAAAACGATCAGGAGTCTTTTTTGGTCAGTGTTCTGAGATTTGTGGTGCCAATCATAGGTTTATGCCTATTGTATTAGAATCTGTAAAATTCAGAGATTTCATG---------------------------------GAAATTCATTGACTAAGTATCCTA---------------------------------------------------------------------
>Z344
------------------------------------ATGATAACCTGGAATCAAATATTTTTTCAAATACCGACTACCTATATGATAGAGCTTATTACTTGTATACATGATTATGTTATAATATTTCTCGTATCTACT---ATAGCTTTAGTGTTTTTTTCTTTAGTTAAAATT------------TTTTTGTCTAGAGAATTTAGT---TATGAATTTTTTGAAGATCACCAATTAGAGACTGTTTGAACTATTGGACCTTTTTTGTTATTAACTTTAATTCTTATTCCTTCTTTAACTTCGCTTTATATACTAGATAGATGCAATTTTTGTGGTTTCTCAGTTAGAGTCATTGGTCATCAGTGATATTGAAATTACGAA------TATAAAGAA---TTAAAA---GAC---------------------------------------------------TTAGTCTATGACTCTTACATATTAGAC------------TCATCAACGAGAAAGATTCGATTATTAGACGTAGATAATCGTCTTACTGTGGCAAGATTCGTGCCTACTCGTTTTGTAGTGGGAAGAGCTGATGTGATTCATTCATGAACAATTCCTTCTTTTGGTTTTAAAATAGATGCAGTTCCTGGTCGGATTAATCAATTTTGTGTCACACCTAAACGCACTGGTGTATTTTTTGGTCAATGTTCAGAAATTTGTGGCGCTAATCATAGATTTATGCCAATTGTTATAGAGTCTCTCAGCCTTAAAGATTTAATT---------------------------------AAATTATTT------------------------------------------------------------------------------------
>Z343
------------------------------------ATGATAACTTGAAATAGATCACTTTTTCAGAATCCAAATACATATTTAATAGAATTAGTTAGATGTATGAATGATTATGTAGTTCTTTTTATATTAATGGTT---TTGCTTATTGTCTTATGTTCCCTTGTAAAAACT------------TTGTTTTTTTCATTTTTTGAC---ATTAAGTTTTTTGAAAGGCACCAATTAGAAATAGTTTGAACGGTTTTACCATTTTTACTACTAATAGTAGTCCTACTTCCTTCACTAAGCTCATTGTACACTATTGATTCTTGCAATTTTTGTGGGTTGACTATAAAAATTATTGGTCACCAATGATACTGGTCTTACGAACTATGTTTTGGGGAG---TCAAAA------------------------------------------------------------ATTTTTGACTCTTATATGTTAGAT------------TCTCATAATGATCAACTTCGTTTGCTAGATGTGGATAATCGTACTTTTTTAGCTAGAAGGTTGCCTACACGGCTTTTAGTGGGTTCTGCAGATGTAATTCATTCCTGGACAGTCCCTTCTTTTGGTTTTAAAATAGACGCAGTACCGGGTCGAATTAATCAGTTTTGTGTTAGGGCTAAACGTACTGGAGTTTTTTTTGGGCAATGTTCTGAAATTTGTGGGGCCAACCACAGATTTATACCTATTGTTTTAGAATCGCTGAGATTGAAAGATTTATTG---------------------------------AAATTAGTG------------------------------------------------------------------------------------
>Z318
------------------------------------ATGACTACTTGAAATTCTTTATCTTTCCAGAATCCCACCACTTTTATGATAGAACTAGTCTCCGTTATGCATGATTACGTCTGCATGTTTCTTCTTTCTATT---TTGATTTTGGTCTTTATAAATTTATCTTATCCG------------GCTTTATTAAAAAGATTCAGT---CTAAATTTTTATGAAAATCACCAGTTGGAAAGAGTTTGAACTTTAGCCCCCTTTTTTCTTCTAATTTTTATTGTTGTTCCTTCTTTAGCCTCTTTATATATACTGGATAGATGTTTATTTTGTGGGGTTTCTGTTAGAATTATAGGGCATCAATGATACTGGAGATATTTT------TATAAAGAT---TTCAAT---GAA---------------------------------------------------TTTTTTTTTAATTCTTACATACTTCCA------------AGTGAAGACTCTAGGGTTCGTCTTCTTGATGTAGACAATCGGTTAGTGGTGCCAAGGTTTATCCCGATCCGATTTCTTCTATCTTCATCTGATGTTCTTCATTCTTGGACTATCCCTTCATTTGGGGTTAAAATAGATGCTGTCCCTGGTCGAATTAATCAATTTTGTTTCTCTAGCAAACGCAGAGGAGTTTTCTTTGGCCAATGTTCAGAAATCTGTGGGGCTAATCATAGTTTTATACCTATTGTGTTGGAATCTGTATCTTTTAATGAATTCTTG---------------------------------AAAATAAAT------------------------------------------------------------------------------------
>Z296
------------------------------------ATGACTACCTGGAATAGAATTTATTTCCACTCCCCTTCTTCTTTTTTAATAGAAACTGTTTCTTTAATACATGATTATGCATCTCTGTATTTATTTTCAATT---TTAATTTTGGTTCTGATGAATATTTTTTACACC------------AAATTTATTTTAAACTTTAAT---TTAGAGTTTTTCGAAAACCATCAAATTGAATTTGTTTGGACTTTAGTTCCTTTTTTCCTTTTAATTTTTATTCTCCTTCCTTCATTGTTTTCTTTATATATACTAGACACATGTTTATTTTGTGGGCTCACGGTAAGTATTATAGGCCATCAATGATACTGAAGATACTTT------TATAAAGAT---TTAAAA---GAT---------------------------------------------------TTTTTTTTTGATTCTTATATGGTTCCT------------TCCGAATCTAGATTGATTCGATTATTAGAAGTCGACAACCAGTTGGTTATTCCCACCAGATTGCCTATTCGATTTTTAGTGTCCTCTTCTGATGTTCTCCATTCTTGGACTATTCCTTCTTTTGGGGTTAAAATAGACGCTGTTCCTGGACGAATTAACCAATTCTGTCTCTCTAGGAAACGATCTGGGGTTTTTTTTGGTCAATGCTCTGAAATCTGCGGAGCTAACCACAGATTTATGCCAATTGTCGTTGAATCAGTTCCTTTAAATAAGTTTTTT---------------------------------TATTCTTTT------------------------------------------------------------------------------------
>Xenillus_tegeocranus
------------------------------------ATACCGAATTGATCCTATGTATCGTTCCAAGATTGCACCTCCCCAACAATAGAGCATATTATAATATTCCATGACCATGCTATGACTATCTTACTAGCCATT---ACGATTCTGACATTATACCTAACTACTTCAATA------------GTTTCAACAAATAAGTTTAAT---AAATTCACCATAGAAAGTCAAGAAATAGAAACCATTTGAACAATTCTTCCTGGGATCATGTTAGTATTCATTGCAATCCCATCCTTAAAAACACTATACTTAATAGAAGATACTAAAAACCCTATTATAACAATCAAAGTGAATGCCCACCAATGGTACTGATCCTACGAA------TATTCGCAT---ATAAAA---AGG---------------------------------------------------AGTAGCACAGAAACATTTATAGAAAACTCA------------------AAAATAAGACGCCTACTTAAAAACAACGAGCTACTAAAAATTCCAATCAAAACAAGGATCCGCACCTTGATTTCTTCCTCAGACGTTATCCACTCCTGGGCTATCCCCTCAATGGGTGTTAAAGTAGATGCTTTACCAGGTCGGCTAAATCAAACTTTCTTATTATCGAAACGGATTGGTCTGTACACAGGACAGTGCTCAGAAATTTGTGGTATAAACCATTCTTTCATACCAATTTTAATAAAAGCAGAATCTGTAAAACAATTTACT---------------------------------AAAACAATTAAA---------------------------------------------------------------------------------
>Walchia_hayashii
------------------------------------ATGCCAATATGATCCACAATTTCCCACCAAAACAGAACATCCCCATTAATAGAAAACTTATCATCATTCCACGACCACATTATAATTATCTTAATATTAGTA---TTATCAATTACAGGAATAATGGGAATCCTCACA------------ACATCAAAAAAAATCTTCATT---CGAACATCAAAAGAAAGACAAGAAATAGAAATCTTTTGATCATCTCTACCAACAGTAATTCTAATAATAATAGCAATTCCATCACTAAAACTACTATATTTAACAGAAGAACAAACAGATCCCTCTATAACAATAAAAATCACAGGTCATCAATGATACTGATCATATGAA------TACTCAGAT---ATTAAA---AAA---------------------------------------------------ATTTCATTCGATTCATTTATAACAACAAAA---------------------AATCCACGAAACCTAATAACAAGAAATCACACAATCCTACCAACAAAATCACCAATTCGATTCCTAATCACATCCACAGACGTAATCCACTCATGAGCTATACCATCAATAGGTATAAAAATAGACGCCATACCAGGACGAATAAACCAATTTAGTTCAACCATCTCACGAAGAGGAATATACTCAGGACAATGTTCAGAAATTTGCGGAATAAAACACAGATTTATACCAATTACCATTTCCTCAATTCCTCCACAGGAATTTTAT---------------------------------AAATCAATAAAAATAATA---------------------------------------------------------------------------
>Vittacus_cannabus_HEN44
------------------------------ATAAAAATGACTACGTGAAGAAGTGTTTACTTTCATTCCCCCTCTTCTTTCCTTATAGAGGTAGTTTCATTAATACATGATTACGTTTCTCTATTTTTGTTTTCAGTA---TTATTACTAGTTATGCTTAATATTTTTTACACT------------GTATACATTAAAAAGTTTAAC---CTGGAATTCTATGAGAACCACCAACTTGAGAGCATTTGGACTTGTATCCCTTTCTTCCTTTTAGTATTTATGGTAATTCCATCTTTATCCTCCCTTTACATGCTTGATACTTGCCTATTTTGTGGAATGACTATTAGGATTATAGGTCACCAATGATATTGAAGATATTTC------TACAAAGAT---ATAGGA---GAT---------------------------------------------------ATGTTCTTTGATTCCTATATAACCCCT------------TCTGAGACCAGGTTAATTCGTCTCTTGGAGGTTGACAATCGTCTTATTTTGCCAACCAATTTGCCAGTACGTTTCCTCGTGTCTTCCTCGGATGTTCTTCATTCTTGAACTGTGCCATCTTTTGGGGTTAAAATAGACGCTGTGCCAGGTCGAATTAATCAATTTTGTTTTTCTTCTAAGCGTTCTGGAGTTTTTTTCGGTCAGTGCTCGGAGATTTGCGGTGCAAATCATAGATTTATGCCTATCGTAATAGAATCTATTCCTTTTAAGTCATTTTTT---------------------------------TCTTCCTAT------------------------------------------------------------------------------------
>Vitex_agnus-castus_L._S152
------------------------------------ATGACTACTTGAAATAGGATTTACTTTCACTCTCCTTCCTCCTCTTTGCTAGAGATTGTTTCTATTATACACGATTTTGTCTCTTTATTTTTATTATCTATC---CTAATTTTGGTTATAATGAACATTTTTTATTCT------------TTCTTGATTAAAAAGTTTAAT---TTAGAATTTTGTGAAAACCACCAAGTTGAGACTATCTGGACCATTATTCCATTTGTTCTTCTGGTATTCATAGTGATTCCTTCCTTATCTTCTTTATACATGTTAGATACCTGCTTATTTTGTGGGATGACTATTAGAATCATGGGACATCAGTGATATTGAAGATATTTT------TACAAAGAT---TTAAAA---GAT---------------------------------------------------TTTTTTTTTGATTCTTATATGATACCT------------TCTGATTCTTCATCCATTCGTTTGTTAGAAGTAGATAATCGCTTATTTATTCCTTCTAACCTACCAGTACGATTTTTAGTTTCTTCTTCAGACGTCCTTCATTCTTGGACAATCCCTTCTTTTGGTGTGAAAATGGATGCTGTTCCTGGGCGTATTAACCAATTTTGCTTTTCTTCCAAACGTTCGGGAGTATTTTTTGGGCAATGTTCTGAAATCTGCGGGGCTAATCATAGATTTATACCTATCGTTATAGAGTCAGTTCCTTTTAAAAATTTTTTT---------------------------------TCTTCAATC------------------------------------------------------------------------------------
>Vasates_sp.nov._Z327
------------------------------------ATGACTACTTGAAACTCAAGATTCTTTCAATCCCCTTCTAGCTATCTTATAGAGATAGTTTCCTGTCTGCATGATTACGTAATGCTCTTTCTTTTTTCCACT---TTAATAGTAGTGCTTATTAATATTTGCTTCTCT------------TTTTATGTTAAAAGTTTCAGC---TTAGATTTTTATGAAGGTCATGAATTGGAAACCGTCTGGACTTTAGTCCCTTTTTTTTTATTGTCATTTATTGTGGTTCCTTCCCTTTCTTCCCTCTATCTTTTGGACACTTGTCTTTTTTGTGGGTTCACCATTTCAGTAGTAGGTCATCAATGATACTGAAGTTATTTT------ATAAAGGAT---TTAAGT---TCT---------------------------------------------------GATTTTTTTGATTCTTATATGCTCCCT------------GAAGAGTCTACTAATATCCGACTTTTAGATGTGGACAATCGAGTTATTTTACCGACTTTCGTGCCTGTTCGGTTTTTAGTGTCATCAGCAGATGTGATTCACTCCTGGACCATCCCTTCTTTTGGGGTAAAGATAGATGCTGTACCAGGCCGTATTAATCAATTCTGTTTTTCTACTAAACGTTCCGGAATTTTTTTTGGGCAATGCTCAGAAATTTGCGGGGCCAATCATAGATTCATGCCCATTGTTGTTGAATCTCTTCCTTTCAAAAGTCTAACC---------------------------------CCCCTTTTATCTGCT------------------------------------------------------------------------------
>Trombiculidae_sp4.
------------------------------------ATGCCAATATGATCAATAATAAAAATACAAGACAGAAACTCTCTTACGATAACAAGATTAACAGAATTTCACGAACACTGCTTAACATACATTATTCTAATC---GCCTTTGTTACAGGTATGATAACAATGTTTAAT------------GCCTCGAAGCTCCCTTTTATT---AAATCCTCAAAAGAGTATGAATCAACCGAAATCTTTTGATCTCTTATCCCTGCAGCTATTTTAGTTATAGTTGCAATCCCATCTATAGAAAAGCTCTATAGAACAGAAGAACAATCCAGCAATGCTATAACAATTAAAGCAAACGGACACCAATGGTACTGATCCTATGAG------TATACAGAT---TCGCCC---CAA---------------------------------------------------CTTAATACAGAAGGATTTGTTGAAGATTCT---------------------CCACACCGCTTAATAATAACAAGAAAACACCTAATCCTTCCAACGAGTACAAATATTCAAATTTTAACATCCTCTGCAGATGTAATCCATTCTTGAACCATCCCTTCATTGGGGATTAAAGCAGATGCTGTCCCCGGGCGAATCAACCAAATAATTACCTCTATTAATCGTCCAAGAGTTCTTGTGGGGCAATGCTCTGAGATTTGCGGTGCAAACCACAGATTTATACCAATCACTATTTCCTCTTTGCCTCCTAAAGTATTTATA---------------------------------GAAAGCTCAAAA---------------------------------------------------------------------------------
>Trisetacus_ehmanni_Z341
------------------------------------ATGACTACTTGAGGAGGAGTGATTTTTCAAAATGGGGTTTCAAATATAATAGAGAGAGTTGTTTTTATGCATGACTTTGCTATGATGTTCATATTTTCAATT---TTAATAATAGTTGTTTATTTTTTTTTTTATTCT------------TATATTTCGGGATTTTACAGA---TTTAGATTTTACGAAGATCATTCACTGGAGACTGCTTGGACTTTGGTTCCTTTTTTTATTCTTTCTCTTCTTATTATTCCTTCTTTGTCTTCATTATATGTTTTAGATTCGTGTTTTTTTTGCGGATTATTGGTAAAAATTGTGGGACATCAGTGGTATTGATCATATTAT------ACAAGAGTTGGAATAGAT---TTA---------------------------------------------------TTATCATTAGATTCTTATATG------------------ATAAGGGATAGATTTTTACGGTTGTTAGACGTAGACAATCGTTTAGTGGTACCAGTTTTAACTCCAATTCGTTTTTTTTCTACATCTTCAGATGTTATTCATTCTTGAACTATTCCTTCTTTTGGAATAAAAATGGATGCTGTTCCTGGACGTTTGAATCAGTTTTGTACGTTAGCAAATCGATCTGGGGTATATTTCGGACAGTGTTCTGAAATTTGTGGAGCCAATCATAGATTTATGCCTATTGTAATGGAAGTAGGAAAAAAT------------------------------------------------------------------------------------------------------------------------------------------
>Trimeroptes_luanchuanensis_Z322
------------------------------------ATGATAACTTGAAATAGAATATTTTTTAATTCTCCTAGAACTTTGCTCATAGAAACAATTATTATTATACATGACTACATAATAATATTACTACTTACAATT---TTTCTAATAGTAATATACAACATATCCTATAAT------------TTTTTTACAAAAGAATTCAAT---TTAGAATTTTTTGAAAATCATCAAATTGAAAGAATTTGAACCTTCGCTCCTTTCATTTTACTAATATTTATTATTGTTCCCTCTTTAAAGTCACTATACATTTTAGACAGGTGCATATTCTGTGGTATAACAATAAGAATTATTGGACACCAATGATATTGATCTTATTTC------ATAAAAGAC---GTAAGA---AAT---------------------------------------------------TATCAATTTGATTCCTATATAATAAGA------------CAAGAACAAACTAAATTACGACTTTTAGATGTAGATAACCGTTTAATTATCCCTAATTTTATTCCAATTCGATTTTTAGTCTCATCTAGAGATGTACTTCATTCATGAACACTTCCTTCTTTAGGTGTAAAAATAGATGCAATCCCAGGACGATTAAACCAATTTTGTTTATCAATAAAGCGAACTGGAGTATTTTTTGGACAATGTTCCGAAATTTGTGGGGCTAATCATAGATTCATACCAATCGTAATAGAATCAATTAATACAAAAGATTTCTTA---------------------------------AAATTAATT------------------------------------------------------------------------------------
>Trematuridae_sp.
------------------------------------ATGCCTTTTTGATCTAAAATTAATATAACAGATAGAAATTCACCTACTATAGAACAACTAATATTCTTTCATGATCACTCAATAATTATTTTAATAATTATT---ACAATCTTGATTTTATATATAATAACTAACATT------------ATGTTAAATAAGCTCTCAAGT---CAACTTATTCTTGAAGGACAAGAAATTGAAATAATTTGAACTATTTTACCAGCCTTTATACTTATATTCATCGCCCTACCATCTTTACGAATTTTATATTTAATAGAAGAATCTTTTAATCCCTCTTTAACAGTTAAAATTGTTGGACACCAATGATATTGATCATATGAG------TACCCCGAA---TTT------AAC---------------------------------------------------TTAAACTTTGATTCTTTTATAATTCCTATA---TCAGAAATAAATATAAGTAATTTCCGTCTATTAGACGTTGATAACCGAATAATGCTTCCTTTTAATATAAACACCCGACTTTTAATTACATCAGCAGACGTTATTCATGCCTGAACTATTCCTTCCTTAGGAATTAAAATAGATGCTGTACCTGGCCGACTAAATCAAAGAATTGTTTTTTCTAATCGACCCGGACTTTTTTTTGGACAATGCTCCGAAATTTGTGGCGCAAATCATAGTTTCATACCTATTTGTGCAGAAATTATCTCTATAAAAAATTTTATA---------------------------------TTATGAATTAAAAATAGT---------------------------------------------------------------------------
>Tityus_serrulatus
------------------------------------------------------TTATCTTTTCAGGATAGTTCATCTCCTTTAATAGAACAATTGGTTTTTTTTCATGATCATTCTATAATAATTTTAATAATGATT---ACTGTAATGGTATTTTATTTTATTTCTTCTTTA------------ATTATAAACTCATTTTTAAAT---CGTTTTGCTATTGAAGGTCAAGAGATTGAATTGTTTTGGACGGTTATTCCTGTTCTTTTATTAGTTTTTATTGCTTTTCCTTCACTTCGTCTACTTTACTTACTAGACGAAGTGAATCCTCCGGACTTGACTTTAAAAACGGTAGGTCATCAATGATATTGAAGTTATGAA------TATTCTGAT---TTTTGT---GAT---------------------------------------------------GTTGAGTTTGATTCTTATATAAGACCCATT------------AGTGAAGAAAATTTTCGTTTATTGGACGTTGACAATCGAACTGTTCTTCCTTGGGGGATTTTTACTCGTGTATTAATTGGTTCTTCTGATGTAATTCATTCTTGGGCTTGTGTTAGTTTAGGACTTAAAATGGATGCTGTTCCTGGTCGTTTAAATCAAGTATGTTTTTTATTAACCCGTCCCGGGTTATATTATGGACAGTGTTCAGAAGTTTGTGGGGCTAATCATAGCTTTATACCTATTGTTATTGAAGGTACTAGTGTAGAAGGCTTTATT---------------------------------AGTTGATTACATAAAATGATT------------------------------------------------------------------------
>Tetra_suspensae_SD22
------------------------------------ATGACTACTTGAAATAGAATTTTCTTCCACTCTCCCTCATCTTATATAATAGAGTTAGTTTCTATAATACACGATTATGTTGCTCTTTTTCTAGTCAGGATT---TTAATTTTAGTAATTATGAATTTAATTTATGTC------------CCTTCGATTAAAAAATTTAAT---CTGGATTTTTATGAAGATCATCAACTTGAAACTATTTGAACTCTACTTCCTTTTTTGCTTTTAATTTTTATTGTTGTACCTTCTTTAAGATCTTTATATATGTTAGATACTTGTTTATTTTGTGGTATAACTCTTAGAGTTATGGGACACCAATGATACTGGAGCTACTTC------TACAAAGAC---TTAAAA---GAA---------------------------------------------------TTTTATTTTGATTCTTATATAAGCCCT------------TCTGAGGATGGGTTGATTCGTCTTTTGGATGTGGATAATCGTATTATAGTTCCAACTTTCATGCCCGTACGATTTTTAGTATCTTCTTCTGATGTTATTCACTCCTGGACTATCCCTTCTTTTGGGGTGAAGATAGATGCTGTTCCAGGTCGAATTAATCAGTTTTGTTTCTCGTCTAAACGTTCTGGAGTTTACTTTGGTCAGTGTTCTGAGATTTGTGGGGCCAATCATAGATTCATACCTATTGTTTTAGAATCTTTACCTTTTAAAAACTTTATT---------------------------------TTCTTATTT------------------------------------------------------------------------------------
>Tetraspinus_sp._HEN26
------------------------ATTTTTGTTAAAATGACTACTTGAAATAATATTTCTTTTCAAAATCCTTCTTCTTTTATGATAGAACTAGTCTCTACTATGCATGATTATGTAGCTATATTTTTAGTTTCTATT---TTAATTTTAGTTTTTATAAACTTAATATATTCT------------TTTATATTAAAAAGGTTCAAT---CTTGAATTCTTTGAACACCATCAATTAGAAAGAATTTGGACTTTGATTCCCTTTTTTCTCTTACTCTTTATTGTGATTCCTTCTCTTAGGTCTTTATATATATTAGATAGGTGCCTCTTTTGTGGAATAACAGTTAGTATTATAGGTCACCAATGATATTGAAGATATTTT------TACAAAGAT---TTGAAA---GAG---------------------------------------------------TTTTTTTTTGATTCTTATATAGAACCT------------TCTATTAGAAGTTCAATTCGATTATTAGACGTAGATAATCGGTTGGTTGTTCCTACTTATTTGCCTATTCGATTTTTAGTCTCATCTTCGGACGTTATCCATTCTTGAACTGTCCCTTCTTTTGGGGTTAAAATAGATGCAATTCCTGGGCGAATCAACCAATTTTGCTTTTCTTCAAAACGAAGAGGGGTCTTTTTTGGACAGTGTTCAGAAATTTGTGGTGCTAATCATAGTTTTATACCTATTGTTTTAGAATCTGTCAACTTTAATAATTTTATT---------------------------------AAA------------------------------------------------------------------------------------------
>Tetra_sp.nov._Z400
------------------------------------ATGACGACTTGGAATTCAAGATTTTTCCATTCTCCTTCTAGTTACCTTATAGAGATAGTCTCTTGTTTGCATGATTATGTAATGCTGTTTCTTTTTTCCACT---TTAATGGTAGTTCTTATCAATATTTGCTTTTCT------------TTTTATGCTAAAAGTTTCAGT---TTAGACTTTTATGAGGGTCATGAATTGGAGACTGTTTGGACCTTAGTCCCTTTTTTTTTATTGTCGTTTATTGTGGTCCCCTCCCTTTCATCTCTCTACCTCTTGGATACTTGTCTCTTTTGTGGTCTTACCATTTCAGTAATAGGCCACCAATGGTACTGAAGCTATTTT------ATGAAGGAT---TTAAGT---TCT---------------------------------------------------GATTTTTTCGATTCTTACATGCTTCCT------------GAAGAGTCTACTAATATTCGACTTTTAGATGTGGATAATCGGGTTATTTTACCGACTTTCGTACCTGTTCGATTTCTAGTATCATCAGCGGATGTTATCCACTCTTGAACTGTACCTTCCTTTGGGGTAAAGATAGACGCTGTACCGGGTCGTATTAATCAATTTTGTTTCTCCACTAAACGTTCCGGAATTTTTTTTGGGCAATGTTCAGAAATTTGCGGGGCTAATCACAGGTTCATGCCGATTGTTGTTGAGTCCCTTCCTTTTAAAAACTTAACT---------------------------------TCCTTTTTATCTGCT------------------------------------------------------------------------------
>Tetra_sp.nov._Z284
------------------------------------ATGACTACTTGAAGAAGCATTTATTTTCAAACTCCCTCTTCTTTTATGATAGAATTAGTGTCTATCATACACGATTATGTTTGTATATTTTTAGTGTCTATT---TTAATTCTAGTTTTTATAAATTTAATATATTCA------------TTTATAATAAAAAGATTTAAT---TTATTATTTTTTGAGCATCATCAATTGGAAAGGGTTTGGACTGTTATTCCTTTTTTTCTTTTAATCTTTATTGTAGTTCCTTCTTTAACCTCCCTCTATATGCTTGATAGATGTCTTTTTTGTGGTATAACTATTAGAATTATAGGCCATCAATGATATTGAAGTTATTTT------TATAAAGAT---TTAAAT---CAA---------------------------------------------------TATTTTTTTGATTCTTATATAGAGCCT------------TCTTCCTCCAGAAACATTCGCTTGTTGGATGTAGACAATCGTTTAATTGTGCCTAGATTCCTACCAATTCGGTTTTTAGTCTCTTCATCTGATGTCATTCATTCTTGAACAGTGCCTTCCTTTGGTGTAAAAATAGATGCTATCCCAGGACGCATCAATCAATTTTGTTTTTCTTGTAAACGTAGAGGTGTCTTTTTTGGTCAATGTTCTGAGATTTGCGGTGCTAACCATAGGTTTATGCCAATTGTCTTAGAATCTGTAAATTTTAATAATTTTATT---------------------------------GATCTTTAT------------------------------------------------------------------------------------
>Tetra_sp.nov._CA43
------------------------ATTTTTAGTACAATGACTACTTGAAGCGGTTTATATTTCCACTCTCCTTCCTCTTTCATAATAGAGATTGTATCAATCATGCACGATTACGTTTCGATGTTTCTTTTCTCCATT---TTAATTTTAGTAGTACTTAATATTGGGTACTCT------------TTCATTTCATCTAAATTCAAT---TTGGAATTTTTTGAAAATCACCAATTAGAATCAATCTGAACTATCGTTCCCTTCGTACTTCTAGTCTTTATAGTTATTCCTTCCCTTTCTTCCTTGTATATGCTGGATACTTGTATCTTTTGCGGAATGACAGTTTCCATTATGGGACACCAATGGTATTGAAGCTATTTT------TACAAGGAT---TTGCAG---AAT---------------------------------------------------TTATTTTTTGATTCCTATATAATTCCT------------TCAGAAACTTCAGAAGTTCGGCTTTTAGAGGTAGACAATCGACTCCTAGTCCCCACCTTACTTCCGATTCGATTTCTTCTTTCCTCCTCCGATGTCCTCCATTCTTGGACAATTCCCTCTTTTGGAGTAAAGATGGATGCAGTTCCCGGTCGAATTAATCAATTTTGCTTCTCCTCGAAACGATCAGGTATTTATTTTGGCCAATGTTCGGAGATTTGTGGGGCCAATCACAGATTTATGCCTATCGTTCTAGAGTCCGTTCCTTTTAACAAATTCTTC---------------------------------TCTATATTC------------------------------------------------------------------------------------
>Tetra_qingyuanensis_Z333
------------------------------------ATGACTACTTGAAATAGATGATTTTTTCACTCTCCTTCCTCATACCTAATGGAATTGGTTTCGTGTATAAATGACTATGTAATATTATTTTTATATTCAGTT---CTATTAACGGTTTTAATAAATTTAGTCAGGTCT------------TTTTTTATTAAGAACTTTTCT---TTAAATTTTTATGAGGGTCACGAAATTGAGACCGTTTGAACGGTGATCCCATTTTTTTTATTATCTTTTATTGTATTCCCCTCTCTTTCTTCCCTTTACATGCTTGATACATGCCTATTTTGTGGCTTGACCATTTCAATTATAGGACATCAATGATACTGGAGATATTTC------TATAAAGAC---TTAGGA---GGA---------------------------------------------------GACTTTTTTGACTCCTACATACTTCCT------------AGTGAGTCTTCAGAAATTCGTTTATTAGATGTAGATAATCGACTTATGGTTCCAAGATTTATTCCCATCCGTTTTTTAGTCTCTTCTTCAGATGTTATTCACTCTTGAACTATCCCTTCTTTTGGGGTTAAAATAGATGCAGTCCCAGGACGAATCAATCAATTTTGTTTTTCTTCTAAGCGATCCGGAATTTTTTTCGGGCAATGTTCTGAAATTTGTGGTGCCAACCACAGATTTATGCCAATTGTTATAGAGTCTCTTCCCTTCAAAAATTTAGTT---------------------------------AGTTTATTT------------------------------------------------------------------------------------
>Tetra_pyriana_HLJ98
------------------------------------ATGACTACTTGAAATGGTATATTTTTCCAGTCCCCCTCCACCTTCATGCTCGAGTTGGTTTCAACTATACATGATTATGTGACTCTTTTTCTTTTTAGAATC---TTGGTTATGGTTATAATAAATCTTTTTTACTTA------------CTTTTTATTAAAAAATTCAAT---ATATTATTTTTTGAAAATCATCAGTTAGAAACAGTGTGGACAGTTTTACCATTTTTGTTGTTGATTTTCATTGTTGTTCCCTCTCTATTTTCTTTGTATATGATAGATTCATGTTTGTTCTGTGGGTTAACTCTTAGAATTATAGGGCATCAATGATATTGAAGGTATTTT------TACAAAGAT---TTTAAA---GAC---------------------------------------------------TTTTTTTTTGATTCTTATATAACCCCT------------TCCGGGGAAAGGGCAATTCGGTTATTAGACGTTGATAATCGCGTAATTATTCCTACTCACATACCGGTACGATTTTTAATCTCATCTTCTGATGTTTTACACTCTTGGACAATCCCCTCTTTTGGCGTCAAGATAGACGCCGTCCCTGGACGGATTAATCAATTTTGTTTCTCTTGCAAACGTTCTGGAGTATACTTTGGGCAATGTTCCGAAATCTGTGGGGCCAATCACAGTTTTATGCCTATTGTGATAGAGTCTGTCCCCTTTAAAAATTTTATA---------------------------------TTATGCATC------------------------------------------------------------------------------------
>Tetranychus_urticae
------------------------------------ATGACAAATATAAATTCTTTATGAATACAGAATTTTAACAATATCATAATAAAAAATATAGACATTTTTAATTCTTCTATCACTAATTTAATTGTTTTTTTA---AGAATTTTTTTAAGAATTTTAATCTTTTTTTCT------------ATTATAAATAAAAATTCTATA---TTATTTTCAAATGAAAGAAATGAGTTAGAATTATTTTGAACAATTATTCCTTCTTTTATTATTTTAATTATTTCTTTACCTTCTATATTTTTGTTATATTGCTATGAAGAAAACAAGTTTTCTTTTTTAGATGTAAAAATTATAGGAAATCAATGATATTGAACATATGAA------TATCCTAGA------------ATA---------------------------------------------------AATTTAACTGAAAGATATATT------------------AAAAGAAGTATATTTCTTCGTTGTATTAATACTAGAAACTCTTTAATTATTCCTAGAAATAAATTTATTCGTCTTTTATTATCATCAAACGATGTTTTACATTCATGAACTGTTCCTAGTTTAATAAGAAAAATAGATGCAGTTCCTGGCCGCTTAAATATAATATTTTTAAATTGTAATAAAAGAATTTTATTAAAAGGTCAATGTTCAGAGATTTGTGGTATTAATCATAGTTTTATACCTATTAGAGTATTATCTTTAAATTTAAATAAAATT---------------------------------------------------------------------------------------------------------------------------------
>Tetra_lycopersici_FQ
------------------------------------ATGATAACTTGAAATTCATTGGTTTATCATAACCCTTCTAGTTTTTTGATGGAAGTGGTGATAATTATAAATGATTATGTCACCATAATACTTCTTTCCGTG---TTAATTTTTGTAGTACTTAATATAACTTATACT------------GGGTTAATCAGTTTTTTTAAT---TTTGAGTTCTTTGAGAATCATGCCTTAGAAAGAGCATGAACAGTTAGGCCTTTTATTATCCTTCTTTTTATTGTTATTCCTTCCTTGATATCTTTATACATGCTTGATTCTTGTTTATTTTGCGGTCTCACCCTATCTATTATAGGGCACCAGTGGTATTGAAGCTACTTT------TACAAAGAT---TTTGGG---AAC---------------------------------------------------GCTTTTTTTGATTCTTACATGCTCCCT------------AGAGATTCTTCTGACCTACGTCTTATTGATGTTGATAATCGAGTTATGGTTCCATCTCACACTCCTGTTCGGTTCCTAGTATCTTCCTCAGATGTTATCCATTCTTGAACTATCCCTTCTTTTGGAGTCAAAATAGATGCCATTCCTGGTCGTATTAATCAATTTTGTTTTTCTTCAACTCGAACGGGAGTTTTCTTTGGTCAGTGTTCTGAAATTTGTGGGACTAATCACAGGTTTATACCAATTGTTTTAGAATCTGTATCTTTTTCTGACTTTTTC---------------------------------GATAACGTCTTA---------------------------------------------------------------------------------
>Tetra_lucidi_HEN8
------------------------------------ATGACTACTTGAAACAGAGTTTATTTTCATTCTCCTTCTTCTTTTTTAATAGAGTTGGTTTCTTGTATACATGATTATGTTTCTATGTTTTTATTTAGGATT---ATGATCATAGTCCTTTTAAATTTGACATATGTT------------ACTTTTTCAAAAAATTTTAAC---TTAGAATTTTTTGAAAACCATCAGTTAGAGACTGTTTGGACTATTCTACCTTTTTTGCTTCTTATTTTTATTGTTATTCCTTCTTTAACATCTCTATATATATTAGACACTTGTCTCTTTTGCGGGATGACTTTAAGAATTATGGGTCACCAGTGGTATTGAAGGTACTTT------TATAAAGAT---CTCAAA---GAG---------------------------------------------------TTCTTCTTTGATTCTTACATACTACAC------------GCGAATGAGAGAAATATCCGTCTTTTGGATGTTGATAATCGTATTATTGTGCCTACTTTTATACCTGTTCGATTTTTAGTTTCATCCTCTGATGTTATTCATTCGTGGACAGTGCCTTCTTTTGGGATCAAAATAGATGCAGTCCCAGGCCGGATTAACCAATTTTGTTTCTCTTCTAAACGTTCGGGGGTATTTTTCGGCCAATGCTCCGAAATTTGTGGTGCTAATCATAGATTTATACCCATTGTTTTAGAATCCACTCCTTTTAAAAACTTTATT---------------------------------TCTATTTTC------------------------------------------------------------------------------------
>Tetra_louguantais_AH43
------------------------------ATTTTAATGACTACATGGAATAGAATTTATTTTCACTCTCCGTCATCTTTTATGTTAGAGTTAGTATCTTCAATGCATGATTACGTGAGACTTTTCCTCTTTTCTATC---TTGATTTTAGTCCTTATAAACATTTTTTACTCT------------TTCTGTATGAGCAACTTCAAT---CTTGAATTTTATGAAAATCACCAATTAGAAACTGTTTGAACCCTGATTCCCTTTTTTCTATTAATTTTTATGGTTATTCCCTCTCTTTCTTCATTGTATATGCTGGATACCTGTCTATTTTGTGGTATGACTATCAGGATTATGGGTCATCAGTGATACTGAAGTTATTTT------TACAAAGAT---TTTGAG---GAG---------------------------------------------------TTTTTTTTTGATTCATATATAACTCCT------------AGAGAAACTAGGAAAGTCCGACTTCTCGAAGTTGACAATCGAGTTGTTATTCCTAGCTTCCTCCCTATTCGATTTTTAGTCTCTTCTTCAGATGTCCTTCATTCTTGAACTATTCCTTCTTTCGGTGTAAAAATAGATGCTGTCCCTGGACGAATTAATCAATTTTGTTTTTCCTCGAAGCGCTCAGGAATCTTTTTTGGCCAATGCTCTGAGATTTGTGGTGCTAATCACAGTTTTATACCTATCGTGATAGAATCCGTGCCTTTTAAAAATTTTTTT---------------------------------TCTATAGTT------------------------------------------------------------------------------------
>Tetra_cuihuae_QH6
------------------------------------ATGACTACTTGAAACAGGATCTATTTCCAATCCCCATCTACTTTCCTTATAGAATTAGTTTCTGCTATACATGATTATGTTTCTATTTTCTTGGTTTCAGTT---ATAATCGTAGTTCTTATGAACATTCTATACACT------------TTTAATTTCAAGACATTTAAT---TTGGAATTCTATGAAAATCATCAAATTGAGTCCGTATGGACCATCATTCCATTTGTTCTTTTGCTATTTATGGTGGTTCCTTCCCTGTCTTCCCTCTACATGCTGGACACTTGCCTATTTTGTGGGCTCACTATTAGAATCATGGGGCACCAGTGGTACTGGAGTTATTTT------TATAAGGAT---TTCAAA---GAA---------------------------------------------------TTCTACTTTGACTCCTACATAACCCCC------------AGGGAAGAGAGCAATATTCGACTTTTAGAGGTGGACAACCGGGTCATAATCCCAGAGTCTCTTCCAGTTCGGTTCTTAGTATCATCCTCTGACGTTTTACATTCTTGGACTGTTCCTTCCTTTGGAGTAAAAATAGATGCAGTTCCTGGTCGAATCAACCAATTCTGTTTTTCGTCTAAACGTTCTGGAGTGTTTTTTGGGCAGTGTTCAGAAATTTGTGGGGCCAATCATAGATTTATACCTATCGTAGTGGAATCTATTCCTTTTAGCATGTTTTTT---------------------------------TCTTTAATTTGT---------------------------------------------------------------------------------
>Tegonotus_celtis_YN448
------------------------------------ATGACTACTTGGAATAGAATTTTTTTTCATTCACCTGCGGGATATATAATGGAATTAGTTTCCTGCATACATGATTATGTTATACTATTTTTATTTTCCATT---TTTATTTTGGTTGCTTTGAATTTATTGTATCCT------------TTTTTTCTTAAAAGTTTTAAT---TTAGATTTTATAGAAAATCATCAATTAGAAAGGATCTGAACTGTGATTCCATTTGTTCTTTTAGTTTTTATTGTAATTCCGTCCTTAAATTCTTTGTATATATTAGACACTTGTCTCTTTTGTGGTATAACTATTAGAATTATAGGTCACCAATGATATTGATCCTATTTT------TACAAAGAT---TTGAAA---AAT---------------------------------------------------TTATTTTTTGATTCGTATATAGTTTCT------------GGAGATACTTCCGAAATTCGGCTATTAGATGTGGATAATCGTTTGTTGATTCCTAATTTCCTTCCAATCCGATTTTTGGTATCATCTTCAGATGTACTTCATTCTTGGACAATTCCTAGATTTGGAATAAAAATGGATGCGGTTCCGGGACGCATTAATCAATTTTGTTTTTCTTCAAAACGCTCAGGAATTTTTTTTGGTCAATGTTCCGAAATTTGTGGTGCTAATCATAGTTTTATGCCTATTGTTATAGAATCTGTACCTTTTAAAGAATTTGTT---------------------------------TACTCTATT------------------------------------------------------------------------------------
>Tegolophus_ulmi_CQ4
------------------------------------ATGACTACCTGAAATAGAATTTTCTTTCATTCTCCTTCTGGTTACATGATGGAGTTAGTTTCTTGTATACATGATTACGTAATGCTTTTTCTTTTTTCCATT---TTCATTTTAGTAGGCTTAAATTTAGTTTATCCA------------TTTATTTTTAAAAATTTCAAT---TTAGAGTTTATAGAAAACCATCAATTAGAAAGAATTTGAACCGTTGTACCATTCATTCTTTTAATTTTTATTGTCATTCCCTCCCTCAGTTCCCTCTACATGCTAGATACTTGCCTTTTCTGTGGTATAACCGTGTCTATTATAGGCCATCAATGATATTGATCTTACTTC------TATAAAGAT---TTGAAA---AAT---------------------------------------------------TTTTTTTTTGATTCTTATATAGTTCCT------------AGCGATTCCTCTTCTATTCGGCTTTTAGATGTTGATAATCGATTATTACTACCTAATTTTCTTCCCATTCGATTCTTGGTTTCTTCATCGGATGTTCTTCATTCATGGACTATTCCTAGATTTGGGGTTAAAATAGATGCGGTTCCTGGGCGAATTAATCAATTTTGTTTTTCTTCAAAACGTACTGGAATTTTCTTTGGCCAGTGTTCAGAGATTTGCGGAGCAAATCATAGTTTCATGCCTATTGTAATGGAATCCGTTCCTTTTAAAAGTTTTGTT---------------------------------TCTTGCTTA------------------------------------------------------------------------------------
>Tegolophus_tremae_Z368
------------------------------------ATGACCACCTGAAATAGAATTTTTTTCCACTCTCCCTCAGGGTACATCATGGAATTAGTCTCTTGCATGCACGATTATGTGATGCTTTTTCTTTTCTCTATT---TTTGTTTTAGTGGCCTTAAATTTGATTTCTCCA------------TTTTTTTTTAAGAATTTCAAT---TTAGAATTCAGAGAAAACCATCAATTAGAAAGGATTTGGACAGTTATCCCCTTTGTTCTTTTAGTTTTTATTGTGATTCCATCTCTTAATTCTTTGTACATATTGGATACTTGCCTCTTTTGTGGGATAACCATTTCTATTATAGGGCACCAATGATTTTGGTCATATTTT------TATAAAGAC---TTAAAA---GAT---------------------------------------------------TATTTCTTTGATTCGTACATAGTTCCC------------AGTGATTCTTCTAGTATCCGGCTTTTGGACGTCGATAATCGCTTAGTTGTGCCTAATTTCCTCCCTATTCGGTTTTTAGTTTCTTCATCAGATGTTTTGCATTCTTGAACTATTCCCAGATTTGGGGTAAAAATAGATGCCGTTCCTGGTCGAATTAATCAATTTTGTTTTTCTTCAAAACGTACTGGTATTTTTTTTGGCCAATGTTCTGAAATTTGCGGGGCTAATCATAGGTTCATACCCATTGTTATGGAGTCAGTACCTTTCAAAAATTTTGTT---------------------------------TCTTCTTTG------------------------------------------------------------------------------------
>Tegolophus_oblatus_QH7
------------------------------------ATGACTACTTGGAGAAGACTTTATTTTCATTCCCCCTCTTCTTTTATGATAGAATTAGTTTCTTCCATACACGATTATGTTTCTATATTTTTATTCAGAATC---TTGGTTATAGTTCTTATAAATCTAGCTTATGTC------------TCTATAAGGAATTATTTTAAT---TTAGAATTTTTTGAAAACCATCAATTAGAAACGGTATGAACTATCCTGCCTTTTGTTCTTTTGATCTTTATTGTTATTCCTTCATTGTCGTCTCTTTATATGCTGGATACCTGCTTATTTTGCGGCATGACTCTATCAATTATAGGGCATCAGTGATATTGAAGATATTTT------TATAAAGAT---CTTAAA---GAA---------------------------------------------------TTTTTTTTTGATTCTTATATAACCCCT------------TCCGATGAAAGAATTATTCGTCTTTTGGATGTGGATAATCGTATTGTAATTCCTACTTTTTTACCTGTTCGATTTTTGGTTTCTTCTTCTGACGTGATTCATTCTTGGACAATTCCTTCTTTTGGTATTAAAATAGACGCAGTACCAGGACGAGTTAACCAATTTTGTTTTTCCTCTAAACGATCTGGTGTTTATTTCGGGCAGTGTTCAGAAATTTGTGGTGCAAATCATAGTTTTATGCCGATTGTTTTAGAATCCTTGCCTTTTAAAAGATTTATT---------------------------------AATTTATTT------------------------------------------------------------------------------------
>Tegolophus_miscanthus_Z371
------------------------------------ATGATAAGTTGAGGGTCCATATTTTTTATAAATGCTAGATCTCTTATAATGCAGGAATTAGACAGTATTCATGATTATCTAATAGTAATTGTAGTTTCTATT---TTGGTACTAGTAACAGTTAATATGGTATTTGCA------------GTAACTAGATTTTCCTTTAAT---CTTTTTTTTTTATATGACGAACCCTTAGAATTAATTTGAACAGTATTACCATTCACCATTATTCTCTCTATTATGATTCCTTCTTTTAAGACCTTGTATATATTAGACAGGTGCTCCTTATGTGGCTTCAATTTAAATATCATAGGTCACCAATGATATTGGAGGTATTTC------TTCAAGGAG---GTCCAA---GAA---------------------------------------------------ATTTATTTCGATTCCTATTTAATT---------------AGCGAAAATTCTCATATCCGTGCTCTAGAGGTAGACAATTGTCTTTCGGTCCTGAGTCAAGTTCCAGTACGTTGCGTCTTATCATCTGCCGATGTGATTCACTCTTGAACCATCCCCTCATTGGGGGTTAAAATAGACGCTATTCCAGGCCGCCTCAATCAATTCTGTTTCTCCTGTGATCGGAGGGGAGTATTTTTTGGCCAATGTTCAGAAATTTGTGGTACCAACCATAGCTTTATACCCATTGTTTTAGAATCTTTGTCTATG------TATCTT---------------------------------CGTAGCCTAAATAAGGCG---------------------------------------------------------------------------
>Tegolophus_miscanthus_Z336
------------------------------------ATGACAACTTGGAACTCTTCTTCTTTTCAGAACCCTACCTCTTTTATAATGGAATTAGTCTTTGTGATACATGATTATGTTTGTATATTTCTAATCTCCATT---TTGATTTTGGTATTTATGAACTTAGCTTATTCT------------TTTTTTTTGTCCTCTTTTAAT---CTCTCTTTTTATGAGAACCACCAACTGGAAAGAGTTTGGACTCTTCTTCCCTTTTTCTTGTTGGTACTTATTGTAATCCCTTCCCTTTCTTCTCTTTATATGTTGGATAGGTGCCTGTTCTGTGGTATGACAATTAGAATCATAGGGCATCAATGGTATTGAAGTTATTTT------TACAAAGAT---TTTAAA---GAA---------------------------------------------------TTTTTTTTTAATTCGTATATACTCCCA------------TCAGAAGAAACCTCTGTTCGCCTTTTGGATGTCGATAATCGACTGTTAATTCCTAGGTTTTTACCCATTCGGTTTTTAGTGTCCTCTTCTGATGTGCTCCATTCTTGAACTGTCCCATCTTTTGGGGTAAAAATAGATGCTATTCCCGGACGTATTAATCAATTCTGTTTTTCTTCTAAACGAAGAGGGGTATTTTTTGGCCAATGTTCTGAAATTTGTGGGGCCAATCACAGATTTATACCTATTGTGCTAGAGTCGGTTTCCTTTAATAACTTTTTG---------------------------------AATATTTTATTGGTCAGTAGCCTA---------------------------------------------------------------------
>Tegolophus_lespedezae_HEN12
------------------------------------ATGACTACGTGAAATAGGTGGTTTTTTCATTCTCCTTCTAGTTATCTTATGGAACTAGTTTCTTGCATACACGATTATGTTATACTTTTTTTATTTTCAGTT---TTATTGACTGTTTTAATTAATTTAGTTTCCTCT------------TTCACTTTGAAAAGATTTAGT---CTTAACTTTTATGAGGGGCATGAGCTTGAGACAGTTTGGACAATTGTTCCATTTTTTCTTTTATTCTTCATTGTGTTTCCTTCTTTAACCTCTCTCTATATGCTGGATACTTGTCTTTTTTGTGGTTTGACTATTTCCATCATAGGGCACCAATGATACTGAAGGTATTTT------TATAAAGAT---TTGGGG---GGG---------------------------------------------------GATTTTTTTGACTCTTATATGCTTTCA------------AGAGATTCTAGCAGGATTCGATTGTTAGACGTAGATAATCGTCTGATAGTTCCTAGGTTTATTCCTGTTCGATTTTTAGTTTCCTCTTCAGATGTTATTCATTCTTGAACTATTCCTTCTTTTGGGGTTAAAATAGATGCAGTTCCAGGGCGTATTAATCAATTTTGTTTCTCTTCCAAGCGTTCTGGAATTTTTTTTGGCCAATGTTCTGAAATTTGTGGGGCTAATCATAGGTTCATGCCCATTGTTATAGAATCCCTCCCCTTTAAGAATTTAATC---------------------------------AACCTATCT------------------------------------------------------------------------------------
>Tegolophus_hunanensis_HEN41
------------------------------------ATGACTACTTGAAATAGGATCTACTTTCACTCTCCTTCCTCCTCTTTGCTAGAGATTGTTTCTATTATACACGATTTTGTCTCTTTATTTTTATTATCTATC---CTAATTTTGGTTATAATGAACATTTTTTATTCT------------TTCTTGATTAAAAAGTTTAAT---TTAGAATTTTATGAAAACCACCAAGTTGAGACTATCTGGACCATTATTCCATTTGTTCTTCTGGTCTTTATAGTGATTCCTTCCTTATCTTCTTTATACATGTTAGATACCTGCTTATTTTGTGGGATGACTATTAGAATCATGGGACATCAGTGATATTGGAGATATTTT------TACAAAGAT---TTAAAA---GAT---------------------------------------------------TTTTTTTTTGATTCTTATATGGTACCT------------TCTGATTCTTCATCTATTCGTTTGTTAGAAGTAGATAATCGCTTATTTATTCCTTCTAACCTACCAGTACGATTTTTAGTTTCTTCTTCAGACGTCCTTCATTCTTGGACAATCCCCTCCTTTGGTGTAAAAATGGATGCTGTTCCTGGGCGTATTAACCAATTTTGCTTTTCTTCCAAACGTTCGGGAGTATTTTTTGGGCAATGTTCTGAAATCTGCGGGGCTAATCATAGATTTATACCTATCGTTATAGAGTCAGTTCCTTTTAAAAATTTTTTT---------------------------------TCTTCAATC------------------------------------------------------------------------------------
>Tegolophus_hunanensis_HEN17
------------------ATTTATTACAATTATAAAATGACTACTTGAAATAGGATCTACTTTCACTCTCCTTCCTCCTCTTTGCTAGAGATTGTTTCTGTTATACACGATTTTGTCTCTTTATTTTTATTATCTATC---CTAATTTTGGTTATAATGAACATTTTTTATTCT------------TTCTTGATTAAAAAGTTTAAT---TTAGAATTTTATGAAAACCACCAAGTTGAGACTATCTGGACCATTATTCCATTTGTTCTTCTGGTCTTTATAGTGATTCCTTCCTTATCTTCTTTATACATGTTAGATACCTGCTTATTTTGTGGGATGACTATTAGAATCATGGGACATCAGTGATATTGAAGATATTTT------TACAAAGAT---TTAAAA---GAT---------------------------------------------------TTTTTTTTTGATTCTTATATGGTACCT------------TCTGATTCTTCATCTATTCGTTTGTTAGAAGTAGATAATCGCTTATTTATTCCTTCTAACCTACCAGTACGATTTTTAGTTTCTTCTTCAGACGTCCTTCATTCTTGGACAATCCCTTCCTTTGGTGTAAAAATGGATGCTGTTCCTGGGCGTATTAACCAATTTTGCTTTTCTTCCAAACGTTCGGGAGTATTTTTTGGGCAATGTTCTGAAATCTGCGGGGCTAATCATAGATTCATACCTATCGTTATAGAGTCAGTTCCTTTTAAAAATTTTTTT---------------------------------TCTTCAATT------------------------------------------------------------------------------------
>Tegolophus_hunanensis_AH39
------------------------------------ATGACTACTTGAAATAGGATTTACTTTCACTCTCCTTCCTCCTCTTTGCTAGAGATTGTTTCTATTATACACGATTTTGTCTCTTTATTTTTATTATCTATC---CTAATTTTGGTTATAATGAACATTTTTTATTCC------------TTCTTGATTAAAAAGTTTAAT---TTAGAATTTTATGAAAACCACCAAGTTGAGACTATCTGGACCATTATTCCATTTGTTCTTCTGGTATTTATAGTGATTCCTTCCTTATCTTCTTTATACATGTTAGATACCTGCTTATTTTGTGGGATGACTATCAGAATCATGGGACATCAGTGATATTGAAGATATTTT------TACAAAGAT---TTAAAA---GAT---------------------------------------------------TTTTTTTTTGATTCTTATATAATACCT------------TCTGATTCTTCATCCATTCGTTTGTTAGAAGTAGATAATCGCTTATTTATTCCTTCTAACCTACCTGTACGATTTTTAGTCTCTTCTTCAGACGTTCTTCATTCTTGGACAATCCCTTCCTTTGGTGTAAAAATGGATGCTGTTCCTGGGCGTATTAATCAATTTTGCTTTTCTTCCAAACGTTCGGGAGTATTTTTTGGGCAATGTTCTGAAATCTGCGGGGCTAACCATAGATTTATACCTATCGTTATAGAGTCAGTTCCTTTTAAAAACTTTTTT---------------------------------TCTTCAATC------------------------------------------------------------------------------------
>Tegolophus_celtis_S136
------------------------------------ATGACAACTTGGAATAGGATTTACTTCCACTCCCCATCTGGCTATATAATAGAGTTAGTCTCTTGCATACATGATTATGTAATACTATTTTTACTTTCTATC---TTTATTGTGGTCTTCCTAAATCTTCTCTACAGA------------ATTTTGCTAAAAAATTTTAAT---TTAGAATTTTTTGAAAACCATCAATTAGAGAGAATTTGAACTGTGATTCCTTTTGTTCTTTTGATTTTTATTGTCGTTCCATCTCTTAATTCTTTATTTATGTTAGATACCTGCTTATTTTGTGGGATAACAATTAGGATTATGGGCCATCAGTGGTATTGGAGATATTTT------TATAAAGAT---TTAAAA---GAT---------------------------------------------------TATTTTTTTGATTCTTACATAATACCC------------TCCGAAAGATCCAATATTCGCCTTTTGGACGTGGACAATCGACTTTTGGTCCCTGATTTCTTACCTATTCGATTTTTAGTTTCGTCCTCAGACGTTCTTCATTCTTGAACTGTTCCAAGATTTGGCGTCAAAATGGATGCCGTCCCTGGTCGTATTAATCAATTCTGTCTTTCCTCTAAGCGTTCTGGTGTTTTTTTCGGTCAATGCTCCGAAATTTGCGGAGCAAATCACTCTTTTATACCCATTGTACTTGAATCTGTCCCTTATTCCCATTTTTCC---------------------------------AAAGCTATT------------------------------------------------------------------------------------
>Tanystylum_orbiculare
------------------------------------ATGCCAACATGAAATCATATTAATTTACAAAATAGAAATAATCCAATAATAGAACAATTAATTTTTTTTCATGATCATACTATAATGATTTTAATTATTATT---ACTTTATTTGTTTCTTATATACTTGTTTTATCT------------ATTTTAAATAAAAATACTAAT---ATAGAATTAATAGAAAATCAAATAATTGAAACTGTATGGACAGTAACTCCGATATTAATTTTAATTTTTATTACTATTCCTTCTCTTCGTATTCTTTATTTAATAGAAGAAGTTAATAATCCTTTAGTATCTATTAAGTCTATAGGGCATCAATGGTATTGGAGATATGAG------TATTCTGAT---TTTTTT---AAT---------------------------------------------------GTTAATTTTGATTCTTTTATACTAAATTAT------------GATGATTCATTAGTTCGTTTATTAGAAGTAGATAATCGTATGATTGTACCTATAAATGCTGGAGTGCGAATATTAACTTCATCTAGGGATGTAATTCATTCTTGAACTATTCCTTCTTTAGGGGTTAAAATAGATTCAATTCCAGGTCGTGTAAATCAAAGTATTTTTAATAGTAGACGACCTGGAATTTATGTTGGACAGTGTTCTGAAATTTGTGGAGCAAATCATAGATTTATACCAATTGTTATAGAGTCAGTTAATATTTTTACTTTTATA---------------------------------AATTGAGTTAAAATAAATTCA------------------------------------------------------------------------
>Tachypleus_tridentatus
------------------------------------ATGGCAACCTGATCTCACCTTTTATTTCAAGATAGAGCTTCACCAACTATAGAACAAATAATTTTCTTTCATGATCATTCTATAATTATCCTAACTCTTATT---ACAACTTTAGTAGGTTACATAATAATAAATATT------------ATATATAACTCATTTACTAAT---CGAGTCCTTCTAGAAGGTCAAGAAATTGAAACCTTTTGAACCATCATTCCAGCATTAATATTAATTTTCATTGCCCTTCCTTCACTTCGTCTCCTTTATTTAATAGATGAAATTAATAATCCAACCTTAACTATAAAAACAATTGGTCATCAATGATACTGATCTTATGAA------TATTCAGAT---TTTACT---TCA---------------------------------------------------ATTGAATTTGACTCTTATATAATTCCTAAC---TTAATAACAGATCCTTCTTCATTTCGTCTTCTTGATGTTGATAATCGCACTATTTTACCTATGAATACACAAATTCGAATTATAATCACAGCAGCTGATGTAATCCATGCATGAACAATCCCAGCTTTAGGAATAAAAATTGATGCAATTCCAGGGCGCCTTAATCAAGCATCTACCATAATCAATCGTCCAGGCCTCTTTTTTGGTCAATGCTCAGAAATCTGTGGTGCTAATCATAGATTTATACCTATTGTTATTGAAAGTGTTAACACTAATACCTTTATT---------------------------------AAATGAATAAACTCAATTTTA------------------------------------------------------------------------
>Surapoda_tianlinensis_Z302
------------------------------------ATGATGACTTGGATATCTTATCAATTTAACTATCCATCTTCATACTCTATGGAGATAGTTTATTTAGTTCATGATTACGCTTGCATAATTTTAGTGAGGGTA---GTTTTATTGGTTCTTTTGATGATAATGGACTCT------------TTATTGTGTAGAAATTTTTTC---CTTCATTTTTACGAGGACCACTCTCTGGAGTATTTGTGAACAGTGGTTCCCTTTCTCATTCTTTTATTTATTGCAGGCCCTTCATTATTTACTCTCTACTTTATGGATTCTTGCTTATTTTGTGGGCCGACAGTAAAGATCACGGGTAATCAGTGGTATTGAAGGTATAAT------TATGGCTCT---GATTCG---GCT---------------------------------------------------CTTAATTTTGATTCTTATATA------------------AGAAATGAGGATAGGTATCGTTTGTTAGGAGTCGATAATAGGGTTGTTTTACCTTTCGGAATTCCATCTCGTGTCTTGGTTACTTCCGGCGATGTCATTCACTCCTGAACTATCCCCTCCATTGGAGTTAAAGTGGATGCGGTTCCTGGGCGTCTGAGTCAGTCTTGTTTCACCCTTTTTAAGCCCGGTAAATTTTTCGGCCAGTGTTCTGAGATCTGTGGCTCTAATCATAGCTTTATGCCTATCAACTTAGAATCAGTGAAGTTTGATGATTTTGCG---------------------------------AATTGTGTTTCT---------------------------------------------------------------------------------
>Surapoda_tianlinensis_GD126
---------------------------------------ATAATTTGGAATGGTATGTTCTTTAATTTTCCATCTTCTTACTTAATAGAATTAGTCTCTCTTGTTAATGATTATGTTTCTATCTTTCTTTATAGAATT---ATTATTTTTGTATTCTTTTCTATAATTGACTCT------------CTTTATTTCAATACATTTGAC---TTGAATTTAGTCGAGAATCATAAAATAGAATTTATTTGAACCGTTTCTCCCTTTTTAATTTTACTATTTATTATTTACCCCTCTCTCATGTCTTTGTATTTAATAGACTCTTGTATTTTTTGTGGTTTTACCTGTAAAATTATGGCCCATCAGTGATATTGATCTTACCAC------ATGGGAGAA---TTAGGC---ATT---------------------------------------------------GCTACTTTTGACTCTTATTTGAAT---------------CAAAATTATGATTGCCTACGCTTACTGGAAGTTGATAATTTTCTTTTAATCCCATCCTGTGTCCCTATTCGAGCTATTGTTTCTTCTGCTGATGTGTTGCACTCTTGGACTATTCCTTCTATTGGGGTCAAAGTAGATGCGGTTCCTGGTCGTCTTAATCAAATTTGTTTCAGTGTCTCTAAAGTAGGAAAGTTTTTTGGTCAATGTTCTGAGATTTGCGGCTCTAATCACAGTTTTATACCTATTTCCATAGAGGTTACTAGTCCCTCTTATTTTTTT---------------------------------AATTTAATTTCTAAATATTCCTCAAGTCTG---------------------------------------------------------------
>Stylochyrus_rarior
------------------------------------ATGTCAACTTGAACAAATATTAACCTGCCAAATAGTAATTCCCCTATAATAGAACAATTAGAGTTTTTCCATGACCACTCTATAATTTCTCTTACTATTATC---ACAATTTTAATTACCTATATTATGTATAATATT------------AGAATTAATAAACTCTCTAAT---CGATTCTTGTTAGAGGGACAAGATATCGAAATTATTTGAACAATTTTACCTATATTTATCTTATTAATTATTGCCTTACCCTCATTACGACTTTTGTACCTAATAGAAGAGTCTTTTGAACCATCAATAAGAATTAAAATTATTGGGCATCAATGATACTGATCCTACGAA------TACCCTAAT---TTT------AAA---------------------------------------------------ATTGAATTCGACTCATTTATACTACCTATA---TCAGAAAGCAATTTAAATAACTTCCGACTTCTAGATGTAGATAATCGATTAATTATCCCATTTAATATTAACACACGGTTTTTAGTAACAAGAGCAGATGTTATTCATGCATGATCTCTTCCTAGATTAGGGTTAAAAATTGACGCCGTACCCGGCCGATTAAATCAATTAACCTCCTTTATTAATCGTCCTGGAATTTTTTTCGGACAATGCTCTGAAATTTGCGGCTCAAATCACAGATTTATGCCCATCTCACTAGAAATTACATCCACTATTAACTTTATA---------------------------------AACTGACTAAAAACTATA---------------------------------------------------------------------------
>Steganacarus_magnus
------------------------------------ATGCCAATTTGAATATCCCTTTCTTTTCAAAATAGTTTTTCCCCAGAGATAGAAAGAATTAACTTTTTTCATGATTTTTCTATAACTATAATTATTTTTATT---TTTTTGTTAAGAAGATATTTTATTTTTTCTTCT------------TTAATAGGAGAATTTTTTGAT---AACTTTTCTATTGAAAGTCATGAATTGGAGTTGTTTTGAACTTTTACACCAACTTTGTTTTTAATATTTTTGGCAATTCCTTCAATGAAGGTTTTATACATGACGGAAGATTCACAAAAACCGTGTTTTACTTTTAAAATCACTGGGCATCAGTGGTATTGATCTTATGAT------TTTATAAAT---TGTCTT---------------------------------------------------------GAAGAGGTTGATTCATTTTATGATTCTTCT------------------TTAATATCCCGTTTGTTGAAAGTAAGAAATGTTGTTAATTTACCATCTTTTTCAAATATTCGAGGTTTAGTAACATCTTCAGATGTAATTCATTCTTGGTCTATTCCTTCTATGGGTGTAAAATCTGATTGTTCCCCTGGACGTTTAAATCAAGTTTTTTTAATATCTAAGTTGAATATACTAACTGTTGGTCAGTGTTCAGAAATCTGCGGTGCTAATCACTCTTTTATACCCATCGTTTTAATTTTTAGGATTGTATTAACCATTTTT---------------------------------AGTTTTGTCAATACTTCTATAAGG---------------------------------------------------------------------
>Sperchon_plumifer
------------------------------------ATGCCAACATGAATAGCAATTTCTTTTCAAGATAGAAACTCACCATTAATAGAGCATTTATACTTCTTTCATGATCATACTATGATTATTGTTATCTCAATA---ACACTAATAATCGCTTATCTTTTAATATCATCT------------CTTATAAGAAAATCATTTAGA---CGAATAGACTCAGAAAGACCTGAAATAGAGTTATTTTGAACATCTCTACCAGTTGGAATACTAATTTTTATTGCAATGCCTTCTCTAAAAATTTTATACATAGCAGATGAACTTATAAACCCATCCTTGACTGTAAAGACAATAGGACATCAATGGTTCTGATCCTACGAA------TACTCAGAA---TTTAAA---GAA---------------------------------------------------ATTAACTTTGACTCATATATAGAACCCAGA------------------GAAACTCCCCGCTTAATTCAAACAAATAATCACATCATTTTACCAAGAAAAACCCCAATCCGAATAATTATTTCATCTACAGACGTTATCCACTCTTGAACCATCCCATCGTTAGGGGTTAAAGCAGACGCTATACCAGGACGATTAAATCAAATCTTCATTTTAATAAACCGAGTAGGAATTTTAAGAGGACAATGTAGAGAGATTTGCGGAGCAAATCACAGATTTATACCTATTACCATTTCAAGTTTGCCAACAGAAGAATTTATC---------------------------------ACAAGAGTTAAAAGATTA---------------------------------------------------------------------------
>Shevfchenkella_miscanthis_KK11
------------------------------------ATGACAACCTGGAACTCTTCCTATTTTCAAAATCCTTCTTCTTTTATAATGGAGTTAGTTTTTGTTATACATGATTATGTTTGCATATTTCTAGTCTCCATT---TTGATTCTGGTATTTATAAACTTAGCTTATTCT------------TTTTTTCTAACCTCTTTTAAT---CTTTCTTTTTACGAGAACCACCAACTGGAGAGCGTTTGAACTCTTCTTCCTTTCTTTTTGTTGGTGCTTATTGTGATTCCTTCTTTAGCTTCTCTTTACATGCTAGACAGGTGCTTATTTTGTGGCATAACAATTAGAGTTATAGGTCACCAATGGTATTGAAGTTATTTT------TACAAGGAT---CTTAAA---GAA---------------------------------------------------TTTTTTTTCAATTCTTATATACTTCCA------------TCGGAAGAAAATTCTGTTCGTCTTTTGGATGTGGATAACCGACTTTTGATCCCTAGGTTTTTGCCCATTCGGTTTCTAGTCTCTTCTTCTGATGTACTGCATTCTTGAACCGTTCCTTCTTTTGGGGTAAAGATAGATGCTATCCCTGGGCGGATTAATCAATTTTGTTTTTCTTCTAAACGAAGAGGGGTATTTTTTGGTCAATGCTCCGAAATTTGTGGAGCTAATCATAGTTTTATACCTATTGTGCTGGAGTCAGTTTCGTTTAATAACTTTTTG---------------------------------AACATTTTA------------------------------------------------------------------------------------
>Setoptus_koraiensis_SD23
---------------------------------------ATAACTTGAAATGGACTTATGTTTCATAATGGCTCAACTAATATAATAGAAGGCGTAGTATTTATACATGATTATGCCATAATATTTTTATTTTCTATT---TTAATTTTAATTATTTACACTTTCATGAATTTT------------TCTATATCGGGTTTTTATAAT---GTTATATTTTATGAAAACCATACTCTGGAAAATTGTTGAACTTTGGCTCCTTTTATTGTCTTGTTTATACTAATTATACCTTCTCTATCTTCACTATATGTGTTAGATTCTTGTTTTTTTTGTGGAATATGTATTAAGATTGTAGGACATCAGTGATATTGAAGATATTTT------TACAGGTCTATTAATTTA---TCT---------------------------------------------------GACTCTTTCGATTCTTATATG------------------TCTTCTGACTCCTGTTTACGCCTTTTAGATGTAGATAATCGTTTGATTGTGCCAATGAATACTCCAATTCGTTTTCTTACTACTTCGGTAGATGTAATTCATTCTTGGACTTTGCCTTCTTTTGGTTTAAAAATAGATGCTATCCCTGGTCGCTTGAATCAAACTTGTACTCTGGCTAATCGTCCAGGGGTTTACTTTGGTCAGTGTTCAGAGATTTGTGGAGCTAATCATAGTTTTATACCTATTGTTTTGGAAGTTCAGGATTCACAACTTTTTTCT------------------------------------------------------------------------------------------------------------------------------
>Setoptus_koraiensis_HEN28
------------------------------------ATGACCACTTGAAATAGGTGATTTTTTCACTCTCCTTCTAGGTATCTTATAGAGCTAGTTTCTTGCATGCATGATTATGTTATACTTTTCTTATTTTCAGTT---CTATTAACTGTTTTAATTAATTTAGTGTCTTCT------------TTCATTTTGGGAAGGTTTAGA---CTTAACTTTTATGAAGGGCACGAGCTTGAAACGGTTTGGACAGTTGTTCCATTTTTTCTTTTATCTTTCATTGTGTTTCCCTCTTTAACTTCTCTCTATATGCTGGACACTTGTCTTTTTTGTGGTTTGACTATTTCTATCATGGGCCATCAATGATATTGAAGATATTTT------TACAAAGAT---TTAGGT---GGA---------------------------------------------------GACTTTTTTGATTCTTATATGCTCCCG------------AGAGACTCTAGCGAGATTCGATTATTAGACGTGGACAATCGACTGATAATTCCCAGGTTTATTCCTATTCGATTCCTAGTTTCTTCTTCAGATGTTATTCATTCCTGAACGATTCCTTCTTTTGGAGTAAAAATAGATGCGGTTCCAGGACGTATTAATCAATTTTGTTTTTCTTCTAAACGTTCTGGAATTTTTTTTGGTCAATGCTCGGAAATTTGTGGGGCTAATCATAGGTTCATGCCTATTGTCATAGAGTCCCTCCCTTTTAAAAATTTAATT---------------------------------AACTTAGCT------------------------------------------------------------------------------------
>SD27
------------------------------------ATGACTACTTGAAATTCTTTATTATTTCAAAATCCTTCTACTTTTATAATGGAGCTGGTCTCTATTATACACGACTACGTTACTATATTTTTAATCTCTATC---TTAATCTTAGTTTTTATAAATCTAGCATATTCT------------TTTTTTTTTAAAAACTTCAAT---CTGAATTTCTATGAAAACCACCAGTTAGAAAGAGTATGAACTGTGGCTCCATTCTTTCTGCTTGTTTTTATTGTTTTACCCTCTCTCTCTTCTTTATATATGTTAGATAGCTGTCTTTTTTGTGGTATATCTGTGAGCATCATAGGACATCAGTGATATTGAAGTTATTTC------TATAAAGAT---TTAAAA---GAC---------------------------------------------------TACTTCTTTAACTCCTATATAGTAGCT------------AGTTCTGAATCCAGGATCCGCTTGTTAGACGTAGACAATCGTTTAATAATTCCTAGGTTTTTACCTATTCGTTTTTTAGTTTCTTCCTCTGATGTTCTGCACTCTTGAACTATCCCTTCTTTTGGAGTGAAGATAGATGCCGTTCCAGGCCGAATCAATCAGTTCTGTTTTTCGACTAAACGTAGAGGGGTCTTTTTTGGCCAGTGTTCCGAAATTTGTGGGGCTAATCATAGATTTATGCCTATTGTCTTAGAATCTGTTAGTTTTGAAAAATTTATT---------------------------------AACTTTTTTAAT---------------------------------------------------------------------------------
>SD20
---------------------------------TTAATGACTACTTGGAATAATATTTTTTTTCAGTCTCCTTCAACCTTTATAATAGAGTTAGTTTCAGTTATGCATGATTATGTTATAATATTTCTTGTTTCTACT---TTAATTTTAGTTTTTATGAATTTATCTTATCCT------------TTTTTTTTTAAAAGGTTTAAT---TTAGAATTTTTTGAGCATCATCAATTAGAAAGAATTTGGACAGTAGTTCCTTTTTTTCTTCTAGTTTTTATCGTGGTTCCTTCTTTGACTTCTTTGTACATATTAGATAGATGCTTATTTTGTGGTATGACTATTAGGATTATAGGCCATCAATGATATTGAAGTTATTTT------TATAAAGAT---TTGAAA---GAA---------------------------------------------------TATTTTTTTGATTCTTATATAGAG---------------GGTATTTCTAGTAGTATTCGTTTATTAGATGTGGATAATCGATTGGTAGTCCCTACTTTCTTGCCTATTCGATTTTTGGTTTCTTCCTCTGATGTTATTCATTCTTGGACTATCCCTTCTTTTGGAGTTAAAATAGATGCGGTCCCTGGTCGAATTAATCAATTTTGTTTTTCTTCTAAACGTAGAGGTATTTTCTTTGGACAATGCTCAGAGATCTGTGGGGCTAACCATAGGTTTATACCTATTGTTATAGAATCTGTTTCTTTTAGAAATTATATT---------------------------------TCTCTTTTT------------------------------------------------------------------------------------
>SD19
------------------------------------ATGACTACTTGAAACAGAATTTACTTTCATTCTCCCTCCTCTTTTATAATAGAGTTAGTGTCTTCCATACATGATTATGTCTCTATGTTTTTATTCAGAGTT---TTAATTATAGTTCTTATAAATTTGTTTTACGTT------------TATTTGTGCAAAAGTTTCAAC---TTAGAGTTTTTTGAGAACCATCAGCTAGAAACAGTTTGAACTATTCTTCCATTTATTCTCCTTGTTTTCATTGTCATTCCCTCTCTAACCTCTCTTTACATACTTGATACTTGTTTGTTCTGTGGTATAACTTTGAGCATCATAGGCCATCAATGATATTGAAGTTATTTT------TACAAAGAT---CTTAAG---GAA---------------------------------------------------TTTTTTTTCGATTCCTATATAATTCCT------------TCAAGAGAAAGGCAAATCCGACTATTAGATGTGGATAACCGAATTATTGTTCCCACTTTTATGCCTGTTCGTTTTTTAGTTTCCTCTTCAGATGTGATTCATTCTTGGACTATTCCTTCCTTTGGGGTGAAAATAGACGCTGTCCCAGGCCGAATCAATCAATTTTGCTTTTCTTCTAAGCGCTCTGGGGTTTATTTCGGTCAGTGTTCCGAAATCTGCGGGGCTAATCATAGCTTTATGCCCATTGTTATAGAATCCTTGCCTTTCAAAAGATTTGTC---------------------------------AGCTTACTTTGGGTG------------------------------------------------------------------------------
>Scolotosus_sp.nov._GX54
------------------------------------ATGACTACTTGAAATAGAGTTTACTTTCACTCTCCTTCTTCTTTCCTTATAGAATTAGTATCTTTAATACATGATTATGTCTCTGTATTTTTGTTTTCTATG---ATAATTCTAGTTATATTGAATATTTTTTATACT------------ATTTTTATCAAAAAATTTAAT---TTAGAATTTTTCGAGAACCATCAAATTGAATCAGTATGGACTATCATTCCTTTTTTTTTATTGATTTTTATAGTAATTCCTTCACTTTCTTCTCTTTATATGTTGGACACATGTATTTTTTGTGGTATAACTATTAGAATCATAGGGCATCAATGATATTGAAGATATTTT------TACAAAGAT---TTGAAA---GAA---------------------------------------------------TTTTTTTTTGACTCCTATATAATTCCT------------TCCGAAAATAGGAGTATTCGTCTCTTAGAAGTAGACAATCGTTTTATTATTCCTTCAAATCTTCCTATCCGGTTTCTGGTTTCCTCATCGGATGTGCTTCATTCTTGAACTATCCCGTCTTTCGGGATCAAAATAGACGCTGTTCCAGGACGAATTAATCAATTCTGCTTTTCTTCCAAACGCTCCGGAGTATTCTTTGGGCAATGTTCTGAGATTTGTGGGGCAAATCATAGTTTTATACCTATTGTCATAGAATCAGTTCCTTTTAAAAATTTTTTT---------------------------------TCTCAAATT------------------------------------------------------------------------------------
>Scolotosus_sp._GZ100
------------------------------------ATGACTACTTTTAATAGAGTTTATTTTCAATCTCCATCTTCTTTTCTTTTAGAGGTTGTTTCTCTTATGCATGATTATGTTTCTTTGTTCTTATTTTCTATT---TTAATTATAGTTTTGATAAATATCCTTTATCCT------------TTTTTTTTTAATAATTTTAAT---TTAGAATTTTATGAAAATCATCAACTTGAATCAGTATGAACTATTATTCCATTTTTCTTATTAATTTTTATAGTTGTGCCTTCTTTGGCTTCTTTATACATATTAGATACTTGCCTTTTTTGTGGGATGTCTGTCAGGATTATAGGCCACCAATGATATTGAAGTTATTAT------TACAAAGAT---TTAAAA---GAA---------------------------------------------------TTTTTTTTTGATTCTTATATGATTCCC------------TCGAATATTAGGAATGTTCGATTATTAGAAGTGGATAATAATTTAATTATTCCTTCTAATATACCTGTTCGATTTTTACTTTCTTCCTCTGACGTTTTACATTCTTGAACTTTACCATCTTTTGGAGTTAAAATGGATGCCGTGCCAGGACGAATTAACCAATTTTGTTTTTCCTCTAAACGTTCAGGAGTTTTTTTTGGCCAATGTTCTGAGATTTGTGGTGCTAATCATAGATTTATGCCAATTGTTATAGAATCTGTTCCTTTTAAATTTTTTTTT---------------------------------TCTTTTATT------------------------------------------------------------------------------------
>Sarcoptes_scabiei
------------------------------------ATGACAAGATGAATAATAATATCTTTTCAAGATTCCTGTTCTTTTACTATAATAGAATTATCTTTATTTCATGACTATATATTATCAATCCTAATAGGAATT---GTAGTAATAATTACTTATATTTTATTTTATATT------------ATTTTTAATAAAAATTTTTAC---AAAAATTTATCTGAAAGAACAAAAATTGAAATTATCTGATCAGTTGTACCAGTTTTTATTTTAATTATACTAGTAATACCTTCAATAAAAGTTTTATACTTAATAGAAGATATTAAAACTCCTTCTTTAAATTTTAAAATTGTGGCTCATCAATGATATTGATCTTACATT------GTCCCTTTT---TTTAAA---AGATATTTTTATAAAACTAACAGGAAAGAATATTTTTTT---------------CATGAATTTGATTCAATTATAGAAAATGAA------AAA------------ATACCTCGTTTATTAAATTGTGATAAAAGATTAATTATTCCTTATAAAACTAATTCTCGTCTTTTATTATTCTCTACAGATGTAATTCATTCATTTAGAATACCATCTATAGGTTTAAAAGTTGATGCTCTCCCTGGTCGAATTAATCAATTGTTTGTTAATCCTTCTCGTATAGGAATATTTTTTGGTCAATGTTCAGAAATTTGTGGGGCTAATCATTCTTTCATACCTATTTCTATAAAAGTAGTTGATATAAAAACATATGAT---------------------------------AACATTACAAAAAATTTTTTATTAGAAAATATTAGTGAAAATTTTACAAATATTAAAAAAATTATATTATTAAGTTATAGTTTA---------
>S167
------------------------------------ATGATAACTTGAAATTCTATCTTTTTTCATTCTCCTAATTCTCTTATAATAGAATTAGTTTTAGGCATGCACGATTATGTCATGATTTTTTTATTTTCTATT---ATAATATTCGTATTATTAAATATTTCTTATTTA------------ATTTTTTTAAATAAAACTTCC---TTAGAAATATTTGAACACCACCAACTTGAAAGAGTTTGAACTATCTTACCTTTTTTTATTTTATTATTTATCGCTATTCCTTCTGTTAGATCCCTTTATTTATTAGATTCCTGTATATTTTGTGGTTTATCTGTTAGAATTATGGGGCATCAATGGTATTGATCTTATATT------TATAAAGAT---TTTAAA---AAT---------------------------------------------------TTATTTTTTGATTCTTATATAGAGCCC------------TCTTCAAGATCTAACTTACGACTTGTAGAAGTTGATAATCGTCTAGTAGTTCCTTCGGGTTTACCTGTTCGTTTTATAGTTTCTTCTTCCGATGTTATTCATTCTTGAACTGTCCCCTCTTTTGGATTAAAAATAGATGCTGTCCCAGGGCGTATTAATCAATTTTGTTTTTCTTCAAAACGTAGAGGAGTGTTTTTTGGCCAGTGCTCCGAAATTTGTGGAGCCAATCATAGGTTTATACCCATTGTTTTAGAATCAATTAACTTTGAATCATTCGTA---------------------------------AAAATGTTTTTT---------------------------------------------------------------------------------
>Robertsicus_elaphensis
------------------------------------ATGCCAATTTGATCTACAATTTCATTTCCAGATAGAAATTCCCCTATTATAGAACAAATAATATTTTTTCATGATCATTCAATACTAATTATTACTATAATT---ACTATCATTACTTTTTACATAATTATTAACATT------------TCAATTAATAATTTAACTTCT---CGATTTATAATAGAAAGACAAGAAATTGAAATTATTTGAACCATCATTCCTGCAATTACATTAATTTTCATTGCAATACCATCTTTACATTTATTATATTTAACCGATGAATTATTCATTTCACAAATCAGAATTAAAATTTTAGGTCATCAATGATATTGATCATATGAA------TATTCAGAA---TTT------AAT---------------------------------------------------AAAGAATTCGATTCATTTATAATTCCAGAA---GAAGAAATATTAATAAATTCATTCCGGCTCATTGATACAGACAATAAAATTTTTATTCCTTTTAAAACAGGCATTAAATTTTTAATTTCATCAGCAGATGTAATTCACTCATGAACAATTCCTTCTCTTGGGATTAAAATAGATGCAATCCCAGGACGTCTCAATCAATGTTTTTCAATATCTAACCGCCCCGGTTTATTTTTTGGACAATGTTCAGAAATTTGTGGAGCCAATCATAGTTTCATACCAATTTCAATAGAAATTATATCAACTAAAAATTTCATT---------------------------------AAATGTATAAATTCAATT---------------------------------------------------------------------------
>Ricinoides_karschii
------------------------------------ATGCCAACATGA---AATTTAATCTTCCAAAATAGCAACTCCCCTCTGATAGAGCAATTAATTTTCTTCCATGATCATACAATAATAATCCTCACTTTAATC---ACAATCATCGTAGGTTACATCATAATAAACTTC------------ATAATTAATTCTTTTCACAAC---CGTTATCTTCTTCAAGGCCAAGAAATCGAATTAATTTGAACCATTCTTCCAGCAATCATTCTTTTAACTATCGCATTTCCCTCACTACGCCTTCTATACCTAATAGATGAAATTTCTAACTCCCATATCACAATAAAAATCACTGGACATCAATGATACTGATCTTTTGAG------TACCCAGAT---TTCAAA---AAT---------------------------------------------------GAAGAATTAGAAGCATACATACTTCCCCCA---------AACAACATCGACCAATTCCGACTTTTAGATGTAGATAATCGAATAGTTATTCCTATCAATACTCAAACACGCCTACTCATCACATCAAATGATGTCATCCATGCATGAACCATTCCCTCACTAGGTATTAAGGTAGACGCAGTTCCAGGACGTTTAAATCAATTAATCACTATAATTAAACGTCCTGGAGTCGCATTTGGCCAATGTTCAGAGATTTGCGGAGCCAACCATAGATTCATACCCTTCTCCCTAGAATCAATTAACCTAAAATACTTCATA---------------------------------AACTGAATGAAAAAC------------------------------------------------------------------------------
>Rhyncaphytoptus_ulmi_HEN3
------------------------------------ATGATAACCTGAAATAGTATATTTTTTCACTCCCCTTCTTGTTACCTAATAGAGTTGGTTGTAATCATACATGATTACGTTATAATAATTTTGTTTTCCATT---ATGTTGCTTGTTCTTATAAACATATTTTATTTA------------TTTTATAGAAAAACTTTTAAT---TTAGAATTCTTTGAAGATCACAGTTTAGAGACTGGTTGAACAGTTACTCCTTTTTTTTTACTATTATTTATTGTCATTCCCTCTTTAAGTTCTCTTTACATACTTGATACTTGTTTTTTTTGTGGTTTATCAATTAGAATTATAGGGCATCAATGGTACTGATCCTACTTT------TATAAAGAT---CTAAAT---AAT---------------------------------------------------TTTTCTTTTGACTCCTACATACTACCT------------AGAGACTCTAGGAATATTCGTTTATTAGAAGTGGATAACCGATTAATCATTCCTAATCATTTACCTGTTCGATTTGTAGTATCTTCAGCAGATGTAGTTCATTCTTGAACTATTCCCTCTTTTGGAGTTAAAATAGATGCTGTGCCTGGTCGCCTAAACCAATTTTGTTTTTCTTCTAAACGTTCTGGAATCTTTTTCGGTCAATGTTCAGAAATCTGTGGAGCTAATCATAGATTTATACCTATTGTTATAGAGTCTATTCCTTTTAAAGACTTTGTA---------------------------------AAAATTTTTTGG---------------------------------------------------------------------------------
>Rhyncaphytoptus_sp.nov._GZ96
------------------------------------ATGATAACTTGAAATAGTTTATTTTTTCATTCTCCTTCTTCCTTTCTTATAGAGCTTGTAATTATTATACATGATTACATTTTAATGATTCTAATTTCAGTT---ATAATAATTGTAATTTTAAATATAGGTTTTTTA------------ACTTTAAATAAAACTTTTAAT---TTAGAATTTTTTGAGAATCATAAATTAGAAAGAATTTGAACTTTATCACCATTTTTTTTGTTATTATTTATTGTTATTCCTTCTTTATCTTCTCTTTATATATTAGATACGTCTTTTTTTTGTGGTATATCTGTAAGAGTTATAGGCCATCAGTGATACTGAAGTTATTTT------TATAAAGAT---TTACAA---AAG---------------------------------------------------TTTTTTTTTGATTCTTATATAGTTCCT------------TCCTCTGAAAGCAATATTCGTCTTTTAGAAGTTGACAATCGTTTAATTTTGCCTAATCATTTGCCAATTCGTTTTATTGTTTCATCTGCTGATGTAGTGCATTCTTGAACTGTTCCTTCTTTTGGGATTAAAATGGATGCGGTTCCTGGACGTTTAAATCAATTTTGTTTTTCTTGTAAGCGTTCAGGAGTTTATTTTGGACAATGTTCTGAAATTTGTGGGGTTAATCATAGTTTTATGCCTATTGTTATGGAATCTATTCCTTTTAAAGATTTTATG---------------------------------AAAATTTTCTTT---------------------------------------------------------------------------------
>Rhyncaphytoptus_sp.nov._CA38
---------------------------------------ATAACCTGAAATAGAATTTTATTTAACTCCCCAGCCAGATACCTGATAGAACTAGTAGTTGTAATAAATGATTATTTGATGATAATCTTAGTTTCTATT---CTTATTATAGTTATAGGAAATCTTGGTTACACT------------TTTTATATGAAAGATTTCAAT---AGGGAGTACTTCGAAAATCACGAACTTGAAAGAGTTTGAACTATCCTTCCTTTTGTTGTTCTAATATTTATTATTATTCCTTCTTTAACGTCTCTTTACATAATAGACACTTGTCTTTTTTGTGGATTTACAGTTAGAATTATAGGGCATCAATGATATTGGTCTTATTTC------TATAAAGAC---TTTGAA---AAT---------------------------------------------------TTAGGTTTTGACTCTTATATGGTCCAG------------CCTAAAGATGGGCACATTCGTTTATTGGATGTGGACAATCGGCTAATTATTCCTTCCTTTCTTCCTATCCGTTTTAATGTCTCATCCGCTGATGTTATTCATTCTTGAACCATCCCATCTTTTGGAGTAAAAATAGATGCTGTTCCTGGACGCTTGAATCAATTTTGTTTCTCTTCTAAACGATCAGGAGTCTTTTTTGGGCAATGTTCTGAGATTTGTGGTGCTAATCACAGGTTTATACCAATTGTAATAGAGTCTATTAATTTTAACAATTTTATA---------------------------------AAAATATTT------------------------------------------------------------------------------------
>Rhyncaphytoptus_redwayensis_CA28
------------------------------------ATGATAACTTGAAATGGACTTTTTTTTACTTCCCCTTCTACTTTTTTAATGGAATTAGTTGTAATTATACATGATTATATTATAATAGTTCTCATTGCAGTT---ATAATAATTGTTCTAATAAATATATTCTTTCTC------------TTTTTTAGAAGAACATTTAAT---CTAGAATTTTTCGAAGACCATGCTCTTGAGTCGATTTGGACAATTACACCTTTTCTTTTGCTCCTATGTATTGTTATTCCTTCTTTAAGATCTTTATATATGTTGGATACATGTTTTTTTTGTGGTTTAACAATTAATATTGTAGGCCACCAGTGGTATTGAAGCTATTTT------TATAAGGAC---TTTGGT---AAA---------------------------------------------------CTTTGTTTTGATTCCTATATAACCTCT------------TCCACGGAAAGAGGTATTCGTCTGTTAGAAGTAGACAATCGTTTAATGGTTCCTAATATTTTTCCAGTTCGGTTTAATGTTACTTCTGCCGATGTAGTTCATTCTTGGACCATTCCTTCTTTTGGAGTAAAAATAGATGCTGTACCCGGTCGTTTAAATCAATTTTGTTTTTCTTCTAAACGTACAGGAATTTTTTTTGGCCAGTGCTCCGAAATTTGTGGTGCTAACCATAGTTTTATGCCTATTGTTATAGAATCAATTCCTTTTAAAGAGTTTGTC---------------------------------AAAATTTTTAAT---------------------------------------------------------------------------------
>Rhyncaphytoptus_longipalpis_JX3
------------------------------------ATGACCACTTGAAATAGTATTTTTTTTCAAAATCCTTCGTCTTTTATGATAGAATTAGTGTCTATCATACATGATTACGTTTGTATGTTTTTGGTTTCCGTT---TTAATTTTAGTTTTTATGAATTTGGTTTATACC------------TTCTCTTTTAAAACATTTAAT---TTATTATTTTTTGAACACCACCAATTAGAGAGAGTTTGGACTTTAGTTCCTTTTTTTCTCCTGATTTTTATTGTGGTGCCTTCTTTAGGATCCCTTTACATGTTGGACAGATGTCTTTTTTGTGGTATAACTATTAGTATTATAGGCCATCAATGGTACTGAAGCTACTTT------TATAAGGAT---TTGAAA---GAA---------------------------------------------------TATTTCTTTGACTCTTATATAGAACCC------------TCTTCTACTAGGGTTATTCGTCTTTTAGATGTTGATAATCGGTTAGTTATTCCAAGGTTTCTCCCAATTCGTTTTTTAGTATCTTCAGCAGATGTTCTCCATTCTTGGACGGTTCCCTCCTTTGGTGTTAAAATAGATGCCGTACCTGGGCGCATTAATCAATTTTGTTTTTCTTCTAAACGCAGGGGAATTTTTTTTGGTCAGTGCTCCGAAATTTGTGGAGCTAATCACAGTTTTATGCCCATTGTATTGGAATCTGTAAATTTTAATAATTTTTTA---------------------------------AAGATATTT------------------------------------------------------------------------------------
>Rhyncaphytoptus_longipalpis_JX2
------------------------------------ATGACCACTTGAAATAGTATTTTTTTTCAAAATCCTTCGTCTTTTATGATAGAATTAGTGTCTATCATACATGATTACGTTTGTATGTTTTTGGTTTCCGTT---TTAATTTTAGTTTTTATGAATTTGGTTTATACC------------TTCTCTTTTAAAACATTTAAT---TTATTATTTTTTGAACACCACCAATTAGAGAGAGTTTGGACTTTAGTTCCTTTTTTTCTCCTGATTTTTATTGTGGTGCCTTCTTTAGGATCCCTTTACATGTTGGACAGATGTCTTTTTTGTGGTATAACTATTAGTATTATAGGCCATCAATGGTACTGAAGCTACTTT------TATAAGGAT---TTGAAA---GAA---------------------------------------------------TATTTCTTTGACTCTTATATAGAACCC------------TCTTCTACTAGGGTTATTCGTCTTTTAGATGTTGATAATCGGTTAGTTATTCCAAGGTTTCTTCCAATTCGTTTTTTAGTGTCTTCGGCGGACGTTCTTCATTCTTGGACAGTCCCTTCCTTTGGTGTCAAAATAGATGCGGTACCTGGGCGCATTAATCAATTTTGTTTTTCTTCTAAACGCAGGGGAATTTTTTTTGGTCAGTGCTCCGAAATTTGTGGAGCTAATCACAGTTTTATGCCCATTGTATTGGAATCTGTAAATTTTAATAATTTTTTA---------------------------------AAGATATTT------------------------------------------------------------------------------------
>Rhyncaphytoptus_dielsianus_GZ35
------------------------------------ATGATAACTTGAAATTCATTGGTTTATCATAACCCTTCTAGTTTTTTGATGGAAGTGGTGATAATTATAAATGATTATGTCACCATAATACTTCTTTCCGTG---TTAATTTTTGTAGTACTTAATATAACTTATACT------------GGGTTAATCAGTTTTTTTAAT---TTTGAGTTCTTTGAGAATCATGCCTTAGAAAGAGCATGAACAGTTAGGCCTTTTATTATCCTTCTTTTTATTGTTATTCCTTCCTTGATATCTTTATACATGCTTGATTCTTGTTTATTTTGCGGTCTCACCCTATCTATTATAGGGCACCAGTGGTATTGAAGCTACTTT------TACAAAGAT---TTTGGG---AAC---------------------------------------------------GCTTTTTTTGATTCTTACATGCTCCCT------------AGAGATTCTTCTGACCTACGTCTTATTGATGTTGATAATCGAGTTATGGTTCCATCTCACACTCCTGTTCGGTTCCTAGTATCTTCCTCAGATGTTATCCATTCTTGAACTATCCCTTCTTTTGGAGTCAAAATAGATGCCATTCCTGGTCGTATTAATCAATTTTGTTTTTCTTCAACTCGAACGGGAGTTTTCTTTGGTCAGTGTTCTGAAATTTGTGGGACTAATCACAGGTTTATACCAATTGTTTTAGAATCTGTATCTTTTTCTGACTTTTTC---------------------------------GATAACGTCTTA---------------------------------------------------------------------------------
>Rhyncaphytoptus_boczeki_CA37
---------------------------------------ATAACCTGAAATAGAATTTTATTTAACTCCCCAGCCAGATACCTGATAGAACTAGTAGTTGTAATAAATGATTATTTGATGATAATCTTAGTTTCTATT---CTTATTATAGTTATAGGAAATCTTGGTTACACT------------TTTTATATGAAAGATTTCAAT---AGGGAGTACTTCGAAAATCACGAACTTGAAAGAGTTTGAACTATCCTTCCTTTTGTTGTTCTAATATTTATTATTATTCCTTCTTTAACGTCTCTTTACATAATAGACACTTGTCTTTTTTGTGGATTTACAGTCAGAATTATAGGGCATCAATGATATTGGTCTTATTTC------TATAAAGAC---TTTGAA---AAT---------------------------------------------------TTAGGTTTTGACTCTTATATGGTCCAG------------CCTAAAGATGGGCACATTCGTTTATTGGATGTGGACAATCGGCTAATTATTCCTTCCTTTCTTCCTATCCGTTTTAATGTCTCATCCGCTGATGTTATTCATTCTTGAACCATCCCATCTTTTGGAGTAAAAATAGATGCTGTTCCTGGACGCTTGAATCAATTTTGTTTCTCTTCTAAGCGATCAGGAGTCTTTTTTGGGCAATGTTCTGAGATTTGTGGTGCTAATCACAGGTTTATACCAATTGTAATAGAGTCTATTAATTTTAACAATTTTATA---------------------------------AAAATATTT------------------------------------------------------------------------------------
>Rhodacarus_sp1.
------------------------------------ATGATAACCTGAACTAACATTATATTTCAAAATAGTAACTCACCTATTATAGAACAATTAATTTTTTTTCACGATCATAGAATAATTATTCTTATTTTAATT---ACTATTTTAATCTCTTATATATTAGCTAACACT------------TTTAGTAATAAAATAATGAAC---CGGTTCCTTCTTGAAGGCCAAGAAATTGAGTTTATCTGAACAATTTTACCAGCCCTTCTCTTAATCTTTATTGCCTTACCTTCATTACGCTTACTTTATTTAATAGAAGAAAACTTCAGACCTAGACTAAGTCTCAAAATTATTGGCCACCAATGATATTGATCTTATGAA------TACCCGGAA---TTC------AAT---------------------------------------------------ATTGAATTTGACTCTTTTTTAATTCCCTCC---GCAGAAATAACAAATAATAGATTTCGTCTTCTTGACGTAGATAACCGGACAATTCTACCTATAAATACAAACCTTCGTTTTTTAATTACATCCGCAGATGTAATTCATGCATGAACAGTCCCCTCTTTAGGATTAAAAATTGATGCCGTACCTGGACGGCTAAACCAGCTTTCTTCTTTCTTAAACCGTCCTGGTTTGTATTTTGGTCAATGCTCAGAAATCTGCGGAGCAAACCATAGATTTATACCTATCTCTATTGAAAGAAATTATATTAAAAGATTTTTA---------------------------------TCTTGAATCAAACTTCAATCT------------------------------------------------------------------------
>Rhizoglyphus_robini
------------------------------------ATGCCAAGATGATTAGCCTTAGGGTTTCAAGATAGAAGCTCTCCTAGAATAGGGGAGCTTTCTTGTCTTCACGACCATGTGATGACTATTATATTTAGGGTT---ATTATTCTTATTACTTATATTATGGTTTATCTT------------TTAGTTAACACTAAGTACTAT---AAGTTTTTATCAGAAGGTACTTTTATTGAAACTATTTGATCTATAGTTCCCGCTTTTCTTTTAATTATTCTAGTTTTACCTTCTATAAAAGTTCTTTACATGATAGAGGACGTTAAATCTCCTGTGTTGACTTTTAAAATTGTAGCTCATCAGTGATACTGGAGCTATGTG------GTACCTCTT---TTTAAG---AATTTTTCTTAT------------TCTTTTAACTCTTTTGAAAGCTTAAGTTCTTATGAGTTTGATTCTATGTTGGAGGAGCAT------TCTTTAGATTCTGACTTTCCTCGTTTATTGGGGTGTTCTTCTGATTTGTTTGTCCCTGTCAATACTACCTCTCGTCTTTTAATTACTTCCACAGATGTTATTCATTCATTTGCCCTGCCCTCTTTAGGCTTAAAGGTTGATGCTCTTCCGGGTCGTATTAATCAATTATTTTCTAATCCTTCTCGGGTAGGAAGATTTTTTGGTCAGTGTTCTGAGATTTGTGGCTCTAACCATTCTTTTATGCCTATTAGTCTTAAGGTTTGTGGGTTGACTGATTATGAC---------------------------------AATGTTAGTAAATCTTATTTGCTTGATATTGTTGGAGATTCTTTAGGAGGGGATTTTTCTTTC------------------------------
>Rhipicephalus_geigyi
------------------------------------ATGATAACTTGATCACAATTATCTTTTTCAGATATAAATTCACCTATTATAGAACAAATAGTTTTTTTTCATGATTATTCAATAATAATTATTTTAATTATT---ACAATTCTTACTATTTACATAATTATTAACATT------------ATAATAAACAAATTTATTAGT---CGTTCTATAATAGAAGGACAAGAAATTGAAATTATTTGAACAATCATCCCAGCAATTACTTTAATTTTTATTGCAATCCCATCATTATACTTATTATATTTAACAGATGAAACATTTAATTCTCAGATTTCTATTAAAATTTTAGGTCATCAATGATATTGATCTTATGAA------TACTCAGAT---TTT------AAT---------------------------------------------------AAAGAATTTGATTCATTCATAATTCCAAAC---ACAGAAATAGAAATAAAATCATTTCGATTATTAGATACAGACAATAACTTAATCATTCCTATTAATACTAATATTAAATATTTAATTTCATCAATAGATGTAATTCACTCATGAACTATTCCATCATTAGGAATAAAAATAGATGCAATCCCAGGACGACTAAATCAAACTTTTTCAATTTCAAATCGACCCGGAATATTTTATGGACAATGTTCTGAAATTTGTGGTGCTAACCATAGATTTATACCTATTTCTTTAGAATTAACATCTATATCAAATTTTATT---------------------------------AATTTCATTAATTCT------------------------------------------------------------------------------
>Rhinotergum_shaoguanense_S88
------------------------------------ATGATAACTTGAAATAGATTTTTTTTTCACTCCCCATCTTGTTATTTAATAGAATTGGTAGTAGTCATGCATGATTATGTTATAATGATTTTAGTTTCTATC---TTATTGGTTGTTTTGATAAATATAAGGTATTTT------------TTTGTTTGTAAATCTTTTAAT---TTGGAATTTTTTGAAGAACATGGGCTTGAAACAATTTGAACTATTACACCTTTTTTTTTACTTTTATTTATCGTTATTCCTTCTTTAAGTTCTTTGTATATGTTAGACACTTGTTTTTTTTGCGGGATAACAGTTTCTATTATAGGGCACCAATGATATTGAAGATATTTT------TATAAAGAT---TTGAAT---AAT---------------------------------------------------CTATTCTTCGATTCCTATATATTGCCA------------TCTGATAGAAGCTCTATTCGTCTCTTAGAAGTTGATAATCGTTTGGTGGTACCTAACCATTTACCTATTCGGTTTTTAGTATCATCTGCGGACGTAGTCCACTCCTGAACTATCCCTTCTTTTGGAGTAAAAATGGACGCGGTTCCTGGACGCTTAAATCAATTTTGTTTTTCTTCAAAGCGCTCAGGAATTTTTTTTGGTCAATGCTCTGAAATTTGCGGCGCTAATCATAGATTTATGCCTATCGTAATAGAATCCATCCCTTTTAAAGAATTTACT---------------------------------AAAATTTTTTGA---------------------------------------------------------------------------------
>Rhinophytoptus_c.f._sericeaomeiensis_AH42
------------------------------------ATGATAACATGAAATAGTCTATTTTTTCATTCTCCTTCTTCGTTTTTGATAGAATTAGTTATTATTATGCATGATTATGTAATAATAATCCTATTATCTATT---CTCTTAGTTGTTTTGATAAATATAAGTTTTTTG------------TTTTTTGTAAAGTCTTTTAGG---CTAGAGTTTTTTGAAAATCACGCTTTAGAAAGAATTTGAACAATTTCTCCTTTTATTTTGCTACTGTTTATTGTTATTCCCTCTCTAAGGTCCTTATATATATTAGATACATGTTTTTTTTGTGGGCTTTCGGTGAGGATTATTGGCCACCAGTGGTATTGGTCTTATTTT------TATAAAGAT---TTAAAT---AGT---------------------------------------------------ATATTCTTCGATTCTTACATACTATCC------------TCTGATTCTACAAAGATTCGGTTATTAGAGGTTGATAATCGTTTGATTATTCCTAATAATATACCCGTCCGATTTATTGTTTCTTCGGCTGATGTAGTTCATTCCTGAACCATCCCTTCTTTTGGAGTTAAAATAGATGCTGTCCCAGGGCGTTTAAATCAATTTTGTTTTTCTTGTAAGCGCTCGGGGGTTTTCTTTGGGCAATGCTCAGAAATTTGTGGAGCTAATCATAGATTTATGCCTATTGTTATAGAGTCCATTCATTTTAAAGATTTCATT---------------------------------AAAATTTTCTGG---------------------------------------------------------------------------------
>Rhinophytoptus_broussonetiae_Z401
------------------------------------ATGATAACTTGGAATAGATTATTTTTTGTTTCTCCTTCTTCTTATCTTATAGAATTGGTTATTTTAATGCATGACTATGTTATAATAATTTTAATTTCTGTT---TTTATTTTAGTAATATTAATTATGTATAATTGT------------TTTATTATTAAATTTTTCGAT---TTATCTTTTTTTGATAGTCATGAGCTTGAAAATGTTTGGACTGTAATTCCTTTCATTTTATTGTTTTTTGTGTTGGTCCCCTCCCTCGAATCTTTGTATATGCTAGATTCTTGCTTGTTTTGCGGGTTGACCGTGGGGGTTATAGGCCATCAATGATATTGAAGATATTTT------TTGAAAGAT---TTTAAA---CTT---------------------------------------------------TTTTTTTTTGATTCCTACATAATTCCT------------TCTGATGTGTCTTTCATCCGTTTGTTGGATGTTGATAACCGGATTATTATTCCTGCTTCGGTTCCAGTCCGATTTATTATTTCTTCTTCGGATGTTATTCATTCTTGAACTGTTCCTTCTTTTGGTGTTAAAATAGATGCGGTCCCAGGTCGTCTTAATCAATTTTGTTTCTCCGCTAAACGAGTGGGAGTTTTTTTCGGCCAATGTTCTGAAATTTGTGGGGTTAATCATAGTTTTATACCTATTATTTTAGAATCTGTTAATTTTAAAGATTTTTTA---------------------------------AAAATTTTT------------------------------------------------------------------------------------
>Rhinophytoptus_broussonetiae_Z292
------------------------------------ATGATAACTTGAAATAGATTATTTTTTGTTTCTCCTGCCTCTTACCTTATAGAATTGGTTATTTTAATGCATGACTATGTTATGATAATTTTAATTTCTGTT---TTTATTTTAGTAATATTAATTATGTATAATTGT------------TTTATTATTAAATTTTTCGAT---TTATCTTTTTTTGATAGTCATGAGCTTGAAAATGTTTGAACTGTAATTCCTTTCATTTTATTGTTTTTTGTGTTGGTTCCCTCCCTCGAATCTTTGTATATGCTAGATTCTTGCTTGTTTTGTGGGTTAACCGTTGGGGTTATAGGTCACCAATGATACTGAAGATATTTT------TTGAAAGAT---CTTAAA---CCT---------------------------------------------------TTTTTTTTTGATTCTTACATAATTCCT------------TCTGATATGTCTTTTATCCGTTTGTTGGATGTTGACAACCGAATTATTATCCCTGCCTCGGTTCCAGTTCGATTTATTATTTCTTCTTCGGATGTTATTCATTCTTGAACTGTCCCTTCTCTCGGTGTTAAAATAGATGCAGTCCCAGGTCGACTTAATCAATTTTGTTTCTCCGCTAAACGAATGGGAGTTTTTTTCGGCCAATGTTCTGAAATTTGTGGGGTTAATCATAGTTTTATACCTATTATTTTAGAATCTGTTAATTTTAAAGATTTTTTA---------------------------------AAAATTTTT------------------------------------------------------------------------------------
>Rhinophytoptus_broussonetiae_GZ98
---------------------------------------ATAACTTGGAATAGATTATTTTTTGTTTCTCCTTCTTCTTATCTTATAGAATTGGTTATTTTAATGCATGACTATGTTATAATAATTTTAATTTCTGTT---TTTATTTTAGTAATATTAATTATGTATAATTGT------------TTTATTATTAAATTTTTCGAT---TTATCTTTTTTTGATAGTCATGAGCTTGAAAATGTTTGGACTGTAATTCCTTTCATTTTATTGTTTTTTGTGTTGGTCCCCTCCCTCGAATCTTTGTATATGCTAGATTCTTGCTTGTTTTGCGGGTTGACTGTGGGGGTTATAGGCCATCAATGATATTGAAGATATTTT------TTGAAAGAT---TTTAAA---CTT---------------------------------------------------TTTTTTTTTGATTCCTACATAATTCCT------------TCTGATGTGTCTTTCATCCGTTTGTTGGATGTTGATAACCGGATTATTATTCCTGCTTCGGTTCCAGTCCGATTTATTATTTCTTCTTCGGATGTTATTCATTCTTGAACTGTTCCTTCTTTTGGTGTTAAAATAGATGCGGTCCCAGGTCGTCTTAATCAATTTTGTTTCTCCGCTAAACGAGTGGGAGTTTTTTTCGGCCAATGTTCTGAAATTTGTGGGGTTAATCATAGTTTTATACCTATTATTTTAGAATCTGTTAATTTTAAAGATTTTTTA---------------------------------AAAATTTTT------------------------------------------------------------------------------------
>Rhinophytoptus_broussonetiae_GZ74
------------------------------------ATGATAACTTGGAATAGATTATTTTTTGTTTCTCCTTCTTCTTATCTTATAGAATTGGTTATTTTAATGCATGACTATGTTATAATAATTTTAATTTCTGTT---TTTATTTTAGTAATATTAATTATGTATAATTGT------------TTTATTATTAAATTTTTCGAT---TTATCTTTTTTTGATAGTCATGAGCTTGAAAATGTTTGGACTGTAATTCCTTTCATTTTATTGTTTTTTGTGTTGGTCCCCTCCCTCGAATCTTTGTATATGCTAGATTCTTGCTTGTTTTGCGGGTTGACTGTGGGGGTTATAGGCCATCAATGATATTGAAGATATTTT------TTGAAAGAT---TTTAAA---CTT---------------------------------------------------TTTTTTTTTGATTCCTACATAATTCCT------------TCTGATGTGTCTTTCATCCGTTTGTTGGATGTTGATAACCGGATTATTATTCCTGCTTCGGTTCCAGTCCGATTTATTATTTCTTCTTCGGATGTTATTCATTCTTGAACTGTTCCTTCTTTTGGTGTTAAAATAGATGCGGTCCCAGGTCGTCTTAATCAATTTTGTTTCTCCGCTAAACGAGTGGGAGTTTTTTTCGGCCAATGTTCTGAAATTTGTGGGGTTAATCATAGTTTTATACCTATTATTTTAGAATCTGTTAATTTTAAAGATTTTTTA---------------------------------AAAATTTTT------------------------------------------------------------------------------------
>Quadracus_cudraniae_AH41
------------------------------------ATGATAACATGAAATAGTCTATTTTTTCATTCTCCTTCTTCGTTTTTGATAGAATTAGTTATTATTATGCATGATTATGTAATAATAATCCTATTATCTATT---CTCTTAGTTGTTTTGATAAATATAAGTTTTTTG------------TTTTTTGTAAAGTCTTTTAGG---CTAGAGTTTTTTGAAAATCACGCTTTAGAAAGAATTTGAACAATTTCTCCTTTTATTTTGCTACTGTTTATTGTTATTCCCTCTCTAAGGTCCTTATATATATTAGATACATGTTTTTTTTGTGGGCTTTCGGTGAGGATTATTGGCCACCAGTGGTATTGGTCTTATTTT------TATAAAGAT---TTAAAT---AGT---------------------------------------------------ATATTCTTCGATTCTTACATACTATCC------------TCTGATTCTACAAAGATTCGGTTATTAGAGGTTGATAATCGTTTGATTATTCCTAATAATATACCCGTCCGATTTATTGTTTCTTCGGCTGATGTAGTTCATTCCTGAACCATCCCTTCTTTTGGAGTTAAAATAGATGCTGTCCCAGGGCGTTTAAATCAATTTTGTTTTTCTTGTAAGCGCTCGGGGGTTTTCTTTGGGCAATGCTCAGAAATTTGTGGAGCTAATCATAGATTTATGCCTATTGTTATAGAGTCCATTCATTTTAAAGATTTCATT---------------------------------AAAATTTTCTGG---------------------------------------------------------------------------------
>QH8
------------------------------------ATGACCACATGAAGAAGAGTTTATTTTCACTCCCCCTCATCATTTATGATGGAGCTAGTCTCCACCATACATGATTATGTTTGCATATTCTTATTAAGAATT---ATAATTATAGTTCTAATAAATTTGAGATACGTC------------TCTCTGTCCAAAAATTTTAAT---TTGGAATTTTTTGAAAATCATCAACTTGAAACTGTTTGAACCATCCTTCCCTTTGTTTTGTTAATTTTTATTGTTGTCCCCTCTCTTACATCTCTTTATATGCTTGATACTTGTCTGTTTTGCGGGATGACATTAAGAATTATGGGCCATCAATGGTATTGAAGGTATTTC------TATAAAGAT---TTGAAA---GAA---------------------------------------------------TTCTTTTTTGATTCCTACATAGTTGCT------------AGTGAAGAAAGGGAAGTCCGCCTTTTAGATGTGGACAATCGACTCATTATTCCTACCTTTATGCCTGTTCGATTCTTAGTTTCTTCTTCAGATGTGATCCATTCTTGGACTATTCCTTCTTTTGGGATTAAAATAGATGCGGTTCCCGGGCGTATCAACCAGTTTTGTTTCTCTTCTAAGCGGTCTGGGGTTTATTTCGGACAGTGCTCTGAAATTTGTGGAGCTAATCATAGATTTATGCCTATTGTTCTAGAATCTTTGCCTTTTAAAAAATTTATC---------------------------------CAGCTATTC------------------------------------------------------------------------------------
>QH2
------------------------------------ATGACTACTTGGGGGAGAATTTACTTTCATTCACCTTCTTCTTTTATAATAGAATTAGTTTCTTTAATACATGATTATGTTAGAATATTCCTATTTTCAATT---TTAATTGTAGTTATATTAAATCTTTCATATTCT------------CTTATACTAAATTCATTTAAT---ATAGAATTTTTTGAAAATCATCAGCTTGAGTCTATCTGGACATCAATTCCTTTTGTTCTTCTGGTATTTATAGTAATTCCCTCTCTAACTTCTCTCTATATGTTGGATACTTGTTTGTTTTGTGGAATATCTATCAGAATCATGGGACACCAATGATATTGATCTTACTTC------TATAAAGAT---CTTAGA---GAA---------------------------------------------------TTCTTCTTTGACTCTTACATAATCCCT------------TCTGAAGTTTCTAACATCCGACTTTTAGAAGTGGATAATCGTTTTTTTATTCCTACTTCTTTGCCCATTCGATTCTTAGTATCTTCTTCCGATGTACTCCACTCATGAACAATCCCTTCTTTCGGAGTTAAGATAGATGCTGTGCCAGGACGAATTAATCAATTTTGTTTTTCTTCCAAACGTTCCGGAGTATTCTTCGGTCAATGTTCTGAGATTTGTGGGGCTAATCATAGATTTATGCCCATTGTCATAGAGTCTGTCCCTTTCAAAGAATTCTTT---------------------------------TCTTCTGTT------------------------------------------------------------------------------------
>Pseudogarypus_banksi
------------------------------------ATTACAACCTTCAATGACTATTCCTTACAAGAAAGAGAATCTCCTATAATAATTTATATATCTCAATTTAATGACCATGTAACTTTAATTATAACTACTATC---TCATTCACAATCTTATTAATTATAATAGGAGCA------------ACCTTTAATAAATTTATTGAT---AAAAGTCAATTAATTAATGAAACATTAGAAATCTTCTGATCATCAATTCCAATTATTATTTGTATTTTTATTGCTCTCCCATCTATTACTATCTTATATCTAATAGATAATTTTCAATCACCTAATATTACTATAAAAGTAATTGCACATCAATGATTCTGATCATATGAA------TACTCAGAC---TTTATT---AAT---------------------------------------------------ATTGAATTCGACTCTTACCTTAATTCTATAAATAATGAA---AACTTTAATCAAATACGTCTACTAGATGTAGATAACCGATTAATCCTTCCATATAATTCTTTAATTCGAATAATTATTACTTCTCAAGATGTGCTCCATTCTTGAGCAGTACCAGCCTTAGCTGTAAAAATAGATGCTATCCCTGGTCGATTAAACCAAACTTTGTTTTCAATTACTAAAATAGGGTTAAATTTTGGACAATGCTCAGAAATTTGTGGACTAAACCACAGATTTATACCCATCTGTTTAGAAACTATCTTACCACAAAATTTTATT---------------------------------GTTTGAATTAAAAGATTTAAT------------------------------------------------------------------------
>Pseudocellus_pearsei
------------------------------------ATGCCTACATGA---AATATTTCACTCCAAAATAGAAATTCACCAATAATAGAACAATTAACATTTTTCCACGACCATATAATAATATTTTTAATTTTAATT---ACCTCTATCGTAGGATATTTAATCATCAACTCC------------ACCACCAACTCTTTAAAAAAC---CGATTTATCCTCCAAAGTCAAGAAATAGAATTCATTTGAACCATTATCCCAGCTATCATTCTAATTTCAATTGCTTTTCCATCTCTTCGCCTTCTATATTTAATAGAAGAAACCCTTAAACCACTAATAACCATAAAAATTTTAGGACACCAATGATATTGATCATATGAA------TATCCAGAC---TTCAAT---AAT---------------------------------------------------CATACTATCGATAGATACATAATTCCACTA---------ACAGAACCCAAACAAATCCGACTACTAGACGTAGATAACCGAATAATCATCCCAATATCTACCCAAATTCGATTATTAATCTCCTCAAATGACGTCATCCACTCGTGGACTATTCCATCTTTAGGCATTAAAGTCGACGCAGTTCCAGGACGACTTAATCAACTATTAACAACAGTAAAACGACCATCAATTTTATATGGTCAATGTTCAGAAATCTGTGGCGCCAATCACAGCTTCATACCAATTGTACTAGAAAGCATTAACATAAAATCATTCAAA---------------------------------AAGTGAATTTCCAACATT---------------------------------------------------------------------------
>Pseudocellus_gertschi
------------------------------------ATGCCAACATGA---AATATTTCACTTCAAAACAGAAACTCACCCTTAATAGAGCAACTTACATTTTTTCACGATCACACCATAATAATCCTTATTTTAATT---ACAATTATTGTTGGGTATATTATACTCAATTCA------------ACCATAAATTCCATATCAAAT---CGGTTTTTACTACAAGGGCAAGAAATCGAATTAATCTGAACAATTTTACCAGCAATCATTTTAATTTCTATTGCCTTCCCTTCTTTACGACTTCTTTACCTTATAGATGAATCATTTAACCCATTAATAACCATCAAAATTTCAGGACATCAATGATATTGGTCATACGAA------TATCCAGAC---TTCTCC---CCA---------------------------------------------------CAAGAAATTGAATCGTATATATTACCACTT---------AGTGACAGTCAACAATTCCGTCTATTGGATGTAGACAACCGAACAGTTGTCCCAAACAATACACAAATTCGAATATTAGTAACTTCCTCAGACGTAATTCACTCATGAACAATCCCAGCCTTAGGAGTTAAAGTTGATGCCGTACCAGGGCGATTAAACCAACTAATCACACTTACTAAACGACCATCAATTATATTTGGTCAATGCTCTGAAATTTGTGGAGCTAATCACAGATTTATGCCAATCGTTATAGAAAGAGTCAACATTAAAAATTTCATT---------------------------------AAATGAATTATTAAACTA---------------------------------------------------------------------------
>Prominens_photiniae_FJ26
------------------------------------ATGGTGAGATGAAATGGGTCGTTTTTTTATAATCCTAGAAGGTCTCTTTTGGAGCTTATTATTTCTGTTCACGATTATGTTATACTTTTTATTAGAAGAATT---CTCTTTTTAGTGGTTTATTCTATTTTAGGGGTA------------TTTTTTCAGTCTAACTTTGAT---TCTTATTTTTCTGAAGACCATGGTTTAGAGTTCGTCTGGACTGTTATTCCTTTTATCATTTTATTCTTTATTATTATTCCCTCTTTGTTTTCTCTCTACTATTTAGATTCTTGTGTTTTTTGCGGCTTTCCTGTGGTTATTATTGGGCATCAGTGGTATTGAAGATATTTT------ATGCCC------TTCTCT---CAG---------------------------------------------------GCTTCTTTTGATTCTTTTCTTCTCCCT------------GAGCATCATAAAAATATCCATCTTCTTGAAACAGATAATTCTCTTGTGGCTCCTTTTTTCGTCCCCATTCGCTGTTATCTTAGATCTGCGGATGTAATTCATTCTTGGACCCTTCCTGGTTTAGGTATCAAGATAGATGCTGTCCCAGGTCGAATTAATAATTTCTGCTTTTCTTCAAAGCGGTCAGGGTGTTTTTTTGGTCAATGCTCTGAAATTTGTGGGATCAATCATAGGTTTATGCCTATTAATATAGAATTTATTTCAGTGGATAATCTG---------------------------------------------------------------------------------------------------------------------------------
>Proiectus_granularpro_Z304
---------------------------------------ATAACTTGAAATAGAATTTTCTTTCATAGTCCCTCCACTTATCTTATAGAGCTGGTAGTATGTATACATGATTATGTTATGATGTTTTTATTTACAATT---TTTTTGATCGTGATCATTAATATATCTTTTGTT------------TTATTGACTAAGAACTTTTCC---TTGTCTTTCTTTGAAAATCATCAGTTGGAGAGGGTTTGAACAATTCTTCCTTTTGTAGTTTTAGTGTTTATTGTTATTCCTTCTTTAACTTCTCTGTACATGCTTGATACATGTTTATTTTGTGGCTTATCTCTTTCTATTGTAGGGCATCAGTGGTATTGAAGGTATTTT------TATAAGGAT---TCAACT---TCT---------------------------------------------------TTGTCTTTTGATTCTTACATAGTTCCA------------TCTGATTCAAGAAGACTTCGCCTCATTGATGTAGACAACCGCGTGCTAATCCCTAATCTTTTGCCCGTTCGGTTTATGGTCACTTCTGCAGACGTTATTCACTCCTGGACTATTCCTTCATTCGGTGTAAAAATAGATGCAGTCCCTGGACGTATTAATCAATTTTGTTTCTCTACTAAGCACACCGGGGTGTATTTTGGCCAGTGTTCCGAAATTTGTGGAGCGAATCATAGGTTTATACCTATTGTCATAGAATCGGTCCCCTTTAAAAATTTTTTA---------------------------------AGACTTCTC------------------------------------------------------------------------------------
>Phyllocoptruta_sp.nov._CA6
------------------------------------ATGACAACTTGGAATAAAATCTCTTTTCATTCACCTTCTAGCTTTATAATAGAGTTAGTCATTAGCATACATGACTATGTTATAATATTTTTATTTTCTGTT---CTGTTATTAGTTCTTTTAAATTTAATTTATTCT------------TTAATTATTAATTGCTACAGT---TTGAATTTTTTTGAGAATCACCAATTAGAGGGGCTTTGGACTTTTCTTCCTTTTATTCTCCTTATTTTTATTGTTGTTCCCTCTCTTAATTCTCTATATATGTTAGATACATGTATTTTTTGTGGGATGACGATTAGAATTATAGGCCATCAATGGTATTGATCTTATTTT------TATAAAGAT---TTGAAA---GAA---------------------------------------------------ATTTATTTTGACTCATATATGGTTCCT------------AGCGATGATTCAGAGATTCGACTATTAGATGTGGATAATCGATTAATTCTTCCTTCTTTAATTCCTATTCGATTTTTAGTTTCTTCTAGAGATGTCCTTCATTCTTGGACTATTCCATCTTTTGGCTTGAAAATAGATGCAGTTCCTGGGCGAATCAATCAGTTTTGTTTTTCTCCCAGTCGTTCTGGGATTTACTTTGGACAGTGTTCTGAAATTTGTGGTCCAAATCATAGATTCATGCCTATTGTTATAGAATCGATCCCTTTCAAAAATTTTTCT---------------------------------GCTATGTTCTGTTTGGGTAGCCTATAT------------------------------------------------------------------
>Phyllocoptrata_platyclada_S138_12S
---------------------------------------ATAACTTGGAACAATATTACTTTTTCTACTCCTTCAGGATATTTAAGGGAGGTAGTCGTAGCTATGCATGATTACGTAATGATATTTCTTTTATCTGTG---ATGTTTATGGTTATTTTATTGCTATTGTACACT------------TTGATTTTTGGTAGTTTCGCG---CATGAATTTTATGTAAACCATCAGCTTGAAAGAGTTTGAACTGTGGGCCCTTTTTTGGTTTTAATGTTTATCGCTATCCCTTCTGTTATAACTCTTTACATAATTGATTCTTGCATATTTTGTGGTTTGGGGATCAATATTATAGGTCACCAATGATATTGAAGCTACTTC------TATAAGGAT---TTCAAA---AAC---------------------------------------------------TTATTCTTTGATTCTTACATAGAGCCC------------TCATCCGCGGCCAGGTTGCGTTTGGTTGATGTAGACAACCGTCTAGTAGTTCCTACTAATTTCCCTGTTCGCTTTTTGGTCAGGTCCGCTGATGTTATTCATTCCTGGACTATCCCTAGCCTAGGTGTTAAAATAGATGCGGTTCCTGGTCGGATAAATCAATTTTGTTTTTCGACTAAACGAAATGGTGTCTTTTTTGGACAATGCTCGGAAATTTGTGGGGCAAACCATAGGTTTATACCCATTGTAATGGAGTCCTTACCTTTCAGTAATTTTCTG---------------------------------ACTCTAAAACTT---------------------------------------------------------------------------------
>Phyllocoptrata_platyclada_G6
------------------------------------ATGATAACTTGGAACAATATTACTTTTTCTACTCCTTCAGGATATTTAAGGGAGGTAGTCGTAGCTATGCATGATTACGTAATGATATTTCTTTTATCTGTG---ATGTTTATGGTTATTTTATTGTTAGTGTACACT------------CTGATTTTTGGTAGTTTCGCG---CATGAATTTTATGTGAACCATCAGCTTGAAAGGGTTTGAACTGTGGGCCCTTTTTTGGTTTTGATGTTTATTGCCATCCCGTCTGTCATAACTCTTTATATAATTGATTCTTGCACATTTTGTGGTCTGGGGATTAATATTATAGGCCATCAATGGTACTGAAGTTACTTC------TATAAAGAT---TTTAAA---AAC---------------------------------------------------CTATTTTTTGATTCTTACATAGAGCCG------------TCATCCGCAGCTAGGTTGCGTTTGGTTGATGTAGACAACCGTCTAGTAGTGCCTACCAATTTCCCTGTTCGGTTTTTGGTCAGATCCGCGGATGTCATTCATTCTTGAACTATCCCTAGCTTGGGCGTTAAGATAGACGCGGTTCCTGGTCGGATAAATCAGTTCTGTTTCTCGACTAAACGAAATGGGGTCTTTTTCGGGCAATGTTCGGAGATTTGTGGGGCCAATCATAGGTTTATACCTATTGTAATGGAGTCCCTACCTTTTAGTAATTTTCTA---------------------------------ACTTTAAAACTT---------------------------------------------------------------------------------
>Phyllocoptes_taishanensis_S90
------------------------------------ATGATAACCTGAAACTCCCTGTTTTTTCACTCTCCTAATTCTCTTATAATGGAATTGGTCTTAGAGATACATGACTACGTAATGCTCTTCCTTGTATCTATC---GTAATTATAGTGCTGATAAATTTAGGATATATG------------TTTTACTTTAAAAGAGTTAAT---CTTACATTTTTTGAACACCATCAGTTGGAAAGGGTGTGAACAGTCCTACCTTTTTTGGTTCTTCTTTTTATTGTTATCCCCTCAATTTCTTCCCTCTACCTTCTTGACACTTGTATATTTTGCGGTTTATCCGTAAGAATCGTAGGGCATCAATGATATTGAAGATACTTT------TATAAAGAT---TTCAAG---AAT---------------------------------------------------TTAGGGTTTGACTCTTACATGCTCCCC------------TCTTCAGAGTCTTCGCTCCGGTTAGTTGAAGTTGATAATCGTCTCGTAGTTCCTTCTAGGTTACCTATTCGATTCATGGTTAGCTCTTCTGATGTGATTCACTCTTGAACAATCCCTTCTTTTGGCGTTAAAATAGATGCTGTCCCTGGGCGAATTAATCAGTTTTGCTTCTCAGCCAAGCGAAGAGGGGTATTTTTTGGTCAATGTTCCGAGATTTGTGGAGCGAACCATAGATTTATGCCTATTGTCTTAGAAGCAGTCTCCTTCAAAAACTTTGTG---------------------------------TCTTTATTTTTC---------------------------------------------------------------------------------
>Phyllocoptes_gaotainensus_GS9
------------------------------------ATGATAACCTGAAATAGTATATTTTTTCACTCCCCTTCTTGTTACCTAATAGAGTTGGTTGTAATCATACATGATTACGTTATAATAATTTTGTTTTCCATT---ATGTTGCTTGTTCTTATAAACATATTTTATTTA------------TTTTATAGAAAAACTTTTAAT---TTAGAATTCTTTGAAGATCACAGTTTAGAGACTGGTTGAACAGTTACTCCTTTTTTTTTACTATTATTTATTGTTATTCCCTCTTTAAGTTCTCTTTACATACTTGATACTTGTTTTTTTTGTGGTTTATCAATTAGAATTATAGGGCATCAATGGTACTGATCCTACTTT------TATAAAGAC---CTAAAT---AAT---------------------------------------------------TTTTCTTTTGACTCCTATATACTACCT------------AGAGACTCTAGGAATATTCGTTTATTAGAAGTGGATAACCGATTAATCATTCCTAATCATTTACCTGTTCGATTTGTAGTATCTTCAGCAGATGTAGTTCATTCTTGAACTATTCCTTCTTTTGGAGTTAAAATAGATGCTGTGCCTGGTCGCCTAAACCAATTTTGTTTTTCTTCTAAACGTTCTGGAATCTTCTTCGGTCAATGTTCAGAAATCTGTGGAGCTAATCATAGATTTATACCTATTGTTATAGAGTCTATTCCTTTTAAAGACTTCGTA---------------------------------AAAATTTTTTGG---------------------------------------------------------------------------------
>Phrynus_sp.
------------------------------------ATGGCAACATGAAATAACTTATCATTTCAAGATAGTGCTTCTCCCCTTATAGAACAACTAATTTACTTTCATGATCACACAATAATTATTCTAATTATAATC---ACCATCCTCATTTCCTATATAATAATTAATATT------------CTTTTCTCTAAATTCACCAAT---CGTTTTCTCAGAGAAGGGCAAGAAATTGAAACATTTTGAACTCTAGCCCCAGCCATCCTCCTTATTTTTATTGCTTTCCCCTCCCTTCGTCTTCTCTATCTTCTTGACGAAAGCCCAAATCCAGAACTTACTCTAAAAATTATTGGGCATCAATGATATTGATCTTATGAA------TACTCTGAT---TTTCCT---GAA---------------------------------------------------ATTGAATTTGATTCCTATATAATT---------CAAGATCTTACTTTAAATTCCTTTCGTCTCCTTGATGTTGATAATCGAACCATTCTCCCCTTTAACACCCCAATCCGTTTTCTTATTACGTCACAAGATGTAATCCATGCATGAGCTATTCCTTCAATTGGCATCAAAATAGATGCCATTCCAGGACGTCTAAATCAAACATTTTCCCTAATCAACCGCCCTGGTTTATTCTTTGGTCAATGTAGAGAAATCTGTGGGGCTAATCATAGCTTTATACCAATTGTCCTAGAAAGCATTAATACCCAAAACTTTATC---------------------------------AACTGAATCAAAACTTCA---------------------------------------------------------------------------
>Pholcus_phalangioides
---------------------------------ATAGTGCCAGTATGAGGATTATTATATTTTCAAGAAAGAGTTTCTCCTGTAATGGAACAATTAATCTTTTTTCATGATCATACTATAATGGTTATAGCTGTGGTT---ATAATTTTAGTAGGATATATGCTGTTTAATTTT------------ATGGTTCAATCTTTTTATAGA---AAGGGTGTAGGGGGCGGTCAAGAGATTGAGACGGTGTGAACTGTTCTTCCTATTATAGTGTTGTTAGTAATTGCTTTTCCGTCTTTGCGACTTCTTTATATGATGGAGGAGAGTATTGATGCCGATTTAACAGTAAGGGTGATGGGGCATCAGTGATATTGAAGTTATGAG------TTACCTGAT---ATTGGG---GTT---------------------------------------------------GAAGAGTATGATTCTTATTTGATTAAT---------------------TCTGGTTTTCGTTTATTAGAGGTAGATAAAAGTTTAGTTCTTCCTGTATCTTCTAACATTCGAGTTATTGTAAGATCTTCTGATGTTATTCATTCTTGAACTGTTCCTAGAGTGGGAGTAAGGGCGGATGCGGTCCCTGGTCGGTTAAATCAGATGAATTTATTTTTTAATCGAGTTGGGTGATATTCTGGGCAGTGTTCTGAGATTTGTGGAGCTAATCATAGTTTTATACCTATTTTTATTAAGGTAATAGGGTGGTCTGACTTTTTAGGT---------------------------------TGATAT------------------------------------------------------------------------------------
>Phoebe_hunanensis_S153
------------------------------------ATGATAACTTGAAATAGTTTATTTTTTAACAGACCTAGTAGTTACTTAATGGAAATTGTTATTTTAATGCATGATTACATTATGATATTTTTAGTTTCAATT---TTAGTTTTGGTAATAATAAACATAATTTTTTTA------------TTCTTTTCTAAATTTTTTAAT---TTTAAATTTTTTGAAGACCACCAATTAGAGATAGTTTGAACTTTGATTCCTTTTATTCTATTGATTTTTATTGTTGTACCTTCTTTATACTCTTTGTATTCTCTAGATACTTGCATATTTTGTGGTATGACAGTTACCATCATGGGGCATCAGTGATATTGATCATATTTT------TATAAAAAT---TTTGAA---AAC---------------------------------------------------TTATTTTTCGATTCTTATATACTTCCT------------TCAGAAAGTTCTTCTATTCGTCTTCTAGATGTTGACAACCGTTTAGTTATTCCCTCCAGTCTTCCTGTTCGTTTCCTTGTGTCTTCTTCAGATGTAATTCATTCTTGGACTATTCCTTCATTCGGTGTAAAGATAGATGCAGTTCCTGGTCGGATTAACCAATTTTGTTTTTCTTCAAAACGATCCGGTGTTTTTTTTGGGCAATGTTCCGAAATTTGTGGTATAAATCATAGTTTTATACCTATTGTAATAGAGTCTTTGTCTTTTAATAAATTTTTA---------------------------------AAAATTTTT------------------------------------------------------------------------------------
>Phalangium_opilio
------------------------------------ATGGCAACCTGAAACAAAATTTTATTCCCAGATGCTGCTTCCCCTATCATAGAACAAATAATATTTTTTCATGATCATACAATAGTTATCCTTACATTAATT---ACTATTTTAGTAGCTTATATACTAACAAATACT------------TTATTTAACAAATCCTTTAAT---CGATATCTTTTAGAAGGGCAAGAAATTGAAACATTCTGAACAATCGTGCCAGCTTTCATATTAATTTTTATCGCTTTCCCATCATTACAAATCTTATACTTAATAGATGAAACTAGAAGCCCTAATTTAACAATTAAAACAATTGGGCACCAATGATACTGATCATATGAA------TATTCAGAT---TTCAAA---AAA---------------------------------------------------ATTTCATTTGACTCTTACATAACCCCTTTAGATGAAGAAACACCAATATCAACATTCCGATTATTAGATGTGGACAATCGAACTATCATTCCAACAAATATTAACATCCGAATACTAATTACTGCAGCTGACGTAATCCACTCATGAGCAATACCCTCCCTAGGAATTAAAGCAGATGCTATACCAGGACGAATTAACCAAGTGCCTATAATCTCTAATCGTTCAGGTTTATTCTTTGGGCAATGTTCAGAAATTTGTGGGGCTAACCATAGTTTTATACCTATTATCATTGAAAGAATCCCTGTTAAGCATTTTATC---------------------------------AACTGAATTAACAATTCTGAC------------------------------------------------------------------------
>Pergamasus_crassipes
------------------------------------ATGACAACCTGAGCCTCTATCATATTCCCCAATAGAAATACCCCTATAATAGAACAAATAATCATATTTCATGACAATACTATAGTTATCTTAACTATAATC---ACATGTTTAATCTCCTATATAATAATTAATAAT------------ATAGCTAACAAAATAACTAAT---CGATACTTACTAGAGGGGCAAACTACCGAAACAGTATGAACAGTCCTCCCTGCATTTTTACTTAGTTTTATTGCTCTCCCCTCGATACGACTACTCTACCTTATAGAAGAGTCCTTTAAACCCTCTATAACAATCAAAATCATTGGCCATCAATGATACTGATCTTATGAA------TACACAGAC---TTT------AAA---------------------------------------------------ATAAAAATAGACTCTTTTATAGTCCCACAC---AACCATCTAACAAATAATATATTCCGACTATTAGAAGTAGACAACCGGATTATTTTACCTTTTAATACTAATACTCGATTCATTATTACATCAATAGATGTAATCCATGCTTGAGCACTACCCTCTATGGGGCTTAAAATTGACGCTGTACCTGGTCGATTAAATCAAATAAACTCAATAACTAACCGGGCAGGGCTATTTTTTGGGCAGTGTTCAGAAATCTGTGGAACAAATCACAGATTTATACCTATCACTCTTGAAAGAACCTCTATTAACAATTTCATA---------------------------------AACTGAATAAAAAATAAATTATTGAATGGCTGA------------------------------------------------------------
>Paratemnoides_elongatus
------------------------------------ATGATACATTGAAAGCAATTTTCTTTTCAAAGTAGAAGATCACCATATATAGATATATTGGATATTTTTAATGACTACTGCATGATAATATGTTCATCGATT---ATAATTTTAATCACGTATATAATATTTAGAAAT------------AAAATTTCCCAAAGTATTGAT---TATCTTACATTAGGGTTTAACACCTTAGAGTTATTATGAGCCCTAGTCCCTATCCTTATTCTAATTATTATTGCCATTCCCTCTCTATGGATTTTATATTTATTAGATGAGGATAGAAGCCCTATTATAACTATTAAAATTATTGGTAGACAATGATTTTGAACTTATGAG------TACCCTGAC---TTTAAT---AAT---------------------------------------------------ATCACTTTTGACTCCTACATAAAATCATGAGAAAATAAATGAGATTTT---------CGATTATTAGATGTAGACAATCGGCTAATTCTACCAACCCAAGCTAAAATCCGACTTCTTATCACAGCTAACGATGTTATTCACGCATGAACAATTCCAAGTTTAGGGGTAAAAGTAGATGCTGTACCAGGTCGATTAAATCAAACATTTCTATTTATAGATAAGCTTGGTTTATATTTTGGTCAATGTTCAGAAATTTGTGGTATTAATCATAGATTCATGCCTATTTGTGTAGAAGGACAATCCTCCACATCATTTTTA---------------------------------AACTGAATT------TTTAATTAT---------------------------------------------------------------------
>Paraleius_leontonychus
------------------------------------ATACCATTTTGAATAGCCTACTCTTTCCAAGACAATGCATCACCTTTCATAGAAAATATTTTATTTTTTCACGATCACTCCATAATTATTCTTTCAATAATC---ACAATTTTAACACTGTATGTAGTGGTGTCCTTG------------ATAGTAACAAAAAAATTCAAC---AAATACTCAATAGAAGGACAAGAAATCGAAACTATCTGAACAGTAGTCCCTGCTTTTATGCTAATTTTTATTGCCTTCCCCTCAATAAAAACTCTTTACCTAATGGAAGACTCTAAAGAACCCACGGTTTCCCTTAAAATCATTGGGCATCAATGGTATTGATCTTATGAA------TACACCTCA---TTAAAC---GAA---------------------------------------------------ACCGAAATCGAGAGATTTATAGAAAACTCA------------------AAACTATTTCGTCTGCTAAAGACCAGAGAACTAGTTAGCCTTCCAGTCCTGAACATGATTCGAGGATTAGTTACCTCAAACGATGTGATTCACTCCTGAACAGTGCCGGTCATAGGAGTAAAAGTCGACGCCTTACCGGGGCGTCTAAATCAAATTTTTCTATTCTCTAAACGATTGGGCCTATTCACAGGGCAATGCTCAGAAATCTGTGGGATAAATCACTCTTTCATGCCAATTACTGTAAAATTCTGCTCAACAAAAGAATTTTTA---------------------------------ACCAAAATC------------------------------------------------------------------------------------
>Paracalacarus_podocarpi_S142
------------------------------------ATGATAACTTGAAATAATTTATTCTTCTCTAGCCCTTCCACTCATTTAATAGAATTAATCGTTCAAATGCATGACTTTGTGATAATATTTCTTTTCTCAATT---TTACTTATAATTTCTGTGAGGATAATAGGAATT------------TTTTTCTTTAATTCTTTTGAC---TCAGAATTTTTTGAAAATCACCAAATTGAGAATGTCTGAACTATCTTACCTTTCTTTATTTTAGTTTTTATTATCGTGTCTTCTATCGGAACTTTATATTCTTTAGATATCTGTAATTTTTGTGGTCTAACAATTAATATTATAGGCCACCAATGATATTGAAGTTATTTT------TATAAAAAT---TTATTA---AGA---------------------------------------------------GATCAGTTTGATTCTTATATACTGCCT------------CAGGAGATTGATTCAGTTCGGCTACTTGAGACAGATAATCGGGTTTTAATTCCAAGTAATTTTCCGTTACGATTTATTGTCTCCTCTTCAGATGTTATCCATTCTTGGACAATCCCTTCTTTTGGAATTAAAATAGACGCTATCCCTGGGCGGTTGAATCAGTTTTGTTCTTCTATCAAACAGACAGGGCTTTTTTTTGGCCAGTGCTCCGAAATTTGCGGGGCTAATCATAGCTTTATACCTATTGTTTTAGAGTCAATTTATTTTGACGACTTCAAC---------------------------------CAATTATCTAAT---------------------------------------------------------------------------------
>Panonychus_ulmi
------------------------------------ATGACAAATATAAATTCCTTTTGAATACAAAATTTTAATAATATTATAATAAAAAATATAGACATGTTTAATTCTTCTATCACAAATTTAATTATTATTTTA---AGAGTATTTTTAATAATTTTTATAATATATTTT------------ATTAAAAATAAAAATTCTATA---AATTTTATAAATGAAAGAAATGAATTAGAGTTATTTTGGACAATTATCCCTTCTTTAATTATTTTAATTATTTCTTTCCCTTCTATATATTTATTATATTGTTACGAAGAAAGAAAATTTAGATGTATAGATATAAAAATTTTTGGTAATCAATGATATTGAACTTATGAA------TATCCTAGA------------AAA---------------------------------------------------TTTATTATAGAAAGATATATT------------------AAAAAAAGAAACTTTATTCGATTAATTAATACTAATAACTCAATAATTATCCCAAGAAATAAAAATATTCGTTTAATTATTTCTTCTAACGATGTATTACATTCATGAACAGTACCAAGTTTAATATTAAAAATAGATGCTATCCCTGGACGATTAAATATAAGTTTTATTAATTGTAAAAAAACAATTTTAATAAAAGGTCAATGTTCTGAAATTTGTGGTATTAATCATAGTTTTATACCTATTAGAGTATTAAGATTAAAAAAT------------------------------------------------------------------------------------------------------------------------------------------
>Ornithodoros_brasiliensis
------------------------------------ATGATAACCTGAACTAGCATCTCTTTTCCTAACAGAAATTCACCAATCATAGAACAACTAATCTTTTTCCATGATCATTCTATAACAATCATTATTCTAATC---ACAATTATCACTTTATACATAATTTTCAATATC------------ATCACAAATTCACTTAGAAGC---CGATTTTTAATAGAAGGGCAAGAAATTGAAACTCTATGAACAATTATTCCAGCCACTATCTTAATTTACATTGCTCTCCCTTCATTACGCCTTCTATATTTAATAGAAGAATCCTTTTATCCATCTATAACAACAAAAATCATCGGTCATCAATGATATTGATCTTATGAA------TTTCCAGAT---TTT------AAC---------------------------------------------------CTCGAATTTGATTCTTTCATGATTCCAATA---AATGAAATATCCTCCGCAAATTTCCGTCTCCTAGACGTAGATAATCGAATTATCATCCCATTTAATACAAACATACGCCTTCTAGTTACATCGGCTGATGTTATTCACTCCTGAACAATTCCATCCCTAGGAGTTAAAATAGATGCAGTGCCAGGTCGACTTAATCAAATTTCATCCTTAGCTAATCGACCTGGCATTTTCTATGGTCAATGTTCAGAAATCTGCGGTGTAAATCACAGCTTTATACCAATTTCAATAGAAATCACCTCTCTATCCAATTTCTTT---------------------------------ACTTGAATTAAAAGATTT---------------------------------------------------------------------------
>Ornithoctonus_huwena
------------------------------------ATGCCTGTGTGAGGTTCTTTATATTTTCAGAATGCTAGATCTCCAGTGATAGAACAATTAATTTTTTTTCATGATCATGTTATAGTAATTTTGATTATTATT---ACAGTTTTGGTGGGATATATATTGGTGAAGTCT------------ATATTAATGTCGGGTTTTAAT---CGTTGAATAAGACAGGGGCAGGAGTTGGAAAGAGTGTGAACAGTATTACCAGGGGTTTTTTTGTTAGTAATTGCTTTTCCGTCTTTAAAATTACTTTATATAATGGAAGAAATAGATGATCCAGAATTAACGTTAAAATCAACTGGACGGCAGTGATATTGGGTGTATGAA------TATGCTGAC---TTGGGA---ATT---------------------------------------------------AAAATATATGAATCTTATATAATTCCTGAT---------TCTGAGGTTAATATATTTCGTTTGGTAGAAGTTGATAATTCTTTAGTAGTACCTAGAAATACAGGAGTTCGTATAATTATTAGATCTGGGGATGTAATTCATTCTTGAACTATTCCTGCTTTAGGAGTAAAGGCTGATGGAATTCCTGGTCGTTTAAATCAGGTTTTGTTTATATGTAAGCGTCCTGGGATTTATATTGGTCAATGTTCTGAAATTTGTGGAGCTAATCATAGATTTATGCCTATTGTTATAGAAGTTGTAAGAAAAAAGGATTTTTTGAAG------------------------------GAATGATTT------------------------------------------------------------------------------------
>Oribatula_tibialis
------------------------------------ATGCCTTCCTGAATAGCCCTATCTTTTCAAGACAACATTTCTCCTTCAATAGAACATATTCTGTTCTTTCATGATCATGCTATGATTATCTTAACCCTAATT---ACAATCTTAACAATGTACCTGGTAGCGTCTCTG------------ATAGTAAGAAAAAAATTCAAC---AAATTCATCATGGAAGGGCAGGAAATCGAAACAATTTGAACGATTCTCCCAGCCTTCCTGCTAATTTTCATTGCTATACCTTCCCTTAAAACCCTTTATTTAATAGAAGATACAAAAACCCCAACGGTAACTATTAAAATTACTGGTCACCAATGATACTGATCTTACGAA------TACTCTTCT---CTTAAC---TTA---------------------------------------------------ATGGAAACAGAAAACTTCATAGAGAATTCA------------------AATTCTTTTCGCCTTCTGAAAACAAGAGAACTCCTACGTCTTCCTGTTAACACACTAATTCGATCCCTAATTACATCAGCCGATGTAATCCACTCCTGAACCATTCCCTCCTTGGGGACTAAAGTTGACGCCTTACCCGGCCGACTAAATCAAATTTTTTTATTCTCCAAACGGTTGGGGATCTTTTCTGGACAATGCTCAGAAATTTGCGGTATAAATCATTCTTTTATGCCAATTCTAGCTCAATTTTATTCCCCCACCGAATTCATT---------------------------------AAGAAAATCAAATCCATAGAA------------------------------------------------------------------------
>Oppia_africana
------------------------------------ATGCCAACCTGAATAGCGCTATCCCTTCAAGACAATACCTCAATTTCAATAGAACACATTACCTTCTTTCATGATCATGCAATGATCATCTTAACTCTAATC---ACTATTCTAACACTATACATTATAGTATCTATG------------GTTCTTTCAAAATCTTTTAAT---AAATACACCATAGAAGGACAAGAAATCGAAACTATCTGGACTATTCTACCCGCTCTCATGTTGATTTTCATTGCAATTCCTTCCCTAAAAACATTATATCTAATAGAAGACACAAAAAGTCCAAGCTTAACTATCAAATCTACCGGGCATCAGTGATATTGATCCTATGAA------TACTCCTCT---CTTAAT---ATG---------------------------------------------------ACGGAAACAGACAACTTTATAGAAGCCTCG------------------AATACCCTCCGCCTTTTAAAAACCAACGAAATTTTGTATTTACCCATCAGAACCTCAATTCGTAATATAGTAACATCCTCAGATGTCATCCACTCATGAACTATCCCTTCAATAGGAGTAAAAGTAGATGCTCTTCCCGGACGTCTAAATCAAATCTTCTTGTTTTCCAAACGACTAGGGTTATTCACAGGTCAGTGCTCTGAAATTTGTGGTACCAATCATTCTTTTATGCCTATTTTAGCTTGAGTACTTACTACTAAAGAACTCATT---------------------------------AAAAAAATTACGGATCTT---------------------------------------------------------------------------
>Opilio_parietinus
------------------------------------ATGGCAACATGAAATAAAATTAATTTCCCAGATGCAGCATCTCCCATTATAGAACAAATAATATTTTTCCATGATCACACAATAGTAATTTTAACACTTATT---ACTATCTTAGTGGCATATATAATAACTAATAGA------------CTTTTTAATAAAAATTTTAAT---CGCCTTCTATTAGAAGGACAAGAAATTGAGACATTCTGAACTATTATCCCCGCCTTCATACTAATTTTTATTGCATTTCCATCTTTACAAATTTTGTATATAATAGATGAAACAACAAATCCTAATTTAACAATTAAGACTATTGGGCACCAATGATACTGATCTTATGAG------TACTCTGAT---TTTAAA---CAA---------------------------------------------------ATTTCTTTTGACACCTATATAACCCCATTA---GAAGAAAATCAAATTAATTCTTTCCGGTTATTAGATGTGGATAACCGAACTATTATCCCAACTAACATCAACATTCGTATATTAATCACAGCAGCAGATCTCATTCACTCTTGAGCAATACCATCCCTAGGAATTAAAGCAGATGCTATACCAGGACGAATTAACCAAGTACCATTAATATCCTCCCGATCTGGAATTTTTTTTGGTCAATGTTCTGAGATTTGTGGGGCTAACCATAGCTTCATACCAATTGTAATTGAAAGTGTCCCAGTAAAAAACTTTATT---------------------------------AAATGAATTAATTCTTTGGAC------------------------------------------------------------------------
>Oligonychus_shinkajii
------------------------------------ATGACAAATATAAATTCTTTATGAATACAGAATTTTAATAATATTATAATAAAAAATATAGACATTTTTAATTCTTCTATCACTAATTTAATTGTTTTTTTA---AGAATTTTTTTAAGAATTTTAATCTTTTTTTCT------------ATTATAAATAAAAATTCTATA---TTATTTTCAAATGAAAGAAATGAATTAGAATTATTTTGAACAATTATTCCTTCTTTCATTATTTTAATTATTTCTTTACCTTCTATATTTTTGTTATATTGTTATGAAGAAAACAAGTTTTCTTTTTTAGATGTAAAAATTATAGGAAATCAATGGTATTGAACATATGAA------TATCCTAGA------------ATA---------------------------------------------------AATTTAACTGAAAGATATATT------------------AAAAGAAGTATATTTCTTCGTTGTATAAATACTAGAAATTCTTTAATTATTCCTAGAAATAAATTTATTCGTCTTTTATTATCTTCAAATGATGTGTTACATTCATGAACTGTTCCTAGTTTAATAAGAAAAATAGATGCAGTTCCTGGTCGTTTAAATATAATATTTTTAAATTGTAATAAAAGAATTTTATTGAAAGGTCAATGTTCAGAGATTTGTGGTATTAATCATAGTTTTATACCTATTAGAGTATTATCTTTAAACTTAAATAAAATT---------------------------------------------------------------------------------------------------------------------------------
>Oligolophus_tienmushanensis
------------------------------------ATGGCAACTTGAAATAAAATTATTTTCCCTGATGCAGCTTCTCCTATTATAGAACAAATAATTTTTTTTCATGATCATACAATAGTTATTCTTACACTTATT---ACTATTCTTGTAGCATATATAATACTAAATACA------------CTATTTAATAAATATTTTAAT---CGATTCTTACTAGACGGCCAAGAAATTGAAACCTTCTGGACTATTATCCCCGCCTTTATACTAATTTTTATTGCATTTCCCTCTCTACAAATCCTTTATATAATAGATGAATCAAGAGCACCTAATTTAACAATTAAAACAATTGGGCATCAATGGTACTGATCATACGAA------TACTCAGAT---TTTAAA---CAA---------------------------------------------------ATTTCATTTGACTCCTATATAATTCCTTCG---GAAGATTTAGAAACAAATTCCTTCCGTTTATTAGATGTAGATAACCGAACCATCATCCCCTCAAATATTAATATCCGAATACTAATTTCTGCAGCAGACGTTATCCATTCATGGGCAATACCCTCTCTTGGTATTAAAGCAGATGCAATACCAGGCCGCATTAATCAAGTACCTATAATTGCTTCTCGCTCTGGTTTATTTTTTGGACAATGCTCAGAAATTTGTGGGGCTAATCATAGTTTTATACCAATTGTAATTGAAAGAACTCCTCCCCATAATTTTATT---------------------------------AAATGAATTAATAAAATAGAA------------------------------------------------------------------------
>Nymphon_gracile
------------------------------------ATGCCTAGATGAAACCATATATCTTTTCAAGATAGAGCTAGACCTTCAATAGAGCAACTTATTTTTTTTCATGACTATTCAATAATTTGGTTAGTAGTTATTTCTTCTTTTATTGTTTTATATATGATAATTTTCTTA------------ATTTTTAATAGTTTTTCTAATTTGCGATATGTAATTGAAGGGCAAACTATTGAAACAATTTGAACAATTTTACCTTCTTTTATTTTAATTATAATTGCTACACCTTCTTTACGTATTCTATATTTAATAGAAGAAGTGATTGATCCTCAATTTACAATTAAAGCAGTGGGTCATCAGTGATATTGATCTTATGAA------TATTCAGAT---TTTAATTCTTCT---------------------------------------------------ATTGAATTTGATTCTTATATAATCCCAGTT---------AGAGAAGTATCTAATTTACGTTTATTGGAAGTAGATAATCGTTTATGTTTACCAATAAATACTCAAATTCGTGTTTTAACTACTGCTACTGATGTAATTCATTCTTTTGCTATTCCTAGATTAGGAGTAAAAATAGACTCTGTTCCGGGGCGTTTAAATCACATATTTATTAAATCTAATCGTCCTGGTGTTTTTGTAGGTCAGTGTTCTGAAATTTGTGGGGTAAATCATAGGTTTATACCTATTGTTGTTGAGATAGTTCCAATAAAAAATTTTGTTGAT------------------------------GATTTTATTAAAAATAAT---------------------------------------------------------------------------
>Nothopuga_sp.
------------------------------------ATGGCAACATGATCAAAAATCTCCTTTCAAGACAGTGCTTCCCCTTTAATAGAACAATTAATTTTTTTTCATGATCACACAATAATTATTTTTATTCTAATC---ACAATTTTAGTTAGTTATGTTCTCCTAAATATT------------ATAACCAACACTCTATCAAAC---CGATTCTTATTAGAAGGGCAAGAAATCGAAACATTCTGAACAGTACTGCCAGCAATTATATTAATTTTTATTGCCTTGCCCTCCCTACGTATTTTATATTTAATAGACGAAGTAAACTCACCAACAATAACAATTAAAATCATAGGACATCAATGATATTGATCCTATGAA------TACTCTGAT---TTTAAA---CAA---------------------------------------------------ATTGAATTTGATTCCTATATAATTCCA---------AACGATACTCCAAGAAATTTCCGTCTTCTAGACGTAGATAATCGAACAATTCTTCCTATTAATTCTCAAATCCGAATATTAATCTCAGCAGCAGATGTTATTCATTCTTGAACAGTTCCCTCTATAGGACTAAAAGTAGATGCAGTACCGGGGCGACTTAATCAAATATCAACAACTATTACACGTTCAGGACTGTTCTACGGACAATGCTCAGAAATTTGTGGATCAAATCACAGTTTTATGCCTATCGTAATTGAAGCAGTTCCCATAAAAACGTTTATT---------------------------------AATTGATTAAAAACT------------------------------------------------------------------------------
>Nothoaspis_amazoniensis
------------------------------------ATGATAACTTGATCTAACATTTCATTTCCTAATAGAAACTCCCCAATTATAGAACAACTAATTTTTTTCCATGATCACTCAATAACAATTATTATCCTAATT---ACTATTATTACATTGTATATAATTACAAACATT------------GTTTCAAATAAATTTAAAAAT---CGATTTCTCATAGAAGGTCAGGAAATTGAAATCTTATGAACAATTATTCCAACAATCATCCTAATTTATATCGCCCTTCCATCACTACGATTACTATACTTAATAGAAGAATCATTTTTCCCAAGAATAACATTAAAAGTAATTGGTCATCAATGATATTGATCTTATGAA------TACTCAGAT---TTC------AAT---------------------------------------------------ATTGATTTTGATTCGTTCATAATTCCTAAT---GAATCAATAAACAAAAATTCATTCCGATTATTAGATGTTGACAACCGATTAATTATCCCTTACAATACAAACATACGATTCCTTGTATCATCAATAGATGTAATTCATTCATGAACAATTCCATCATTAGGAATAAAAGTAGATGCAGTCCCAGGACGACTTAACCAAACAGTATCAACCCCCCTCCGACCAGGAATTTTTTTTGGACAATGTTCTGAAATCTGTGGAGCTAACCACAGATTTATACCAATCTCAATAGAAATCACATCAATTAAAAATTTTTTC---------------------------------AACTGAATTAACTTATTT---------------------------------------------------------------------------
>Neoscona_theisi
------------------------------------TTGCCAACGTGGGGTTCTTTATATTTTCAAAATAGATCATCGGCTGTTATAGAGCAGTTAATTTTTTTTCATGATCATACCATAATAATTATAATTATAATT---ATAATTATAGTGGGTTATGTTTTAATAAGGTCT------------TGTGTAAATGAGTTATATAAT---TTAGGATTATTTGAGGGTCAGGAAATAGAAAGAATTTGAACTGTTCTTCCTGCTGTATTTTTATTATTAATTGCTTTCCCTTCTATTCGATTGCTTTATTTAATGGAAGAATATGAGTATCCTGAAATAACTATTAAGGTTCTTGGCCATCAATGATATTGATCATATGAA------TATAGAGAT---TTAGGG---TTT---------------------------------------------------AATAGATTTGATAGATATATATCTTCTGGT---------CAAGAA---AATATGTTTCGTTTATTAAATGTTGACAATAGATTAGTAGTTCCTTATAATACGGATATTCGAATGATTGTTTCTAGTATAGATGTGATTCATTCATGAACAATTCCTTCCCTAGGTGTTAAGGTTGATGCTATTCCTGGGCGTCTTAATCAATTATCATTTGTATTTAATCGAGTAGGTCTATTTGTGGGTCAATGTTCTGAAATTTGTGGAGCAAATCATAGATTTATACCTATTATGATTTCTGTAATTCCTCGATTGAAGTTTTTGCAGGATGATCTTAGTGTAAGAATAGTGGCCGATATAAGGTGT------------------------------------------------------------------------------------
>Neoepitrimerus_platyclad_S138
------------------------------------ATGATAACCTGAAATAAAATTTTCTTCAATTCACCTTCATCCTATCTTATAGAATTAGTAGTTCTGATACATGATTACGTGATGCTATTTTTATTTTCTGTT---CTTTTGTCTGTCTTGCTCATCATAACTTACAGC------------ATACTTTCCAATTCATTTAAA---ATGGATTTTTTTGAAAACCACCAGTTGGAAAGGGTTTGAACAATTGTTCCGTTTTTTATTCTTTTATTTATCTTGATCCCTTCTCTCAGCTCCCTGTATATGCTCGATACTTGTTTATTTTGTGGGATGTCAATCAGGATTGTAGGACACCAATGGTATTGATCTTACTTT------TACAAAGAT---TTTAAA---AAC---------------------------------------------------TTAGGTTTTGACTCTTACATACTACCA------------CAAAATGAGACAGCTATTCGAGTGCTAGATGTCGATAACCGCTTGTTAATTCCTACCCTTCTTCCTATTCGATTCATAGTCACATCCGCCGATGTCATTCATTCTTGGACTATTCCATCTTTTGGTGTAAAAATAGATGCAGTCCCAGGGCGTATTAATCAATTTTGTTTTTCAATTAAACGCTCTGGGGTATATTTCGGGCAGTGTTCCGAAATTTGCGGAGCCAATCACAGATTTATACCAATTGTCATAGAATCTGTTAACTATAAAGATTTCTTA---------------------------------AAAAATTTT------------------------------------------------------------------------------------
>Neocalepitrimerus_rosa_GX37
------------------------------------ATGATTAGCTGAAGAGGATTGTTTTTTCATAACCCTTCTTCTTTTCTTATGGAAGTAATTATTTTAGTTCATGATTATGTTGCTATTTTTCTTTTTAGAATC---TTATTTTTGGTTATCTTTTCTGGAAGTTCTTTA------------ATATTACAGAGTAGTTTTGAT---AATTCCTTCTATGAAAATCATCAGGTAGAATTTATTTGAACTTTTGTTCCTTTTGTTATTCTTTTTGTTATTATTATTCCTTCAATCTATTCTTTATACATGCTAGATTCTTGCGTTTTTTGTGGATTGCCTTTAGTGATTTCTGGCCATCAGTGGTATTGAACTTATTTT------AACCCT------AATTGC---AGA---------------------------------------------------GAGTTGTATGATTCCTATATACTTCCT------------AAAAATTCTATAGGAGTTTACTTAATAGAAACAGATAATTCAGTTGTGGTCCCTTTAGGTGTTCCTATTCGTTGTTCAATTTCCTCTTGCGATGTTATTCATTCTTGGACTATTCCTTCTCTAGGGGTCAAAATAGACGCTATTCCCGGACGTTTAAATAATATTTGTTTTTCTACCAAACGTCCAGGAGTTTTTTTTGGTCAATGTTCCGAAATTTGTGGTATTAATCATAGGTTTATACCTATCAATTTAGAAAGAGTTGGTTTAGATGAATATAAT---------------------------------AAT------------------------------------------------------------------------------------------
>Nalepella_abiesis_Z275
------------------------------------ATGATAACTTGAAATGGTATATTATTCCATAACGGAAGCACTAATATAATAGAAGGAATTCTATTTATGCACGATTACGCTATAATATTTCTTTTTTCTATT---TTAATTTTGATTATATACACATCCTCAACTTTT------------GCTTTTTCAGGCTTTTATAGA---TTTATTTTTTATGAGAATCATTCTTTAGAAAATTGTTGGACAATAGCTCCTTTTTTAGTCCTTTTTATATTAATTCTACCTTCTTTAACTTCTCTTTATCTTTTAGACTCTTGTTTTTTTTGCGGCATTTGTATTAAAATCGTAGGGCATCAGTGGTACTGATCTTACTAC------TATAATAGATTAATGGAC---ACT---------------------------------------------------TTTTCATTTGATTCATATATA------------------TCTTCTGATAGGTTCTTACGTTTGTTAGATGTAGACAATCGTCTTATAGTCCCTCTTAACACACCTATTCGCTTTTTAGCCACCTCTGTAGACGTAATTCATTCTTGAACACTTCCTTCTTTTGGACTTAAGATAGATTCCATCCCAGGCCGTCTAAACCAGTCTTGTACTTTAGTTAATCGTCCTGGCGTATATTTTGGACAGTGTTCTGAAATTTGCGGAGCTAATCACAGTTTTATACCTATTGTGGTTGAGGTCTTAGAACATAATTATAAT---------------------------------------------------------------------------------------------------------------------------------
>Mesobuthus_martensii
---------------------------------ATTATGGCGACTTGGGGAATATTATCTTTTCAAGATAGAATTTCCCCTTTGATGGAGCAGTTAACTTTTTTTCATGATCATTCGATGGCAGTGTTGGTTTTAATT---ACTGTTTTGGTTTTTTATGTTTTGGCTATAATA------------TTAAGAAATATATTTTTGAGT---CGGTTCATTTTAGAGGGGCAAGAATTGGAAATTTTTTGGACTTTTATTCCTGCAATTTTGTTGATTTTTATTGCTTTCCCGTCTTTGCGTCTTTTGTATTTGATGGATGAGGTTAGTTCTCCGGATTTAACTTTAAGGACGGTAGGACATCAGTGATATTGAAGTTATGAG------TATTCTGAT---TTTTTG---GAT---------------------------------------------------GTAGAATTTGACTCTTTTATACTTCCTTTA------------GAGGAGAGAGGGTTTCGATTGTTAGATGTGGATAATCGATCAGTACTTCCTTGAGGGGTTTTTACTCGGGTGTTAATTACTTCTTCTGATGTAATTCATTCTTGGGCTTTAGCTAGAAGAGGGGCTAAGATAGATGCTGTACCTGGGCGGGTAAATCAGGTGTGTTTTTTACTGAATCGTCCTGGGTTGTATTTTGGGCAGTGCTCTGAAATTTGTGGTGCAAATCATAGTTTTATGCCTATTGTTATTGAGAGAGTCTCGGTGGAGGCTTTTTTA---------------------------------TCTTGAATTAAGACTTTTTAT------------------------------------------------------------------------
>Mastigoproctus_giganteus
------------------------------------ATGCCAACCTGAAATATACTATCATTTCAAAATGCAAACTCCCCCATCATAGAGCATATAATTTTTTTCCATGATCACACAATAGTTATTTTAGTTCTTATT---ACAATCCTAGTTGCTTACACCATATTTTCAATA------------TTCATTAACAACCTTATTAAT---ATTCATCTTTTAGAAAGTCAAGAAATTGAAGTAATCTGAACAATTATCCCAGCTTTTCTATTAATTTTTATCGCTCTCCCTTCTTTACGTCTTCTTTATATTATAGACGAAATAAGAACACCCGACATAACACTTAAATGTTTGGGCCATCAATGATATTGATCTTATGAG------TATGCCGAT---TTTAAT---AAT---------------------------------------------------TCAGAAATCGAATCTTTTATGATTCCTCAA---GAAGATCCATCTATTAACCGTTTTCGCCTTCTAGATGTTGACAACCATACTATTCTTCCTACTCTCTCTAAAATTCGGCTTCTTATTTCTTCAACTGATGTAATTCACTCGTGGACTATCCCCTCCCTTGGAGTTAAAATAGATGCAGTTCCAGGGCGACTCAACCAATCTTCTTTTTTCATCAACCGCCCTAGACTCCTCTTTGGCCAATGTTCGGAAATCTGTGGAGCAAACCACAGATTTATACCTATTTCAATTGAAGCCATCCCCCTAAATAAATTCCTT---------------------------------CTGTGAGTAAACAAA------------------------------------------------------------------------------
>Mahunkania_secundademo
ATACGTTTGATTTTAAATCAAAAGTTTTTTAAGGTAATTCCAATATGAAAGGCCGTTTATTTACAAGATAGTGCATCTCCTCTTATAGAACATATAAATTTCCTTCATGACCATATTATAGTTTTATTAATTTTAATT---ACTTTTTTTGTTATATTTATAATGTGAAGTGCT------------TTATCAAATAATTTTATAAAT---CGTTATTTTTCTGAAGATCATGAAATTGAATATTTCTGAACTTCTTTGCCTGCTTTTTTACTTTTATTTTTAGCTTTTCCTTCTATAAAAATTCTATATATATCTGAAGAATACAGATCTCCTTCTTTAACTGTAAAGTCTATTGGTCATCAATGATACTGATCTTATGAA------TATCCTGAT---CTTGTA---AAT---------------------------------------------------TTAGAATATGATTCTTTTATGACAGAATCA------------------AATGTTATCCGTTTATTAGATACTTCAAATCATTTAATTTTACCAATTAATACAACTATTCGTATGTTAGTTTCTTCAGAAGATGTAATTCATTCTTGAACTGTACCTTCTTTAGGTGTTAAGGTTGATGCTTTACCTGGACGTATTAATCAAATTTTTATTAATATTAATCGGGTTGGGTTGTTTGTAGGACAATGTAGTGAAATTTGTGGGGCTAATCACAGTTTTATGCCTATTACTATTTCTGCTTTATCTATAAATAAGTTTATT---------------------------------AATTCAATT------------------------------------------------------------------------------------
>Liphistius_erawan
------------------------------------ATGCCAACATGAACTAATTTGTCTTTTCAAGACAGATCCTCCCCCCTGATAGAACAACTAAGATTTTTTCACGATCACACCATAATTGTCCTCATTATAATT---ACCATCCTAACTGGTTACATTTTAATTAACATC------------ATTTTTACCCCCTTTTTCAAT---CGATTCATCCTAGAGGGGCAAGAACTAGAGAGATTTTGAACCCTAATCCCAGCTTTCCTATTAATTTTTATTGCTCTTCCTTCACTCCGAACCCTTTATCTTATAGACGAAAACATCTCACCAGAACTAACATTTAAAGCTACAGGCTATCAATGATATTGAACATACGAA------CTTTCAGAT---TTCAAA---AAA---------------------------------------------------ACAGAAATTGAATCTTATATATTACCACCT------------ATAAACTCAAAAATCCGTCTCCTAGAAGTAGATAATCCTCTCCCTCTCCCATTATTTACACAAGTACGAGCCATCATTACATCTAACGATGTAATCCACTCATGAACAATCCCATCAATAGGAGTGAAAGTTGATGCCACCCCTGGCCGACTTAACCAAACATCTATCTATACTAATCGAGCAGGTAAATTCTCTGGCCAATGTTCAGAAATTTGTGGTGCTAATCATAGTTTTATACCGATCTCCATTGAAGTCTCCCCACGTAGTTCATTTACC---------------------------------TCATGGCTATTAAAATCT---------------------------------------------------------------------------
>Limulus_polyphemus
------------------------------------ATGGCAACTTGATCCCACCTCCTATTTCAAGACAGAGCTTCCCCTACTATAGAACAAATAATTTTCTTTCATGATCACACAATAATTATCTTAACCTTAATT---ACAACTCTAGTTGTATACATAATAATAAATACT------------ATATACAATTCCTTTACTAAT---CGAGTTCTTTTAGAAGGTCAAGAAATTGAAACGTTCTGAACCATCATCCCAGCACTCATATTAATCTTTATTGCCTTACCCTCACTCCGACTTTTATACCTTATAGACGAAATTAATAATCCTGCTCTAACAGTAAAAACCATTGGTCACCAATGATATTGGTCATATGAA------TACTCAGAC---TTCTCC---TCC---------------------------------------------------ATCGAATTTGATTCCTATATAATCCCTAGA---AGAGAAAACCTCCCCTCCTCATTCCGATTATTAGATGTTGACAACCGCACAATCCTTCCAATAAACACCCAAATTCGAATAATAATTACTGCTGGTGACGTTATCCACGCTTGAACAGTTCCAGCTCTAGGTATAAAAATTGATGCAATCCCAGGCCGTTTAAACCAGTCCTCAATTATAATTAACCGCCCTGGCCTATTCTTCGGACAATGCTCAGAAATTTGTGGAGCAAATCACAGCTTCATACCAATTGTTGTTGAAAGTGTAAACACTTCGTCCTTCATC---------------------------------AAATGAATAAATTCAATAGTAGAA---------------------------------------------------------------------
>Leptotrombidium_deliense
------------------------------------ATGCCAATTTGACAATCTATTTTTTTACAAAACAGAAGGTCTCCCTCAATAGAGAGACTAAATTTTTTTCATGACCATTGCATAGGTATTTTAATTCTCATT---CTTTTAGTCTCAGGAGGAATGGCTTTTACCCCC------------TTGAAAAGAGATCATTTTTCT---CGATTTTTCGAAGAAAATGAAGAAATAGAAATTTTTTGATCAACTTTACCATCCATCATTCTTATTATTATCGCTATTCCCTCATTAAAAATTTTATACTTACTAGAAGAGACTCCCAATAGTAATATTTCCTTAAAGATTATTGGAAGGCAATGATATTGATCTTATCAA------ATAAACGAA------------AGA---------------------------------------------------ACTAAATTTGACTCTTTTTTGGAGAAAGGA---------------------GATTTTCGGCTCCTTTCTACAAGTAATTTTTTATATTTACCTTTTAAAGAAAATATTCGAGTATTGATTTCCTCTACTGACGTTATTCACTCATGAACATTACCTTCCCTGGGAGTAAAAGCCGATGCTGTTCCAGGACGAATAAATCAATTGTTTTTTCTCTCTCAACAAAGAGGAACTTTGTTTGGGCAATGTTCAGAAATTTGTGGAGCCAAACATAGATTTATACCAATTTCCACTTTCTTTGCTCCTATAAAATCTTTTGAGGGACAAAATTTT------------------------------------------------------------------------------------------------------------------
>Leipothrix_sp._Z372
------------------------------------ATGATAACTTGAAATAGATTATTTTTTCACTCCCCCTCCAGATACTTGCTCGAAACTGTAATTTTGATGCACGATTATGTTGTAATAATTTTATTTTCCGTT---TTTATTCTGGTTATTCTTTGTTTGTGCTTTACT------------TTTTTTTGTAAAAGTTTTAAT---TTCGAGTTTTATGAAAATCACCAAATTGAAACAGTATGAACTTTAATCCCTTTTTTCTTTCTAATTTTTGTTGCTTTTCCTTCTTTATGTTCTTTGTATCTAATAGATTCTTGTATATTTTGTGGTTTGACCTTGTCAATTGTGGGCCATCAGTGGTATTGGTCTTATTTC------TATAAAGAT---TTTAAT---AAT---------------------------------------------------TATTTTTTTGACTCTTATATGCTTCCT------------AATGATTCTAACTTTGTTCGTTTGTTAGATGTTGACAATCGGCTAGTAATTCCAACTTCTGTGCCTATTCGGTTTTTGGCCACGTCTTCTGACGTTATTCATTCTTGGACTATTCCTTCTTTTGGTCTTAAAATAGATGCTGTCCCTGGTCGTATTAATCAGTTTTGTTTTACATCTAAACGTTCTGGAATTTTTTTTGGTCAATGTTCAGAAATTTGTGGAACTAATCATAGTTTTATACCTATTGTTATAGAATCTCTTTCACTAAAAAATTTTCTT---------------------------------AAAATCTTT------------------------------------------------------------------------------------
>Leipothrix_sp._S83
------------------------------------ATGATAACTTTTAACCATTGATATTTTCACAACCCTTCGTCCTCTCTAATAGAGTTTGTTATTCTAATGCATGACTATGCCTCTATGGTCCTTTTGTCTATC---CTATTGCTTGTATTGCTCTCAATGGTGAAGAGG------------GCCTTATCAAATAATTTTAGA---TTTGTATTTTTCGAAAGACATCAATTAGAGTTAGTATGAACGATTGTGCCCTTCTTTTTGTTACTACTAATCTTGTTCCCTTCTTTATTTTGCTTATACATGTTAGATAGTTGCGATTTTTGTGGTATAAGCCTGAGAATCACAGGGCATCAGTGGTACTGGAGCTACGAC------TATAAAGAC---TTGAAA---GAT---------------------------------------------------TTCTCTTTTGACTCATATATGTTGTCT------------AAGGACTCTTCTAGAATCCGCCTGTTAGACGTGGATAATCGCCTGGCTTTAATAACTTATATTCCCATTCGATTCATGGTTTCCAGAGCAGATGTTATTCATTCTTGGACTATTCCTTCTTTAGGGTTTAAGCTAGACGCTGTACCCGGACGAATCAATCAATTTTGTTCGTTAGTGAAAACTAATGGAGTGTTTTTTGGCCAGTGTTCAGAAATCTGTGGGGCCAACCATAGCTTTATGCCTATTGTGCTAGAGGTTCTATCTAGAAAGGATTTTTAC---------------------------------AAAATCTTT------------------------------------------------------------------------------------
>Leipothrix_c.f._sabinae_HEN4
------------------------------------------------------ATTTTCTTCAATTCACCTTCATCCTATCTTATAGAATTAGTAGTTCTGATACATGATTACGTGATGCTATTTTTATTTTCTGTT---CTTTTGTCTGTCTTGCTCATCATAACTTACAGC------------ATACTTTCCAATTCATTTAAA---ATAGATTTTTTTGAAAACCACCAGCTGGAAAGGGTTTGAACAATTGTTCCGTTTTTTATTCTTTTATTTATTCTGATCCCTTCTCTCAGCTCCCTGTATATGCTCGATACTTGTTTATTTTGTGGGATGTCAATTAGGATTGTAGGACACCAATGGTATTGATCTTACTTT------TACAAAGAT---TTTAAA---AAC---------------------------------------------------TTAGGTTTTGACTCTTACATACTACCA------------CAAAATGAGACAGTTATTCGAGTGCTAGATGTTGATAATCGCTTGTTAATTCCTACCCTTCTTCCTATTCGTTTCATAGTCACATCTGCCGATGTCATTCATTCTTGGACTATCCCATCTTTTGGTGTAAAAATAGATGCAGTCCCGGGGCGTATTAATCAATTTTGTTTTTCAATTAAACGCTCTGGGGTATATTTCGGGCAGTGTTCCGAAATTTGCGGAGCCAATCACAGATTTATACCCATTGTCATAGAATCTGTTAACTATAAAGATTTCTTA---------------------------------AAAAATTTTTTGCTAAGTAACCTATACAAGGTTCCT---------------------------------------------------------
>Keiferella_guanegouensis_QH1
------------------------------------ATGATAACATGGAATAGAGTTTTTTTTCATTCCCCTAGTACCTACATGATGGAGTTAGTTATTTCAATGCATGACTACGTTATAATATTTCTTTGCTCCATC---ATATTTATGGTCTTAATAAATTTGATCTATTGT------------CGCTCTATTTCCTTTTTTAAC---CATAATTTCTACAATAGCCACCAGCTAGAAAATATTTGAACTATTACTCCCTTCATCGTTCTACTATTAATTTTGGTACCTTCTTTAACGTCTTTATATATGTTGGACACTTGCATATTTTGCGGCCTTTCTGTCTCGGCAGTAGCCCATCAGTGATACTGAAGGTACCTT------TATAAAGAC---TTCGAC---GCT---------------------------------------------------TATTTTTTCGACTCTTACATAATCCCT------------TCTGAAGAAAGGAGGCTCCGTCTGCTAGAAGTAGATAACCGGATTTGTGTAGCCAACTCTTTACCAGTGCGTTTCACAGTTTCTTCTTCTGATGTAATTCACTCTTGGACGGTACCCTCTCTTGGGGTTAAAATAGATGCCATTCCAGGACGCGTAAATCAATTCTGCTTTTCTATTAAACGCTCTGGAGTTTTCTTTGGGCAGTGCTCAGAAATTTGCGGGGCTAACCACAGATTTATGCCTATCGTTTTGGAGTCTGTACCTTTTAAGGTTTTTCTG---------------------------------AATCTTTTT------------------------------------------------------------------------------------
>Ixodes_holocyclus
------------------------------------ATGATAACATGATCTAACATTATATTTTCGGATAGAAATTCTCCAATTATAGAACAAATAATTTTTTTCCATGATCATTCTATACTTATTATTATAATAATT---ACAATTGTAACCTTTTATATGATTACTAATATT------------TTACTAAATTCTTTTACTTCA---CGATTCTTAATAGAAGGCCAAGAAATTGAAACTGTTTGAACAATTATTCCTGCAATTACTTTAATTTTTATTGCCTTTCCTTCTCTTCGATTATTATACCTCCTTGATGAATCTTTTTCTTCATCAATTACAATTAAAGTAATTGGTCATCAATGATATTGATCTTACGAA------TATTCAGAT---TTC------AAT---------------------------------------------------ATTGATTTCGACTCTTTTATAATTCCATCC---TCAGACATATCTCTTAATTCTTTTCGTTTATTAGAAGTTGACAATCGTCTTGTTATTCCCTTTAACATAAATATTAAATATATAATTACTTCAGCTGACGTTATTCATTCTTGAACCGTTCCTTCACAAGGTTTAAAAATAGATGCTGTTCCAGGACGACTTAATCAATTATCATCATTATCAAATCGTCCAGGTTTATTTTTCGGACAATGTTCTGAAATTTGTGGGGCCAATCACAGATTTATACCAATCACATTAGAAGTAACTTCAATTAATAACTTCATT---------------------------------AAATGATTAAAAAACTTT---------------------------------------------------------------------------
>Humerobates_rostrolamellatus
------------------------------------ATGCCTAAATGAACAGCCTTATCGTTCCAAGACAGAATTTCTCCAGCTATAGAACATATTATATTCTTCCATGACCACGCCATGATTATCTTAACCTTAATT---ACAATTCTTACGATCCATCTAGTGCTATCTTTA------------ATAATAAGAAAGAAATTCAAT---AAGTTTGTTATAGAAGGACAAGAAATCGAAACAATTTGAACTATTTTACCCGCTCTACTACTAATTTTTATTGCCTTGCCTTCCCTCAAAACCTTGTATCTAATAGAAGATACAAAATCACCAAGAATGACATTAAAAATCAGAGGGCACCAATGGTACTGGTCATACGAA------TATTCGTCA---TTGAAC---TCT---------------------------------------------------CTAGAAACGGAAAACTTTATAGAAAGATCA------------------AACATTCTTCGTCTTCTAAAGACTAGAGAACTGGTATACCTACCAGTAAATATACTAATTCGAGGTTTAGTGTCATCTGCAGATGTAATTCACTCATGAACCATCCCATCTTTAGGAATGAAAGTGGATGCCCTTCCAGGACGTTTAAATCAAATCTTCTTACTATCCAAACGAGTAGGGCTATTTACAGGACAGTGTTCAGAAATTTGTGGCACTAACCATTCTTTTATACCTATTCTTGCCATAATTTCAACTCCTAAAGAATTTATT---------------------------------AAAAAAATCGAAAGTATC---------------------------------------------------------------------------
>HK8_20200104
------------------------------------ATGACTACTTGAAATAGGATCTACTTTCACTCTCCTTCCTCCTCTTTGCTAGAGATTGTTTCTATTATACACGATTTTGTCTCTTTATTTTTATTATCTATC---CTAATTTTGGTTATAATGAACATTTTTTATTCT------------TTCTTGATTAAAAAGTTTAAT---TTAGAATTTTATGAAAACCACCAAGTTGAGACTATCTGGACCATTATTCCATTTGTTCTTCTGGTCTTTATAGTGATTCCTTCCTTATCTTCTTTATACATGTTAGATACCTGCTTATTTTGTGGGATGACTATTAGAATCATGGGACATCAGTGATATTGAAGATATTTT------TACAAAGAT---TTAAAA---AAT---------------------------------------------------TTTTTTTTTGATTCTTATATGATACCT------------TCTGATTCTTCATCCATTCGTTTGTTAGAAGTAGATAATCGCTTATTCATTCCTTCTAACCTACCTGTACGATTTTTAGTCTCTTCTTCAGACGTCCTTCATTCTTGGACAATCCCTTCCTTTGGTGTAAAAATGGACGCTGTTCCTGGGCGTATTAACCAATTTTGCTTTTCTTCCAAACGTTCGGGAGTATTTTTTGGGCAATGTTCTGAAATCTGCGGGGCTAATCATAGATTTATACCTATCGTTATAGAGTCAGTTCCTTTTAAAAACTTTTTT---------------------------------TCTTCAATC------------------------------------------------------------------------------------
>HK3_20191031
------------------------------ATATTAATGACTACTTGGAATAGAATTTTTTTTCAGGCACCTTCATCTTTTATGATGGAACTTGTTTCTTCTATACATGACTATGTCTGTATATTTCTTTTATCCATT---TTAATTTTAGTATTCCTTAACTTGTTTTATTCT------------TTTTTTCTAAAAAGTTTCAAC---CTTAATTTTTTTGAAAATCATCAGTTGGAAAGAGTTTGAACCATTGCCCCTTTTTTTCTTTTATTATTTATTGTAGCTCCTTCATTGGCTTCTCTTTATATATTAGATAGATGTTTATTTTGTGGTATGACTGTGAATATTGAGGGCCATCAATGATATTGAAGGTATTTC------TATAAAGAC---TTAAAA---GAG---------------------------------------------------TTTTTCTTTGATTCTTATATGGAGTCT------------TCTGAAACTTCGGCTATTCGCTTGTTGGACGTTGATAATCGGTTAATTGTTCCTACTTTCCTTCCTATTCGATTTTTACTTTCCTCATCCGACGTTATTCATTCTTGGACAATTCCATCTTTTGGGGTCAAGATAGATGCTATTCCAGGGCGTATCAATCAATTTTGTTTTTCTTCCAAGCGCAGGGGGGTATTTTTTGGCCAATGTTCCGAAATCTGTGGTGCTAATCACAGGTTTATACCAATTGTTATGGAATCTTTGGATTTTAATCATTTTATA---------------------------------AAATTAATT------------------------------------------------------------------------------------
>HK3_20190627N10
------------------------------------ATGACTACTTGGAATAGAATTTTTTTTCAAGCACCTTCATCTTTTATGATGGAACTTGTATCTTCTATGCATGACTATGTGTGTATATTTCTTTTATCTATT---TTAATTTTAGTGTTTCTTAATCTGTTTTATTCT------------TTTTTTTTAAAAAGATTTAAT---CTCAATTTTTTTGAAAATCATCAATTAGAAAGAGTCTGAACCATTGCACCTTTTTTCCTTTTATTATTTATTGTTGCTCCTTCATTAGCTTCCCTATATATATTGGATAGATGTTTATTTTGTGGAATAACTGTAAATATTGAAGGTCACCAATGATATTGAAGTTACTTC------TATAAAGAT---TTGAAA---GAA---------------------------------------------------ATTTTTTTTGACTCTTATATGGAGTCT------------TCCGAAACTTCGGCCATCCGATTATTAGACGTTGACAATCGATTAGTAGTTCCTACTTTTCTTCCTATTCGGTTTTTGCTTTCTTCTTCTGATGTGATTCATTCTTGGACAATTCCATCCTTTGGTGTTAAGATAGACGCTATTCCAGGACGTATTAATCAATTTTGTTTTTCTTCCAAACGAAGGGGGGTTTTTTTTGGCCAATGTTCTGAAATTTGTGGCGCTAATCATAGGTTTATGCCAATTGTCATAGAGTCTTTAGATTTTAATCATTTTATG---------------------------------AAATTAGTT------------------------------------------------------------------------------------
>HK3_20190627N9
------------------------------------ATGATAACCTGAAATAGTTTGTTTTTTAACTCTCCTAGGTCTTATATTATAGAGAAAGTTTCAATTCTTCACGACTACGTATTTATATTTATCTTTTCTATT---TTAATTTTAGTTTTTTTCGTTATAATAAAATTA------------TTGTACATAAAATCTTTTAAT---TTATTTTTTTTTGAGGATGAGGAGCTGGAAACGGTTTGAACAGTACTTCCATTTTTTATTTTACTAGCTATTATAGCACCATCCTTATTTTCACTTTTTCTTCTAGATAGAAGAATTTTAAGAGGTGTAACTGCCTCAGTTTGCGGGCATCAATGGTATTGAAGATACAGC------TATAAATCT---ATACTT---GAC---------------------------------------------------TTGAGTACTGACTCTTATATGATCCCAAGA---------TTAGAATTCACAGAAGCTCGGCTGTTGGAAGTAGATAATTCTTTAGTTTTACCTTTTAAAATTCCTTCTCGTATTTTAATTTCCTCTTCCGATGTTTTACACTCCTGAACTATTCCTAGCATAGGTTTTAAAGTAGACGCTGTTCCTGGACGGCTCAATCAGGTAATTATCACACCTAAGCATACTGGAATTTTTTTCGGTCAGTGTTCAGAAATTTGTGGTGCTAATCATAGTTTCATGCCAATTTGTTTGGAGGTCGTTAATTCTTCAGATTATATA---------------------------------AAATTATAT------------------------------------------------------------------------------------
>HK2_20190627
------------------------------------ATGATAACCTGAATAAGAAACTTTATACAAGCTCCTTCTTCAACCTTAGCAGAGTCTTCTATCATTCTACACGATTACGCTTCTATAATTTTAATATCAATT---TTCATTTCAATCATAATTAAATTTTTAAATTTA------------ACAATGTTGAAAAGAATTGAC---AAAAGAATAAGAGAAAACCATCAGTTGGAAACAATTTGAACAATTATTCCTTTTGTAATTTTAATATTTTTATTAGTACCTTCTTTAAAAGTTTTATACATGCTTGACTCCTGTTCTTTTTGTGGATTAACAGTTAACGTTATTGGACACCAATGATTTTGGGAGTATAAT------------------ATTATA---AGA---------------------------------------------------AATACTTTTTTTTCTTACATA------------------GACCAATCTTCAGCTACACGTCTCTCAGACGCCGACAATCGGCTACTTTTACCTAGAAACATCCCTATCCGATTCTTGTGCTCTTCCCATGATGTTATCCATTCGTGAACTATCCCAAGATTGGGTTTTAAAATAGACGCCATTCCAGGACGAGTAAACCAATTTTGTCTATCTATCAAAAAAATAGGAATCTATTTCGGACAATGCTCTGAGATTTGTGGTGCTAACCATAGCTTTATACCTATTTCTTTAGAATCTGCACCTTTAAAATTTTTGATT------------------------------------------------------------------------------------------------------------------------------
>HK1_20190627
------------------------------------ATGATAACTTGAAACAGAATCTTTTTCCACAGGCCTTCCACCTTTTTAATGGAGTTAGTGATTTCTATGCATGACTACGTAATAATATTTTTAATATCAATT---ATAAGTACCGTCTTTCTGGCTCTTTTTTATTCC------------TACTATATTAAAGGTTTTAGA---CTTTCTTTTTTTGAAAATCACCAATTAGAAACTCTATGGACTATGGTTCCTTTTTTTCTACTTATTTTTATTGTTCTACCTTCTTTAAATTCTCTTTATATATTAGACACTTGTCTCTTTTGTGGGCTCACTTTGAGTATCGTAGGTCATCAGTGATATTGAAGATATTTT------TATAAAGAT---TTGAAT---TTA---------------------------------------------------AATTATTTTGACTCATATATAATGTCC------------AGACCTGATTCAATTTTACGCTTACTTGATGTGGACAATCGACTGATCCTTCCAAGTTTTATTCCAGTTCGATTTATAGTCACTTCGGCTGATGTTATTCACTCTTGAACCATTCCTTCTTTTGGAGTAAAGATAGATGCCGTTCCCGGCCGAATTAATCAATTTTGTTTTTCTAGAAAACGATCAGGAGTCTTTTTTGGTCAGTGTTCTGAGATTTGTGGTGCCAATCATAGGTTTATGCCTATTGTATTAGAATCTGTAAAATTCAGAGATTTCATG---------------------------------GAAATTCAT------------------------------------------------------------------------------------
>Histiostoma_blomquisti
------------------------------------ATGCCGAGATGATTAGCCTTAGGCTTTCAGGATTCAGGGTCCTTTTCTATATCTGAGATTTTTTGCTTGCATGACTATATCATAGTTATCTTGCTTCTAGTT---ATTCTTTTAGTCTTTTATGTTATAGTTTTATTG------------GTATCTTCTTCTATTTTTTAT---AAATATTTAGTAGAAGGTACCTTGATTGAGACTATTTGGTCTATTATTCCATCTTTTTTGCTTGTAGTCTTAGTTGTACCTTCTATAAAAGCTCTTTATAGAATGGAAGATGTTAATTCTCCTTATTTGACGGTTAAGGTTGTTGGTCATCAGTGGTACTGAAGATATATT------TTGTCTTTT---CTTCAT---AATCGTGTTTATTCGATTGGTTCTTCTTGTCTAAAGTTT---------------TTTATATTTGATTCTATTATAAATAATGAT------TCTGTTAGT------TATCCCCGCTTGTTGTCTTGTTCTCAGAGATTAGTTATTCCAGTACAGGCTACTACTCGTTTTATTATTTCTTCTACTGATGTAATTCATGCTTTTTCCCTGCCGGCCTTGGGTTTAAAGGTTGACGCCCTTCCTGGGCGGGTTAGTCAGCTTTACGTTACTCCTACTCGAGTGGGTCTTTATTTCGGTCAGTGCTCTGAAATTTGTGGTTCTAATCACTCATTTATGCCCATTGAGGTTTGTGTCTCTCAGCCTGTAGATTTTAAT---------------------------------TATTTTTGTGGCTCTAATTTTCTAGACACTATTAGT---TCTTTTGTGGATATTTCTACCTTTAAGTATAGTTCTTATACTTTATTTATTTTA
>Heterometrus_longimanus
------------------------------------ATGGTTACATGGGGAATATTGTTTATACAGGATGCTGGGTCTCCCCTCATGAAGGGGGTTATTGACTTTCATGATCATGCTATGGTGGTATTGGTTTTGGTG---ATTAGTGTGGTTTTGTATATATTGATTTATATA------------TCTTGTAATTATTGTTTTGAT---AATTATATTAGTGAGCATCAGGGTATTGAGACTGTTTGGACTGTGGGGCCAGCATTGTTGTTGGTATTTATTGCTATTCCTTCGTTGAAGTTGTTGTATGTTAGAGATGAAATTTATAATGCTGGGCTAACTTTGAAGAGTGTGGGGCATCAGTGGTATTGAAGATATGAG------TACTCTGAT---TTTATT---GAT---------------------------------------------------GTAGATTTTGATTCATTTATGCTTCCGGAT------------GAGGAGCAGATTTTTCGTTTATTGGATGTAGATAATCGGGTTGTGTTGCCTTGAGGAGTGAGGGTTCGGGTTTTAATTACTGCTGGGGATGTATTGCATTCTTGGACTGTGCCTAGAATAGGGGTTAAAGTGGATGCTATTCCTGGACGCGTAAATCAGGTTTTGTTATGTGTAGGGCGTCCAGGAGTTTATTTTGGGCAGTGTTCGGAGATTTGTGGGGCTAATCATAGATTCATGCCTATTGTTTTGGAAGGAGTTTCTTTGAATTCTTTTATT---------------------------------GATTGGGTTAGGACTTTT---------------------------------------------------------------------------
>Hermanniella_granulata
------------------------------------ATGCCTAACTGAATAGCCTTAACCTTCCAAGATAGCAACTCACCCACGATAGAACATATCTTATTCTTTCATGATCACTCTCTTATTGCTCTAATTTTAATC---ACTATCCTAACCCTGTACGTCACACTCTCCTTG------------CTTATAAACAAAAGGTTCAAC---AAATTCTTCACAGAGGGAGAGGAAATTGAGACAATTTGGACTATCCTTCCGGCATTCGTTTTAATTTTCATTGCGCTACCCTCCTTAAAAACTCTCTATTTGATGGAAGACACTAAGACTCCCAGCTTAACAGTTAAAGTTGTAGGGCACCAGTGATACTGATCTTATGAG------CACTCTTCT---TTCAAC---CAA---------------------------------------------------GCGGAAATTGAAAGCTTTATGGAACCCTCC------------------AAAAGCTTACGACTTCTAAAATCATCCCATCTTCTCTCTCTCCCTCTGCTTGCTTCCATCCGTTCCCTTGTAACTTCTACAGACGTAATTCACTCCTGAGCTGTTCCCAGCATAGGAATCAAAATCGATGCACTCCCAGGACGTTTAAACCAAACTTTTCTAATCCCCACCCGGCTGGGGTTGTACTCTGGGCAATGTTCTGAAATCTGCGGTATAAACCACTCATTTATACCAATCCTAATTCAAGTCCAGTCTCTTAAAAGTTTCATC---------------------------------GGGTACCTCAATCACCAC---------------------------------------------------------------------------
>HEN32
------------------------------------ATGACTACCTGAAGAAGTATTTATTTTCATTCTCCCTCCTCTTTCATGCTAGAATTAGTGTCTTCTATACACGACTACGTTAGACTATTCCTTTTTTCCATT---TTAATTATAGTTCTGATGAATATTTCTTATTCC------------TTCAGACTAAAAAACTTCAAT---TTAGAGTTTTTTGAAAATCATCAATTAGAGACAGTTTGAACTTTAATTCCCTTTTTTCTCTTGGTTTTCATAGTTATTCCTTCTCTCTCTTCCCTTTATATGCTAGACACTTGTCTTTTTTGTGGGATGACTATCAGAATTATAGGGCATCAATGGTACTGAAGATACTTT------TATAAAGAT---CTAGAA---AAT---------------------------------------------------TTCTTTTTTGACTCCTATATGAGTCCT------------TCTGATTCAAGGAAGATTCGGTTGTTAGAAGTTGATAATCGAGTTTTGATCCCCAGGAATCTTCCAATTCGTTTTTTAGTCTCTTCTTCAGATGTTCTTCATTCATGGACAGTTCCTTCGTTTGGTGTCAAAATAGACGCTGTTCCAGGTCGAATTAATCAATTTTGTTTTTCTTCTAAACGATCTGGTATTTTTTTTGGGCAATGCTCAGAGATTTGTGGAGCCAACCATAGATTTATACCCATTGTTATAGAATCCGTCCCTTTTAAGAATTTTTTT---------------------------------TCTTTAGTT------------------------------------------------------------------------------------
>HEN23
------------------------------------ATGACTACTTGGAACAGAGTTTTTTTTCAGTCTCCCTCTAGAGTTTTAATAGAACTAGTTTCGATTATACATGATTATGTGTCTATTTTTCTTATGTCAGTT---TTGATTGTTGTCATTCTAAATATCTCATACACT------------TTTAGATTTAAAACCTTCAAT---TTAGAGTTTTACGAGAATCATCAAATTGAATCTGTCTGGACGGTAGTTCCTTTTGTTTTACTAATCTTTATGGTAATTCCTTCCCTATCTTCTTTGTACATGTTGGATACTTGTCTTTTTTGTGGTTTAACTATTAGAATTATAGGACACCAATGGTACTGAAGATATTTC------TATAAAGAT---TTTAAA---GAA---------------------------------------------------TTTTTTTTTGATTCCTATATAGTTCCT------------AGGGAAGATTCACCAATTCGTTTATTAGAAGTGGATAATCGAGTTCTGATTCCTGAGTCCCTCCCGGTTCGATTCCTGGTGTCTTCTTCTGATGTTCTTCATTCTTGAACTGTACCTTCTTTTGGGGTGAAGATAGATGCTGTCCCTGGGCGAATCAATCAATTTTGTTTTTCCTCTAAGCGCTCGGGGGTATTTTTTGGGCAATGTTCGGAAATCTGCGGAGCTAACCATAGTTTTATACCTATTGTAGTTGAATCCGTTCCTTTTAAAAATTTCTTT---------------------------------TCTTTAGTTTTT---------------------------------------------------------------------------------
>HEN13_MT2
------------------------------------ATGACTACCTGGAATAGAATCTTTTTCCAATCCCCCTCCAGAGTTCTGATGGAATTAGTTTCAATTATACATGATTATGTTTCTATTTTTCTTATATCAGTT---CTTATTGTCGTCATTCTTAATATCACGTATACT------------TTTAGATTCAAATCTTTTAAT---TTAGAGTTCTACGAAAATCATCAGATTGAGTCTGTTTGGACAGTGGTTCCTTTTGTTCTATTAATTTTTATGGTTATCCCATCTTTATCATCTCTTTATATATTGGATACCTGCCTTTTTTGTGGTTTAACTATTAGAATCATAGGTCACCAGTGATACTGAAGATATTTC------TATAAAGAT---TTCAAA---GAT---------------------------------------------------TTTTTCTTTGACTCTTACATAATTCCT------------AGGGAAGAATCTCCTATTCGGTTACTAGAAGTAGACAATCGAGTTTTAATCCCTGAATCCCTCCCTGTTCGGTTTCTTGTCTCTTCTTCCGACGTCCTCCACTCTTGGACAGTCCCTTCTTTCGGAGTAAAAATGGACGCTGTTCCCGGGCGAATTAACCAATTTTGTTTCTCTTCTAAGCGTTCTGGTGTATTTTTTGGCCAATGCTCAGAAATTTGTGGTGCCAACCACAGTTTCATGCCGATCGTAGTAGAATCCGTTCCATTCAAAAATTTCTTT---------------------------------TCTTTAATCTAT---------------------------------------------------------------------------------
>Hemiscolocenus_sp.nov._Z394
---------------------------ATTCATTCAATGATAACTTATAATAGATTTTTCTTTCACTCACCTTCTTCTTTTATAATGGAAATTGTTGTGACTATGCACGATTATGTCATGCTTTTTTTGTTTTCCGTT---ATGATCTTAGTCTTAATTAACCTTTCTTTTACC------------GCGTTATTGAATTGCTTTAAT---CTTGAATTTTTTGAAAACCATCAATTAGAGAGAATTTGAACTTTAATTCCCTTCTTTTTATTAACTTTTATTTTAATTCCCTCTCTAAATTCTCTTTACATGTTGGATACTTGTTTGATATGTGGAGTCACATTAGGAATTACGGGGCACCAGTGATATTGGAGTTACTTT------TATAAAGAT---TTTTTG---AAA---------------------------------------------------ATC---TTTGACTCCTATATAATT---------------AAAGATGATTCTCATCTTCGACTTCTAGAGGTAGATAATCGAGTATTAATCCCAAGACTCCTTCCTGTTCGATTTTTAGTATCTTCTGTTGATGTTATTCATTCTTGAACTATTCCTTCTTTAGGATTTAAAATAGATGCAGTACCTGGTCGAATTAATCAATTTTGTTTATCTAGAAAACGTTCTGGTTTATTTTTTGGGCAATGTTCTGAAATTTGTGGTTCCAATCATAGGTTTATACCGATTGTTATAGAGTCTCTTTCTTTTAAAGATTTTATT---------------------------------AAAGTTATAATT---------------------------------------------------------------------------------
>HC3_20190110
---------------------------------ATAATGATAACTTGAAACGGATTTTTTTTTCATTCTCCCTCTAGTTTTATCTTGGAGATGGTTCAAACGATACATGATTATGTCATGCTATTCCTTTTTTCCATC---TTAATTCTAGTACTTTACAATTTGTCGCTTACT------------TACTTAAGAAGAAATTTTAAT---TTAAATTTCTTTGAGAATCATCAATTAGAAAGAGTATGAACTATCACTCCTTTTGTTCTACTAGTTTTCATCGTCATCCCTTCTCTTGGGTCTCTTTATATATTAGACTCCTGCCTATTCTGTGGTATAACAGTCAGAATTATAGGTCATCAATGATATTGGTCTTATTTT------TACAAAGAT---TTAGGG---GAT---------------------------------------------------GTGTCTTTCGATTCTTATATGGTATCC------------ACTGAGACTAGAAAAATTCGATTATTAGAGGCAGATAATCGTCTAATTATCCCAACAAATTTTCCTGTTCGATTTATAGTTTCTTCTTCCGACGTTATTCATTCTTGGACAGTTCCTTCTTTTGGGGTAAAAATAGATGCTATCCCAGGCCGCATTAACCAGTTCTGTTTTTCCTCCAAGCGTTCAGGAATTTTTTTCGGCCAATGCTCTGAGATTTGCGGGGCCAATCATAGATTTATGCCCATTGTAATGGAATCTTTACCCTTCGACATTTTCTTT---------------------------------GGCTTGTTTAATGAT------------------------------------------------------------------------------
>Haemaphysalis_bancrofti
------------------------------------ATGATAACATGATCCCTAATTTCATTCCCAGATAGAAATTCACCAATTATAGAACAAATAAGATTTTTTCATGACCACTCAATAATAATTATTATAATAATT---ACTATTATTACTATTTATATAGTATTTAATATT------------ATTGTTAACAATTTTACTAGA---CGTTCTATAATAGAAGGACAAGAAATTGAAATTATTTGAACAATTATCCCAGCTATCACTTTAATTTTTATTGCAATACCATCTTTATATTTACTTTACTTAACCGATGAATTATTTTTATCACAAATGTCAATTAAAATTATTGGCCATCAATGGTACTGATCTTATGAA------TATTCGGAT---TTC------AAT---------------------------------------------------AAAGAATTTGACTCATTCATAATTCCAGAA---AAAGAAATGGCAATAAATTCATTTCGTCTTTTAGATACTGATAACAATTTAATTATCCCATTTAATACTACAATTAAATTCTTAATTACATCAGCTGATGTAATCCATTCATGATCGGTTCCATCATTAGGAATTAAAATAGATGCATTACCAGGACGACTTAACCAAGCATTTTCATTTGCTAAACGTCCTGGTATATATTTTGGTCAATGTTCTGAAATTTGTGGAGCAAATCATAGATTTATACCAATCTCCATTGAAATTGTAAAAATAAAAAATTTTATT---------------------------------AAATTTATTTCTAATAAT---------------------------------------------------------------------------
>Habronattus_oregonensis
------------------------------------------------------------------------------------ATGGAACATTTAATTTTTTTCCATGATTATACAATAATAATTATAATTATAATT---ATATTTTTGGTGGGTTATATATTGATTGGAGCA------------TATGTTGGACAAAGATATAAT---TTGGGATTATTTGAGGGACAGGAATTAGAAATGATTTGAACAGTATTACCAGCTGTTTTTTTAGTATTTATTGCTTTTCCTTCTCTTCGTTTATTATATATAATAGAAGAGTCTGAGTCTTATGATATAACTATTAAATTATTGGGGCGGCAGTGATATTGATCTTATGAA------TATAGTGAT---TTTGAT---TTA---------------------------------------------------AAAGCATTTGATTCTTATATAACAGGTGAT---------GATGAG---AGATTATTTCGGTTATTAAATGTAGATAATTGTTTAGTAGTGCCTCATAATACGAATGTTCGTATAATTGTTTCTGGAGCTGATGTAATTCATTCTTGAACAATTCCATCTTTAGGTGTTAAGGCAGATGCTATTCCTGGTCGTTTGAATCAGTTAATATTAAATTTTGTTCGAGTTGGAATATTTTTTGGGGAATGTTCTGAAATTTGTGGTGCTAATCATAGTTTTATACCTATTATAATATTGGTAGTTCCTCGAAATGAGTTTTTGAAT------------------------------ATCTGAGTA------------------------------------------------------------------------------------
>Grandiscapitis_camelliae_YN453
------------------------------------ATGATAAGATGGAATATATACAATTTTTGTAATCCTTGTTCTAATGTTATGGAAACTATAACATTTATTCATGATTATATTATAATAATTATTATTAGAATT---CTATTTTTAGTTCTTTTTACACTTTTAATATTA------------TTTTTAGACAACTTTTTTGAA---AAAAGTTTTTTTGAAGAAGAAAATCTTGAAACTGTTTGGACTATTTTGCCATTTATTTTTTTAGTTTTTATTTTGTTTCCTTCTTTATCTGTTCTTTATATAATAGACACTTGTATTTTCTGTGGGATGCCTCTTTTTATTAATGGACATCAGTGGTATTGGTCTTAT------------AAA------TTTTTA---GAT---------------------------------------------------TATAATTTTGATTCTTATATAATT------------------AATAATTCATTTATTTATTCTTTAGAAACTGATAATTCAGTTGTTCTTCCGTTCAAGACTCCTATTCGGTGTTTCTTATATTCTTCAGACGTAATTCATTCCTGGACATTGCCTTCTATGGGTGTCAAGATAGATGCCATTCCCGGTCGAGTTAATAATTTTTGTTTTTCTTCTAAGCGAAGGGGGATTTTTTTTGGACAATGTTCTGAAATTTGTGGAATAAATCATAGATTTATGCCTATTTCTGTAGAATTTTTAAGAATAAATGATTTCTTA---------------------------------TTATTACTT------------------------------------------------------------------------------------
>Gaeolaelaps_aculeifer
------------------------------------ATGACATTTTGATCTTCAACTTCATTCCCAAACGCTAATTCCCCTATTATAGAACAATTAATTTTTTTTCATGACCATGCAATACTTGTTTTAATTATTATT---ACAATTTTAATCTCTTATATCATTATTAATATC------------TCTTATAATAAAATTATTAAT---CTCTTTTTATTAGAAAATCATGATATTGAAATTATTTGGACTATTCTACCTGCAATTATATTAATTTTTATTGCTTTACCAAGTTTACGTTTACTCTATATTATAGAAGAGTCCTTCTCTCCAAGATTAACTATTAAAATTTTAGGGCATCAATGATACTGATCCTATGAA------TTAGCAGAT---TTC------AAT---------------------------------------------------ATTGAATTTGATTCTTTTATAACCCCCACT---ACAGAAGCTTCTCATAACACTTTTCGGTTATTAGACACTGATAATAATTTAATCATCCCCTTTAATACAAATATCCGACTTTTAATTTCTTCATCAGATGTTATTCATGCCTGAAGTATACCATCATTAGGATTAAAAATTGATGCTGTGCCCGGCCGCCTTAACCAAATATCATTTTTTGCCTACCGAAGTGGTGTGTATTTTGGTCAATGTTCTGAAATTTGTGGAGCTAACCATAGTTTTATACCTATTTCTTTAGAAATTTCTTCTTTAAAAAATTTTTTT---------------------------------TACTGAATTAAATCCCAA---------------------------------------------------------------------------
>Fujianacarus_wisterianis_Z399
---------------------------------ATAATGATAACTTGATCTTCCTTATTTTTCTCTAATCCTTCTAGAAACTTAATAGAATCCATCATTTTGATGAATGATTATGCAATAATATTCATTTTTTCTATT---CTTGTTATAGTTATAATAATTATTACTTTGACT------------AGTGTTCAAAAATACATTTCA---TTGAATTTTTACGAACATCACAGATTGGAAAGAATTTGAACTGTTACTCCTTTTATCATGTTAATTTTTTTAGTCATTCCCTCTTTAGACACTTTATATAGATTGGATTCTTGTCTTTTTTGTGGGCTAAGAGTTAGAATCATAGGCCATCAGTGATACTGAAGATATTTT------TATAAAGAC---TTTTCT---CAA---------------------------------------------------AGTTTTATAGACTCCTATATAGTTCCT------------TCTTCTGATTCATCGGTGCGTTTGTTGGAAGCTGACAATCGTCTAATTGTACCTGTTTCTACTCCAGTACGTTTAATAATTTCATCAAGAGATGTGATTCATTCATGGACTGTTCCTAGTCTTGGCATCAAAATGGATGCCATCCCAGGACGGATCAATCAAATTTGCTTTTCTAGATATCGAACGGGAATCTTTTTTGGTCAGTGTTCAGAAATTTGTGGGGCTAACCATAGTTTCATGCCTATCGTTATAGAAAGGGTGCTGATAAAGGATTTTTTA---------------------------------TCTTCAATA------------------------------------------------------------------------------------
>Fujianacarus_wisterianis_HN237
---------------------------------ATAATGATAACTTGATCTTCCTTATTTTTTTCTAATCCTTCTAGAAATTTAATAGAATCCATCATCTTGATGAATGATTATGCAATAATATTCATTTTTTCTATT---CTTGTTATAGCTATAATAATCATTACTTTTACT------------AGTGTTCAAAAATACATTTCA---TTGAATTTTTACGAACATCACAGATTGGAAAGAATTTGAACTGTTACTCCTTTTATTATGTTAATTTTTTTAGTTATTCCCTCTTTAGACACTTTATATAGATTGGATTCTTGTCTTTTTTGTGGGCTAAGAGTTAGAATTATAGGCCATCAGTGATACTGAAGATACTTT------TATAAAGAC---TTTTCT---CAA---------------------------------------------------AGTTTTATAGACTCCTATATAATTCCC------------TCTTCTGATTCATCAGTGCGTTTGTTGGAAGCTGACAATCGTCTAATTGTACCTGTTTCTACTCCAGTTCGTTTAATAATTTCATCAAGAGATGTGATTCATTCATGGACTGTTCCTAGTCTTGGCATCAAAATGGATGCCATCCCAGGACGGATCAATCAAATTTGCTTTTCTAGATATCGAACGGGAATCTTTTTTGGTCAGTGTTCAGAAATTTGTGGGGCTAACCATAGTTTCATGCCTATCGTTATAGAAAGGGTGCTGATAAAGGATTTTTTA---------------------------------TCTTCAATA------------------------------------------------------------------------------------
>Fujianacarus_wisterianis_CQ1
---------------------------------ATAATGATAACTTGATCTTCCTTATTTTTCTCTAATCCTTCTAGAAATTTAATAGAATCCATCATCTTGATGAATGATTATGCAATAATATTCATTTCTTCTATT---CTTGTTATAGTTATAATAATTATTACTTTCACT------------AGTGTTCAAAAATACATTTCA---TTGAATTTTTACGAACATCACAGATTGGAAAGAATTTGAACTGTTACTCCTTTTATCATGTTAATTTTTTTAGTCATTCCCTCTTTAGACACTTTATATAGGTTGGATTCTTGTCTTTTTTGTGGGCTAAGAGTTAGAATTATAGGCCATCAGTGATACTGAAGATATTTT------TATAAAGAC---TTTTCT---CAA---------------------------------------------------AGTTTTATAGACTCCTATATAATTCCT------------TCTTCTGATTCATCAGTGCGTTTGTTGGAAGCTGACAATCGTCTAATTGTACCTGTTTCTACTCCAGTACGTTTAATAATTTCATCAAGTGATGTGATTCATTCATGGACTGTTCCTAGTCTTGGCATCAAAATGGATGCCATCCCAGGACGGATCAATCAAATTTGCTTTTCTAGATATCGAACGGGAATCTTTTTTGGTCAGTGTTCAGAAATTTGTGGGGCTAACCATAGTTTCATGCCTATCGTTATAGAAAGGGTGCTGATAAAGGATTTTTTA---------------------------------TCTTCAATA------------------------------------------------------------------------------------
>Fragariocoptes_setiger_CM
------------------------------------ATGATAACTTGGAATAGGGTTGCTTTCCATAATTCTAGAACTGTTTTGATAGATTATGTGACTTTTATATATGATTACGTTATGATATTTTTATTCTCTATT---ATTTTTTTGGTTTTGTATATTATAGTAGTTCTT------------ATTTTAACTTTCTATCCTAGT---TTTTACTTTATAGAAAATAATGAATTGGAGTTTTTTTGAACTATGGTTCCTTTTTTTCTTCTAATTTTTATTGTTGTACCTTCTATATTTTCTTTGTATGTACTGGATTCATGCTTTTTTTGTGGATTGGTAGTGAAGGTAGTGGGTCATCAGTGGTACTGGTCTTATTTT------TATGGTAAT---TCTTTG---ATA---------------------------------------------------ATGACTTTAGACTCTTACATG------------------AGGTTTGATTCTTTTTTACGTTTGGTTGATGTTGATAATCGATTGGTTGTGCCAAATAACTTTCCTTTACGATTTGTGTGTACTTCTTCTGATGTAATTCACTCTTGAACTCTACCTTCATGTGGTGTAAAGATGGATGCTGTTCCTGGTCGTTTAAATCAGTTTTGTTTTTCTTTTAATCGTTTAGGGTTGTATTTTGGTCAGTGTTCTGAAATTTGTGGGGCTAATCATAGCTTTATACCTATTGTTGTAGAGTCTGTTTCTACAGATTTTTTTTCT---------------------------------AAT------------------------------------------------------------------------------------------
>Euseius_nicholsi
------------------------------------ATGGCTTTTTGAATAGATACATATTTTATAGAAGTAATTGCTCCAACTATGGACTATATAGTTATATTTCATGATTTTTCTATGAGAATTTTATTTTCTATT---CTTATTTTTTTGTTTTTAATAATAATTTCTGGT------------GTTAAATTTAAAATTTTAGAT---CTAAATTTAATAGAAAATCAAACAGTAGAAATTATTTGGACTGTTATGCCTATGTTTTTGTTAGTTTTTATTGCTTTTTCTAGTTTACGTTTACTTTATTTAATGGAGGAGATGTTTTTTCCAGACTTAAGAATTAAAGTTATAGGGTATCAATGATATTGAAGTTATGAT------TATATTGAT---TTTGAA---------------------------------------------------------TTAGATTTTGATTCGTATTATAGAAGAGGA------GTAGAGTATGTAGATAGGTTTCGTCTATTAGAAAATGATTTATCTTTAGCTCTTCCGGTTAATTGTACAGTGCGATTTTTAGTTTCAAGGGCTGACGTAATTCATTCTTGAACAGTTCCGGTTTTTGGAGTGAAAACTGATGCTATTCCTGGTCGTTTGAATCAAGTAAATTTATATTCTTATCGTCCAGGTATTTATTTTGGTCAATGTTCAGAGATTTGTGGTATTAATCATAGATTTATACCTATTTCTTTAGGTGTAATAGAAATAGAAGATTTTGTT---------------------------------AGATGAGTTGAC---------------------------------------------------------------------------------
>Eriophyes_armandis_Z303
------------------------------------ATGATAACATGAAACGGTAGGTTTTTTCACTCTCCATCTAGTTATTTGATGGAGCTAGTAATTTGTATGCACGATTATGTTATGTTATTCCTGTTTAGAATC---GCTTTTATGGTTCTATTCAATATGGCATATACA------------TTTATTTCTTCTTTCTTTTGT---TTCACTTTTTTTGAGAACCATCAGTTGGAAAGGGTTTGAACAATTATTCCTTTTGTTATTTTAATTTTTATTGTTATCCCTTCTCTAGGGTGCCTTTATATATTAGATACTTGTCTTTTTTGCGGGCTGTCTATTAGAATTGTGGGCCATCAGTGATACTGAAGATATTTT------TTTAAAGAA---TTACAG---AAC---------------------------------------------------TCTTCTTTTGACGCTTATATAGTGCCT------------TCCGAAAGAAGCATGCTGCGGTTGGTAGATGTTGATAACCGTTTAGTGATTCCTAATTTGCTTCCCGTACGATTTTTGGTGACTTCGGCGGATGTTATTCATTCTTGGACTATTCCTTCTTTTGGAGTTAAAATAGATGCCATTCCAGGTCGAATTAATCAATTTTGTTTTTCTTCTAAGCATACTGGGGTGTTTTTCGGTCAATGTTCTGAAATTTGTGGGGCTAACCATAGGTTTATACCTATTGTTATAGAGTCTATTCCTCTGAAAAGTTTCATG---------------------------------GAATTAATC------------------------------------------------------------------------------------
>Eremobates_cf._palpisetulosus
------------------------------------ATGGCAACCTGATCCAAAATTTCTTTCCAAGATAGATCATCTCCTCTTATAGAACAATTAATATTTTTTCATGATCACACAATAATTATTCTAATCCTAATT---ACAATTTTAGTTAGATATGTTATTCTCAATATC------------ATAACAAATTCATTATCAAAT---CGATTTCTCCTAGAAGGTCAAGAAATTGAAACATTCTGAACAATTCTTCCAGCTATCATACTAGTATTTATTGCTCTACCTTCCTTACGAATTTTATACTTAATAGATGAAGTTAATTCACCTTCACTAACCTTAAAAATTACAGGCCATCAATGATATTGATCTTATGAA------TACTCAGAC---TTTAAG---CAT---------------------------------------------------GTTGAATTTGATTCCTACATAATCCCCGCA---TCAGAATCTACCATAAATAATTTTCGACTCCTTGATGTTGATAATCGAACTGTGTTACCTATCAACTCTCAGCTTCGTTTATTAGTATCTGCTGCTGATGTTATCCACTCATGAACTATCCCATCAATAGGATTAAAAATTGATGCAGTCCCAGGGCGATTAAATCAAATCTCAACTATTATTACACGAACAGGTCTTTTCTTTGGACAGTGCTCTGAAATTTGTGGAGCAAATCACAGATTTATACCAATTGTTATTGAAGCCATCCCAGTTAAACCTTTCATT---------------------------------AATTGATTAAACTCCTAT---------------------------------------------------------------------------
>Epitrimerus_sp.nov._Z338
------------------------------------ATGACTACCTGAAACTCTAGATTTTTCCATTCCCCTTCTAGCTATCTTATAGAGATAGTCTCTTGTTTGCATGACTATGTTATACTCTTCCTTTTTTCCACC---CTAATAGTAGTTCTTATTAATATTTGCTACTCC------------TTTTATGCCAAAAGTTTCAGC---CTAGATTTTTACGAAGGTCACGAATTGGAAACTGTCTGAACTTTAATCCCCTTTTTTTTATTGTCGTTCATTGTGGTACCTTCTCTCTCATCCCTCTATCTCTTGGATACGTGCCTTTTTTGTGGTCTTACTATTTCAGTGATAGGGCATCAATGGTACTGAAGGTACTTT------ATAAAGGAT---TTAAGT---TCT---------------------------------------------------GATTTTTTCGACTCTTATATACTTCCT------------GAAGAGTCCTCCAATATTCGACTTTTGGATGTAGATAATCGAATTATTCTACCAACTTTCGTACCCGTTCGATTTTTGGTCTCATCATCGGACGTGATCCACTCTTGGACTGTCCCTTCTTTTGGAGTGAAGATGGATGCTGTGCCAGGACGTATTAATCAATTTTGTTTTTCCACTAAACGTTCGGGTATTTTTTTTGGGCAATGTTCAGAAATTTGCGGGGCTAACCATAGATTTATGCCTATTGTAGTCGAGTCCTTACCTTTTAAAAGATTAACC---------------------------------CCATTTTTAGTT---------------------------------------------------------------------------------
>Epitrimerus_sp.nov._SD25
---------------------------ATTCTTGTAATGATGACTTGAAATAGAATCTTCTTTCATTCTCCTTCCTCTTATCTTATAGAGTTAGTAGTTAGACTTCATGATTACGTTTCTTTAATACTAGTGTCAGTA---TTTATCGTTGTTCTTTTAGTTTTAAGGTACACC------------TTTTTTTTCAACAATTTTCGT---ATAAACTTTTATGAGAATCACCAGTTAGAAAGAGTTTGAACCTTAGTTCCTTTTGTTGTTCTAGTTTTTATCGTAATTCCATCTTTAGCATCCCTTTATATGTTAGATACCTGTCTTTTCTGCGGGATATCTGTTAGTGTCATAGGTCACCAATGATACTGAAGATATTTT------TATAAAGAT---TTCCAA---GAA---------------------------------------------------TTTTTTTTTGACTCTTACATGGTTCCT------------AGGGAAGAAAGAAATTTCCGTTTAGTTGATGTAGACAATCGTCTTTTGATTCCCAGTTTCATGCCTGTTCGATTTTTAGTTTCTTCAGCCGATGTTCTTCATTCATGGACCCTTCCCTCTTTTGGAGTGAAGATAGATGCCGTCCCTGGACGTATTAATCAATTTTGTTTTTCATCTAAGCGCTCTGGAATTTTCTTTGGGCAATGCTCTGAAATTTGCGGGGCTAATCACAGTTTTATGCCAATCGTCATAGAAGTCGTAACCTTTAAAGATTTTATT---------------------------------TCCTGCGTT------------------------------------------------------------------------------------
>Epitrimerus_sabinae_S83
------------------------------------ATGATAACCTGGAATAAAATTTCTTTTTCTTCCCCCACTAGCTATCTTAGGGAGATTGTAGTGGCGATAAACGATTATGTTATAATATTTTTGTACTCGGTG---ATGTTGATAGTCCTTCTTTTGTTATTGTATTCT------------ATTTTTTACCAAAGATTTAAT---TTTGAGTTTTATGTGAACCACCAATTAGAAAGGGTTTGAACAGCTGTTCCCTTTGTGGTTTTAGTATTTATCGTGGTTCCTTCTCTTATGACTCTTTATATACTAGATTCTTGCATATTCTGTGGCCTAAGAATTAGGATTATGGGGCATCAATGGTATTGAAGTTATTTC------TATAAGGAC---CTGAGA---AGT---------------------------------------------------TTATTTTTTGATTCTTACATGCTGCCC------------CCTTCTGAAAGCAGATTGCGCCTAGTTGAGGTAGACAACCGTCTCTTAGTACCTACAAATTTCCCGGTACGATTTATAGTCTCTTCCGCCGATGTTATTCATTCTTGAACCTTGCCTAGGCTCGGGGTAAAAATAGATGCTGTGCCAGGGCGAATCAATCAATTTTGCTTTTCTGCAAAACGAAGGGGGGTGTTTTTTGGCCAATGCTCAGAAATTTGCGGGGCTAACCACAGATTTATGCCTATTGTTATAGAGTCTATTCCTTTCGAGAATTTCTTA---------------------------------TCTTTAAAAATT---------------------------------------------------------------------------------
>Epitrimerus_sabinae_HEN25
---------------------------------------ATAACCTGGAATAAAATTTCTTTTTCTTCCCCCACTAGCTATCTTAGGGAGATTGTAGTGGCGATAAACGATTATGTTATAATATTTTTGTACTCGGTG---ATGTTGATAGTCCTTCTTTTGTTATTGTATTCT------------ATTTTTTACCAAAGATTTAAT---TTTGAGTTTTATGTGAACCACCAATTAGAAAGGGTTTGAACAGCTGTTCCCTTTGTGGTTTTAGTATTTATCGTGGTTCCTTCTCTTATGACTCTTTACATACTAGATTCTTGCATATTCTGTGGCCTAAGAATTAGGATTATGGGGCATCAATGGTATTGAAGTTATTTC------TATAAGGAC---CTGAGA---AGT---------------------------------------------------TTATTTTTTGATTCTTACATGCTGCCC------------CCTTCTGAAAGCATATTGCGCCTAGTTGAGGTAGACAACCGTCTCTTAGTACCTACAAATTTCCCGGTACGATTTATAGTCTCTTCCGCCGATGTTATTCATTCTTGAACCTTGCCTAGGCTCGGGGTAAAAATAGATGCTGTGCCAGGGCGAATCAATCAATTTTGCTTTTCTGCAAAACGAAGGGGGGTGTTTTTTGGCCAATGCTCAGAAATTTGCGGGGCTAACCACAGATTTATGCCTATTGTTATAGAGTCTATTCCTTTCGAGAATTTCTTA---------------------------------TCTTTAAAAATT---------------------------------------------------------------------------------
>Epitrimerus_sabinae_GZ121
------------------------------------ATGATAACCTGGAATCAAATATTTTTTCAAATACCCACTACTTATATGATAGAGCTTATTACTTGTATACATGATTATGTTATAATATTTCTTGTGTCTACT---ATAGCTTTAGTGTTTTTTTCTTTAGTAAAAATT------------TTTTTGTCTAGAGAATTTAGT---TATGAATTTTTTGAAGATCACCAGTTAGAAACTGTTTGAACTATTGGACCTTTTTTGTTACTAACTTTAATTCTTATTCCTTCTTTAACTTCGCTTTATATGTTAGATAGATGCAATTTTTGTGGCTTCTCAGTTAGAGTCATTGGTCATCAGTGATATTGAAATTACGAA------TATAAAGAA---CTAAAA---GAC---------------------------------------------------TTAATTTATGACTCCTACATATTAGAT------------TCATCAACGAGAAAGATTCGATTATTAGACGTAGATAATCGTCTTACTGTGGCAAGATTTGTGCCTACTCGTTTTGTAGTGAGAAGGGCTGATGTAATTCATTCATGAACAATTCCTTCTTTTGGTTTTAAAATAGATGCAGTTCCTGGTCGAATTAATCAATTTTGTGTCACACCTAAACGCACTGGTGTATTTTTTGGTCAATGTTCAGAAATTTGTGGTGCTAATCACAGATTTATACCAATTGTTATAGAGTCTCTCAGCCTTAAAGATTTAATT---------------------------------AAATTATTT------------------------------------------------------------------------------------
>Epitrimerus_pyri_AH40
------------------------------------ATGATGACTTGAGATTCTTTCTTTTTTCATTCCCCCTCTAGCTATATAATAGAAATAGTGGTGAGAATGCACGATTACGTCATACTTTTTCTATTCAGTATT---CTTCTCTTGGTTATATTTAATCTTGTCTATACT------------TTTTTTTGTTCTAGATCTTCT---TTCGATTTTTTTGAGAATCACCAGCTAGAAAGTGTTTGGACCTTAGCTCCTTTTATTCTACTGGTGTTTATTGCCGTACCTTCCTTAAATTTTTTGTATATGTTAGACACTTGCCTTTTTTGTGGAATGACTGTGAGAATTATCGGTCATCAGTGGTATTGAAGGTATTTT------TATAAGGAT---TTTAAA---GAT---------------------------------------------------TTCTTCTTTGACTCTTACATATGCCCC------------TCAGATTCTACTTTTCTTCGCTTGGTTGACGTAGATAATCGGGTTATAGTTCCTTCCTTTCTTCCTGTTCGTTTTCTTGTCTCTAGAGCAGATGTTCTGCATTCTTGAACCATTCCCTCTTTTGGCGTAAAAATAGATGCCATTCCTGGGCGTATTAATCAATTTTGTTTTTCTTGCAAGCGGTCTGGAGTTTTTTTTGGTCAGTGCTCAGAGATTTGCGGGGCTAACCATAGTTTTATACCTATTGTAATAGAGTCTATTTCTTTTAAAGACTTTGTG---------------------------------GGCTTGGTT------------------------------------------------------------------------------------
>Epitrimerus_cf._spirae_KK1
---------------------------------------ATAACATGAAACGGCTTATTTTTCTCTCAGCCTAACACTTTTTTAATAGAATTAATCTTATACATACATGACTATGTGTGTATGTTTTTGTTAAGAATT---TTTATAGTAGTTTTATTAGGAATTATTTTTACT------------TTTTATATTAAAATTTTTAGA---CAAGAATTTTTTGAGCATCATGAGTTAGAAACTATTTGAACTTTAATTCCTTTTGTACTTTTATCTTTTATTGTTTTTCCTTCTTTATACACTTTATTTTTTTTAGATAGATGTTTTTTTTGTGGTATTAATATTAATATTATAGCGCATCAATGGTATTGAAGATATTTT------TATAAAAAT---TTGTCT---TTC---------------------------------------------------ACATACATAGATTCATACATACTTCCT------------TCGGAAGCTAGGTGCATTCGTCTTGTAGATGTAGACAACCGTCTTATTGTCCCTACTAAGTTTCCAGTTCGATATTTATTATCTTCCTCGGATGTGTATCATTCTTGAACTTTGTTGTCTCATGGAATTAAAATAGATGCGGTACCTGGTCGAATTAACCAATTTTGTTTCAGTACTCAACGCTCCGGAGTATTTTTTGGTCAATGTTCTGAAATTTGTGGGGCTAACCATAGTTTTATACCTATCGTAGTTGAAAGGGTTCCTTTTAGATTTTATTCT---------------------------------AAAATTTTA------------------------------------------------------------------------------------
>Epitrimerus_c.f._sabinae_Z300
------------------------------------ATGATAACCTGGAATCAAATATTTTTTCAAATACCGGCTACCTATATGATAGAGCTTATCACTTGCATACATGATTATGTCATAATATTTCTTGTGTCTACT---ATAGCTTTAGTGTTTTTTTCTTTAGTCAAAATT------------TTTTTGTCTAGAGAATTTAGT---TATGAATTTTTTGAAGATCACCAGTTAGAGACTGTTTGAACTATTGGACCTTTTTTGTTGCTAACTTTAATTCTTATTCCTTCTTTAACTTCGCTTTATATGCTAGATAGATGCAATTTTTGTGGTTTCTCAGTTAGAGTCATTGGTCATCAGTGATATTGAAATTACGAA------TATAAAGAA---CTAAAA---GAC---------------------------------------------------TTAATTTATGACTCCTACATATTAGAT------------TCATCAACGAGAAAGATTCGATTATTAGACGTAGATAATCGTCTTACTGTGGCAAGATTTGTGCCTACTCGTTTTGTAGTGAGAAGGGCTGATGTAATTCATTCATGAACAATTCCTTCTTTTGGTTTTAAAATAGATGCAGTTCCTGGTCGAATTAATCAATTTTGTGTCACACCTAAACGCACTGGTGTATTTTTTGGTCAATGTTCAGAAATTTGTGGTGCTAATCACAGATTTATACCAATTGTTATAGAGTCTCTTAGCCTTAAAGATTTAATT---------------------------------AAATTATTT------------------------------------------------------------------------------------
>Epilohmannia_sp2.
---------------------------------ATGATGCCATTTTGAACGAATTTATCTTTCCAGGACAGAAACTCACCATCTATAGACTGTCTAATAATATTTAACGACCATTGCATAATTGTGTTAGTGCTAGTG---ACAGTGTTAGTGGGTTACTCAATCATCATGACA------------ATTACACAGAAAACATTCAAC---AAATTCTTTTTGGAAGAAACAACCTTAGAAGGGATATGAACAATTATTCCCACAGCTTCCCTTTTGTTTATTGCCATTCCATCCATGAAGGCCCTTTATATAACTGAAGATCTTATGAACGCTTCAGCCGCTATGAAAATTACCGGTCATCAGTGATATTGGTCGTATGAA------ATTCCTGGT---TGA------CTA---------------------------------------------------GAAGAAACTGATTCTTTCATGAAATCATCA------------------ACAACAATACGCCTGTTGATTTCAGAACCCCAAATCGAAATCCCTGCCAAAACGATGATGCGGCTGATGGTTACTTCCTCGGATGTGATCCACTCATGGGCGCTGCCATCCGCAGCTGTAAAAGTAGACGCTAATCCAGGTCGAGTTAGGCAGTCACAAATGACAATCAAACGGGTTGGTCTTATCTTCGGACAGTGTTCAGAGATTTGCGGAGCTAATCATTCATTTATGCCGATTACAATCAAGTCCTCA------------------------------------------------------------------------------------------------------------------------------------------------
>E1
------------------------------------ATGACTACTTGAAATAGGATCTACTTTCACTCTCCTTCCTCCTCTTTGCTAGAGATTGTTTCTATTATACACGATTTTGTCTCTTTATTTTTATTATCTATC---CTAATTTTGGTTATAATGAACATTTTTTATTCT------------TTCTTGATTAAAAAGTTTAAT---TTAGAATTTTATGAAAACCACCAAGTTGAGACTATCTGGACCATTATTCCATTTGTTCTTCTGGTCTTTATAGTGATTCCTTCCTTATCTTCTTTATACATGTTAGATACCTGCTTATTTTGTGGGATGACTATTAGAATCATGGGACATCAGTGATATTGAAGATATTTT------TACAAAGAT---TTAAAA---AAT---------------------------------------------------TTTTTTTTTGATTCTTATATGATACCT------------TCTGATTCTTCATCCATTCGTTTGTTAGAAGTAGATAATCGCTTATTCATTCCTTCTAACCTACCTGTACGATTTTTAGTCTCTTCTTCAGACGTCCTTCATTCTTGGACAATCCCTTCCTTTGGTGTAAAAATGGATGCTGTTCCTGGGCGTATTAACCAATTTTGCTTTTCTTCCAAACGTTCGGGAGTATTTTTTGGGCAATGTTCTGAAATCTGCGGGGCTAATCATAGATTTATACCTATCGTTATAGAGTCAGTTCCTTTTAAAAACTTTTTT---------------------------------TCTTCAATC------------------------------------------------------------------------------------
>Diptilomiopinae_sp._GZ126
---------------------------------ATAATGATAACTTGAAATAGAACATTTTTTCATTCACCTAGTTCTTTTTTATCAGAAATAGTAATTTTAATACATGATTATTTAATAATAATTTTAATTTCAATT---TTGTTAATTGTTTTGTGAAATATAACTTTTAAT------------TTTTACAGCAAAAATTTTAAC---TTAGAATTTTTTGAAAACCATCAAATTGAAAGAATTTGGACTATTGCTCCTTTTATATTATTAATATTTATTTTAATCCCTTCTCTTAAATCTTTATACATACTTGATAGATGTTTTTTCTGTGGTATTTCTATTAGTATCATTGGGCATCAATGATATTGGTCATATTTT------TACAAAGAA---TTAAAT---GAA---------------------------------------------------ATAATTTTAGATTCTTATATAATACAA------------CAAGATTCTACTAATTTACGTTTATTAGATGTAGACAATCGATTAATTATTCCTAATTTTCTTCCTGTACGATTTTTAGTAACATCTGGAGATGTACTTCACTCTTGAGCTTTACCTTCTTTCGGTGTAAAAATAGATGCTGTACCTGGTCGTTTGAATCAATTTTGTTTATCTAGAAAACGAACTGGAATTTTTTTTGGACAATGCTCAGAAATTTGTGGAGCTAACCATAGATTTATACCAATTGTAATA---------------------------------------------------------------------------------------------------------------------------------------------------------
>Diptacus_sp._CA46
------------------------------------ATGATAACATGAAACGGACTATTTTTTCACTCACCAGCTACTTCTCTTATAGAGATTGTTATTATTATACATGATTATTTGATGATACTACTTGCTTCTACA---TTACTACTAGTTTTATGAAATATAAGTTTTAAC------------TTTATTAGAAAAAAATTCAAT---TTAGAATTTTTTGAAAACCATCAAATTGAAAGAATGTGAACCTTGGCACCTTTTATTCTTTTAATATTTATTATTATCCCATCCTTAAAATCGTTGTATATACTTGATAGATGTTTTTTTTGTGGTTTAAGAATTAGAATTATTGGACATCAATGATATTGAACCTATTAC------TTTAAAGAG---CTTACT---GAT---------------------------------------------------ATAATATTTGACTCTTATATAACGTCT------------CCAAACGAGACAAATTTGCGTCTTTTAGATGTAGACAATCGATTATTAATTCCAAGCTTCATACCTATTCGATTCATTGTATCATCAAGAGATGTTCTACATTCCTGAGCCCTACCCTCCTTTGGGGTTAAAATAGATGCTGTTCCAGGACGATTAAACCAATTTTGTCTATCTACAAAACGAACGGGAGTCTACTTTGGTCAATGCTCTGAAATTTGTGGGGCTAACCATAGATTCATACCTATTGTAGTAGAATCAGTATCCTTAAAAGATTTCATA---------------------------------AAATTAATT------------------------------------------------------------------------------------
>Diptacus_brevichaetus_Z365
------------------------------------ATGATAACTTGATCTAGATTTTTTTTTAATTCCCCCTCTTCTTCTCTAATAGAATTAATTATTTTAATACATGATTATGTGATAGTAATTATTTCTTCAGTT---CTCTTAACAGTGTTATTAAATATAATTTATTGT------------TTTAATAGAAGTTACATTAAT---ATAGAATTTTTTGAGCAACATCAATTAGAAACAATTTGAACTATTATTCCTTTTATTTTACTTTCTTTTATTTTAGTACCTTCCTTAATATCATTATACATATTAGATAGTTGTATATTTTGTGGTATAACTATCACTATTATAGGACACCAATGGTATTGAAGTTATTTT------TACAAAGAA---TTTTCT---------------------------------------------------------GAATATTTTGATTCTTATATAGTATCT------------GCAGATAGGTGTAATATGCGTCTAATTGACACTGATAATCGCTTAATTATTCCCACTTTTTTGCCCATTCGTTTTATAGTCAGTTCCTCTGATGTAATTCATTCCTGATCTAGCCCTTCTTTTGGTGTCAAAATAGATGCTATCCCGGGACGAATCAACCAATTTTGCCTTTCTAGAAAACGGTCAGGAATCTACTTTGGTCAGTGCTCTGAAATTTGTGGTGCTAATCATAGTTTTATGCCAATCGTGATAGAATCAATTAAATTCAAAGATTTTGTT---------------------------------AAAATAATC------------------------------------------------------------------------------------
>Dipentamerus_litseaec_GD140
------------------------------------ATGACTACTTGGAATTCTTCTTTTTTTCAGAATCCTTCTTCTTTTCTAATGGAGGTGGTTTCTATTATACATGATTATGTTTGCATATTTTTGTTATCTATC---TTGGTTTTGGTATTTATAAACATGGTTTATTCT------------TTATTTTTCAAGAGGTTTAGT---CTAAATTTTTATGAAAATCATCAATTGGAAAGGGTTTGAACTATAGCCCCCTTTTTTCTTTTATTGTTTATTGTGATCCCTTCTCTTTCTTCACTTTACATACTTGATAGATGTCTTTTTTGTGGAATGTCAATTAGAATTATGGGACACCAATGATATTGAAGTTACTTC------TACAAAGAC---TTAGAA---AGT---------------------------------------------------TTTTTTTTCAATTCTTATATATTACCA------------GCGGAGGAAAATTTTGTGCGTCTTTTAGATGTTGATAATCGCCTTATTTTACCAAGATTTCTCCCCATTCGATTTTTAGTTTCCTCTTCAGATGTTTTACATTCTTGAACTGTCCCCTCCTTTGGGGTAAAAATAGATGCAGTTCCTGGTCGAATTAATCAATTTTGTTTCTCTTCTAAACGTAGAGGAGTATTTTTTGGCCAATGTTCCGAAATTTGTGGTGCTAATCATAGGTTTATGCCCATTGTTCTTGAGTCTGTGTCTTTTGATAAGTTTTTG---------------------------------CAGTCCATC------------------------------------------------------------------------------------
>Dermatophagoides_farinae
------------------------------------ATGCCAAGGTGAATGTCTTTAAACTTTCAAGATTCTAGTTCTCCTTCTATAGGGGAGTTAAGGGTTTTTCATGATCATGTAGTTGTTGTTATGTCTGGGGTT---ATTTTATTAATCTCTTATGTTATTTTTTATTTG------------CTTTTAGATTTTAAGTATTAT---AAAAACCTTTCTGAGGGTACTTTTATTGAGACTATTTGGTCTATTGTTCCTGCATTTTTATTAATTATCTTGGTTTTACCATCTATGAAGGTTTTATATTTTATAGAAGATGTTAAATCTCCATCATTAACCTTTAAGGTTATTGCTCATCAGTGGTATTGGTCTTATGTT------TGTCCTCTT---TTTAAA---AATTTTTCTTATAAGTTAAGTGATTGCTTT---------------TTTTTTTCTTATGAGTACGACTCTTTGTTTGAGGAGGAT------AGTAAAATCTCT------CCTCGTCTTTTAGGTTGTTCTTCTGATTTGATTTTACCTGTTAATATGGTTTCTCGTTTATTGATCTCTTCTTCTGATGTTATTCATTCTTTTGCTGTCCCTTCTTTGGGTTTGAAGGTTGATGCCCTACCTGGACGAATCAATCAATTATTTGTTTTTCCTTCTCGTTTAGGGGTTTTTTATGGACAGTGTTCTGAAATTTGTGGGTCTAACCATTCTTTTATACCTATTAGATTGAAGGTTTCTTCTTTGAGGGTTTATGAT---------------------------------AATGTTTCTAAATTATATTTATTACATTCTATGGAAGAGGTTTTAAGAGAGGGTAAGATTAATATT---------------------------
>Dermacentor_silvarum
------------------------------------ATGATAACTTGATCACAAATATCTTTCTCTGATATAAACTCTCCTATTATAGAACAAATAGCATTTTTTCATGATCATTCAATAATAATTATTATGATAATT---ACTATTATTACTATTTACATAATTATTAATATC------------ATACTAAACAATTTCACAAGA---CGTTCAATAATAGAAGGGCAAGAAATCGAATTTATTTGAACAATTATTCCAGCAATTACATTAATTTTCATTGCAATTCCTTCTCTTCATTTACTATATTTAACTGATGAAATATTTAATTCTCAGATTTCAATTAAAGTTCTTGGACATCAATGATATTGATCATATGAG------TACTCAGAT---TTC------AAT---------------------------------------------------AAAGAATTTGACTCATTTATAATCCCAGAA---TCAGAAATGAATTTAAATTCAATTCGCCTTTTAGAAACTGATAATAATTTAGTTATTCCAATAAATACAAACATTAAATTTCTAATTTCATCAACTGATGTAATCCATTCATGAACTATTCCATCTTTAGGTTTAAAAATAGATGCTATTCCTGGTCGATTAAATCAATGCTTTTCTTCTTCTAATCGGCCAGGAATATACTTTGGCCAATGTTCAGAAATTTGTGGTGCAAATCATAGATTTATACCAATTTCAATAGAAATTACTTCTATAAAAAATTTTATA---------------------------------AATTTCATCCAAAAT------------------------------------------------------------------------------
>Demodex_folliculorum
------------------------------------ATGCCAACTATATTTAAAACAGGATTTCAAGAAAGAAATAGATCATACATACAACACATAACCATACTTCACGATCACATAATACTAATTATTACTTTACTT---TTAACAACAGTACTATTTTGAATCTTAAGACAA---------------ATCTCAAAAAAAAAAAATTGAAGAGAATACCTAGAAGAAAACGACGTAGAACTTTTCTGAACAGCCATACCAAGATTATTTTTAACTTTTCTATTAACCCCTTCAATTGTAATCCTCTACATAATTGAAGACCTAAACAACCCCGCATTCACTCTAAAAGCTACAAGAAACCAATGATACTGAACTTACTCC------TACCCAGAA---CTAAAA---GAC---------------------------------------------------TTATCTTACGACAGATTCATA------------------AAACAAAGAACAAAGCTACGCTTACTAGAAGTAACAAACAATATCATCGCCCCAAGAAATATATGAATCCGAGTAATCACTACAAGTAATGACGTAATCCACTCTTGAGCCATTCCCTCACTAGGACTAAAAGTAGACTCTATCCCAGGACGACTAAACACAACAACATTCAAAGCAAAACGCTCAGGATTCGTAGCAGGTCAATGCTCAGAAATCTGCGGTATAAACCACAGTTTCATACCTATTATAATACACTTAGTTAACCCTCACAGAATCCCCTTTAACACC---------------------------------------------------------------------------------------------------------------------
>Damon_diadema
------------------------------------ATGGCAACATGAGCAAACTTATCTTTCCAAGATAGCGCCTCACCACTAATAGAACAATTAATTTTTTTTCATGACCACACTATAATCATCTTAATTCTAATC---ACTATCCTAATCACCCATATAATAGGCTCAATC------------CTATCAAATAAACTCATTAAT---CGATTCCTACTAGAAGGCCAAGAAATTGAAACTTTCTGAACCCTAACACCTGGGATTCTTTTAATTTTTATTGCTTTTCCATCCCTTCGCCTTCTCTACCTCTTAGATGAAAGACAAGAACCCCTCATTTCTTTAAAAGTACTCGCCCACCAATGATACTGATCTTATGAA------TACTCAGAT---TTCCCC---TCA---------------------------------------------------GTAGAGTTTGACTCCTATATAATCCCCCAA---GAAGAAAGACCTCCCTCAACTTTTCGTCTTCTCGACGTTGATAATCGAACAACCCTCCCAATCAACACCCCAATCCGATTTCTTATTACATCTGCAGATGTAATCCACTCATGAGCTATCCCATCCCTGGGGCTAAAAATAGACGCTGTCCCAGGACGACTAAATCAATCCTTCACTTCTGTGACACGCAGAGGACTCCTCTATGGACAATGTAGAGAAATCTGTGGAGCTAATCATAGATTTATACCAATCGTGATCGAAGCAATCCCCCTAAAACCCTTCATT---------------------------------AAATGAATTAATACC------------------------------------------------------------------------------
>Cryptocellus_narino
------------------------------------ATGCCTACATGA---AATATCTCACTTCAAAACAGAAATTCACCATTAATAGAACAACTCACCTTTTTTCACGATCACACAATAATCATCCTAATCCTCATC---ACCATTATTGTAGGTTATATTATTATCAACTCA------------ACCGTTAATATAATATCCAAC---CGATTTCTTTTACAAGGCCAAGAAATCGAGTTAATTTGAACCATTCTCCCTGCAATTGTTTTAATTTCAATTGCATTCCCCTCATTACGACTTCTATACTTAATAGATGAATCATATCAACCTATTATAACAATCAAAGTATTAGGTCATCAATGATACTGATCGTACGAA------TATTCAGAT---TTTAAC---TCC---------------------------------------------------AACGAAATAGACTCCTACATATTACCATTA---------TCAAATAGAAATCAATTCCGTCTATTAGACGTAGATAACCGAACCTTAATCCCCACCAACACCCAAACACGACTCCTCATCTCATCAAACGATGTCATCCATTCGTGAACAATCCCAGCCCTCGGAATTAAAGTAGACGCCGTCCCAGGCCGACTTAACCAATTAATTACTATAATTAAACGACCATCAATTATATTCGGACAATGCTCAGAAATTTGTGGAGCAAACCACAGATTTATACCAATCGTCCTGGAAGCAATTAATACATCAACCTTCATT---------------------------------AAAAGCATAACAAAAATA---------------------------------------------------------------------------
>Cosetacus_sp.nov._GD115
---------------------ATCCTGATCAAATTAATGATTACTTGAAACAGTTTGAATTTTAATTTACCTAGAAGTTTATCTATAGTAAATGTTTTCATTTTGAATGACCTTTTACTTATTATTCTAATTTGTGTG---ATATTCTTAGTCTTGTCAAATCTTATAATTTTC------------TTCTTTTTTTCTAGTTTTAAC---TTATACTTTTTAGAGAATCATTTAATAGAATTTATTTGAACTTTAACTCCATTTTTAATTTTAACTTATTTAGTATTTTCTTCTATCATAACTCTCTACTTTTCTGATTCTTGTATATTTTGTGGCATTGGAATTAGGGTAATCGGGCATCAATGGTATTGATCTTATTTT------ATTAATGGT---CCAAGT---TCT---------------------------------------------------TTTAGTTTTGATTCTTATCTTGTTAAA---------------------AACTTTTTTCGGTTGCTTGAAGTAGATAATCGTGTTCTAGTCCCATATAATATCCCTATTCGTTTTTTCTTTTCCTCTTCTGACGTTATTCATTCTTGAAGATTACCTAGTTTAGGAATTAAAATAGACTGTATCCCTGGCCGAATCAACCAATCTTGTGCTACTTTTTTTCGATCTGGAATTTTTATAGGGCAATGTTCCGAAATTTGTGGAATTAATCACAGGTTTATACCTATTTTATTGGAATCAGTTGATGTTTCTGACTATTTT---------------------------------AAATTA---------------------------------------------------------------------------------------
>Cosella_viburniae_GD139
------------------------------------ATGATAATGTGATATTCTTTTTTATTTTCTTTTCCTAGAAATTATATAATAGAGTGTATTTGACTTTTGATAGACTATACTTTAATAATTGTTTTATTTATT---ATATTGGCTTCTCTTATTCAAGTCATATCAAAC------------ATATTTTATAATTATATCGAT---TTTTCAATTTTAATTAGTCATGAGTTAGAAATAGTTTGATCAATTCTCCCTTTTATTATTCTTATTTTTATTGCTCTGCCTACTTTAAATTCTTTGTTTATATTGGAAACTTGTAATTTTTGTGGAATCGGAATTAAAATCATGGGACACCAATGATACTGAAGTTATTAT------TTAAAAGAT---TTTTCT---AAA---------------------------------------------------GTTTTCGAA---GCTTATATAGAT---------------CAAAGATATTTAAGTATACGTTTATTAGATACTGATAATAGTCTTGTGGTTCCTATTAATATCCCTATTCGATTTCTCATTTCTTCAGGGGATGTTATCCATTCATGGACTATCCCTACTTTAGGAATGAAGGTAGATGCGATTCCTGGTCGTATTAATGTTTCTTGTTCTTCTGTTTCTAAAGTTGGAAAATTTTTTGGACAGTGTTCGGAAATTTGTGGGGCTAACCATAGATTTATGCCTATTAGATTAGAATCGACTGAATTAACAAATTATATA------------------------------------AAACTAGCACAA------------------------------------------------------------------------------
>Cosella_sp._GZ75
------------------------------------ATGATAATTTGAAATAATATATCTTTTCCTTTTCCTTCTAATAATTTAATAATATCTATCTTTATATTAATAGACTACACTATGATGATATTAATATACGTA---GTTATTATTGTCAGAATAATACTATTAAATTCTTATACAAGAAAATTTTATTACAAT---------------AGAATATTGGAGAATATAGAATTAGAAATATTATGATCTTTGATTCCTTTTTTAATATTAGTATTTATTTGTATCCCTACCATAAAATCCTTATATTTTATAGAGAGCTCTCAATTTGGAGGGATAGTTTTTAAAGTAGTAGGGTGCCAATGATATTGAATTTATAGT------AGAGATATT---TTTAAT---AAG---------------------------------------------------ATTTTTTTTAATAGATATATAAGG---------------TCTGAT---ATAAATATTCGTTTACTAGATTCAGACAATAGATTGATAATTCCTATTAATACTCCATTACGATTTTTAATTACTTCTAACGATGTAATTCATTCTTGAACTATTCCTTCCGCAGGAGTAAAAGTAGACGCAATTCCAGGTCGAATTAATCAGTTAAATTTTTTTATAAATAAAATAGGCAAATTTTTTGGTCAATGTTCCGAAATTTGTGGAGTAAATCATAGATTTATACCTATTTCTTTAGAAGTAGTATCTTTAAATTCATTTTTA---------------------------------AGTAAATTAAAT---------------------------------------------------------------------------------
>Cosella_sp._FJ16
------------------------------------ATGATAATTTGAAATAATTTAATTTTTAATTTTCCTAGATCTATATTAATAGAATATCTAACTATTTTAATAGATTATACTATTATAATTTTAATTTTTATT---ATAGTTATAACTACTTTGATAATAATTAATGTC------------TTATATTTTTCTAAATTAGAC---TATTCCATTATAATCAACCATGAATTAGAAATAGTTTGATCCATAATTCCTTTTATCATTTTAATTTATATTTCTATTCCTACTCTATATTCTTTATTTATGTTAGATTCTTGCAATTTTTGTGGTTTAACTTTTAAAGTAATGGGACATCAATGGTATTGAAGATATGAT------TTGCCTAAT---AAAGAA---AAT---------------------------------------------------ATAATATAT---ATATATATAAAA---------------AATAATTATATT---TTTCGTTTAATTGAAACTGATAATAGACTAATTGTCCCATATAATATTCCTATTCGGTTGATAATTTCTTCAAGAGATGTTATTCATTCTTGGACTTTACCCTCTATAGGATTAAAAATAGATGCTATTCCTGGACGTATTAATTCTATTTGTTTTTCTACTATAAAGTTAGGTAAATTTTTTGGACAATGCTCTGAAATTTGTGGAGTTAATCATAGATTTATGCCTATTTCTTTAGAATCAGTGAGATTAGAAGATTATATA------------------------------------AAATTAAAT---------------------------------------------------------------------------------
>Cereusacarus_sp.nov._Z361
------------------------------------ATGATAACTTGAAATGGCTGAATATTCCATACTCCTTCGAGATATTTGATAGAATTAGTCGCTATTATACATGATTACGTAATAATATTTTTATTTTCTGTT---TTAATTATAGTCCTAATAAATATTGTTTATATG------------TTTTATTTTAATATCTATAAT---TTAGAGTTCTTTGAAAATCATCAATTAGAAATAATTTGAACTTTCACTCCTTTTGTTTTGTTGATATTTATTGTAATTCCCTCTTTGCATTCTTTGTACATGTTGGATACTTGCATGTTCTGCGGGATCACTATAAGAATTATGGGCCATCAGTGATATTGGTCTTACTTT------TATAAAGAT---TTGGGT---GTG---------------------------------------------------AATTCTTTTGACTCTTACATGGTCCCT------------ACAGAATCTTCTAGCATTCGACTGTTGGAAGTCGACAACCGTTTAACTGTGCCTAGATTCTTTCCTTTGCGTTTCCTAGTTTCATCGGCTGATGTTATCCATTCCTGAACTGTCCCTTCTTTTGGAATCAAAATGGACGCGATTCCTGGGCGAATTAATCAGTTTTGTTTCTCATCTAGACGCTCAGGGGTATTTTTTGGGCAATGTTCTGAAATCTGCGGTACTAATCATAGATTCATACCTATTGTGCTAGAATCAGTTCCTTTTCATAGTTTCTTT---------------------------------CAAAATCTTCTTAGA------------------------------------------------------------------------------
>Ceratoppia_bipilis
------------------------------------ATGCCAATATGAATAGCACTTTCTTTTCAAGATAATGCTTCCCCTTCAATAGAACACATTCTTTTTTTCCACGACCATGCCATAATCATTTTAATTCTTATT---ACTATTTTAACATTACATCTAATTATTTCATTC------------ACATTAAATAAAAAATTTAAT---AAATATATGACTGAAGATCAAGGTTTAGAAACAATTTGAACCATTTTACCAGCTATACTATTAATTTTTATTGCACTACCCTCATTGAAAACACTTTATTTGATAGAAGATACTAAAGAACCAAATATCCTTGTTAAAATTATAGGTCATCAGTGGTATTGATCATATAGC------TATAGTTTC---AATGAC---TAC---------------------------------------------------TTTAGTTCAGATAATTTTATGCAAAAATCT------------------AATATATTACGATTATTAAAAACTAATAATTTAGTTTATTTACCGGTAAATATAACTACCCGTGCTTTAATTACTTCTGCAGATGTTATTCATTCGTGGGCAGTTCCGTCAATGGGAGTTAAAGTAGATGCCCTACCCGGTCGTTTAAATCAAGTTTTTATTACCCCCAAACGGATTGGATTATATTCAGGTCAATGTTCAGAAATTTGTGGAACCAATCATTCTTTTATACCCATCTTAATTCAAGTTACAAATACTCGAAAATGAATC---------------------------------GATAAAGTTAGTAACCTG---------------------------------------------------------------------------
>Catarhinus_sp.nov._GD136
---------------------------------------ATAACTTGAAGAAGAGTATTTTTTAACTCACCAAATTCTAATAATATAGAGTGCATTATTATAATAAATGACTATGCTACTATATTCATTATATCTATT---TTAATGTTAGTTTTTATGTCAATAATTAGATTA------------AAAAGAAATAAATTATTCAAA---TTAAATTTTATAGAAGAAGAACAAATTGAAATTATCTGAACTATTATTCCATTCTTAATTTTAATAATGATTATAATCCCATCTTTAACATCTTTGTTTATGTTGGACAGGAATTTGGCTTCAGGCCTATCAATTATAGTAGTTGGACATCAATGATATTGGAGGTACTTC------TACAAAAAT---ATATCT---ATA---------------------------------------------------CCTTCATTTGATTCATATATAAATAACTCA---------AGAGATTTCTATGAAGCTCGATTATTAGAAGTAGACAACTCTCTGATTGTACCTAATTTAATACCTTCACGTTTTATAGTCACATCAGCAGATGTATTACATTCATGAACAGTTCCTAGGATGGGATTTAAAATAGATGCAGTACCAGGACGGTTAAATCAAATATCAATTGCTCCTAAACATACAGGTATTTTCTTTGGACAATGTTCGGAAATTTGTGGAGCAAATCATAGGTTCATACCTATTTGTGTTGAAGTGGTTACCCCTTCTGAGTTTATA---------------------------------AACATAATC------------------------------------------------------------------------------------
>Carcinoscorpius_rotundicauda
------------------------------------ATGGCAACTTGATCCCATATTCTCTTTCAAGATAGAGCTTCACCAACCATAGAACAAATAATTTTTTTTCATGATCATACAATAATTATTCTTACCCTTATT---ACAACCTTAGTAGGTTACATAATAATAAATATT------------ATGTACAACTCATTTACTAAT---CGAGTCCTTTTAGAAGGTCAAGAAATTGAAACCTTTTGAACTATTATTCCAGCCTTAATATTAATTTTTATTGCTCTTCCCTCACTTCGTCTTCTCTATTTAATAGATGAAATTAATAATCCAACCTTAACAATAAAAACAATTGGTCACCAATGATATTGATCTTATGAA------TATTCAGAC---TTCACT---TCA---------------------------------------------------ATTGAATTTGATTCCTATATAATTCCAGAC---CAATCAATAAATTCATTCTCCTTTCGTCTTCTTGATGTTGACAATCGTACTATTTTACCAATAAACACACAAATTCGAATTATAATTACAGCTGCTGACGTAATTCATGCATGAACTATCCCAGCCTTAGGAATAAAAATTGATGCAATCCCAGGACGTCTGAATCAAGCATCAACTATAATTAACCGACCTGGCCTCTTTTTTGGTCAATGCTCAGAAATCTGTGGAGCCAATCACAGCTTTATACCTATTGTTATTGAAAGTGTAAATACTAATACTTTCATT---------------------------------AAATGAATAAACTCAATATCACAA---------------------------------------------------------------------
>Calepitrimerus_sp.nov._Z308
---------------------------------------------------------------------------------------------------------------------------------------ATT---TTAACTTTTGTTTTAATTAATATGTTCTACACC------------TATAGGTGTAAGCTGTTTAGC---TTAGATTTCTCAGAGTCTCACCAACTAGAAAGGGTTTGAACTGTTGCCCCTTTTGTTCTGCTTCTTCTGATTCTAGCCCCTTCATTGAAGTCGCTATATCTTTTAGATACATGCTTATTTTGTGGTTTGTCTTTGAATGTCACCGGGCACCAGTGATATTGAAGATACTTT------TATAAAAAC---ATAGAG---GAC---------------------------------------------------CTAGAATTTGACTCTTACATGCTA---------------AGAGATTCAAAAGATTTGCGCCTTTTAGATGTGGATAATCGGGTAACTGTCCCCAGAGAATTTCCCGTGCGAGTGCTAATCACATCAGCAGACGTTATCCATTCTTGAACAGTCCCTTCATTGGGTGTAAAGATAGATGCTGTTCCAGGCCGAATAGGTCAGCTATGCTTCTTATCTAAACGAGCTGGAATTTTTATAGGACAGTGTTCTGAAATTTGTGGCGCTAATCATAGATTTATGCCTATTGTAATCGAGTCTATTCCTATAAAAAAATTTTTA---------------------------------GGTTCCTTTTTACTTTGTAGCCTATGGAAAGGTGCCCACCTTTTAAGCGGGAGAAAGTTTTACACTCTTAGTAAGACCTTAGTTAATTTA---
>Calepitrimerus_flexuosus_Z342
------------------------------------ATGATAACATGAAATAGATTTTTCTTTCATTCTCCCTCTAGTTTCATGATAGAAATAGTTATTAGAATACATGATTACGTTATGCTTTTCCTTTTTTCTATC---CTTCTTCTCGTTCTTTTAAACATCTCTTTTTCT------------TATATCTGTAAGTTTAGAAGG---ATAGATTTTTTTGAGAATCATCAGTTAGAAAGGGTTTGGACCGTTCTTCCATTTTTTTTACTAGTGTTTATTGCGGTTCCTTCTTTAAACTTTTTGTATATACTTGATACTTGTCTGTTTTGTGGTATGTCAGTTAGAATTATCGGTCATCAGTGGTACTGAAGTTACTTT------TATAAAGAC---TTGAAA---GAT---------------------------------------------------TTATTTTTTGATTCCTATATAGTTCCT------------TCAATGGGTACCTCTCTTCGTCTAATTGACGTCGATAATCGGATCATAATTCCTTCTTTTCTTCCTGTTCGATTTTTGGTTTCCAGAGCTGACGTTATTCATTCCTGAACAGTTCCCTCTTTCGGTGTAAAAATGGATGCCATTCCAGGTCGAATCAATCAGTTCTGCTTTTCTTCCAAACGTTCGGGAGTCTTTTTTGGCCAATGTTCAGAAATCTGCGGAGCGAATCATAGCTTTATACCTATCGTCATAGAATCAGTTTCTTTTAAAGATTTTCTT---------------------------------TCTATTTTT------------------------------------------------------------------------------------
>Calepitrimerus_bungeanus_HLJ97
------------------------------------------------------------------------------------------------------ATAAATGATGACTTGAAACGGATTCTGGTTTCA------------------------------------------------------AAGACCCAATACCACTCT---AATAGAATTTGTAACCGTTATACATGATCTGGTTTGTATGTTTATGTACCTTTAATTATACTGTCCTTCATTGCGGTGCCTTCTATTAGGACATTATACAACATGGACTCTTGTGTATTTTGCGGGGTTCCTGTCTCTATCATGGGCCATCAGTGATATTGGAGTTATTTC------TATAAGAAT------AGA---GAG---------------------------------------------------TCCTTGTTCGACTCGTATATGACCCCA------------AGAGCCGAGTCTAATATTCGCCTTCTTGAAGTGGACAATCGACTTGTTCTTCCTTACTCTTTGCCGGTTCGTCTTCTGGTGTCCTCAGCGGATGTTATTCACTCTTGAACGGTTCCCTCTTTTGGCTTAAAGATAGACGCGGTACCTGGTCGCATTAATCAATTTTGTTTTTCCTTGAAACGCCCAGGAATCTTCTTCGGGCAGTGTTCCGAGATTTGCGGAGCCAACCACAGGTTCATGCCTATCGTAGTAGAAAGAGTGCCTTTCTCTAGATTTTTG---------------------------------TCATTAGAT------------------------------------------------------------------------------------
>Calepitrimerus_anomalus_HLJ99
------------------------------------ATGATGACCTGAAACAGTGTTTTTTTTCAATCTCCTGGTACTTACATAATAGAGCTAGTCATTATTATACATGACTATGTTATGTTGTTTCTTTTTTCAGTC---TTACTCTTAGTATTAGTTAATATTTTTTCTTTA------------TTTTTTCTTTCCGATTATAGT---TTAAGTTTTTTTGAAAATCATCAACTTGAGTCCATTTGAACCTTAATTCCTTTTTTTCTTTTGTCTTTTATTGTTATTCCTTCTTTAAGTTTCCTTTATATACTTGACACTTGTTTTTTCTGTGGATTTTCTATCAGCATTTTAGGGCACCAGTGGTATTGGAGTTACTTC------TATAAAGAT---TTAAAT---CCT---------------------------------------------------CTTTCTTTTGATTCCTACATAAGATCT------------TCGGATGTATCTTCTCTTCGTTTAATCGAAGTGGACAATCGAGTTATTATTCCTACATTTTTTCCCATTCGTTTTTTAGTTTCAAGAGAAGACGTTATCCACTCTTGAACTATTCCTTCTTTTGGTGTTAAAATAGATGCTATTCCTGGTCGAATTAATCAGTTTTGTTTTTCTTCTAAGCGCTCAGGAGTCTTCTTTGGACAATGTTCTGAGATTTGCGGAGCTAACCACAGTTTTATGCCAATTGTACTAGAATCTGTTTCCTTTAAAGATTTTATT---------------------------------TCATTATTT------------------------------------------------------------------------------------
>ca39W
------------------------------------ATGATAACTTGAAATAACTTTTTGTTTAGATTTCCTAGAAGAGATTCTATGGTTAGAGTCGTGTTGTTGCACGACTTTCTTTTTATTATTCTTTTTTGTGTG---CTACTCTTAGTCTTTTTTAACTTCTATTATTCT------------TACCACAGCTGTTATTTTAAT---TTGAGATTTCTTGAAAATCATTTTTTAGAGTTTACTTGAACAGCTGTTCCTTTTTTCATTTTGTCATTTGTAATTTTTTCTTCTATTAACACCCTTTATTTTTCTGACTCTTGCTTTTTCTGCGGAGTATCAATCATTGTAATAGGCCACCAGTGATATTGGAGGTATATT------TTTAAAGAT---TTTAGA---GAT---------------------------------------------------TTTTATTTTGATTCTTATATAGTTTCT---------------------AATTTTTTACGCGTGTTGGATGTTGATAATCGGCTTATCTTGCCCTTTAACGTTCCGGTTCGAGTTATAGTATCTTCGGCTGATGTAATTCATTCTTGGACTGTGCCCTCTTTGGGCGTAAAAATAGACTGTATTCCTGGGCGAATTAATCAAAGATGTTTTTCTTTTAATCGTTGCGGAATCTTTTTTGGTCAGTGTTCAGAAATTTGTGGGATTAATCATAGATTTATGCCTATCTCGGTGGAAGTTCTCAGATTTATAGATTTTTTC---------------------------------GGATCTTTT------------------------------------------------------------------------------------
>ca35
------------------------------------ATGACTACTTGAAATGGTGTTTTTTTCCACTCACCCACTAGGTTTATAATAGAAATTGTCTCTTCAATGCACGATTACGTAATGTTGTTCCTCTTATCTACT---CTTCTGCTAGTTATTATAAATATCTTTTACTCC------------TTTTTCTTTAAGTTTTTCGAT---TTAAGTTTTTCCGAAAATCATATATTAGAGGCTGTTTGAACTATTGCTCCATTTGTTCTCCTTATTTTTGTTGTAATCCCATCCCTTAATTCCCTGTATATAGTGGATAGGTGTTTATTCTGCGGATTCACTATCAGGGTAATAGGCCATCAGTGGTATTGAAGTTATTTC------TATAAAGAT---TTGATA---AAC---------------------------------------------------TTTTTATTTGATTCTTATATAACCCCC------------AGAGAGGATTCGAATATTCGGCTTCTAGAGGTTGACAATCGACTTATTGTTCCTGCTCTGTTTCCTCTTCGCTTTTTGGTATCTTCTGCTGACGTTATTCACTCCTGGACCATCCCTTCTTTCGGGGTAAAATTCGACGCTGTTCCAGGGCGCATTAATCAATTTTGCTTTTCTTCTAAACGTTCGGGAGTATATTATGGGCAGTGTTCTGAAATCTGTGGGGCCAACCATAGGTTTATACCTATTGTGATGGAGTGTGTACCTTTTAATTCCTTTTTT---------------------------------TTAATATTAGTTTTG------------------------------------------------------------------------------
>CA2
------------------------------------ATGATAACTTGAAACAGTTTATTTTTCCACTCTCCTGCCAGGTATTTGATGGAAATAGTAGCTTTGATTCACGATTATGTTATACTGTTTTTATTTGGGACC---TTGCTTTTAGTCCTTTTAAACATTTTTTTTACT------------TTCTTTTGTAAGAGATTTTCC---GTTTCCTTTTATGAGAGACACCAATTAGAGAGAGTTTGGACTTTTATTCCTTTTGTAATCCTATTTTTTATTGCTGCCCCTTCCCTTAGTCTTCTTTATGACATGGAAACTTGCCACCTCTGCGGAATAGTCGTAAGAATTATTGGTTGCCAGTGGTTTTGAAGCTATCAC------TTTCCTCAG---CTTGGA---GAC---------------------------------------------------TCGGTCGTTAATTCTTATATGCTTCCT------------TCTGATTCTTCAATTCTTCGTTTGGTAGATGTAGATAATCGGCTGATTATTCCTAGTTTTGTCCCACTCCAGTTTGTGGTGGGTAGTTCCGATGTGATTCATTCTTGGACTGTTCCTTCCTTGGGGGTTAAAATGGACGCCGTGCCTGGTCGTATTAATCAATTCTGTCTTTCTTGTAAGCGTTCGGGAGTTTATTTCGGGCAGTGTTCTGAGATTTGCGGGGCTAATCACAGCTTTATGCCGATCGTTTTAGAAGCTGTTCCTTTTAAAGACTTTATT---------------------------------ACCTTAGGT------------------------------------------------------------------------------------
>Boczekella_fabris_HLJ101
---------------------------ATATTTTCAATGATAACTTGAAATGGTTTTTTGTTTCACAATGGATCCTCTAATATGATAGAAAGAGTTGTATTCATACATGATTACGCTATAATGTTTATACTATCTGTT---CTTTTTCTAGTTTTTTATTCTTTTGTAGTTCTA------------GCTTCTTCAGGTTTCAGAAGA---ACAGTATTTTATGAAAACCATACCTTAGAGAATTGCTGGACCTTAGCTCCTTTTTTTATTCTATCCTTTTTAATTATTCCTTCACTGTCTTCCCTCTATATTTTGGATTCTTGTTTCTTTTGTGGGGTAGTAGTAAAAATTGTTGGTCATCAGTGGTATTGAACCTATTTT------ATTAAT------AACGGT---TCT---------------------------------------------------ACCTCTTTCGATTCCTACATA------------------ACTAGAGATAGATTTCTTCGACTGGTCGATGTAGATAACCGTTTAATTATACCTCTTTATACACCAATTCGGTTTATTTGTACCTCTATAGACGTCATTCATTCTTGGACTGTTCCTTCTTTAGGTTTTAAGATAGACGCAATTCCGGGGCGCCTGAATCAGTTTTGCACCTTGATTAATCGTTCTGGGGTATATTTTGGACAGTGTTCAGAAATTTGTGGTGCTAACCACAGCTTTATACCTATTGTTATGGAAGTATTAGAT---------------------------------------------------------------------------------------------------------------------------------------------
>Bipassalozetes_perforatus
------------------------------------ATGCCTAATTGAATAGCTTTGTCCTTTCAAGACAGAATCTCTCCTTCTATAGAACACATTTTGTTTTTTCATGATCACGCTATAGTTATTTTAACTTTGGTA---ACTGTTTTAACTCTTTATTTAGTTGTGTCTTTG------------GTTATTACCAACAAATTTAAT---AAATTTGTTATAGAAGGACAAGAAATCGAGACTATTTGAACTATTCTGCCCGCTTTGCTTCTGGTTTTTATTGCTCTTCCTTCTTTGAAAACTTTGTATCTTATAGAGGACACAAAGACCCCTAAGATGACTATTAAAATCTCGGGGCACCAATGGTATTGGTCTTATGAG------TATACCTCT---CTTAAT---TTA---------------------------------------------------TTGGAGACAGAGAATTTCATGGAAAACTCT------------------AATGTTCTTCGGCTATTAAAGACCAGAGAGCTGCTTTATCTTCCTGTAAACATATTAATTCGTTCATTAATTACATCTGCGGACGTGATTCATTCTTGGACTATCCCAACGCTTGGGATTAAGGCAGATGCTTTACCCGGACGTTTGAATCAGGTTTTCCTATTCTCTAAGCGTGTTGGGATTTTTACCGGGCAATGCTCTGAAATTTGTGGTACAAACCATTCTTTTATACCTATTATGGCTCGAGTTAGGGGCCCTAAGGCTTTTATC---------------------------------TCTAGAATTGAGACCTTA---------------------------------------------------------------------------
>Asternoseius_sp.
------------------------------------ATGATAACATGAAATAACATTTCTTTTCCTGATAGTAATTCACCTTTAATAGAACAACTTTTATTTTTTCATGATCATTCAATAATTATTATTAGTATAATT---ACTATTCTTACCTCATATTTCATAATTAATATT------------ATATTAAATAATTTATCAAGA---CGATTTACTCTTGAACATCAAGAAATTGAAACTATTTGAACTATTCTTCCAGCAATTGTTTTAATATTCATTGCTCTTCCTTCTCTTCATCTACTTTATCTCATAGAAGAAACTTTTAATCCTTCCATTACACTAAAAATTATTGGTCATCAATGATACTGATCTTATGAA------TATCCAGAA---TTT------AAC---------------------------------------------------ATCTCATTTGACTCTTTTATAATTCCTGAA---TCCACCCTCCAAGATAATATATTTCGTCTTATTGAAACAGATAACCGTATTGTTCTTCCCTTTAATATCAATACACGAATTCTAATTACTGCCGCTGATGTTCTTCATTCTTGAACTATTCCTTCTTTAGGAATTAAAATCGATGCAGTTCCTGGTCGTCTTAATCAACTTCAATCTATTCCTAAACGACCAGGTTTATTCTTTGGTCAATGCTCAGAAATCTGTGGGGCTAACCATAGATTTATACCGATCTCTTTAGAAGTTACATCCATCAAAAATTTTTCT---------------------------------AATTGAATTAAAAATTCTTCATTGAATGGCTGA------------------------------------------------------------
>Argyroneta_aquatica
------------------------ATAAATAAACTTTTGTCAACTTGAGGATCTTTATATTTCCAAAATGGAGTTTCTCCTGTGATAGAGGAATTGATTTTTTTTCATGATCACACTATAGTGGTTATATTAATAATT---ACTGTAGTAGTTGGGTATTTATTGTTAAATGCT------------TGTATAAATTTTTATTATAAT---GTGAATCTATTTGAAGGACAAGAATTGGAAAGAATTTGAACAATTCTTCCTTGTGTGTTTTTGTTGTTTATTGCTTTTCCTTCACTCCGTTTATTATATGTGATGGAAGAAATAGAGGGCTATGAGATAAGAGTTAAGGTTTTAGGTCATCAGTGGTATTGGTCTTATGAA------TATAGAGAT---TTAGGA---TTT---------------------------------------------------AAAATGTTTGATTCTTATATATTATCTGAT---------GATTCA---AGAATGTTTCGTTTGTTGAATGTGGATAATAGTCTTATTATTCCTTATAAAACAAATATCCGAATAATTATTTCTAGAATGGATGTGATTCATTCATGGACTATTCCATCTTTAGGGGTGAAAATTGATGCTGTTCCTGGCCGTTTAAATCAATTGTCTTTAATATTTAATCGTATAGGTGTATTTGTAGGTCAATGTTCTGAAATTTGTGGGGCAAATCATAGATTTATACCGGTTTTAGTGAGTGTTGTTCCTCGAGTTGAGTTTTTAGAA------------------------------ATATGA---------------------------------------------------------------------------------------
>Argas_lagenoplastis
------------------------------------ATGTCTTCATGATCAAATATCATATTTCCTAACAGAAATTCTCCAATTATAGAACAACTAATTTTCTTTCATGACCACTCCATAATAATTATTAGAATAATT---ACCATAATCACCCTTTATATAATTATTAATACC------------ATAATGAACAAATTTTCTAGC---CGATTTTTAATAGAAGGTCAAGAAATTGAAACCTTATGAACCATTATTCCAGCTATAATTTTAATTTTTATTGCACTTCCATCCCTTCGCCTCCTTTATCTAATAGAAGAATCTTTTTATCCAACTATAACTTTAAAGGTATTAGGACATCAATGATATTGAACATATGAA------TATCCAGAT---TTT------AAT---------------------------------------------------GTTGAATTTGACTCCTTTATGCTCCCCCTA---TCTGAAAGAAGAAAAAATTCATTTCGACTACTCGATGTAGACAACCGAATAATTATCCCACTTAACACCAATATCCGATTCCTAATCTCATCAGCTGATGTAATCCATTCCTGGACATTACCCGCTTTAGGAATAAAAATAGATGCTATTCCTGGCCGACTAAACCAATTATTTTCCACAGCTAATCGGCCAGGAATCTTCTATGGTCAATGCTCTGAAATTTGCGGTGCTAACCATAGTTTTATACCAATCTCCATGGAAATTACATCTTCAAAAAATTTCCTA---------------------------------AATTGAATTAAAAATATA---------------------------------------------------------------------------
>Ardeacarus_ardeae
------------------------------------ATGCCAAGTTGAATGAATTTAGGTTTTCAAGATTCTTGTTCTCCATTCATAGTTGAACTAGTTAGCTTTTATGATTATGTAATGGTTTTAATAACGGGGATT---ATTTTTCTTATTTTATATATTATAACTTATATA------------ATAACAAGTAAATTTTATTAT---AAAAGTTTGTCGGAGGGTACTTTTATCGAAGTTGTTTGGTCTGTTGTTCCTGTTTTTTTACTTGTTGTTTTGGTATTACCTTCTATTAAGATTCTTTATTTAATGGAGGATATTAAAAGTCCTTCCATAACTTTTAAAGTTATAGGTCATCAATGGTATTGATCTTATGCT------GTTCCTCTT---TTTAAA---AATTTTTTTTTTAAATTAAATAATGAGATTTTTGATTTT---------------TATGAATTTGATTCTATACTGGAAGAAGAT------AGA------------TTCCCTCGTCTTTTAGAATGTAATGATGAATTAGTTATTCCTATTAATTCTACCTCTCGTTTTTTAATTTCTTCTGGTGATGTTATCCATTCTTTTACTATCCCTTCTTTAGGTGTAAAGGTTGATGCTTTTCCTGGTCGTATTAATCAGCTATTTTTGAATCCCATGCGTTTGGGAATCTTTTACGGTCAGTGCTCTGAAATTTGTGGTAGTAATCACTCTTTTATACCTATCATATTAAAGGTTGTTGACTTAAAAGAATATGAT---------------------------------TCTATTAGGGGATGATATTTAGTAGATCTTTTAGAAGAAGAATTTAGGAAAAGTTTTTTAGGTTTT---------------------------
>Apodiptacus_toxicodendri_FJ25
---------------------------------ATAATGATAACTTGAAACAGAATTTTTTTTCACTCGCCGAGCTCAGTCTTAATAGAAACAGTCATTCTAATACACGACTATCTGATGCTAATTTTAGTCTCTATT---TTAGTTATGGTTATATTTAATATAATTTTCATA------------TTCAAACTCAAATATTTTAAC---TTAGAATTTTTTGAACACCATCAAATAGAAACAATTTGAACTATTGTCCCTTTTATTTTACTTGTGTTTATCATCGTCCCTTCTCTAAAATCACTTTATGTATTGGACAGTTGTGTATTTTGTGGATTGAATTTAAATATTGTAGGCCACCAATGATACTGGTCATATTTT------TACAAAGAA---TTGACA---GAC---------------------------------------------------AGCATAATTGACTCATACATAGTGACA------------ACAGAATTTAGAAAAATTCGTTTATTAGAAGTAGACAACAGATTAGTCGCGCCCGCTTTAATCCCTATGCGATTTTTAGTAACATCCAGAGATGTCCTGCATTCATGAACTATCCCTTCATTTGGAATTAAAATAGACGCTGTTCCAGGACGAATCAATCAATTTTGTCTCTCCTTAAAGCGAACAGGGGTCTTCTTCGGACAATGCTCTGAAATTTGTGGAGCCAATCATAGTTTTATACCTATCGTTATAGAAGTTGTTAGAACTAAGGACTTTATT---------------------------------AAACTAATT------------------------------------------------------------------------------------
>Apodiptacus_sp._E11
------------------------------------ATGATAACTTGAAACAGAATTTTTTTCCATTCCCCCAGATCTATTTTACTAGAAATCGTAATTTTAATGCACGATTATTTAATAATACTTCTTATGTCTATT---CTGACAATAGTATTAATTAACATAGCTTACAGC------------GCACTAGAAAGAGATTTTAAC---TTAGAATTTTTTGAGAGACATCAATTAGAAAGCATCTGGACAATCGCCCCATTTATTTTGCTAGCTTTAATCATTGCCCCCTCACTTAAGTCTCTTTACTTATTAGATAGGTGTATTTTCTGTGGTATAACTGTGAGCATTATGGGACACCAATGGTACTGATCATACTTT------TTCAAAGAA---ATATCA---AAT---------------------------------------------------TTAAGATTTGATTCTTACATAATAAGA------------ACAGAATCTAGAAACCTCCGATTAATTGATGTAGATAATCGTTTAGTCATCCCAAATTTTATGCCTATTCGATTCATGGTCTCTTCAAGAGACGTCCTTCATTCGTGAGCTATTCCATCATTCGGTGTGAAAATAGACGCCGTACCAGGACGATTGAACCAGTTTTGTTTATCAACTAAACGTACAGGAGTATTTTTTGGTCAATGCTCAGAAATTTGCGGAGCAAACCACAGTTTCATACCTATCGTTTTAGAATCAATTCCACTAAAAAATTTTATT---------------------------------AACATAATT------------------------------------------------------------------------------------
>Apodiptacus_castaneae_Z377
------------------------------------ATGATAACTTGAAATAGATTATTTTTTCACTCTCCCAGATCAATTTTGATAGAAGTGGTAATTTTAATGCATGATTACCTAATAATAATTTTAATTTCAATT---TTAATAGTAGTTTTATGAAATATATTTTTTAAT------------TTAATCAGAAAAAGTTTTAAC---TTGGAATTTTTCGAAAGACATCAGTTGGAAAGGGTTTGAACAATTGCACCATTTATTTTACTTATTTTCATTATTACTCCTTCTTTAAAATCTTTATATATACTAGATAGGTGTATTTTCTGTGGGTTAACAGTAAGAATTGTAGGACACCAATGATACTGGTCATACTTT------TTTAAAGAA---CTTTCA---GAC---------------------------------------------------TTAATATTTGACTCATACATAATAAGA------------ACAGGTTCTACCAACCTCCGGCTAATCGACGTAGACAACCGTTTATGTATCCCAAACTACGTGCCTATTCGGTTTTTAGTTTCCTCAAGTGACGTTTTACATTCATGAGCCCTGCCTTCGTTTGGTGTAAAAATGGATGCAGTCCCAGGGCGATTAAATCAATTTTGTTTATCTATAAAACGAACAGGTGTATTTTTTGGTCAATGCTCGGAAATTTGCGGAGCTAACCACAGTTTCATGCCCATTGTAGTAGAATCAATCCCTTTAAAAAATTTCATA---------------------------------AATTTAATT------------------------------------------------------------------------------------
>Amphitetranychus_viennensis
------------------------------------ATGACAAATATAAATTCTTTTTGGATACAAAATTTTAATAATATTATAATAAAGAATATAGATATTTTTAATTTATCAATTACAAATTTAATTATTGTTTTA---AGAATTTTTTTAATAATTTTAATCTATTTTTTT------------ATAATAAATCGAAGATCTATA---ATTTTTATAAATGAAAGAAATGAATTAGAATTATTTTGAACTGTTATTCCTGCTATTTTAATTTTAATTATTTCTTTACCTTCAATATTTTTATTATATTGTTATGAAGAAAATAAGTTTTCTTTCATAGATGTAAAAATTATAGGTAATCAATGATATTGAACTTATGAA------TTTCCTAAT------------AAA---------------------------------------------------ATAATAATTGAAAGATATATT------------------AAAAGTAGAAATTTAATTCGTTGTTTAAATACAAATAATTCTTTAATTTTACCTAGAAATAAATTTATTCGTTTAATTATTTCATCTAATGATGTTCTTCATTCTTGAACTATCCCTAGTTTAATAATAAAAATAGATGCTGTACCTGGTCGTTTGAATATAATATTTTTAAATAGAAGCAAGAGATTGCTGTTAAAAGGACAATGTTCAGAGATTTGTGGTATTAATCATAGTTTTATACCTATTAGTTTGTTTATTTTAAAATTA------------------------------------------------------------------------------------------------------------------------------------------
>Ammothea_carolinensis
------------------------------------ATGCCAATATGAAATCATCTAAATTTTCAAAATAGAAATACTCCTACAATAGAACAATTAATTTTATTCCATGATCATACTATAATAATTTTAATTACTATT---ACATTATTCATTATTTATTTCATAATTATATCA------------ATTTTAAATAAAAATACTAAT---AAATATTTAATAGAAAATCAACAAATTGAAACCATCTGAACAATAATTCCAGCATTTATTTTAATTTTAATTACAATTCCATCTCTACGAATTTTATATTTAATAGAAGAGATTTTTAACCCAATTATTACCATTAAATCTATTGGTCATCAATGATACTGATCCTATGAA------TATTCAGAT---TTTAAT---AAT---------------------------------------------------ATTGAATTTGATTCCTTTATAATACCTCAA------------AAAGAATCACTTATTCGACTTCTAGAAGTAGACAACCGAATAATTATTCCTATAAATAATACTATCCGAATTATTACAACATCTATAGATGTTATTCACTCTTGAACTATCCCTAGATTAGGGGTAAAAATAGATTCTATTCCAGGTCGAATTAATCAATCTATAATTAATCCTTCTCGGCCTGGAATTTATGTAGGACAATGTTCTGAAATTTGTGGATCCAACCATAGATTTATACCCATTATTATAGAAAGTATTAAATTAAACAATTTTATT---------------------------------AATTGAATTAAATCATTT---------------------------------------------------------------------------
>Amblyomma_cajennense
------------------------------------ATGATAACATGATCTCAAATTACATTTCCTGATATAAATTCTCCAATTATAGAGCAAATAGCTTTTTTTCATGACCACTCAATAATAATCATTATTTCTATT---ACTATTATTACAATATATATAATTGTTAATATT------------ATAATAAACTCTTTTACTAGA---CGGTCAATAATAGAAGGACAAGAAATTGAGATTATTTGAACAGTCATTCCCGCAATTACATTAATTTTTATTGCTTTACCTTCCCTTCATCTTCTCTATTTAACAGATGAAATTTTTAATGCCCAAACATCGATCAAAATTATCGGCCATCAATGATATTGGTCATATGAA------TACTCCGAT---TTC------AAT---------------------------------------------------AAAGAATTTGACTCATTTTTAATTCCAGAA---ACAGATCTAGATATCAATTCATTCCGTCTTTTAGAAACCGATAACAATTTAATTATTCCATTTAATACTATAATTAAATTTCTAATCACATCAGCTGATGTTATTCACTCATGAACCATTCCATCACTAGGAATAAAAATGGATGCTATTCCAGGGCGACTTAATCAGACATTCTCAATTGCTAAACGTCCTGGGCTATTTTTTGGACAATGCTCTGAAATTTGTGGTACTAACCATAGATTTATACCTATTTCCCTAGAAGTTTCCTCTGTTAAGAATTTTTTA---------------------------------AATTTTATTAAAATT------------------------------------------------------------------------------
>Allothyrus_sp.
------------------------------------ATGTCAACATGATCAAATATTATATTTCCTAATAGAAATTCTCCGGTTATAGAACAACTAATTTTTTTTCATGATCATACTATAATTATCATTATTATAATT---ACTATTCTAGTATTTTATATTATAATTAATTCA------------ATCTTTAATAAATTATTATCT---CGATTTTTATTAGAAGGACAAGAAATTGAAACTATTTGAACAATTCTTCCTGCAATCACTTTAATTTTTATTGCATTACCATCACTTCGTCTTCTATACCTAATAGAAGAATCATTTATACCTACTTTATCTCTAAAAGTTATAGGACATCAATGATATTGATCATATGAA------TACCCAGAT---TTT------AAT---------------------------------------------------ATTAAATTTGACTCCTTCATAATTCCTCAA---AATGAATTAAATATCAACTCATTTCTTCTACTAGACGTTGATAATCGTGTAATTATCTCATATAATATCAACATACGAATTCTTATTTCATCTTATGATGTTATTCATGCATGATCAATTTCAAGATTAGGAATAAAAATAGATGCAGTACCAGGTCGTCTTAATCAAATTTCTTTATTTTCTAATCGTCCTAGGATTTATTTCGGACAATGTTCTGAAATTTGTGGAGCTAATCATAGATTTATGCCTATTTCTATAGAAATTACTTCTATCAAAAATTTCTTA---------------------------------AAATGAATTAATACAATAAAT------------------------------------------------------------------------
>Aculus_sp.nov._Z388
---------------------ATTCTAAAGAATAAAATGATAACTTGATTCAGAAGATTTTTTCAATCTCCTTCCTCTAATTTAATAGAAACAGTGATTTTGATACACGACTATGTTATAATATTCTTAACTTCGATT---TTAATCTCTATTATTTATTTAATAATAATCTCT------------ATAAAAGTTAAGAATTTCAAT---AAGGAATTTTTAGAACATGAACAAACAGAAATAATCTGAACATTAATTCCTTTCTTAATCTTAACTTTCATTGCAATTCCGTCATTAATTTCTCTCTACTCTCTTGACAGATGTTCATTCTGCGGGTTCAGAATTAATATTGTTGCCCATCAATGATACTGGAGGTATGAG------TATAAAAAT---ATTCTA---AAT---------------------------------------------------ATAAATTTTGACTCATATATACAAACC------------TCTGAAAAAAATTATCTCCGACTAACAGAAGTAGACAATCGACTAGTTCTACCATCAAACATTCCAATACGCTTTAATCTTACATCAGCCGATGTTATTCACTCATGAACAGTTCCAAGAATAGGGGTGAAAATAGACGCAATTCCTGGACGTGTTAATCAATTCTGTTTTGCTCCGAAACACTCTGGTATTTTTTTTGGGCAGTGTTCAGAAATTTGCGGAGCAAATCATTCTTTCATACCTATTGTAGTCGAGGCAATCCCTTTTAAAAAGTTCTTG------------------------------------------------------------------------------------------------------------------------------
>Aculus_sp.nov._Z316
------------------------------------ATGACTACTTGAAATGGAATTTTTTTTCATTCACCTTCTAGACTTATAATGGAAATTGTTACTTGTATGCATGACTATGTTATACTGTTTCTTTTAAGGGTT---TTAATTTTTGTTCTTCTTAATATTATCTATTTA------------GTTGTAATTAAAGAATTTAAT---TTAAATTTCTTTGAAAATCATATGTTGGAGTATATTTGGACAATTATTCCTTTTTTTTTGTTATTATTTATTTTAATTCCTTCTTTGAAAACAGTTTATTTGGCTGATAGATGTATTTTTTGTGGGATAAGAATTAATGTAATAGGCCATCAATGATACTGAAGATATTTT------TATAAAGAT---TTATTT---TGT---------------------------------------------------TCATTTTTTGATTCTTATATAGTCCCT------------TCAAATGATAGGCTCATTCGCCTTTTGGAGGTAGACAATCGGCTTATTATTCCAAATAATTTTCCTTTACGATTTTTAGTTTCATCAGCAGACGTTATTCATTCTTGAACTATCCCTTCTTTTGGTGTAAAATTTGATGCTATTCCTGGGCGTATCAGCCAATTTTGTCTTAATTCTAAACGTTCTGGGGTATTCTTTGGCCAATGTTCAGAAATTTGTGGAGCTAATCATAGATTTATACCTATTAGATTAGAAGTATCACCTTTTCATAAGTTTTTT---------------------------------TCTTTG---------------------------------------------------------------------------------------
>Aculus_sp.nov._HEN16
---------------------------------ATAATGACAACCTGGAGTAGATTGTATTTTCATAGACCTTCTTCTTTTATAATAGAGTTGGTTTCTTCCATGCATGATTATGTATCTATATTCTTATTTAGAATT---TTAATTGTAGTTCTCATAAATCTGTCCTATGTA------------TCCATTTGCAAGAGTTTCAAT---CTAGAATTTTTTGAAAATCACCAGTTAGAAACTGTTTGAACCATTTTACCCTTCGTCCTCCTTATTTTTATTGTTATTCCCTCTCTTACTTCTCTTTATATGTTAGACACCTGCCTATTTTGTGGTATGACTCTCAGGATTATAGGACACCAATGATACTGAAGTTATTTT------TATAAAGAT---TTAAAA---GAA---------------------------------------------------TTTTTTTTTGATTCTTATATGGTCAGG------------TCTGATGAAAGAAATATTCGCTTATTAGAGGTGGATAATCGTATTATTGTTCCTACCTTTATACCCGTGCGGTTTCTAGTATCTTCTTCAGATGTAATTCACTCGTGAACCATTCCTTCTTTCGGTATCAAAATAGATGCGGTACCAGGTCGAATTAACCAATTTTGTTTTTCCTCTAAACGCTCCGGAGTTTATTTCGGTCAGTGTTCTGAAATCTGTGGAGCTAATCATAGATTTATACCAATTGTAATAGAATCCATACCTTTTAAGAGATTTATT---------------------------------AACATTCTA------------------------------------------------------------------------------------
>Aculus_sp._GZ134
------------------------------------ATGACTACCTGGAATAGACTATACTTTCATTCTCCTTCATCTTTCCTTATAGAGTTGGTTTCTTTGATACATGATTACGTGTCATTATTTCTATTTTCAATT---CTTATTATCGTCATGATAAATATTTACTATACT------------TTTACTATCAAAAAGTTTAAC---TTAGAGTTTTTTGAGAATCATCAAATTGAGTCAGTTTGAACTTTTGTTCCTTTTTTTTTGTTAATCTTTATAGTTATTCCCTCTTTGGCTTCGTTGTATACTTTAGATACTTGTCTTTTTTGTGGGCTTACTATTAGTATTATAGGTCACCAATGATACTGAAGTTACTTC------TACAAAGAT---ATTCAA---GAA---------------------------------------------------TTTTTTTTTGATTCTTATATAGTACCTAGA---------AGAGAAGGGGGAAGAATTCGACTTTTGGAGGTGGACAATCGAGTGGTTATTCCAAGTCATTTGCCGGTACGATTTTTAGTCTCATCCTCGGATGTGTTGCATTCTTGAACTATTCCTTCGTTTGGGGTGAAGATGGATGCGGTTCCCGGGCGAATTAATCAATTCTGTTTTTCTTCCAAACGTTCAGGAGTGTTTTTTGGCCAGTGTTCAGAGATTTGTGGGTCCAATCACAGGTTTATGCCTATTGTTATGGAATCCATCCCCTTTAAAAGATTTTTT---------------------------------TCTTTACTTTTT---------------------------------------------------------------------------------
>Aculus_schlechtendali_CA18
------------------------------------ATGACTACATGAAATAGGCTGTATTTTCACTCTCCCTCCTCTTTTATGATAGAATTGGTTTCCTCGATGCATGATTATGTCTCCATGTTTCTATTCAGTATT---CTTATTGTAGTTTTGATAAACTTAAGATATGTA------------GGTATTTGTAAAAAATTCAAC---CTAGAATTTTTTGAGGATCACCAATTAGAAACAGTCTGAACTATTTTACCTTTTCTTCTCTTAATTTTTATTGTTATTCCTTCTCTAACGTCTCTCTATATGCTAGACACTTGCCTATTTTGTGGTATAACTCTCAGAATTATAGGGCATCAGTGGTATTGAAGTTATTTC------TATAAAGAT---ATTAAA---GAG---------------------------------------------------TTTTTTTTCGAGTCTTACATGTTACCT------------TCCGAAGATAGAGAAATTCGATTGCTCGACGTAGATAACCGAATTGTAGTCCCTACTTTTATGCCAGTCCGATTTCTAGTTTCTTCATCAGATGTTATTCATTCTTGAACTATCCCTTCCTTTGGGATCAAAATAGACGCTGTCCCGGGTCGGATTAATCAATTCTGTTTCTCCTCCAAACGCTCTGGAGTTTATTTCGGACAATGTTCTGAAATTTGTGGGGCTAATCACAGATTCATGCCTATCGTAATGGAGTCCTTACCTTTCAAAAGATTCATA---------------------------------AATCTACTA------------------------------------------------------------------------------------
>Aculus_populi_HEN13_MT1
------------------------------------ATGACTACTTGGAACAGAGTTTTTTTTCAGTCTCCCTCTAGAGTTTTAATAGAACTAGTTTCGATTATACATGATTATGTGTCTATTTTTCTTATGTCAGTT---TTGATTGTTGTCATTCTAAATATCTCATACACT------------TTTAGATTTAAAACCTTCAAT---TTAGAGTTTTACGAGAATCATCAAATTGAATCTGTCTGGACGGTAGTTCCTTTTGTTTTACTAATCTTTATGGTAATTCCTTCCCTATCTTCTTTGTACATGTTGGATACTTGTCTTTTTTGTGGTTTAACTATTAGAATTATAGGACACCAATGGTACTGAAGATATTTC------TATAAAGAT---TTTAAA---GAA---------------------------------------------------TTTTTTTTTGATTCCTATATAGTTCCT------------AGGGAAGATTCACCAATTCGTTTATTAGAAGTGGATAATCGAGTTCTGATTCCTGAGTCCCTCCCGGTTCGATTCCTGGTGTCTTCTTCTGATGTTCTTCATTCTTGAACTGTACCTTCTTTTGGGGTGAAGATAGATGCTGTCCCTGGGCGAATCAATCAATTTTGTTTTTCCTCTAAGCGCTCGGGGGTATTTTTTGGGCAATGTTCGGAAATCTGCGGAGCTAACCATAGTTTTATACCTATTGTAGTTGAATCCGTTCCTTTTAAAAATTTCTTT---------------------------------TCTTTAGTTTTT---------------------------------------------------------------------------------
>Aculus_ligustri_HEN33
------------------------------------ATGACTACTTGAAACAGAGTTTATTTTCATTCTCCTTCTTCTTTTTTAATAGAGTTGGTTTCTTGTATACATGATTATGTTTCTATGTTTTTATTTAGGACT---ATGATCATAGTCCTTTTAAATTTGACATATGTT------------ACTTTTTCAAAAAATTTTAAC---TTAGAATTTTTTGAAAACCATCAGTTAGAGACTGTTTGGACTATTCTACCTTTTTTGCTTCTTATTTTTATTGTTATTCCTTCTTTAACATCTCTATATATATTAGACACTTGTCTCTTTTGCGGGATGACTTTAAGAATTATGGGTCACCAGTGGTATTGAAGGTACTTT------TATAAGGAT---CTCAAA---GAG---------------------------------------------------TTCTTCTTTGATTCTTACATACTACAC------------GCGAATGAGAGAAATATCCGTCTTTTGGACGTTGATAATCGTATTATTGTGCCTACTTTTATACCTGTTCGATTTTTAGTTTCATCCTCTGATGTTATTCATTCGTGGACAGTGCCTTCTTTCGGGATCAAAATAGATGCAGTTCCAGGCCGGATTAATCAATTTTGTTTCTCTTCTAAACGTTCGGGGGTATTTTTCGGCCAATGCTCCGAAATTTGTGGTGCTAATCATAGATTTATACCCATTGTTTTAGAATCCACTCCTTTTAAAAACTTTATT---------------------------------TCTATTTTC------------------------------------------------------------------------------------
>Aculus_ichnocarpi_GZ124
------------------------------------ATGACTACCTGGAATAGACTATACTTTCATTCTCCTTCATCTTTCCTTATAGAGTTGGTTTCTTTGATACATGATTACGTGTCATTATTTCTATTTTCAATT---CTTATTATCGTTATGATAAATATTTACTATACT------------TTTACTATCAAAAAGTTTAAC---TTAGAGTTTTTTGAGAATCATCAAATTGAGTCAGTTTGAACTTTTGTTCCTTTTTTTTTGTTAATCTTTATAGTTATTCCCTCTTTGGCTTCGTTGTATACTTTAGATACCTGTCTTTTTTGTGGGCTTACTATTAGTATTATAGGTCACCAATGATACTGAAGTTACTTC------TACAAAGAT---ATTCAA---GAA---------------------------------------------------TTTTTTTTTGATTCTTATATAGTACCTAGA---------AGAGAAGGGGGAAGAATTCGACTTTTGGAGGTGGACAATCGAGTGGTTATTCCAAGTCATTTGCCGGTACGATTTTTAGTCTCATCCTCGGATGTGTTGCATTCTTGAACCATTCCTTCGTTTGGGGTGAAGATGGATGCGGTTCCCGGGCGAATTAATCAATTCTGTTTTTCTTCCAAACGTTCAGGAGTGTTTTTTGGCCAGTGTTCAGAGATTTGTGGGTCCAATCACAGGTTTATGCCTATTGTTATGGAATCCATCCCCTTTAAAAGATTTTTT---------------------------------TCTTTACTTTTT---------------------------------------------------------------------------------
>Aculus_huzhongsalixus_HEN37
------------------------------------ATGACTACTTGAGGAAGAATTTACTTTCATTCGCCTTCTTCTTTTATAATAGAACTAGTTTCTTTAATACATGATTATGTTAGAATATTTTTATTCTCAATT---TTAATTGTAGTTATACTAAATCTTTCATATTCG------------TTTGTCTTAAATTCATTTAAT---ATAGAATTTTTTGAAAATCACCAGCTTGAATCCATTTGAACATCTATTCCTTTCGTTCTTTTGGTATTTATAGTAATCCCTTCTTTAACTTCTCTTTATATGTTAGATACCTGTCTATTTTGTGGTATGTCGATTAGGATCATAGGACATCAATGATATTGATCTTACTTC------TATAAGGAT---CTCAGA---GAA---------------------------------------------------TTTTTCTTTGACTCTTATATGATTCCT------------TCTGAAGTTTCTAGCATCCGACTTTTAGAAGTAGATAATCGTTTTTTTATCCCTACTTCTTTGCCTATTCGATTTTTAGTTTCTTCCTCTGATGTTCTTCATTCATGGACAATTCCTTCTTTCGGAGTTAAGATAGATGCAGTACCAGGACGAATCAACCAATTCTGTTTTTCGTCTAAACGTTCTGGAGTATTTTTTGGCCAATGTTCTGAGATTTGTGGGGCTAACCACAGGTTTATGCCCATTGTAATAGAGTCTGTACCTTTTAAAGAGTTTTTT---------------------------------TCCTCTGTT------------------------------------------------------------------------------------
>Aculus_bambusae_SD15
------------------------ATTTTTGTTAAAATGACTACTTGAAATAATATTTCTTTTCAAAATCCTTCTTCTTTTATGATAGAACTAGTCTCTACTATGCATGATTATGTAGCTATATTTTTAGTTTCTATT---TTAATTTTAGTTTTTACAAACTTAATATATTCT------------TTTATATTAAAAAGGTTCAAT---CTTGAATTCTTTGAACACCATCAATTAGAAAGAATTTGGACTTTGATTCCTTTTTTTCTCTTACTCTTTATTGTGATTCCTTCTCTTAGGTCTTTATATATATTAGATAGGTGTCTCTTTTGTGGAATAACAGTTAGTATTATAGGTCACCAATGATATTGAAGATATTTT------TACAAAGAT---TTAAAA---GAG---------------------------------------------------TTTTTTTTTGATTCTTATATAGAACCT------------TCTACTAGAAGTTCAATTCGATTATTAGACGTAGATAATCGGTTGGTTGTTCCTACTTATTTGCCTATTCGATTTTTAGTCTCATCTTCGGACGTTATTCATTCTTGAACTGTCCCTTCTTTTGGGGTTAAAATAGATGCAGTTCCTGGGCGAATCAACCAATTTTGCTTTTCTTCAAAACGAAGAGGGGTCTTTTTTGGACAGTGTTCAGAAATTTGTGGTGCTAATCATAGTTTTATACCTATTGTTTTAGAATCTGTCAACTTTAATAATTTTATT---------------------------------AAATCTTTT------------------------------------------------------------------------------------
>Aculops_taihangensis_Z289
------------------------------------ATGACTACGTGAAACGGGTTTTATTTTCACTCTCCCAGTTCTTTGCTGATGGAGGTTGTGTCTATTCTTCATGATTATATTTCGATGTTTTTGGTTTCTGTG---CTGATCGTAGTCATATTTAATATGAGGTATGTA------------TTTTTTTCTAAAAATTTTAAT---TTAGAATTTTCAGAACATCATGAAATTGAATCCGTTTGGACTGTTGTTCCCTTTGTCCTTTTAGTTTTTTTGCTTCTTCCTTCTTTATCCTCTCTTTATATTCTTGATACCTGCTTGTTTTGTGGCATGACTGTCAGAATCATGGGGCACCAGTGGTACTGGAGTTATTTT------TATAAAGAA---TTCAAA---GAA---------------------------------------------------TTTTTTTTTGACTCCTACATATGCCCC------------TCGGAAGTTTCTTCTATCCGCCTCTTAGAGGTGGATAATTCCCTTTTGGTCCCCACAGCTCTGCCTATTCGTTTTTTGGTTTCTTCTTCGGATGTGCTTCATTCTTGGACTGTTCCTTCTTTCGGCGTGAAAATAGATGCTGTTCCGGGTCGAATTAATCAATTTTGTTTTTCATCTAAACGTTCAGGTATTTTCTTTGGGCAATGTTCGGAAATTTGTGGTGCCAACCACAGTTTTATACCTATTGTTCTTGAATCTGTTCCTTTCAAAGACTTCTTT---------------------------------AATTCTATT------------------------------------------------------------------------------------
>Aculops_sp.nov._Z332
---------------ATATGTTCAAGTAATTTCGTAATGACTACCTGAAATTCTAGATTTTTCCATTCCCCTTCTAGCTATCTTATAGAGATAGTCTCCTGTTTGCATGACTATGTTATACTCTTCCTTTTTTCCACC---TTAATAGTAGTTCTTATTAATATTTGCTACTCC------------TTTTATGCCAAAAGTTTCAGT---CTAGATTTTTACGAAGGTCACGAATTGGAAACTGTCTGAACTTTAATCCCCTTTTTTTTATTGTCGTTCATTGTGGTACCTTCCCTCTCATCCCTTTATCTCTTGGATACTTGCCTTTTTTGTGGTCTTACTATTTCAGTGATAGGGCATCAATGGTACTGAAGGTATTTT------ATAAAGGAT---TTAAGT---TCT---------------------------------------------------GATTTTTTCGATTCTTATATGCTTCCT------------GAAGAGTCCTCCAATATTCGACTTTTGGATGTAGATAATCGAATTATCCTACCAACTTTTGTACCCGTTCGATTTTTGGTCTCATCATCGGACGTGATCCACTCTTGAACTGTTCCTTCTTTTGGAGTGAAGATGGATGCTGTGCCAGGTCGTATTAATCAATTTTGTTTTTCCACTAAACGTTCGGGTATTTTTTTTGGGCAATGCTCAGAAATTTGCGGGGCTAACCATAGATTTATGCCTATTGTAGTCGAGTCTTTACCTTTTAAAAGATTAACC---------------------------------CCAATTTTAATT---------------------------------------------------------------------------------
>Aculops_sp.nov._CA13
------------------------------------ATGACAACTTGAAGAAGTATTTATTTCCAATCCCCTTCTTCTTTTATAATAGAACTAGTATCTACTATACATGACTATGTATCTTTATTTCTAGTAAGAATT---TTAATTCTCGTACTTATAAATTTATCCTATATT------------TTTTTTATTAAGAAATTTAAC---CTCATATTTTTCGAGAATCATCAGTTAGAGACCGTATGAACCTTTTTACCTTTCGTTTTATTAGTGTTTATTGTGGTGCCGTCCCTCTCTTCTCTCTATATATTAGACACTTGTCTTTTCTGTGGTATGACTATTAGAATTATAGGGCATCAGTGATATTGAAGCTATTTC------TATAAAGAT---CTTAAG---GAA---------------------------------------------------TTTTTTTTTGATTCTTATATAGTTAGT------------TCTGAAGAGTCTTCTATTCGTTTGTTAGATGTAGACAATCGAATTGTAGTCCCTACGTTTATACCTATTCGATTCCTCGTGTCCTCTTCTGATGTGCTTCACTCTTGAACTGTCCCCTCCTTCGGGGTGAAAATAGATGCTGTACCCGGGCGAATTAATCAGTTTTGTTTTTCCTCTAAACGCTCAGGAATTTTTTTTGGTCAATGCTCAGAGATTTGCGGCGCTAATCATAGATTTATGCCTATTGTTATAGAATCCGTGCCTTTCTCTAAATTAATT---------------------------------AATATCTTC------------------------------------------------------------------------------------
>Aculops_sp._CA47
------------------------------------ATGACTAGTTGAAATAGATTTTTTTTTCATTCGCCTAGAAGGTTTCTCATGGAGCTGGTAGCTGTAATGCACGACTATGTAATGATATTCCTTCTTTCCACC---CTTATTTTGGTTTTATTTATACTTTTTTATTCA------------TCCTCTCTAAAATTTTTTAAC---TTAGAATTTTTTGAGAATCACCAGTTGGAATCTATTTGAACGATCATTCCTTTTTTTCTGTTAATTTTTATTGTTGTCCCTTCTTTAACTTCCCTTTATATGTTGGATACTTGTTTCTTTTGTGGGCTCACAATCAGGATTATAGGGCATCAGTGATATTGATCTTATTTT------TACAAAGAC---TTTAAG---GAA---------------------------------------------------TTTCTTTTTGATTCTTATATAAGGCCC------------TTAGAAAGGAGAAACATTCGCCTTCTTGATGTAGACAACCGTCTTCTTATTCCTTCTCATCTTCCTTTACGATTTTTGGTTTCTTCCTCTGATGTAATTCATTCTTGGACTATTCCCTCATTCGGAGTTAAAATAGATGCCATTCCTGGACGTATTAACCAATTTTGTTTTTCATCCAAGCGTTCGGGTATTTTTTTTGGCCAATGTTCAGAAATTTGTGGGGCCAACCATAGGTTTATACCCATTGTTTTAGAATGTGTTCCTTTTAAAAATTTTATC---------------------------------TCCCTTCTTTCT---------------------------------------------------------------------------------
>Aculops_sinensis_HEN18
------------------------------------ATGACTACTTGAAACAGAGTTTATTTTCATTCTCCTTCTTCTTTTTTAATAGAGTTGGTTTCTTGTATACATGATTATGTTTCTATGTTTTTATTTAGGATT---ATGATCATAGTCCTTTTAAATTTGACATATGTT------------ACTTTTTCAAAAAATTTTAAC---TTAGAATTTTTTGAAAACCATCAGTTAGAGACTGTTTGGACTATTCTACCTTTTTTGCTTCTTATTTTTATTGTTATTCCTTCTTTAACATCTCTATATATATTAGACACTTGTCTCTTTTGCGGGATGACTTTAAGAATTATGGGTCACCAGTGATATTGAAGGTACTTT------TATAAGGAT---CTCAAA---GAG---------------------------------------------------TTCTTCTTTGATTCTTACATACTACAC------------GCGAATGAGAGAAATATCCGTCTTTTGGACGTTGATAATCGTATTATTGTGCCTACTTTTATACCTGTTCGATTTTTAGTTTCATCCTCTGATGTTATTCATTCGTGGACAGTGCCTTCTTTTGGGATTAAAATAGATGCAATTCCAGGCCGGATTAATCAATTTTGTTTCTCTTCTAAACGTTCGGGGGTATTTTTCGGCCAATGCTCCGAAATTTGTGGTGCTAATCATAGATTTATACCCATTGTTTTAGAATCCACTCCTTTTAAAAACTTTATT---------------------------------TTTATTTTC------------------------------------------------------------------------------------
>Aculops_sinensis_GZ38
------------------------------------------------------ATTTATTTTCAAACTCCTTCTTCTGTATTATCAGAATCTGTGGGGTTCTTACATGACTTTGTAATAATATTTTTATATAGAGTT---TTAATAGTTGTAATTTCTATATTTATAATAATC------------TTTTTTAGAAAAAAATTCAAC---AGACTATTCTTTGAGAGTGATCAGTTAGAAGCAGTTTGAACTGTAGTCCCTTTCGTCATTCTAGTTGTTATTGCTATTCCTTCTATAAAATCTTTATATATACTGGACAGCTGCGTTTTCTGTGGTTTGTCTGTTCTTATTACTGGCCATCAATGGTACTGAACCTACCTA------AATAACATT---GTCAGA---ACT---------------------------------------------------TTAGAATTCAATTCTTACATACTATTAGAT---------GAAGAGGGCGCCCCCTTACGATTAATCGACACCGACAACCGATTAGTAGTCCCATCTAGTATCCCTATCCGATACTTAGTGACTTCTTCGGATGTAATCCACTCTTGAACTATTCCTAGCCTAGGCATAAAAATAGACGCTGTCCCTGGCCGTATTAATCAATTTTGTACTGCAACTAAAAAATCAGGTATCTATTTTGGTCAGTGTTCGGAAATTTGCGGGAGAAACCACAGTTTTATGCCCATTGTTATAGAATCTTTAAACATTAAATCAATT---------------------------------------------------------------------------------------------------------------------------------
>Aculops_lobuliferus_CA42
------------------------------------ATGACCACTTGGAATAGATTGTATTTCCACTCTCCCTCTTCTATCCTAATAGAATTAGTGTCCACCATACATGATTACATTTCAGTATTTTTGTTTTCCGTT---ATGATTGTAGTCCTATTAAATATTTGTTTCACT------------TTTAGGTTTAAATCATTTAAT---TTGGAGTTTTTCGAGTACCACCAATTAGAGTCAGTCTGAACTGTTGTACCATTCGTGCTCTTAATTTTTATGGTAATTCCTTCACTTTCTTCTCTTTACATACTTGATACTTGTTTGTTTTGTGGCTTAACAATTAGCATCATAGGGCACCAATGATATTGGAGATATTTC------TACAAAGAC---CTAAAA---GAA---------------------------------------------------TTTTTTTTTGATTCCTACATGATTCCT------------CATGAAGAAAGCAAAATTCGACTACTCGAAGTAGATAATCGAGTTATCGTTCCTGAGTCTATTCCTGTTCGATTTTTGGTATCTTCTTCTGACGTTCTTCATTCCTGGACTGTTCCTTCATTTGGAATTAAAATGGATGCTGTCCCAGGTCGCATCAATCAATTCTGTTTTTCATCAAAGCGTTCTGGAATTTTTTTTGGGCAATGCTCCGAAATTTGTGGTGCTAACCATAGGTTTATACCAATTGTAGTTGAATGCGTTCCCTTCAAAAATTTCTTT---------------------------------TCTCTAATTACT---------------------------------------------------------------------------------
>Achelia_bituberculata
---------------------------------------------------------------------------------ATTATGGAACAGCTTATTTTTTTTCATGATCATACTATGATAATCTTATTAGTAATT---ACTTTATTCGTAATTTATATAATAATTATTTCA------------TCCTTAAACAAAAATATTGAT---AAATTATTAATGGAAAATCAAGAAGTAGAGATTATTTGAACTATGATGCCAGTATTAATTTTAGTTTTAATTACAGTACCATCATTACGAATTTTATATCTTATAGAAGAAGTTAACTCTCCACTTTTAACTATTAAATCTATTGGCCATCAATGATATTGAAGTTATGAA------TATTCTGAT---TTTAAT---AAC---------------------------------------------------TTAGAATTTGATTCCTTTATACTTCCTCAA------------AATGATAGGTTAGTGCGTTTACTTGAAGTAGATAATCGAATGGTTGTACCTATTGATACAGATATTCGAATTCTTACTACATCCATAGATGTAATTCATTCTTGAACTATCCCATCTTTAGGGGTGAAAATGGATTCTTTACCAGGTCGTATTAATCAATCTGTATTTAATGTAATTCGCTCTGGTGTTTATGTAGGTCAATGTTCAGAAATTTGTGGTGCTAATCATAGATTTATGCCTATTGTTATAGAAAGTGTAAGTATAAATTCTTTTATT---------------------------------AATTGAATCAATAATTTTTCATTAAGTAACCTAAGTCTTAAGGTG------------------------------------------------
>Aceria_pseudoligustri_kadono_FJ31
------------------------------------ATGACTACTTGGAATAGAATTTTTTTTCATTCTCCTTCTACTTATATAATAGAATTAGTTTCAATTATGCATGATTATGTTTCTCTTTTTTTATTAAGAATC---TTAATTATAATTGTATTTAATTTAACTTATATT------------TTATTTTTAAAAAATTTTAAT---TTAGAGTTCTTTGAGAACCATCAATTAGAAACAATTTGAACTATTTTACCTTTCTTGCTTTTAATTTTTATCTTAATTCCCTCTCTGTCTTCTTTATATATGTTAGATACATGCATATTCTGTGGGATAACTTTAAGAATTATAGGTCATCAATGGTATTGAAGGTATTTT------TATAAAGAT---TTAAAA---GAA---------------------------------------------------TATTATTTTGATTCTTATATGCTTCCT------------TTGGAAGAAAGCAAAATTCGTTTACTAGATGTCGATAATCGAATTTTAATTCCTACTTTTATTCCTATTCGTTTTTTAATTTCTTCTGCTGATGTAATTCATTCCTGGACTTTACCTTCTTTTGGGATTAAAATAGATGCTATTCCCGGACGAATCAATCAATTTTGTTTTTCTTCTAAACGTTCTGGAGTTTATTTTGGTCAATGTTCAGAAATTTGTGGAGCTAATCATAGCTTTATACCCATTGTTCTTGAGTCTTTGCCTTTCAAATATTTTATT---------------------------------TCATTATTT------------------------------------------------------------------------------------
>Aceria_aloinis_BJ2
ATCTGCCTATATGTGAGAAAAAGTTTAATAAATATAATGACCACTTGGAATAATATCTTTTTTCAAAGACCTTCATCTTTTAGAATAGAATTAGTTTCAATTATACATGATTACGTTTCTATGTTTTTAATTTCTATC---TTTATTTTAGTTTTTATAAATTTATTTTATACC------------TTTTTTTTTAGTAAATTTAAT---TTAGAATTTTATGAAAATCATCAATTAGAAAGAGTTTGAACTATTATTCCATTCTTTTTATTAATTTTTATTGTGCTTCCTTCTTTAACTTCATTATATATATTAGATAGTTGTCTTTTTTGTGGGATAACCATTAGAATTATAGGACATCAATGATATTGAAGATACTTT------TATAAAGAT---TTGAAA---GAA---------------------------------------------------TATTATTTTGATTCTTATATAGTACCT------------TCTTCTGAAAGAAGGCTACGTTTATTAGATGTTGATAATCGTCTCATTATTCCTACCTTTATGCCTGTTCGATTTTTAGTCTCATCCTCGGATGTTATTCACTCATGAACAATTCCTTCTTTTGGGGTTAAAATAGATGCTGTTCCAGGTCGAATTAACCAATTTTGTTTTTCTTCTAAACGAAGGGGAATTTTTTTTGGACAATGTTCTGAAATTTGTGGGGCTAATCATAGTTTTATACCTATTGTTTTAGAATCTTTACCTTTTAACAAATTTTTA---------------------------------AAACTTTTT------------------------------------------------------------------------------------
>Acarus_farris
------------------------------------------------------------------------------------ATAAGAGAATTGTCTTCTCTACATGATCATGTAATAACTATTATAATTGTTGTA---ATTTTTTTTATTTGTTATATTATAATCTTTATG------------GTGGTTGATTCTAAATTTTAT---AAATTTTTATCAGAAGGTACTTTTGTTGAAACTATTTGGTCTATGGTTCCTGCTTTTCTATTAATTATTCTAGTTTTACCTTCTATAAAAGTTCTTTATATAATAGAAGATATTAAATCTCCTGTTATCTCATTTAAAATTATTGCTCATCAATGATACTGAACATATGTG------TCTCCTATG---TTTAAA---ATATTAACATTTTGTAAAGAAGGTGCCATGCAAATATTT---------------TATGAGTATGATTCTATAATAGAAGAGTAT------AAACTTTCTTCTCAGTTTCCCCGTCTTTTAGGATGTTCTTCTAATTTAGTATTACCAGTGAATACTACTTCACGGTTAATAATTACATCTACAGACGTAATCCATTCTTTTGCTGTTCCTACTTTAGGTTTGAAAGTAGATGCTCTTCCTGGTCGTATTAATCAGTTATTCTCCAACCCTTCTCGAGTAGGGATATTCTTTGGCCAATGTTCTGAAATTTGTGGTTCAAATCACTCTTTTATACCAATCATAGTAAAAATTTGTACTATAGAAAATTTTGAC---------------------------------AATTTCAGTAAGAGTTTTACTTTAGAAGAAATTGAAAATATGATTTTT---------------------------------------------
>Acarhis_gen.nov_Z277
---------------------------------------ATAACCTGATCCAGAATATTCTTTAACTCGCCTTCTTCTTCACTGATAGAATTAGTAATTTTAATACATGATTACGTTATAATTATTTTAATATCAATC---ATAATTTTAGTCTTAATAAATATATATTTTTCA------------TTTAAATTAAAATACACAAGA---ATAGAATTTTTTGAAAATCATCAATTAGAAAGGATCTGAACTGTGATTCCATTTATTATCCTACTATTTATTTTAATTCCTTCTTTGAACTGTTTGTACATACTAGACAGCTGTATATTCTGTGGTTTAACTATTTCAATTATAGGGCACCAATGATATTGAAGATACTTT------TACAAAGAT---TTAAGT---ATA---------------------------------------------------AACTATTTTGATTCTTACATGGTTTCA---------------GATAGGAAAAATATGCGATTAATCGATACGGACAATCGTGTAATTATCCCAACCCTAATGCCTATACGGTTCCTTGTTAGATCCTCGGACGTAATTCACTCTTGATCTGCCCCATCTTTTGGGGTGAAAATAGACGCCATTCCAGGGCGGATTAATCAATTTTGCTTTTCTTGTAAACGGTCTGGAATTTATTTCGGTCAATGCTCTGAAATCTGTGGTGCGAACCATAGATTTATACCTATTGTTGTAGAATCTATCTCAATGAAAGAATTCATA---------------------------------AAGATAATC------------------------------------------------------------------------------------
>Abacarus_sp.nov._HEN45
---------------------------------ATAATGACTACATGGAATTCTCTACTTTTTCAGCACCCTTCTTCTTTTATGATGGAGCTAGTTTCCGTAATACATGACTACGTTTGCTTATTTCTTTTGTCCGTT---TTAATCTTGGTATTTATGAATCTTTCTTATTCT------------CTTTATTTCAAAAGTTTTAAT---CTAAGATTCTATGAGAACCACCAATTAGAGAGAGTATGAACCATCGCTCCATTTTTTCTTCTCATTTTTATTTTACTTCCTTCTTTGTCTTCTTTGTACATGTTGGATAGGTGTCTTTTTTGCGGTTTATCTGTTAGAGTGATGGGACATCAATGGTATTGAAGTTATTTT------TACAAAGAT---TTAAAA---GAA---------------------------------------------------TTTTTTTTCAACTCTTATATACTACCT------------AGGGAGGATAGGGGTATTCGATTATTAGAAGTAGACAACCGCTTAGTGGTCCCTACTCACATTCCAATTCGGTTTTTGCTTTCTTCTTCTGATGTTCTTCACTCTTGGACAATTCCTTCTTTCGGCATTAAGATGGATGCTGTTCCCGGCCGCATTAATCAATTTTGTTTTTCTTCCAAACGGAGGGGGGTGTTCTTTGGGCAGTGTTCTGAAATCTGCGGAGCTAACCACAGATTTATGCCTATTGTGTTAGAGTCTGTCTCTTTCGAAAATTTTCTT---------------------------------TCTATGTTT------------------------------------------------------------------------------------
>Abacarus_sp._HEN47
---------------------------------ATAATGACTACATGGAATTCTCTACTTTTTCAGCACCCTTCTTCTTTTATGATGGAGCTAGTTTCCGTAATACATGACTACGTTTGCTTATTTCTTTTGTCCGTT---TTAATCTTGGTATTTATGAATCTTTCTTATTCT------------CTTTATTTCAAAAGTTTTAAT---CTAAGATTCTATGAGAACCACCAATTAGAGAGAGTATGAACCATCGCTCCATTTTTTCTTCTCATTTTTATTTTACTTCCTTCTTTGTCTTCTTTGTACATGTTGGATAGGTGTCTTTTTTGCGGTTTATCTGTTAGAGTGATGGGACATCAATGGTATTGAAGTTATTTT------TACAAAGAT---TTAAAA---GAA---------------------------------------------------TTTTTTTTCAACTCTTATATACTACCT------------AGGGAGGATAGGGGTATTCGATTATTAGAAGTAGACAACCGCTTAGTGGTCCCTACTCACATTCCAATTCGGTTTTTGCTTTCTTCTTCTGATGTTCTTCACTCTTGGACAATTCCTTCTTTCGGCATTAAGATGGATGCTGTTCCCGGCCGCATTAATCAATTTTGTTTTTCTTCCAAACGGAGGGGGGTGTTCTTTGGGCAGTGTTCTGAAATCTGCGGAGCTAACCACAGATTTATGCCTATTGTGTTAGAGTCTGTCTCTTTCGAAAATTTTCTT---------------------------------TCTATGTTT------------------------------------------------------------------------------------
>Abacarus_sp._GD111
------------------------------------ATGACTACTTGAAATTCTATTTTTTTCCAATTTCCTTCTACTTTCTTAATGGAGTTGGTCTCAATTATACATGACTATGTCTCTATATTTTTGATCTCTATG---CTAATTTTAGTTTTTATGAGTCTAATTTTTCCT------------ATTTTTTTTAAAAAATTTAGT---TTGAATTTTTTTGAAAATCATCAATTGGAGAGTCTTTGGACAGTGGCTCCATTTTTTTTGTTGTTATTTGTCTTAATTCCTTCTCTATCTTCTTTATATATGTTGGATAGATGTTTGTTTTGTGGGGTGTCTTTAAGGATCATAGGGCACCAATGATATTGGAGATATTTT------TATAAAGAT---TTAAAA---GAT---------------------------------------------------TATTTTTTTAATTCTTATATATTGACA------------TTAAATGATAGTAGAATCCGATTATTGGATGTGGATAATCGATTAGTGATTCCGAGGTTTCTTCCTATCCGATGTTTAGTTTCCTCTTCAGATGTTCTACACTCTTGGGCTGTCCCTTCTTTTGGAGTGAAGATAGATGCAGTTCCTGGTCGTTTGAATCAATTTTGTTTTTCTACAAAACGTAGAGGGATTTTTTTTGGTCAATGCTCTGAAATTTGTGGAGCTAACCATAGGTTTATGCCTATTGTAGTGGAATCTATTTCTTTCAATAAATTTGTT---------------------------------ACTCTTTTCTCT---------------------------------------------------------------------------------
>Abacarus_sp._CA9
------------------------------------ATGACTACTTGAAATGGAATTTTCTTCCAAAATCCATCATCCTTTATAATAGAGCTGGTTTCAGTTATACATGATTACGTGTCCATATTTTTAGTCTCAATC---TTAATTCTAGTTTTTATAAATTTAGCTTATTCT------------TTCTTTTTTAAAAACTTTAAT---TTAGAATTTTATGAAAATCATCAGCTGGAAAGAATCTGAACCCTGGTTCCCTTTTTTCTTTTAATTTTCATTGTTATTCCTTCTTTAACCTCTCTTTACATATTAGATAGGTGTCTCTTTTGTGGTATAACTATTAGAATTATAGGTCATCAATGGTACTGAAGTTACTTC------TACAAAGAC---CTTAAA---GAT---------------------------------------------------TACTTCTTTGACTCCTACATAGTTCCT------------TCTAGGGATAGGTGTGTTCGTCTCTTAGACGTGGATAATCGGTTGATAATTCCCACTTTCTTACCTGTTCGTTTCTTGGTCTCATCATCAGATGTTATTCACTCTTGGACAGTCCCCTCTTTTGGTTTGAAAATAGATGCAGTCCCAGGGCGAATCAATCAATTTTGTTTTTCTTCTAAACGAAGGGGAATTTACTTTGGTCAATGTTCTGAAATTTGTGGAGCAAACCATAGTTTTATACCCATTGTCTTGGAATCAGTTCCTTTTAACAAATTCATT---------------------------------AATTTTTTT------------------------------------------------------------------------------------
>Abacarus_sacchari_GD130
------------------------------------ATGACTACTTGGAATTCTTCTTTTTTTCAGAATCCTTCTTCTTTTCTAATGGAGGTGGTTTCTATTATACATGATTATGTTTGCATATTTTTGTTATCTATC---TTGGTTTTGGTATTTATAAACATGGTTTATTCT------------TTATTTTTCAAGAGGTTTAGT---CTAAATTTTTATGAAAATCATCAATTGGAAAGGGTTTGAACTATAGCCCCCTTTTTTCTTTTATTGTTTATTGTGATACCTTCTCTTTCTTCACTTTACATACTTGATAGATGTCTTTTTTGTGGTATGTCAATTAGAATTATGGGACACCAATGATATTGAAGTTACTTC------TACAAAGAC---TTAGAA---AGT---------------------------------------------------TTTTTTTTCAATTCTTATATATTACCA------------GCGGAGGAAAATTTTGTGCGTCTTTTAGATGTTGATAATCGCCTTATTTTACCAAGATTTCTCCCCATTCGATTTTTAGTTTCCTCTTCAGATGTTTTACATTCTTGAACTGTCCCTTCCTTTGGGGTAAAAATAGATGCAGTTCCTGGTCGAATTAATCAATTTTGTTTCTCTTCTAAACGTAGAGGAGTATTTTTTGGCCAATGTTCCGAAATTTGTGGTGCTAATCATAGGTTTATGCCCATTGTTCTTGAGTCTGTGTCTTTTGATAAGTTTTTG---------------------------------CAGTCCATC------------------------------------------------------------------------------------
>Abacarus_oplismeni_GZ33
------------------------------------ATGACTAGATGAAATTCTATCAGTTTTCAAAATCCTTGCACCTTCATGATGGAGTTAGTTTATATTTTACACGATTACGTTTGTATGTTCCTTTTATCCATT---CTAATTTTAGTATTCATGAATCTCAGTTATTCA------------TTTTTTTCTAATAGATTTAAT---TTAGGGTTTTACGAAAATCATCAATTGGAAAGGGTTTGGACTGCAGCCCCCTTTTTTTTGTTAATCTTTATTGTCATTCCCTCTTTAAGTTCCCTTTACATACTTGATAGATGTTTATTTTGTGGTATATCAGTTAGGATTATAGGTCACCAATGATACTGAAGTTACTTT------TATAAGGAT---TTAAAA---GAA---------------------------------------------------TTTTTTTTTAATTCTTATATGATTCCT------------TCTGATGAGACTTCTATTCGCCTTTTAGATGTGGATAATCGACTTGTAGTTCCTAGATTTTTGCCTATTCGGTTTTTAGTCTCTTCTTCCGATGTCCTTCATTCTTGGACTATTCCTTCTTTTGGAGTGAAAATGGATGCTGTTCCAGGTCGAATTAATCAGTTTTGTTTCTCTTCTAAACGTAGGGGTATTTTCTTTGGTCAGTGTTCTGAGATTTGTGGGGCAAACCATAGATTTATACCCATTGTCCTAGAATCTGTTTCTTTTGAGAATTTTATT---------------------------------TCTATTTTT------------------------------------------------------------------------------------
>Abacarus_oplismeni_GD129
------------------------------------ATGACTACTTGAAATTCTTCTTTTTTTCAGAATCCTTCTTCTTTTCTGATGGAGGTGGTTTCTATTATACATGATTATGTTTGCATATTTTTACTATCCATC---TTAGTTTTAGTATTTATAAACATGGTTTATTCT------------TTATTTTTTAAGAGATTTAGT---CTAAATTTTTATGAAAATCATCAATTGGAAAGGGTGTGAACTATAGCCCCCTTTTTTCTTTTATTGTTTATTGTGATCCCCTCCCTCTCTTCACTTTACATACTTGATAGGTGTCTTTTTTGTGGGATGTCGATTAGGATTATGGGGCACCAATGATATTGAAGCTACTTC------TACAAAGAC---TTAGAA---AGT---------------------------------------------------TTTTTTTTCAATTCTTATATGTTACCT------------GCGGAGGAAAATTTTGTTCGTCTTTTAGATGTTGATAATCGTCTTATTTTACCAAGATTTCTTCCCATTCGATTTTTAGTTTCTTCTTCGGATGTTTTACATTCTTGAACTGTCCCCTCCTTTGGGGTAAAAATAGATGCAGTTCCTGGTCGAATCAATCAATTTTGTTTCTCTTCCAAACGTAGAGGAGTATTTTTTGGCCAATGTTCTGAAATTTGTGGGGCTAATCATAGGTTCATACCCATTGTTCTTGAGTCTGTGTCTTTTGATAAGTTTCTG---------------------------------CACTCCATT------------------------------------------------------------------------------------
>Abacarus_oplismeni_GD121
------------------------------------ATGATAACTTGAAGAAGAGTATTTTTTAACTCACCAAATTCTAATAATATAGAGTGCATTATTATAATAAATGACTATGCTACTATATTCATTATATCTATT---TTAATGTTAGTTTTTATGTCAATAGTTAGATTA------------AAAAGAAATAAATTATTCAAA---TTAAATTTTATAGAAGAAGAACAAATTGAAATTATCTGAACTATTATTCCATTCTTAATTTTAATAATGATTATAATCCCATCTTTAACATCTTTGTTTATGTTGGACAGGAATTTGGCTTCAGGCCTATCAATTATAGTAGTTGGACATCAATGATATTGGAGGTACTTC------TACAAAAAT---ATATCT---ATA---------------------------------------------------CCTTCATTTGATTCATATATAAATAACTCA---------AGAGATTTCTATGAAGCTCGATTATTAGAAGTAGACAACTCTCTGATTGTACCTAATTTAATACCTTCACGTTTTATAGTCACATCAGCAGATGTATTACATTCATGAACAGTTCCTAGGATGGGATTTAAAATAGATGCAGTACCAGGACGGTTAAATCAAATATCAATTGCTCCTAAACATACAGGTATTTTCTTTGGACAATGTTCGGAAATTTGTGGAGCAAATCATAGGTTCATACCTATTTGTGTTGAAGTGGTTACCCCTTCTGAGTTTATA---------------------------------AACATAATC------------------------------------------------------------------------------------
>Abacarus_bambusae_GD118
------------------------------------ATGACTACTTGGAATAGAATTTTTTTTCAATCTCCATCTTCTTTTATAATGGAGCTTGTCTCTACTATACACGATTATGTTTGCATATTTCTTTTATCTATT---TTAATTTTAGTTTTTCTAAATCTAATTTATTCT------------TTTTTACTAAAGAGGTTTAAT---TTAAATTTTTTTGAGAATCATCAATTGGAAAGCGTATGGACTATTGCGCCCTTTTTTCTTTTGTTATTTATCGTAGTTCCTTCTTTAGCCTCTTTGTATATGTTAGATAGCTGTTTGTTTTGTGGTATGACTATTAATATTGAAGGACACCAATGATATTGAAGTTATTTT------TATAAAGAT---TTGAAA---GAA---------------------------------------------------AATTTTTTTGATTCTTACATGGAGTCT------------GCTGAAGTCACATCTATTCGATTATTAGATGTGGACAATCGTTTGGTCATTCCAACATTTCTTCCTATTCGGTTTCTTCTTTCTTCCTCAGATGTTATTCATTCTTGAACAATTCCTTCTTTTGGAGTTAAAATGGATGCTATCCCAGGACGTATTAACCAATTTTGTTTCTCTTCTAAGCGTAGGGGGGTTTTTTTTGGACAGTGCTCTGAAATTTGTGGGGCTAACCATAGGTTTATGCCTATTGTGATGGAGTCTGTTGATTTCAATCATTTTATG---------------------------------AAAGTAATT------------------------------------------------------------------------------------
