# Supplementary material for: Phylogenomics resolves the higher-level phylogeny of herbivorous eriophyoid mites (Acariformes: Eriophyoidea)
Source: BMC Biol. 2024 Mar 22;22:70. doi: 10.1186/s12915-024-01870-9 (PMC10960459; doi:10.1186/s12915-024-01870-9)
Supplement: Supplementary file 3 — Additional file 3. Original untrimmed alignments by Gblocks v0.91. [file 12915_2024_1870_MOESM3_ESM.zip › Additional file 3/NU/COX3.fasta]

>Zygoribatula_sp1.
---------------------------------------------------------------------------------------------------------------------------------------CCATTTCATTTAGTAGATGTAAGACCTTGACCAATCTTAGCGTCAAACGGAGCCCTTTCTTTAGTTCTAGCAGGTTTGTTAATAGTAAAT---CTAGTAAACAAAAAAATTATTATAATATCCTTTATCTTA------ACAATTCTCGTA---GCTTATTCATGATGACGAGATGTTCACCGAGAATCAACAACACAAGGA---AATCAT------------------------------TCAGATATAGTAATAAATGGTTTAAAAACAGGAATAATTTTATTCATCACATCAGAAATTTTCTTTTTTGTTTCATTCTTTTGAGCTTTCTTCCACAGAAGAATTTCACCAACAGTAGAATTAGGACAAAGATGGCCACCTCTTTCAATTCATCCTTTTAACCCTATAAGAATCCCTCTTCTAAATACTATTTTACTTCTTTCTTCGGGAGTAACTGTGACATGAGCACATCATGAAATA---CTA---AAGAAAAATTTTAACAAATCAAGGATAGCTTTATACTTAACTATTTTGCTAGGAATAGTATTTTCTATATTTCAAGCATTTGAATATATT---------GAAGCTCCT------------TTTAGCATCTCAGATTCATCCTTTGGCTCAAGCTTTTTCATGGCTACTGGATTCCATGGGTTACATGTAATTATCGGCTCAGTATTT---TTATTAATCTCAATACAACGATTCAACAAAATAATTAAC---ACATCAGATCATATTATTGGATTCGAATGTGCTGCTTGA------TATTGACATTTTGTT---------GATGTAGTATGATTATTTCTT---------------------TACTCTATAATT---------------TACTGATGGGGAGCT------------------------------------
>Z392
---------------------------------------------------------------------------------------------------------------------ATGATTATAAAAAGTCATCATTACTACATGGTAAACCCCAGTCCGTGACCTCTAATCTTATCAATTAGAGTTTTTAATCTTCTTTTTTCTTTACTAATTTTTTTGAAA---TCAGGATTCTTTTTTTCTTTTTTATTGAACTTATTATTT------TGCAGATTAGGT---GGAATTTTTTGGTGGTCATCATATAGAGGAGAGATAACTCTAGAAGGT---TTTTCC------------------------------TCTTTCAACATAGACGATAGAATTAAAATAGGAATAGTCCTCTTTATTAGTTCAGAAATCTTCTTTTTTTTTTCTTTTTTTTGATCTTACTTTCATTTTTATCTAAGCCCTTGCCTAGAAACTAGCCTAGCTTGGCCTCCTTTACTAGTAGAGCCTTTTTCATTTTTAAATGTGCCTTTGGTTAATACGATGGTGCTAATATTTTCAGGTACTACTGTAACTTTGTCCCATTATTTTCTT---ATT---GAAGATAATATAAAATGAGCTAAATTTTACTTAATATTAACTTGAGTACTAGGCTTAATCTTTACAGGGTTACAAGCACAAGAATATTTG---------TCTTCATTT------------TTTGGGATTTCTGACTCAGTTTTCGGCACTTCTTTTTTTATATTAACGGGGTTCCACGGTATGCATGTACTGATTGGTACTATCTTT---TTATTGATTGTATTTCTTCGTTTAATTAAATTATCAAAT---TTTAAATTTGAATCCCTAAGATTCGAGTTAGCATCTTGA------TACTGGCATTTCGTA---------GATGTAGTCTGAATTTTTTTA---------------------TATTTCTTATTG---------------TACTATTTAAATAGA------------------------------------
>Z382
---------------------------------------------------------------------------------------------------------------------ATGATCACAAAATCCCATTACTATTTTCTTTTATCATACAACCCATGGCCTATAATTTCAAGTATTAACTCATTTTTGCTACTGTTTTCTTTCTTGCTATTTTTAAAG---TTTAGGGATGCGCTAATATTTTTGTTGAGAGCCGTTAAC------ATCTTTATCTGG---TCAATAATCTGATGGCTTAATTATAGAGGGGAATTAAATTTGACAGGA---GTGGAT------------------------------TCTTTCAATTTAAGGGGTGGAATTAAAATTTCCATGTTATTATTTATTTCTTCTGAAGCTTTTTTCTTTTTTTCTTTTTTTTGGTCTTATTTTCATTTTTTACTTTCACCAACAATAGAAACAGGATTGTGTTGGCCTCCTTTTAGGGTTGAATCTTTCGACTGTCTTAATGTTCCTTTAATTAATACCCTAGTACTCATGTCTTCTGGTGTTACTGTCACCTTGAGCCACCATTATTTA---ATTAAAAATTCTAAATTTAGTTTT---AACTTTTATCTCTTTTTAACGATTTTATTGGGTGCTATCTTTACATTTCTTCAAGGAATGGAATATTCT---------AGATCTTTA------------TTCAGAATTTCGGACAGTACCTTTGGTAGTTCTTTTTTTGTTTTGACGGGGTTTCATGGTATTCATGTTATAATAGGAGCTATTTTT---CTTCTGACGGTTTTTTTACGTAATTTCAAAATAGTTTCC---ATGAAAATAGAATTTTTGAGATTTGAGCTCTCTTCTTGA------TACTGACACTTCGTA---------GATGTTGTTTGAATCTTTTTG---------------------TATTTTATTATT---------------TACTACTTAAATAAT------------------------------------
>Z344
------------------------------------------------------------------------------------------------------------------------------------------------ATGTTAGCTTATAGGCCCTGACCTTTAATTTTAAGCCTTAGTGCCTTTAATTTATTTTTTTCAGGTTTAGTTTTTTTAAAA---ATAAATCAATTCGATTGCTTGCTATTAAACATTTTTTTG------CTAAGAATAGGA---AGATTTTTTTGATGAGTATTTTATAGGGGAGAATTTAACTTAGAAGGA---AAAGAT------------------------------TCTTTTAGACTGGAAAAAGGATTAAAATACTCTATACTTTTATTTATTTCTTCCGAGGTATTTTTCTTCTTTTCATTTTTTTGGTCATATTTTCATTTTTTTTTAGCTCCGTCTTTAGAAGTAAGAATAATATGGCCACCAATAGAAGTAAGGATATTTGAATATTTGAATATTCCATTAATTAACACCCTTCTGTTACTGAGTTCTGGAGTAACTATTAGTATTAGACATTATTTAATA---ATC---AAAGGAACAATAAATGGATCACAAAAGTTTTTAGCTGTTACTATTATGCTAGGTTTAATTTTTTCTTTACTTCAGATTGAAGAATATAAT---------AGTTCTTTT------------TTTAGTATTAGAGACTCTAGATTTGGTACAACTTTTTTTATACTAACAGGATTTCATGGGATTCATGTGATCGTTGGTACTATTTTT---CTTTTTACTTCTCTTATACGGTACAATAAAATAAGTTCC---AATAAAATAAGGTGTTCAAGATTCGAGTTAGCTTCTTGA------TATTGACACTTTGTT---------GATGTAGTTTGAATTTTTTTA---------------------TACTTCGTCTTG---------------TACTATTTAAATGAT------------------------------------
>Z343
---------------------------------------------------------------------------------------------------------------------ATGATCAGAAAGAGGCATCAATTTTTTTTAATTCAACATAGTCCTTGACCTGTTTTAATTATATTAAATTCTTTCAATATTTTTATGTCAATTTTTAGTTTTATTAAA---TTAGGTCAAAACAATTCTATAATTTTTAATTTTTTCTGT------TTAATAATGGCT---AGTTTCTACTGATGAAATTTTTACAGGAGCGAATTTAATTTAGAAGGT---AAAGAA------------------------------TCTTTTAATTTTACGTTAGGTGTTAAATACGCAATGATTTTATTCATTTCTAGAGAAGTATTCTTTTTTTTTTCTTTCTTTTGATCTTACTTTTTCAGTTACTTAAGTCCTTGCCTAGAATTTGGGTCAGTGTTTCCTCCTTTTAATTTAAGAATATTTGATTGTCTAACAACTCCCTTAATTAATACATTTATTCTGTTGGCTTCAGGGATCACTTTAACTATTAGGCATGCTTGTAAT---TTG---ATAGCTAATTACAAAGGATTTCAAAATTTTTTATTGTTTACTGTAATATTAGGAATAACCTTTTCTTTTCTTCAATTTATTGAATATAAA---------TCGTCAATA------------TTCGAGTTGAGAGATTCCATATTTGGTAGAAATTTTTTTATACTAACAGGATTCCACGGTTTTCATGTTGTAATCGGGACTGTTTAT---TTATTTTCCTGCTTGACTTCTATTAGGTCCTATAACAGC---------ACAGAATGTTTAAAATTTGAACTTTCATGTTGG------TATTGGCATTTTGTA---------GATGTCGTTTGAATTTTTCTT---------------------TACTTTTTTTTG---------------TATTATTTAAATAGA------------------------------------
>Z318
---------------------------------------------------------------------------------------------------------------------ATGATCAACAGTACTCACCATTACTACCTTTTGAGCCCTAGGTCTTGACCATTTTTTATTAGATTAAGTTGCTACAATCTATTTTTGTCTTTTTTTTATTTCGTCAAG---TTTAATAATACTATTATTTTTTTGATTTGTGTTATGTTA------AGTGCGATCTTC---TCTCTTTTTTGATGGATTACATATAGTATAGAGTTTAACTTAGAAGGC---AAAAAT------------------------------TCCTTTTCTCTTGAGTCTGGGGTGAAGATAGGTATGATTCTTTTTATTTCGTCAGAAGTGTTTTTCTTTTTTTCTTTTTTTTGGTCTTATTTTCATTATCTTTTATCCCCCTCTTTAGAGTTGGGATTATTTTTTCCGCCAGTATCTGTAGAATTTTTTGATTACACTAGGGTTCCCTTTATCAATACTTTGGTTTTGATAGGCTCAGGATTGACTGTGACGGTGAGCCATTATTATTTC---ATA---GAGAATAAGAAAAAAAACGGGATGTTCTGATTGATTTTAACTATTTCTTTGGGGATCCTATTTTCTTCCTTCCAGCTTATGGAGTATAAC---------AGATCCTTC------------TTTTCCATTAGGGATGGAAGTTTCGGGTCAACATTTTTTGTTTTAACTGGTTTTCATGGGATTCATGTTCTAGTGGGTTCCGTTTTC---TTAGCAGTTGCTTCTCTCCGGATGATAGGTCTCAATTCA---TCTGGCCCTAGCTTTATGAGTCTTGAGCTAGCTTCATGG------TACTGGCATTTTGTG---------GATGTAGTTTGAATTTTTTTA---------------------TATTTTTTCTTG---------------TACTACATAGTAGAT------------------------------------
>Z296
---------------------------------------------------------------------------------------------------------------------ATGATTATAAAAAATAATTATTTTTTTTTGCTCCCTTTAAGATCTTGGCCAATTCTTATTAGTTTCGGATCTTTTAATTTAATATTTTCTATATTGATTTTATTTAAA---TACGGAAACTTTGATTCTATTATTTTAAGTGCTACCTCT------TTATTATTATTA---ACGTTTTTTTGGTGGATTACTTATTCTAAAGAATCCAATTTTAAAGGT---ATAAAT------------------------------TCTTTTTATTTAGAATTAGGTATTAAAATATCTATAATTTGATTCATCTGTTCCGAAGTATTTTTCTTTTTCTCTTTTTTTTGAAGATATTTTCATTTCTTTTTAAGTCCTAGAATGGAGTTAAGATTAAGATGGCCCCCTTTGGGTGTAACTTCTTTTAATTACATCAATGTTCCTCTTATTAATACCATAATTTTGCTATCTTCAGGAGTTACAGTTACAATCTCCCACCACTTTTTA---AAC---AATTCTAATATTTATAAGTTTTGTCTATTTATAATATTAACTGTATTATTAGGTTTATCTTTTTCGTTTTTTCAATTTTTAGAGTATAAA---------AGATCATTT------------TTTTCGTTAAGAGATAGGACCTATGGTTCTTCTTTTTTCATTCTAACTGGGTTTCATGGGATTCATGTAATTATTGGTACTATTTTT---TTGTTAACATCAGCAATATTAGGTATAAAAATTTATTCT---AATTGATGTAATATTTTAAGATTTGAAATATCCTCTTGA------TATTGGCATTTTGTT---------GACGTTGTTTGGATTTTTCTA---------------------TATTTTTTTTTG---------------TACTATCTCACGTGA------------------------------------
>Xenillus_tegeocranus
------------------------------------------------------------------------------------------------------------------------AAAAAAAAATTTAATCCCTTTCACCTAGTCGAAATCAGACCTTGACCAATTATCTCCTCAAGGGGAATCTTTTTATTAATATTAAGACTATTAATCATAATAAAC---AAAACCAAAAAAGTTTCAGTAATCCCTAGAATATTATTA------ACAATATTAATT---GCATTCTCATGGTGGCGAGATGTTCACCGAGAGGCCTCCACACAAGGA---CTACAT------------------------------TCTCCCGTTGTTATAAATGGAATAAAGATGGGTATAATCCTATTCATCTCATCAGAAGTGCTCTTTTTCATCTCTTTCTTTTGAGGCTTCTTTCACAGAAGAGTATCCCCCAATATAGAAGTAGGGCTTGTTTGACCCCCAAAAGAAATTCAAACATTTAACCCTATGAGAATCCCTCTTCTAAACACGATTCTCCTTCTATCATCGGGGGTGTCTATTACATGATCCCATCATGCTATA---CTA---ATAAAAAAATATAAAGAATCTACATCATCCCTACTAACAACAATCCTACTAGGAATAATTTTTTCCCTGCTCCAAAGATTTGAGTACAGA---------CAAGCCCCC------------TTCACCCTATCAGACTCAGTCTATGGAACTACATTCTTCATACTAACAGGATTCCATGGAATCCACGTATTAATTGGAACATCATTC---TTAATTGTATCCATAGTACGATTCAAAATAATATTTAAC---CCGCACACACACGTGGTTGGATTTGAATGTGCTGCATGA------TATTGGCATTTCGTT---------GATGTTGTGTGATTATTCCTT---------------------TATTCAGTAATC---------------TATTGATGAGGAAAC------------------------------------
>Walchia_hayashii
---------------------------------------------------------------------------------------------------------------------------AAAAAACTCCAACACACACACTTAGTAAATCCAAGTCCATGACCCATTACAGGAGCCATATCAGCAATAATAATAACTCTATCAACAGTAATTATAATATAT---AAAAAAAACAATACAATAATAATAATAGCAACAACATTA------TCAATAATCACA---TTCTTTTCATGAAGAAAAGACATTTTAACTGAATCTTCAATAGAAGGA---CAACAC------------------------------TCTAAAAAAACATCATCTACACTAAAACTTGGAATAATTCTATTTATTGTATCCGAGGTATTTCTTTTCGTCTCAATATTTTGAGCATTCTTCCATTCCTCAATATCACCATCAATAGAAGTAGGAATAATTTGACCCCCAAAAAACATCTTTCCATTCAATTACGAAGAAATCCCCATAACAAACACCATCATTCTAGTTTCCTCAGGAGGAACACTAACAATATCACATCACCTTTTA---TTA---AAAAAAAGAATTAAAATATCAGCAACCATACTAATAATTACAGTAAATCTAGGAATTACATTCACAGCCATACAATTAATTGAATATATA---------GAATCAAAA------------TTTTCAATCAACGATTCAGTATTCGGAGCATCATTCTTCATAGCCACAGGACTTCATGGAGCCCATGTAATCGTAGGATCAACCTTT---TTAACAGTAGTCCTATTTCAAATAAAAAACCTAAAATCA---ATAACATACCAATTCTTAAGTTTTGAAATAGCAGCATGA------TATTGACATTTCGTA---------GATGTAGTATGACTATTTTTA---------------------TTAATCTCAATC---------------TATTGATGAGGATCT------------------------------------
>Vittacus_cannabus_HEN44
------------------------------------------------------------------------------------------------------------------------ATAACCAAAACAAACTATTTCTTTTTGCTAAAGAACAGATCATGGCCTCTTCTTTCTAGAGTTGGGTCGTTCAATTTACTAATATCTATACTAATCTTCTTGAAG---TTTGGGGTGTTCTTACCAGCTACATTAAGAATTTTTTCT------CTATCTATTTCC---AGATTTTACTGATGAATAGAGTATAGGCGAGAAATAGGAATT---GGT---AGGTCT------------------------------TCTTCATCTTTGGAATCTGGTCTAAAATCTTCGATAATTCTTTTTATTTCTTCTGAAGTATTTTTTTTCTTTTCTTTCTTTTGGAGATATTTTCATTTCTTACTTAGACCTTCTATAGAGGTAGGCGTCACATGACCGCCTATGGAAATTCTTCCTTTTGAATTTATTAATGTTCCCCTTATTAACACTCTGATCCTTCTTATATCTGGGGTTACAGTTACTCTATCACATCATTATCTT---TTT---GCAGGGGAAAAAATAAAATTTTCCATGTTTCTATTTTCTACTATCGCAATAGGAATAACTTTCAGTACACTTCAATATCTTGAATATAAA---------TCCTCTTTT------------TTTTCTCTGAGAGATGGAAATTACGGTACATCATTCTTCATGCTTACTGGATTTCATGGAATTCACGTTATTATCGGTTCTATATTC---TTATTCTCTTCTTTCGTTCTATCAAGAAAAATAAATTCC---TCTAGCCACAATATGATTAGTTTCGAGTTATCTTCATGA------TACTGGCATTTTGTT---------GATGTAGTTTGAATCTTTCTT---------------------TACTTTTTTCTT---------------TACTATCTTACTAGA------------------------------------
>Vitex_agnus-castus_L._S152
------------------------------------------------------------------------------------------------------------------------ATGATAAAAAATAACTACTTCTTTTTACTTCCTCACAGACCTTGGCCTATGATGTGTAGTATCGGATCCTTTAATCTATTATTCTCTCTATTGATTTTGTTCAAA---TTTGGATTATTAAACTCTCTTATAATTTCTGTTTCTTCT------ATCATTCTTTCT---TCTTTTTACTGATGATTGAGGTATTCCAAAGAATTAGGATTTCAGGGT---ACCACC------------------------------TCTACTTTTATAGAATCAGGTCTTAAATTTTCTATAATTTTATTCATTTCTTCAGAAGTATTTTTCTTTTTTTCTTTTTTCTGAGGATATTTTCACTACCTCTTAAGCCCCTCTATGGAGATTGGGATAACTTGGCCCCCGTTAGAGATCCTTTCTTTTGATTATTTAAATGTTCCTCTTATTAATACACTAATCTTACTTACCTCTGGGGTAACTGTTACTATTTCTCACAATTATATG---TTA---TTTGAAAACAAATTTAAATTTTCTTTATTTTTGTTCTTTACAATTATGCTAGGATTTCTTTTTACTTCTCTCCAGCTTCTAGAATATATG---------TCTTCTTTT------------TTTTCTGTTAGAGATGGTAATTTCGGAACTTCTTTCTTTGTTTTAACTGGTTTTCATGGTTTACACGTTATTATCGGTTCTGTTTTT---CTTTTAATCTCTCTTTTAATTAGTTCATCAATTCAATCT---AATTCCTCCAATTTGTTGAGATTCGAGCTTTCCTCTTGG------TACTGGCACTTCGTA---------GATGTAGTGTGAATCTTTCTT---------------------TACTTTTTCTTA---------------TACTATCTAAACAGA------------------------------------
>Vasates_sp.nov._Z327
---------------------------------------------------------------------------------------------------------------------ATGATTACTAAAACTCAGCACTTTTCTTTGCTCTCTCCCTCCCCCTGACCCCTGATCGGGAGGATTAGCGGCTTTAATCTTTTATTCTCCATACTAGTATTTTTCAAA---TATGCAGATTCCTTTACTTTTATTTTAAACATTTTGAAT------ATGAGTTTTCTA---TCTTTTTTTTGATGAATCTATTATGGTAAAGAATTAAATATAAGAGGA---TCTAGA------------------------------TCCTTCGCTTTAGAGAAGGGATTGAAAGCGTCTATAATCTTGTTTATTAGGTCTGAGGTTTTGTTTTTTTTTTCATTCTTTTGATCTTATTTCCACTTCTACCTTTCCCCCTCTATAGAAGCAGGGCTGGCTTGGCCACCTTGAAGAGTAGAAATATTTAATTGCATTAATGTGCCTTTAATTAACACCCTGGTTCTCATAAGATCCGGCCTGACGGTTACTTTAAGACATTATTCTTTA---CTT---GAAGGAAAAAAAAGATCTTACAATTTTTTTCTAATAGTAACTATTTCCCTAGGATTTTTATTTTCTATGCTTCAATTAATAGAATATAAG---------TCTTCTTTT------------TTTTCAATTAGGGATTCTACTTTTGGTACTTCCTTTTTTATGCTCACAGGGTTCCACGGATTACATGTATTAATCGGAACAATTTTT---TTGGCTGTTACTTTAGTTCGGGCTGTTACAATCAACGCT---TCAAACTCCTCCTCAATTAACTTTGAAATGGCTTCTTGA------TACTGACATTTTGTG---------GATGTAGTTTGAATTTTCCTT---------------------TATTTCCTTATT---------------TACTATTTAAATAAC------------------------------------
>Trombiculidae_sp4.
------------------------------------------------------------------------------------------------------------------------ATGAAAAAGTTTCACTCAAACCATATAGTTGAACAAAGACCCTGGCCAGCTCTAGGAGCTATGGCAGGATTTTCCATTCTAATTTCATTCACTTTATACTGGCATAATAAAATTAGAGCAGCTTCCCCTCTGGCCAACATCTTAATT------ACTACGAGTATT---CTCTTTTCATGGTCTCATGATATTTTTAATGAATCAGCGAAACAAGGA---AGACAC------------------------------ACAAAAGAGACTACTCTTGGACTAAAAATAGGGATAATTTTATTTATCTCATCTGAAGTTTTTCTATTCGTTTCATTCTTCTGAGCATTCTTTAACTCCTCTATATCACCAGTTAATGAATTAGGTAATTCATGACCACCTGAGGGGGTGAAAAGATTCGACCCGTTTTTAGTTCCTCTCTTGAATACGATCATTCTTGTGTCGTCGGGGGCTTCCCTCACCTGATGCCATAATTCTATT---CAC---AACAAACAACTAAATCTCAGCATTAAAACACTTTGAATTACAATCCTTTTAGGAATTGTCTTTTCATTTTTCCAGGGAATAGAATACTGG---------AATGCAGAG------------TTTGGAATTAGAGACTCTGCGTATGGATCCACATTCTTTATAGCCACGGGATTTCACGGACTACATGTAATCATTGGGACAACATTC---TTAGCTACATGCCTAAATCAATTAAAATTCTTTAACACC---CCTCACACCCAATTCATTAGACTTGATGCTGCTGCATGA------TACTGGCATTTCGTA---------GACGTTGTATGATTGTTTCTA---------------------TTTTCATCAATT---------------TACTGATGAGGAGCATATTCTTTTAGTATA---------------------
>Trisetacus_ehmanni_Z341
------------------------------------------------------------------------------------------------------------------ATGAATTTTTTGGGTTTACATTATTACATTATTCTCCATTTTAGATCTTGGCCTTTATTTTCTAGTGTTTTTTCTATGAATTTCTTTTTTTCTATTTTAATTTTTTTTTAT---TATGGTAATTTTAATTACCTTCTTTTATCATTAGTTGGT------TTGCTTTTGATC---TGTTATCAGTGATGGCGGGACTTTAGAAGGGAATATTGTCATATTGGT---TCCTCA------------------------------TCTATTTTAATTGATAATTGTTTAAAATATTCAATGATTTTATTTATTTCATCTGAGGTGTTTTTTTTCATTTCTTTTTTTTGGAGATATTTTCATTTTATGTTATCTGATTCAATAGAGTTAGGTTGATTATGAAGTCCTTTATCTCTTATAATGTTTGATTATAGAAATGTTCCATTGATAAATACCTTAATTCTTTTAAGTTCTGGTTTAACAATTACTATTTCTCATAATTATTAC---ATT---AGTTTTCATTATATATTTTCTTTGTTTTATTTATTTTTAACTTTAGTTTTAGGATTAATATTTACCATTTTACAGTATATTGAGTATCGA---------AGTTCTTTT------------TTTTCATTATTTGATTCAAGTTTTGGTAGTGTTTATTATGTATTAACTGGTTTTCATGGTATTCATGTTATTATTGGAAGTTTGTTT---ATTTTTGTTACAATTATTCGTTCTACTACTTTTTATGTT---TGGGGGGATTCAATAACTAGATTTGATTTGTGTTCCTGA------TATTGACACTTTGTA---------GATGTTGTTTGAGTAATATTA---------------------TATTTTTTTGTA---------------TATTATCTTTCTTTG------------------------------------
>Trimeroptes_luanchuanensis_Z322
---------------------------------------------------------------------------------------------------------------------ATGATAAGAAAAACACATCATTTTTTAATTTTAAATCTTAGAGCACACCCATTTTTGATTAGGATAAGATCTTTTAATGTTATATTATCTTTATTAATTTTTTTCAAA---TACAAAATTATTACAAACATATTAATTTCGATAATTATT------TTAACAATTAAA---TCTATAACTTGGTGATTAAACTATAGAAATGAGTTAAGACTAACAGGA---TACTAC------------------------------ACACAACTACTTACAATAGGGATAAAGATTGCAATAATTCTATTCATTTACTCAGAAATTTTTTTTTTTATTTCTTTCTTCTGAAGATACTTTCATTTTTTTTTATCACCAATAATAGAAATTGGTTTAACATGACCTCCAAAAAACCTTAAATTCTTCAACTATAGTGATGTGCCATTAATTAACACCTTAATTCTTCTAAGATCAGGAGTCAGAGTAACTATAAGACATTACTATATA---ATA---GAAAAAAAAAAAAAAATATCACAACTTATACTAATATTAACGGTATCTCTAGGAATTATATTCACTATTTTGCAAAAATTAGAATACTCA---------AACTCATTC------------TTCAGTCTTAGTGACTCAACATTTGGGGCTTCATTTTTCATACTTACAGGATTCCACGGTGTACACGTTATAATCGGTTCAATATTT---CTAATAATATGCATAATACGATTCCAAAAATTAATTTAT---TCTAAAAAAGAATTCGTAAGATTCGAAATAGCCTCATGA------TACTGACATTTTGTA---------GATGTAGTATGAATTTTTTTA---------------------TATGTCATAATT---------------TACTACTTAAATAGA------------------------------------
>Trematuridae_sp.
---------------------------------------------------------------------------------------------------------------------------ATGTCTTTTCACACCTTTCATATAGTAGAAAAAAGCCCTTGACCCTTAACTGGTTCTATTAGAGCCCTAATGCTCACAACAGGTTTAATTAATTTTATACAC---AACAACAATATATATCTACTCTCACTAGCTTTTATCATT------ATAATTATAACA---ATAATTCAATGATGACGAGATATTATCCGCGAAGGGTCCTTCCAAGGC---CTTCAC------------------------------ACCTTAAAGGTAGTAGAAGGATTAAAGTGGGGTATAATTCTATTTATTGTGTCCGAAATTTTCTTTTTCCTATCTTTCTTTTGAGCGTTTTTCCACGCAAGACTATCCCCTAATATTGAACTTGGTATATTATGACCCCCTATGGGGATTTCCCCTTTTAATCCCTTTCACATCCCCCTACTTAATACAACAATTCTTTTATCTTCAGGAGCCACAGTAACTTGAAGACACCATAGAATT---ATT---AATAAGGCTTATAGCCAAGCCTTTACTTCTTTGCTTTTAACTATTTTATTAGGGGTATATTTTACTGCCCTTCAAGCCTTAGAATATGTT---------GAAGCCCCA------------TTTTCAATTTCAGATTCTATTTATGGTACAACATTTTTTGTATCCACAGGATTCCATGGTCTGCACGTCTTAATTGGAACAACCTTT---CTAATAATTAACCTTTATCGAATATTTTTAAGACATCTT---TCAAATACACATCATTTCAGCTTTGAGGCTGCTGCTTGA------TATTGACACTTTGTT---------GATGTAGTGTGATTATTTTTA---------------------TATACCTTTGTT---------------TATTGATGAGCATTTTAT---------------------------------
>Tityus_serrulatus
------------------------------------------------------------------------------------------------------------------------ATGAAAAATTTTCATCCTTTTCATTTGGTTGATTTAAGTCCTTGACCTTTATCTGGTTCGTTAGGAGGGTTTTTTACTGTTGGAGGATTAGCTATTTATATACAT---GGAAATAGAAAGATTTTGATGGAAATTGGGGTATTGGTT------TTAATTTTAACT---AGTTTTCAATGATGACGTGATGTTGTTCGTGAGAGATGTTTTAAAGGT---TTTCAT------------------------------GGGTTTAATGTTATTATAGGATTAAAGTTTGGAATATTATTATTTATTTTATCTGAAATTTTATTTTTTATTTCTTTCTTTTGAGCTTTTTTTCATAGAAGTCTTTCTCCTGTTTTCCAGTTAGGAACTTTATGACCTCCTTCTATAGTGGAAGGTTTTAATCCTTTTTGTGTTCCTTTACTTAATACTTCTATCTTGTTATCTTCTGGGGTAACTATTACTTGATGTCATTATAGAATT---TTA---AAGGGTAATTATTTTCAGAGTGTCTTAAGATTAGGTTTAACCTTATTTTTGGGGTTTTATTTTTCTTTATTACAAGGATTTGAATATTTT---------GAAGCGGCT------------TTTGGAATTTCTGATTCTGTTTATGGATCAACTTTTTTTGTTTCTACGGGATTTCATGGTTTACATGTTTTAATTGGGAGAACTTTT---TTAGTAGTATGCTTAGGGCGTTTAGTTTTTCTTCATTTT---------TGACATCATTTTGGGTTTGAAGCTGCTGCTTGA------TATTGGCATTTTGTG---------GATGTTGTTTGATTATTTCTA---------------------TTTGTAACTATT---------------TATTGGTGAGGTAAA------------------------------------
>Tetra_suspensae_SD22
---------------------------------------------------------------------------------------------------------------------ATGACAATTAAAACTCATTATTTCTTTTTATTACCACTTAATCCATTGCCTGCGATAGTTAGTACCTCTTCTTTCAATTTTATAGCCTCTCTTCTTCTTTTTTTTAAG---TATATGGATCATTCAGTTCTATCAATTAACTTGATATTA------ATATTTTGCTGT---TCTTTCTTTTGGTGGAACTTTTATAGAAGAGAATTTAATTTAGAGGGT---AAGTGC------------------------------TCCTTTCTCTTAGAGAGAGGGGTAAAATTCAGGATAATCTTATTTATTTCTTCTGAAGTTTTATTCTTTTTTTCCTTTTTTTGGTCTTATTTTCATTATTTTCTATCCCCTACAATAGAGATTGGCTTATCTTGACCCCCTGTTGAGGTGGAAATATTCGATTTTTCTAATGTACCTTTAATTAATACCCTAGTTCTAATAAGGTCTGGCTTAACTATCACTGTGAGTCATTACTATTTA---ATT---AATAAAAATTTAAAATCTTGTAATTTTTGGCTGATAGTTACTGTGGGGTTGGGGATTTTCTTCTCTTTTCTTCAGTGATTAGAATACAAT---------AATTCTTTT------------TTTTCAATTAGGGATGGTAACTTTGGGACTTCTTTTTTTTTATTAACAGGATTTCATGGTATTCATGTCCTAATTGGGTCTATTTTT---TTGGGAAAAGTTTATTTTAGCTCTAGGTTGATTCTTAGG---GCTGATAAAAATTACCTTAGATTTGAATTATCATCATGA------TACTGGCATTTTGTT---------GACGTAGTTTGAATTTTTCTT---------------------TACTTTTTTCTT---------------TATTACATGAGATTT------------------------------------
>Tetraspinus_sp._HEN26
---------------------------------------------------------------------------------------------------------------------ATGATTAGAAAAACTCATCATTATTTTCTTTTAAATTTAAGACCATGACCTTTCATTATTAGAATCTCTTCCTTTAATTTATTAATATCATTTTTAATTTTTACTAAA---TTTAATTTTTATTATTGTTTCTTTTTTTCTTTATTTAAT------ATTTCTATGTGT---TCTTTTTTTTGATGAATTACTTATAGTTTAGAGTTTAACTTAGAAGGA---AAAAAT------------------------------TCTTTTTCTTTAGAAAAAGGGGTCAAACTAAGTATAATTTTATTTATCTCTTCAGAGGTTTTTTTCTTTTTTTCTTTCTTTTGATCATACTTTCACTATTTTTTATCCCCTAGCATAGAATTAGGCCTAAGTTGGCCTCCTGTAAGGGTTGAATTTTTTGATTACTTAGGAGTTCCACTAATTAATACGTTAGTGTTAATAAGGTCCGGCTTGACTATCACAGTTAGACATTTTTTTTTA---ATA---CAGGGAGAGAGAAAAAAATCTAATTTCTGATTAGCTGTAACTATTATATTGGGAATATTTTTTACTTATCTTCAATATACAGAATATTCT---------AACTCTTTT------------TTTTCTATTAGAGACGGAAGATTTGGTACATCTTTTTTCGTTCTTACTGGATTTCATGGGATTCACGTACTTATCGGCTCTTTATTC---CTATTAACTACTTTAGTTCGTTCAATAGTAATTTCAAGA---TCTTTGAGAAATTTCTTGAGATTCGAACTTTCTTCATGG------TATTGACATTTTGTA---------GATGTAGTTTGAATTTTTTTA---------------------TATTGTTTCTTA---------------TACTACCTAGCTGAC------------------------------------
>Tetra_sp.nov._Z400
---------------------------------------------------------------------------------------------------------------------ATGATCACTAAAACTCAGCACTTTTTTCTGCTTTCCCCCTCCCCCTGACCTTTAATCGGGAGGGTTTGCGGTTTCAATCTTTTATTTTCTATACTAGTATTTTTTAAA---TATGCAGATTCCTTTATTTTTATTTTAAACATTTTGAAT------GTGATTTTTCTA---TCGTTTTTTTGATGAATCTATTATGGTAAAGAATTAAATATAGGGGGG---ACTAGA------------------------------TCCTTCGCTTTAGAAAAGGGATTGAAGGTGTCTATAATCTTGTTTATTAGGTCTGAAGTCTTATTTTTTTTTTCATTCTTTTGATCTTATTTCCATTTCTACCTTTCCCCTTCTATGGAGGCAGGTTTAGCTTGGCCTCCTTGGAGGGTGGAAATATTTAATTGCATCAATGTACCTCTAATTAATACTTTAGTTCTTATAAGATCGGGTCTGACGGTCACTTTAAGACATTATTTTTTG---CTT---GAAGGGAAAAAAAGATCTTTCAATTTTTTTCTAATAGTAACTATTTCTTTAGGATTTTTATTTTCTATTCTTCAATTAATAGAATATAAA---------TCCTCCTTT------------TTTTCAATTAGGGATTCAACTTTTGGTACTTCCTTTTTTATGCTTACAGGATTCCATGGATTACATGTTCTAATCGGAACAATTTTT---TTGGCTGTTACTCTGGTTCGGGCTGTTTCAATCAACGCC---TCAAATTCTTCTTCCATTAACTTCGAAATGGCTTCTTGG------TACTGACATTTTGTA---------GATGTGGTTTGAATTTTTCTA---------------------TATTTCCTTATT---------------TATTATTTAAATAAC------------------------------------
>Tetra_sp.nov._Z284
---------------------------------------------------------------------------------------------------------------------ATGATTACTAAAGCTCACTATTATTTTACATTACCTGTCAGACCTTGACCTTTTGTTGTAAGTTTATCCTCATTCAATTTTCTTTTCTCCCTATTAATTTTTATAAAA---TTTAATGTTTTTACGTGTCTGACTTTTTCTTTAATAAGA------ACCTCAATTTTA---TCGTTTTTTTGATGAGTTAGCTATAGATTAGAGTTTAATTTAGAGGGG---AAAAAT------------------------------TCGTTTAATCTGGAAAAAGGTTTAAAACTTAGAATAATTCTTTTTATCTCTTCTGAAATTTTCTTTTTCTTTTCTTTTTTTTGATCCTACTTTCATTTTTTTCTCTCCCCTAGAATTGAGCTTGGTCTTATATGGCCCCCTATTAATTTAGAATTTTTTGACTATTTAAGAGTTCCATTGATTAATACCTTAATTCTTATAGGCTCTGGTCTAACCGTCACTATCAGGCATTACTACCTT---ATG---AGGAATAGTATTAAAAAATCTAATTTTTGATTATTTGTCACTATCTTCATAGGGGGATTTTTTTCTTACTTACAATATTTAGAATATAGT---------AACTCCTTT------------TTTTCAATCAGAGATGGCACTTTTGGAACTTCTTTTTTCATGCTAACTGGATTTCATGGAATGCATGTTTTAATCGGATCTATTTTC---TTACTTACTACTTTAATTCGTTCAATATACGTTTCTAGC---TCTACAATAAATTTCGTCAGTTTTGAACTTTCATCTTGA------TATTGGCATTTTGTA---------GATGTTGTTTGAATTTTCCTC---------------------TATTGTTTTTTA---------------TACTACATAGTAAAT------------------------------------
>Tetra_sp.nov._CA43
------------------------------------------------------------------------------------------------------------------------ATTACGAAAAACCATCATTTCTTTCTTTTGAAAGCTAGGCCTTGACCTTTGATTCTATCCGTTTTATCCTTCAATTTCATATTTTCTTTGTTACTGATATTCAAA---TATTCTGAAGTTATCCCGGTTTCAACCAACCTTTTACTC------TTAAGAGTTTGC---AGATTTTTCTGGTGAATTAATTATAGGATGGAGATAAATCTAGGAGGA---CTGTTC------------------------------TCTCTCAATTTAGAGAAAGGGGTAAAATTTGGAATAATTTTGTTTATTTCCTCAGAAGTATTCTTTTTCTTTTCTTTTTTCTGATCTTATTTTCACTTCTTTTTAGCCCCTTCGATTGAATTAGGGCTTTCCTGGCCCCCCGTTTCCTTGGAAGCTTTTGATTACACTAGGGTCCCTCTAATCAACACACTAGTTCTCCTGTCCTCAGGGGTGACCGTTACTATTAGTCATATATTCCTT---CTA---AGAAATAGGAAAAAATTTCACATACTTTTTTTATTACTTACCGTCCTGTTAGGGATATTATTCTCTTTTCTACAAATATTGGAATACAAC---------AACTCTTTT------------TTCAGAATTTCGGATGGAGCTTTTGGAACGACGTTTTTTGTTTTAACTGGATTTCACGGAATTCATGTCCTGATCGGAACCGTCTTC---TTAGGAGTTTCTCTAACTGGGTCTTCTTACCTTAATACC---TCTTCTTCAAGATCTCTAAGATTTGAGCTGTCTTCTTGA------TACTGACATTTTGTT---------GACGTGGTTTGAATTTTTCTG---------------------TACTTCTTCCTC---------------TATTATATAACTTAT------------------------------------
>Tetra_qingyuanensis_Z333
---------------------------------------------------------------------------------------------------------------------ATTACTAATAAGACCCATCACTTTTTTCTTTTAGCCCCCTCCCCCTGGCCTCTTCTTTCGAGCTTTTGTTCTTTTAACTTGATATTCTCTTTTTTGATTTTTGTTAAA---TTTCTTTCTTTTTTAAGATTTCTAATAGGATTAATTAAC------GTAAGTTTTTGT---TGTTTTTTCTGGTGGATTTTCTACGGAGCAGAGTTTAATTCTGAGGGT---ACTAAT------------------------------TCTTTCATTTTAGAAAAAGGATTAAAAGTTTCTATAATCCTTTTCATTAGGTCTGAAGTTTTATTCTTCTTTTCATTTTTTTGGTCATATTTTCATTTCTTCTTATCACCTAGCATAGAAACGGGATTATGCTGACCTCCAATAGCAGTAGAAATATTTGATTTTTTGAATGTTCCTTTAATTAATACTTTGGTTCTTATAAGGTCTGGGCTTACGGTAACAATAAGTCATTTCTTCTTA---ATT---CAGGGGGAGAAAACCATATTTAATCTTTTTTTGATTTTAACTGTTTTTCTAGGAGGATTTTTTACAATCTTACAAGTAATAGAATACAAC---------AGATCATTT------------TTTTCTATCAGGGACTCTAGATTTGGGACTTCTTTTTTTATGCTTACGGGATTTCATGGAATTCACGTAATTATTGGGACAATTTTT---TTAATTGTGAGTTTAATTCGTTCATTAGCTGTGAGTGCT---TCAAATTGCGGGTTTATTAATTTTGAGATGGCTTCTTGG------TATTGACATTTTGTA---------GATGTAATTTGAATTTTCTTA---------------------TACTTTTTAATT---------------TATTATCTAAACAAC------------------------------------
>Tetra_pyriana_HLJ98
---------------------------------------------------------------------------------------------------------------------ATGATGACCAAATATCACTATTTTTTTATATTAAACTTGAATCCATGACCTTTAGTTATTAGCCTATCTTCTTTCAATTTTATACTTTCTCTATTATTATTCTTAAAG---TATAATAATATTGCTATTTTTTTCTTTAACTTTGTTCTT------ACTGCAAATTGT---GCTATATTTTGATGAAATTCTTACAGAGGAGAGTTCAATTTAGAGGGG---AAAAGT------------------------------TCTTTATTGTTGGAAAGAGGAGTCAAATTAAGAATAATTTTGTTCATCTCATCTGAAGTATTCTTTTTTTTCTCCTTTTTTTGGTCTTATTTCCATTACTTCTTATCCCCTACCCTAGAGGTGGGTATAGAATGGCCCCCTGTTGAGTTAAGAGTTTTCGATTTCTCTAATGTTCCTCTAATCAATACTTTAATTTTAATGGGTTCTGGTTTAACAGTGACTATCAGACATTATTTTTTA---ACC---AAAGGGAATTTGAAACTCTCTAACTTCTGATTACTCTTTACAGTAATATTGGGTGTTCAGTTTTCATATTTTCAGTGGGTAGAATATTCT---------AATTCTTTT------------TTCTCTATCTCAGATGGTAATTATGGTACTTCTTTCTTTATACTCACAGGCTTCCACGGGTTCCATGTTTTAATCGGAACTTTATTC---TTATTTAAGACTTTAATGAGATTCAAATTTTTCAGTGGT---TCTCAAAAAAGATTCCTAATATTTGAATTGGCTTCATGA------TATTGACATTTTGTT---------GACGTTGTATGGATTTTCCTC---------------------TATTTTTTTTTA---------------TACTACATATCTTTT------------------------------------
>Tetranychus_urticae
---------------------------------------------------------------------------------------------------------------------------ATGACATTAAATAATTTAACTATAATTAAATTAAGTTATGGCCCTTTTTTTTTTACTTTAAAAGTTTTTTTTATATTTAATAGAATAAATAATTTTTTTTGAAATTTAATGAGATGAGTATTTTTTTTTTTATCTTCTCTTTTA------TTCATGTATTTTTTGTTAATAAAATTCTTTTTTTTGTTAAAAAATGAGAATTTTTTTTTTGGT---TCTTTT------------------------------ATAAAAAAAAAAATAAACATTTTAACTAATGGATTTACATTATTTATTGTTTCAGAATTAATAGTTTTTATTTCTTTATTTTGAGGTTATATTCATAACGCCTACAGCCCAAATATGTTTATAGGAAATTTTTGACCTCCTAAGGGTATTTCTCCTGCTAATCCAACAAGAATAATTATTTTTGGTACTTCAATTTTATTAAGTTCAAGTTTAATTATTATGATTAGACATAATAGATTT---TTAAATAAAAATTTTAAGCATAAAACACTAATATATTTATTTTATTGTATAATTATAGGAATTTTATTTATTGATATACAAATTTTAGAAATAAGA---------AGTTATTTTATAAAACTGAATTTTAATTTTAATGATAGAATTTTTAGATCTTCTTTTTTATTTACTACTTCTTTACATGCTTCACATGTAGTTTTAGGTTTAATTGGT---TTAGTAATAACTTTTTTTTTTTTAATTTTTAATAATAAT---AGATTATATTTTTTTTTAAATTATGAGTTTAGAGTTTGA------TATTGACACTTTGTT---------GATTATATTTGAATTGGAGTA---------------------TTTACTTTATTT---------------TAT------------------------------------------------
>Tetra_lycopersici_FQ
---------------------------------------------------------------------------------------------------------------------ATGGTTACTAAAGCTCACCACTATTTTCTTCTTTCCCCAAGGCCTTGGCCTTTATTAGTTAGAATTCTCTCTTTTAATTCTTTTTTCTCCTTTCTGATATTTATGAAA---TATTCATCTTACTTAGTTTTTCTAGTAAATATTCTAGGA------ACTAGCCTAGGT---GCTATGTACTGATGGTTCTCATACAGAAGAGAGTTTAATCTAGAAGGT---AAACAA------------------------------TCTACCCAATTAGATGTGGGAGTAAAAAATGCCATGGTCCTTTTTATTTCGTCAGAGATTTTTTTCTTCTTTTCCTTTTTTTGATCATACTTCCATTTCTCTTTATCACCAGCTATAGAAATAGGAATGTCTTGGCCTCCCGTTTTAACTGAGATATTTGATTTTTCCAACGTACCTATAATTAATACGATTGTTTTACTTCTTTCGGGGGTTACTGTAACTGTTAGGCATCATATGATA---GAC---CAAGGACGTCTAAAGGCTTCTCAGTCTTTTCTTTTTTTGACTTGTATTTTAGGTTTAATTTTCACAGCCCTTCAACTTATAGAGTATAAC---------AGATCTTTT------------TTTAGAATTAGAGATAGAGCTTTCGGTACTTCCTTTTTCATCCTTACAGGGTTTCATGGGATTCATGTATTAATTGGTACTATTTAT---TTACTTATTTCCCTAACTCGGGGTCTTGGATTGTCCATG---GCTAAGGATAGATACACTTCCTTTGAGCTTTCTTCTTGA------TATTGGCATTTCGTC---------GACGTAGTTTGAATTTTTTTA---------------------TTCTTTTTTTTA---------------TACTATTTAAATTGC------------------------------------
>Tetra_lucidi_HEN8
---------------------------------------------------------------------------------------------------------------------ATGATAAGAAAGACTCACTATTATTTTCTCCTTAATCTAAGGCCTTGACCTTTGATTTCTAGATTGTGTTCTTTTAATCTTTTATTTTCTCTATTACTTTTTTTCAAA---TATGGGGACACTATATGTTTTTTAACTAATTTGTTGGTC------ATCGCTTCAGGT---TCTTTTTTTTGATGGAATTCCTACAGAGGAGAGTTTAATTTGGAAGGC---AAGTCC------------------------------TCTCTCTTACTAGAGAGAGGTATCAAATTTAGAATAATTTTATTCATCTCTTCGGAGGTATTCTTTTTCTTTTCTTTCTTTTGATCATATTTTCATTATTTCCTTTCCCCTTCTTTAGAGGTGGGTATAAGGTGACCCCCTATTAATGTAGAAATATTTGACTTCTCTAATGTCCCTCTTATTAATACACTTGTACTGATAGGCTCAGGTTTAACAGTTACTATCAGCCATTACTTTTTA---ATT---AATAATTATATAAAAATTTCTAACTTTTGATTAATATCAACGGTTGTTTTAGGGGGCCTCTTTAGGTTTTTACAATGAGAGGAATATTGC---------TCATCCTTT------------TTTTCTATTAGTGATGGAAATTTTGGGACCTCTTTCTTTGTGTTAACAGGGTTTCACGGAATCCACGTCTTAATTGGGTCTGTCTTT---TTGCTCTTAACTCTTTTTCGTTCCGAGTTCCTAAGTAGA---GCTACTAAAAATTTTCTTAGATTCGAGTTAGCCTCTTGG------TATTGACATTTTGTT---------GACGTGGTTTGAATCTTTTTA---------------------TATTTCTTTCTT---------------TATTACCTAAATTAT------------------------------------
>Tetra_louguantais_AH43
---------------------------------------------------------------------------------------------------------------------ATGACTATAAAAACTCACTATTTTTTCTTTCTTCCTCTAAGCTCTTGACCTTTAATCTGCAGTATTGCTTCTTTCAATTTTATGGCTTCACTTCTATTCTTTCTAAAG---ATAAGAATTTTAAGAAGTTTTTTCTTTAGTATTGTTACT------ATGGCAATCGTT---TCTTTTCTTTGATGAATAAAATATTCAGATGAGCTCAATTTTGAAGGG---TATTCC------------------------------TCTTCTTTTTTAATCTCTGGTTTGAAAGTTTCAATAATTCTTTTTATTTCTTCAGAAATTTTTTTTTTTTTTTCTTTTTTTTGAAGCTATTTCCATTATCTCCTTTCTCCCTCGTTAGAGCTGGGATTAAACTGGCCTCCTTACGATATTTTAGCTTTTGATTTTATTAATGTTCCTCTGATTAATACTCTTATTTTACTTTCGTCAGGAGTAACTGTTACTTTGTCTCATTTCTTCTTA---GTA---GATTATAAATTTAACAGGTCTCTGTTTATACTTGCTGTAACAATTATTTTAGGAATTTTCTTTACCTGTCTCCAAGCAATTGAGTATTCT---------TCTTCTTTT------------TTCTCCCTGAGGGACGGGACTTTTGGGACGTCTTTCTTTTTATTGACTGGATTCCATGGTATTCATGTTATCATCGGTTCTATTTTT---CTATTAGTTTGTTTAATTCGATCTACATCCATGGTTAGT---TCTGCTAGAAGGCTAACGAGCTTCGAAATAGCGTCATGA------TATTGACATTTCGTA---------GACGTAGTTTGAATCTTCCTT---------------------TATTTTTTTCTG---------------TATTATATTAATTCC------------------------------------
>Tetra_cuihuae_QH6
---------------------------------------------------------------------------------------------------------------------ATGATCATAAAGTCGAATTATCAGTTTCTTATCTCGGTAAGACCCTGGCCTCTATTAGCTAGTGGTGCTTCTTTTAATCTTTTACTCTCTATACTTATCTTTTTCAAA---TTTAGAGTGTGGTGTTCTTTCATTACTAGGCTCTTGATC------ACCTCTTTATTT---GCTTTTTTCTGATGGATTTATTACAGGACGGAAATGTCAGAACAAGGC---ACTTAC------------------------------TCCTTTGTACTGGAATCTGGTTTAAAAACTAGAATAATTTTATTTATCTGCTCTGAAATCTTTTTCTTTTTTTCTTTTTTCTGAGCTTATTTTCATTTTTATCTGTCCCCTGGTTTAGAAGTGGGTGGGCAGTGGCCCCCTCAGTTCATTCAATCTTTCGATTTTTTAAATGTGCCTCTAATCAACACCCTGGTTCTCTTGACCTCGGGGGTAACTGTTACTATTTCGCATTTTTTTCTA---ACA---GAAATAAATTTACGACTATACTCGACATTTCTATTTTTCACCTTCCTTTTGGGTGTAATTTTTACCTCTCTGCAAGCTTTAGAGTATAGT---------TCTTCTTTT------------TTCTCTATCAGAGACGGAAACTTTGGAACTAGATTCTTTATACTTACCGGATTCCATGGAACCCATGTCGTAATCGGAGCTATTTTC---TTAATGACGGCACTTCACCGTTCCACTTTGGCTGTCACC---TCCAGAAAAAATGTTCTAAGCTTTGAAATAGCCTCTTGA------TACTGGCATTTTGTT---------GATGTTGTATGAATCTTTCTT---------------------TATTTTTTTCTC---------------TACTATCTAAACAGG------------------------------------
>Tegonotus_celtis_YN448
ATTGGAACCTATGTTCTTTTTTTATTTAATTTTAAATTTGGTTGAAATTTTTGTGGCAATAATTCAATCTTATATCTTTGTCACTATGTTGGTTCTTTACTTTTCTGAGTTGGAGTAATGATCAGTAAAACTCATCATTTTTTTCTTCTACCCCTTTCTTCTTGACCCTTAATTTCTAGAATTTCTTCTTTTAATCTTATGTTTTCGTTGTTATTGTTTTTGAAA---TTCTCTTTTAGTAGAATATTCTTATTAAATATTTTAAAT------ATTTCTTTAATT---TCCTTTCTTTGGTGGATCAATTATTCTAGAGAATTTTATATAAAAGGG---GATTCT------------------------------TCTTTTCTTTTAGAAAGGGGTTTAAAAATTTCTATAATTTTATTTATTTCTTCTGAAATCTTTTTTTTTTTTTCGTTTTTTTGATCATACTTTCATTTTTTTCTCTCACCTACTGCGGAGACTGGTGAACTTTGGCCCCCCCCA------------------------------------------ACTTGTATTTATATTCGATGCTTTGAATATTCCTTTAATAAACACTTTAGTCTT---------GCTAAGGTCTGGTCTAACTGTAAC---------------TCTTTCTCATTACTTTATTATTTCAGGGAAATCCAAGATATTAAAATTAAA------------------------------TTTGATTATCAC---AGTGTTTTTAGGAGTTTTCTTTACATATTTACA------------------------ATCAGCTGAATATTT---------------------------------------------------------GAGATCTTTTTTGAGAATAAATGATGGAACATTTGGTACCACTTTTTTTATGCTTACAGGTTTCCATGGGATTCATGTTCTTGTGGGAACTGTATTTCTTTT------------------------TATTACACTAATTCGTTCCAT------------------------------
>Tegolophus_ulmi_CQ4
---------------------------------------------------------------------------------------------------------------------ATGATCAGTAAGACTCATCACTTCTTTTTACTGCCTTTATCTGCTTGAGCTTTGGTAGCAAGACTCTCTTCTTTTAATTTGTTATTCTCTCTTTTGCTTTTTTTTAAA---TTTTCTTTAGATTTTTTATTTTTAATAAATATCTTTAAT------GTCAGATTCGTC---TCTTTTTTATGGTGGTTAAATTATTCCGGGGAATTTTACCTTAAGGGA---GATTCT------------------------------TCGTTTTTACTTGAAAGAGGTTTAAAAACTTCGATAATTCTTTTCATTTCTTCAGAAGTTTTTTTTTTCTTTTCCTTCTTTTGATCCTACTTTCATTTTTTTCTGTCTCCTACTACGGAAATTAGAGAAATTTGGCCCCCCCAACTTATTAGCATATTTGATGCTTTAAACGTCCCTCTAATTAACACTTTGGTGTTGCTCTCCTCTGGAATAACAGTAACTTTATCTCACTATTTTTTA---ATT---GAAGGAAAATCTTTAAATTTTAAATTAAACTTGGCTTTAACAGTAATTTTAGGTTTATTTTTTACCTATCTTCAATCTGCTGAATATATT---------AGATCATTT------------TTTAGAATTAATGACGGAACTTTCGGAACTACATTTTTTATACTCACAGGATTTCACGGAATCCACGTTCTCATCGGGACAATTTTT---CTTTTTTCTACTTTAATTCGCTCTCTTTTAGCTTCGGTT---TCAAATAATTGTTATTTAAGTTTCGAAATAGCTTCTTGA------TACTGACACTTTGTA---------GATGTAGTTTGAATTTTTTTA---------------------TACTTCTTTCTT---------------TACTATATAAATAAT------------------------------------
>Tegolophus_tremae_Z368
---------------------------------------------------------------------------------------------------------------------ATGATCACTAAAACTCATCACTTTTTTTTACTTCCTTTATCAGCTTGAGCCCTAATTAGAAGTCTATCTTCTTTCAATTTACTATTTTCCCTACTAATTTTCTTTAAA---TTTTCTTTAAACTACATACTTATAATAAATATCTTGAAT------ATTAGATTTATT---TCCTTTTTATGGTGGCTAAACTATTCTGGAGAATTCTTTTTAAAAGGT---GACTCC------------------------------TCTTTTCTTCTTGAAAGGGGTTTAAAAACTTCAATAATTCTTTTCATTTCTTCGGAAGTTTTTTTCTTCTTTTCTTTCTTTTGATCTTACTTTCACTTTTTTTTGTCCCCAACTACAGAAATTAGAGAGTCCTGACCTCCTCAACTTATTTCTATATTTGATGCATTGAATGTCCCATTAATTAACACTTTAATCTTATTAAGATCAGGATTAACAGTTACTTTGTCTCACTATTTTTTA---ATT---GAAAGAAAATCTCTAAGTTTCAAATTTAATCTAATTCTAACAGTAATTCTAGGGTTGTTCTTTACGTACCTCCAATCAGCGGAATATACC---------AGATCTTTT------------TTTAGAATTAATGATGGAACCTTCGGAACCACTTTTTTTATGTTAACAGGGTTCCATGGAATTCACGTTTTGATTGGAACGGTTTTT---TTATTCTGCACTCTAATTCGCTCGTTAGCATCCTCAGTT---TCCAGAAATTGTTACTTAAGATTTGAAATAGCATCTTGA------TACTGGCATTTTGTA---------GACGTAGTTTGAATTTTCCTT---------------------TACTTTTTTTTA---------------TATTATATAAACAAT------------------------------------
>Tegolophus_oblatus_QH7
---------------------------------------------------------------------------------------------------------------------ATGATAAATAAAACTCATTATTATTTTCTCTTAGATTTAAGACCCTGGCCTTTAATTTCTAGAATTTGTTCTTTCAATCTACTTTTCTCTCTTCTCACTTTTTTTAAG---CACGGTGATTACCTTTGTTTTCTAATTAATTTATCAATC------ATTTCCAGGGGG---TGCATTTTTTGATGGTGTGCTTATAGAGGTGAGTTTAATTTGGAAGGT---AAATCT------------------------------TCTTTCTTACTGGAATCCGGAGTTAAACTAAGTATAATTTTGTTTATCTCTTCAGAAGTTTTATTTTTTTTTTCTTTTTTTTGATCTTACTTCCACTATTTTCTTTCCCCCACTTTGGAGGTAGGACTGATATGGCCCCCTGTAAATGTGGAGATATTCGATTTCTCTAATGTCCCTTTAATTAATACTCTTGTTCTTATAAGCTCGGGGCTGACAGTAACTGTCAGACATTATTACCTA---ATC---AATAATAACATAAAACTTTCTAATTTATGACTGTCCTGTACCGTCCTTTTGGGAGGAGGTTTTACATTTTTACAATGAGAAGAGTATTGT---------AGATCTTTC------------TTTTCTATCTCGGATGGTAACTTTGGCACTTCTTTTTTTATCTTAACAGGATTTCATGGGATTCATGTTTTGATTGGGTCCGTATTT---CTGTATTGTGCTTTATTTCGATCTGAGTTTTTAAGCAGG---TCCTCTAAAAATTTTCTCAGGTTCGAGTTAGCTTCTTGG------TACTGACATTTTGTA---------GATGTTGTTTGAATTTTTCTT---------------------TACTTTTTGATT---------------TATTACTTAAATTAC------------------------------------
>Tegolophus_miscanthus_Z371
---------------------------------------------------------------------------------------------------------------------ATGATAAGTAAATTTCATTCTTTTTTTGTGCTAGAACAAAATTCCTGGCCTATTTTGAATATGTGAGCTTCTTTTAATTTATTATTTTCTTTAACCATGTTCTTTAAG---ACCAGAACTTCAGTAGCTCTCTTATGCTGCATGGGTACA------CTTATTAATTGC---ATAATGATATGGTGGTTGAGTTACTCCGAAGAGTATGGGCTGGCAGGG---AGGAAT------------------------------ACATCGGGCTTAGAAGCAGGTTTGAAAGTGTCTATGTTGCTCTTTATTAGTTCCGAAGTTTGATTTTTCTTCTCCTTCTTTTGATCCTACTTTCATTTCTTTTTAAATCCAAATTTCGAACTAGGATCGATTTTCCCAGCCCCCCAGCTTCTGCCCTTTGATCCCTTTAATGTTCCGATAGTAAATACAATTGTGCTGCTTCTTTCGGGTGTAACCGTCACTCTTAGCCATCATTTCCTT---TTG---AGGAAACAAAAAAATTTGCAAAAGAGTTCTTTGTTAGTCACCGTTGCCTTAGGACTATTATTTTCAGTACTACAATTAGAAGAGTATAAT---------AGTTCCTTC------------TTTTCTATTAGAGATTCTGTATTTGGTACTACCTTTTTTATTCTCACTGGGTTTCACGGCCTCCATGTATTAGTTGGGACAATTTTC---ATGTTGGTCACAACTACACGAATCACCAAAATGGTAAGA---AACTTTACGGAAGTAAGAAGATTTGATCTGGCAGCTTGG------TATTGACATTTTGTA---------GATGTAGTTTGAATTTTTTTA---------------------TACTTCTCTCTG---------------TATTACTTGAATAAT------------------------------------
>Tegolophus_miscanthus_Z336
---------------------------------------------------------------------------------------------------------------ATATTAATGATTAGAAGAACTCATCATTATTACCTTCTGTCCCCAAGAATCTGGCCCCTTTTAATTAGGGTTGGCTCTTATAATCTATTTCTAAGATTTTTTTTTTTTATAAAA---TTTATAAATTTTACATCTTTCATATTATCTTTGCTTTTA------ATTTCATCAATT---AGTATATTCTGGTGGTTGAGTTATGGTTCAGAGTACAATCTTGAGGGC---AAAAAT------------------------------TCTATTTCTTTAGAAGACGGGGTGAAAATAAGAATAATCTTATTTATTTCTTCAGAAATTTTCTTTTTTTTTTCTTTCTTTTGGTCTTATTTCCACTTTTTCCTTTCCCCCAATATAGAATTGGGGCTAGGGTTTCCACCGGTAAGGGTAGAATTTTTTGATTATAGGAGTGTCCCATTTATTAATACTCTCTTATTAATAAGGTCAGGAGTAACTGTGACGGCTAGACACTTTTTCTTC---ATT---GGCAACAAAAAAAAAATGGCTTTATTTTGGCTGACTGCAACTATCTTTTTAGGTGTGTTATTCACCTTTTTTCAGTGAATGGAGTACCAA---------AACTCTTTT------------TTCTCACTTAGTGATGGTAGGTTTGGGTCCTCTTTTTTTATTTTAACAGGATTCCATGGTATCCATGTTTTAGTAGGTTCCCTCTTC---CTTCTTATTTCCCTGATTCGAATATGCAATCTA---AGA---TCCTCTCAAAGCTTTCTCAGATTTGAACTTGCTTCCTGA------TATTGACATTTTGTA---------GACGTTGTTTGAATCTTTCTC---------------------TATTGTTTTTTG---------------TACTATATGATAGAC------------------------------------
>Tegolophus_lespedezae_HEN12
---------------------------------------------------------------------------------------------------------------------ATGATTACTAAGACTCATCATTTTTTTCTTTTAACCCCCTCGCCTTGGCCCCTTCTAGCAAGATTTTGTGCATTCAATTTAATACTTTCTTTTTTAATCTTTTTAAAA---TTTTCTTTTGTTAGGAGACTTCTTTTAAGTTTAACTAAT------GTGAGATTTTGC---TGTTTTTTTTGATGAATCTTCTACGGGGCAGAGTTAAACACTGAGGGT---ACAAAT------------------------------TCATTTATTTTAGAAAAAGGATTGAAAGTTTCAATGATTCTTTTTATTAGGTCGGAAGTTTTATTCTTTTTTTCATTTTTTTGGTCTTACTTTCATTTTTTTTTATCCCCTACCATGGAAATTGGTTTGTGTTGGCCTCCCGCAGCAGTAGAAATATTTGACTTTCTTAATGTTCCTCTAATTAATACCCTAGTTCTTATAACTTCTGGCTTAACCGTTACGGTTAGGCACTTTTTCTTA---GTT---CAGGGGAATAAAAAAATGTTTAACTTATTTTTAATTTTGACTGTTTTGCTAGGAGGGTTCTTTACAATTCTCCAAGTTATAGAGTATAAC---------AGATCTTTT------------TTCTCAATTAGAGACTCAACTTTTGGGACATCTTTTTTCATATTGACAGGATTCCATGGAATTCATGTTCTCATCGGCACAATTTTC---CTAACTGTGAGTTTAATTTGATCTTTGGGGTTAAATACT---TCAAATTGCAGATCAATCAACTTTGAGATAGCTTCTTGA------TATTGACATTTCGTG---------GATGTTGTTTGAATCTTTTTA---------------------TATTTTTTAATT---------------TATTACTTGAATAAT------------------------------------
>Tegolophus_hunanensis_HEN41
---------------------------------------------------------------------------------------------------------------------ATGATGATAAAAAATAACTACTTCTTTTTGCTTCCTCACAGACCTTGGCCTATGATGTGTAGTATCGGATCCTTTAATCTATTATTCTCTCTATTGATTTTGTTCAAA---TTTGGATTATTAAACTCTCTTATAATTTCTGTTTCTTCT------ATCATTTTTTCT---TCTTTTTACTGATGATTGAGGTATTCCAAAGAATTAGGATTTCAGGGT---ACCACC------------------------------TCTACTTTTATAGAATCAGGTCTTAAATTTTCTATAATTTTATTCATTTCTTCAGAAGTATTTTTCTTTTTTTCTTTTTTCTGAGGATATTTTCACTACCTCTTAAGCCCCTCTATGGAGATTGGGATAACTTGGCCCCCGTTAGAGATCCTTTCTTTTGATTATTTAAATGTACCTCTTATTAATACACTAATCTTACTTACCTCTGGGGTAACTGTTACTATTTCTCACAATTATATG---TTA---TTTGAAAACAAATTTAAATTTTCTTTATTTTTGTTCTTTACAATTATGCTAGGATTTCTTTTTACTTCTCTCCAGCTTCTAGAATATATG---------TCTTCTTTT------------TTTTCTGTTAGAGATGGTAATTTCGGAACTTCTTTCTTTGTTTTAACTGGTTTTCATGGTTTACACGTTATTATCGGTTCTGTTTTT---CTCTTAATCTCTCTTTTAATTAGTTCATCAATTCAATCT---AATTCCTCCAATTTGTTGAGATTCGAGCTTTCCTCTTGG------TACTGGCACTTCGTA---------GATGTAGTGTGAATCTTTCTT---------------------TACTTTTTCTTA---------------TACTATCTAAACAGA------------------------------------
>Tegolophus_hunanensis_HEN17
---------------------------------------------------------------------------------------------------------------------ATGATGATAAAAAATAACTACTTCTTTTTGCTTCCTCATAGACCTTGGCCTATGATGTGTAGTATCGGATCCTTTAATCTATTATTCTCTCTATTGATTTTGTTCAAA---TTTGGACTATTAAACTCTCTTATAATTTCTGTTTCTTCT------ATCATTTTTTCT---TCTTTTTACTGATGATTGAGGTATTCCAAAGAATTAGGATTTCAGGGT---ACCACC------------------------------TCTACTTTTATAGAATCAGGTCTTAAATTTTCTATAATTTTATTCATTTCTTCAGAAGTATTTTTCTTTTTTTCTTTTTTCTGAGGATATTTTCACTACCTCTTAAGCCCCTCTATGGAGATTGGGATAACTTGGCCCCCGTTAGAGATTCTTTCTTTTGATTATTTAAATGTACCTCTTATTAATACACTAATCTTACTTACCTCTGGGGTAACTGTTACTATTTCTCACAATTATATG---TTA---TTTGAAAACAAATTTAAATTTTCTTTATTTTTGTTCTTTACAATTATGCTAGGATTTCTTTTTACTTCTCTCCAGCTTCTAGAATATATG---------TCTTCTTTT------------TTTTCTGTTAGAGATGGTAATTTCGGAACTTCTTTCTTTGTTTTAACTGGTTTTCATGGTTTGCACGTTATTATCGGTTCTGTTTTT---CTCTTAATCTCTCTTTTAATTAGTTCATCAATTCAATCT---AATTCCTCCAATTTGTTGAGATTCGAGCTTTCCTCTTGG------TACTGGCACTTCGTA---------GATGTAGTGTGAATCTTTCTT---------------------TACTTTTTCTTA---------------TACTATCTAAACAGA------------------------------------
>Tegolophus_hunanensis_AH39
------------------------------------------------------------------------------------------------------------------------ATGATAAAAAATAACTACTTCTTTTTGCTTCCTTACAGACCTTGGCCTATGATGTGTAGTATCGGATCCTTTAATCTATTATTCTCTCTATTGATTTTGTTCAAA---TTTGGATTATTAAACTCTCTTATAATTTCTGTTTCTTCT------ATCATTCTTTCT---TCTTTTTACTGATGGTTGAGGTATTCCAAAGAATTAGGATTTCAGGGT---ACCACC------------------------------TCTACTTTTATAGAATCAGGTCTTAAATTTTCTATAATTTTATTCATTTCTTCAGAAGTATTTTTCTTTTTTTCTTTTTTCTGAGGATATTTTCACTACCTCTTAAGCCCTTCTATGGAGATTGGGATAACTTGGCCCCCGTTAGAGATCCTTTCTTTTGATTATTTAAATGTTCCTCTTATTAATACACTAATGTTACTTACCTCTGGGGTAACTGTTACTATTTCTCACAATTATATG---TTA---TTTGAAAACAAATTTAAATTTTCTTTATTTTTGTTCTTTACAATTATGCTAGGATTTCTTTTTACTTCTCTCCAGCTTCTAGAATATATG---------TCTTCTTTT------------TTTTCTGTTAGAGATGGTAATTTCGGAACTTCTTTCTTTGTTTTAACTGGTTTTCATGGTTTACACGTTATTATCGGTTCTGTTTTT---CTCTTAATCTCTCTTTTAATTAGTTCATCAATTCAATCT---AATTCCTCCAATTTGTTGAGATTCGAGCTTTCCTCTTGG------TACTGGCACTTCGTA---------GATGTAGTGTGAATCTTTCTT---------------------TACTTTTTCTTA---------------TACTATCTAAACAGA------------------------------------
>Tegolophus_celtis_S136
---------------------------------------------------------------------------------------------------------------------ATGATAAGAAAGACTCACCATTTCTTTTTGCTCCCTGGTAGACCCTGACCTCTAATCTCTAGGGTTTCTTCTTTTAATCTTCTTTTTTCTCTTTTACTATTTTTAAAA---TTTGCTTCTTCTGATAATTTTTTGATTAACACCTTGATA------ATTAGCCTGATT---TCTTTTTTGTGATGGTTGTCTTATGGGGTCGAATTTACTTTCAAAGGA---GACAGA------------------------------TCTTTCGTTCTAGAAAATGGTTTGAAATTTGCAATAATTTTGTTCATTTCTTCAGAAGTTTTTTTCTTTTTCTCTTTCTTTTGATCATATTTTCATTTTTGTTTAGCTCCCTGCACTGAAACGGGTATATCATGGCCCCCTCATATAGTGGAAATATTTGATTGTCTTAATGTGCCTATGATCAACACTCTGGTTCTTTTAGGATCTGGTCTAACTGTAACTCTCTCTCATAGTAACCTG---CTT---ATAGGGAATATTATATCTTTCAAATACTATCTTTTGCTTACGGTACTTTTAGGAGTTTCGTTTACGTACCTTCAAGCAGCTGAATACCAA---------AGATCTTTT------------TTTAGGATTAACGATGGATCTTTCGGTACAGTATTTTTTATGCTAACTGGATTCCATGGGATCCATGTGTTGGTAGGGACAATATTT---TTAGGAACAACTTTGAAACGAGCTTTAGATATGGTCAAT---CCTATTGATAATTATTTGGGTTTTGAAATGGCTTCTTGA------TATTGGCATTTCGTG---------GATGTAGTTTGAATCTTTTTA---------------------TATTTTTTTTTG---------------TACTACCTTAATAAC------------------------------------
>Tanystylum_orbiculare
---------------------------------------------------------------------------------------------------------------------ATGACAAAAAAATATCATCCTTTTCATATTGTTGATCAAAGGCCATGACCTTTAACTGGAGCATTAGGTGCAATATTAATAATAGTAGGATTATTAGAATTAATTTAT---TTAAAATCAATAAAAATAATTATTATTGGTTTGTTAATT------TTAATAATAACA---ATATATCAATGATGGCGGGATATTGTTCGAGAGTCTACATATCAAGGG---CATCAT------------------------------ACATTTATAGTTATTAATGGTTTAAAATTAGGAATAATTTTATTTATTACATCTGAAGTATTATTTTTTTTATCATTTTTTTGAGCGTTTTTTCATAGCAGATTAGCTCCTAATATTGAATTAGGTATAATTTGGCCTCCAAAAGGAATTCAAGCTTTTAATCCGATATCTATTCCTTTATTAAATACTTTAATTTTACTATCATCAGGAGTTACAGTAACTTGATGTCATCATTCTATT---TTA---GTTAATAATATAAATTTAAGAAAGATTAGGTTAACTTTAACTGTTTTATTAGGTTTATATTTTACAATTCTTCAAGGTTGAGAATATTGA---------TCTTCATCT------------TTTTCTTTTTCTGACTCTAGGTATGGATCAACTTTTTTTATAGCTACAGGTTTTCATGGTATTCATGTAATTGTTGGTTCTACATTT---TTATTATTGTGCCTTTACCGATTAATAATTAGTCAATTT---AGGATAATCCATAACTTTGGTTTAGAAGCTGCAATTTGG------TATTGACATTTTGTT---------GATGTAGTATGATTATTTTTG---------------------TATACTTCAATT---------------TATTGATGAGGATAT------------------------------------
>Tachypleus_tridentatus
---------------------------------------------------------------------------------------------------------------------ATGATAAATCACACTCATCCATTTCATATAGTTGATCAAAGTCCCTGACCATTAACAGGAGCTTTAAGAGCTTTAACCTTAACAACAGGTTTAATCAAATGATTTCAT---ATAATAAATCCAACATTATTAATTTTAGGATTCACTATT------ATATTAATAACT---ATAATTCAATGATGACGAGATATTATTCGAGAAGCTACCTATCAAGGA---AATCAT------------------------------ACTTCTAAAGTTATTTTAGGTCTGCGTTGAGGTATAATTTTATTCATTATCTCAGAAATTTTATTTTTCGTTTCATTTTTCTGAGCTTTTTTTCATAGAAGCCTTTCCCCAAGAATTGAATTAGGTTCATCATGACCACCAACAGGAATTTATCCTTTTAATCCTTTTCAAATTCCTTTACTTAATACCGCAATTTTACTTTCATCAGGAGTTACTATTACCTGAGCTCATCATAGAATT---ATA---GAAAATAATTATATACAATCAGTTCAAGCCTTATTTTTAACAGTTATTTTAGGAATTTATTTTACTTCTCTCCAAGCATGGGAATACTGA---------GAAGCTCCA------------TTTTCTATTTCCGACTCAGCCTACGGAACAACATTTTTCGTAGCTACAGGATTTCATGGTCTTCACGTAATTATTGGAACCTCCTTC---TTATTCATTTGTTTATTTCGACTTTTAAGTTTTCATTTT---TCACCAAATCATCATTTTGGATTTGAAGCCGCCGCTTGA------TATTGACATTTTGTT---------GATGTAGTTTGACTTTTCCTT---------------------TTCATTTCAATT---------------TACTGATGAGGCTCT------------------------------------
>Surapoda_tianlinensis_Z302
---------------------------------------------------------------------------------------------------------------------ATGATGAAAAATCTTAATTACTTTGGGCTGCTGTCCTATGGGTACTGGCCAATTCTGGTAAGAGCCGGGGTTATGAACTTTTTTTTAGGGTTTCTCATTCTCTTTAAG---TTTAGCAATTTAACCCCCATCTTTTTGGGAATATTGATT------CTGATCTCTGGT---AGTATAATATGATTCTATGAGTTTGGATCTGAGATCTTTAAGAAAGGA---TTATTT------------------------------AGTTCCACCTTTTTCGATACCATAAAAACTGGAATAGTAGGCTTTATTATTTCGGAGGTTATGCTCTTTTTTTCCTTCTTCTGAGCTTATTTTGACTTTTTTTTATCACCGGAGATAGAATTGGGGGGCTCTTATCCTCCCTACTTAGTTTTTAGGCTCACTTATTATTTAATGCCCCTTCTCAATACGATGGTTTTAATTTTATCTAGAGCAACAATCACCTACTCCCACCAT---TTG---GCCTCAGAGGGGAAATCCGGCCCTTCTTTTCTGATGCTTTTATGTACCCTGTTACTGGGGGCCTTCTTCAGGTTTTTGCAGTTTTTAGAGTACAGT---------TCCTCCTTT------------TTCTCTATTAGAGACTCCTCCTTTGGGTCTCTTTTTTTCATTCTTACGGGCCTTCACGGCTCTCATGTTCTGTTAGGCTGCCTTATT---ATTCTAAATTGCTTCTCTGAAGGGCCCCACCTCTTG------TCTTCTAAATGCCCTGTTTCTGTGGAGCTTTGCTCTTGG------TACTGGCATTTTGTT---------GACTTGGTGTGGTTGTATGTG---------------------TTCTTCTTTATT---------------TACTACTTGAATGGC------------------------------------
>Surapoda_tianlinensis_GD126
------------------------------------------------------------------------------------------------------------------------ATAAATAAGTTTAGGTATTTTGTACTTCTTTTAAATGGATACTGGCCATTCATTATATCTTTCTGTGTTTTTAATTTTTTGTTTTCTTTTTTGTTTATAATAAAA---TTTGGTTCATTTTTCTTCTTATTT---AATTTAATAACT------TTAGTTATTTGT---AGATTTCTGTGGTTCGCAGAGTTTGGATTAGAGGGGCACGCCAGAGGA---ATACTT------------------------------TCAAGTAATATATTTTTTCTTATAAAGATTTCCATAATCTTATTTATTTTATCTGAATTAATATTATTTTTTTCATTCTTTTGATCCTACTTTCACTTTTCTCTGGCCCCCTGCATGGAGTTGGGTATACTATGGCCCCCAGTTATGTTAAGGACATTCGATTCTTATAAAATCCCTCTTTTAAACACCCTACTATTAGTGGGCTCTAGTGTTATTTTAACTCATTCTCACTATTGTTTC---TATTCCACTAAGCTATTTGACAGAACTTTTATTATAATTTTTATTACTATTATGATAGGCTCTATTTTTTCTTACTTTCAGGTTTTAGAGTATTTT---------AGATCTTAC------------TTTACTTTGGCGGACTCTTCTTTTGGATCTTCTTTTTTTTCTTTAACAGGATTACATGGATTTCATGTTTTATTGGGTAGAGTGTTC---CTATTAAATTGCTTA---AAAGGGGACAAGTTTATG------GTTAACCACGGGGGCATTTCCTTGGATCTGGCTATTTGG------TACTGGCACTTTGTA---------GATTTAGTTTGATTGTACCTA---------------------TTTTTCTTCTTA---------------TACTACTTAAATTTT------------------------------------
>Stylochyrus_rarior
---------------------------------------------------------------------------------------------------------------------------ATGAACTGACACTCATTTCACCTAGTAGAACGAAGACCCTGACCCCTTATCAGAAGATTAAATACCCTAAATTTAGTATTTATTTTAATTATTTTTATACAC---TTTATAAATACCTTATTTCTACTAGTTTCAATTTTAATT------ATCAGACTAACA---AGAATACAATGATGACGAGATATTACCCGTGAAGCAACACTACAAGGA---TTTCAC------------------------------ACTATGATTGTAAAAATTGGACTAAACTGAGGAATAATACTTTTTATTATAAGTGAAATCTTATTTTTTTTTTGCATTTTTTGAAGCTACTTTCATGCCAGATTAGCTCCTGACCTAGAAACAGGAATACACTGACCGCCTACAGGCATTTATATATTCAACCCTTACGATGTCCCACTACTAAACACAACAATCCTACTAGCTTCCGGTATTACTATTACATGGAGTCATCATACACTA---TTA---AACAATATATATAAAGAAACTTTTATTAGTTTAGCGTTAACTATTAGTTTAGGGGTATATTTTTCTATGCTTCAAATAATAGAATACAAG---------CAAGCTATA------------TTCAATATTTCAGACTCTATCTTTGGAACTACCTTTTTTGTAGCTACTGGATTTCACGGTTTACATGTCTTAATCGGAACAAGCTTC---TTATTCATCAACTTTCTTCGATTAATAATAAGACATCTT---ACAGCCCAACACCATTTTAGCTTTGAAGCAGCAGCTTGA------TATTGACATTTTGTC---------GATGTAGTATGACTATTCCTT---------------------TTTACCTTTATA---------------TACTGATGAGCCTAC------------------------------------
>Steganacarus_magnus
---------------------------------------------------------------------------------------------------------------------ATGATATTTAAGTTAAACACATTTCATTTTGTATTTATAAGACCTTGACCTTTATTTGTTTCATTTTCTTCTTTTAACTTTTTTTTATCTATTATTATTTGAATAAAT---TATGGAAATTTTATTTTTTTAATTATAGCGATATTTAAT------ATTATATTTTGT---TCGTATGTATGATGACGGGATGTAGACCGAGAATCTTCTTTTTTAGGG---TCTCAT------------------------------TCTCTCAAGGTAAAATATGGATTAAAATTTGGTATAATTCTTTTTATTGTTTCGGAGGTAATATTTTTCTTTTCTTTTTTTTGATCTTTTATTCATGGGAGCTCTTCATCTGATGTAACAATAGGAGCATCATGACCACCTGAACAAGTTTTTCCCTTTGATCCTATGAGAGTTCCTTTAGTAAATACTATTGTTCTTCTTTCTTCAGGAGCTTCTGTTACTTGGAGTCATCATTCTATT---TTG---AAAAATAAAATAATAGTTTCATCTATTTCTCTTTTTTTTACTATCATGTTGGGGGTATTTTTTACTATTCTTCAATATTTAGAATATTTA---------GGTTCTCCG------------TTTTCTATTTCAGATAGAGATATAGGCTCAACTTTTTTTATAGCTACAGGATTCCATGGAATTCATGTGATTATTGGTTCTACATTT---CTAATAATTGAGTTTATTAAAAATGTTTTTTATGTAAAC---ACCAACTCACAAATTGTAGGTTTTGAGTGTTCTGCTTGA------TATTGGCATTTTGTT---------GATGTTATTTGATTGTTTCTT---------------------TACTCTTTGATT---------------TACTGATGGGGTTCG------------------------------------
>Sperchon_plumifer
------------------------------------------------------------------------------------------------------------------------ATGAAAAAAGCACACCCATTTCATTTAGTAACAGAAAGACCATGACCATTTACAGCTTCCATATCCGCTATAGGAATAATACACTCAACGGTAATTTTCAGTCAA---TTTAAAACATATACTCCATTAATAATATGCTTAACAACC------ACTGTGTTATCG---TCCGTTCAATGATGACGAGACGTATTCCGAGAATCAACCATAGAAGGA---AGACAT------------------------------AGAAACCGGGCTATAACAGGATTAAAAACAGGGGTTATTTTATTTATTGTATCTGAAATCCTATTCTTTTTTTCATTCTTTTGAGCATTCTTCCAAAGAAGAATCGCCCCGACTTCAGAATTAGGTATAATATGACCTCCGGTAGGAATTCAACTATTCGATCCTATAAACATCCCTTTATTAAATACAGTAATTCTTTTATCATCAGGAATTTCAGTAACCTGAGCACACCATAATTTA---ATA---ATAAGAAACTTCAAAAAAAGATCAACAGGATTATATTTAACAATTACTCTAGGGGTATACTTCACGACCCTACAAGGAATAGAATACTGG---------CAGGCCCCA------------TTTTCTATATGAGACTCAGTATGCGGATCAACATTCTTCATAGCTACTGGATTCCACGGAATCCACGTAATTATCGGGTCAATTTTT---TTACTTGTTAGAGCATCTCAATTATCAACATACAAATTA---ACAGATACACATATAGTAAGATTTGAGGCAGCAGCATGA------TACTGACATTTCGTA---------GATGTGGTTTGAATATTTTTA---------------------TACCTATCAATT---------------TACTGATGAGGAAAT------------------------------------
>Shevfchenkella_miscanthis_KK11
---------------------------------------------------------------------------------------------------------------------ATGATCAGAAGAACTCATCATTACTATCTTCTTTCTCCAAGAATCTGGCCTCTTCTAATTAGGGTTGGGTCTTATAATCTATTTTTAAGATTCTTTTTTTTCATAAAA---TTTCTAAATTTTATATCTTTTATAGTATCTATATTTTTA------ATCGCATCAATC---AGTGTATTCTGGTGGTTGAGTTATGGTTCAGAATACAATCTTGAGGGA---AAAAGT------------------------------TCTATTTCTCTAGAAGACGGAGTGAAAATAAGAATAATTTTATTTATTTCTTCAGAAATTTTTTTTTTCTTTTCCTTCTTTTGGTCTTATTTTCACTTTTTTCTTTCTCCTAATATAGAGTTAGGTCTAGGGTTCCCTCCGGTGAGGGTAGAATTTTTTGATTATAGAAGAGTCCCATTTATCAACACTCTCTTACTAATAAGGTCAGGGGTAACTGTGACGGCTAGACACTTTTTTTTC---ATT---GGCAACAAGAAAAAAATAGCCTTATTTTGGCTGGCCGTAACCATCTCTTTGGGCTTACTATTTACCTTTTTTCAGTGAATAGAGTACCAA---------AACTCCTTC------------TTCTCGCTTAGGGATGGCAGGTTTGGGTCCTCTTTTTTTATTTTAACAGGATTTCATGGCATCCATGTTTTAGTGGGCTCCCTTTTT---CTTTTTATCTCCTTAATTCGAATGTGCAACCTT---AGA---ACTTCTCAAAGTTTCCTCAGGTTCGAGCTGGCTTCCTGG------TACTGACATTTTGTG---------GATGTTGTTTGAATTTTCCTT---------------------TATTGTTTCTTG---------------TACTACATGATAGAT------------------------------------
>Setoptus_koraiensis_SD23
---------------------------------------------------------------------------------------------------------------ATGTATAACTTTGAGAAAAATCATTACTATTTTTTTCTTTCATCAAGACCTTGACCTTTGGTCTCTAGTTTTTCTTCTTTTTGTTTCTTTCTTTCTATTTACATTTTGTTTAAA---AGAGGAATGTTTTTACCCTTGTTAGTTTCTTTTATAGTT------CTCCTCTTTATT---TCATATCAATGATGACGTGATTTGTCAGTAGAGTATCTTTTTGATGGT---CTAAAT------------------------------TCTATTAGATTAGATTCTTGTTTCAAGAATTCAATGATTCTTTTTATTTCTTCAGAGATTTTGTTTTTCGTTTCTTTTTTCTGAAGATATTTTCATTTTATGTTTTCAGATTGCATGGAATTAGGTTGGCATTGATCATCCTATGGAATTATAATATTTGACTATTCGAACGTCCCTTTAGTAAACACACTTATTTTGCTTACTTCGGGAATAACAGTTACTATATCTCATTATTTTCAT---TTA---GTTAGAAAATTTAATTATTCAACTTTGTATTTATTTTTAACATTGTTTTTAGGTGGCCTTTTTACTTTTCTTCAGTATTTGGAGTATAAA---------AGTTCTTTT------------TTTAGAATATTCGATTCTTCATTCGGAAGTGTTTTTTATCTTCTTACTGGGTTCCACGGCATTCATGTTTTAGTTGGTAGGATTTTC---ATTTTAATTGTTTCTTTACGAAGAATGAATCTAAAATTA---ACCTATGATTCAATGTTGAGATTTGAATTATGCTCTTGG------TATTGACATTTTGTG---------GATGTGGTATGATTATTGTTG---------------------TATTTTTTTCTC---------------TACTATTTGTCTTAC------------------------------------
>Setoptus_koraiensis_HEN28
---------------------------------------------------------------------------------------------------------------------ATGATTACTAAGACTCACCACTTTTTTCTTCTGACTCCTTCACCTTGGCCCCTTCTAGCAAGATTTTGTAGATTTAATTTAATATTTTCTTTTTTAATTTTTGTGAAA---TTTTTTTCTTCTAGAAGATTTTTTTTAGGTTTAACTAAT------GTAAGATTTTGC---TGCTTTTTTTGATGAATTTTTTACGGGGTAGAATTAAACACTGAAGGT---ACAAAC------------------------------TCATTTATTTTAGAGAAAGGATTGAAAGTTTCAATGATTCTTTTTATTAGATCAGAAGTTTTATTCTTTTTCTCATTCTTTTGATCTTACTTCCATTTCTTTTTGTCTCCTACCATAGAAACCGGCTTGTGCTGACCTCCCGCAGCAGTGGAAATATTTGATTTTCTTAATGTTCCTCTTATTAATACCCTAGTTCTTATAAGTTCTGGCTTAACCGTTACGGTTAGGCATTTTTTTCTA---ATG---CAAGGGAATAAAAAAATATTTAACTTGTTTTTAATTTTAACCGTTCTGTTAGGAGGGTTCTTTACAATCCTCCAAATTATGGAGTATAAC---------AGATCTTTT------------TTCTCTATCAGAGACTCCACTTTTGGGACGTCTTTTTTTATATTAACAGGATTTCATGGAATTCATGTCCTTATCGGCACAATCTTC---CTTACTGTAGGCCTGATTCGATCTTTAGGTATAAATACT---TCAAATTGCGGGTCTATTAACTTTGAGATGGCTTCTTGG------TATTGGCATTTCGTA---------GATGTTGTTTGAATTTTTTTA---------------------TATTTTCTAATC---------------TATTATTTAAATAAT------------------------------------
>SD27
---------------------------------------------------------------------------------------------------------------------ATGACCACTAGAACACATCATTACTTTCTTTTGAGAAACAGACCTTGGCCTCTAATTTCCAGGATCAGTTCTTTTAATTTGATATTAACTTTCTTTTTCTTTGTAAAA---TACATAAATTTGATAAGTTTTGTTTTCTCTTTAGCTCTA------ATTTCTATATTT---TCTTTTTTTTGATGAATTAACTACAGATTTGAGTTTAATTTAGAAGGG---AAAAAT------------------------------TCCACTACCATAGAAAATGGTGTTAAAATAAGAATAATTCTTTTTATTTCCTCTGAAATCTTCTTTTTTTTTTCCTTTTTTTGAGCTTACTTTCATTATTTCCTATCTCCTACAATTGAGCTAGGTCTAACTTGACCTCCCATTTTGTTAGAGTCTTTTGATTTTCTGGGAGTGCCCCTTATTAATACTTTAATTTTAATAGGTTCTGGATTAACCATTACTGTCAGTCATTTTTATCTT---ATA---GAAGGTAAAAAAAATAAATCGATATTTTGACTTCTTTTTACAATTTTATTAGGAGTTTTCTTTTCTTACTTTCAATTAAAAGAGTATAAT---------AGATCTTTT------------TTCTCTATTAGAGACGGCAGATTTGGGAGCTCGTTTTTTGTATTAACTGGTTTCCATGGGATTCATGTTTTAATCGGATCTATTTTT---TTACTTACCACTTTGATCCGATCTTCTTATCTTAATAGC---TCCACAAAGAATTTTCTTAGATTTGAGCTTTCCTCTTGA------TATTGGCATTTCGTA---------GATGTTGTATGAATTTTTTTA---------------------TATTGTTTTCTA---------------TATTATATAATTGAT------------------------------------
>SD20
---------------------------------------------------------------------------------------------------------------------ATGATTAGAAAGACTCATCATTTTTTTCTTTTGAGTTTGAGCCCCTGGCCTTTAATTTTAAGAATTTCTTCATTTAATTTACTTTTTTCTTTTATGATCTTTTTAAAA---TTTAATGGAATTTATTGTTTTTTTTTTTCTTTAATAAAT------TTAATATTTTCT---TCTTTTTTTTGGTGGGTATCTTATAGATCTGAGTTTAATTTAGAAGGA---AAAAAT------------------------------TCTTTAATATTAGAAAAAGGATTAAAACTAAGAATAGTTTTGTTTATCTCTTCTGAAATTTTTTTCTTTTTTTCTTTTTTTTGATCTTATTTTCATTTTTTTTTATCTCCCAATATTGAATTAGGTTTGTCTTGACCTCCTGTTTATATTGAATTTTTTGATTTTTTAGGAGTACCTTTAATTAATACTATAGTTTTAATAGGGTCAGGTCTAACAATTACTTTGAGACATTTTTATTTA---ATA---GAAGGAAGAAGAAAAAAAAATAATTTTTGACTTATAGTTACTATTAGGATAGGGATTTTATTTTCATGGCTTCAATTTATTGAATATAAT---------AATTCTTTT------------TTTTCAATCAGTGATGGAAGCTTTGGGACATCTTTTTTTATATTAACTGGTTTCCATGGGATTCATGTTTTAATTGGGTCTATTTTT---TTATTAACTACTTTAATTCGTTCTATGTTTGCTACTAGC---TCTGTTAGAAATTTTCTAAGATTTGAATTGTCTTCTTGA------TATTGGCATTTTGTA---------GATGTGGTATGAATTTTTTTA---------------------TACTGCTTTTTA---------------TATTACATAGTAGAT------------------------------------
>SD19
---------------------------------------------------------------------------------------------------------------------ATGACAAGAAAAACCCATTACTATTTTCTTCTTAGTTTAAGGCCCTGGCCCTTAGTATCTAGAGTTTGCTCTTTTAATCTTCTCTTTTCACTTCTCCTTTTCTTCAAA---TTTGGAGACGTAACTTGTTTTTCAGCTAATCTTTTGGTT------ATCTCTATTAGG---GCTTTCTTCTGGTGGACCTCTTATAGAGGAGAATTTAATTTAGAGGGC---AAATCC------------------------------TCTTTATCTTTAGAAAGAGGAGTGAAATTTAGGATAATTTTGTTCATTTCTTCTGAAGTGTTTTTTTTTTTTTCATTTTTTTGATCATACTTTCACTACTTCTTATCTCCAACTTTGGAGGTAGGGATAAGATGGCCTCCAATCAATGTAGAAATATTCGATTTTTCCAATGTACCTCTAATTAATACATTGGTTCTTATAGGTTCGGGGCTTACAGTTACTATAAGACACTACTTTCTA---ATC---AATAACAAAATAACGATATGCAACTTTTGGTTAATCTCTACAATTATGTTAGGAGGACTATTTAGCTTTTTGCAATGGGAAGAGTACCAA---------AGCTCTTTT------------TTCTCTATCAGAGATGGTAATTTTGGTACTTCTTTCTTCGTACTTACGGGTTTCCATGGCGTCCATGTCCTTATTGGAACTATTTTT---CTATTATCCACCCTGCTACGCTCAAGACTGTCTAGAAGA---GCCACAAAAAACTTTCTTAGTTTTGAGCTAGCTTCGTGG------TATTGGCATTTTGTA---------GATGTGGTGTGGATTTTTCTT---------------------TATTTTTTTCTT---------------TATTATTTAAATTAC------------------------------------
>Scolotosus_sp.nov._GX54
---------------------------------------------------------------------------------------------------------------------ATGATTATGAAATCTAATTATTTTTTTCTTCTTCCTTTAAGGCCTTGACCTTTAATTAGGAGTTTGGGTTCATTTAACTTATTATTTTCTTTATTAATTTTCTTTAAA---TTTAGGAGATATCTAGGATTTCTGATTAGTTTAGTTAGC------ATCTCATTATTT---TCTTTCTTTTGATGAGTTAACTACTCTAAAGAATTTGGTGAAGAAGGG---AAATCC------------------------------TCTATGTTTCTAGAATCTGGCTTAAAACTCTCAATAATTTTATTCATCTCTTCGGAAATTTTTTTCTTTTTTTCTTTTTTTTGAAGATATTTTCACTTTCTTTTAAGCCCATCGATGGAAATTGGCTTATCATGACCCCCAAATTTTGTCCTATCTTTCGATTACATCAATGTCCCATTGATTAATACTCTTGTTCTTTTATCTTCAGGGGTTACTGTAACTATCTCTCATTTGTATTTA---ATT---AAATCTGAAAAAATAAAATTTTCTTCATTTCTTATAGTGACCATCTTCTTAGGAATGTTATTTACTTCCCTTCAAGCTTTAGAATACGTT---------TCTTCTTTC------------TTTTCTGTTAGAGATAGAAGGTTTGGGACTTCTTTTTTTATTTTAACAGGTTTTCATGGGTTACATGTTATTATTGGCTCTATTTTT---TTGTTAACTTCCCTTATTCTCTCCTCTAAAGTATCTTCC---AATAATTCTAATATGCTTAGATTTGAGCTTTCTTCATGG------TACTGGCATTTTGTT---------GACGTAGTTTGAATTTTCCTA---------------------TATTTTTTTCTA---------------TATTACATAACTAGT------------------------------------
>Scolotosus_sp._GZ100
------------------------------------------------------------------------------------------------------------------------ATTATAAAAAGAAATTATTTTTTTTTTCTTTCTATTAGCCCTTGGCCTTTAATTTGTAGGCTATCTTCATTTAATTTTTTGTTTTCAATTTTAATTATATTCAAA---TTTAGATTTTTTATAACTTTAATTTTTTCTATTATTACA------ATTCTCTTACCT---ACATTTTTTTGGTGAATTAATTACTCTAAGGAAATAGGTTTAGAAGGA---AAAAGT------------------------------TCTATTTATTTAGAAACAGGGTTAAAAGTTTCTATAATTTTGTTCATTTCTTCAGAAATTTTTTTTTTTTTTTCTTTTTTTTGGGGATATTTCCACTACTTACTCAGGCCATCTATAGAAATTGGATTAAATTGACCTCCCAATGAAATTATGTCCTTTGATTATATAAATGTACCTTTAATTAATACTTTGATTCTTCTCTCTTCAGGAGTTACAGTTACGATCTCTCATAATTATTTA---TTG---AATAAAAATATGCATAAATTTTCTTTATTTCTTTTATTAACTATTTTTTTAGGGTTATTTTTTACATACCTACAAGCATTAGAATATTCC---------ACCTCTTTT------------TTTTCGGTTAGTGATGGTAGTTTTGGTACTTCTTTTTTTATACTGACAGGATTTCATGGAGTTCATGTTATTATTGGTTCTATTTTT---CTTTTGACTTCACTAATTATTAATTTAAGATCAAATTCT---AGAGAAAATAATATGCTAAGATTTGAACTATCTTCTTGA------TATTGGCATTTTGTT---------GATGTTGTATGAATTTTTTTA---------------------TACTTTTTTTTA---------------TATTATATTACCACT------------------------------------
>Sarcoptes_scabiei
------------------------------------------------------------------------------------------------------------------------ATGAAAAAATTTAATCAATTTCATTTAGTAGAACCTAGACCTTGACCTTTAACAACTTCTTTATGTTTTTTTAATATAATAATAAGTATAATAATTATATTTAGT---AAAATAAATAGAATATATTTTTTAATTTCTACAATATTA------TTAATTTATTCA---GCTTATTTATGAAGACAAGATATCCATCGAGAGAGATGTTTAGAAGGT---TCCCAT------------------------------CAAGATATTGTAGTAAAAGGATTTAAATTTGGAATAGTTATTTTTATTTTATCAGAATGTTTCTTTTTTTTTGCAATATTTTGATCATATTTACATTTAGCTCAAACTCCTGCTATAGAAATTGGTGGTATATGGCCTCCTAAAGGGATTATAACTTTTGATCCAAAAGGAATTCCTTTTTTTAATACTATTATTTTGGTATCTTCAGGTGTTTCTGTTACATGATCCCATCATTCATTT---TCA---AAAAAAAATTATAAAGAAAGAGTAGTAATAATATTAATTACTATTTTTTTAGGTATTACATTTACTGCGTTACAAGCTATAGAGTATTAT---------GTAAGAAGA------------TTTACAATTGCTTGTTCTTCTTATTCTTCTATTTATTACTTAGGGACAGGATTTCATGGTACTCATGTAATTATTGGAAGGATATTA---TTAATGATTTGTTTTTTACGGATAATATATTTTCATACA---AGAGTTAATCACACAGCTATGATAGAATGCTCTATCTGA------TATTGACATTTTGTT---------GATGTAGTCTGATTTTTTTTA---------------------TACCTTATTTTT---------------TATTGATGGGGAGTT------------------------------------
>S167
---------------------------------------------------------------------------------------------------------------------ATGATTTGGAAATCCCATCAATTTAGTGTCTTACCTGTAAGACCTTGACCTATAATTATTAGGTTTTGCTCTTTTAATTTTATTTTTTCAACTATTTTAATACTAAAA---TTCACAAATATAATATTAATCGTTTTAAATATTTTGGCT------TTATTTATAATT---TCTTTGTTTTGATTTTTTTCTTTTAGTAGAGAGTCTAATTCTCAAGGA---AGATTC------------------------------TCTTTCACCTTAGAGACAGGTGTAAAAACTTCTGTTATTTTTTTCATTTTTTCTGAAGTTTTTTTCTTTTTCTCTTTTTTCTGATCTTACTTTCATTTTTATTTATCTCCTAGCCTCGAAACTGGCTTAATTTGACCTCCCTATTTAGTTGAGAGGTTTGATCCCTTAAATGTACCATTTTTAAATACTCTAATTTTAATAGGCTCAGGAGTTTCTATTACTGTTAGACACTATTTTTTG---AAT---AAAGGTTCTATGAAATTTTCCATATTTTTTTTATTTTTGACCATTTTAATAGGTTATTTTTTTACTAACTTCCAAGTCGAAGAATATAAT---------AGTTCTTTT------------TTTTCCATAAGAGATTCTACTTTTGGATCTTCTTTTTTTATACTTACTGGATTTCATGGAATTCACGTTTTGATCGGGACTATATTT---TTAATTTTTACTTTCTTCCGAATAATTAAATTTAATTCA---ACCAAAGTTAACTCTCTTAGATTTGAGTTAGCTTCTTGG------TACTGACATTTTGTA---------GATGTTATCTGAATTTTTTTA---------------------TATTTTTTAATT---------------TATTACCTGAATGAC------------------------------------
>Robertsicus_elaphensis
---------------------------------------------------------------------------------------------------------------------------ATGATATATCATCCTTTCCATATAGTAGAAAAAAGCCCTTGACCTTTAACAAGGTCTATATCAGCTTTTTGTATAATTATAGGTATTTTAAGTTATTTAAAC---AATAAAGGAAATAATTTATTAATAATATCAGTAATTTGT------TTAATCATATCA---GCTTATCAATGATGACGAGATATTTCTCGTGAAGCTTCTTTTCAAGGT---TATCAT------------------------------ACAAAATTAGTTTTAATTGGATTAAAAATTGGAATATTATTATTTATTTTATCTGAGATTTTTTTTTTTCTT---TTTTTTGAGCTTTTTTTTCATATAAGTCTTTCTCCTAGGATTGAAATTGGTTCGATTTGACCACCAAAAAATATTATACCTTTTAATCCTTTTGAAATTCCATTATTTAATTCTATAATCTTAATTTCTTCAGGAATTTCTGTAACTTGATCTCATTATTCTATT---ATA---AATAAAAATTATTATATGGTTTTATTTTCATTAAAGATTACTATTTTTTTAGGTTTAATATTTACAATTTTTCAGCTTTGAGAATATTTT---------CAAGCATTA------------TTTAGGATTTCTGATAGAATTTTTGGTTCAACTTTTTTTTTAACTACTGGCTTTCATGGAATTCATGTAATTATTGGCACAATATTT---TTATTTATTTCAGATTTTCGAATTAATAATAATTTAATT---TCATCTGAACATTTTTTTGGCTTTGAAGCATCTATTTGA------TACTGACATTTTGTA---------GATGTTATTTGATTATTTTTA---------------------TTTACTTTTATA---------------TATTGATGAATTTAT------------------------------------
>Ricinoides_karschii
---------------------------------------------------------------------------------------------------------------------ATGCAACAAAACCGCCACCCTTATCACATAGTAGAACAAAGCCCTTGACCATTAACGGCATCCTTCAGAGCCATCCTCCTCACCACTAGTTTAATCATGTGATTCCAT---AGACTTAATATAAAACCCATATTAATCGCATGACTTATC------ACCGTAATAACA---ATAATCCAATGATGACGAGATGTAACCCGAGAATCAACCCTCCAAGGT---CACCAT------------------------------TCATTAAAAGTAATTAAATCTTTAAAATTAGGTATAATCTTATTCATCATTTCAGAAGTTATATTTTTCTTATCATTTTTTTGAAGATATTTCCACATAAGATTAGCTCCCAGCATAGAAATTGGAATAATTTGACCTCCAAGTGGCATCACAACCTTCAATCCATTTAGCATCCCCCTTCTAAACACAGCAATTCTCATTTCATCCGGAGTCTCCGTTACATGATGTCATCACGCAATC---TTA---ACAAGAAATTTACCCCAAGCCAAAACCAGCTTATTTCTAACAATTCTCCTCGGTTTCTATTTCACTTGCCTACAATTATTTGAATACAAA---------GAAGCATCT------------TTTTCCATTTCAGATTCCTGTTACGGCTCAACTTTCTTTGTAGCTACCGGATTTCACGGACTCCACGTAATTATCGGAACAACATTT---CTTACCATCAGTTTCATTCGCCTTTTCATTTTACATTGA---TCACACTCCCATCACTTCGGTTTTGAAGCCAGAGCATGA------TATTGACATTTTGTA---------GATGTAGTATGATTATTCTTA---------------------TTTGTTAGCATT---------------TATTGATGAGGAGGTTGC---------------------------------
>Rhyncaphytoptus_ulmi_HEN3
---------------------------------------------------------------------------------------------------------------------ATGATTAGAAAGTCTCATCATTATTTTTTATTACCATTCAGACCTTGACCTCTTATCGTAAGAATTGGCTCTTTTAACATTTTGTTTTCTTTTATAATGTTTGTAAAA---TTTTCGAATCTCGAATTATTTAATTTAAATATTTTAAAT------TTAATTATTGTC---TCATTTTTTTGATGGATTACTTACAGTGGTGAATTTAACTTAGAAGGA---CTAGAT------------------------------TCTTTTAATTTGGATTCAGGACTAAAATTTTCTATATTACTCTTTATTTCTTCAGAAATCTTTTTCTTTTTTTCCTTTTTTTGATCTTATTTTCATTTTTATCTTTCACCTACGATAGAAGTTGGAATAATTTGACCTGCTAGTCTAATCGTAGCGTTTGACTGTTTTAATGTTCCTTTAATTAATACTTTAATTTTACTTTCGTCAGGTTTATCAGTTACGATAAGTCACCATTATTTA---ATT---AGAAGTAAGTTTACTTACTCTAATTTCTATTTAGGGGTGACCATCTTTTTAGGTGTAATTTTTACTTTATTACAGTTGATGGAGTATTCT---------TCTTCTTTT------------TTTAGAATTAGGGATTGTACTTTCGGAACTTCTTTTTTTCTGTTGACCGGCTTTCATGGAATTCATGTTTTAATTGGTACAATTTTT---TTATTCACAACTTTTTGACGAAATTTTAAAATTGTTTCA---GCCAAAAACGAGTGGTTAAGATTTGAACTGGCCTCGTGA------TATTGACATTTTGTT---------GATGTGGTATGGATCTTTTTA---------------------TATTTTTTATTA---------------TACTATGTTAACAGA------------------------------------
>Rhyncaphytoptus_sp.nov._GZ96
---------------------------------------------------------------------------------------------------------------------ATGATAACAAATTTTCACTGTTATTTTTTATTAAACCTTAGACCTTGACCTTTAATTTCTAGAATTATGTCTTTTAATTTTATGTTTTCTTTTATTTTTTTTTTTAAA---TTTGGAGATTTTTTATTTTTTATATTAAATTTATTAATT------CTATCAATTTCT---AGATTTTTATGATGATCGATATATAGTTTAGAATTTAATTTGGAGGGA---TTTGAC------------------------------TCTTCAAATTTAATTATAGGTTTGAAATTTTCAATACTTCTATTTATTTCTTCTGAAATTTTTTTTTTTTTTTCATTTTTTTGATCTTATTTCCATTTTTTTCTTTCTCCTACCATAGAAATTGGATTGAGTTGACCTTCAGTCTTAACAGAATCATTTGATTGTTTCAATGTACCACTTATTAATACTCTATTACTTCTTTCTTCAGGAGTATCAATTACCATTAGTCACAATTATTTA---ATT---AATGGAAATTACAATTATTCTAACAATTATCTTCTTATAACAATTTTTTTAGGATTTTTTTTTACAATTTTTCAAATAATGGAATATTTT---------AGATCTTTT------------TTTACGATTAGTGATTCTACTTTTGGTTCTTCTTTTTTCATATTAACAGGTTTTCATGGAATTCATGTATTAGCAGGAACTATTTTT---TTAATTTTTTCTTTACGACGAAATTTTAAGGTTTCTTCA---GTTAAAATTGATAGATTAAGTTTTGAATTAGCATCTTGA------TATTGACATTTTGTT---------GATGTTGTATGAATTTTTTTG---------------------TACTTCTTACTA---------------TATTATCTTAATAAT------------------------------------
>Rhyncaphytoptus_sp.nov._CA38
------------------------------------------------------------------------------------------------------------------------ATAACTAAGCCAAATTATTATTTTTTATTACCCCACAGATCTTGACCTTTAACAGTAAGATTATCATCTTTTAATATAATATTTTCTTTACTTTTAACATTAAAA---TACGGTTGCCACTTTTTACTATTAATTAACATCCTGCAT------TTAACTTTTTGT---TCTCTGTTATGATGGTCTTGCTATAGAAAAGAATTAAATTCTAAAGGA---ATAAAT------------------------------TCTAACAATTTAGAAAGAGGGATTAAATTCTCAGTGATTTTATTTATTATATCCGAAGTATTTTTCTTTTTTTCTATGTTCTGGAGATATTTTCACTTTTCTTTAAGACCTATCTTAGAAGTTGGGCAAGAATGACCCCCTTTACTAGTCTCTTCTTTCGAGTATTTTAATGTCCCCCTAGTAAATACTCTGATCTTACTTTCATCAGGGGTGGCAGTAACAATCAGACATAACTACAAT---ATT---GAAGCAGAGAGGATAAAATCATTTTTTTTTTTAACTTTGACAGTTTTACTAGGTATTTTATTTACATATTTCCAATACGTTGAGTACAGG---------AATTCATTT------------TTTAGAATCAATGACGCAACATTTGGAACAACTTTCTTTATATTAACGGGTTTTCACGGCCTTCATGTATTGATTGGTACTATTTAC---CTGTTTTATTCTCTTTTTAACATGCTAAAGGTTGTGGCT---ACTAAAGCTAGATTTACTATGTTTGAAATGGCCAGATGG------TATTGGCATTTTGTA---------GATGTGGTATGAATTTTCTTG---------------------TACTTCTTTTTA---------------TATTATTTAAATTCATTT---------------------------------
>Rhyncaphytoptus_redwayensis_CA28
------------------------------------------------------------------------------------------------------------------ATAATGATAAGATCTTTGCACCATTATTTCCTCTTAAATTTTAGACCTTGGCCTCTAATCGTTAGAATAAATTCATTCAACGTTTTATTTTCTTTTTTGATGTTCATGAAA---TTTAGTTCTTCTTTTATATTTACACTTAATTTAGTAAAT------GTAATAATTTCT---TCTTTTTTATGGTGGGTTCTTTATAGGAAGGAGCTCAACTTGGAAGGT---AGGTAT------------------------------TCTTTTAATTTAGAAAATGGTTTAAAATTTTCTATGCTTCTTTTTATTTCTTCCGAAGTATTTTTCTTTTTTTCTTTCTTTTGGAGGTATTTTCATTATTTTTTATCTCCTAACATAGAAATTGGGATATATTGACCGACTAACATAATTGAAGTATTCGATTTTAGTAACGTTCCCATAATTAATACTTTGGTTCTTTTGTCTTCAGGGGCAGCTATCACCGTAAGGCATAATTTCCTA---ATT---TCAGGCAATCTTAAACTATCTAAAGTTTTTATAATTTTTACAATTATTTTGGGGGTTATTTTTTCTACCCTTCAAATTATGGAATATTCC---------AGGTCTTTT------------TTTAGAATTTGCGACTCTACTTTTGGTTCGTCATTTTTTATTCTGACCGGTTTTCATGGAATTCATGTTTTAATTGGCACAGTATTT---TTATTAACATCCTTTATTATGAGTTTGGGGCTATCCTCT---ATAAAGAGGGAGTGGTTAAGATTTGAATTAGCCTCTTGG------TATTGACATTTTGTG---------GATGTTGTATGAATTTTTTTA---------------------TTTTTTATATTG---------------TATTATCTTAACAGC------------------------------------
>Rhyncaphytoptus_longipalpis_JX3
---------------------------------------------------------------------------------------------------------------------ATGATTAGAAAGAATCATCATTATTTTTTATTGAGGTTAAGACCTTGGCCTTTTATTATTAGAATTTGCTCTTTTAATTTACTTTTTTCTTTTATGATCCTAGTAAAA---TTTTCTGATTGAGTTTGCTTTTCTTTCTGCCTTTTTAAT------ACTTCTATTGCT---TCCTTTTTTTGATGAATTACGTATAGAGCAGAATTTAATTTAGAAGGG---AAAAAT------------------------------TCTTTTAATTTAGAGAAAGGAATGAAACTAAGAATAATTCTTTTCATTTCTTCAGAAGTTTTTTTTTTTTTTTCTTTTTTTTGGTCTTATTTTCATTATTTTTTATCTCCTACGGTGGAATTGGGATTGTCTTGACCTCCTGTAAATTTGGAATTTTTTGATTATATAAGGGTACCTCTTATTAACACTTTAGTATTAATAAGATCCGGTTTAACAGTAACAATTAGCCACTTTTACCTG---ATA---AGAGGAGATAGAAAAAGGTCTAATTTTTGATTATTTTCAACAATTTCATTAGGGGTGATATTTTCTTATTTACAATTTTTAGAGTATAAG---------AACTCCTTT------------TTTTCTATCAGGGATGGGAGCTTCGGTACTTCTTTCTTTGTTTTAACTGGATTCCATGGAATTCATGTTTTAATTGGCTCTGTCTTC---CTTCTTACTACTCTCACCCGTTCAAGGTTTATTTCTAGG---GCTACTAGAAATTTTCTAAGTTTCGAGTTATCTTCTTGG------TACTGGCATTTTGTC---------GACGTAGTTTGAATTTTTTTG---------------------TATTGCTTTTTA---------------TACTACTTGTCCAAT------------------------------------
>Rhyncaphytoptus_longipalpis_JX2
---------------------------------------------------------------------------------------------------------------------ATGATTAGAAAGAATCATCATTATTTTTTATTGAGGTTAAGACCTTGGCCTTTTATTATTAGAATTTGCTCTTTTAATTTACTTTTTTCTTTTATGATCCTAGTAAAA---TTTTCTGATTGAGTTTGCTTTTCTTTCTGCCTTTTTAAT------ACTTCTATTGCT---TCCTTTTTTTGATGAATTACGTATAGAGCAGAATTTAATTTAGAAGGG---AAAAAT------------------------------TCTTTTAATTTAGAGAAAGGAATGAAACTAAGAATAATTCTTTTCATTTCTTCAGAAATTTTTTTTTTTTTTTCTTTTTTTTGGTCTTATTTTCATTATTTTTTATCTCCTACGGTGGAATTGGGATTGTCTTGGCCTCCTGTAAATTTGGAATTTTTTGATTATATAAGGGTGCCTCTTATTAACACTTTAGTATTAATAAGATCCGGTTTAACAGTAACAATTAGCCACTTTTACCTG---ATA---AGAGGAGATAGAAAAAGGTCTAATTTTTGATTATTTTCAACAATTTCATTAGGGGTGATATTTTCTTATTTACAATTTTTAGAGTATAAG---------AACTCCTTT------------TTTTCTATCAGGGATGGGAGCTTCGGTACTTCTTTCTTTGTTTTAACTGGATTCCATGGAATTCATGTTTTAATTGGCTCTGTCTTC---CTTCTTACTACTCTCACCCGTTCAAGGTTTATTTCTAGG---GCTACTAGAAATTTTCTAAGTTTCGAGTTATCTTCTTGG------TACTGGCATTTTGTC---------GACGTAGTTTGAATTTTTTTG---------------------TATTGCTTTTTA---------------TACTACTTGTCCAAT------------------------------------
>Rhyncaphytoptus_dielsianus_GZ35
---------------------------------------------------------------------------------------------------------------------ATGGTTACTAAAGCTCACCACTATTTTCTTCTTTCCCCAAGGCCTTGGCCTTTATTAGTTAGAATTCTCTCTTTTAATTCTTTTTTCTCCTTTCTGATATTTATGAAA---TATTCATCTTACTTAGTTTTTCTAGTAAATATTCTAGGA------ACTAGCCTAGGT---GCTATGTACTGATGGTTCTCATACAGAAGAGAGTTTAATCTAGAAGGT---AAACAA------------------------------TCTACCCAATTAGATGTGGGAGTAAAAAATGCCATGGTCCTTTTTATTTCGTCAGAGATTTTTTTCTTCTTTTCCTTTTTTTGATCATACTTCCATTTCTCTTTATCACCAGCTATAGAAATAGGAATGTCTTGGCCTCCCGTTTTAACTGAGATATTTGATTTTTCCAACGTACCTATAATTAATACGATTGTTTTACTTCTTTCGGGGGTTACTGTAACTGTTAGGCATCATATGATA---GAC---CAAGGACGTCTAAAGGCTTCTCAGTCTTTTCTTTTTTTGACTTGTATTTTAGGTTTAATTTTCACAGCCCTTCAACTTATAGAGTATAAC---------AGATCTTTT------------TTTAGAATTAGAGATAGAGCTTTCGGTACTTCCTTTTTCATCCTTACAGGGTTTCATGGGATTCATGTATTAATTGGTACTATTTAT---TTACTTATTTCCCTAACTCGGGGTCTTGGATTGTCCATG---GCTAAGGATAGATACACTTCCTTTGAGCTTTCTTCTTGA------TATTGGCATTTCGTC---------GACGTAGTTTGAATTTTTTTA---------------------TTCTTTTTTTTA---------------TACTATTTAAATTGC------------------------------------
>Rhyncaphytoptus_boczeki_CA37
------------------------------------------------------------------------------------------------------------------------ATAACTAAGCCAAATTATTATTTTTTATTACCCCACAGATCTTGGCCTTTAACAGTAAGATTGTCATCTTTTAATATAATATTTTCTTTACTTTTAACATTAAAA---TACGGTTGCCACTTTTTACTATTAATTAACATCCTGCAT------TTAACTTTTTGC---TCTCTGTTATGATGGTCTTGCTATAGAAAAGAATTAAATTCAAAAGGA---ATAAAT------------------------------TCTAATAATTTAGAAAGAGGGATTAAATTCTCAGTGATTTTATTTATTATATCCGAAGTATTTTTCTTTTTTTCTATGTTCTGGAGATATTTTCACTTTTCTTTAAGACCTATCTTAGAAGTTGGGCAAGAATGACCCCCTTTACTAGTCTCTTCTTTCGAGTATTTTAATGTCCCCCTAGTAAATACTCTGATCTTACTTTCATCAGGGGTGGCAGTAACAATCAGACATAATTACAAT---ATT---GAAGCAGAGAGGATAAAATCATTTTTTTTTTTAACTTTGACAGTTTTACTAGGTATCTTATTTACATATTTCCAATACGTTGAGTACAGG---------AATTCATTT------------TTTAGAATCAATGACGCAACATTTGGAACAACTTTCTTTATATTAACGGGTTTTCACGGCCTTCATGTATTGATTGGTACTATTTAC---CTGTTTTATTCTCTTTTTAACATGCTAAAGGTTGTGGCT---ACTAAAGCTAGATTTACTATGTTTGAAATGGCCAGATGG------TATTGGCATTTTGTA---------GATGTGGTATGAATTTTCTTG---------------------TACTTCTTTTTA---------------TATTATTTAAATTCATTT---------------------------------
>Rhodacarus_sp1.
---------------------------------------------------------------------------------------------------------------------------ATGTCTTTTCATCAATTTCATCTAGTAGAACGAAGACCTTGACCTTTAACAGGAGCCTTAAGTGCTTTCTTAATAACCTCTGGCTTAATCTCCCTTATACATTTAAATAATAATTATTATTTATTAGCTGCTGGCTTTCTATTT------ACTATTCTAACC---ATAATTCAATGATGACGTGATATTACCCGAGAGGCAACTTTCCAAGGC---CATCAT------------------------------ACTTTAAAAGTTAAACTAGGATTGAAATGGGGAATAATTTTATTTATTCTGAGAGAAGTTTTATTTTTTTTTAGCTTTTTTTGAGCTTTTTTTCATGCGAGCCTTGCACCTGATATAGAAATCGGCATAATATGACCCCCTATGGGAATTACTCCTTTTAACCCATTCCATATTCCTCTTTTAAACACAACAATTTTGTTAAGGTCAGGAGTAACAATTACTTGAGCTCATCATAGTATT---ATT---AATAAGTCATATTCTAGTAGGTCTCTAGCTTTAAGATTAACAATCTTACTAGGTGTTTATTTTACTATTTTACAAGGATTCGAATATATT---------GAAGCCCCT------------TTCTGTATTAGAGATTGTATTTTTGGTACCTGTTTTTTTGTGGCTACAGGGTTTCATGGTCTTCATGTACTAATCGGATCTTTATTT---CTTTTAATTACATTACTACGAATAATTAATGGCCATTTT---TCAGTTAACCACCACTTTGGGTTTGAAGCCGCGGCATGA------TACTGACACTTTGTA---------GATGTAGTTTGACTTTTTCTT---------------------TACACCTTTGTT---------------TACTGATGAGCATTT------------------------------------
>Rhizoglyphus_robini
------------------------------------------------------------------------------------------------------------------------ATGAAAAAATTCAATCCTTTCCATTTAGTAGAGCTAAGTCCTTGGCCTATCTTAACTTCTTTTTCTTTCTTGAGTTTTGCTTTGGGCGTTATTATTATAGTTCGT---TCTTTTGATTGTATCCCTTTCTTGTTTTCTTTGTTTTTA------CTTTTATTCTCT---TCTTTTTTATGGGGTCGTGACGTACACCGTGAGGGTTGTTATGAGGGT---TGACAT------------------------------AATTTGGAAGTTACTGTTGGTTTTAAGGTTGGTATGATTTTATTTATTCTTTCAGAATGTTTTTTCTTTTTGGGTATGTTCTGAGGCTATCTTCATTTAGCTGAAGCCCCTGCTGTTGAGTTAGGGGGGGTTTGACCTCCCGTGGGTATTACACCTTTTGACCCTAAGGGTATTCCATTTCTTAATACCATTTTATTAGTCTCTTCAGGTGTTTCAGTCACTTGAACTCACCACGCCATA---GAA---GTGGGTGATTTTAAAGCCAGGCTAGTCTCTCTATTACTAACAGTTCTACTTGGTGCTACATTTACTTCTTTTCAGTTATTAGAATATTAT---------GTGGCTAGG------------TTTACTTTTTCTTGTTCCTCTTACTCTTCTGTTTATTTTATGGGCACTGGCTTTCATGGTCTTCATGTGCTTATTGGTAGGGTTTTA---CTTTTGATTTGCTTATTTCGATTTTCTTACCTTACTATC---AGGCCTAATCACAGAGTAGGTTTTGAGTGTTCTGTTTGA------TACTGACACTTTGTT---------GACATTGTGTGGTTTTGTCTT---------------------TATTTAGTTTTT---------------TACTGATGAGGGGTT------------------------------------
>Rhipicephalus_geigyi
---------------------------------------------------------------------------------------------------------------------------ATGATATTTCATCCTTTTCATTTAGTAGAAAAAAGACCATGACCTTTAACAAGATCAATTTCTGCGCTTTCTTTAACCATAGGATTCGTTAGCTATTTTCAA---AATTTAAACTTTTTTTTATTAATATTAGCTATTTTAATA------ATTATAATTTCA---TCCTTTCAATGATGACGCGATATTTCACGAGAAGGTTCTTTTCAAGGA---TTTCAT------------------------------ACACACTGAGTATTAAATGGTTTAAAAATAGGTATAATCTTATTTATTTTATCTGAAGTTTTTTTTTTTATTTCTTTTTTTTGAGCATTTTTTCATAGAAGACTTTCCCCAAATATTGAAATTGGAAGACAATGACCTCCTTGTAATATTTTTCCTTTTAATCCTTTTGAAATTCCTTTATTAAATTCAACAATTTTAATTTCATCAGGAATTACCATTACTTGAAGACATCATTCAATT---ATA---AATGAAAATTATAATTCAGCTTTAAATTCTTTATTAATTACAATTATATTAGGTTTATTGTTTACAATATTTCAAGGATTTGAATATTTT---------CAAGCACAA------------TTTAGAATTTCTGATGGCATTTTTGGTTCAACTTTTTTTATAACTACAGGATTTCATGGATTCCATGTCTTAATTGGGTCTATTTTT---CTTTTAGTTTCTTATTTTCGAATTAAAAATCAACTTATT---TCATCAAATCACTTTTTTGGATTTGAAGCTTCAGCATGA------TATTGACATTTTGTT---------GATGTCGTATGGTTATTTCTT---------------------TTTACATTTATG---------------TATTGATGAATTTAT------------------------------------
>Rhinotergum_shaoguanense_S88
---------------------------------------------------------------------------------------------------------------------ATGATTAGAAATTCTCATCACTATTTCATTCTAAGATTTAGCCCCTGGCCTCTTATCTCTAGAATAAATTCTTTTAATCTTCTACTCTCTCTTTTGATTTTTTTAAAG---TTTAATTCTTTTATTTGTTTTAGTCTCAATATTTTAAAC------ATCATCGTATCG---TCCTTTATTTGGTGAATAATCTATAGAGATGAATTTAATTTAGAAGGA---AAAAAT------------------------------TCTTTTAATTTAGATCTAGGATTGAAATTTTCCATGATTTTATTCATTTCCTCAGAAATTTTTTTCTTTTTTTCATTTTTTTGATCATATTTCCATTTTTTTTTGTCACCAAATATAGAAATCGGTTTGAATTGGCCTTCTAATATAGTCGAAGCTTTCGACTGTTTAAACGTCCCTTTAATTAATACCCTAGTTTTGCTTTCGTCAGGAATGACAGTTACAATATCCCATCATTTTCTA---ATT---AATGGAAAATTTAAACTTTCTAGTTTCTATCTAATAATCACAATTTTTTTAGGTGTAATCTTTACTATTTTACAATTAATGGAATATTTT---------AGCTCTTTC------------TTCAGGATTAGAGATTCAACTTTTGGAACTTCTTTTTTTATGCTAACAGGTTTCCACGGAATCCACGTTTTAATCGGCACAATTTTT---TTGTTCACAACTTTTATAAAGATATTTAGAATTATTTCT---TCCAAAAATGATTGATTAAGATTTGAATTAGCTTCATGG------TACTGACATTTCGTA---------GACGTAGTCTGAATTTTTCTT---------------------TATTTTTTATTA---------------TATTATTTAAACTCT------------------------------------
>Rhinophytoptus_c.f._sericeaomeiensis_AH42
---------------------------------------------------------------------------------------------------------------------ATGATCACAAGATCCCACCACTACTTTATGTTAAATTACAGGCCTTGGCCTTTAATTTCTAGGTTTTGTTCTTTCAATATTCTTTTATCATTTTTAATCTTTATAAAA---TTTGGTAATTTTTTAATTTTTAACTTAAATATTGTAAAT------TTGTGTTTCATT---TGTTTTTACTGATGGGTTATTTACAGAAGAGAATTTAATTTAGAAGGT---AAAAAT------------------------------TCTTTTAACTTAGACACAGGCTTAAAATTCTCTATAATTTTATTTATTTCTTCTGAAGTTTTCTTTTTTTTCTCCTTTTTTTGGTCTTACTTTCATTTTTTTCTTTCTCCTAATATGGAGATTGGTATAATATGGCCTGCTATGATAGTTGAAGCCTTTGATTGTTTAAACGTTCCTTTAATTAATACTTTGATTTTACTGTCTTCAGGCGTAACGGTGACTCTAAGCCACAATTTTTTA---TTT---ACTGGAAATTTTAAATTATCTAACTTGTTTTTAATAATAACTGTATTATTGGGATTATTTTTTACTGTTTTTCAAGTAATAGAATATTTC---------AGATCTTTT------------TTTGGTATTAGGGATTCGACTTTTGGTACTTCGTTTTTCATGCTCACAGGCTTTCATGGTATCCATGTGCTAATTGGAACAATTTTT---TTGTGCACATCTTTATTCCGTAACTTCAAAATAATTTCT---TGTAAGAATGATTGGCTTAGGTTTGAGTTGGCGTCATGA------TATTGACACTTTGTA---------GATGTAGTTTGAATTTTCCTT---------------------TATTTTTTATTG---------------TACTACCTAAATAAT------------------------------------
>Rhinophytoptus_broussonetiae_Z401
---------------------------------------------------------------------------------------------------------------------ATGATAAGAAAATTTCATTATTTTTTTATATTAACTTACAATCCTTGACCTTTGATTTGCAGAGTTGTTTCTTTTAATTTTTTATTTTCTACACTTATGTTTTTTAAA---ACTGGTTTATTTTATTGGCTTTTATTTAATTTAGTTGTT------ATATTTTTTTGT---TCCATGAATTGATGAATTTTTTACAGAATAGAATTTATCATAAAAGGT---TGGGAT------------------------------TCTTTAAATTTTAATTTAGGTTTAAAATTTTCTATAATTTTATTTATTTGTTCCGAAATTTTTTTTTTTTTTTCATTTTTTTGATGTTATTTTCATTTTTTTTTATCTCCTAATTTAGAGCTGGGTTTAATTTGACCTCCTTTGGATTTAAATTTTTTTAATTGTTTGAATGTCCCCCTTATTAATACCTTAGTGCTTTTGAGGTCGGGGGCCGCCGTGACTGTAAGGCATAACATGCTA---ATT---AAAGGGAACATGAAAAAAAGTTCTATATTTTTAATACTTACTGTTTTGTTAGGTGTAATTTTCACTTTTCTTCAATTAACAGAATACAAC---------AGATCTTTT------------TTCAGGTTATCAGATGGAGCCTTTGGAACATCTTTTTTTGTTTTGACTGGTTTCCATGGGATTCATGTTTTAATTGGAACTATTTTT---CTAATAATTACTTTAATTCGATTTTTTTCCAATACTGGA---ATTAAATCTGACTATCTAAGATTCGAGTTAGCTTCTTGG------TATTGGCACTTTGTG---------GATGTAGTTTGAATTTTTTTG---------------------TACTTTCTATTA---------------TATTATCTGAATAAT------------------------------------
>Rhinophytoptus_broussonetiae_Z292
---------------------------------------------------------------------------------------------------------------------ATGATAAGAAAATTTCATTATTTTTTTATATTAACTTACAATCCTTGACCTTTGATTTGCAGAGTTGTTTCTTTTAATTTTTTATTTTCTACACTTATGTTTTTTAAA---ACTGGTTTATTTTATTGGCTTTTATTTAATTTAGTTGTG------ATATTTTTTTGT---TCCATGAATTGATGAATTTTTTACAGAATAGAATTTATCATAAAAGGT---TGGGAT------------------------------TCTTTAAATTTTAATTTAGGTTTAAAAGTTTCTATAATTTTATTTATTTGTTCCGAAATTTTTTTTTTTTTTTCATTTTTTTGATGTTATTTTCATTTTTTTTTGTCCCCCAATTTAGAACTAGGTTTAATTTGGCCTCCTCTGGATTTAGATTTTTTTAATTGTTTGAATGTCCCCCTTATTAATACCTTAGTGCTTTTGAGGTCTGGGGTTACCGTGACTGTAAGGCATAACATGCTA---ATT---AAAGGGGACATGAAAAAAAGTTCTATATTTTTAATACTTACTGTTTTGTTAGGTATAATTTTCACCTTTCTTCAATTAATAGAATACAAC---------AGATCTTTT------------TTCAGGCTGTCAGATGGGGCCTTTGGGACATCTTTTTTTGTTTTGACTGGTTTCCATGGGATTCATGTACTAATTGGTACTATTTTT---CTAATAATTACTTTAATTCGATTTTTTTCCAATACCGGA---ATTAAATCTAACTATCTAAGATTCGAATTAGCTTCTTGG------TACTGGCACTTTGTG---------GATGTAATTTGAATTTTTTTG---------------------TACTTTCTACTA---------------TACTATCTAAATAAT------------------------------------
>Rhinophytoptus_broussonetiae_GZ98
---------------------------------------------------------------------------------------------------------------------ATGATAAGAAAATTTCATTATTTTTTTATATTAACTTACAATCCTTGACCTTTGATTTGCAGAGTTGTTTCTTTTAATTTTTTATTTTCTACACTTATGTTTTTTAAA---ACTGGTTTATTTTATTGGCTTTTATTTAATTTAGTTGTT------ATATTTTTTTGT---TCCATGAATTGATGAATTTTTTACAGAATAGAATTTATCATGAAAGGT---TGGGAT------------------------------TCTTTAAATTTTAATTTAGGTTTAAAATTTTCTATAATTTTATTTATTTGTTCCGAAATTTTTTTTTTTTTTTCATTTTTTTGATGTTATTTTCATTTTTTTTTATCTCCTAATTTAGAGCTGGGTTTAATTTGACCTCCTTTGGATTTAAATTTTTTTAATTGTTTGAATGTCCCCCTTATTAATACCTTAGTGCTTTTGAGGTCGGGGGCCGCCGTGACTGTAAGGCATAACATGCTA---ATT---AAAGGGAACATGAAAAAAAGTTCTATATTTTTAATACTTACTGTTTTGTTAGGTGTAATTTTCACTTTTCTTCAATTAACAGAATACAAC---------AGATCTTTT------------TTCAGGTTATCAGATGGAGCCTTTGGAACATCTTTTTTTGTTTTGACTGGTTTCCATGGGATTCATGTTTTAATTGGAACTATTTTT---CTAATAATTACTTTAATTCGATTTTTTTCCAATACTGGA---ATTAAATCTGACTATCTAAGATTCGAGTTAGCTTCTTGG------TATTGGCACTTTGTG---------GATGTAGTTTGAATTTTTTTG---------------------TACTTTCTACTA---------------TATTATCTGAATAAT------------------------------------
>Rhinophytoptus_broussonetiae_GZ74
---------------------------------------------------------------------------------------------------------------------ATGATAAGAAAATTTCATTATTTTTTTATATTAACTTACAATCCTTGACCTTTGATTTGCAGAGTTGTTTCTTTTAATTTTTTATTTTCTACACTTATGTTTTTTAAA---ACTGGTTTATTTTATTGGCTTTTATTTAATTTAGTTGTT------ATATTTTTTTGT---TCCATGAATTGATGAATTTTTTACAGAATAGAATTTATCATGAAAGGT---TGGGAT------------------------------TCTTTAAATTTTAATTTAGGTTTAAAATTTTCTATAATTTTATTTATTTGTTCCGAAATTTTTTTTTTTTTTTCATTTTTTTGATGTTATTTTCATTTTTTTTTATCTCCTAATTTAGAGCTGGGTTTAATTTGACCTCCTTTGGATTTAAATTTTTTTAATTGTTTGAATGTCCCCCTTATTAATACCTTAGTGCTTTTGAGGTCGGGGGCCGCCGTGACTGTAAGGCATAACATGCTA---ATT---AAAGGGAACATGAAAAAAAGTTCTATATTTTTAATACTTACTGTTTTGTTAGGTGTAATTTTCACTTTTCTTCAATTAACAGAATACAAC---------AGATCTTTT------------TTCAGGTTATCAGATGGAGCCTTTGGAACATCTTTTTTTGTTTTGACTGGTTTCCATGGGATTCATGTTTTAATTGGAACTATTTTT---CTAATAATTACTTTAATTCGATTTTTTTCCAATACTGGA---ATTAAATCTGACTATCTAAGATTCGAGTTAGCTTCTTGG------TATTGGCACTTTGTG---------GATGTAGTTTGAATTTTTTTG---------------------TACTTTCTACTA---------------TATTATCTGAATAAT------------------------------------
>Quadracus_cudraniae_AH41
---------------------------------------------------------------------------------------------------------------------ATGATCACAAGATCCCACCACTACTTTATGTTAAATTACAGGCCTTGGCCTTTAATTTCTAGGTTTTGTTCTTTCAATATTCTTTTATCATTTTTAATCTTTATAAAA---TTTGGTAATTTTTTAATTTTTAACTTAAATATTGTAAAT------TTGTGTTTCATT---TGTTTTTACTGATGGGTTATTTACAGAAGAGAATTTAATTTAGAAGGT---AAAAAT------------------------------TCTTTTAACTTAGACACAGGCTTAAAATTCTCTATAATTTTATTTATTTCTTCTGAAGTTTTCTTTTTTTTCTCCTTTTTTTGGTCTTACTTTCATTTTTTTCTTTCTCCTAATATGGAGATTGGTATAATATGGCCTGCTATGATAGTTGAAGCCTTTGATTGTTTAAACGTTCCTTTAATTAATACTTTGATTTTACTGTCTTCAGGCGTAACGGTGACTCTAAGCCACAATTTTTTA---TTT---ACTGGAAATTTTAAATTATCTAACTTGTTTTTAATAATAACTGTATTATTGGGATTATTTTTTACTGTTTTTCAAGTAATAGAATATTTC---------AGATCTTTT------------TTTGGTATTAGGGATTCGACTTTTGGTACTTCGTTTTTCATGCTCACAGGCTTTCATGGTATCCATGTGCTAATTGGAACAATTTTT---TTGTGCACATCTTTATTCCGTAACTTCAAAATAATTTCT---TGTAAGAATGATTGGCTTAGGTTTGAGTTGGCGTCATGA------TATTGACACTTTGTA---------GATGTAGTTTGAATTTTCCTT---------------------TATTTTTTATTG---------------TACTACCTAAATAAT------------------------------------
>QH8
---------------------------------------------------------------------------------------------------------------------ATGATAAAAAGAACTCATTACTATTTTCTCCTTAACTTAAGGCCTTGGCCCATGATCTCTAGGGTTTCTTCTTTTAATTTACTTTTCTCTCTCTTAATTTTTTTCAAA---TTTGGGGATGTTTCATGTTTTTGTGTCAATCTTTTAATT------ATTTCTTTAGGT---TGTTTTTGCTGATGATGCTTGTACAGAGGGGAATTTAATTTAGAAGGT---AAGTCA------------------------------TCCTTTTTGTTGGAGTCTGGAATTAAATTTAGAATAATTTTATTTATCTCTTCAGAGGTGTTTTTTTTCTTCTCCTTCTTTTGATCTTATTTTCATTATTTTCTTTCCCCGACCTTGGAAGTTGGTCTAAGTTGGCCCCCTATTAACGTGGAGATGTTTGATTTTTCAAATGTGCCTCTCATTAATACTTTGACCCTAATAGGTTCCGGCCTGACTGTTACTGTCAGACATTACTATTTA---ATT---AACAACGAAATGCGGGCATCTAATTTTTGGCTGTGCTCAACTATTTTATTGGGTGGGCTCTTTAGGTTTCTCCAGTGGGAAGAATATTGC---------AGATCTTTT------------TTCTCTATTAGGGATGGAAATTTTGGGACTTCTTTTTTTATTCTAACTGGATTTCACGGTATTCATGTCTTGATCGGCACATTGTTC---CTCTTATCTGCTCTTCTTCGATCTGAGTTCTTTAGAAGT---TCCTCTAAAAATTTTCTTAGATTTGAATTGGCTTCTTGG------TATTGGCATTTTGTA---------GATGTTGTGTGAATTTTTCTT---------------------TATTTTTTTTTA---------------TACTATCTGAATTAT------------------------------------
>QH2
---------------------------------------------------------------------------------------------------------------------ATGATGACCAAGAACCACTATTACTTTCTCATTCCCTTAAGACCATGACCTTTGTTAATTTCTTTTTTGTCTTTTAATCTTTTATTTTCCCTCCTCCTTCTTTTTAAA---ATATCGGAAATGAGAGCTTTTATTTTTAGACTTATTTCT------GTTTCTTTTTCT---AGCATATTTTGATGAGTATCATACAGAGGCGAAATAAATTTAGAAGGA---TTATCT------------------------------TCGATAAATCTCGAATCTGGGGTGAAATTCTCTATAATTTTATTTATTTCTTCGGAAGTATTCTTCTTCTTTTCTTTCTTTTGGGCATATTTTCACTTTTTCTTGGGTCCTTCTCTAGAACTTGGAGTGTCCTGACCCCCTGAAGGAGTGCTAGGATTTGATTGCTTAAACGTCCCTCTCATTAACACTTTAGTTCTTATAGGTTCCGGAGTAACAGTAACTCTTAGCCATAATTTTATT---ATC---TCTAACAATAATTTGCGTTTCAATTTTTTCCTATTTTTAACTATCTCTCTTGGTATTTTATTTACAGTCCTTCAAGCTATTGAATATGGC---------AGGTCCTTC------------TTCTCTATTAGGGATGGGTCTTTCGGAACAGTATTTTTCATGCTTACCGGATTCCATGGGATTCACGTACTTATTGGAAGTATTTTT---CTATTTGTCTCTTTTTACCGATCTTTTATATTTTCGGGT---TCGCTGGGTAGGTTCACTAGGTTTGAATTAGCCTCTTGA------TATTGGCATTTCGTA---------GACGTGGTCTGAATTTTCCTA---------------------TATTTCTTCTTA---------------TATTATATAAATCAA------------------------------------
>Pseudogarypus_banksi
---------------------------------------------------------------------------------------------------------------------ATTACAAAATTTTATCACCCATTTCATATAGTATCAAATAGACCCTGACCTTTAATTATTAGAATAGAAACCCCTCTCTTATTATTAGGTATTTTATTATACTTTCAT---ATAAAATATCCATTAATTTTACTTATAAGATTGATTTTA------ATTATCAGTTCT---TCTTACCAATGATGACGAGATGTAAGACTAGAGGCATCTTATATTGGA---GAATAC------------------------------TCATCTTTTAGAATTTATAATTTAAAAATTGGGGTATTAATATTTATTATTAGAGAAGTAATGTTTTTTCTCTCTTTTTTTTGAGGACTCTTTCATATAAAATTAGCTCCCCCATTTATAGGGGGGGCTCTATGACCCCCTTTTATAGTTATCCCCTTCAATCCAGTAGACATCCCACTATTAAATACTTTAATTTTATTAACTTCGGGATTAACAGCTACTCTAGCTCATTTTTTTTTA---------AAAATAAACAAGAAAAAATTTATAACATTCATTTTTTTATCAATTATTCTGGGGTTATACTTTACTACTTTACAATCCTGGGAATACTTT---------AATGCTAAA------------TTTACTATTACTGATTCAGTTTATGGATCTATCTTTTTTACAGCAACAGGATTTCATGGTCTACATGTAATTCTAGGGTCCTCATTC---CTTATAATTATTCTTTATCGATCCTATATTTTTCATACC---AATAAAATTTACCATATCGGATTTGAAGCTTCCCTTTGA------TATTGACATTTTGTG---------GATGTAGTATGGCTATTTTTA---------------------TTTACATTCCTA---------------TATATT---------------------------------------------
>Pseudocellus_pearsei
------------------------------------------------------------------------------------------------------------------------ATGAAAACATTTCACCCATTTCACATAGTCGAACAAAGACCTTGACCTATTATAGGTATACTCTCAGCTTTTCTCCTAACCTCCTCAATAATCCTATGATTTCAC---AACAACAGAATCCTCCCCACTATTCTAGCCATTTCAATT------ACACTCTCCACA---ATATTTCAATGATGACGAGATGTTACACGAGAATCCACCTTTCAAGGA---CACCAT------------------------------TTATTAAAAGTAATAATTAGAATAAAACTAGGCATGTTATTATTTATTGTATCAGAAGTAATATTCTTCATCTCATTCTTTTGAGCCTTCTTCCACTTCAGCTTATCACCTAGCAGAGAAATTGGAATAACATGACCTCCATCCGGAGTATCACCATTTAATGCATTTAGCATTCCTCTCCTAAACACAGCAATCTTAGTATCATCAGGAGTCTCAATCACATGAACCCACTACTCTATT---ATA---AACAATAAACACTACCAAGCAGAAACCAGATTAATCTTAACAATCCTATTAGGCTTGTATTTCACAGCCTTACAAATATTCGAATACTAT---------CAAGCAAGT------------TTTTCAATTTGCGACTCATGCTACGGAACCTCATTTTTTGTAACTACAGGATTTCACGGCCTTCACGTAATTATCGGAACATCATTC---CTAATATGCTCAGCATACCGACTTCACCATTTGCACTTC---TCAAAATCACACCACTTTGGTTTTGAAGCCAGAGTTTGA------TATTGACACTTTGTA---------GACGTTGTTTGACTCTTTCTT---------------------TTCTTATTAATT---------------TACCTGATGAAG---------------------------------------
>Pseudocellus_gertschi
------------------------------------------------------------------------------------------------------------------------ATGAAACACCACCATCCTTATCACATAGTAGAACAAAGACCATGACCACTTATAAGCATGTTTACAGCATTAATAATAACATCATCCATAATCATATGATTTCAC---AACACAAAACCTCTAATAATTATATTAACACTCATAATA------ATAATCATAACT---ATATTTCAATGATGACGTGATATTACACGAGAAGCTACAATTCAAGGT---CACCAC------------------------------CCAACAAAAGTCATCAAAAATTTAAAATGAGGAATAATCCTATTCATTGTATCAGAAGTAATGTTTTTTCTATCATTCTTTTGAGCATTTTTTCATATAAGATTAGCCCCAAGAATAGAAATCGGAAGTGTATGACCACCATCAGGAATCTCATCATTCAACCCTCTTGGTATCCCACTACTTAATACAGCAATCTTAGTATCATCGGGGGTAATAATTACATGAACCCACCACTCCATT---CTA---AACAACAAAATTAAACAAGCCAAAACAAGATTGTTACTAACAATTATTTTAGGTGTATATTTTACAACACTCCAAGCATTTGAATATTTA---------GAAGCTAGT------------TTTTCAATAGCTGACTCATGTTACGGATCAACTTTCTTCGTAGCTACAGGTTTCCATGGGTTACATGTAATTATTGGAACAACCTTC---TTAACTACATGTTTCTTACGTCTCATAAATTTACATTTT---TCAAACAAACATCATTTTGGATTTGAAGCTAGAGCATGA------TATTGGCACTTCGTA---------GACGTAGTATGACTTTTCTTA---------------------TTCATTTCAATC---------------TACTGATGAGGTAAATTC---------------------------------
>Prominens_photiniae_FJ26
---------------------------------------------------------------------------------------------------------------------ATGATGAGGAAAAGACATTATTATATGTTTTTAGGTCCTAATAGCTTTCCCCTGTTAAGTTCTTTTACTTTTTTTAATATTCTTTTTAGAGGCTTTTCCTTCTTAAAA---TTTGGTTCGTCTTATTGTTTTATCTTCAGTCTTTTAGGG------GGGTTTTGTACT---GGCCTTTTATGGTGAGCTTCTTATAGAAATGAATTAAGCCTCAGAGGA---TTTTTT------------------------------TCGGATACTTTAGATAAAGGTATTAAATTTAGTGTAATTCTTTTTATCTCTTCTGAAGTCCTCTTTTTCTTCTCTTTTTTTTGGGCATATTTCTTTTATTTATTTAGTCCCAGTTTAGAAAATTGTTTTTTTTGGCCTCCTCATTTAGTTAATATGTTTGAGTGCGATAAATTACCCTTTGTTAACACTTTAATTCTCTTGTCCTCTGGATCCTCTGTTACTATAGCTCATCAGTGTTTG---CTT---AGAGACAATAAAATTTTTATAGACTTTTTCCTGCTAATAACAGTTGTTCTTGGGCTTTTATTCTCTTATTTTCAAATTTTAGAATTTTCT---------AGATCTTTT------------TTTAGAATTAATGATGGATCATTTGGAAGAATCTTCTTTTTGCTTACGGGGTTTCATGGGCTTCATGTTTTAGTTGGGGCGATGTTT---CTTTTATATTGTTTTGTCAAAAGACTTAATAACTTTAAT---TCCTCCCAATCTATGGTAATATTTGAGCTTGCTTCCTGG------TATTGGCATTTTGTT---------GATGTAGTTTGGTTATTTTTA---------------------TTTTACTTCTTA---------------TACTACTATAACTTT------------------------------------
>Proiectus_granularpro_Z304
---------------------------------------------------------------------------------------------------------------------ATGATTAGAAAATCACACCACTATTTTTTAATCCCTCTAAGGCCTTGACCCCTTTTAATTAGTTTAAACGTATTCAGGCTTCTTGTCTCAGCTCTTTTATTTTTAAAA---GGTTTCAATTTCTTGTGCCTAGGGTTAAACCTGCTAAAC------AACATTTTAGGG---GCCTTTATTTGATGAGTTTTTTACAGTTCAGAGTTTAATTTGGAAGGT---AAAGAA------------------------------AGGTTGACTCTTGAGAATGGTATAAAGTATGCTATAATTTTATTTATTTCTTCGGAGATCTTCTTCTTCTTTTCTTTCTTTTGGTCTTATTTCCACTTTTTTATATCCCCCACTATAGAAACAGGGTTGGTATGGCCTCCTTATAGAGTTCAATCTTTTGATTGCATAAATGTTCCTCTAATCAACACTCTTCTCCTTTTATCCTCAGGTTTGACAGTGACAGTTAGTCATGCCAGGCTT---ATT---AAAGGAACTCTCAACTCTTCTTCATCTTACCTTTTAATTACAATCATTTTAGGAGTGATTTTCACTTTTTTCCAATGAGCTGAATATAAT---------TCATCTTTT------------TTTTCCATTAGGGATTCTACCTTCGGCACATCTTTTTTTATGCTGACGGGATTTCACGGTATTCACGTCATTATTGGGACTATATTT---TTGTTTACGACGTTGTATCGGATGTCTCTCGCAGGTCCT---AGAAAAGGAGAGTACTTAAGGTTTGAATTGGCTTCCTGA------TATTGGCACTTTGTA---------GACGTAGTCTGGATTTTTCTT---------------------TTCTTTATTGTT---------------TATTATATAAATTCT------------------------------------
>Phyllocoptruta_sp.nov._CA6
---------------------------------------------------------------------------------------------------------------------ATGAATAGAAATACACACTATTTTTCTATAGTTAGTGAGAGGCCTTGGCCTCTTCTTAGAACAGTATCATCTTTTAATTTAATATTTTCTTTAACAATTTTTTTTAAA---TTCTCTCTTCTCTTTCCTTTTACTTTAAGAATTTTATTT------TTAACCTTAGTT---TCCTTTTACTGGTGGATAAATTATAGTGGAGAATTTAATTTAAGAGGG---ATAAGT------------------------------TCTTTCACCTTAGATTCAGGTTTAAAATTTTCTATAATTCTATTTATTTCTTCAGAAATTTTTTTTTTCTTTTCCTTTTTTTGATCTTATTTTCATTTTTTTTTAGCACCTACTTTGGAAACAGGGCTACTTTGGCCTCCTTACCTAGTCCATTCTTTTAGCTGTATTAACGTCCCTCTTATTAATACCCTAGTCCTTCTAAGTTCTGGCGTGACCGTTACTTTAAGTCATAACTATCTG---AAT---AAAAATGAAATAAAACTTTTTAATTTCTTTTTAATACTGACTATCATTTTAGGAGCTATTTTTTCTATTCTTCAATTAAGAGAGTATTTT---------TCATCCTTT------------TTTAGTATCAGAGATTCTACTTTTGGAAGATCTTTCTTCATACTAACTGGATTTCATGGAATCCATGTTTTAATTGGAACCATCTTT---TTAGGGGTTTCTTTAAATCGAGGATTTTTTCATTCCCCT---AGAAGTACAAGATTCTTAAGATTTGAGCTATCATCTTGA------TATTGGCATTTTGTA---------GACGTAGTTTGAATTTTTTTG---------------------TATTTTTTTATT---------------TATTATTTGAACCAT------------------------------------
>Phyllocoptrata_platyclada_S138_12S
---------------------------------------------------------------------------------------------------------------------ATGATTAATAAAACTCACTACCTATCGCATGTCCTACTAAGGCCGTGGCCATTGTTGGCGAGATTTGGGTCTTTTAATCTTCTTTTTTCTCTATTATTACTTCTTAAG---TTTGGGAGATTGAGCCCTCTCATGGTTGGCCTGTCTGCT------ATCTTCCACTCC---TGCTTTATTTGGTGGTTTTTTTATAGGGGGGAGAGAATTTGTGAAGGG---GCCTTT------------------------------AGCTTGACTATTCTGCAAGGTCTGAAGCTTAGAATACTGATGTTTATTTCCTCTGAGGTTTTTTTCTTCTTCTCTTTTTTTTGATCTTACTTTCACTTTTCTTTAGCCCCCACCATAGAAACAGGCTTAGTATGACCCCCCTATTATCTGCAAATATTTGACTGTTTAAATGTCCCTCTAATTAACACTCTGTTACTTTTATCTTCTGGAATTACCGTCACTTTAGCACATGGACATTTA---TTA---GCCAGGAAAATGGGACGGGCTAAGCTATATCTGGGCGTGACGATTTTTTTAGGAGTTTTATTCACCATCTGCCAGGTGGCAGAATACTTC---------AGATCATTT------------TTTTCAATTAGAGACTCCACTTTTGGGACTTCTTTCTTCATGCTCACAGGTTTTCATGGGATTCACGTTATCATCGGTACATTATTT---TTGGGAGTAGTGTTGGCTCGTTTTTATAAGTTCACCTCT---TCTAAAGCTGAAATGCTAAGATTCGAGCTTGCCTCTTGG------TATTGGCACTTTGTA---------GATGTGGTCTGAATTTTCTTG---------------------TACTATTTAATT---------------TATTACTGCAATAAT------------------------------------
>Phyllocoptrata_platyclada_G6
---------------------------------------------------------------------------------------------------------------------ATGATTAATAAAACTCACTACTTATCGCATGTCCTGCTAAGGCCGTGGCCATTGCTGGCGAGATTCGGGTCTTTTAATCTTCTTTTTTCTTTACTGTTACTTCTTAAG---TTTGGGAGATTAAGCCCCCTTATGATTGGCTTGTCCGCA------ATTTTCCACTCC---TGCTTCATTTGGTGGTTTTTTTATAGGGGGGAAAGGATTTGTGAAGGG---GCCTTC------------------------------AGCTTGACTATTTTGCAGGGTTTGAAGCTTAGAATACTTATGTTTATTTCTTCTGAGGTTTTTTTCTTCTTCTCTTTTTTTTGATCTTACTTTCACTTTTCTTTAGCCCCCACCATAGAAACAGGTTTAGTGTGACCCCCCTATTATCTCCAAATATTCGACTGTTTAAATGTGCCTCTAATTAACACTCTGCTTCTTTTATCTTCAGGTATTACCGTCACCTTAGCGCATGGGCATTTG---TTG---GCCAATAAAATGGGACGAGCTAAGCTGTATTTGGGTGTAACGATTTTTCTAGGAGTTTTATTCACCATTTGCCAGGTGGCAGAATATTTT---------AGATCATTT------------TTTTCAATTAGAGATTCTACTTTTGGGACTTCTTTCTTCATGCTCACAGGTTTCCACGGGATTCACGTTATTATTGGTACATTATTT---TTAGGAGTGGTGTTGGCTCGTTTTTATAAGTTTACCTCT---TGCAAAGTTGAAATGCTAAGATTCGAACTTGCATCTTGA------TATTGGCACTTTGTA---------GATGTGGTCTGAATTTTCTTA---------------------TACTATTTAATT---------------TATTACTGCAACAAC------------------------------------
>Phyllocoptes_taishanensis_S90
---------------------------------------------------------------------------------------------------------------------ATGATTTCTAAAGCCCACTGCTTTTTTTTGCTTGCCCCAAGTCCATGACCTTTGGTGGTAAGCGTAGGAGCCTTTAACCTTCTGTTTTCTTCTTTACTTTTGCTTAAG---TTCGGAACAGCTTATATAATTTACTTTAACATTTTAAAC------ATTAGTGTAGTT---TCATACTTATGATGAGTGGGGTACGGCGGGGAGTTTAATCTTCAGGGG---ATAAAC------------------------------TCATCCACCCTAGAGACAGGAGTGAAAACAGCCATAATTTTCTTTATTTCTTCGGAGATTTTTTTCTTTTTCTCCTTTTTTTGATCTTATTTCCATTTTTTTTTATCCCCTACGTTAGAAACAGGGATGTTATGACCCCCATTCTCCGTAGAAATATTTGATTGCTTAAACGTACCTTTAACTAATACACTAATCTTAATAAGATCAGGTGTAACTGTAACTATAAGGCATCACTTCCTA---TTA---GAGGGTGAGTTCAAATTATCAAGTTTCTTCTTGGCCCTAACTATTTTTTTAGGGGTAATATTTACTTACTTTCAATACGAGGAATACCAA---------TCCTCTTTT------------TTTACTCTTAGAGATTCATCGTTCGGGACCTCTTTCTTTATACTCACAGGCTTTCATGGTATTCATGTAATTATTGGCTCCTTGTTC---CTAGTCACCACTTTGGTTCGATTTAATAAATTTTGCTCC---AGAAAATCAGAATGTTTAAGCTTTGAGTTAGCCTCTTGG------TACTGGCATTTTGTA---------GACGTGGTTTGAATTTTTTTG---------------------TACTTTATCATT---------------TACTACCTAAACAAC------------------------------------
>Phyllocoptes_gaotainensus_GS9
---------------------------------------------------------------------------------------------------------------------ATGATTAGAAAGTCTCATCATTATTTTTTATTACCATTCAGACCTTGACCTCTTATCGTAAGAATTGGCTCTTTTAACATTTTGTTTTCTTTTATAATGTTTTTAAAA---TTTTCGAATCTCGAATTATTTAATTTAAATATTTTAAAT------TTAATTATTGTC---TCATTTTTTTGATGGATTACTTACAGTGGTGAATTTAACTTAGAAGGA---CTAGAT------------------------------TCTTTTAATTTGGATTCAGGACTAAAATTTTCTATACTACTCTTTATTTCTTCAGAAATCTTTTTCTTTTTTTCCTTTTTTTGATCTTATTTTCATTTTTATCTTTCACCTACGATAGAAGTTGGAATAATTTGACCTGCTAGTCTAATCGTAGCGTTTGACTGTTTTAATGTTCCTTTAATTAATACTTTAATTTTACTTTCGTCAGGTTTATCAGTTACGATAAGTCACCATTATTTA---ATT---AGAAGTAAGTTTACTTACTCTAATTTTTATTTAGGGGTAACCATCTTTTTAGGTGTAATTTTTACTTTATTACAATTGATGGAGTATTCT---------TCTTCTTTT------------TTTAGAATTAGGGATTGTACTTTCGGAACTTCTTTTTTTCTATTGACCGGCTTTCATGGAATTCATGTTTTAATTGGCACAATTTTT---TTATTCACAACTTTTTGACGAAATTTTAAAATTGTTTCA---GCCAAAAACGAGTGGTTAAGATTTGAACTGGCCTCGTGA------TATTGACATTTTGTT---------GATGTGGTATGGATCTTTTTA---------------------TATTTTTTATTA---------------TACTATGTTAACAGG------------------------------------
>Phrynus_sp.
---------------------------------------------------------------------------------------------------------------------ATGATAAATCAATATCATCCTTTTCATATAGTAAATATAAGTCCATGACCCATTACATCAGCCATAGGAGCCTTATCATTAACTGTTGGTTTAACCAAATGGCTTCAC---CTTCATAATCCCAATCTTCTCATAATAGGAACCTTAATT------ATCATTATCTCT---GCAATCCAATGATGACGTGACATCATCCGAGAAGCCACATTTCAAGGA---CACCAC------------------------------ACCTTACCAGTTATTCAAGGCCTTAAATGAGGAATAATTCTCTTCATTGTCTCAGAAATCTTCTTCTTCATTTCTTTCTTTTGAGCTTTTTTTCACAGAAGTTTATCCCCCAATATTGAGTTGGGTTCTACTTGACCCCCAAATAGAATTATTCCATTCAATCCCACTCATATTCCTCTACTCAACACCAGAATCCTTCTAGCTTCAGGAGTAACCATTACATGATCCCATCATAATATT---ATT---TCCAAAAACTATGCTCAAGCTAATCTAGCCATAGGCCTCACTCTTTTTCTAGGAGTATATTTTACAATCCTTCAAGCATGAGAATATTAT---------CAATCACCC------------TTCTCCATTACAGATTCTATTTATGGAACAACATTTTTCGTTGCTACAGGTTTTCATGGTCTTCACGTCATCATTGGGTCATCCTTC---TTATTAATTACATTTATTCGAATAATGAAATATCACCTT---TCCCCTAACCACCACTTTGGCTTTGAAGCAGCCGCTTGA------TACTGACATTTTGTT---------GACGTAGTTTGACTCTTCCTA---------------------TATATCTCTATT---------------TACTGATGAGGTTCA------------------------------------
>Pholcus_phalangioides
---------------------------------------------------------------------------------------------------------------------ATGCATATAGTTTTTCACCCGTTTCACCTAGTGAGCCTGTCTCCTTGACCTATTTTAGCAGGGCTAAATGGATTTATAGTAGTTAGTGGGATAGTTAATATGTTTTAT---TGTAATAAGATTAGATTACTTTTTATTGCGTTATTGTTG------ATAATTGTTGTG---GCTTCTTTGTGGTGGCGCGATGTAGTTCGGGAAGGTACTTTTTTAGGG---GACCAT------------------------------GGTGATGAAGTTGTTCAAGGATTAATAGCGGGAATACTATTGTTTATTGTTTCTGAAGTTTTTTTCTTTTTGTCTTTTTTTTGAGCTTTTTTTCATTCTAGATTAAGAGCAGCGGTGGGGTTGGGCTCGGTCTGGCCCCCAACTGGTATTATTAGTTTTGATCCGTTTCAAATCCCCTTATTAAATACTATTATTTTATTGAGTTCGGGGGTGAGAGTTACTTGGGCTCATCAAGCAATT---TTA---TTTGGTAAATGATCTAGAGTAAAATACAGACTTATAGTTACTTGGATATTAGGGGTGTATTTTTTGTGTTTACAGGGGTTTGAGTATTTC---------ACTTGTATG------------TTTGATATTAGAGATTCTGTATTTGGATCTGTATTTTTTATGGCTACCGGGTTTCATGGGTTTCATGTGGTTGTTGGGACATTGTTC---TTAATTATTATATGAAGTCGTTCCCTAGGAGAGCATTTT---TCTACTAACCATCATTTTGGGTTTGAAGCAGCTGCATGA------TATTGGCATTTTGTG---------GATGTAGTTTGGTTATTTTTA---------------------TTTGTTGTAGTT---------------TATTGATGAGGGGGTTTA---------------------------------
>Phoebe_hunanensis_S153
------------------------------------------------------------------------------------------------------------------------ATAACAAAAAATCATTATTATTTTTTGCTCCATTTTAATCCTTGACCAGTTTTAGCTAGTATTTCTTCTTTTAATATAATAATTTCTTTGCTTTATTTTTTTAAA---TTTTTTAATTATTTTTTATTATTGTCTAGTATTGCAAAT------ATATTTTTAATT---TCTTTTATATGATGAATTTTTTATAGAAACGAGTACAATACGGAAGGA---TTCAGG------------------------------TCATTTGTTTTAGAATTAGGATTAAAGTGTTCTATAATTTTATTTATTTCTTCTGAAATCTTTTTCTTTTTTTCTTTTTTTTGGTCATATTTTCATTTTTTCTTGAGACCTATAGTTGAATTAGGAGCTTGTTGGCCTCCTCTGTCTTTGGTTACTTTTAACGCTTCAAATATCCCCTTAATTAACACTCTTATTTTATTGATATCAGGAGTAACAGTTACAATCAGTCATTTATTTTTA---ATA---AAAGGAGAAATAAAAAAAAATCTTTTTTTTTTAATTATTACTATTTTTTTAGGATTTATTTTTACAATCTTCCAAATTCAAGAATATAAT---------AATTCTTTT------------TTTAGATTAAGTGATTCAAATTTTGGCTCTACTTTTTTCATTTTGACAGGGTTTCATGGGATCCATGTACTTGTTGGCTCTATTTTT---TTAATGGTTGTGTTTACTCGATTTTTTAAGCTAATCAGA---AGAAAAGAAGACAGTCTAAGATTTGATTTAGCCTCCTGA------TATTGACATTTTGTT---------GATGTTGTATGAATTTTTTTA---------------------TATTTTTTTCTG---------------TATTATTTAAATAAT------------------------------------
>Phalangium_opilio
------------------------------------------------------------------------------------------------------------------------ATGAAAAATTTCCACCCATTTCATATTGTTGACCAAAGCCCTTGACCTCTTACCGCTGCCCTGGGGGCACTATTTATGACATCTGGGACAATTAGTTGAATCCAC---ATTAAATCTCCCCTACTTATAACCCTTGGACTTTTCCTA------ATTATCATTACA---AGATTCCAATGATGACGAGACATTCACCGAGAAGCTACACTTCAAGGA---AACCAT------------------------------ACCTCTAAAGTTATTATTGGCTTACAATGGGGGATAATCCTATTTATTATCTCTGAAGTATTTTTTTTTGTTTCATTTTTTTGGGCATTTTTGCATAGAAGTCTATCACCCAATGTAGAAATTGGGATAATATGACCCCCAAAAGGAATTGAACCTTTTAATCCCCTACAAATTCCACTCTTAAATACAACTATCCTTTTATCTTCTGGGATTTCAATTACATGGACACATCATAGTATT---CTA---AATAATAACTTAAGCCAAGCTAAAAAATCACTTTTAGTAACTATTTTACTAGGGGGCTACTTCACTATTCTACAAGCCTGAGAATACATT---------GAAGCCCCT------------TTTACTATTGCTGATTCAATTTATGGCACTACATTTTTTGTGGCTACAGGATTTCATGGATTACATGTATTAATTGGAACCACCTTT---CTCCTAATTACAATAATCCGATTGGCTAACCTCCATCTA---TCTAAAACTCACCATTTTGGGTTTGAAGCAGCAGCATGA------TACTGACATTTTGTT---------GATGTAGTATGACTATTATTA---------------------TATTCTTTAATC---------------TATTGATGAGGAGGG------------------------------------
>Pergamasus_crassipes
---------------------------------------------------------------------------------------------------------------------------ATGACATATCACCCCTTTCATATAGTAGAACGAAGACCTTGACCACTTATAAGAGCAATAAGAATTTTCATAGTTACAACTAGTCTTATTGAAATAATACAC---ATAAAAAATGGCTTAATATGAGTACCCAGTGTCAGTATA------GCCGCACTATGT---ATATACCAATGATGACGAGACATCACTCGCGAAGCAACAATACAAGGA---TCACAC------------------------------ACACAACTAGTAAAATTAGGCATAAAATGGGGTATCTCCCTGTTTATTTTAAGAGAAATCATATTTTTTGCAAGATTTTTCTGAGCCTTTTTTCATGTTAGACTAGCTCCAGACTATGTACTAGGATCAGTATGACCCCCTACGGGGGAAACCCCGTTTAACCCCTACCATACACCTCTTTTAAATACAACAATCTTATTAAGATCAGGTGCTACAATAACATGATCCCATCATAGTTTA---ATT---AAAAAAAATTATGAAAAAGCATTTAAAAGACTTTGTATAACCATCATCTTAGGGTGCTACTTTACAATGTTACAAACTCTAGAATACTGA---------GAAGCCCCC------------TTTACTATCTCAGATAGAGCTTATGGCTCAACATTTTTTGTAACAACAGGGTTCCATGGGCTACATGTGCTAATTGGATCTATTTTC---TTATTTACAAACTTAATTCGAATACATCTAGGACATTTA---AGTAAAACGCATCACTTTAGTTTTGAAGCTGCCGCCTGA------TACTGACATTTTGTA---------GACGTTATTTGATTGATACTA---------------------TATACTTTAATG---------------TACTGATGACCATTT------------------------------------
>Paratemnoides_elongatus
---------------------------------------------------------------------------------------------------------------------ATGATAAAAACTTATCACCCATTTCATTTAGTAAGTCCAAGACCCTGACCTCTTATCGGAGGTTTATCAGCCTTTTACATAACCTTTAGCTTTACTCATTATATTTAT---AATAAAAGAATTTGATTTTTAATTACTGCAATTATGTTA------ACTATAATAACT---ATATATCAATGATGGCGTGACATTTGTATCGAAGCTACATATAGAGGG---TTTCAC------------------------------ACCCTTAAAGTTAAATTAAATATAAAATGAGGAATAGTTTTATTTATTATTTCAGAAGTAATACTATTTTTCTCATTTTTCTGAGCTTTCTTTTATTCTAGAATAGTCCCTACAATTCAAATTGGATTAAAATGACCTCCTACCCCTATTATCCCCTTCAACCCCTTTGAGGTACCACTACTTAATACAATAATTCTTTTATCCTCAGGGGTAACAGCTACATGATGTCATCACCTTATTAAAATA------AAACTAAAGCTTCCAGCTATAATTAGACTATCTCTTACAATTTTTTTAGGTTTGTATTTCACTATACTACAATTATGAGAATATTCC---------CAAGCTTCT------------TTTTCTATTTATGATAGAATCTACGGATCGCTATTTTTTATGGCTACAGGTTTTCATGGGTTCCATGTTATTGTTGGAAGAACCTTC---TTATTAGTAAATTTAGTACGTCTAAGTTTAAATCACTAC---TCAAACACTCACCACTTTGGACTAGAAGCTTCACTCTGA------TATTGACATTTTGTA---------GATGTAGTTTGATTATTTTTA---------------------TACACCTTTGTT---------------TATTTTTATTCAATT------------------------------------
>Paraleius_leontonychus
---------------------------------------------------------------------------------------------------------------------ATAACACACAAATTTAATCCATTCCACCTAGTAGATGTAAGACCCTGACCAATTCTAGCATCAAACAGAGCCCTGGCAATGGTCCTTTCTGGACTAATCTTACTAAAC---AGCAACATAAAAACTCCTGCCTTAATTTCATTTCTGATA------ACAGCCACTGTG---GCATTCATATGATGAAAAGACGTACACCGAGAAGCCTCTATCCAAGGG---CATCAC------------------------------TCATATCTTGTCATAAATGGCCTAAAGACCGGAATAATTCTATTCATCATCTCAGAAGTTTTTTTTTTCGTTTCTTTTTTTTGAGCTTTTCTTCATAGAAGAATTTCTCCAACCATTGAGTTAGGGCAAGCATGACCTCCTAACGGAATCTCTCCTTTTAATCCGATAAGAATCCCTCTATTAAACACAATCTTACTTCTTTCATCAGGTGTCACAGTTACTTGAAGACACCACGCACTG---CTA---AAAGGGAACTTTAAAACGGCTGTCATTTCATTAAACACAACCATTTTATTGGGGGCGATTTTCTCAGGTTTTCAAGCCTTTGAGTATATC---------TCCGCGCCC------------TTCACAATCTCAGACACTTCCTTCGGGTCAAGATTTTTTATAGCCACTGGATTTCACGGGCTACACGTCATTATCGGATCAATTTTT---TTATTTTTTTCAATAAAACGTCTTAAAAAAATAATCAAT---TCCATAACACACATAGTAGGATTTGAATGTGCCGCCTGA------TACTGACATTTCGTA---------GATATCGTATGATTATTTCTA---------------------TACTCAATAATT---------------TACTGATGGGGCGCC------------------------------------
>Paracalacarus_podocarpi_S142
---------------------------------------------------------------------------------------------------------------------ATGATAAAAAATTTTCACAGTTTCTTTCCTTTGTCTTATAATCCTTGGCCTGTTATAGCTTCCCTTGGGGTGTTTAATTTTGGGTTGGCTATGGTAATATTCTTTAAA---TCTTTTGATAGGTTTCCTTTAATTATAGCTATTCTCTTA------TTAGTTTTATCC---TCTATGAATTGATGAAATTCTTACAGAAATGAATACAATACAGAAGGA---TACACT------------------------------TCTTTTAAAATGGAGGAAGGGTTAAAATTCAGTTTCATTCTCTTCATTTCTTCTGAAATCTTATTTTTCTTTTCTTTTTTTTGAGGTTTCTTCCATTTTTTATTGAACCCTCAGATGGAATTAGGCCACATATGGCCTCCAGTAGATTTAATGAACTTCGATTATATTATAGTCCCCCTGCTTAACACTTTGTTGCTTTTATCTTCAGCTACCGCTTTAACCATGGCCCATAATGATTTG---ATT---CAGGGGTTGAAACCTGGATGTGTGAAAAAAATAGTCTATACCATTTTGTTAGGATTAGTTTTTAGATTTTTTCAAGGGATAGAATACAGG---------AGTTCATTT------------TTTTCTCTAAGAGATGGGACGTACGGTTCTTCATTTTTTATTCTTACAGGATTTCATGGTTTACATGTTATTATTGGTTTTTCATTT---TTATTAGTTGTTGCTTGACGTATTTCCAAACTTTACGCGGGTTCTAAATGTGAGTCTTCTTCTTTTGAAATATCTAGGTGA------TACTGACATTTCGTT---------GACGTTGTATGAATATTTTTA---------------------TATTTCTTTTTG---------------TATTATCTTAAT---------------------------------------
>Panonychus_ulmi
---------------------------------------------------------------------------------------------------------------------------ATGTTAAATATAAATTATTTTTTAATTAATTTAAGCCCTTCCCCTATTATATATACAGTTATATTATTTTTTTTTTTAAATTGTTTGAACAATTTCTTTTGAAAAATTCAAAATTATTTAATATTAATAATTTTAATTTTTACT------TTTTTTTTTTTTCTTTTTTACAAAAATTTTTCTATAATAATTAATGAAAATAATTTTATAGGA---TTATTC------------------------------ACATGAAAAAAAAAGAAAATTGTTTCTAATGGATTTATTATATTTATTATTTCAGAAATAATAGTATTCGTTTCTTTATTTTGAAGATATATTCATAATGCATTTTCTCCTAATATTTTTATAGGTAATTATTGACCCCCTAAAGGTATTATTCCTTCTAATCCTACTAGAATAATTATTTTTGGAACTTCAATTTTGTTAAGTTCAAGTTTTATTATTATAATTAGACATAATTATTTA---GTTAATAAAAATTTTAAATCTAAAATTTTAATAAATTTTTTTATTTGTTTGATTATAGGATTAATATTTATTGATTTACAAATTTTAGAAATGAGA---------AATTTTTATATAAAATTAAATTTTAATTTTAATGATAGAATTTTTAGAAGTTCTTTTATTATAACTACTTCATTACATGCAAGACATGTAGTATTAGGATTAATAGCT---TTAATTTATTCTTTTATTATACTAATAATAAATAATATT---AATATTTATAATTATTTAAGAATAGAATTTAGCATTTGA------TATTGACATTTTGTT---------GACTATATTTGAATCGTAGTG---------------------TTTTCTTTGTTT---------------TAC------------------------------------------------
>Ornithodoros_brasiliensis
---------------------------------------------------------------------------------------------------------------------------ATGATAATTCAACCTTTTCATATTGTAGATAAAAGACCCTGACCCTTAACAGGTTCAATTGCTGCCTTAACTTTCATAGTTGGTCTGATCAATATAATACAT---TATAAAATTATATCAACCATTACACTTGCAATCATAATT------ACATTACTAACC---ATAATTCAATGATGACGAGATATTTGCCGAGAGTCAACGCTTCAAGGT---TTTCAT------------------------------ACTCAAATTGTCACATTCAACATAAAATGAGGAATATCCCTCTTTATTATTTCAGAAGTATTCTTTTTCGTTTCCTTTTTCTGAGCCTATTTTCATAGAAGCTTATCCCCCAATACTGATATTGGGTCCCAATGACCCCCACTAGGCATCATACCATTCAATCCATTTAGAATCCCTTTACTTAATACTACCATTCTTCTTTCATCAGGAATCACAGTCACTTGAACTCATCACAGAATT---CTT---AACAAAAAGTATTCATCTGCATTCTATTCCCTTTTAATAACAATCATCTTAGGATGTATATTCTCAACTCTACAGAGTTGAGAATACATT---------CAAGCACCT------------TTTAGAATCAGTGATTCTATTTATGGTTCTACATTCTTCATATCGACAGGTTTTCATGGACTCCACGTCCTTATCGGAACAATATTT---TTAACAATCATACTTATTCGCATTCATTTAGGCCAAATC---TCCAACAATCATCACTTTGGCTTTGAAGCCGCAGCCTGA------TACTGACATTTTGTT---------GATGTAGTCTGATTATTCTTA---------------------TATACCTTTGTA---------------TACTGATGAACATTT------------------------------------
>Ornithoctonus_huwena
---------------------------------------------------------------------------------------------------------------------TTGACGAAATTTTATCATCCGTTTCACTTAGTTACTATAAGACCATGGCCGTTATATGTAGGGATCGGAGTAATGGGAATGGTAATAGGATTAGCAGAAATAATGTTT---TTTTCTAAATATAATCTGGTAATGTTATCATTTATTCTA------TTTATTGCAATT---ATATTTGTTTGGTGACGAGATGTAGTTCGTGAAGGAACTTTTGAGGGG---TGACAT------------------------------ACTGGATATGTGATTAAGGGGTTGGTGGTAGGAATAATTTTATTTATTGTGTCTGAGGTGTTGTTTTTTTTTTCTTTTTTTTGGACTTTTTTTCATTCAAGCCTTGTTCCAACGTTAGAGTTGGGAGGCCACTGGCCTCCCGAAGGCGTGGAGCCTTTCAATCCTTTTCAAGTTCCGTTGCTTAACACAGTGATTTTATTATCTTCTGGTGTAAGCGTAACTTGGGCACATCATTGTTTT---CTC---TCTGGAGAGATAAATAAGGCAATGGATTCGTTGATGATTACTTGAGGATTGGGATTATATTTTCTTTTGCTTCAGTGTTTTGAATATTTT---------ACGGCATCT------------TTTAGAATGAGAGATTCTGTTTTTGGATCTATTTTTTTTATGGCTACTGGATTTCATGGATTTCATGTGATTGTAGGATCATTGTTT---TTGGTGGTGGTGTGGGTTCGGGTAATTTTTGGTCATTTT---TCTAGAAAACATCATTTTGGATTTGAGGCTGCTGCTTGA------TATTGACATTTTGTT---------GATGTAGTGTGGTTGTTTTTG---------------------TTTTCGGTTGTA---------------TATTGGTGAGGTGGA------------------------------------
>Oribatula_tibialis
---------------------------------------------------------------------------------------------------------------------------------------CCTTTTCACTTAGTAGACGTAAGACCATGACCAATCCTAGCATCTAACGGGGCTCTTTCATTGGTTCTATCCGGACTCATACTAGTAAAC---AGCCTAACAAAAAAAATAGTCCTCTCCTCATTCTTTATT------ATATTAATTATC---GCATTCTCCTGGTGACGGGATGTTCATCGAGAAGCCTCAACTCAAGGA---AATCAT------------------------------TCAGACGTAGTTATAAACGGACTAAAAACCGGAATAGTACTATTTATCGTCTCAGAAGTATTTTTCTTCGTTTCGTTTTTCTGAGCATTTTTTCACAGCAGAATTTCTCCTACCGTAGAGTTAGGGCAAAGATGACCTCCCCTTTCAATTAACTCTTTCAATCCAATAAGAATTCCTCTATTAAATACAATTCTCCTGCTATCTTCAGGGGTAACCGTAACCTGAGCCCACCACGAAATA---CTA---AAAACAAACTTTAAAAAATCTAGAGCTGCCTTGACCCTTACTATCTTATTGGGATTAATTTTTTCAATTTTTCAAGGATTTGAATACCTA---------GAGGCTCCT------------TTCAGAATTGCAGATTCCGCCTTCGGATCAAGATTTTTCATAGCAACCGGATTTCATGGCCTTCACGTAATCATCGGATCCCTCTTC---CTCTTTGTATCGTTAAAACGATTCAATAAAATAATTAAC---ACCAGCAATCACATCATCGGATTCGAATGCGCCGCTTGG------TACTGACATTTTGTA---------GACGTGGTCTGACTATTCCTT---------------------TACTCAATAATT---------------TACTGATGAGGAGCC------------------------------------
>Oppia_africana
---------------------------------------------------------------------------------------------------------------------ATGACAGAAAAATTTAATCCTTTTCACTTAGTAGACAAAAGTCCCTGACCCCTTCTAGCTTCAAATAGTACTCTAGCTCTCGTTTTATCCACTTTGATTCTCATTAAT---AAAAAAGTATATCTTCTAAGAGCCGTGTCCCTCCTTACC------ACTATCTTAATC---AGATACATATGATGACGGGATGTGCACCGTGAAGCCTCCAACCAAGGT---TCTCAC------------------------------TCTAACCTAGTCGTCAAAGGCTTAAAAACAGGCATGGTTTTATTTATCTCCTCCGAAGTATTTTTCTTCATTTCCTTCTTTTGGGCCTTTTTCCACAGCAGAATTTCCCCCACTGTAGAATTAGGGCAACTCTGGCCTCCCTTATCCATTAACTCCTTTAATCCTATAAGAATCCCCCTTCTTAATACTATCCTTCTCCTATCTTCAGGAGTTACTGTGACTTGGTGTCATCACGCTTTA---CTG---AAAGGAAGCTTCAAAACAGCACAAATCTCCCTCATCAGAACAGTCCTCCTAGGAATGGTATTTACTTCTTTTCAAGCTATGGAGTATGCT---------GAGGCTCCT------------TTTTCTATGTCAGATGCCGCCTTTGGCTCTACCTTTTTTATGGCTACGGGATTTCACGGTCTCCATGTAATCATCGGATCTATCTTT---CTTTCTATTTCCTTGATTCGTTTAAACTCTATAATTAAT---TCTAGTTCTCACATTCTTGGATTTGAATGCGCAGCTTGA------TACTGACACTTTGTA---------GATATTGTTTGATTATTTCTT---------------------TATTCCATAATT---------------TACTGATGAGGGGCCTAT---------------------------------
>Opilio_parietinus
------------------------------------------------------------------------------------------------------------------------ATGAAAAACTTTCACCCTTTCCATATTGTTGACCAAAGTCCTTGACCTTTAACAGCAGCCTTGGGGGCTTTATTTTTAACCTCAGGGATAACAAGTTGAATCCAT---ATTAAAGCCCCCTTACTTAGAGTTATTGGATTAGCACTC------CTTGTACTAACA---AGTTATCAATGATGACGAGATATCCATCGAGAAGCCACTTTGCAAGGT---CACCAC------------------------------TCAGCTAAAGTAATATTAGGGTTACAATGAGGGATAATTCTATTTATTGTATCAGAAATCTTTTTTTTTGTTTCTTTTTTCTGGGCATTTTTGCATAGAAGACTATCCCCTAATATCGAATTAGGCATAATATGACCCCCAAAAGGAATTAACCCTTTCAATCCCCTACAAATCCCTCTTCTTAATACCACAATTCTTCTCTCCTCAGGAATCTCCATCACCTGAGCCCACCATAGTATT---TTA---GAAAACAAATTTAACCAAGCTAAAAAAGCATTAAATATTACTATTTTATTAGGAGCTTACTTTACATTACTTCAAGCATGAGAATATATA---------GAAGCCCCC------------TTCTCTATTGCTGACTCCATCTATGGAGCTACATTTTTTGTAGCAACAGGATTCCATGGCTTACATGTTTTAGTAGGGACTACTTTC---TTACTTGTAACCTTTCTACGATTAAAAAATCTCAATTTG---TCTAAAACACATCACTTTGGCTTTGAAGCCGCTGCGTGG------TATTGACACTTCGTA---------GATGTAGTATGACTTTTACTA---------------------TATTCATTAATT---------------TATTGATGAGGAGGT------------------------------------
>Oligonychus_shinkajii
------------------------------------------------------------------------------------------------------------------------------------------------ATAATTAAATTAAGTTATGGTCCTTTCTTTTTTACTTTAATAGTTTTTTTTATATTTAATAGAATAAATAATTTTTTTTGAAATTTAATGAGATGAGTATTTTTTTTTTTATCTTTTCTTTTA------TTTATTTATTTTTTGTTAATAAAATTTTTTTTTTTGTTAAAAAATGAGAATTTTTTTTTTGGT---TCTTTT------------------------------ATAAAAAAAAAAATAAACATTTTAACTAATGGATTTACATTATTTATTGTTTCAGAATTAATAGTTTTCATTTCTTTATTTTGAGGTTATATTCATAATGCTTACAGCCCAAATATATTTATAGGAAATTTTTGACCTCCTAGGGGTATTTCTCCTGCTAATCCAACAAGAATAATTATTTTTGGTACTTCAATTTTATTAAGTTCAAGTTTGATTATTATGATTAGACATAATAGATTT---TTAAATAAAAATTTTAAGCATAAAACACTAATATATTTATTTTACTGCATAATTATAGGTATTTTATTTATTGATATACAAATTTTAGAAATAAGA---------AGTTATTTTATAAAATTGAATTTCAATTTTAATGATAGAATTTTTAGATCTTCTTTTTTATTTACTACTTCTTTACATGCTTCACATGTAGTTTTAGGTTTAATTGGT---CTAGTAATAACTTTTTTTTTTTTAATTTTCAATAATAAT---AGATTATATTTTTTTTTAAATTATGAGTTTAGAGTTTGA------TATTGGCATTTTGTT---------GATTATATTTGAATTGGAGTA---------------------TTTACTTTATTT---------------TATTATTTTAATAAT------------------------------------
>Oligolophus_tienmushanensis
------------------------------------------------------------------------------------------------------------------------ATGAAAAATTTTCACCCTTTCCACATTGTTGATCAAAGACCATGACCTTTAACAGCCGCTTTAGGCTCACTATTCTTAACATCTGGTATAGCCAGATGAATCCAC---ATTAAATCTCCTTTATTAATTATACTAGGATTAATAATC------TTAATTATTACA---AGCTACCAGTGATGACGAGACATTTCACGAGAAAGCACTTTGCAAGGT---AATCAT------------------------------ACAAAAAAAGTTATAATAGGCCTACAATGAGGAATAATTTTATTTATTGTTTCCGAAGTACTATTCTTTGTATCTTTTTTTTGAGCATTCTTGCATAGAAGTCTTTCCCCTAATATTGAAATTGGGATAATATGGCCCCCTAAAGGAATTGAACCTTTTAACCCTATACAAATCCCTTTACTAAATACAACAATTCTAATTTCATCCGGTATTTCTATTACTTGAACTCACCATAGAATT---TTA---AATAATAATTTAACACAAGCTAAAAAATCATTAATAATAACAATTCTATTAGGGGTTTATTTTACAATACTTCAAGGATGAGAATACATA---------GAAGCACCA------------TTCTCAGTAGCAGATTCAATTTACGGATCAACTTTTTTTATTTCAACAGGATTCCACGGGCTTCATGTAATTGTAGGGACAACATTC---CTATTCATTACAATAATACGATTAAACAAATTACATTTT---TCTATATCCCATCACTTTGGTTTCGAAGCTGCGGCATGG------TACTGACACTTTGTT---------GATGTAGTATGACTATTATTA---------------------TATTCATTAATC---------------TATTGATGGGGGGGA------------------------------------
>Nymphon_gracile
---------------------------------------------------------------------------------------------------------------ATATTTATTACAAAACGAATACATCCATTTCACATAGTTGACCAAAGTCCATGACCATTATTAGCAGCATCTTGCGCATTAGGATTAGCCGCAGGATTAATTAACTGATTTCAT---CATAAAAACATAATATTATTAAACATAAGACTAATAACC------ATATCATTAATT---ATATTCCAATGATGACGAGATACTATTCGAGAAGCCACATTCCAAGGA---AAACAT------------------------------ACTATAAAAGTAGTATCAGGCATTAAATTCGGAATAATTTTATTTATTTTCTCTGAAGTAATATTTTTTTTCTCATTTTTTTGAACATATTTTCATAGAAGGCTTAGTCCTACTATAGAAATTGGAATAGTATGACCTCCCACAGGTATTAAAATATTTAACCCTATAATAATTCCTCTACTAAACACATTAGTACTTATTACATCAGGAATTAGAGTAACATGAGCACACCATAGATTA---------ATAGTTGATTATAAAGATGTATTCAAAGCTCTTATATGTACTATTTTCTTAGGATTATTTTTTACAATTTTACAAATAATAGAATATTGA---------GAAGCAACA------------TTCACTATCACTGATTCTGTATTTGGGTCAATTTTTTATGCTACAACAGGAATACATGGAATACATGTAATCATCGGAACAATATTT---ATAATTGTATGTACATTACGAGTAAAAATAAACCATTTT---ACAAAATCCCATCATACAGGAATAGAATTAATAATCTGA------TATTGACATTTTGTT---------GATGTAGTTTGATTATTTTTA---------------------TATTTAACTTAT---------------TACTGATGACCTTCA------------------------------------
>Nothopuga_sp.
------------------------------------------------------------------------------------------------------------------------ATGACCCATTCACACCCTTATCATATAGTAGATATAAGACCTTGGCCTTTAACAGGAGCTATAGGGGCTTATACCACAACATCAAGATTAGCTTATTGGTTCCAT---ATAAACAACTCTTCTATCATAACAATAGGAACTATTATT------ACAATTATAACA---ATAATTTTATGATGACGAGATGTAGTTCGAGAGGCTACTTTTCAAGGA---CATCAT------------------------------ACAAATAAGGTTACAATAAACATACGATGAGGAATAATTATATTCATCACATCAGAAGTTTTCTTTTTTGTTTCCTTCTTCTGAGCTTTCTTCCATAGAAGACTCTCTCCCGCTATCGATATCGGAGCTTCATGACCCCCTACAGGAATCATCCCTTTCAACCCTTTTCAAATCCCTCTGCTTAACACCATTATTCTATTATCTTCAGGTGTTTCCATCACATGAACACACCACAGAATC---ATA---GAAAAAAACTATTCATCAAGAATCAAGTCTTTAGCTGTCACAATTTTTTTAGGGTTATACTTCATCATAATTCAAGCCATAGAATATCAC---------GAAGCCCCT------------TTCTCTATCGCTGACTCAGTATATGGATCAACCTTTTTTATAGCAACAGGATTCCATGGTCTCCATGTAATTATTGGTACTTTATTT---CTAATCATTACTTTTTCACGCTTAATAAAAATACATTTC---TCATCACACCATCATTTCGGGTTCGAAGCAGCAGCATGG------TATTGACATTTTGTA---------GATGTCGTATGGTTGTTTTTA---------------------TATATTTCAATT---------------TATTGATGAGGTAAT------------------------------------
>Nothoaspis_amazoniensis
---------------------------------------------------------------------------------------------------------------------------ATGAAATTCCAACCATTTCATATTGTAGATAAAAGACCGTGACCAATTACAGGATCAATTGCTGCATTCACTTTCATAACAGGAATAATTGATTTAATACAC---TTTAACAATTTAAAAATTCTCTTCATTGCAACAATCATC------ACTTTTATAACA---ATAATTCAATGATGACGAGACATCTGCCGAGAAGCATCATTCCAAGGA---AATCAT------------------------------ACATCAATCGTCCTAAAAAGAATAAAATGAGGGATATCCCTCTTCATTATTTCAGAAATTTTTTTCTTTATTTCATTCTTCTGAGCTTTTTTCCATAGAAGATTATCACCAAACATTGAAATTGGTATCCAATGACCACCAATAGCAATTTTACCTTTCAACCCATTCTCAATTCCTCTACTTAATACAACAATCTTACTATCATCAGGAATCTCAATCACCTGATCCCATCACAGAATT---TTA---ATATCTAATCTAAATGAAGCAAAAAATTCACTCTCATCAACAATTTTACTAGGAATATTATTCACAGCTCTCCAAGCATGAGAATACTAC---------CAAGCACCA------------TTTAGAATTTCAGACTCAATCTACGGATCAACATTCTTTATAGCAACAGGTTTCCATGGATTACACGTAATTATCGGATCAACCTTT---TTATTAATCTCATTAATTCGATTAATTTTAATACATTTT---TCAAACTCTCATCACTTTGGGTTTGAAGCAGCAGCTTGA------TATTGACATTTTGTT---------GATGTAGTGTGATTATTCCTA---------------------TATACCTTTGTA---------------TACTGATGAGTTTAT------------------------------------
>Neoscona_theisi
---------------------------------------------------------------------------------------------------------------------TTGGAAAAAACTTTTCATCCTTTTCATATTGTAACTATTTCACCATGGCCTTTATTAATAGGGTTTGGAGTTATATCTGGTGTTATTGGAATAATTAAGATATTTATA---TTTATAAAGTTTGATTTATTATCTATATCATTTTTAATT------GTTGTTATAGTA---GCTTTTGGGTGGTGACGAGATGTTGTTCGGGAAAGAACTTTTCAGGGA---TATCAT------------------------------TCAAGAAATGTATTAAGAGGATTAATACTAGGAATAATTTTATTCATTGTAAGAGAAGTATTTTTTTTTTTATCATTTTTTTGAGCTTTTTTTCATTCAAGATTAAATCCTACTGTAGAATTAGGTGTAATTTGACCTCCTCAGGGAATCAAGGCGTTTAGTCCATTTCAAATTCCTTTATTAAATACTATTATTTTATTAGCATCTGGGGTTTCTGTAACATGAGCTCATCAATCTATT---TTA---AATGAGAATTGAAAGATAGCAAATTATTCTTTAATATTAACGTGAATATTAGGCGTTTATTTTTTAGGGCTTCAAGGTTTCGAATATTAT---------ATAGCAGAA------------TTCAGAATTTCTGATTCAGTTTTTGGATCAGTATTTTTTATAGCTACTGGATTTCATGGATTTCATGTAATTGTGGGAAGATTATTT---TTATTTGTAATATGAATACGATTAACTAAGAGACATTTT---AGAAGAAGTCATCACTTTGGATTTGAAAGAGCTGCTTGA------TACTGACATTTTGTA---------GATGTAGTATGGTTATTTTTA---------------------TTTTCTGTAGTT---------------TATTGATGAGGAACT------------------------------------
>Neoepitrimerus_platyclad_S138
---------------------------------------------------------------------------------------------------------------------ATGATAACTAAATTTCATCATTATTTCCTGCTTGATTACAGGCCCTGGCCTCTAATTTCAAGTTTAAATTCTTTTAACTTGCTCTTTTCTATTTTGCTATTTTTTAAA---TTCGGGAATTCTTCTGTTTTTGTGCTCAGGTTAGCTATG------CTAACCATAACT---TCTTTTTACTGGTGGCTTTCCTACAGGGGTGAATTCACCCTGGAGGGA---AAAAAT------------------------------TCTAATTCTTTGGAAAAAGGAATCAAATTTTCCATAATTCTATTTATTTCCTCAGAAGTACTTTTCTTTTTCTCTTTTTTTTGATCTTATTTCCATTTTTTTTTGTCCCCTGTCATAGAAACAAGTCTTGTATGGCCCCCTATAGGTGTCGAGGCTTTTAATCCACTCAGGGTCCCATTGATCAACACTTTAGTATTAATGAGATCCGGAGTATCAATCACCGTAAGGCATCATTATCTG---ATT---AATGGAAAAAAGAAGAATTCTTTAATTAATTTAGGGGTGACAATTATATTAGGAGCTTTATTTACTTACTTTCAAATTATAGAGTACAAC---------AGATCGTTT------------TTTTCTATTAGGGATTCCACATTCGGAACTACTTTCTTTATGCTAACCGGGTTTCACGGAATTCATGTTTTAATTGGATCAATCTTT---TTAGGTACAGTTCTGTACCGACAAAGTAAAATGGTGTCA---AATAAAAGGGATTGTTTAAGATTTGAACTATCTTCTTGG------TATTGACATTTTGTC---------GACGTTGTTTGAATTTTTTTG---------------------TATTTTACCCTG---------------TATTACTTAAATTAT------------------------------------
>Neocalepitrimerus_rosa_GX37
---------------------------------------------------------------------------------------------------------------------ATGATAATCAAATCTCATTATTTTTTTGTGCCGTCATATAGTCCTTTTCCTGTTTTTAGTTCTCTTTCTTTTTTTAATCTTTTATTTAGAGCTTTGGTTTTCATAAAA---TCTTCTCAGAGCTTAATGCTTTGTTTTTCTATTTTAACT------TTGGTTTCTTGA---GGCTTTATCTGGTGGGTTACTTATAGCAGAGAGCTTAGCTTTAATGGG---GTTTTT------------------------------AATTTAATTCTAGATTCGGGGATTAAATTTTCTTTCCTATTGTTTATTTTTTCTGAAGTTTTTTTCTTTTTCTCTTTTTTTTGAAGGTATTTTGTTTTTTTATTGTGTCCTTATATGGAAAGAAAATTTCTTTGACCTCCCTTTTTAATTTCTTCTTTTGATTTTGATAAAGTTCCTTTAGTTAATACTTTTATCTTGCTTAGATCAGGAGTTACAATTACTGCTAGTCATCAATATCTA---ATT---GAAAGCAAGAAGTTTATAAGAGAAATTTACCTAAGGCTTACTGTTGTTTTAGGTATTTTTTTTAGCTTATTTCAGTTAAGAGAATATTCT---------TCTTCTTTT------------TTTAGTATTAATGACGGGCCTTATGGCAGAGTTTTTTTTATTTTAACAGGGTTTCATGGTTTACACATTATTGTAGGTGCTCTTTTT---CTATTATACGTTATATTAAATAGATTATTTTTTAAAAGT---AGAGCAGAAGGTGTTTGTAGGTTTGAGCTAGCTTCTTGA------TATTGGCATTTTGTA---------GACGTTGTTTGAATTTTTTTG---------------------TTTTATTTTATC---------------TATTATCTTAATTTT------------------------------------
>Nalepella_abiesis_Z275
---------------------------------------------------------------------------------------------------------------ATGATAAATTTTTCTAAGAATCATTATTATATCTATCTTTCTTGTAGGCCTTGACCAGTTTTGTGTAGAGTATCTTGCATGACGACTTTTACTTCAATCTATTTATTATTAAAA---ACAACAAGTTTTTACCCCCTTTTTATTTCCATGATATTT------CTATGTTTGGTT---TCATATCAGTGGTGACGTGACTTGAGGTTTGAATATCTTTATGATGGC---TTTAGT------------------------------TCGGTGACTCTAGAGTCATGTTTAAAGAATTCTATATTACTTTTTATTTCTTCTGAAGTTTTATTCTTCTTTTCCTTCTTCTGGAGCTACTTCCACTATATATTTTCTGATTGTATGGAGCTAGGTTGGCATTGGTCTTCTTTAGGTATTACAATGTTTGACTATTCTAATGTTCCTTTACTTAATACTTTAATCTTACTTAGATCTGGGATAACTATTACTTTATCCCATCATTATTAT---CTT---AATAGCTTTCACAGATTGTCTTTGTTTTATTTATTTCTTACCTTATTTATAGGGATGGTGTTCACATTTTTTCAATATATAGAGTATAAG---------AGTTCTTTC------------TTTTGTATAAATGACTCATCTTTTGGTAGAGTCTTTTATTTATTAACAGGATTTCATGGAGTTCATGTATTTCTAGGAAGAATATTC---ATTTTTATAGTTTCCTTGCGGGGTACTAAATTTAATTTG---AGACAAGATTCAATATTGAGGTTTGACTTATGTTCTTGA------TATTGACATTTCGTT---------GACGTAGTCTGGTTACTATTA---------------------TATTTTTTTGTT---------------TATTACTTATCTTTC------------------------------------
>Mesobuthus_martensii
---------------------------------------------------------------------------------------------------------------------ATTATGGAAAAATTTCATCCGTATCATTTGGTGACTTTAAGTCCGTGACCTTTGACAGGGGCATTGGGAGGGATGTTTTTATTAAGAGGAATAGTGAGGACATTTTAT---AAGGCTGGAGGGGAACTAGTATTATTAGGGTTGATTATT------TTGGTTATTACG---AGTATTCAATGGTGGCGTGATGTTATTCGAGAGGGAGGATTTTTAGGA---GATCAT------------------------------GTGTGTACGGTGGTGTTGGGTTTGAGGATTGGAATATTGTTGTTTATTGTTTCGGAGGTATTTTTTTTTGTTTCTTTTTTTTGAGCTTTTTTTCATAGTAGATTATCTCCAACTTTGGAGTTGGGGTTAGTTTGACCTCCATATATGATTGAAGGTTTTAACCCTTTTCATGTTCCCTTGTTGAATACTTCTATTTTGTTGGCATCTGGGGTTAGTGTAACTTGGTGTCATCATAGTTTG---TTA---AATGGGGATTACGGTCAAGGGGTGTTGAGCTTAGGAGTTACGTTGTTTTTAGGAATTTATTTTACTGTGCTTCAAGCTTTTGAGTATTAT---------GAGGCGGCT------------TTTAGTATTTCTGATTGTGTTTATGGGTCAACTTTTTTTATAGCAACAGGGTTTCATGGGTTGCATGTTTTGGTGGGGAGAACTTTT---TTGAGAGTATGCTTATTTCGAATGATTAGTCTTCAGTTT---TCTAATCTTCATCATTTTGGTTTTGAGGCTGCGGCTTGA------TATTGGCATTTTGTT---------GATGTAGTATGACTCTTTTTG---------------------TTTGTGTCGATT---------------TATTGGTGAGGTAAGTAT---------------------------------
>Mastigoproctus_giganteus
---------------------------------------------------------------------------------------------------------------------ATGACAAAAATCTCACACCCATTTCACATAGTAGAAATAAGCCCATGACCACTAACGAGAGCCATAGGAGCTCTTTGCCTCACTAGAGGTTGTGCTTATTGGTTTCAT---TCTAACTCAATACAACTTTTTTTATTTGGATTAAGTTTA------ATTTTGGTCTCC---TCATTATTCTGATGACGAGATGTTTCCCGAGAAGCATCTTTTCAAGGT---CTCCAT------------------------------ACCTCTGTTGTTATAAAAGGATTACAAATTGGTATAATTTTATTTATTATTTCTGAAGTGTTCTTTTTCATCTCATTCTTCTGATCATTTTTTCATGCAAGTCTAACCCCTAACGTAGAGTTAGGGTCAACTTGACCTCCCAATGGAATTATCCCTTTTAACCCAATACACGTACCCCTTCTAAATACCGCAGTCCTTCTTGCCTCAGGAGTAAGAGTAACTTGAGCTCACCATAGTATT---CTT---CATAACAACTGGTCCTCAGCTAAAAATGCTCTGTTAATTACAATTTTTCTAGGGGCATACTTCACAATTCTACAAAGATGAGAATATTCC---------CAAGCCTCC------------TTCTCAATTGCCGACTCCTCATATGGAAGTGTATTTTTTATAGCCACAGGGTTCCATGGTTTTCATGTAATTATTGGCTCAACATTT---TTACTAATTTGTTTCTTTCGGCTTCTCGCTCTTCATTTT---TCACCATGACATCACTTTGGATTTGAAGCTGCCGCCTGA------TATTGGCACTTTGTT---------GATGTAGTCTGATTATTTCTT---------------------TTTTCAGTAGTT---------------TATTGATGAGGATTC------------------------------------
>Mahunkania_secundademo
------------------------------------------------------------------------------------------------------------------ATAATGCAAAAAATTTCAAATCCATTTCATATTATTCCTGCCAGCCCTTGACCTATTTTTCTTTCTGTAAGCCTTTTGGGTATTTCTATGACTATTATTTCAGTTATAACAATAAATAAGATTTCTATTCTATTTATTGTTTTTATTATATTT------GTTACTTTTGTTTGATCTTTCTTATGGTGGCGAGATTTAAAAAGAGAATCTACTCTTCAAGGA---AATCAT------------------------------TCTAATAAAATTGTTAATATGTTAAAATTTAGAATAATTATATTTATTGCTTCTGAAGTTATATTTTTTATTAGATTCTTTTGAGCTTTTTTTAATAGAAGAGTTTCACCAAATATTGAAATTGGAAGAAGATGACCTCCTAAGGGTATTGAAATTTTTCAACCTATAGAAATGCCATTATTAAATTCTATTATTCTTTTATCTTCGGGAGCTTCTATTACTTGATCACATCATGCATTT---TTA---AATAAGGATCTTGATAAGAGAGTTTTAGGATTGATTATTACAATCTCATTGGGTTTAATTTTTTCATTTTGTCAAGCTATAGAGTATTTA---------GAATCTAAA------------TTCACTTTTTCTGACTCAGTATATGGGTCTACATTTTTTATTACTACGGGATTCCACGGAATTCATGTTCTTGTAGGTTCACTTTTT---CTATCTGTTTCTCTTTTTAGAAATTTGATAATAGAAAAT---TCTAAGGATCATTTTATTTGCATAGATTTAAGTGCTTGA------TATTGACATTTTGTT---------GATATTGTCTGATTATTTTTA---------------------TTTATTTCTATT---------------TATTGATGAGGTTCT------------------------------------
>Liphistius_erawan
---------------------------------------------------------------------------------------------------------------------TTGCTAAACCATTATCATCCCTTCCACATAGTAGACCAAAGTCCTTGACCCCTTACAGGGGCCACAAGAGCATTTATAATAACATTAGGAATAGTAAAATGATTCCAC---TTATCTACCATAATATTATTTCTTTTAGGAGTATTATTT------ATAATATTAACT---ATAATTCTATGATGGCGAGACATCATCCGAGAAAGAACCTTCCAGGGG---TCTCAC------------------------------TCAAAAACAGTTATAACAGGATTACAATGAGGAATAATCCTTTTCATTACCTCTGAAATTCTATTCTTCATTTCATTTTTTTGAGCCTTCTTCCATTCTAGTTTATCTCCTACTCCATTCATCGGTTCCTCATGACCACCAATTGGAATTTCTCCATTCAACCCATTCCAAATCCCTCTCCTTAACACTGCCATTTTACTAGCCTCAGGAATCACAGTTACCTGATGCCACCAAAGCATC---CAA---GAAATAAATAACAAAAAAGCCCTTTACAGACTATTCATCACCTGCTTTCTAGGGGTTTACTTTACCATACTCCAAGCCTGAGAATATACA---------GAAGCCTCA------------TTTTCAATAGCTGATTCCGTCTACGGTAGAACTTTTTTTCTAGCTACAGGATTCCATGGACTTCATGTAATTGTAGGGTCCACTTTC---CTTTTCGTCTGCTTATGACGAATTCAAAAGACTCACTTC---TCATCAAAACACCATTTTGGATTTGAAGCCGCCGCCTGA------TATTGACATTTCGTA---------GATGTAGTATGACTATTCCTC---------------------TTTACATCAATT---------------TACTGATGAGGTTCC------------------------------------
>Limulus_polyphemus
---------------------------------------------------------------------------------------------------------------------ATGGCCAAACACACACATCCATTCCACATAGTAGACCAAAGTCCATGACCCTTAACTGGAGCTCTAAGAGCTCTCACTTTAACAATAGGACTCATTAAATGATTTCAT---AAAATAAATCCTAACCTATTAATACTAGCTATATTTATT------ACTTTAGTAACA---ATAATCCAATGATGACGAGATATCATCCGAGAATCCACCTTCCAAGGA---AACCAC------------------------------ACTTCAATTGTAATATCAGGACTACGGTGAGGAATAATCCTATTCATCGTATCAGAAATTCTATTTTTCGCTTCATTTTTCTGAGCATTTTTCCATAGAAGACTTTCCCCAAGTATTGAACTAGGATCCTCTTGACCACCTTCAGGTATTTCACCTTTTAATCCTTTTCAAATCCCTCTTCTTAATACCGCAATTTTACTATCATCAGGCGTAACCATTACTTGAGCCCACCACAGAATT---ATG---GAAAACAATCACCCTCAATCTCTTCAAGCCCTATTCCTTACTATCATCTTAGGTCTTTACTTCACTAGCCTGCAAGCCTGAGAATACTGA---------GAAGCCCCA------------TTCTCTATTGCAGACTCAGCCTACGGAACAACCTTTTTTGTAGCCACAGGTTTTCACGGACTTCACGTAATCATTGGCACATCATTC---CTTTCCATCTGCTTCATCCGCCTAATATTTTTTCACTTT---TCCCCTAATCACCACTTTGGGTTTGAAGCTGCCGCATGA------TACTGACACTTTGTT---------GATGTAGTTTGACTCTTCCTC---------------------TTTATCTCTATT---------------TACTGATGGGGATCT------------------------------------
>Leptotrombidium_deliense
------------------------------------------------------------------------------------------------------------------------ATGAAAAAACTTCAAATGCTCCATTTGGTTACCCCAAGACCTTGACCTATTGTTGGTTCTTTTTCAGCTTTATATTTAGTGGGATCAACACTACTTTTAATACAT------GGATTTTCAATAGCATTAATTTTTGCTGGTTTAATT------GTTTTAATCTTG---ATGTTTAATTGATGATCAGATGTTTTCGCTGAATCTTCATTAGAGGGA---GAACAT------------------------------TCCAAAAAAGCAGTTAATTTATTAAAAGCAGGAATGCTATTATTTATTACTTCAGAAGTTTTTTTGTTTATTTCTTTATTTTGAGCCTTTTTTCACTCTTCTTCTTCACCAAATGTAGAAATAGGAAGAATTTGACCTCCACAAAAGGTAATTCCATTTCCGGTGGAAGAAATTCCTTTACTCAATACTATTATTCTTTTGTCTTCTGGGGGAACTTTAACAGCTGCTCATCATTTCATC---TTA---AAAAGAAACAAAGAAATATCCTCAATTTTTATGAAAATAACAATTTCATTAGGAATTTTATTTACTTTACTTCAAGCTTTTGAATATCTT---------GAAGCAAAA------------TTTACAATAAGAGACTCTTCTTTTGGCTCAGCATTTTTTTTAGCCACAGGATTTCATGGGGCACACGTAATTGTTGGTTCTATTTTT---TTGTCCGTATGTCTTTATCAAATAGATTTAAGAAAAGTC---TCCTTTTCTCAATTTATTAGATTCGAAGCTTCCGCTTGA------TATTGACATTTCGTT---------GATGTTGTCTGATTATTCCTT---------------------TTCATTTCAATC---------------TATTGATGGGGAGGA------------------------------------
>Leipothrix_sp._Z372
---------------------------------------------------------------------------------------------------------------------ATGATCACTAAAACTCATGGATTCTATATTTTGCATTACATACCACATCCTTTTTTGTCTTCTTTGATTTCTTTTAATTTATTGATATCTTTTTTATTGTTTATAAAG---TTTAATTATTCATTAAATTTCATATTCAACTTTTTTTTG------ATTTTTTTATCA---TGTATAATCTGATGGGTATCCTACCAAGATGAATTTAACTCTAAAGGA---TTTAAT------------------------------TCTAATAGAATTGAATTAGGTTTAAAATTTTCTATGATTCTGTTTATTTCTTCTGAAATTTTTTTTTTCTTTTCTTTTTTTTGATCTTATTTTCATTATTTTCTGTCTCCTAGTATGGAAATTGGGGGCGATTGGCCATTAAATTATTTTTTATTTTTTGATTGTTTTAGAGTGCCTTTAGTCAACACCATACTATTGCTGACATCTGGGGTTACCGTTACTTTAAGACACATACAATTT---ATT---AAAGGTAACATTAAAGGATATAATATTTTTTTAGCTATAACTATTTTATTAGGCTTGATTTTTACATTGTTTCAAGGATTAGAATACTTT---------AATTCATTT------------TTTAGAATTTCAGACTCTATTTTCGGTACTAGTTTTTTTTTACTCACTGGATTCCATGGAATTCATGTTATTGTCGGGTTTTTATTT---TTATTTATTGTATTGCTTTCATGTTTTAAAAATAACATA---CCTTTAATCAGAAGAATTTCTACAGATCTTTCTTCTTGA------TACTGGCATTTTGTT---------GATGTTGTATGAATTTTTTTA---------------------TATTTTTTCTTA---------------TACTATTTAAATAAT------------------------------------
>Leipothrix_sp._S83
---------------------------------------------------------------------------------------------------------------------ATGATGACAAAAAGGCACAATTTTTTTTTGGATAATCCCAATCCCTACCCCCTTCTAATTAGTTCCAACTCTTTTGTATTTTTCATTTCATTATTGATTTTTATAAAA---TACGGAGACTGGGGCATCTTGATATTCAGAATTAGAAGA------GTATCATTAATT---GCCCTATTTTGGTGGGCAAATTTTAGTGGAGAGTTTAATTTAGAAGGA---AAAGAC------------------------------TCTTTCAACATAGAAAAAGGGGTAAAAAATGGTATAATTTTTTTTATTTCCTCCGAGGTATTTTTTTTTTTCACTTTTTTCTGATCTTATTTTCATTATAATCTTTCTCCTTCAATAGAGATCAGGATAGAATGGCCCCCTGTAATAGTGTCAATGTTTGATTTTAGCAATGTTCCCTTTCTTAACACTTTAATTCTTTTAACTTCTGGGCTGACAGTGACAATTAGACACTTTTATTTG---ACC---TGTTCCCAAACGCGAAAAGCAAAAATTTTTTTAAGCGTTACTGTGGGCCTAGGTTTATTGTTTACGTATTTTCAGTTAGTGGAGTATAGT---------TCGGGGCTA------------TTCACTATTAGTGACTCTAGGTTCGGAAGAATTTTTTTCATTTTGACCGGGTTTCATGGCTTGCATGTTCTAATTGGGACTCTATTT---TTGTTGGCTATTTTGTGGCGGTTTTTCAAAAATTGTGCT---GGGAACTTAGAATCTTTAAGCTTTGAAATTTGCTCATGG------TATTGACATTTTGTC---------GACGTCGTCTGAATCTTCTTG---------------------TTTTATACGCTG---------------TATTATATTAATGCT------------------------------------
>Leipothrix_c.f._sabinae_HEN4
---------------------------------------------------------------------------------------------------------------------ATGATAACTAAATTTCATCATTATTTCCTGCTTGATTACAGGCCCTGACCTCTAATTTCAAGTTTAAATTCTTTTAACTTGCTCTTTTCTATTTTGCTATTTTTTAAA---TTCGGGAATCCTTCTGTTTTTGTGCTCAGGTTAGCTATG------TTAACCTTAACT---TCTTTTTACTGGTGGCTTTCCTACAGGGGTGAATTCACCCTGGAAGGA---AAAAAT------------------------------TCTAATTCTTTGGAAAAAGGAATTAAATTTTCCATAATTCTATTTATTTCCTCAGAAGTATTTTTCTTTTTCTCTTTTTTTTGATCTTATTTCCATTTTTTTCTGTCCCCTGTCATGGAAACAAGTCTTGTATGACCCCCTATAGGTGTCGAGGCTTTTAATCCACTCAGGGTCCCATTGATCAACACTTTAGTATTAATGAGATCCGGAGTATCAATCACCGTAAGGCATCACTATCTG---ATT---AATGGTAAAAAGAAGAATTCTTTAATTAATTTAGGGGTAACAATTATATTAGGAGCTTTATTTACTTACTTTCAAATTATAGAGTACAAC---------AGATCGTTT------------TTTTCTATTAGGGATTCCACATTCGGAACTACTTTCTTTATACTAACCGGGTTTCACGGAATTCATGTTTTAATTGGATCAATCTTT---TTAGGGACAGTTCTGTACCGGCAAAGTAAAATGGTGTCA---AATAAAAGGGATTGTTTAAGATTTGAGCTATCTTCTTGG------TATTGACATTTTGTC---------GACGTTGTTTGAATTTTTTTG---------------------TATTTTACCCTG---------------TATTACTTAAATTAT------------------------------------
>Keiferella_guanegouensis_QH1
---------------------------------------------------------------------------------------------------------------------ATGATAACTAAGAACCATAATTATTTTTTACTCATAAATAGGCCATGGCCTTTAGTTAGGTCTCTAAATTCTTTTAACCTTTTAATATCTCTACTTATATTTTTTAAA---TTTAATCAGTTTGACTGTCTGAGATTAAATATTTGTGGG------ATTTCGTATTGC---TCGTTTATCTGATGGATGTTCTATAGAGGCGAGTTCAATTTAGAGGGC---ATAACT------------------------------ACTAACACCTTAGCCGAAGGTCTCAAATACTCAATGATTTTGTTCATTTCCTCAGAAGTATTCTTCTTCTTTTCTTTTTTTTGGTCCTATTTTCATTTCTACCTATCCCCTACTATAGAAACGGGACTTATATGGCCTCCGTCATTGGTTCCTACTTTTGACTGTTTAAACGTTCCTTTAATTAACACTTTAGTCCTCATATCATCAGGAGTGACAATTACCATCTCTCATCATTATCTA---ATT---GAAGGAAAAACTAGGCTCTCTGGATTTTTTCTAATGGTGACTTTAATCATGGGAGTAATCTTCACCTTTCTCCAAGCGATAGAGTACAAT---------AGCTCTTTT------------TTCAGAATCAGGGATTCTACATTTGGTACTTCTTTTTTTATGCTTACAGGTTTTCATGGGCTACATGTTATTATTGGTTCTATCTTT---CTTGCGGTAGTTCTGACTCGATTTTTTAAACTTGTTCTT---TCAAAAGAAGAAAGACTAAGATTCGAGATGGCTTCTTGG------TATTGACATTTCGTG---------GACGTAGTATGAATTTTCCTT---------------------TACTATTCTTTA---------------TATTACTTAAACAAC------------------------------------
>Ixodes_holocyclus
---------------------------------------------------------------------------------------------------------------------------ATGATATTTCATCCTTTTCATATAGTCGACAAAAGACCTTGACCCTTAACTAGAGCCATTACTACCCTAACTATAATAATTAGTATTATTCAAATACTTCAT---TATAAATTTTCTATTATAACTTTATTTTTTTTAATTCTT------CTTTTATTGTCA---ATATTACAATGATGGCGAGATGTATCTCGTGAAGCATCACTTCAAGGT---AATCAT------------------------------ACTTCCAACGTAATTTGGGGGTTAAAACTAGGTATAATTCTTTTTATTGTTTCTGAAATTTTTTTTTTTATTTCATTTTTTTGAGCATTTTTCCATAGAATGTTATCTCCTAACATTGAATTAGGAAGAATCTGACCTCCTCATAATATTATTCCTTTCAATCCATTTGAAATTCCATTACTTAATACTACCATTTTAATTTCTTCAGGAATTTCAGTTTCATGAGCTCATCATAGTTTA---ATA---AATAACAATTTTAATGAAACTTATAAGTCTTTACTAATTACAATTTTATTAGGTATTCTATTTACTATATTACAAATATGAGAATATTCT---------CAGGCTCAG------------TTTTCCATTAGAGACAGAATTTTTGGTACTACTTTTTTTGTAACAACAGGATTCCATGGTCTTCATGTTATTATTGGTACTACATTT---TTATTTGTTACATTAATACGAATTAATAAAAATCTCTTA---TCTTCCACTCATCATTTTGGATTCGAAGCAGCAGCCTGA------TACTGGCATTTTGTT---------GACGTAGTCTGATTATTTTTA---------------------TTCACATTTATA---------------TACTGATGAATTTAT------------------------------------
>Humerobates_rostrolamellatus
------------------------------------------------------------------------------------------------------------------------ATAAAAAAATTCAACCCATTTCACTTAGTAGATGTCAGACCCTGGCCACTCTTAGCCTCAAATGGAGCCCTAGCAGTAGTTCTTTCAGGACTACTTACAATAAAC---AGAGTAAACTTCTTAACTCTTTCAACATCAATAGCAATT------ATATTCTTAGTA---GCGTATATATGATGACGAGATGTACACCGAGAATCTGCAAACCAAGGA---AATCAT------------------------------TCATTCCTGGTAATAAATGGTTTAAAAACAGGAATAATCCTATTTATTGCTTCAGAGGTACTATTCTTTTCATCGTTCTTCTGAGCATTCTTTCACAGAAGAATTTCACCAACTATTGAATTAGGACAATCGTGACCCCCGCAATCTATTACAGCCTTTAACCCGATAAGGATTCCCTTGTTAAACACAATTCTGTTACTCTCATCCGGGGTAACCATCACATGGTCACACCACGAAATA---TTA---AAAAAAAACTTCAAGAAAGCTAAAAAAGCGTTAATCCTAACTATTGTACTAGGAGCAATTTTTACAACGTTTCAAGGATTTGAATATGCA---------GAAGCTCCA------------TTCTCTATATCAGACTCAACCTTCGGATCAACATTTTTCATAGCAACAGGATTTCACGGGTTACATGTAATCATTGGATCAATCTTC---CTATATATCTCAATAATTCGATTCAAAAACCTAATTAAC---TCATCAGAACACATAATCGGATTTGAATGCGCAGCGTGA------TACTGGCACTTTGTA---------GATGTAGTATGATTATTTTTG---------------------TACTCTAGATTA---------------TACTGATGAGGAGCT------------------------------------
>HK8_20200104
------------------------------------------------------------------------------------------------------------------------ATGATAAAAAATAACTACTTCTTTTTGCTTCCTCACAGACCTTGGCCTATGATGTGTAGTATCGGATCCTTTAATCTATTATTCTCTCTATTGATTTTGTTCAAA---TTTGGGTTATTAGACTCTCTTATAATTTCTGTTTCTTCT------ATCATTCTTTCT---TCTTTTTACTGATGATTGAGGTATTCCAAAGAATTAGGATTTCAGGGT---GCCACC------------------------------TCTACTTTTATAGAATCAGGTCTTAAATTTTCTATAATTTTATTCATTTCTTCAGAAGTATTTTTCTTTTTTTCTTTTTTCTGAGGATATTTTCACTACCTCTTAAGCCCCTCTATGGAGATTGGGATAACTTGGCCCCCGTTAGAGATCCTTTCTTTTGATTATTTAAATGTTCCTCTTATTAATACACTAATCTTACTCACCTCTGGGGTAACTGTTACTATTTCTCACAATTATATG---TTA---TTTGAAAACAAATTTAAATTTTCTTTATTTTTGTTCTTTACAATTATGCTAGGATTTCTTTTTACTTCTCTCCAGCTTCTAGAATATATG---------TCTTCTTTT------------TTTTCTGTTAGAGATGGTAATTTCGGAACTTCTTTCTTTGTTTTAACTGGTTTTCATGGTTTACACGTTATTATCGGTTCTGTTTTT---CTCTTAATCTCTCTTTTAATTAGTTCATCAATTCAATCT---AATTCCTCCAATTTGTTGAGATTCGAGCTCTCCTCTTGG------TACTGGCACTTCGTA---------GATGTAGTGTGAATCTTTCTT---------------------TACTTTTTCTTA---------------TACTATCTAAACAGA------------------------------------
>HK3_20191031
---------------------------------------------------------------------------------------------------------------------ATGATTAGAAAAACTCATTATTATTTCGGTTTAAATACCAGACCTTGGCCTGTAATTATTAGAGTTTCATCTTTTAATCTTTTCCTTTCTTTTTTAATTTTTATAAAA---TTTTCATTAACATCATATTTTTTTTTATCTTTAATTATT------ACTTCTCTTTTT---TCTTTCTTTTGATGAGTTAATTATAGATCAGAATTTAATCTGGAAGGT---AAAAAT------------------------------TCTTTTTCGTTAGAAATTGGGATTAAAATTAGTATAATTTTATTTATTTCCTCGGAAGTATTCTTCTTTTTTTCTTTTTTTTGAACTTATTTTCATTTTTTTTTAAACCCTTCTTTAGAATTAGGTTTAAGATGACCCCCTATGAACGTAGAATTTTTTGACTTCTTGGGAGTACCACTAATTAATACTCTTGTTTTAATAAGATCTGGGTTTACTGTGACAGTTAGACATAGATATCTT---TTA---GATGGTAAAATAAAAAAGGCGTCATTTTGGCTGATATCTAGGGTTATGTTGGGCTTATTATTTTCTATTCTTCAATATTCAGAATATAAA---------AATTCTTTT------------TTTTCCATCAGAGACAGAAGATTTGGAACTTCCTTCTTTATACTAACAGGTTTTCATGGAATTCATGTAATCATTGGATCAATTTTT---TTATTAGTGTCTCTTATTCGATTTATAATTTTATCAAGA---TCTACAATAAATTCTTTGAGATTTGAACTTTCTTCTTGA------TATTGACATTTTGTA---------GACGTAGTCTGAATTTTTCTT---------------------TACTGTTTTTTA---------------TATTATTTGTCTAAT------------------------------------
>HK3_20190627N10
---------------------------------------------------------------------------------------------------------------------ATGATTAGGAAAACTCATTATTATTTTGGTTTGGATTCCAGACCTTGGCCTGTAATTATTAGAATCTCATCTTTTAACCTTTTCATTTCTTTTTTAATTTTTATAAAA---TTTTCATTATCATCATATTTTCTTTTTTCTTTGATTTTA------ACTTCTCTTTTT---TCTTTTTTTTGGTGGATTAATTATAGATCAGAATTTAACTTAGAAGGT---AAAAAT------------------------------TCTTTTTCTTTGGAGACTGGAATTAAAATTAGAATAATTTTATTCATTTCATCAGAAATATTTTTCTTTTTTTCTTTTTTTTGAACTTATTTTCATTTTTTTTTAAATCCTTCTTTAGAATTGGGATTAAGTTGGCCCCCTATAAATGTAGAATTTTTTGACTTTTTGGGGGTTCCTTTAATTAATACCCTTGTTTTGATAAGATCTGGGTTTACTGTGACAATTAGGCATAGGTATTTA---TTA---GATGGAAAAATAAAAAAATCATCATTTTGATTGATATCTAGAGTTGTTTTAGGTTTATTATTTTCTATTCTTCAATACAGGGAATACAAA---------AATTCTTTT------------TTTTCTATCAGAGATAGTAGATTCGGGACTTCTTTTTTTATGCTTACAGGTTTTCATGGGATTCATGTCATCATTGGGTCAATTTTA---TTGTTGGCATCTCTTATTCGATTTATAATCATATCCAGG---GCTAAAATGAATTCTTTAAGATTCGAACTTGCTTCTTGA------TATTGACATTTTGTC---------GATGTAGTTTGAATTTTTCTT---------------------TACTGTTTTTTA---------------TATTACTTGTCCAAT------------------------------------
>HK3_20190627N9
---------------------------------------------------------------------------------------------------------------------ATGATTACTAAGTTTCATGGTTTTATAGAATTAAATTACAGAGTGTATCCTCTTGTTTTGAGAATAAGTTCTTTCAATTTATTATTTTCTGGTCTTATTTTTATAAAG---TTTGAAGATGGTTTAATGTTTTACACTTGTTTGGCTCAA------ATTTTTCTGCTA---TCCATAATCTGATGAATTTTTTTTGGGTTAGAAATTAATATTAAAGGT---TGCTAT------------------------------ACTTTTACTATGTCAAGGGGGGTTAAGATATCTATAATTTTATTCATTAGATCTGAAGTCTTTTTTTTTTTCTCATTTTTTTGAGCTTATTTTAACTCTTCTTTATCTCCTTTTTTTGATTTTAGTATATTTTGGCCTCCTATGGAACTAAAATTTTTTGATTTTGAAAAATTACCCTTAGTTAATACTTGTTTGTTATTAATTTCTGGAGTCACTGTTACTTGTAGTCATGCTTATTTT---ACT---ACTCGAGATTTCCCCAAAGCTCAAATATTTCTTTCATTTACTTTTATATTAGGTTTTATTTTTACTTTTTTTCAGTTTATAGAATATAGT---------AACTCTTTT------------TTCTCTTTAAATGATTCAGTTTTTGGTACAACTTTTTTCATGCTTACTGGATTTCATGGAATTCATGTTATTATTGGTTCGACTTAC---CTGCTTTATACAAATTTATACTCTTATAGTTTAATAATA---AACAGAGAAGACCCTATTTCATTTGAACTGTCTTCTTGG------TATTGACATTTTGTA---------GATGTAGTTTGATTATATTTA---------------------TACTTTTTTTTA---------------TACTATTTAAATAGG------------------------------------
>HK2_20190627
------------------------------------------------------------------------------------------------------------------------ATTACAAAAAGTTTCCAATATTACACACTAAGCGCCAGTCCTTGGCCTCTCATCACTTCTATTATGGCTTTTAACATAATTTTATCTGCTTTAATTATAATTAAA---TTTTACATTTATTTAAATTTTTTCTTAAATATTATCAGA------CTATGCATAATC---AGATTAATATGATGAGAAAGCATAACAGATGAGCTAAACTTACAAGGC---CAGGAA------------------------------ACATCCAACATAACAAAATCTTACAAATTTTCTTTAATTACTTTCATTTCCTCTGAAATTTTAATGTTTTTTTCTATTTTTTGATCTTATTTTCATGCTAGCCTGACCCCCCTTATAGAAATTAGAATAATATGGCCTCCTGTGCTTATTACAACATTTAAATGAACAGACATCCCTCTCACAAACACAATTATTCTAATTACATCAAGAATCACAGTGACCATAGCCCATAAAATGTTG---TGA---GTAAAGAAAAAAAAAATATTCAACATTCTCATGATTTCAACCTTAATCATAGGCACGGTATTCACAGTGCTACAATTTAAAGAGTACATA---------AATTCTTAT------------TTTTCATTGGCAGACTCAACATTTGGTAACAACTTTTTTACTTTAACTGGATTGCATGGTATCCATGTAATCATCGGGTCTTTATTT---CTATTACGAACTATAACAAAAATTTCTAAAAAGACTATA---ACGACAAAGGAAAGAACAAGATTCGAGATATCTACGTGA------TACTGACATTTTGTA---------GACGTGGTTTGATTGTTAGTA---------------------TTTTATACGCTG---------------TACTTCATGAACAGA------------------------------------
>HK1_20190627
---------------------------------------------------------------------------------------------------------------------ATGATCACAAAATCCCATTACTATTTTCTTTTATCATACAACCCATGGCCTATAATTTCAAGTATTAACTCATTTTTGCTACTGTTTTCTTTCTTGCTATTTTTAAAG---TTTAGGGATGCGCTAATATTTTTGTTGAGAGCCGTTAAC------ATCTTTATCTGG---TCAATAATCTGATGGCTTAATTATAGAGGGGAATTAAATTTGACAGGA---GTGGAT------------------------------TCTTTCAATTTAAGGGGTGGAATTAAAATTTCCATGTTATTATTTATTTCTTCTGAAGCTTTTTTCTTTTTTTCTTTTTTTTGGTCTTATTTTCATTTTTTACTTTCACCAACAATAGAAACAGGATTGTGTTGGCCTCCTTTTAGGGTTGAATCTTTCGACTGTCTTAATGTTCCTTTAATTAATACCCTAGTACTCATGTCTTCTGGTGTTACTGTCACCTTGAGCCACCATTATTTA---ATTAAAAATTCTAAATTTAGTTTT---AACTTTTATCTCTTTTTAACGATTTTATTGGGTGCTATCTTTACATTTCTTCAAGGAATGGAATATTCT---------AGATCTTTA------------TTCAGAATTTCGGACAGTACCTTTGGTAGTTCTTTTTTTGTTTTGACGGGGTTTCATGGCATTCATGTTATAATAGGAGCTATTTTT---CTTCTGACGGTTTTTTTACGTAATTTCAAAATAGTTTCC---ATGAAAATAGAATTTTTGAGATTTGAGCTCTCTTCTTGA------TACTGACACTTCGTA---------GATGTTGTTTGAATCTTTTTG---------------------TATTTTATTATT---------------TACTACTTAAATAAT------------------------------------
>Histiostoma_blomquisti
------------------------------------------------------------------------------------------------------------------------ATGAAAAAATTTAGCCCTTTCCATTTAGTTAATCTTAGTCCTTGGCCTTTTTTTACTTCTTTATCTTTTTTAAGTTTTGCCATAGGTACTATTATCATGGTCCGT---TTATTTTATTGTGTCCCTTTTATTATTTCTTTATTGTTT------TTATTGGTTTCT---TCTTTTATTTGGGGTCGTGATATTCACCGTGAGGGTTGTTACGAAGGT---TCCCAT------------------------------AATGTTGAGGTCTTGGATGGTTTTAAGATTGGTATAATTTTTTTTATTTTATCTGAGTGTTTTTTTTTTTTGGGTATATTTTGGTGTTATATCCATTTAGCTGAATCTCCTGACTTTAGGGTAGGGGGTGTGTGGCCCCCCTTAGGGGTTACTCCCTTTGACCCCAGAGGTATTCCCTTTTTGAACACCATTTTACTAGTTTCTTCTGGTGTTTCTGTTACTTGGGCTCATCATGCTTTG---GAG---GAGGGTTTATTTAAAATAAGCCTTGTAGGATTAATTTTTACTATTTTTTTAGGTTTTATTTTTACTCTTTTTCAGTTAACTGAATATTTT---------GTAGCTAGA------------TTTACCTTCTCTTGTTCTGCTTATTCTTCTATTTATTTCATAGGTACGGGGTTTCATGGGCTTCATGTTATTATTGGTACCGTTTTA---TTATTTATCTGTTTAGTTCGATTTTCTTTTTTAGTGGTT---AGGCCTCTTCACGCAACAGGATTTGAGTGTTCTGTTTGG------TACTGACATTTTGTA---------GATATTGTTTGGTTCTTTTTA---------------------TATTTAGTTTTT---------------TACTGGTGGGGTGTT------------------------------------
>Heterometrus_longimanus
------------------------------------------------------------------------------------------------------------------------ATGAGGATATTTCATTTTTATCATTTGGTTGAATTAAGTCCTTGGCCTTTTAGTGGGGCTGTTGGGGGTTTATTATTGACTAGAGGGATGGTGAAAGTTTTTTAT---GGAGGATCTTATGAGTTGGTTTTGTTTGGGGTATTAATA------GTGTTATTAACT---ATGTTTCAGTGGTGACGGGATGTAATTCGTGAAAGAATGGGGCAAGGT---CATCAT------------------------------ACGGAGATTGTAGTTTCAGGGTTGAAAGTTGGGATAGTATTGTTTATTTTATCTGAGGTGCTTTTTTTTGTATCTTTTTTTTGGGCTTTTTTTCATAGAAGATTAGCCCCTAATATTGAGTTAGGAATTTTATGGCCACCGACAGGTGTGGCTCCTTTTAATGTTTTTGGGGTTCCTTTATTGAATACCTCTATTTTATTATCTTCGGGGATTACTGTAACTTGATGTCATTATAGAATT---TTA---AATGGAGATTATAAGCAAGGGGTGCTTAGATTATTTTTTACTGTATTGTTAGGCTTATATTTTACGTTGTTGCAGGGGCTAGAGTATCAT---------GAGGCTAGA------------TTTTGTGTATCTGATTCTGTTTATGGGACTACGTTTTTTGTAGCGACTGGATTTCATGGTTTACATGTAATTATTGGGAGAAGATTT---TTAATTGTTTGTTTGTATCGAATTGTTAATTTTCATTTT---TCTCTTTATCATCATTTTGGGTTTGAGGCGGCTGCTTGG------TATTGGCATTTTGTA---------GATGTTGTGTGATTGTTTTTA---------------------TTTATTTCCATT---------------TATTGGTGGGGAAGATAC---------------------------------
>Hermanniella_granulata
---------------------------------------------------------------------------------------------------------------------ATTACAAGAAAATTCAATCCCTTTCACCTAGTAGAACAAAGCCCCTGACCGCTTATCGCCTCTGGCGGCGCTTTATGCGCTACAACCTCTGGGTTGGTCTATTTCAATACGAGCTTCCTCCCTATTCCCATTTCTTCCACTTTAATCATT------TTAGTTCTTGCC---TCATTCTTGTGGTGACGAGACATTTTCCGAGAGTCCTCTTCACAAGGG---CACCAC------------------------------ACAAAAGTAGTGACAAATGGCCTTAAAACCGGCATGATTCTATTTATTACATCAGAAGTCTTTTTCTTTGTATCTTTTTTTTGAGCGTTCCTTCATAGAAGCATCTCTCCAACTCTAGAACTAGGTCAGTCTTGACCCCCTTACTCAATCCACTCTTTCAATCCAATGAGTATCCCTCTACTAAATACAATTATCCTCCTCTCCTCAGGAGTAACCGTTACTTGAGCCCATCATGAAATA---CTT---AAGAAAAAGTTTGCTAAAGCAAAAGACGCTCTTTTACTCACAATTACTCTAGGGGCTATTTTTTCAATGCTCCAAGGCTTCGAGTACCTT---------GAAGCGCCT------------TTCTCAATGTCAGACTCATCCTTTGGTTCCACATTCTTTATAGCAACAGGATTCCACGGCCTACACGTCTTAATCGGTTCTACTTTT---TTACTCATCTCTTTACTAAAGTTCAAAAACTTTAACACA---TCCCCGACACACATGGTAGGTTTCGAGTGCGCCGCCTGA------TACTGACATTTCGTA---------GATGTAGTATGACTATTCCTG---------------------TACTCCATACTT---------------TATTGATGAGGTGCC------------------------------------
>HEN32
---------------------------------------------------------------------------------------------------------------------ATGATGACAAAAAGAAATTACTATTTTTTGTTGAATTTTAGACCCTGGCCTATTTTAGCAAGGTTTTGCTCCTTTAATTTTCTCTTTGCTTTATTAATTTTTTTAAAA---AGAGGAAACACTTCTGAATTGATTTATTCTATTGTTATT------TTGTCAGTTTTT---TCCTTTTTCTGGTGAATCAGATATTCGAATGAAATTACACAAGAGGGT---TCTACT------------------------------TCATTTTTCTTGGAAAACGGAATTAAAACTGCTATAATTTTATTTATTTGTTCTGAAATTTTTTTCTTTTTTTCTTTTTTTTGAAGGTATTTCCATTATCTTCTGTCCCCAACTATAGAATTATCACTATTTTGACCCCCCCTAGATGTCCTACCTTTCGATTTCATTAATGTCCCACTAATCAACACTCTTATTCTTTTGAGGTCGGGTGTAACTGTGACCATCTCTCATTTTTTTTTA---ATG---AAAATAGATTATGATAAGTTTTTAAAATTTTTGATAGTTACTGTATTCCTAGGAATATTCTTTTCTTTCCTTCAGGGTCTGGAATATTCT---------TCATCTTTC------------TTTTCTCTTAGCGATGGTAGATTCGGCACTTCTTTTTTCCTCCTCACCGGATTCCATGGAATTCATGTAATTATCGGTTCTGTTTTC---CTTATAGTTTGCTTTATTCGAGGAATTATTATGACTACT---TCAAGGAATAGAATAACTAGATTCGAACTAGCCTCTTGA------TACTGACATTTTGTG---------GATGTGGTTTGAATTTTTCTA---------------------TATTTCTTTTTA---------------TATTACATAACTTCT------------------------------------
>HEN23
---------------------------------------------------------------------------------------------------------------------ATGACTATTAAGACTAATTACATGTTTTTGGTGACTCCCAGACCCTGGCCCCTTATCTCCAGTGTATCCGCTTTTAACCTTCTCTTCTCCCTTTTAATTTTTTTAAAG---TTTGGTAGATTTGAATCTTTTTTATGCTCTGTGATAATA------ATTTCTTTAGCT---TCATTTTGTTGGTGAATAAATTACAGTAGGGAAATAGGTTTTAAAGGA---GGGTTC------------------------------GCCCTCTCTCTTGAACGTGGACTAAAGGTAAGAATAATCTTGTTTATTTCGTCGGAAGTATTTTTCTTTTTTTCTTTTTTTTGAGCTTATTTTCATTTTTTTTTATCTCCAACCTTAGAAATTAGAGGTATTTGACCTCCGTTGCAAGTACTCTCCTTCGATTTCTTAAACGTCCCCTTAATTAATACATTGATTCTTCTTACTTCAGGTGTAACGGTCACAATTGCTCATTTTTTTCTT---ATA---TCTAATCGAGTCAGATTATTCTCGTCCAGTCTCGCTTTAACTATTTTCCTCGGCCTAATCTTTAGCCTACTACAAGGATTAGAATATGGG---------TCCTCATTT------------TTTTCCATTTCTGATGGAAATTTCGGTACCAGATTTTTTATGTTAACGGGATTTCATGGAATTCACGTTATAATTGGGGCTCTTTAT---CTTCTGACATCCCTAGTCCGGTCTTATCTATTTGCTTCT---TCTAATGAGAACCTTTTAAGCTTTGAACTCGCATCGTGA------TACTGGCATTTTGTT---------GATGTGGTCTGAATTTTTTTA---------------------TACTTCTTCCTG---------------TACTATTTAAATAGA------------------------------------
>HEN13_MT2
---------------------------------------------------------------------------------------------------------------------ATGACTATCAAAACTAACTATATATTCCTATTAAGTGCAAGACCCTGGCCTCTTATCTCAAGCATATCCGCTTTCAACTTACTTTTCTCACTTCTAATCTTTTTGAAA---TTTGGAAGATTAAACTCTTTTCTCTTATCAGTTCTTCTA------GTTTCTCTAACT---TCCTTTTGTTGGTGAATAAACTATAGAAGGGAAATAGGATTCAAGGGG---GGTTTC------------------------------GCTTTGTCTCTTGAGCGTGGCTTAAAAGTTAGAATAATCTTGTTCATTTCATCTGAGGTATTTTTCTTTTTCTCTTTTTTTTGAGCTTATTTTCACTTCTTCCTATCCCCAACCTTGGAGATTAGGGGTGTCTGACCCCCTATGCAGGTTCTGTCTTTTGACTTTTTAAACGTTCCTTTAATTAATACGCTAATTCTTCTAACTTCTGGTGTTACGGTGACAATCTCTCATTTTTTTCTT---ATA---GCTAACCGAATTAGATTATTTTCCTCTAGTCTTGCTTTGACTATTTTCCTGGGGTTAATTTTTAGGGCATTACAAGGATTGGAATACGGA---------TCCTCATTT------------TTCTCGATTTCTGACGGTAATTTCGGTACGAGGTTTTTTATACTTACAGGATTCCACGGGATCCATGTCATGATTGGGGCTCTTTAT---CTTCTTACATCCCTGATTCGTTCTTATTTATTTGCTTCT---TCTAATGAGAATCTTTTAAGTTTCGAATTAGCTTCATGA------TATTGACATTTTGTG---------GATGTGGTCTGAATTTTCCTG---------------------TACTTTTTTCTG---------------TACTACTTGAATAGG------------------------------------
>Hemiscolocenus_sp.nov._Z394
------------------------------------------------------------------------------------------------------------------ATAATGATAACCAAATGTCATTACTATTTTTTGCTTAATCCGAGACCTTGGCCTTTGATTTGCACCTTTAATTCTTTCAATTCTTTTTTTTCTTTCATACTTTTTATAAAA---TATAACGATTGATTTTCATTTACTACAAATATCATTTTA------TTATCAATTAGA---ATGTTTTTCTGGTGAATTAGCTATAGTAGCGAATTTAACATAGAAGGA---CTAAAC------------------------------TCTTTTACTTTAGAATCTGGTATTAAAAATGCCATAGTTCTTTTCATTTCTTCAGAAGTATTTTTCTTTTTTTCTTTCTTTTGATCCTATTTTCATTTTTATTTAAGTCCTTGTATGGAGCTAGGTCTAACTTGGCCACCTTACTCTTTAGAAATATTTGATTTCTTAAACGTACCACTAATTAATACTCTTATTTTGATATCTTCAGGAGTAACTGTTACTGCCAGACATTACTATCTA---ATG---GAAGGTAATTTTAGGCACTCTAATTTTTTTCTTTTTTTAACAGTATTGTTAGGGGTCTTGTTTACAATTATGCAAATCATAGAGTACAAC---------AGTTCTTTC------------TTTAGACTAAGGGATGGGACTTTCGGTTCCTCTTTCTTCATGCTAACAGGTTTTCATGGTTTACATGTATTAATTGGCACTACTTTC---TTGTTGGTTGTCTTAATTAATTTCATAATACTGACTTCA---TCAGAGAACAGGTCTATTTCTTTTGAGCTAGCATCATGA------TACTGGCATTTTGTA---------GATGTCGTATGAATTTTCCTA---------------------TATTTTTTAATT---------------TATTACTTGAATAAT------------------------------------
>HC3_20190110
---------------------------------------------------------------------------------------------------------------------ATGATAACAAAAACACATAACTTTTTTATACTAAACCCAAGTCCTTTCCCTCTTCTAATCTCTATAAATGCTTTTAACATTCTGTTTTCCTTTTTGCTAATGTTAAAA---CTAAAAATGATTTTACCCTTTTCCTTTAGGTTGATTTTG------ATTTCCTACTCT---TCTTTTTTCTGATGAAAATCTTATTGCAGAGAATTCACTGGGTTGGGG---TTCAAT------------------------------TCTCTCTCCCTTGAAGAAGGCTTAAAGTTTTCAATGATTTTATTTATCTCTTCTGAAATCTTTTTCTTCTTTTCTTTTTTTTGATCTTATTTTCACTATCTTCTCTCCCCTTGTATGGAGATTGGAATGATATGGCCTTCGGAGGGTTTAAAAATGTTCGAATTTCAAAACGTTCCACTATTTAATACAGTGGTCTTGCTAAGTTCTGGGGTCAGTTTAACCGTTTCTCATGATTATTTA---ATT---AAAAGTTTCAAAAACCTCTCATTAGTTTTTTTGGCTCTCACCTTCACCTTAGGGGTTATTTTCACAGCTCTGCAGGGGTTGGAGTATTCT---------AGTTCTTTC------------TTTTCTATCAATGATGGGTCTTTTGGCACCTCTTTTTTTGTTCTTACAGGATTTCATGGCATTCATGTAATTATCGGGTCCACTTAT---TTATTATACGTATTCTTGAGCATATCAAGGCAACCCAGA---AGTACTTGTTCTAACATCAAATTTGAAATAGCCTCTTGA------TATTGGCACTTTGTC---------GACGTAGTTTGAATTTTCCTT---------------------TATTTTTTCCTT---------------TACTATGTTAACGGT------------------------------------
>Haemaphysalis_bancrofti
---------------------------------------------------------------------------------------------------------------------------ATGATATTTCATCCATTTCATTTAGTAGAAAAAAGACCTTGACCTTTAACAAGTTCAATTTCAGCTCTTTGTTTAACTTTAGGATTTATTAATTATTTTAAT---AATTATAATCATATATTGTATTTAACAGCTTTAGTTATT------TTAATTTTATCA---TCATTTCAATGGTGACGAGATGTTTCTCGAGAAGCTTCTTATCAAGGC---TATCAT------------------------------ACAATTTTAGTTTTAAAAGGTTTAAAAATAGGAATATTATTATTTATTTTATCTGAAGTTTTTTTCTTTATTTCATTTTTTTGAGCATTTTTTCATAGAAGTTTATCTCCAAATATCGAAATTGGTAGAATATGACCTCCTAAAAATATTTTTCCATTTAATCCCTTTGAAGTTCCTCTTTTAAATTCTACAATTCTTATTTCTTCTGGAGTTTCTGTAACTTGAAGACATCATTCTATT---ATA---ATAGGAAATGCAAATAATTCTTTAATTTCATTAAAAATTACTATTGGATTAGGGATATTATTCACTATGTTCCAGCTTTTTGAATATTAT---------CAAGCTCAG------------TTTTCAATTTCAGATGGAATTTTTGGATCTACTTTTTTTTTAACAACAGGATTTCATGGAATTCATGTAATTATTGGAACAGTTTTT---TTAATAGTATCTTTAGGACGAATTAAAAATAATTTAATT---TCTTGTGAACACTTTTTTGGCTTTGAAGCAGCTGCTTGA------TATTGACATTTTGTT---------GATGTAGTTTGATTATTTCTT---------------------TTTACATTTATA---------------TATTGATGAATTTAT------------------------------------
>Habronattus_oregonensis
------------------------------------------------------------------------------------------------------------ATTAAACTTTTGGAAAAGTTTTTTCATCCTTATCATATAGTTAATATGTCTCCGTGACCTTTAATAATTGGTTTTGGGGTTTTAGGAATTGTTATTGGTATAATTAAAATATTTTCT---TTTATTGAAATAGATTTATTTTTTTTTTCTTTTTATTTA------GTATTGTTAATT---GCTTTATTGTGATGACGTGATGTTATTCGAGAGAGAACTTTTCAAGGT---CTTCAT------------------------------TCTAGTCATGTTCTAAGAGGTCTGATAGTAGGAATAATTCTATTTATTGTAAGTGAAGTATTTTTTTTTATTTCCTTTTTTTGAGCATTTTTCCATTCTAGTCTTAGACCTACTATTGAACTAGGGTCTGTATGACCACCTTGTGGAATTTTTCCATTTAATCCTTTTCAAGTGCCTTTATTAAATACTGTAATTTTATTAGCTTCGGGAGTTACTGTAACATGGTGTCATCAATTTATA---TTG---AATAACAAATGAGAAGGAGCCAAAATAGCATTAATAATAACTTGAATATTGGGCTTATATTTTCTTATATTACAGGGATTTGAATATTAT---------ATAGCATCT------------TTTAGAATTTCTGATTCTGTGTATGGATCTACTTTTTTTATAGCTACGGGTTTTCATGGCTTTCATGTAATTGTGGGTACGTTATTT---TTATTTTTTATATGAATTCGTCTTTTGAAAAATCAGTTT---AATAATAGACATCATTTTGGATTTGAAGCTGCTGCTTGA------TATTGACATTTTGTA---------GATGTAGTATGGTTGTTCTTA---------------------TTTTCTGTTGTA---------------TATTGATGAGGAACT------------------------------------
>Grandiscapitis_camelliae_YN453
------------------------------------------------------------------------------------------------------------------ATGATAATAAATAAAAATTTCTATGGCTCAGTTTTGTCAGAAAGATTTTTTGCTATTTTAGGATCTATTTTTATAATAAATTTTTTTTTTTTTTTATCTTTCTTTTTTAAG---TTGAAATTCTCATTAGAATTTTTTTTATTATTTTATTTT------TTATTTTCTTTT---CTCTATCTTTGATGGTTTTCTTTTGTTAATGAAATTGAATTTAATGGA---ATAATT------------------------------TGAATAGGTTTAATATACCTTATTAAAATTTCTATAGTTTTATTCATTATGTCAGAAATTTTTGTTTTTTTTTCTTTTTTTTGAAGATTTTTTAATACTTTTCTTAGACCATTACCAGATTTT---TTTTCTTTTCCACCAAAATATTTAAAAATATTTGAGACAGATTTAATTCCTATATTTAATACTTTTATTTTGTTGTTTTCTAGATTAATTGTTACTATGTCACATAATTTTTAT---TTT---AAGAAAAATAAGAAAATATTTGAAGTAATAATATTTTTTACTATTTTATTAGCCTTTTTATTTATTTTTATACAATTTAAAGAGTATTCA---------TATTCTTTT------------TTTAGGATTAATGATAGATCTTTTGGTACTAATTTTTTTTCTATTACTGGTTTGCACGGATCTCATGTAATGATTGGTTTATTTTTT---TTATTAGTTGTTTTAAAAAATAGAATTTTTTTAAAAACT---CGGCCTAATAATTCTACTATGGTTGAAATAGGAATTTGA------TACTGGCATTTTGTT---------GATTTAATTTGATTATTTGTG---------------------ATAAGAACTGTT---------------TACTTTTATAAT---------------------------------------
>Gaeolaelaps_aculeifer
---------------------------------------------------------------------------------------------------------------------------ATGACTTTTCACTCCTACCATATAGTTGAACAAAGTCCATGACCTATTCTTAGCTCATTTAATGCCTTAATATTAATATGTGGTATAGTTTTATTTTTCCAT---CTTAAAGAAATAAATCTTTTTTTTAGAAGAATTTTATTA------ATTATTCTTAAC---ATAATTCAATGATGACGTGATGTATTACGAGAAGCTACTTTCCAAGGG---CACCAC------------------------------ACAATTATTGTTAAAAAAGGAATTAAATTAGGTATGATTCTTTTCATTATTAGAGAAATTTTTTTTTTTTTGAGTTTTTTTTGAGCCTTTTTTCATAGAAGCTTAGCTCCAGATATTGAAATTGGTTTAATTTGACCTCCGTTAGGTGTATCTCCTTTTAACCCATTCCATATTCCATTACTAAATACCATTATTTTATTATCATCAGGATTTTCTGTAACATGATCCCATCACTCAATT---ATT---AATAAATCTAAATCTTCTGCCTCTTTTAGCCTTTTAATAACTATTTTTCTGGGTATTTATTTTTCTTTCCTGCAAATACTAGAGTATAAC---------CAAGCTCCT------------TTCTCAATAGCAGATAGAATCTTTGGATCCACTTTTTTTTTAACAACTGGGTTCCATGGGCTTCATGTTTTAATTGGAACTATTTTT---TTATTTATTAATTTTCTTCGGCTAAAAACTTTTCAACTT---AATTCAACACATCATTTTAGATTTGAAGCAGCAGCTTGA------TACTGGCATTTTGTT---------GATGTAGTTTGAATTTTTTTA---------------------TTCACTTTCATA---------------TACTGATGAATTTTT------------------------------------
>Fujianacarus_wisterianis_Z399
---------------------------------------------------------------------------------------------------------------------ATGTTAACGAAGTTTAATAGATTCTTTATTTTAATACCAAGGCCTTGACCTTTGATTAATTCCTTAGCCGTTATGAATTTTGTTTTTTCTTTGCTTATATTTTTAAAA---GGTGCTTCCCACATAAACTTCTTCATTAGACTGTTGGTG------GTAACCATTGCC---AGATTTGGGTGGTGAATAGATTTCAGAGGGGAGCTAACCGCTAAAGGT---TACAGT------------------------------AACTACAAATTTGAAGTCGGTGTCAAGACTTCTATAATTTTATTCATTGTATCGGAAATTTTATTTTTTTTCTCTTTTTTTTGATCATATTTTCACTTTTTTTCTAGCCCAGTCGTAGAGGTAAGAATGATATGGCCTCCAGTAGACCTGGTTATATTCGATTTTTCCAGAGTCCCTTTAATTAACACCATTATTCTATTGTCTTCTGGTCTTACATTAACTATTTCTCATTATCTCATA---AAT---AAAAAAAATAAATCTTTAAGTTTGATTATGCTTCTAGTCACAGTCATACTAGGTTTAATTTTCTCCCTATTGCAGTACTCAGAGTATTGC---------AACTCATTC------------TTTAGAGTAGCAGACTCTGTGTTTGGCACAACTTTTTTTATTTTAACTGGTTTTCACGGTATCCACGTATTAATTGGCACTACTTTT---TTGATTGTATCAACAATTCTGATAAAAAAATCAAAAAGG---ACAGCGGCTAACAACCTAAGATTTGAATTAGCTAGTTGA------TATTGGCATTTTGTA---------GATGTAGTATGAATTTTTTTA---------------------TATTTTTTAATT---------------TACTATATATCAAAC------------------------------------
>Fujianacarus_wisterianis_HN237
---------------------------------------------------------------------------------------------------------------------ATGTTAACGAAGTTTAATAGATTCTTTATTTTAATACCAAGGCCTTGACCTTTGATTAATTCCTTAGCCGTTATGAATTTTGTTTTTTCTTTGCTTATATTTCTAAAA---GGTGCCTCCCACGTAAACTTCTTCATTAGACTGTTGGTA------GTAACCATTGCC---AGATTTGGGTGGTGAATAGATTTCAGAGGGGAGTTAACCGCTAAAGGT---TACACT------------------------------AACTACAAATTTGAAGTCGGTGTCAAGACTTCTATAATTTTATTCATTGTATCGGAAATTTTATTTTTTTTCTCTTTTTTTTGATCGTATTTTCACTTTTTTTCTAATCCAGTCGTAGAGGTTAGAATGATATGGCCTCCAGTAGACCTGGTTATATTCGATTTTTCCAGAGTCCCTTTAATTAACACCATTATTCTATTGTCTTCTGGTCTTACATTAACTATTTCTCATTATCTCATA---AAT---AAAAAAAATAAATCTTTAAGTTTGATTATACTACTAATCACAGTCATACTAGGTTTAATTTTCTCCCTATTGCAATACTCAGAGTATTGC---------AACTCATTC------------TTTAGGGTGGCAGACTCTGTGTTTGGCACAACTTTTTTTATTTTAACTGGTTTCCACGGTATCCACGTATTAATTGGCACTACTTTT---TTGATTGTATCAACAATTCTGATAAAAAAATCGAAAAGG---ACAGCAGCTAACAACCTAAGATTTGAATTAGCTAGTTGG------TATTGACATTTTGTA---------GATGTAGTATGAATTTTTTTA---------------------TATTTTTTAATT---------------TACTATATATCAAAC------------------------------------
>Fujianacarus_wisterianis_CQ1
---------------------------------------------------------------------------------------------------------------------ATGTTAACGAAGTTTAATAGATTCTTTATTTTAATACCAAGGCCTTGACCTTTGATTAATTCCTTATCCGTTATGAATTTTGTTTTTTCTTTGCTTATATTTATAAAA---GGTGTTTCCCATATAAACTTCTTCATTAGACTGTTGGTG------GTAACCATTGCC---AGATTTGGGTGGTGAATAGATTTCAGAGGGGAGCTAACCGCTAAAGGT---TACAGT------------------------------AACTACAAATTTGAAGTCGGTGTCAAGACTTCTATAATTTTATTCATTGTATCGGAAATTTTATTTTTTTTCTCTTTTTTTTGATCATATTTTCACTTTTTTTCTAATCCAGTCGTAGAGGTGAGAATGATATGGCCTCCAGTAGACCTGGTTATATTCGATTTTTCCAGAGTCCCTTTAATTAACACCATTATTCTATTGTCTTCTGGTCTTACATTAACTATTTCTCATTATCTCATA---AAT---AAAAAAAATAAATCTTTAAGTTTGATTATACTACTAGTCACAGTCATACTAGGTTTAATTTTCTCCCTATTGCAGTACTCAGAGTATTGC---------AACTCATTC------------TTTAGGGTAGCAGACTCTGTGTTTGGCACAACTTTTTTTATTTTAACTGGTTTTCACGGTATCCACGTATTAATTGGCACTACTTTT---TTAATTGTATCAACAATTCTGATAAAAAAATCAAAAAGG---ACAGCAGCTAACAACCTAAGATTTGAATTAGCTAGTTGA------TATTGGCATTTTGTA---------GATGTAGTATGAATTTTTTTA---------------------TATTTTTTAATT---------------TACTATATATCAAAC------------------------------------
>Fragariocoptes_setiger_CM
---------------------------------------------------------------------------------------------------------------------ATGTCTGGTAAGTTTCATTATTATGTTGGTTTGATTAATAGTCCTTGGCCCATTTTTTCTAGATTATCTTCCTTTAATTTGTTTTTTTCCTTATTTTTATTTTTAAAA---TATGGATATTTAGATTTATTTTGTTGTTCTATGATTCTT------ATCATACTTACT---TCTTACATGTGGTGGCGTGATTACACACGTGAGTATGTATCAGATGGG---GGTTAC------------------------------TCTGATTCTATTGATTTTTGTATAAAGTTTAGTATGGTTTTTTTTATTGGTTCAGAGATTTTTTTCTTTTTTTCGTTTTTTTGATCTTATTTTCATTTCTTTATATCCCCAGTTTTTGAGGAAGGGTTTTTTTGACCTCCTTATTGTTTGTTGACATTTTCTTCTTTTAATGTTCCTTTGTTAAATACTATTTTGTTACTTTCTTCAGGGGTAACTATTACTGTTTGTCATATAATAATT---ATT---AATGGTGATTATAAAAAATCTTTGGTTTATCTTGTTTTAACTGTTTTATTGGGTTTTACTTTTTCTTTTTTTCAGTGCTTAGAGTATATA---------AGCTCCTTT------------TTTTGCATTAGTGATTCCAATTATGGTAGAATCTTTTTTCTATTAACTGGGTTTCATGGGATGCATGTCTTGATTGGAACTGTTTTT---TTGTTAATTTCTATGGGACGTCTTGTATTGTTTATACTT---TCTTCTGACCATATGTTAAGTTTTGAGCTTTGTTCTTGG------TATTGGCATTTTGTT---------GATGTGGTTTGAATTTTTTTG---------------------TATTTCTTTGTT---------------TATTATTTAGTTAAT------------------------------------
>Euseius_nicholsi
------------------------------------------------------------------------------------------------------------------------ATGAATAATAAACATCCATTCCATATTGTTGATTTAAGACCATGGCCCTTAATAAACTCATTAAACTTATTTAACACAGTTTTTTTATATCTTAAATTTTTTAAAACCCCAAATGATATTAATATGTGTATATTTATATTAACAATT------TTAATTTTTACA---AGATTCTTATGATGACGAGACATTTGCCGAGAAGGTTGTTACCAAGGA---CATCAT------------------------------ACATTTAAAGTATATTTAGGCATAAAAATCAGAATAATTATATTTATCTCTAGAGAAATCATATTCTTTTTTAGTTTTTTTTGAGCATATTTTCATTTTAGGTTATCCCCAGAATTTGAAATCAGAAACACATGACCTCCCACAGGTATTTCAGTAGTAAATCCCTACCAAATTCCCATATTAAATAGAATTATTCTAATTAGATCAGGAGCCTCTGTCACCTGATGCCATTTTTCTATC---TTG---CATAAAAAATACTACTCTTCTATTTTTAGCCTTGCACTAACAATTTTTATAGGAGCACTATTTAGAGGCATCCAAATAATAGAATATAAA---------ATAAAAGAT------------TTTGTATTAAATGACAATGTTTATGGCTCAGTATTTTATAAATTAACAGGATTCCATGGTGCTCATGTAACTATTGGAACTATTTTT---TTAATTATTAACCAAATTCGTCTAATAAATAGACAAATC---AATAATAAACATCATTTCAGACTTGAGGCAGCAGCCTGA------TACTGACATTTTGTA---------GATGTAGTTTGAATTTACTTA---------------------TACATTTTCCTT---------------TATTGATGATATTCTATT---------------------------------
>Eriophyes_armandis_Z303
---------------------------------------------------------------------------------------------------------------------ATGATTACTAAAACTCATTACTTTTTTGCAGTTCCTTTAAGCCCTTGGCCTATCTTAGTTAGGATGAATACTTTCAGTCTTCTTTTTTCCTTGTTGATTTTTTTTAAA---ATGTCTGAATTCTTACCTTTTGCTCTAAGGTTAGCAAAT------TCAACGTTAGGA---GCTTTTATATGATGAATTTCTTATAGAGCTGAATTCAATTTGGAGGGA---AAAGAT------------------------------AGAATAACTTTAGAAACAGGTATGAAGTACTCTATGATTCTGTTCATTTCTTCTGAAGTGTTCTTTTTTTTCTCTTTTTTTTGAGCTTATTTCCATTTTTGTATATCTCCCACTATAGAGACAGGGTTAGTGTGGCCTCCTTTTGCGGTTCAGTCTTTTGACTTTTTAAATGTTCCTTTGATTAATACTTTATTGTTGCTAACGTCAGGGGTTACTGTCACTGTAAGACATTTAGCTTTA---GTT---AAAGGAAAATTTTCTCAGTGCGCTCTTTTTTTATTAATTACAGTTCTACTAGGGGTAGTTTTCACTTTATTTCAGGTTACTGAATATAAC---------ACTTCTTTT------------TTTTCTATCAGGGATTCTACCTTCGGAACATCTTTTTTTATACTAACCGGATTCCATGGAATTCATGTGATTATCGGAAGAATTTTT---TTATTCACTACTCTTTTTCGAATGTTTAAAGCAGGGCCT---AGAAAAGGAGAATATCTAAGATTTGAGTTATCTTCTTGA------TATTGGCATTTTGTT---------GACGTTGTATGAATTTTTTTA---------------------TATTTTGTCATT---------------TATTATCTGAATGCA------------------------------------
>Eremobates_cf._palpisetulosus
------------------------------------------------------------------------------------------------------------------------ATGTCCCATTATCATCCATATCATATTGTTGACATCAGACCATGACCACTTACAGGAGCTATTGGCGCTTTCACTATCATAATTGGTATAATCAACTGATTCCAC---ATAAATTCAATAACAATTCTAACAATTGGATATATTATT------ACCTTAATAACA---ATATTTCTATGATGACGAGATGTAATTCGAGAAGCTACATTTCAAGGT---CATCAC------------------------------ACAAACAAAGTTACAATAAATATACGATGAGGCATAATCATATTTATTACATCAGAAGTATTCTTCTTTGTATCCTTTTTCTGAGCATTTTTTCATAGTAGACTCTCCCCAGCCATTGAAATCGGAGCATCATGACCCCCTACAGGCATTACACCATTCAATCCATTTCAAATTCCCCTATTAAATACAATCATTCTTTTGTCATCAGGAGTATCAATTACATGAACTCACCACAGAATT---ATA---GAAAAAAATTACAGCCAAAGTGTTAAATCCCTATTAATTACAATCCTACTAGGCTTATATTTTATTTCAATTCAAGGACTTGAATATTAT---------GAAGCTCCA------------TTCTCAATTGCCGATTCTGTTTATGGTTCAACATTCTTCATAGCAACAGGATTCCACGGCTTACATGTAATTATTGGAACCTTATTC---TTATCTGTCACACTAATTCGTTTAATTAAATTTCACTTC---TCATCTCACCACCACTTTGGATTTGAAGCAGCAGCTTGA------TACTGACATTTTGTT---------GATGTAGTTTGATTATTCCTA---------------------TATATCTCCATT---------------TACTGATGAGGAAAC------------------------------------
>Epitrimerus_sp.nov._Z338
---------------------------------------------------------------------------------------------------------------------ATGATCACTAAGACTCAACATTTTTTTTTGCTTTCTCCTTCTCCTTGACCTCTAATTGGGAGAGTCTGTGGTTTTAACCTTCTATTCTCCATACTGATATTTTTTAAG---TATGCAGATTCTTTTATTTTTGTTTTAAACATTTTTCAT------GTGTTTTTCCTT---TCATTTTTTTGATGAGTTTATTACGGAAAAGAATTGAATGTAAAGGGG---TTTAGA------------------------------TCCTACTCTCTAGAAAAGGGCTTAAAAGTATCCATAATCTTGTTTATTAGGTCTGAGGTTTTATTTTTTTTTTCATTTTTTTGGTCTTATTTCCATTTTTTCCTCTCCCCTTCTATAGAGGCAGGCTTGTCCTGACCGCCTGTTAGGGTAGAAATATTTAATTGCATTAATGTACCTTTGATTAATACTTTAGTTCTTATGAGATCAGGCCTAACGGTAACTTTGAGGCATTACTTTTTA---CTC---GAGGGGAAAAAATCATCTTTCAACCTTTTTTTAATAGTAACCATTTCCTTAGGATTTTTATTCTCTATTCTCCAATTAATAGAGTATAAA---------TCCTCTTTT------------TTTTCTATTAGAGATTCAACCTTTGGTACCTCCTTTTTTATACTCACAGGATTCCACGGGTTACATGTTTTAATCGGAACAGTTTTT---TTGGCTGTTGCTTTGGCTCGAGCCGTTTCAATCAATGTC---TCAAATTCTTCTTCTATTAATTTCGAAATGGCTTCTTGG------TACTGACATTTTGTG---------GATGTGGTGTGAATTTTTTTA---------------------TATTTTCTTATT---------------TATTATTTAAATAAC------------------------------------
>Epitrimerus_sp.nov._SD25
---------------------------------------------------------------------------------------------------------------------ATGATAACAAAATTTCATTATTACTTCTTGCTAGAATGAAGCCCCTGGCCTTTAGTAGTAAGGCTTAACTCTTTTAGGTTGCTTTTTTCTTTTTCCCTTTTCTTAAAG---TATTCGGAAAGAGCTATATTTTTATTTAGATTCTTAAAT------TTAACTTACTGT---TGCTTTTTCTGGTGGATTTTTTATTCAAAAGAATACATTATAGAAGGG---TACGAT------------------------------TCAGTTAGATTAGAACAGGGGCTAAAACTTTCTATCCTTCTTTTTATTTGTTCTGAAGTATTTTTTTTTTTTTCTTTTTTCTGATCCTATTTCCATTTTTTTCTAGCCCCAACCTTGGAAATCGGCATAATTTGGCCTCCTTACAGAGTAGAAATATTTGATTGCTTGAATGTCCCTCTTATTAACACTCTGGTTCTTGTTTCTTCTGGGGTTACTGTCACTTCTAGACACCATTTTTTA---ATT---AAAGGAAATTTTAAAATGTTTAATTTTTACCTTTTTTTAACTATTTTCCTAGGGGCATGTTTTAGCATCCTCCAAGCTATAGAATATATG---------TCTTCTTTT------------TTTTCGATTAGAGACTCTTCCTTTGGTACTTCCTTCTTTGTCTTGACAGGTTTCCATGGAATTCATGTTTTAGTAGGCACTTTATTT---CTTTTAGTGTCTCTCTTTTCTAGCCTAAATCTTTCCCCC---AGAAAAAAAGATTCCACTATGTTTGAGCTTTCCTCCTGG------TATTGGCATTTTGTA---------GATGTAGTCTGAATTTTTCTA---------------------TATTTTTCCCTT---------------TACTACTTAAATAAC------------------------------------
>Epitrimerus_sabinae_S83
---------------------------------------------------------------------------------------------------------------------ATGATTAGCAAGGTTCATTATTTTTTTTACACTTGTAATAGCCCTTGGCCTCTTTTAGCTACTCTTAACTCTTTTAATTTACTGTTTTCTTTGTTGACCTTCCTCAAA---ACAGGGATTCATCATTCGTTTTTCGTTAGTATTCTGGTA------GTAGCGGGGACT---TCCATGATTTGGTGATTTTTTTACAGAGGGGAGAATGTCTTCCAGGGC---CTATTT------------------------------AGTCTCAGATTAATGAGGGGTCTCAAAATTGGAATGTTAATATTTATTTCTTCTGAAGTCTTTTTTTTTTTTTCTTTCTTCTGGTCTTATTTTCACTTTTCCCTGTCTCCCACGATAGAAGTAGGTTTAATATGGCCCCCTTATTACATTGAGATATTCGATTGCTTAGATGTCCCCTTAGTCAATACGCTAATTTTATTATCGTCGGGAATGACAGTTACGGTGGCCCACGAAAGCCTT---TGG---CAGACTCAAATTAAAAAGGCAAAAATTTACCTGGGGGTGACTATTATTTTAGGCTTAATATTTACCATATGCCAGCTGGCTGAGTACAAC---------AGGTCTTTC------------TTCTCCATCGGGGATTCAACTTTTGGGACAACTTTTTTCATATTGACAGGATTCCATGGAATCCACGTATTAGTCGGCACTATTTTT---CTATTTATTGTTTTGATACGATTCTTTAAATTCACTTCC---AATAAGAATGAAATATTGAGATTTGAGCTGGCTTCCTGG------TACTGACATTTTGTA---------GATGTGGTATGAATTTTTTTA---------------------TACTATTTAATC---------------TACTAT---------------------------------------------
>Epitrimerus_sabinae_HEN25
---------------------------------------------------------------------------------------------------------------------ATGATTAGCAAGGTTCATTATTTTTTTTACACTTGTAATAGCCCTTGGCCTCTTTTAGCTACTCTTAACTCTTTTAATTTACTGTTTTCTTTGTTGACCTTCCTCAAA---ACAGGGATTCATCATTCGTTTTTCGTTAGTATTCTGGTA------GTAGCGGGGACT---TCCATGATTTGGTGATTTCTTTACAGAGGGGAGAATGTCTTCCAGGGC---CTATTT------------------------------AGTCTCAGATTAATGAGGGGTCTCAAAATTGGAATGTTAATATTTATTTCTTCTGAAGTCTTTTTTTTTTTTTCTTTCTTCTGGTCTTATTTTCACTTTTCCCTGTCTCCCACGATAGAAGTAGGTTTAATATGGCCCCCTTATTACATTGAGATATTCGATTGCTTAGATGTCCCCTTAGTCAATACGCTAATTTTATTATCGTCGGGAATGACAGTTACGGTGGCCCACGAAAGCCTT---TGG---CAGACTCAAATTAAAAAGGCAAAAATTTACCTGGGGGTGACTATTATTTTAGGCTTAATATTTACCATATGCCAGCTGGCTGAGTACAAC---------AGGTCTTTC------------TTTTCCATCGGGGATTCAACTTTTGGGACAACTTTTTTCATATTGACAGGATTCCATGGAATCCACGTATTAGTCGGCACTATTTTT---CTATTTATTGTTTTGATACGATTCTTTAAATTCACTTCC---AATAAGAATGAAATATTGAGATTTGAGCTGGCTTCCTGG------TACTGACATTTTGTA---------GATGTGGTATGAATTTTTTTA---------------------TACTATTTAATC---------------TACTATTGCAATAACTGGCAA------------------------------
>Epitrimerus_sabinae_GZ121
------------------------------------------------------------------------------------------------------------------------ATAACAAAAAACCATCAATTTTTTATGTTAGCTTATAGACCCTGACCTTTAATTTTAAGCCTTAGAGCCTTTAATTTATTTTTTTCAGGTTTAGTTTTTTTTAAA---ATAAATCAATTCGATTGCTTGCTATTAAATATTTTTTTG------CTAACAATAGGA---AGATTTTTCTGATGAGTATTTTATAGGGGAGAATTTAATTTAGAAGGA---AAAGAT------------------------------TCTTTTAGATTGGAAACAGGATTAAAGTACTCTATACTTTTATTTATTTCTTCCGAGGTATTTTTCTTTTTTTCATTTTTTTGGTCATATTTTCATTTCTTTTTAGCTCCGTCTTTAGAAGTAAGAATAATATGGCCACCAATAGAAGTAAGGATATTTGAATATTTAAATATTCCATTAATTAACACTCTTCTGTTACTGAGTTCAGGAGTAACTATTAGAATTAGACATTACTTGATA---ATC---AAAGGAACAATAAATGGATCTCAAAAGTTTTTAGCTATTACCATTATGCTAGGTTTAATTTTTTCTTTACTTCAGATTGAAGAATATAAT---------AGTTCTTTT------------TTTAGTATTAGAGACTCTAGATTTGGTACAACTTTTTTCATACTAACAGGATTTCATGGGATTCATGTCATCATTGGTACTATTTTT---CTTTTAACTTCTCTTATACGGTATAATAAAATAAGTTCC---AATAAGATAAGGTGTTCAAGATTCGAATTAGCTTCTTGA------TACTGACACTTTGTT---------GATGTAGTTTGAATTTTTTTA---------------------TACTTTGTTTTG---------------TACTATTTAAATGAT------------------------------------
>Epitrimerus_pyri_AH40
---------------------------------------------------------------------------------------------------------------------ATGATGACCAAGTCTCATAATTATTCTTTTCTTTCACAGAGATCTTGGGCTCTTTATGTTAGTTTAGTTAGATTTAACTTAGCTCTTTCTTTGTTAACATTTTTTAAG---TTTATGTATTTTCAGTCGTTTTTTTTTAGTTTAATTTTA------GCTCTCTTAGCT---AGTTTCGTTTGGTGAACAAACTTTAGTAAAGAGTTTTTTTTGGAAGGC---AAAGAC------------------------------TCTATAAATATGGAGGAAGGGTTAAAATTTTCTATGATCCTCTTTATTTCTTCTGAAATTTTTTTCTTTTTTTCTTTTTTTTGGTCCTATTTTCACTTTTTCTTTTCCCCCCTTTTAGAGGTGGGGATGCAATGGCCTCCCCTGATGGTTGAATCTTTTGACTATAGAGCTGTTCCTTTAATTAATACTTTAGTTTTGGTTTCTTCTGGGGCCGTGGTTACTCTAAGACATCACTATTTG---TGC---GATGGTAAAAGGAAATCTTGCCTATTCTTTTTATCTGCAACTATTCTTTTGGGTTTTATTTTTACTTACTTACAGTGATTAGAGTATAAC---------AATTCATTT------------TTTACAGTTAGAGATAGAACTTTTGGTACTTCTTTCTTTGTTCTTACTGGTTTTCACGGGATTCACGTTATTATTGGGAGATTGTTT---CTTCTGACTGTTTTAATTCGATCTGCTTTTTTTTCTTCT---GTTAAAAATGGATCTGTCAGTTTCGAGCTTTCTTCTTGG------TATTGGCATTTTGTT---------GATGTAGTTTGGCTTTTTCTT---------------------TACTTTTGCTTG---------------TACTACATAAATGAT------------------------------------
>Epitrimerus_cf._spirae_KK1
------------------------------------------------------------------------------------------------------------------------ATAACAAAATTTCATTATTATTTTTTATTGCCTTTTAATCCTTTCGCTTTTTTAGCTAGGCTTAGATCATTTAACTTGATGTTTTCTTTTTTATTGTTTTTAAAA---TATAATGAATTTAGGTGTTTCTTTTATAATTTTTCTATA------GCCTCTTTATTT---TGTTTTATTTGATGAATTTGTTACAGAAATGAGATGAATTATATAGGT---TGATCT------------------------------TCATTTATTTTAGAAAGAGGTTTAAAACTCTCAATAATTCTGTTTATTTGTTCAGAGATTTTATTTTTCTTTTCTTTTTTTTGATCATACTTTCATTTTTCTATATCACCTAGAATGGAGAGAGGCTTATCGTGACCTCCCGTCTATCTAGAAATGTTTGATTTTTCCAACGTGCCTTTAATTAATACGTTAGTACTTTTAACATCAGGATTTTTTATTACCCTAGCTCATCATTTTATG---ATA---GAATCCAAATTTCAATCTTGCATCATTTTCATAATTTTAACCTTCCTTTTAGGTCTCTTTTTTTCTGTACTACAAAAAATAGAGTATGAA---------TCTTCTTTT------------TTTGGGGTAAGAGATTCAACTTTTGGCACATGCTTTTTTATTCTTACAGGATTCCATGGCTTACATGTTATTATCGGGTCTATTTTT---ATCGCATATAGAGTTATAGGAATAATAAGAAAAACTTGT---GGGAAAAACTATTGCGTAAGAATAGAACTAGCTTCTTGG------TATTGGCATTTCGTG---------GATGTTATTTGAATTTTTTTA---------------------TATTTTTTAGTC---------------TATTATATGAATTTT------------------------------------
>Epitrimerus_c.f._sabinae_Z300
---------------------------------------------------------------------------------------------------------------------ATGATAACAAAAAATCATCAATTTTTTATGTTAGCTTATAGGCCCTGACCTTTAATTTTAAGCCTTAGAGCCTTTAATCTATTTTTTTCAGGTTTAGTTTTTTTTAAA---ATAAATCAATTCGATTGCTTGCTATTAAATATTTTTTTG------CTAAGAATAGGA---AGATTTTTTTGATGAGTATTTTATAGGGGAGAATTTAATTTAGAAGGA---AAAAAT------------------------------TCTTTTAGATTGGAAACAGGATTAAAGTACTCTATACTTTTATTTATTTCTTCCGAGGTATTTTTCTTTTTTTCATTTTTTTGGTCATATTTTCATTTTTTTTTAGCTCCGTCTTTAGAAGTAAGAATAATATGGCCACCGATAGAAGTAAGGATATTTGAATATTTAAACATTCCATTAATTAACACTCTTCTGTTACTGAGTTCTGGAGTAACTATTAGAATTAGACACTACTTGATA---ATC---AAAGGAACAATAAATGAATCTCAAAAGTTTTTAGCTATTACCATTATGCTAGGTTTAATTTTTTCTTTACTTCAGATTGAAGAATATAAT---------AGTTCTTTT------------TTTAGTATTAGAGACTCTAGATTTGGTACAACTTTTTTCATACTAACAGGATTTCATGGGATTCATGTCATCATTGGCACTATTTTT---CTTTTAACTTCTCTTATACGGTATAATAAAATAAGTTCC---AATAAAATAAGGTGTTCAAGATTCGAATTAGCTTCTTGA------TACTGACACTTTGTT---------GATGTAGTTTGAATTTTTTTA---------------------TACTTTGTCTTG---------------TACTATTTAAATGAT------------------------------------
>Epilohmannia_sp2.
------------------------------------------------------------------------------------------------------------------------ATGAACAACAACAACACTTTCCACTTGGTAAACCCCTCCCCCTGACCAACTATTTCTTCTATCTTAGCATTAAACATAGTAGCATCGCTGGGGCTATGAATACAC---AAAAGAGTCACTTACACCATAACCTTAACAACAACATTG------CTTTTGATTACC---TCTTGGAACTGATGACAGGACATCCACCGAGAAAGAACCTCAATAGGC---GATCAT------------------------------CCAAAAAAAGTAAAAGAAGGACTAAAAATAGGAATAATCCTTTTCATCTTATCCGAGGTTTTCTTCTTCCTGGCCTTTTTTTGATCATTTTTCCATAGCAGTCTCTCAACTACGCCAGAGCTGGGATTCCAGTGACCGCCCAAGGAAGTTCATGGATTTAACCCCACAGGAGTGCCCCTGCTAAATACCATAGTCCTACTTTTCTCTGGGGCTTCCATCACCTGATGTCACTTGGAAATT---------GAAAACACACGACTGAAAGGGATCTATTCACTCTTCACTACTATTCTATTGGGTGCAGCGTTTACGTTTCTGCAATGACTAGAATACAAA---------GAGGCCCAC------------TTTTCTATATCTGATTCTGTGTACGGATCAAGATTTTTCATGGCTACGGGATTCCACGGTTTGCACGTGATCATTGGATCTACATTC---TTGACAATTTCCCTACTACGCTTGATCTACGTAGGAATG---AACAACAACTTTATAGTAGGATTCGAATGCTCGGCGTGA------TATTGACATTTCGTA---------GATGTAGTTTGATTATTCCTA---------------------TATACCTTCCTC---------------TACTGATGAAGATTCTACCACTTAAGTACT---------------------
>E1
---------------------------------------------------------------------------------------------------------------------ATGATGATAAAAAATAACTACTTCTTTTTGCTTCCTCACAGACCTTGGCCTATGATGTGTAGTATCGGATCCTTTAATCTATTATTCTCTCTATTGATTTTGTTCAAA---TTTGGGTTATTAGACTCTCTTATAATTTCTGTTTCTTCT------ATCATTCTTTCT---TCTTTTTACTGATGATTGAGGTATTCCAAAGAATTAGGATTTCAGGGT---GCCACC------------------------------TCTACTTTTATAGAATCAGGTCTTAAATTTTCTATAATTTTATTCATTTCTTCAGAAGTATTTTTCTTTTTTTCTTTTTTCTGAGGATATTTTCACTACCTCTTAAGCCCCTCTATGGAGATTGGGATAACTTGGCCCCCGTTAGAGATCCTTTCTTTTGATTATTTAAATGTTCCTCTTATTAATACACTAATCTTACTCACCTCTGGGGTAACTGTTACTATTTCTCACAATTATATG---TTA---TTTGAAAACAAATTTAAATTTTCTTTATTTTTGTTCTTTACAATTATGCTAGGATTTCTTTTTACTTCTCTCCAGCTTCTAGAATATATG---------TCTTCTTTT------------TTTTCTGTTAGAGATGGTAATTTCGGAACTTCTTTCTTTGTTTTAACTGGTTTTCATGGTTTACACGTTATTATCGGTTCTGTTTTT---CTCTTAATCTCTCTTTTAATTAGTTCATCAATTCAATCT---AATTCCTCCAATTTGTTGAGATTCGAGCTTTCCTCTTGG------TACTGGCACTTCGTA---------GATGTAGTGTGAATCTTTCTT---------------------TACTTTTTCTTA---------------TACTATCTAAACAGA------------------------------------
>Diptilomiopinae_sp._GZ126
------------------------------------------------------------------------------------------------------------------------ATAACTAAAACTCATAATTTCTATATATTAAATGAAAATTCGTTTCCCTTGTTAAGAAGACTAAGAGTTTTCAATTTAATAATTTCTTTAAGATTGTACTTAAAA---TATAATAACATTATAGTTATAACATTAATAATTATAAAT------ATTAGCCTAGTA---TCCTTTATATGGTGAATTAGATACAGATCTGAATATAATAAAGAAGGT---AAATCA------------------------------TCTTTTATTTTAGAAAAAGGATTAAAAATGGCAATAATTTTATTTATTTATTCAGAGGTCTTTTTTTTTATTTCTTTTTTTTGGTCATACTTTCATTTCTTTTTATCTCCAATAATAGATTTAGGGATAGAATGACCCCCTCTAAAAGTTAAATCTTTTGATTTTTTAAACGTACCATTAATTAACACAATATTATTGTTAATATCAGGTATTACTATTACGAGAAGGCATCATTACTTA---ATC---AAAGGAAAAAAAAAATTAACTATAATAACTTTAGCCTTGACAATTTTTATAGGCTTAACATTTACATATCTTCAAAAAATTGAATATGAA---------TCTTCTTTT------------TTTAGAATTAGGGACTCTACTTTTGGTACAACATTTTTTATACTAACCGGATTTCACGGTATTCATGTAATTATTGGTAGTATTTTT---TTATTAACAACAGTAATACGGCTTTATAAAATTATTTCT---AGTAAAAATAATTGTTCTAGAATAGAAATAGCATCTTGA------TATTGACACTTCGTA---------GATGTTGTATGAATTATATTA---------------------TACTTTATTATT---------------TACTTTTTAAATAGA------------------------------------
>Diptacus_sp._CA46
---------------------------------------------------------------------------------------------------------------------ATGATTAGAAAATTTCATAACTTTTTTCTGCTATCGCTAAGCTCCTTGCCTCTAGTAGGAAGAATATCTTCATTTAATTTTTTAATTTCAATTTTAATTTTTCTAAAG---TTTCAGATTACGACAAATTTATTTTTAAGATTAGTAATC------CTAATTTCAAGA---TCCTTCACTTGATGAATCCTCTATAGAAATGAAATAAACATTCAAGGT---TTAAAT------------------------------TCAGAAATCTTAGAAAGAGGGTTAAAATTAAGAATAATTATATTTATTTGCTCAGAAATTTTCTTTTTCTTTTCTTTCTTTTGGTCATACTTTCATTTCTCCCTCACTCCTGTAATAGAATTAGGTTTATTCTGACCACCCCTGAAAATCGAATTTTTTAACTTTTTAGATGTTCCTCTAATTAACACTTTACTACTACTAACCTCAGGAGTAACAATTACCATAAGACATCATTTTTTA---AGA---AAAGGACAATTAAAAAAATCAAAAATAAATTTAACTTTAACAATTATTCTAGGAATTATATTTACAATAATACAAAAATTAGAATATAGT---------AATTCATTT------------TTTAGAATTAGAGACTCAACTTTTGGAACATCCTTTTTTATACTTACAGGATTTCACGGTATTCATGTCTTAATCGGAACAGTATTT---TTAACAATCACACTAAGACGAGCCTACAAAATAATTTCA---TCCAAAAATAACTGTGTGAGTTTTGAAATATCGTCTTGA------TATTGACATTTTGTA---------GACGTAGTTTGAATTTTCTTA---------------------TACTTCTTGCTT---------------TATTATTTAAACAAC------------------------------------
>Diptacus_brevichaetus_Z365
---------------------------------------------------------------------------------------------------------------------ATGATAACTACATTCCACCACTATTCAGATAGATCTTTAAGCCCATGACCAGTTTTAATTAGTATCAATATTTTTAATACTTTAATGGCTTTAATATTATTTATAAAA---TTTCAAAATTTTGAAGTAATAATACTTAGATTATTATTA------ACCTTAAACTGT---TCATTTAAATGATGAATATATTATTCCTTAGAACTAAACGAAAAAGGT---ATATAC------------------------------TCCTTTAATTTAGAAAATTGTCTTAAAAGATCTATATTATTATTTATTTCTTCAGAAATCATATTCTTTTTATCCTTTTTTTGGGCATATTACCATTATATATCTTCTCCGCCCATAGAAATAGGTTCTATATGACCTCCTGAAAAAATTTTATCTTTTGATTACAATAAAGTACCTTTAATTAATACTTTTATTTTACTTATATCAGGAATTACAGTAACCATCAGTCATTCTTACATC---TTA---AAGAAAGAAATAAAGTTATCAGAAACATATTTAGTTGCTACAATTCTTCTAGGAGCAAGCTTTACAATTTTACAAGGAATGGAGTATAAT---------TCTTCTTTT------------TTTACTATTTCAGACGGAACATTTGGTAGCACTTTTTATATACTAACAGGTTTTCATGGTATCCACGTGATCATTGGAGTAACTTTT---TTAATTTTCGTATCTATCAATACTAATACTCTGCGAGCA---AATACTAAAAACATTTTAAGATTTGAGTTAAGATCTTGA------TATTGACATTTCGTA---------GATGTGGTGTGATTAAAAGTA---------------------TTCTTTCTTTTA---------------TACTATCTAAATAGA------------------------------------
>Dipentamerus_litseaec_GD140
---------------------------------------------------------------------------------------------------------------------ATGATTAAAAGCACACATCATTATTATTTATTGAACCCTAGGTCCTGGCCTTTCTCGGTTAGGTTGGCTTCTTATAACCTATTTCTTTCTTTTTTCTTTTTTGTTAAG---TTTGGTAATTCTTTTATTTTTTCCACTTCTGTCTTGTTA------ACTTTTATTTTA---GCGATATTTTGGTGAATAAGTTTTAGAATAGAATTCAACTTAGAAGGA---AAAAAT------------------------------TCTTTTAGATTAGAAACAGGAGTGAAGATGGGAATGTTATTATTTATTTCTTCAGAAATTTTTTTTTTTTTCTCTTTTTTTTGATCTTACTTTCATTTTTTTCTTTCTCCTACTGTAGAGTTAGGGATAAATTTTCCTCCTGTAGGATTGGAATTTTTCGATTGCACAAGAGTTCCTTTTATTAATACTTTGCTTCTGATAGGGTCTGGTTTAACTGTCACCGTTAGTCACTTCTTTTTA---TTA---TCCAATCGAAAGAAATCTGGGTTTTTCTGACTCTTTTTTACTATTATTTTAGGCATTTTATTCACCTACTTTCAGTTGATAGAGTACAAA---------AGTTCATTT------------TTTGGTTTGAGAGACGGTAGATTTGGATCTGCCTTTTTTATTTTAACCGGATTTCACGGTCTTCATGTATTAATTGGAACTTTTTTT---TTGATGGTAACTCTTTTTCGTATGTGGCATTTAAATTCC---TCTGTGACTAGTCTTTTGAGGTTTGAATTGGCAGCTTGA------TATTGGCATTTTGTA---------GACGTGGTTTGAATCTTCTTA---------------------TATTTTTTTCTT---------------TATTATATAGTG---------------------------------------
>Dermatophagoides_farinae
------------------------------------------------------------------------------------------------------------------------ATGAAAAAATTTAATCCTTTTCATTTAGTAGAATTGAGTCCTTGGCCTATCTTAACGTCTTTTTCTTTTCTAAGATTTGCCTTAGGTGTTGTTGTAATAGTTCGG---TGTTTTGATGTTTATCCTTTTTTAATCTCATTATTAGTT------TTATTATATTCT---TCTTTTTTATGGGGTCGGGATATTCATCGAGAGGGGTGTTATAGTGGA---AACCAT------------------------------AATTTTGAGGTAACCGTGGGTTTTAAGGTAGGTATGGTTTTATTTATTTTGTCTGAGTGTTTTTTCTTTTTAGGAATGTTTTGAGGTTATTTTCATTTAGCGGAACTACCTGCGGTAGAGGTAGGAGGGGTTTGACCTTCTTTGGGGGTGGCCCCCTTTGATCCTAAAGGGGTTCCATTTTTAAATACTATTTTATTAGTTTCTTCTGGGGTTTCTGTGACCTGATGCCACCATTCTATG---GAA---GAGGGTGAGTACAAAATTAGAGTGGTCTCTTTAGTATTTACTTTACTTTTGGGCTTATTTTTCACTTGCTTACAAGGACTAGAGTATTAT---------GTTGCTAGT------------TTTACTTTTTCTTGTTCTTGTTATTCTTCTGTTTATTTTATGGGAACAGGTTTTCATGGTTTACATGTAATTATTGGGAGGGCCTTG---CTTATGATTTGTTTGTTTCGATTTTATTTTTTACATATT---AGGCCCAATCATAGAGTTGGATTTGAGTGTTCTGTGTGG------TATTGACATTTTGGG---------GATGTGGTTTGGTTTTGTCTT---------------------TATTTAACTTTT---------------TATTGATGGGGAGTT------------------------------------
>Dermacentor_silvarum
---------------------------------------------------------------------------------------------------------------------------ATGATATTTCATCCTTTTCATTTAGTAGAAAAAAGCCCATGACCCTTAACAAGATCAATTTCAGCTTTTTCTTTAACTCTAGGATTTGTAAGTTATTTCCAT---AATTTAAATTCTACTTTAATTTTAATAGCAATTTTTATA------ATTTTTATTTCT---TCATTTCAATGATGACGAGATATTTCTCGAGAAGCTTCCTTTCAAGGA---TTTCAT------------------------------ACAAAATGAGTACTAAACGGATTAAAATTAGGAATATTATTTTTTATTTTATCTGAAGTTTTTTTTTTTATTTCTTTCTTCTGAGCTTTCTTTCATAGAAGTCTATCACCTAATATTGAAATTGGAAGTTTATGACCTCCTAAGAACATTATTCCTTTTAATCCATTTGAAATTCCTTTATTAAATTCAACAATTTTAATTTCATCTGGTATTACAGTAACCTGAAGACATCATGCTATT---TTA---AATAAAAATTATATTTCTGCTTTAACTTCTTTAAAAATTACAATTTTCTTAGGTGTTATATTTACTGCTTTTCAAATTTTTGAATATTCT---------CAAGCTCAA------------TTTTCCATTTCAGATAGCATTTTTGGTTCAACTTTCTTTATAACTACTGGCTTTCATGGTTTCCATGTTTTAATTGGATCAATTTTT---TTAATTGTTTCCTTCATTCGAATTAAAAATCAATTAATT---TCTTCTGACCATTTCTTTGGCTTTGAAGCATCCGCTTGG------TATTGACATTTTGTT---------GATGTAGTATGATTATTTTTA---------------------TTTACATTTATA---------------TATTGATGAGTTTAT------------------------------------
>Demodex_folliculorum
---------------------------------------------------------------------------------------------------------------------------ATGAAAAAAAATAAATTTCACTTAGTAGAACTTAGACCATGACCCATCATCTCATCCATCAATACAAATATATTTTTTATATCAATAATTAAATTCATAAAA---TATAAAACCAACACCTTATTAATCTTCAGCCTATCAACT------TTAGCCTTATCA---TCTCTCTTATGATGATCTTCAGTAAACCGAGAAAGATCTATCCAGGGT---CTACAC------------------------------AATAAAAAAACACACACTTTATTCAAAGCAGGTATAGCTTTATTCATCACCTCAGAAGTACTCTTATTTACTAGCATATTTTGAAATTTCTTTCACCTTTCTTTTGAAGCTTCAGTAGCCATTTACGGAAACTGACCCCCCAACTCTTTATCCTTCACAAACCCCTACTTACTCCCCATTTACGGAACAATCTTATTAATCTCATCAAGTTTCATAGCTTCAAAAGCCCATCAAGCCACAACAACCAGAACTGTAAACTATTGCCCTATTAATAAAAACTTACTAAAATCTGTTATACTGGGCTTTCTTTTTTTAGACATACAACTAATAGAATATAGTCAATCCAACTCCGCAATA------------ATTACATTCAACCAAAACCCATTTAGAAGAATCTTTTTCATGACAACTGGACTTCACGGATCCCATGTATTCGTAGGTCTATTATTT---CTAAGTTATACTCTATATTTCAGAGAAAAAAATTATTTA---TCAATAAAAAAACATTCTAGCTTAATTATAGCTGTATGA------TATTGGCATTTCGTC---------GATATTATATGGCTATTTGTA---------------------TATTACAGTTTA---------------TATTTTATTACAGCTTAT---------------------------------
>Damon_diadema
---------------------------------------------------------------------------------------------------------------------ATGTCAAATCAGTCTCACCCTTTTCATATAGTTAATATAAGCCCTTGACCGCTTACTGCCGCCATCGGATCACTTACACTAACAATAGGAATAATTAAATGGTTCCAC---CTAAACTCAATATCCCTCTTCACTTTAGGTCTCCTAATT------TTATTATCCACA---GCAATCCAATGATGACGAGATATCATCCGTGAAGCTACGTTCCAAGGT---CACCAC------------------------------ACAACCCCCGTAATCTCAGGACTAAAATGAGGCATAATCCTTTTTATCATTTCAGAAGTATTATTCTTCGTATCCTTTTTCTGAGCCTTTTTTCATAGAAGACTATCCCCAAATATTGAACTCGGTAGCCTGTGGCCCCCCCAAGGAATTAACCCCTTTAATCCAACCCACATCCCTTTATTAAACACTAGTATTCTACTAGCATCAGGAGTAACTATTACATGAACCCATCATAATATTCTCTTA---AGTAAAAACAAAAAAGCATCAAAT---GCCTTAACAATTACCCTTCTCCTAGGAGTCTATTTCACTCTCCTTCAAGCCTGAGAATATTTC---------CAAGCCCCT------------TTTAGAATCTCTGACTCCGTGTACGGAACTACATTCTTCGTAGCTACAGGATTTCACGGTCTCCACGTAATTATTGGATCCACCTTT---CTATTAATTACCCTAATACGTATAATTAATCTTCATTTC---TCAGCCAGACATCATTTCGGGTTCGAAGCCGCTGCGTGA------TATTGACACTTTGTC---------GACGTAGTTTGATTATTCCTC---------------------TACATCTCAATC---------------TACTGATGAGGATCC------------------------------------
>Cryptocellus_narino
------------------------------------------------------------------------------------------------------------------------ATGAAATCATTTCATCCATACCACATAGTCGAACAAAGACCATGACCCCTCATAGGAATACTAACAGCACTCCTCATAACATCAAGATTAATTTTATGATTCCAC---AACAAAATGTTTTCACCAATAATATTATCCATCATCATC------ATATTTCTCACT---ATAATCCAGTGATGACGAGACGTCACACGAGAAGCAACATTTCAAGGC---CAACAC------------------------------CCCTTGAAAACAGTTACCAATTTAAAATGAGGTATAATTCTATTTATTGTATCAGAAGTAATATTCTTTTTATCCTTCTTCTGAGCCTTTTTCCACAACAGCCTAGCCCCAACCATAGAATTAGGTAGAACTTGACCACCAATAGGAATTAATACATTCAATCCCATTAGTATTCCCCTTCTCAATACAGCAATCCTAGTATCATCAGGAGTAATCATTACATGAACCCATCATTCCCTA---ATT---AACAAAAAATTAACACAAGCAAAAAAAAGATTAACTATCACAATTATGTTAGGAATTTACTTCACAATACTTCAAATGTTAGAATACTAT---------GAAGCCTCA------------TTCTCCATAGCCGACTCCTGCTATGGATCATCATTCTTTGTAGCCACAGGATTCCATGGACTACATGTAATTATCGGAACGACTTTT---CTATTAACCTGCTCGCTACGCCTATTTAATCTTCACTTC---TCCAACAAACATCACTTTGGATTTGAAGCAAGAGCCTGA------TATTGACACTTCGTA---------GATGTAGTTTGACTTTTCCTC---------------------TTCTCAACTATT---------------TATTGATGAGGTAAT------------------------------------
>Cosetacus_sp.nov._GD115
---------------------------------------------------------------------------------------------------------------------ATGATAACTAATTTTAATTATTTATTCTTATTAAACTCAAACCCTTTTCCTCTTCTTTGTTGTTTTTCTTTCTTAAATTCCATTTTAGGAGTTTTTTTTCTTTTAAAG---TTCTCT---TTTTACTTTTTTCTATCAAGAGTAATTTTA------AGATTTTTAGCC---GGGCTTTGTTGATGAATAAATTTTTCTAGAGAAATAAACGAAAATGGG---TTTGAT------------------------------AGTTTTACTATAAATCAAAGAGTTAAAATATTTTTTTCTTTTTTTATTGGCTCAGAAATTTTTTTTTTTATTTCTTTTTTTTGGTCCTACTTTCATTTTCTCTTAAGATCTAATATAGAATTTTTTTTTTCTTGGCCCCCTTTTTCTTTACTTATATTTAATTACATGGACGTCCCTTTATTGAATACTTTTATTTTACTTAGATCTGGGTTCACTGTAACTTCTTGTCATTTTTTCGCT---CTT---ACAGATAAAATAACAAAATTTATATTTTATTTATTTTTAACTGTAACTTTAGGTTTCATGTTTACCTATTATCAATATGTGGAATATAAT---------TTTTCTTTT------------TTTTCTATCAATGACAGAACTTTTGGGTCTTCTTTTTACTTAATTACAGGATTTCACGGAATTCATGTTGTTGTAGGGACTTTATTT---CTTTTATTTAATTTCTTTCGTTATTTT---TTCTTTTCTTTTTTTCCAGATAGAATCACTTCTTTTGAACTTTCTAGTTGA------TATTGACATTTTGTT---------GACGTTATTTGAATTTTTGTG---------------------TACTTTTTTATT---------------TATGTCAATATC---------------------------------------
>Cosella_viburniae_GD139
---------------------------------------------------------------------------------------------------------------------ATGATAAATAAGTTTAATTATTTTATGTTGCTTAGTGCCAATCCTTGGCCTTCTATTTTTTCTTTTTCTTTGATAAATTTTATTTTAGGCGTATTTATTTTACTTAAA---AAAAAAGATTCCTCATTTATTATATTGAGTTTAAGCATT------CTAATTTTAATA---GGTTTAATGTGATTCGATGACCTAAATAAAGAAGCTAATTTGTTAGGT---ATAGAA------------------------------AGTTTGAATTTAATTATTACTATAAAATTTTTCTTTATTTTATTCGTTCTTTCAGAGGTTATAGTATTCATTTCTATATTTTGAAGTAATTATTGGTTTTTTTTAGTCCCTGAATCTTAT---CCTTCTATTTATAGGTGCACAAGAATTAAATTTTTTTCTTGAGATCTAATACCTATGGTTAACACTTTAATTCTTTTAATTTCTAGTATCACTATCACTATTTCGCATAATTTATAC---AAC---TTGGGAAAAAAAAATTATATGCTAACGTTTTTATTCATAACTGTAGCTTTGGGAATTTCTTTCACAGCATGTCAAATAATAGAATATTAT---------GAGTCTTAT------------TTTAGAATTAACGATAGATTTTTTGGTTCTGTCTTTTTTTTGCTTACTGGTCTCCATGGAATTCATGTAATTTTAGGGACTTTTATT---TTAATATTTAGCTATATAAAAGTTTCTAATTCAGAAGGC---CTAAAAATGAAGATAGAAAGGTTTGAAATAAGATCCTGG------TATTGACATTTTGTA---------GATTTAGTGTGACTTTTTGTG---------------------ATTTACTCAATA---------------TACTATCTAAATAGT------------------------------------
>Cosella_sp._GZ75
---------------------------------------------------------------------------------------------------------------------ATGATAATAAAAATAAATTATTTTATATTGCTAATAGGAAGAATATGGCCCTTATTAATAAGAATCAATCTAATAAATTTTATACTCTCTGTGGGCTTGATGTTGTCA---AATCATAACAGGCATAATTTAATAATAAGTCTTAGTTTTACAAATATAATAATAGCA---TCTTACTTATGAAGAAGTTCTATATCTGCAGAATATTTAAAAACTGGG---AGATCT------------------------------TCTATAAATTTGGAGTTAACTATAAAGAATTTTTTTTTAATATTCATTCTTTCTGAAATTATAATTTTTATTTCTTTATTTTGATCTTATTATAGTTTTTTTTTAGTCTCAGACTATTAT---ACTAATATGTGACCCTGCACATTATTAAAACCTTTTGATTGAAAAATGATACCTATAATTAATACACTAATTTTAGTATCTTCTAGAATTATAGTAACTATATCTCATCATTATATA---AAC---AAAAACAAAGTTATTAAAGCTAAAATCAATTTAACTATAACTATCTTAATAGGACTATTATTTAGATGATTACAATTTAAAGAATATAAT---------AATTGTTAT------------TTTTCTATCAATGACAGAAGATTTGGTACTAGTTTTTTTATAATTACTGGTCTACACGGAATCCATGTAATAATTGGTGCAACCATA---TTAATAATTTGTAATATCAAAATTTTATTAATAAATCAA---CATAAGGCTAAATTTGAATCATTTGAAATATCATCTTGA------TATTGACACTTTGTA---------GATTTAGTATGAATTTTTGTA---------------------ATGTATTCTTTA---------------TACTATATAAACTAT------------------------------------
>Cosella_sp._FJ16
---------------------------------------------------------------------------------------------------------------------ATGATAGTAAAATTTAATTATTATATAATTTTAAAAAATAGACCTTGACCACTTTTAATATCTTTTAGTTTAATAAATTTTATAATAAGAATTATTTTATTAATTAAA---TTTAATTCATATAATATAATTTTAATAAATTTTATTATA------ATTTTTATAATT---TTAAATATATGATTTATAGAATATAGAACAGAGATAAATATATTTGGA---CTGGAA------------------------------AGAATAAATTTAGAAAAATCTATTAAATTATTTTTTTTAATATTTATTTTATCTGAAATAATAGTATTTATTTCTATATTTTGATCAAACTATTGATTCTTTTTAGTCCCAGATTTTAAT---CCTATTATTTTTAATTTTAAATTCATAAAATTTTTTGAATTTAATTTAGTTCCTTTTATTAATACCATAATTTTAATTTTTTCAAGAATCACAATTACAATTTCTCATTTTTATTTT---AAT---ATGTCAAATATAAAAAAGATAAACAATTATATAATTTTAACTATTTTTATAGGTATATTATTCAGATTATTTCAATTAATAGAATATATA---------AATTCTTAT------------TTTAATATTAATGATTCTTTTTATGGATCAATTTTCTTTATAACCACTGGATTACATGGAACCCACGTTTTAATTGGGACCATAATT---TTAATATTTTGTTTATTAAAAAATTTAATAATAGACTCA---ATAAAGAAAAACTTTAAAACTTTTGAAATAGGGTCATGG------TATTGACATTTTGTG---------GACTTAATTTGATTATTTGTT---------------------ATCTATTCTTTA---------------TACTATTTAAATAAC------------------------------------
>Cereusacarus_sp.nov._Z361
---------------------------------------------------------------------------------------------------------------------ATGATAACTAAGAATCATCACTTTTTTCTTCTCATTCCTAGATCTCTTCCGTTGATCTCCTCTATTTTATCTTTTAATCTTTTTTCTTCTTTCCTAATGTTTGTAAAA---TACAGGGAATTAAATTTATTTGCAGCTAATTTAAGGGTT------TTATCTTTTTGC---TGTCTTTTTTGATGATTTTTTTACAGAGGAGAGTTTAATTTAGAAGGA---TCTTCC------------------------------AGAACTAAACTAGAAAGAGGATTAAAGTTTTCTATACTATTGTTCATCTCCTCAGAAGTTTTTTTCTTTTTCTCATTTTTTTGATCTTATTTTCATTTTTTTTTGTGCCCTACCATAGAAACTAGGTTGGAATGGCCTCCTCTCTACTTGAAGATATTCGACGCTAGCCTGGTTCCGTTCTTGAACACTCTAATTTTGTTGTCTTCAGGCGTCACAGTCACGCTTAGACACTACTATCTT---GTT---GAAGGCTCAAAAAATAAGTCTAACATTTTCTTAGCTATCACGATTGCGCTGGGAATAGTTTTCACTTTGTTCCAAGTGATGGAATACAAC---------AGATCATTC------------TTTTCTATTTGTGATAGTTCTTTTGGTACTTCCTTTTTTGTGCTAACTGGATTTCATGGAATTCATGTTATTATCGGAACTTTGTTT---TTAATATTAGTTTTGTTTCGTTTTTACAAATTTTCAGTG---AGTAAAAGCAATATAATCAGTTTTGAAATGGCTTCTTGG------TACTGGCATTTTGTC---------GATGTAGTTTGAATGTTCTTA---------------------TTCTTTTTTATT---------------TATTATTTGAATAAC------------------------------------
>Ceratoppia_bipilis
------------------------------------------------------------------------------------------------------------------------ATAAAAAAATTTAATCCCTTTCATTTAGTAGACCGAAGCCCGTGGCCTATTTTAGCATCCACTGGAGCCTTTTGTTTAGTATTATCTACATTAAGCTACATTAAT---AAAATTAATAGGGTGTTATTACCAATTTCTTTAATTTTT------ATCATTTTAGTT---TGCTATGCTTGATGACGAGATGTTCATCGAGAAGCTTCTTATCAAGGT---ACACAC------------------------------ACCTCTGCGGTAATAACCGGTTTAAAAACAGGAATAGTACTTTTTATTTTATCAGAAGTGTTTTTTTTCCTATCTTTTTTTTGGGCTTTTTTTCACATTACTTTATCACCTACGGTAGAATTAGGACAACTATGCCCCCCCCCAAACGTCATACCCTTTAACCCAATAAGTATTCCTCTTTTAAATACTATTTTACTACTGTCTTCGGGAGTATCTGTTACCTGAAGACATCATGAGATG---TTA---AAAAGAAATTTTAGTAAAGCAAAAACTTCTTTGATGCTCACAATTCTATTGGGTTTAGCATTTTCTTGCTTTCAGGGTTTTGAATATAAA---------GAAGCCCCC------------TTTTCTATCTCTGATTCAGCTTACAGCTCAGTTTTTTTTATAATAACGGGATTTCATGGCTTACATGTAATTATCGGTACTGTTTTT---TTAGTAATTTGTTTAGTTCGTTTTTCAATATTACTAACT---ACTTCTAAACACATAGTTGGTTTTGAGTGTGCTGCTTGA------TACTGACATTTTGTA---------GATGTTGTTTGACTATTCCTC---------------------TATTCAATGTTA---------------TATTGATGGGGGTCTCAA---------------------------------
>Catarhinus_sp.nov._GD136
---------------------------------------------------------------------------------------------------------------------ATGATAACCAAATTACATATGTACATACTAATGGAACAAAGAATTTTTCCTCTTATCAGTAGAATATCTGCTTTAAGATTCACTCTATCTGCTTGCATATTTTTGAAG---TTTAAGGCAGTAAGAATATTTATTTTTAGGATTACAAGA------ATATTATTTTGT---GGATTATTATGATGAAGATCTTACACATCAGAGATCAACTTTCAGGGA---AAGTTT------------------------------TCAAAAGGAATAGTTAATTGTTTAAAAATATCAATATTACTATTCATTAGATCTGAAATTTTTTTATTCTTTTCTTTTTTTTGATCCTATTTTAATTTTTCCTTGACTCCTTCAATAGAAATGGATTTTTCTTGACCACCTAAAGGAATCATATTTTTCAATCCAATTGAAATTCCTTTAGCAAATACGTTAATTTTGCTAATATCTGGTGTAACAATCACTTATAGGCATCATTGTTTA---ATA---ATAGGATTAATAGTTACATCTATATCCTTCTTAACATCGACTTATTTATTAGGATTAATTTTCAGAATTTTTCAAGGTTTAGAATATATT---------AGATCATTC------------TTTTCTTTAAACGATTCTGTTTTCGGATCAACTTTTTTTGTATTAACTGGATTTCATGGCATACACGTTTTAGTAGGAACTTTTTAT---TTAATTTTAGTTTCTTTTTACATAAATCAAATAAAATCA---ACAATAAATGAATTTACTAGATTTGAAATGGCATCGTGA------TATTGACATTTTGTT---------GATTTAGTTTGAATTTTTTTA---------------------TATTTTTTTATT---------------TACTACTGTTCAATA------------------------------------
>Carcinoscorpius_rotundicauda
---------------------------------------------------------------------------------------------------------------------ATGATAAATCACACTCATCCATTTCATATAGTTGACCAAAGTCCCTGACCATTAACAGGAGCTCTTAGAGCACTAACCATAACAACAGGCCTTATTAAATGATTTCAT---ATAATAGATCCTAAATTATTAATTTTAGGACTAATTATT------ATATTAATAACT---ATAATTCAATGATGACGAGATATTATTCGAGAAGCTACTTATCAAGGA---AATCAT------------------------------ACTTCTAAAGTTATCTTAAGACTACGTTGAGGAATAATTTTATTTATTATTTCAGAAATTTTATTCTTTATTTCATTTTTCTGAGCTTTTTTCCATAGAAGACTATCCCCAAGAATTGAATTAGGTTCATCTTGACCTCCCACAGGAATTTACCCTTTTAATCCTTTTCAAATCCCTTTATTAAATACTGCAATTCTACTTTCATCAGGAGTTACCATTACTTGAACCCATCACAGAATT---ATA---GAAAATAAATATAATCAATCAATTCAAGCCCTATTTCTTACAGTTATTCTTGGTATTTACTTTACTACTTTACAAGCCTGAGAATATTGA---------GAAGCCCCA------------TTTTCTATTTCTGATTCTGCCTATGGAACAACATTTTTTGTAGCCACAGGATTTCATGGTCTCCATGTAATTATTGGAACTTCCTTC---TTATTCATTTGTCTTTTCCGTCTTATTAATTTTCACTTT---TCACCTAATCATCACTTTGGTTTTGAAGCCGCTGCTTGA------TACTGACATTTTGTT---------GATGTAGTTTGACTTTTTCTT---------------------TTTATCTCAATC---------------TATTGATGAGGTTCA------------------------------------
>Calepitrimerus_sp.nov._Z308
---------------------------------------------------------------------------------------------------------------------ATGATTACAAAGACTCATCATTATTATGGGCTATCTTCTAGGCCTTGACCTTTGATTCTCTCTATTTGCGTATTTAATCTACTTATTTCTATCTTAATTCTACTGAAG---TTTAACAACACATTTCCATTATTTATTAACTTTGTTTTG------AGATCCGTTGGT---TCGTTTTTTTGATGAAGAGCTTATAGAGGAGAGTTAAACTTAGAAGGA---AGAACA------------------------------TCCTCAAATATAGAAGAGAGAGTCAAAGTCGCAATAATCTTGTTCATTAGGTCAGAAGTGTTCTTTTTTTTCTCTTTCTTTTGATCTTATTTTCACTTTTATCTGTCTCCTTGCATAGAAATTAGATTAATGTGGCCTCCCTTATTGATCGAGCCCTTTTCCTTTTTAAATGTTCCCTTAGTCAATACCATAATCCTGATAATGTCAGGAGTCACTGTCACGCTGTCTCATAATTTCTTA---ATC---AAGGATAATTTTAAATCAGGTAAGATATTTCTAAGTATCACCTGAATTTTAGGAATTATCTTTACGATTTTCCAGGCGCAAGAATATATG---------TCTTCTTTT------------TTCGGCATTTGCGACTCAACCTTCGGGACCTCCTTTTTCATGCTAACAGGTTTTCATGGAATTCATGTTTTGATCGGAACTCTTTTT---TTAATTACAGTGTTCGCTCGCTTCTCTAAATTGATATCT---TTTAAGTTCGAATCCTTGATATTTGAGCTGGCTTCATGG------TATTGGCATTTTGTA---------GATGTAGTGTGGATTTTTTTA---------------------TATTTTATTATT---------------TACTATCTGAATAAT------------------------------------
>Calepitrimerus_flexuosus_Z342
---------------------------------------------------------------------------------------------------------------------ATGATAACTAAAAACCATCATCATTTTCTTCTCTTTAGAAATCCTTGAGCTGTTCTTTCTAGTTTCTCGGCTTTTAATCTTGTCTTCTCTATTTTATTATTTTTTAAG---TTTAAAGAACTTGATTGTTTTTTAGTTAGATTTAGCTTA------ATTTTCGTTTCT---TCTATAGTTTGGTGAATTTCTTATAGAAAAGAGTTTAGGCTGGAAGGG---AAAGAG------------------------------TCTTCTAATTTGGAAGAGGGAGTCAAGTTTTCAATAATTCTTTTTATTTCTTCGGAAGTATTTTTTTTTTTCTCCTTCTTCTGGTCTTACTTTCACTTTTTTCTCTCTCCTATAATGGAAGCTAGATTACAATGACCCCCTCTTTGTGTAGAAATATTTGATTTTTCTGAGGTTCCCCTAATCAATACTTTAGCTCTTATGATATCAGGTGTAACTGTTACCTTGAGGCATCATTTTCTT---ATC---GAAGGAAAAAAAAAGCTATGCTGTCTATTTTTGCTTGCTACTATTTTTTTAGGGATCTTTTTCTCTTTTCTTCAATGGGCAGAGTACACT---------AACTCTTTT------------TTCACTATTAGAGATTCCTCTTTTGGTACTTCTTTTTTTATGCTCACTGGTTTTCATGGAATTCACGTTTTAATTGGCACATTCTTT---TTATTGGTAGTTCTAATTCGCATTTCGTCTTCTTCTAAT---AGGAATTCGGATTCAGAAAGATTCGAAATGGCTTCTTGG------TACTGACATTTTGTT---------GATGTAGTTTGATTATTTTTA---------------------TATTTTTGTTTG---------------TATTATGTTAACTGC------------------------------------
>Calepitrimerus_bungeanus_HLJ97
---------------------------------------------------------------------------------------------------------------------ATGATATCTCTAACTAATTATTATTTTTTTTTAAGATTAAGACCGTGGCCTATTTTAATTAGGTGCTCAGTTTTCAATTTAGCGTCTTCCTTTCTTTTTTTTTTGAAG---TTCGCCGACGTACACATTTTTTTGCTTAGTATGCTTCTC------GTATCTACGGTA---GCGATGATATGGTGAAGAGATTACAGGAAAGAATTCTCTGAATCAGGT---AAAGAA------------------------------TCCTTCAGACTTGAAGGGGGGGTCAAAATGTCTATGATTTTATTTATTACCTCTGAAATTCTTTTTTTCGTATCCTTTTTTTGGTCTTATTTCCACTTTTCTATCACCCCTTTAATGGACGCTAGTTTTTACTGGCCTCCTATAGGTCTGAAAATGTTCGATCACGCCAGAGTTCCTCTGATTAATACTTTAATTCTTTTGACTTCGGGAGGCACTGTTACTTTGTCTCACATGTTCATA---ATC---AAAGGATCTTTCAAAAATTGCTATAATCTTTTGCTTGCTACTGTTTTGTTAGGAATTAGGTTCAGATATTTGCAATACGACGAGTATGTA---------AGAGCCTTT------------TTTACAATGAGAGACTCAGTGTTCGGAACCTGCTTCTTCATCTTGACGGGGTTTCATGGAATCCATGTTATGGTTGGAACTCTATAT---CTAGCTTGAGTTCTTTCTATAAGCTCTAAA---AAAATG---TCCAAGCAGAATTCCCTAAGTTTCGAGCTGGCTTCTTGA------TATTGACACTTTGTA---------GACGTCGTCTGAATATTTTTG---------------------TATTTCTTTTTA---------------TATTACCTTAGGAAC------------------------------------
>Calepitrimerus_anomalus_HLJ99
---------------------------------------------------------------------------------------------------------------------ATGGTTACTAAAAATCATCATTATTTCTTGCTTAGTTTTAATTCTTGACCAGTTTTTATTAGATTTTGCTTGCTGAATTTAGTTTTTTCTATTTTAATTTTTTTAAAG---TTTCATTATTTTTTTCCTGTGATTCTTAACTTAATTTCC------ATTTTCTTTTTT---TCTTTTCTATGATGACTTTTTTACATAGAAGAGTTTAATTTGGAAGGA---AAAGAT------------------------------TCTTCAACTTTGGAAGATGGAGTAAAATTTTCTTTGTTACTTTTTATTTCTTCTGAGATTTTTTTTTTCTTTTCTTTTTTTTGGTCTTATTTTCACTTCTTTCTCTCTCCCGTTATGGAAGTTGGTCTGATTTGGGTTCCCGCCTATATTTCTATGTTTGATTATATAAGAGTTCCTCTACTTAATACTTTAATCCTTCTTTCTTCAGGGGTAACAATTACAATCAGACATTATTTTTTG---GGT---AAGAGCAACATTAAAGTCTGTTTAATATTTTTAGTTGTAACCATTTTCTTAGGATTTATTTTCTCCTTTATTCAGTGGATAGAATATCAT---------AGATCTTTT------------TTTTCTATTAGAGATTGTACTTTTGGAACATCCTTTTTTATCTTAACAGGTTTTCATGGTATCCATGTACTAGTAGGTTCTGTGTTT---TTAGTTACAGTTTTTTTTAAAGCTTCTTCTCTTAATATA---AGAAAATTTAGTTTTACTAGTTTTGACTTAGCTTCTTGA------TATTGGCATTTTGTT---------GACGTAGTTTGATTATTTTTA---------------------TTTTTTTGTGTC---------------TATTATATAGTCAAC------------------------------------
>ca39W
---------------------------------------------------------------------------------------------------------------------ATGATAAGTCACAGAAATTATCTCTTTGTTTTGCCTTTAAGGTCTTTCCCCTTTTTAAGGTCTTTGTCATTTTTTTCTATTGTTATAGGAATTTTTATAAGATTAAAG---TTTGAG---TTTTTAGTTTTACTGGTTTCATTAATTTCA------TCCCTTTTTATT---AGCCTGATGTGGTGATTTTGTTATTCAGCCGAGTTTTCTGAGGAAGGT---GGATTC------------------------------AATCTTAATTTAAGGGAAGGTCTAAAGTATTCTTTTCTTTTATTTATTTCCTCTGAAGTTTTTTTTTTTTTTTCTTTTTTTTGGTCTTTTTTCCACTTTTTTTTATCTCCTCTTATAGAACTTAATTTTAACTGACCCCCCTATTCTATTTTAATATTTGATTACTTAGAGATTCCTTTTTTGAACACTTTACTTCTTCTTAGATCTGGGATTTCAGTTACTGCTTCTCATTTTTTTTTC---TTT---AAGGGCCGTTTTACTGAATATTCTTTTTATTTGTTTATTACTTTTTTTCTTGGTTTAGTTTTTAGGTTTTTTCAATATTTGGAATACAAT---------AATTCTTTT------------TTTAGTTACAACGATAGATGTTTTGGTTCTTGTTTTTTCACTTTGACCGGGTTTCATGGCTTACACGTCATTATTGGGAGGTTCTTT---CTTATTTTTGTCTTTTTTCGTAGTTTTAACTTTTTATCTTTTTTTGGTTTAACTCCTCTTTCTTTTGAGCTGGCTAGGTGA------TACTGGCATTTTGTT---------GACGTTGTTTGAATTTTTCTT---------------------TATTTTTTTGTT---------------TATGTGTTTAGGTGTATT---------------------------------
>ca35
---------------------------------------------------------------------------------------------------------------------ATGATTAGTAAAAACCACCATTACTTTCTTCTATCTAGGAACCCTTGGCCCCTTCTTGTTAGGGCGGGGTGCTTTAATCTAATATTTTCCCTATTGCTGTTCATGAAG---TTCAGGGACTCAATTGCTTTTTCAATAAGTATTTTCCTT------CTTTCTTTCTGT---GCTTTTGTTTGATGAATGAACTACAGGAAAGAATTTAAGTTTTTTGGC---ATAAAT------------------------------TCTTTAGATTTAGAGAGAGGTGTGAAAATAGGTATAATATTATTTATTTGCTCCGAAGTATTTTTTTTCTTCTCCTTCTTCTGGTCCTACTTCCATTTTTTTCTCAGCCCAGGGTTGGAAAACGGTTTTGTCTGACCCCCCCAAGGGGTCTATCCCTTTGAGGCTCAAAACGTTCCTTTTTTAAACACTTTGATTCTGTTGGGATCCGGAGTTTTAGTGACCATGAGACATTCCTCATTA---AAC---TGAGGAACCAAAAAGAATTCTAATATATTTCTCATAGGTACAATCTTTTTAGGAATTACTTTCACTTTCTGCCAGGGCCTTGAATATGTA---------TCTTCCTTA------------TTTTCAGTCAGGGACGGTAATTATGGGAGGTCCTTTTTTTTACTCACTGGATTTCACGGACTTCATGTAATTATTGGATCGGTCTTT---TTATTTGTAGTTCTTCTCTCTTCAATTAATTCCAGAGGA---TCGGACGGAGGATTCACTAGATTTGACCTATCCTGCTGG------TACTGACATTTTGTT---------GATGTAGTCTGGGTGTTCTTA---------------------TTCTTTTTTCTT---------------TACTACCTGAAC---------------------------------------
>CA2
---------------------------------------------------------------------------------------------------------------------ATGCTCACTAAATCTCATCATCATTTTTATACGGAGGTAAGAAGTTGGCCTCTGTTAATCAGATTTTGTTCCTTCAACTTGATGCTATCTCTGGGTTTGTTTTTCAAA---TATACTTACATGCATTCTTTCGTTTTGAGGCTAATTCCT------GTTACCTTTAGT---TCTTTCTTTTGATGGTTGTCTTACAATAAAGAGTTTACTGATGAAGGT---AAAGAT------------------------------TCTTGTTCTTTGGAAAATGGGCTGAAAATTTCCATAATCCTTTTTATTTCTTCAGAGGTTTTTTTCTTTTTCTCTTTTTTTTGGTCTTATTTTTATTTTTACTTAGCCCCCTTTTTAGAAGCGGGTCAAGAATGGCCTCCTGCGTTTCTTTCTATGTTTGATTTCACTCAAGTCCCTCTGATTAATACCTTTGCCTTGTTAACTTCTGGTGTCACCGTGACTATCAGCCATCACTTTTTG---AGT---CAAGGCAAAAGGAATTTTTGTTTGCTATTCTTATTTTTTACCTTTATGCTGGGGTTGCTATTCACTTATCTGCAGTGGTTAGAGTATGAA---------AATTCCTTT------------TTTAGAATTAGAGATTCTAGTTTTGGTACCTGCTTCTTCATACTAACCGGATTTCACGGGTTACATGTAGGCGTCGGTACATTATTT---TTAATGACTGTTTTTGTTCGGATAATTGTAGTCGGTTGC---TCCAAGCAAGATTCTTGTATGTTTGACCTTTGCTGTTGA------TATTGGCATTTTGTT---------GATGTAGTTTGGTTATTTTTA---------------------TTCTTTTTTCTC---------------TATTATATAAATTTT------------------------------------
>Boczekella_fabris_HLJ101
------------------------------------------------------------------------------------------------------------------ATGATAATAATAAAAAGACATTATTATATAAGACTTTTATCCAGACCCTGACCCCTGTTATCTAGTATTTTTTCTATAAATCTTTTCTTTTCTTTTTTCTTGTTTTTTTCT---ATTAGTTCTTTAATTCCATTGTTCATATCATTATTTTTT------TTAGTATTAGTA---TCTTATCAGTGATGGCGGGATTTAGACTTCGAGTATATTTATGAAGGG---ATAAGA------------------------------TCTGAACTTCTAGACTCCTGTCTCAAGTACTCTATAATCTTGTTTATTTCTTCTGAAATCTTTTTCTTTATTTCTTTTTTCTGGGGGTATTTTCATTTTTTCTTTTCAGACTTACTCGAAATAGGCTGGATGTGACACCCGGCAGGCTTATTAATATTTGACTATTCAAATGTTCCCCTGATTAATACCATCATCCTTCTTAGGTCTGGGATAACAATTACTATAGCACATAATTATTAT---TTA---AAAAATTCTTATAGTTTTTCCTTGTTTTATATATTTTTTACCCTTTCTTTAGGTGCCTTTTTCACTTTCCTTCAGTATTTAGAATACTGT---------AGATCTTTT------------TTTTCCATTACTGATTCTAGGTTCGGCAGTGTTTTTTTCATGTTAACAGGATTCCATGGGATTCATGTTCTAGTGGGTAGAATTTTT---ATTTTTTTCGTTTTAATTCGCTCAATAAAAATATTTCTA---TCTACAGATTCAATAATCAGGTTAGATCTTTGCTCTTGG------TATTGACATTTCGTA---------GACGTAGTTTGAATATTCCTT---------------------TACTACTTTGTT---------------TATTATTTATCTTTC------------------------------------
>Bipassalozetes_perforatus
---------------------------------------------------------------------------------------------------------------------ATGACAAATAAGTTTAATCCATTTCATTTAGTAGATGTGAGGCCTTGGCCACTTCTTGCCTCTAACGGGGCTTTGTGTTTAGTCCTTTCTGGTTTGATCATAATTAAT---AAGGTCAACCCTTTATTCTCTTTGGTTTCGTTTTTGGCT------GTTTTGTTGGTG---GCCTTTTCTTGGTGGCGGGACGTTCATCGGGAGTCCACCAATCAAGGC---AGCCAT------------------------------CCTGAGATGGTTATAAACGGTTTGAAGACTGGTATAATTCTTTTCATTGCTTCTGAAGTTTTTTTTTTCGTTTCCTTCTTTTGAGCCTTTTTTCATAGGAGTATCTCTCCTAATGTGGAGCTAGGCCAGATATGGCCTCCTGTTTCTATTATTTCTTTTAATCCTATAAGTATTCCTTTACTGAATACTATTTTACTTTTGTCTTCTGGGGTTTCTGTTACCTGATCTCACCATGAAATA---ATT---AAGGAAAATTTCGTTAAGTCTAAATACTCTTTATTGTTGACTATTCTTTTAGGAGGGGTTTTCACTGTTTTTCAAGGGCTTGAATATGCC---------GAGGCTCCT------------TTTTGTATATCTGACTCTTCCTTTGGTTCTACTTTTTTTATAGCCACTGGGTTCCATGGTCTTCATGTTATTATTGGTTCTATCTTT---CTTGTTATTTCTCTTGTTCGTTTTAATAAGATAATTAAC---TCTAGCTATCATTTAGTTGGGTTTGAGTGTGCCGCTTGA------TACTGACATTTTGTT---------GATGTTGTTTGATTGTTTTTA---------------------TATTCTATGCTT---------------TATTGATGAGGGGCT------------------------------------
>Asternoseius_sp.
---------------------------------------------------------------------------------------------------------------------------ATGACTTTTCATCCTTATCATATAGTAGAAAAAAGACCGTGACCTCTCACTGCTTCTCTCTCAGCCCTATGTTTCACTCTTAGAATAGCTAATATAATACATTTA---AAAACAATAATTCTTTTATTACCTGCCTTCTTAATT------ATACTTCTCACC---ATATATCAATGATGACGTGATATTACCCGTGAAGCCACTTTTCAAGGT---CTTCAC------------------------------ACATCTATTGTTAATATAAACATAAAATGAGGTATAATTCTTTTTATTACATCAGAAGTTTTCTTCTTTTTATCCTTTTTTTGAGCATTTTTTCATGCCAGCTTATCCCCTGATATTGAAATAGGACTTAATTGACCTCCCACAGGAATTATTCCATTTAATCCCTTTCATATCCCCCTTTTAAATACAATCATTCTTGTATCAAGTGGCGCAACCGTTACTTGATCTCATCATTCAATT---ATT---AATAAAAATTACAAAACCGCCTTTTTATCCCTATTATTTACCATCATTTTAGGTATTTATTTTTCCATTCTACAAGGATGAGAATACCAT---------GAAGCTTCT------------TTTTCAATCTCTGATAGAATTTACGGCACAACATTCTTTGTAGCTACAGGCTTTCATGGTTTACATGTTATTATTGGAACTACATTC---CTATTTATTAATCTAATTCGAATAATTATAGGGCACTTT---TCCCAATTTCATCACTTCAGCTTTGAAGCAGCTGCATGA------TATTGACATTTTGTA---------GACGTAGTTTGATTATTTCTT---------------------TATATCTTTATT---------------TATTGATGAAGTTTTTATTTAATTAGTATAAAAAGTACACTTAATTTCCAA
>Argyroneta_aquatica
------------------------------------------------------------------------------------------------------------ATTAAACTTTTG---AAAAATTTTCATCCTTTTCATATAGTAAATATATCACCTTGACCTTTATTGGTGGGATTAAGAGTTTTAGGGGGAGTAATAGGATTGGTTAAATTGTTTATT---TTTATAGAGATCGATTTATTTATAATGTCTTTTTTTCTT------TCAGGGGTGCTT---GTAATTTTATGGTGGCGGGACGTAGTCCGAGAAAGAACGTTTTCAAGA---TTTCAT------------------------------TCAAGAGAAGTCATGAGAGGATTAATGGTTGGGATAATTTTATTTATTGTCAGTGAAATTTTTTTTTTTTTTTCTTTTTTTTGAGCATTCTTTCATACTAGATTGAGACCTGTCGTAGAGTTGGGGATAATGTGACCTCCTATAGGGATTATTCCTTTTAATGTTTTTCAGGTTCCTTTATTAAATACTGTAATTTTATTATCATCGGGGGTTAGAGTAACTTGGTGTCATCAATCTATT---TTA---AATGGGGATTGAAGGAGAGCTGAAGTGTCGTTGATGGTAACTTGAATATTAGGGGTGTATTTTTTGTTTTTACAAGGATTAGAGTATTGG---------GTGGCAAGA------------TTTAGAATTGGAGATTCTGTTTTTGGTTCTGTTTTTTTTATATCCACGGGTTTTCATGGGTTTCATGTAATTGTAGGGTCTTTGTTT---TTGTTTGTTATATGATTGCGAGTTAAGAAGGGGCATTTT---TCTGAAATTCATCATTTTGGTTTTGAGGCAGGTGCTTGA------TATTGACATTTTGTT---------GATGTGGTTTGGTTGTTTTTG---------------------TTTTCTGTGGTT---------------TATTGATGAGGTACT------------------------------------
>Argas_lagenoplastis
---------------------------------------------------------------------------------------------------------------------------ATGACTCTTCACCCTTTCCATTTAGTAAACAAAAGCCCTTGGCCATTAACAGGATCGTTAGCCATATTAAGACTTATAGTAAGAATAATTAATATCATACAT---TTTTCAAAATACAATATGATAATCTTAGCAATTCTCATT------GCATTCTTAACA---ATATACCAATGATGACGAGATATCTGCCGAGAAGCCACATTTCAAGGA---CTCCAT------------------------------ACCTTAATTGTTGTTAGTAATATAAAATGAGGAATATTACTATTTATTATCTCAGAAGTATTTTTCTTTATTTCTTTTTTCTGAGCATTTTTTCATAGAAGCCTCTCTCCAAATATTGAAATTGGTTCAATGTGACCTCCAAAAAGAATCCAACCTTTCAACCCAATAAGAATCCCTTTATTAAATACCACAATTCTCCTATCATCAGGAGTAACCATCACTTGATCCCACCACTCTATA---CTT---AATAAAAATTTTAAAGAATCTTTCAATGGACTAATTCTTACCATTTCATTAGGTCTTATTTTCACAATCTTACAAGCATGAGAATACTTC---------CAAGCCTCA------------TTTTCCATTTCAGACTCAATCTTCGGATCTACATTTTTTATATCAACTGGATTTCATGGTCTCCATGTAATAATTGGGTCTTCCTTT---TTATTAATAATCTTCATTCGACTAAACTTAAATCATTTT---TCAAAGTCTCATCATTTCGGATTCGAAGCAGCAGCATGA------TATTGACATTTTGTT---------GATGTGGTATGACTATTTCTT---------------------TATACATTTATT---------------TACTGATGATCATTC------------------------------------
>Ardeacarus_ardeae
------------------------------------------------------------------------------------------------------------------------ATGAAAAAATTTAATCCCTTTCATTTAGTTGATCTTAGTCCTTGGCCTATTTTTACTTCCTTTTCTTTTCTTTCTTTTGGTTTAGGGGTGGTTATTATAGTTCGT---TGTTTTTATATTTATCCTTTTATTCTTTCTTTGCTTTTT------TTATTGATATCT---TCCTATTTTTGAGGTGTTGACATTCATCGAGAGGGTTGTTATGAAGGA---AGGCAT------------------------------AATTATGAAGTTGTTACAGGATTTAAAATTGGAATGGTCATTTTTATTCTTTCCGAGTGTTTTTTTTTTCTTGGAATATTTTGAGCCTATTTTCATTTGGCTGAACTTCCTTCCCTTGAATTTGGTGGAGTTTGGCCTCCTGTCGGTATTAATGCTTTTGACCCCAAGGGAATCCCTTTTCTAAATACTATTTTGTTGGTCTCTTCTGGTGTTTCCGTTACTTGATCTCACCATTCTATG---GAA---AATGGTCATTATAAAAGAAGAGTTTTTTCTTTGGGTATAACAGTTTTTTTAGGTATTCTATTTACTTCTTTGCAAATTCTCGAGTATAAA---------GTTGCTATA------------TTTACTTTTTCTTGTTCTTCTTATTCTTCTGTTTATTATATAGGAACTGGCTTTCATGGTTTACATGTTATTATCGGAAGGTTTCTA---CTGTTGTTATGTTTGTTTCGTTTTTTTCACATATTTATT---AGATGTTATTCTAGAGTTGGTTTTGAGTGTTCTGTTTGA------TATTGGCATTTTGTC---------GATGTGGTTTGATTTTTTCTT---------------------TACTTAGTATTT---------------TATTGGTGAGGAGTT------------------------------------
>Apodiptacus_toxicodendri_FJ25
---------------------------------------------------------------------------------------------------------------------ATGATAAGAAAAAGCCACAATTTATTCTTGCTCAAACCAAACTCTTACCCCTTAACCATTAGAATTGCTATTATAAATTTTATGATATCAGCTACTTTATTTTTGAAG---TTCAAAATCCACATGAATATAATCGTATCCTCTATATTT------TTAATTACAATG---AGTTTTATATGGTGAATAAACTATAGAAAAGAAATATCTATGAAAGGA---GACTAC------------------------------TCAATAATACTAATAAAAGGATTAAAAATATCTATAATTCTTTTTATTTACTCAGAAGTTCTATTCTTTTTTTCTTTCTTCTGATCTTACTTACACTTTTTTCTATCGCCAATCATAGAACTAGGCATAGATTGACCCCCTAAAAAGATTATTTTTTTTAGGTACGAAGATGTGCCTTTAATCAACACTCTAGTCCTCCTAGCCTCCGGGGCCACAATTACAGCGGCTCATAATTTAATT---ATA---AAAAATAACAAAGGCACATCTAAAATGCTGCTAATTATTACTATTTTGTTAGGTTTAATATTCACAGTTTTACAAAAATTAGAATATGAT---------TCTTCATTC------------TTTAGAATTTCTGACTCAACTTTTGGAACTTCCTTTTTCATATTGACAGGATTCCATGGATTGCACGTCATTCTAGGTACATTATTT---TTATCCACAAGATTGACTCGCTACTTGAGTCTAAATATA---TCCTCTAAAGATCACTTAATATTTGAAATAGCTTCATGA------TACTGGCATTTCGTT---------GATGTTGTATGAATTTTCTTA---------------------TATTTTCTGTTA---------------TATTATTTAAATAGG------------------------------------
>Apodiptacus_sp._E11
------------------------------------------------------------------------------------------------------------------------ATAAGAAAATTTCACAATTTTTTCAGAACAAATCTTAGAGCATCGCCTTTAATAGCGAGAATCTCGTCTTTTAACTTTATAATTTCCATGATTTTATTCCTAAAA---TTCAATTTAATAGTGAGATTATTATACGGTATTTTATCT------ATCACCAGAACT---AGATTCCTATGATGAATTAGGTACAGAAACGAATTCAACATCAAAGGT---TTAAAC------------------------------TCTGGAACTTTAGAAAAGGGGTTAAAACTGTCTATAATCTTATTTATCTGCAGAGAAATTTTATTCTTTTTTTCATTTTTCTGATCTTATTTTCACTTTTTTTTATCCCCACTAATAGAACTAGGAATAAAATGACCTCCATTAAAAATTCAATTCTTTGATTACCTCAACGTCCCATTAATCAACACATTAATTTTGTTAACCTCAGGTGTCACCGTAACTACAAGGCACTATTTTTTA---ATA---AACAACTTAAAAAAATCGTCTAAAATTATACTTTTCTCAACAATTACGCTGGGTATTATATTCACTATCCTCCAAAAAATAGAATACGAA---------GAATCTTTT------------TTTAGAATAAGAGACTCAACTTTTGGGACATCATTTTTCATACTTACCGGATTCCACGGAATCCATGTTTTAATTGGGACAATCCTA---CTAAAAATTACATATTTCCGATTCTACAAATTAACTTCG---TCTAAAAACAGAGCTTTAAGATTCGACATAGCTTCTTGA------TACTGACATTTTGTA---------GACGTAGTTTGAATTTTCTTA---------------------TATTTTATTATT---------------TATTACCTAAACAAA------------------------------------
>Apodiptacus_castaneae_Z377
---------------------------------------------------------------------------------------------------------------------ATGATAAGAAAATTTCATAATTTTTTTTTACTTAACCTTAGATCTGCCCCTTTAGTCTCTAGAGTCGCATCATTTAATATCTTATTTTCAATTTTATTATACTTAAAA---TTTAGAATAACAGAAAATTTAATAATTAGAATTTTTATG------GTAACATCTTCA---GCTTTTTTATGATGAATTTCATACAGAAATGAATTCAATCTGAGGGGT---ATAAAC------------------------------TCCGAAATCCTAGAAAAAGGTTTAAAAATATCAATAATTTTATTTATTTGCTCAGAGATTTTATTCTTTTTTTCTTTTTTTTGATCTTATTTTCACTTTTTTCTTTCCCCTCTGATAGAACTAGGGTTAAGGTGGCCTCCTAAAACAATTCAATTTTTTGACTATTTAAATGTTCCTTTAATTAACACATTAATTTTACTTAGATCCGGAGTGAGAATCACAGCTAGACACTACTTTCTA---AGA---AAAGGAGAAAAGAAATCATCTAAACTTCTACTCTTATTGACTATAATCCTTGGATTAATCTTTACTATTCTACAAAAAATAGAATACGAA---------GAATCTTTT------------TTCAGAATTAGAGATTCTACTTTTGGAACAGCATTTTTTATACTAACAGGATTCCATGGAATTCATGTAATTATTGGAACAATTTTC---CTAACAATCACCTATTCTCGATTTTATAAAATAATTTCT---GCTAAAGATAGGGCTCTCAGATTTGAAATATCTTCCTGA------TACTGACACTTTGTA---------GACGTAGTTTGAATTTTTTTA---------------------TACTTTATTATT---------------TATTATTTAAATAAC------------------------------------
>Amphitetranychus_viennensis
------------------------------------------------------------------------------------------------------------------------------------------------TTAGTTAATTTAAGTCCTTCTCCTTTAATAATTTGTTTAATTTTATTTTTATTTATTAATAGAGTTAATAATTTTTCTTGAATAATTTTTTCTTATATTAATTTAATCTGTGTCTTTTTTATT------TTTATATTTTATTTATTATTTTTTTATTTTTTTATTATATTAAATGAAAATTTTTTTTTTGGT---AAATAT------------------------------AGTAAAAAAAAAAAAAATATTTTGGTTAATGGTTTTTTTTTATTTATTATTTCTGAGTTAATAATTTTTATTTCTTTATTTTGAAGTTTTATTCATAATGCTTATTCCCCTAATATATTTATAGGGAATTTTTGACCTCCAAAAGGAGTTTTGGTAGCAAATCCAACAAGAATAATTATTTTTGGTACTTGTATTTTATTAAGCTCTAGATTAATTATTATAGTTAGTCATAATATAATG---ATT---AAAAATTATAAATATAAAAGATTATTTTATTTATTTATTTGTTTAACTATAGGTATAATTTTTATTGATATACAAATTTTAGAAATGAGA---------AATTATTTTTTAAAGTTAAATTTTAATTTTAATGATAGAATTTTTAGAAGTTCTTTTCTTTTCACTACTTCTTTACATGCTTCTCATGTAATTTTAGGTTTAATTGGT---TTAATTTTTTCTTTTTATTTATTTAAAAGAAATAATAAT---AATTTTATTTTTTATTTAAATTTTGAATTTAGAATTTGA------TATTGACATTTTGTT---------GATTATATTTGAATTGGAGTT---------------------TTTACTTTGTTT---------------TAT------------------------------------------------
>Ammothea_carolinensis
---------------------------------------------------------------------------------------------------------------------ATGACTAAACAATTTCATCCTTATCATATTGTAGATCAAAGGCCATGACCCTTAAGAGGAGCTATCGGATTAATAATATTTCTCACAGGAATAATAGAATTCATTTAC---CTAAAATCAATTAATATATTAACTTTAGGATTAATTTTA------ATTTTCTTAACT---ATATACCAATGATGACGAGATATCACTCGAGAATCAACATTTCAAGGT---TTTCAC------------------------------ACCAATAAAGTAGTCACCGGATTAAAATTTGGAATAATTTTATTTATTATTTCTGAAATTCTTTTTTTCTTTTCTTTTTTTTGGGCATTCTTTCATAGAAGACTATCCCCTACAATTGAAATAGGGATAATATGACCACCTATAGGAATTAAATCTTTCAACCCACTATCAATTCCTTTATTAAATACTTTAATTTTACTTTCATCTGGAGTTACAATTACATGATCTCATCATAGAATT---ATT---ATAAACAATTTTTATTATTCAAAATTAGCCTTAATTTTAACTATTATATTAGGAGTATACTTCTCAATTCTTCAAGCTTGAGAGTACTGG---------TCAGCTAGA------------TTTACAATAGCAGATTCATCTTATGGATCAACTTTTTTTATAGCTACTGGATTTCACGGAGCCCATGTTTTAATTGGATCAATATTT---TTATTAATATGTTATATTCGTATAAAATTTAAACACTTA---TCAAATAATCATCATTTTGGATTTGAAGCTGCAATTTGA------TATTGACATTTTGTT---------GATGTAGTATGATTATTCCTA---------------------TATAGTTCTATT---------------TATTGATGAGGAAAT------------------------------------
>Amblyomma_cajennense
---------------------------------------------------------------------------------------------------------------------------ATGATATTCCACCCTTTTCATTTAGTAGAAAAAAGTCCTTGACCCTTAACTAGGTCTATTTCAGCTTTTTCATTAACCTTGGGATTTGTTAACTATTTTAAT---AATAATAATATTTTATTAGTACTTATTGCCATAATGGTG------TTATTTCTTTCA---TCTTTTCAGTGATGACGAGATGTGTCTCGAGAGGCTTCTTTTCAAGGA---TTTCAT------------------------------ACAAAGTATGTATTAGAAGGCTTAAAATTAGGAATACTTTTGTTTATTTTATCCGAAGTTTTTTTTTTCATTTCCTTTTTTTGAGCATTTTTTCATAGAAGTCTTTCTCCTAATATTGAAATTGGAAGACAATGACCCCCTCAAAATATTATTCCTTTTAACCCTTTCGAAATTCCATTATTGAATTCTACTATCTTAATTTCATCAGGTATTTCAGTAACTTGAGCCCACCATGCTATT---ATA---AATGGTGACTATTTTTCTTCTTTAATATCTTTAAAGATTACTATTATATTAGGTGCTATGTTTACAATATTTCAAGTTTTTGAATACTAT---------CAAGCTCAA------------TTTTCAATTACCGATAGAGTGTTTGGCTCCACTTTTTTTTTAACTACAGGATTTCATGGTATTCATGTAATTATCGGTTCCTTATTT---TTATTAGTTTCTTATTTTCGAATTAAAAATAGTCTGATT---TCAAAAAGCCATTTTTTTGGATTTGAAGCTTCAGCTTGA------TATTGACATTTTGTT---------GATGTAGTTTGACTATTTTTA---------------------TTTACTTTTATG---------------TATTGATGAGTTTTT------------------------------------
>Allothyrus_sp.
---------------------------------------------------------------------------------------------------------------------------ATGACATTTCACCCTTTTCATATAGTTAATAAAAGCCCCTGACCTTTATCTAGATCATTAAGAGCATTAATATTAACTTCCGGATTAATTATATATATACAT---CAAAATTCTTCATATTTATTTTTAATAGCAATTTTTTTA------ATATTTTTAAAT---ATATTTCAATGATGACGAGATATAATTCGTGAAGCTACTTTTATAGGT---AATCAT------------------------------ACAATAATCGTCATTAAAGGATTAAAATGAGGAATAATTCTTTTTATTGTTTCAGAAATTTTTTTTTTCATTTCTTTTTTCTGATCATTTTTTCACAGAAGTTTATCCCCTAATATTGAATTAGGAGCTATATGACCCCCAATAAGAATTATCCCTTTTAACCCCTTTCACATTCCTCTTCTTAATACTACTATTCTTTTAGCATCAGGTATTACTGTTACATGAGCACATCATAATTTA---TTA---AATAAAAATTTTTATAAAACACAAATAGCCCTATTTATAACTGTATTTCTAGGAATTTATTTTACTTGTCTTCAAGCATGAGAATATCTT---------GAAGCTTCA------------TTTACAATTTCTGATTCAGTATTTGGATCAACATTTTTCGTTGCTACAGGTTTTCATGGACTTCATGTCATTATTGGAACAATATTT---TTATTCACATGTTTAATACGTCTTATAAAAAATCATTTG---TCAAATAATCATCATTTTGGATTTGAAGCTGCTGCTTGA------TATTGACATTTTGTT---------GATGTAGTCTGATTATTCCTA---------------------TATATATTTGTA---------------TACTGATGAAATTTT------------------------------------
>Aculus_sp.nov._Z388
---------------------------------------------------------------------------------------------------------------------ATGATAACCAAATTTCATTATTTTTATGAACTAAAACCTAGGACTTGGCCGATTATTTCTAGGTTCACGGCCATAAATTTAGTAGTCTCATTTCTTATTCTCTTTAAA---ACTTCAAGAATAGAAAATATTGTAATTAGAATAATCATC------ATTACTACAACA---ACTTTTACTTGGTGAATGGAAATACCAAAAGAAAGATCGTTAAAAGGC---TATATA------------------------------ACTTCCCTTATAGAAAAGAGATTTAAAGTATCAATAATCCTGTTTATTGTATCAGAAATTTTATTTTTTTTTTCCATATTTTGGTCTTACTTTCATTTTTTTCTTTCTCCTACCTTAGAAATCGGAATAACTTGGCCCCCAAACATGGTACACACATTCAAGTTTCAAAACATTCCATTGCTAAACACCATAATTCTTTTAACTTCGGGGATTACAATCACAATTACACATCAAAAAATT---TTT---CAAACTAAAATTAAGGAAGCTAAAGCTTATTTAATCCTAACTATAATATTAGGAGGAGCGTTTACTATACTTCAAGCCATAGAATATAAA---------AGATCCTTT------------TTTTCAATCAATGATGCTAATTATGGAAGAAACTTCTTTATACTTACCGGATTCCACGGAATCCACATTATTATTGGCTCCACCTAC---CTTTTAACAACATATCTAGGTCTCAAAAAGAAAATAAGA---CAAAAAGAAAAT---TTAATATTTGAAATGTCTTCATGA------TACTGGCATTTCGTA---------GATGTTGTTTGATTATTCCTA---------------------TTCTATAATCTT---------------TACTACCTAAACAAT------------------------------------
>Aculus_sp.nov._Z316
---------------------------------------------------------------------------------------------------------------------ATGATCACTAAAAATCATCATTTCTACTTGTTAAATTTAAGGCCTTGACCTTTAATTTGTATATTTTCTTCTTTAAATTTATTTTTTTCGTTAGGTTTATTTTTTAAA---TTTTATTCAGTAGCAAATTTTATCGCTGCTTTATTAATT------TCTATCTTCGGA---TCTTTTATATGGTGATGGAACTACTTAATTGAATTTTCTTTTAAAGGT---ATAAAT------------------------------TCTTTGGACCTTGAAAGGGGAATCAAAATAGGTATGATTCTTTTTATTTCCTCTGAAATTTTTTTTTTTTTTTCCTTTTTCTGATCATATTTTCATTTTTTTTTAAGACCTGGAGAGGAAAACGGATTTAATTGGCCTCCCTCAGGGTTAGTTTCTTTTGAAGCTTTGAATTTTCCCTTCCTAAATACTTTGATCCTTTTATCTTCCGGTCTAACCGCTACTCTGAGCCATTGATTTTTA---ATT---AATAGAAAATATCAAAAATCTCAAAATTTTTTAATAATTACTATTTTTTTAGGTTTGACTTTTACTCTTTTTCAAGTTGTTGAGTATTCT---------AACTCTTTC------------TTTAGGATTAATGATGGAAACTTTGGTTCAACTTTTTTTATACTAACTGGATTCCATGGCTTACATGTTGTCTTAGGTACAATTTTTTTACTTTTTTCTCTTTATCTATGTATAAAATTAACCTCTCCC---GTTAAAGTTAATTTTTTAAGATTTGAATTAGCATGCTGA------TATTGGCATTTCGTT---------GATGTAGTTTGAATTTTTTTA---------------------TTCTTTTTTCTT---------------TATTATTTAAATAAT------------------------------------
>Aculus_sp.nov._HEN16
---------------------------------------------------------------------------------------------------------------------ATGATAAGGAAAACTCACTACTATTTTTTACTTAACCTTAGACCTTGACCTTTGCTGTGTAGAGTAAGTTCTTTTAATCTACTTTTTTCACTACTTTTGTTGTTTAAG---TTTGGAGACGCTTTATGTTTTTCCTTCAATCTCTTAATC------ATTTCTTTATCT---TCTTTTTTTTGGTGAGGTTCTTATAGGGGAGAATTCAATTTAGAAGGG---AAGTCT------------------------------TCTCTAACCTTGGAAGGGGGGGTAAAATTTAGCATAATCTTATTTATCTCCTCCGAAGTGTTATTTTTTTTTTCTTTTTTTTGATCCTACTTTCATTATTTTCTCTCACCGACCTTGGAGGTCGGTATGTCCTGACCTCCTATTAATATTGAAATATTTGACTTTTCTAATGTCCCTTTAATCAACACCTTAGTCCTCATAGGATCCGGTCTAACAGTAACTATCAGACACTATTTTTTA---ATT---CATAATGACATAAAAAGATGTAATTTTTGACTATTTTCTACTGTCTTATTAGGGGGCTTATTTAGATTCTTACAATGAGAAGAATACTGT---------AGTTCTTTT------------TTTTCCATCAGAGATGGAAACTTTGGTACTTCTTTTTTCGTTCTGACTGGGTTTCACGGGATTCATGTTTTGATTGGTTCTGTTTTT---TTGTGTGTTACCTTATTGCGTTCCGAATTTTCCAGCAGG---GCTTCAAAGAATTTTCTTAGGTTTGAACTAGCTTCTTGA------TACTGACATTTTGTA---------GATGTTGTATGAATTTTTCTT---------------------TATTTCTTTCTT---------------TATTATTTAAATTAT------------------------------------
>Aculus_sp._GZ134
------------------------------------------------------------------------------------------------------------------------ATAATAAAAAGACATCAATTTTTTTTTATTAATATTAGGCCATGGCCACTGATGGCTAGCATTGGGTCTTTTAATATTTTATTTTCACTTATCACTTTTTTTAAA---TACGGGGAGACTCATACTTTACTTCTAAGATTCTTTTTC------TTGTCTCTGGTT---AGATTTTATTGGTGAGTCTCTTATAGGGGAGAGTTTAACTTGGAAGGT---AAATCT------------------------------TCTTTCAATCTGGACGAGAGATTAAAAAGGGCTATAATTCTGTTTATCTCATCAGAAGTATTTTTTTTTTTTTCTTTCTTTTGGGCTTACTTTCAGTCTTTTTTATCCCCTACCCTTGAACTTGGGGGCATTTGGCCTCCTTATGATGTTATGTCTTTTGATTTTTTGAATGTCCCTCTTATTAACACGCTGGTTCTTTTGTCCTCGGGGGTAACCGTTACAATAGCCCACCATTACGCT---TTA---CTTGGGAGTTTCTCCAAGTTTGTTTTTAGATTAAGAGTCACTGTGATGCTGGGTTTAATTTTTAGAATCTTACAAGGCCTGGAGTATGCC---------TCCTCTTTT------------TTTTCTGTCAGCGATGGAAGATTTGGGACCTCTTTCTTTATCTTAACGGGATTTCATGGAATTCATGTAATTATTGGTTCTATTTTT---TTAGCCACCTCTTTAGGA------------------------------------CCTCTTTCTTTATCTCAACGGGAT---------TTCATGGAATTCATG---------AAATTATTGGTTCTATTTTTTAAGCCACCTCTTAAGCTCGATACCTTTTTTTTAATTCTAGAAATTCCAATCCAATTAGATTCGAGT---------------------------------
>Aculus_schlechtendali_CA18
---------------------------------------------------------------------------------------------------------------------ATGATGATAAAGACTCATTACTATTTTCTCTTAAGTTTAAGACCTTGGCCCTTAATCTCCAGTGTCTCTTCTTTTAACATACTTTTCTCCATGCTCTTACTATTTAAA---TTTGGGGAAGTGACATGTCTAGCTCTCAATTTTTTTATC------ATTACTTTGGGA---TCCTTAGGGTGGTGGTGTGCTTACAGAGGAGAATTCAACCTTGAAGGC---AAATCT------------------------------TCTCTATTGTTAGAAACAGGAGTAAAGTTTAGTATGATTCTCTTTATCTCTTCGGAAGTCTTCTTCTTTTTCTCCTTCTTTTGAACTTATTTTCATTACTTTCTTTCCCCAACTTTAGAGGTTGGCCTTCACTGACCTCCGGTTAATGTAGAAATATTTGATTTCTCTAATGTTCCTTTAATTAACACTTTAGTCCTGATAAGCTCTGGGTTGACTGTAACTATTAGCCACTACTTTCTA---ATT---AACAATAGTATAAAAAGATGTAATTTTTGGCTCTTCTTAACTGTTGTACTAGGGGGCTTATTTAGTTTTCTTCAATGAGAAGAATATTGT---------AGATCTTTT------------TTTTCTATTAGGGATGGAAATTTTGGAACCTCCTTTTTCGTTCTAACCGGATTCCACGGGTTGCATGTTTTAATTGGTTCTATCTTT---CTTTGTACTACTCTTCTCCGTTCAGGCTTTTCTAGCAGG---GCTTCTAAAAACTATCTTAGATTTGAGCTAGCTTCGTGG------TACTGACATTTTGTG---------GATGTCGTTTGAATTTTTTTA---------------------TATTTCTTTCTC---------------TATTATCTAAATTAT------------------------------------
>Aculus_populi_HEN13_MT1
---------------------------------------------------------------------------------------------------------------------ATGACTATTAAGACTAATTACATGTTTTTGGTGACTCCCAGACCCTGGCCCCTTATCTCCAGTGTATCCGCTTTTAACCTTCTCTTCTCCCTTTTAATTTTTTTAAAG---TTTGGTAGATTTGAATCTTTTTTATGCTCTGTGATAATA------ATTTCTTTAGCT---TCATTTTGTTGGTGAATAAATTACAGTAGGGAAATAGGTTTTAAAGGA---GGGTTC------------------------------GCCCTCTCTCTTGAACGTGGACTAAAGGTAAGAATAATCTTGTTTATTTCGTCGGAAGTATTTTTCTTTTTTTCTTTTTTTTGAGCTTATTTTCATTTTTTTTTATCTCCAACCTTAGAAATTAGAGGTATTTGACCTCCGTTGCAAGTACTCTCCTTCGATTTCTTAAACGTCCCCTTAATTAATACATTGATTCTTCTTACTTCAGGTGTAACGGTCACAATTGCTCATTTTTTTCTT---ATA---TCTAATCGAGTCAGATTATTCTCGTCCAGTCTCGCTTTAACTATTTTCCTCGGCCTAATCTTTAGCCTACTACAAGGATTAGAATATGGG---------TCCTCATTT------------TTTTCCATTTCTGATGGAAATTTCGGTACCAGATTTTTTATGTTAACGGGATTTCATGGAATTCACGTTATAATTGGGGCTCTTTAT---CTTCTGACATCCCTAGTCCGGTCTTATCTATTTGCTTCT---TCTAATGAGAACCTTTTAAGCTTTGAACTCGCATCGTGA------TACTGGCATTTTGTT---------GATGTGGTCTGAATTTTTTTA---------------------TACTTCTTCCTG---------------TACTATTTAAATAGA------------------------------------
>Aculus_ligustri_HEN33
------------------------------------------------------------------------------------------------------------------------ATAAGAAAGACTCACTATTATTTTCTCCTTAATCTAAGGCCTTGACCTTTGATTTCTAGATTGTGTTCTTTTAATCTTTTATTTTCTCTATTACTTTTTTTCAAA---TATGGGGACACTATATGTTTTTTAACTAATTTGTTGGTC------ATCGCTTCAGGT---TCTTTTTTTTGATGGAATTCCTACAGAGGAGAGTTTAATTTGGAAGGC---AAGTCC------------------------------TCTCTCTTACTAGAGAGAGGTGTCAAATTTAGAATAATTTTATTCATCTCTTCGGAGGTATTCTTTTTCTTTTCTTTCTTTTGATCATATTTTCATTATTTTCTTTCCCCTACTTTAGAGGTGGGTATAAGGTGGCCCCCTATTAATGTAGAAATATTTGACTTCTCTAATGTCCCTCTTATTAATACACTTGTACTGATAGGCTCAGGTTTAACAGTTACTATCAGCCATTACTTTTTA---ATT---AATAATTATATAAAAATTTCTAACTTTTGATTAATATCAACGGTTGTTTTAGGGGGCCTCTTTAGGTTTTTACAATGAGAGGAATATTGC---------TCATCCTTT------------TTTTCTATTAGTGATGGAAATTTTGGGACCTCTTTCTTTGTGTTAACAGGGTTTCACGGAATCCACGTCTTAATTGGGTCTGTCTTT---TTGCTCTTAACTCTTTTTCGTTCCGAGTTCCTAAGTAGA---GCTACTAAAAATTTTCTTAGATTCGAGTTAGCCTCTTGG------TATTGACATTTTGTT---------GACGTGGTTTGAATCTTTTTA---------------------TATTTCTTTCTT---------------TACTACCTAAATTAT------------------------------------
>Aculus_ichnocarpi_GZ124
---------------------------------------------------------------------------------------------------------------------ATGATAATAAAAAGACATCAATTTTTTTTCATTAATATTAGGCCATGGCCACTGATGGCTAGCATTGGGTCTTTTAATATTTTATTTTCACTTATCACTTTTTTTAAA---TACGGGGAGACTCATACTTTACTTCTAAGATTCTTTTTC------TTGTCTCTGGTT---AGATTTTATTGGTGAGTCTCTTATAGGGGAGAGTTTAACTTGGAAGGT---AAATCT------------------------------TCTTTCAATCTGGACGAGAGATTAAAAAGGGCTATAATTCTGTTTATCTCATCAGAAGTATTTTTTTTTTTTTCTTTCTTTTGGGCTTACTTTCAGTCTTTTTTATCCCCTACCCTTGAACTTGGGGGCATTTGGCCTCCTTATGATGTTATGTCTTTTGATTTTTTGAATGTCCCTCTTATTAACACGCTGGTTCTTTTGTCCTCGGGGGTAACCGTTACAATAGCCCACCATTACGCT---TTA---CTTGGAAGTTTCTCCAAGTTTGTTTTTAGATTAAGAGTCACTGTGATGCTGGGTTTAATTTTTAGAATCTTACAAGGCCTGGAGTATGCC---------TCCTCTTTT------------TTTTCTGTCAGCGATGGAAGATTTGGAACCTCTTTCTTTATCTTAACGGGATTTCATGGAATTCATGTAATTATTGGTTCTATTTTT---TTAGCCACCTCTTTAGCTCGATACCTTTTTTTTAATTCT---AGAAATTCCAATCCAATTAGATTCGAGTTAGCTTCTTGG------TATTGGCATTTTGTG---------GATGTAGTATGAATTTTCCTT---------------------TATTTTTTTTTA---------------TATTATTTAAACGGA------------------------------------
>Aculus_huzhongsalixus_HEN37
---------------------------------------------------------------------------------------------------------------------ATGATGACCAAGAATCACCATTACTTTCTTATTCCCTTGAGACCGTGACCTTTATTAATTTCTTTTTTGTCTTTTAATCTTTTATTTTCCCTCTTACTCCTCTTTAAA---ATATCGGAAATTAGAGCTTTTATTTTTAGACTTATTTCC------ATTTCTTTTTCT---AGGATATTTTGATGAGTATCCTACAGAGGTGAAATAAATTTAGAAGGG---TTATCT------------------------------TCTATAAATCTTGAATCTGGAGTGAAATTCTCTATAATTCTATTTATTTCTTCAGAAGTATTCTTTTTTTTCTCTTTTTTTTGGGCATATTTTCACTTTTTTTTAGGTCCTGCTTTAGAACTCGGGGTATCCTGACCCCCCGAAGGAGTGTTAGGATTTGACTGCTTAAATGTTCCTCTCATTAATACTTTAGTCCTTATAGGCTCCGGAGTTACTGTAACTCTTAGACATAATTTCGTT---ATT---TCTAACAATAACTTGCGTTTCAATTTTTTCTTGTTCCTAACTATCTTTCTAGGTATTTTATTTACGGTTTTGCAAGGTATTGAATATAGT---------AGATCTTTT------------TTCTCTATTAGGGATGGGTCTTTCGGTACTGTATTTTTTATACTTACTGGATTCCATGGGATTCACGTCCTTATTGGGAGTATGTTT---TTATTTGTCTCTTTTTACCGATCTTTTATGTTTTCGGGG---TCCCTAGGTAGGTTCACTAGGTTTGAATTAGCTTCTTGA------TATTGACATTTTGTG---------GATGTAGTGTGAATTTTTTTA---------------------TATTTCTTTTTG---------------TATTATATAAATCAA------------------------------------
>Aculus_bambusae_SD15
---------------------------------------------------------------------------------------------------------------------ATGATTAGAAAAACTCATCATTATTTTCTTTTAAATTTAAGACCATGACCTTTCATTATTAGAATCTCTTCCTTTAATTTATTAATATCATTTTTAATTTTTATTAAA---TTTAATTTTTATTATTGTTTCTTTTTTTCTTTATTTAAT------ATAACTATGTGT---TCTTTTTTTTGATGAATTACTTACAGTTTAGAGTTTAACCTAGAAGGA---AAAAAT------------------------------TCTTTTTCTTTAGAAAAAGGGATCAAACTAAGTATAATTTTATTTATCTCTTCAGAGGTTTTTTTCTTTTTTTCTTTCTTTTGATCATACTTTCACTATTTTTTATCCCCTAGCATAGAATTAGGCCTAAGTTGACCTCCTGTAAGGGTTGAATTTTTTGATTATTTAGGAGTTCCACTGATTAATACGTTAGTGTTAATAAGGTCCGGCTTGACTATCACAGTTAGACATTTTTTTTTA---ATA---CAGGGAGAAAGAAAAAAATCTAATTTCTGATTAGCTGTAACTATTATATTGGGAATATTTTTTACTTATCTTCAATATGCTGAATATTCT---------AACTCTTTT------------TTTTCTATTAGGGACGGAAGATTTGGTACAGCTTTTTTCGTCCTTACTGGATTTCATGGGATTCACGTACTTATCGGCTCTTTATTC---CTATTAACTACTTTAGTTCGTTCAATAGTAATTTCAAGA---TCTTTGAGAAATTTCTTGAGATTCGAACTTTCTTCATGG------TATTGACATTTTGTA---------GATGTAGTTTGAATTTTTTTA---------------------TATTGTTTCTTA---------------TATTACCTAGCTGAC------------------------------------
>Aculops_taihangensis_Z289
---------------------------------------------------------------------------------------------------------------------ATGATTAGAAAAAATCACCACTTTTTCCTGCTTAGACCTAGGCCCCTGCCTTTAGCGGGGAGTTTTCTTTCTTTTAATCTGCTCTTTTCTGTTTTTATGATTTTAAAA---TACGGAGAGTTTGTTCCCTTTTTGCTCGGCTTTTTAATT------TTGAGATGCTTC---TCTTTTTTCTGATGAGTAAGGTACAGAACTGAAATGAATTCTTTAGGT---AATTCA------------------------------ACTGAAATTCTGGAAGGGGGGGTTAAAAGAGCTATGATTTTATTCATTTCTTCAGAAGTCTTCTTTTTTTTTTCTTTTTTTTGAAGTTATTTTCATTATTTTTTATCCCCTTCTTTTGAAAGGGGGATGAGGTGGCCCCCGTTGGGAGTTCTATCTTTTGATTGCCTTAATGTCCCTCTTATTAACACTTTAATTCTCTTATCTTCAGGAGTAACTGTCACTATGAGGCATTCTTTTGTC---ATT---AACAACAAAAAATGAAGAAGGTCCTTTTGACTGATTCTTACTGTTCTTTTAGGAACAATTTTTACATCTCTTCAAGGTTTGGAGTACGTT---------AATTCTTTT------------TTTTCTATCAGGGACAGAAACTTCGGTACTTCCTTTTTTATGCTCACAGGATTTCATGGGCTGCATGTAATTATCGGTTCTATTTTT---CTTTTAACAGTCTTCCTACGATTTTATGGATTTACTTCA---TGTAAGGACAGAATGCTTAGATTCGAAATAGCTGCATGA------TACTGGCACTTTGTC---------GATGTTGTGTGAATTTTTCTT---------------------TATTTTTTTCTT---------------TATTATATAAACGTT------------------------------------
>Aculops_sp.nov._Z332
---------------------------------------------------------------------------------------------------------------------ATGATGACTAAGACTCAACATTTTTTTTTGCTTCCCCCTTCTCCTTGGCCACTAATTGGGAGAGTCTGCGGTTTTAACCTTCTATTCTCCATACTGATATTTTTTAAG---TTTGCAGATTCTTTTATTTTTGTTTTAAACATTTTTGAT------GTGACTTTCCTT---TCATTTTTTTGATGAGTTTATTACGGAAAAGAATTGAATGTAAGGGGA---TTTAGA------------------------------TCTTTTTCTCTAGAAAAGGGCTTAAAAGTATCCATAATCTTGTTTATTAGGTCTGAGGTTTTATTTTTTTTTTCATTTTTTTGGTCTTATTTCCATTTTTTCCTCTCCCCTTCCATGGAGGCAGGTTTGTCTTGACCGCCTCTAAGGGTAGAAATATTTAATTGCATTAATGTACCTTTGATTAATACTTTAGTTCTCATGAGATCAGGCCTAACGGTAACTTTGAGGCATTACTTTTTA---CTA---GAGGGGAAAAAATCATCTTTCAACCTTTTTTTAATAGTAACCATTTCCTTAGGATTTTTATTTTCTATCCTCCAATTAATAGAGTATAAA---------TCCTCTTTT------------TTTTCTATTAGAGATTCAACCTTTGGTACCTCCTTTTTTATACTCACAGGATTCCATGGGTTACATGTTTTAATCGGGACAGTTTTT---TTGGCTGTTGCTTTGGCTCGAGCCGTTTCAATCAATGTC---TCAAATTCTTCTTCTATTAATTTCGAAATGGCTTCTTGG------TACTGACATTTTGTG---------GATGTGGTGTGAATTTTTTTA---------------------TATTTTCTTATT---------------TATTATTTAAATAAC------------------------------------
>Aculops_sp.nov._CA13
---------------------------------------------------------------------------------------------------------------------ATGATAACAAAGACTCATTATCTTTTCTTGTTAAATCCCAGCCCTTGGCCTCTGTTATCTAGATTTTGTTCCTTTAATCTGATATTTTCATTACTAATGTTATTTAAA---TTCTCCAGTTGAAGCTTATTCAGAGCAAATATGATCATT------ATTTCTTTAAGT---TGCTTCTTGTGATGATTCTCTTATAGGGGGGAGTTCAATCTTCAAGGA---ATAAAT------------------------------TCTTTTCTTCTAGAAAGAGGTCTAAAATTTAGAATAATCTTATTTATTTCTTCAGAAGTTTTTTTCTTTTTTTCTTTTTTTTGATCTTATTTTCATTACTTTCTCTCCCCTACAATAGAAGTAGGATTAAGGTGGCCTCCAGTTAATATTGAATCTTTTGATTTCTCTAATGTTCCTTTAATTAACACTTTAGTATTAATAGGGTCTGGTCTTACTGTAACTTTAAGTCATTTTTATCTA---ATC---AATTATCGTTTAAAACTATCTAGATTTTGACTACTGACTACAGTTCTAATAGGAGTATTCTTTACTTATTTACAGTGGATAGAATATAAT---------TCTTCTTTT------------TTTTCTATTAGAGATGGAAACTTTGGTACTTCTTTTTTTGTATTAACTGGGTTTCATGGAATTCACGTTATTATTGGCTCTATTTTT---TTAATAAGTATTTTTATTCGTAGATCATTTTTAAGAACG---AGTTCCAAGAGATTTTTAGGTTTCGAATTAGCCTCCTGA------TATTGACATTTTGTA---------GATGTGGTTTGAATTTTTCTA---------------------TATTTCTTTTTA---------------TATTATATAACTTAT------------------------------------
>Aculops_sp._CA47
---------------------------------------------------------------------------------------------------------------------ATGTTCACTAAAAGTCACCACCATTTTTTATTAGCATTTAGACCTTGGCCTTTAATCTGTTCTTTGACTGGATTTAATCTTCTCCTTTCCTTATTACTTTTTATAAAA---TTAGGTTTATATAATTTACTTTTTGTTAACAGGGTTCTG------GTTAGAATTACA---GGATTTTTCTGATGGCTTATATACAGGGGGGAAACCTATTTAGAAGGG---AAATTC------------------------------TCCTTCAATTTAGAAAACGGTCTTAAACTTTCTATAATTTTATTCATTTCCTCAGAAATCTTTTTTTTCTTCTCTTTCTTTTGGTCTTATTTTCATTTCTTTCTGGCCCCAGCCTTGGACTTGGGGTTATGTTGGCCCCCTGTTATGGTGGTCTCTTTTGATTGTTTAAATGTTCCTTTAATTAATACTTTAATTTTAATACTATCTGGGGTTACTGTGACTTTAAGGCATAATTATCTA---TTC---AAAGGGGGCATAAAAATTTTTAATTTTTTTTTGGTGGGAACTATCTTTTTGGGTTTGATATTCACTTTTTTTCAAGGGCAAGAATATTTA---------AATTCATTC------------TTCTCCTTAAGGGACTCTACTTTCGGGAGGACTTTTTTTGTATTAACAGGATTTCATGGGCTTCATGTTATTATCGGAACTTTGTTC---CTGTTTACTGTATTTTACCGAAATTTTAATTTAGTGCCT---TCGATAATAAATTTTTTAAGTTTTGAACTAGCTTCTTGG------TATTGGCATTTCGTT---------GATGTAGTTTGACTCTTTCTT---------------------TACTTTTCTTTG---------------TATTATTTAAATTCT------------------------------------
>Aculops_sinensis_HEN18
---------------------------------------------------------------------------------------------------------------------ATGATAAGAAAGACTCACTATTATTTTCTCCTTAATCTAAGGCCTTGACCTTTGATTTCTAGATTGTGTTCTTTTAATCTTTTATTTTCTCTATTACTTTTTTTCAAA---TATGGGGACACTATATGTTTTTTAACTAATTTGTTGGTC------ATCGCTTCAGGT---TCTTTTTTTTGATGGAATTCCTACAGAGGAGAGTTTAATTTGGAAGGC---AAGTCC------------------------------TCTCTCTTACTAGAGAGAGGTATCAAATTTAGAATAATTTTATTCATCTCTTCGGAGGTATTCTTTTTCTTTTCTTTCTTTTGATCATATTTTCATTATTTCCTTTCCCCTTCTTTAGAGGTGGGTATAAGGTGACCCCCTATTAATGTAGAAATATTTGACTTCTCTAATGTCCCTCTTATTAATACACTTGTACTGATAGGCTCAGGTTTAACAGTTACTATCAGCCATTACTTTTTA---ATT---AATAATTATATAAAAATTTCTAACTTTTGATTAATATCAACGGTTGTTTTAGGGGGCCTCTTTAGGTTTTTACAATGAGAGGAATATTGC---------TCATCCTTT------------TTTTCTATTAGTGATGGAAATTTTGGGACCTCTTTCTTTGTGTTAACAGGGTTTCACGGAATCCACGTCTTAATTGGGTCTGTCTTT---TTGCTCTTAACTCTTTTTCGTTCCGAGTTCCTAAGTAGA---GCTACTAAAAATTTTCTTAGATTCGAGTTAGCCTCTTGG------TATTGACATTTTGTT---------GACGTGGTTTGAATCTTATTA---------------------TATTTCTTTCTT---------------TATTACCTAAATTAT------------------------------------
>Aculops_sinensis_GZ38
---------------------------------------------------------------------------------------------------------------------ATGTTAACAAAAAATCATTCTTACAGAACAATAAATAATAGACCGTGACCAATGGTATCCTCTATGTCCGTATTTAATTTGGCTTTATCATTAATTTTATTTATAAAA---TTTTATGAAATCGGTAACATTTTATGAAGCGTAACTATA------CTGTTTTCAACT---TCTATAATTTGATGGCTAACAGTAAAGAGAGAAATAAACAAAGAAGGA---TCTACA------------------------------ACTGAGGAGCTAGACATCTCTTACAAAATATCCATGTTATGATTTATTTCTTCAGAAATTCTTTTTTTTCTATCTATATTCTGAGCTTATGTTAGATTCAAACTTGTGCCAGAAATAGCCCTTGGCTCTCAGTGGCCCCCTTTAACACTAAAAACATTTGACGCTTACGGAATTCCTTTACTAAACACCTTTTTACTAGCCACTTCAGGAGCAACTTTGACCGTAGCACATAAAATATTA---ACA---TTAAAAAAAAAAAACAAATTTATTTTATGAAAAATTTTTACTATTATTTTAGGTGTAACTTTTTCTTTTTTGCAGTATAAAGAATATGAA---------AGAGCATTC------------TTTTCAATATCTGACAGTGTATTTGGTTCCACATTTTTCATGCTTACAGGTTTCCATGGTTTACATGTTTTGATCGGAACTTTTTAT---CTATTTAGTAACCTAGCCGGAAATCTGTTTTTAAAC------TCATCAAAAAGAACACTAAGCTTCGAAATATCAGCTTGA------TACTGGCATTTTGTA---------GATGCAGTATGGATAATTGTA---------------------TATATCTTGCTG---------------TACATTTCAAATAAT------------------------------------
>Aculops_lobuliferus_CA42
---------------------------------------------------------------------------------------------------------------------ATGACTAATAAAACTAATTACTTTTTCCTTCTAAGGCCCAGACCTTGGCCTTTAGTCTCTAGGATGGGTGCATTTAACCTTTTATTTTCTGGTTTAATTTTCCTTAAA---TTTGGTGTTTCCACCCCCCTCGTTCTTAGAATAGTGGCT------ATCACCCTGGCC---TCTTTTTTTTGATGGCTCTCCTACAGTAATGAGATAGGTCTCCAAGGG---AATTTT------------------------------TCTCTCCTCTTAGATAAAGGACTAAAAACTAGTATAATTTTATTTATCTCCTCAGAAGTTTTTTTTTTTTTTTCCTTTTTCTGGTCTTATTTTCATTTTTTTCTATCCCCTATAATAGAGATTAGAGGAGTTTGGCCCCCCTCTCAAATTCAGTGTTTTGACTTTCTTAACGTACCTTTAATTAATACCTTAATTCTTCTTTTTTCTGGAGTTACAGTAACTTTATCTCATTACTTTCTT---ATG---CATAAAAATATAAACATGTTCTACATCTTTTTAAGGGCCACCTTTGTAATAGGGATTGCTTTTTCTACTCTTCAATGAATAGAGTATCAA---------ACTTCTTTT------------TTCTCCATAAGCGATGGAAATTTTGGAACTTCCTTTTTTATATTAACAGGATTCCACGGACTCCACGTTTTGATCGGTTCTATCTAT---TTAGTTGTATCTTTCCTTCTATGCCTTAAAATGTACTCC---TCCCATCAAAGACTAGTGAGATTCGAGCTATCTTCTTGA------TATTGGCATTTTGTT---------GACGTAGTATGAATTTTTTTA---------------------TATTTCTTCTTA---------------TACTATATGAATAGC------------------------------------
>Achelia_bituberculata
---------------------------------------------------------------------------------------------------------------------ATGACTAAGCAATTTCATCCTTATCATATTGTAAATCAAAGCCCTTGACCATTAACAGGTGCAATTGGAGCTATGACTATAATAGTAGGTTTACTAGAATTAATTTAT---TTAAAATCTTTTTTTATAATATTAATAGGAATAATAATT------ATTATTATAACT---ATAGTACAATGGTGACGAGATATCATTCGTGAATCTAGTTTTCAAGGT---TACCAT------------------------------ACATTCAAAGTGGTTAATGGTTTACGATGAGGAATAATTTTATTTATTACTTCTGAAGTATTATTTTTTTTATCATTTTTTTGAGCCTTTTTTCATAGGAGATTAGCCCCATCTATAGAGATTGGTATAATATGACCTCCTATAGGTATTAATGCTTTTAATCCTATAAAGATTCCTTTATTAAATACTCTTATTTTATTATCTTCAGGAGTTAGTGTTACTTGATCTCATAATTCGATT---ATGGGGGGAGAAAAGCTAAATGTTACTAAAAATTCACTATTAATTACTATTATTTTAGGTGTTTATTTTACTTTTCTTCAAGGATGAGAATATTGA---------TCATCTAGA------------TTTACTATGTCAGATTCATGTTATGGTTCTACTTTTTATATAGCTACTGGTTTCCATGGGCTTCATGTTTTGGTAGGTTCAGTGTTT---TTAATAGTGTGTTTAATACGGTTACATAATAATCAATTT---AGAAGCAGTCATCACTTTGGATTTGAAGCTGCTATTTGA------TATTGACATTTTGTA---------GATGTAGTTTGATTATTTTTA---------------------TATATTTCTATT---------------TATTGATGAGGATAT------------------------------------
>Aceria_pseudoligustri_kadono_FJ31
---------------------------------------------------------------------------------------------------------------------ATGATTAGAAAAACTCATTATTATTTTCATTTGAACCCCAACCCTTGGGCTTTTTTGATTAGAATTTCTTCTTTAAATTTTTTAGTTTCTTTACTAATATTTTTTAAG---TATTCAAATTATCTAATTTTTCTTTTGAATATGATTTTT------TTAATTTTCTGT---TCTTTTTATTGATGAAACTTTTATAGAGGAGAATTTAATTTAGAAGGG---AAAAAT------------------------------TCTTTAAGATTATATAAAGGGGTCAAAGTTAGAATAATTATGTTTATTCTTTCGGAAGTTTTTTTTTTCTTTTCCTTTTTTTGATCTTATTTTCATTTTTTTTTGTCCCCTTCTTTGGAGGTAGGATTAATTTGGCCACCCAAAAATATTGAAATATTTAATTTTACTAATATCCCTTTAATTAACACTTTAGTTTTGATTAGCTCTGGAATAACTATTACAATTAGACATTATTATTTA---ATA---AAAAAAAATTTAAGTATTTTTAATTTTTTTCTAATGTTAACTATTACCCTAGGGGCTTTATTTAGATTTTTACAATGACTGGAATATAAT---------CATTCTTTT------------TTTTCTATTAGAGACGGTAATTTTGGAACTACTTTTTTTATTTTAACCGGTTTTCATGGAATGCATGTTATAATTGGATCAATTTTT---TTAATTAAAGTATTTCTTCATTCTAATTTTGTAAGAAGG---ACA------AATTTTCTTATATTTGAGTTAGCTTCCTGA------TACTGACACTTTGTA---------GATTTAATTTGAATCTTTTTA---------------------TATTTCTTTATT---------------TATTATTTATCATTT------------------------------------
>Aceria_aloinis_BJ2
---------------------------------------------------------------------------------------------------------------------ATGATTATAAAGACTCATTATTTTTTTGTCTTAAATTTAAGACCTTGACCTTTTATTATTAGAATAGCTTCTTTTAATTTAATAATATCATTTATATTTTTTCTAAAA---TATAATAATGTTTACTTATTTATATTTTCCTTATTTAAT------ATAGCTTTAGCA---TCCTTTTCTTGATGAATTAGATATAGAGGGGAATTTAACTTGGAAGGA---AAAAAT------------------------------TCTTTTACTTTAGACAAAGGTATAAAATTTAGAATAATTTTATTTATTTCATCAGAAGTCTTTTTTTTTTTTTCATTTTTTTGATCTTATTTTCATTATTTCTTAGCCCCCCCAGTAGAATTGGGGATAGAGTGACCTCCTATTTTTATCGAATCTTTTGATTATACAGGAGTACCATTAATTAATACTTTAGTTCTTTTAAGATCGGGAGTCACAGTAACTATCAGTCATTACTTTTTA---ATT---CAAAAATCAAATAAAAATTCTAATCTTTGATTAATATTTACAATCTTTCTGGGAGTTTTATTTTCTTTTTTACAATTAATTGAGTATAAA---------AATTCGTTT------------TTCTGTATTAGAGATGGGAGATTTGGGACTTCTTTCTTTATACTAACTGGTTTTCATGGTATTCATGTTTTAATTGGATCTATATTC---CTACTAACTAGTCTAATTCGATCAATGTTTTTGTCTAAT---TCTTTAATAAATTCTTTGAGATTTGAATTAGCTTCATGA------TATTGACATTTTGTA---------GACGTAGTTTGAATTTTTCTT---------------------TATTGCTTTCTT---------------TATTATATAATTGAT------------------------------------
>Acarus_farris
------------------------------------------------------------------------------------------------------------------------ATGAAAAAATTTAATCCTTTTCATTTAGTTAATCTCAGGCCTTGGCCTATTATAACATCTTTTTCATTTTTAAGTTTTGGTTTAGGGGTTATTATTATAGTTCGA---TCCTTTTATTGTTTACCTTTTATTTTTTCCTTATTACTA------CTGTTAATTTCT---TCTTTTTTATGAGGGCGTGACATCCATCGAGAAGGTTGTTATGAAGGG---TGACAT------------------------------AATTTAGAAGTTGTAAAAGGTTTTAAAATTGGTATAGTATTGTTTATTATCTCTGAATTATTTTTCTTTTTGGGGATATTTTGGGCTTATCTTCATTTAGCAGAAGCTCCAGCCATTGAATTAGGGGGAATCTGGCCTCCTGTGGGTATCAACTCTTTTGACCCTAAGGGAATCCCTTTTTTAAATACAATTTTATTAGTGTCTTCAGGAATTTCTGTAACCTGAACACATCATGCTATA---GAA---TTGGGACACTTTAAATCAAGGGTTGTATCTTTATTTATCACTATTCTACTAGGTATAACTTTTACTTCTTTTCAACTATTAGAATATTAT---------GTAGCAAGT------------TTTACTTTTTCATGCTCTTCTTATTCTTCTGTTTACTTTATAGGAACAGGATTTCATGGGACTCATGTATTAATTGGTACAGTTTTA---TTAATAATTTGCTTAGTACGTTTTAATTTTTATACTATT---AGGCCTAATCATAGAGTAGGTTTTGAATGTTCTGTTTGA------TACTGACACTTTGTA---------GATATCGTTTGATTTTGTCTT---------------------TATTTAATTTTT---------------TACTGATGAGGGGTT------------------------------------
>Acarhis_gen.nov_Z277
---------------------------------------------------------------------------------------------------------------------ATGATAACTAAAATACATCATTACCCTGAAACTAAAATTAGACCTTGACCTATACTAGCGAGAATTAATAGATTCAACGCTTTTATATCTTTGCTTATATTCATAAAA---TTTAATCAAAATGAAACTTTGGTCATAAGATTAATTTTA------ATAGGAATGAGA---AGAATAATATGATGATTAAACTATTCTAAAGAGTTTAATCATAGAGGAGAGGCTGGA------------------------------TCCTTCAACATAGAAAACTGTATTAAGAACTCCATAATTTTGTTCATTTCTTCTGAAATTTTATTTTTTGCTTCATTCTTTTGAGCATACTATCATTTTATATCAGGCCCTTTAATAGAAACAGGGGTTGTATGACCTCCTGTAGGACTTACAACTTTCGATTACCTAAATGTACCAATAATCAACACTATAATTTTATTCACCTCAGGAGTCACTGTGACTATTAGACATATAATAATC---TTA---GAAGAAAATTTAAAAGTAGCATCTATAAATCTATTAACAACCTTCATGCTAGGACTAACATTCACTTATCTTCAATTCATAGAATATAAA---------TCTTCATTT------------TTTTCAATCTCAGACTCCACCTTTGGGAGCACATTTTTTATGTTAACAGGGTTCCATGGGATCCATGTGATTCTAGGTTTCTTGTTT---TTGTTAACTGTATTAAAAAGAATGACAAACTTGTACGGA---TCTAAAAAGAGATTTTTAAGATTTGAATTAGCTTCTTGG------TACTGGCATTTTGTA---------GATGTAGTTTGAATTAAAGTA---------------------TACTTTTTACTT---------------TACTATATAAACAGC------------------------------------
>Abacarus_sp.nov._HEN45
---------------------------------------------------------------------------------------------------------------------ATGATTACCAACACACATCATTATTTTCTTTTATCACCTAGTACTTGACCCTTTTTTATTAGACTAGGATCTTATAATCTATTCTTATCTTTTTTTTACTTTGTTAAA---TTTAGAAATTCCATCCCTTTTTTTATTTGCTTAGGACTT------ATATCGATACTA---TCTTTATCTTGGTGAATTAATTATAGGTCAGAATTTAATTTAGAGGGA---AAGAGC------------------------------ACTTTAAGCTTAGAGACAGGAGTAAAGATAGGTATAATTCTCTTTATTTCTTCGGAGGTATTTTTCTTCTTTTCCTTTTTCTGATCTTATTTCCATTTCTTCCTATCTCCTTCTATTGAACTTGGTTTATCTTATCCCCCAGTTAATGTAGAATTCTTTGATTATACTAGAGTACCTTTTATCAATACATTGATTTTAATAAGGTCTGGTGTGACTGTAACTATTAGCCACTCCTACTTT---TTG---GAAAATAAGAAGAAGCTTAGCTTGCTATGACTTCTAATTACAATCCTGTTAGGAGCTACTTTCACTTACTTTCAATTCATAGAATACAAA---------AACTCCTTT------------TTTTCTATAAGAGATGGAAGATTTGGTTCTGTCTTTTTCGTACTTACGGGATTTCATGGTATTCATGTACTAATCGGATCAATCTTT---TTGTTGATCTGTCTAATACGTAGATTCAATCTGAATGCT---GCTTCTAACAGGTTGCTAAGATTTGAACTCTCTTCCTGA------TACTGGCACTTTGTA---------GATGTTGTGTGAATTTTTCTT---------------------TATTGCTTCTTG---------------TATTATATAGTGGAA------------------------------------
>Abacarus_sp._HEN47
---------------------------------------------------------------------------------------------------------------------ATGATTACCAACACACATCATTATTTTCTTTTATCACCTAGTACTTGACCCTTTTTTATTAGACTAGGATCTTATAATCTATTCTTATCTTTTTTTTACTTTGTTAAA---TTTAGAAATTCCATCCCTTTTTTTATTTGCTTAGGACTT------ATATCGATACTA---TCTTTATCTTGGTGAATTAATTATAGGTCAGAATTTAATTTAGAGGGA---AAGAGC------------------------------ACTTTAAGCTTAGAGACAGGAGTAAAGATAGGTATAATTCTCTTTATTTCTTCGGAGGTATTTTTCTTCTTTTCCTTTTTCTGATCTTATTTCCATTTCTTCCTATCTCCTTCTATTGAACTTGGTTTATCTTATCCCCCAGTTAATGTAGAATTCTTTGATTATACTAGAGTACCTTTTATCAATACATTGATTTTAATAAGGTCTGGTGTGACTGTAACTATTAGCCACTCCTACTTT---TTG---GAAAATAAGAAGAAGCTTAGCTTGCTATGACTTCTAATTACAATCCTGTTAGGAGCTACTTTCACTTACTTTCAATTCATAGAATACAAA---------AACTCCTTT------------TTTTCTATAAGAGATGGAAGATTTGGTTCTGTCTTTTTCGTACTTACGGGATTTCATGGTATTCATGTACTAATCGGATCAATCTTT---TTGTTGATCTGTCTAATACGTAGATTCAATCTGAATGCT---GCTTCTAACAGGTTGCTAAGATTTGAACTCTCTTCCTGA------TACTGGCACTTTGTA---------GATGTTGTGTGAATTTTTCTT---------------------TATTGCTTCTTG---------------TATTATATAGTGGAA------------------------------------
>Abacarus_sp._GD111
---------------------------------------------------------------------------------------------------------------------ATGATAAATTCAACTCATCATTATTTCACCCTGAGGCATAGACCTTGACCTCTCATCATCAGTCTAGGCTCTTTTAATTTGATGCTTTCCTTTCTTTTTTTTTTTAAG---TATAATAATTCATTTTGTTTTTGTCTCTCTTTAGTTCTA------ACTATCTTTTAT---TCTTTCTCTTGATGAACTAATTATGGCTCAGAATTTAATTTGGAGGGT---AAGCTA------------------------------ACTTTATCTTTAGAGGGAGGAGTTAAGTTAAGAATAATTCTATTTATTGCCTCGGAGATTTTTTTCTTTTTTTCTTTTTTTTGGTCATACTTTCATTTTTTCTTGGCCCCTTCTATTGATTTAGGTCTTAGTTGGCCACCCGCAATAATTGAATCTTTCGATTTCTTAGGAGTCCCACTTGTCAATACTTTGATTTTAATAGGGTCAGGACTGACTGTTACTATTAGTCATTATTACCTT---ATC---AAAGGTTGTTTTAATAAATCTAATTTGTGATTATTCTTAACAATTCTTTTAGGTTCATCTTTCACATATTTTCAATTAATAGAATATAAT---------AGATCCTTT------------TTTTCTATAAGAGATGGAAATTTTGGATGCTCTTTTTTTATACTAACTGGATTTCATGGTATTCACGTGTTAATTGGCTCTTTTTTC---TTATTTGCATCTCTAATTCGTTCTTTCAATTTGAGTAGA---GCTACTATAAATTATTTAGGCTTTGAGTTGGCTTCTTGA------TATTGACATTTTGTG---------GACGTAGTTTGAATTTTCCTT---------------------TACTGTTTTCTA---------------TATTATATAATTGGA------------------------------------
>Abacarus_sp._CA9
---------------------------------------------------------------------------------------------------------------------------ATGAAGACTCATTATTTTTTTCTTCTGAATCTTAGACCTTGACCTTTCATTATCAGCTTATCCTCTTTTAATTTACTTCTTTCTTTATTATTATTAATAAAA---TTTAGAAATATTACTTGCTTTCTCCTTTCCTTATTAAAT------GTTATAATCTTT---ACCTTTTTTTGGTGGGTTACTTATAGGGCT---ATTCAATTTAGAGGG---GAAAAGCCCCCCCCCCCCAGTTACAACCCCACGCCGCCAACCGAGATTCAAGTGTGACTGGAGTTCAGACGTGTGCTCTTCCGATCT---------------TTTTTCTCGTTTTTTTGGTCTTATTTTCATTACTTTCTATCCCCTGTGGTAGAGCTAGGAATTAGATGGCCCCCTGTTAACGTAGAATGTTTCGACTTCTTAGGAGTGCCTTTAATTAATACTTTGGTGTTGATAGGATCTGGATTAACAGTAACTGTAAGTCATTATTTTCTT---ATG---GAAGGAAATATGAAATTGTCCAACTTTTGGTTGACTTTAACCATTTTTTTAGGTGTCTTTTTTACTTATTTACAGCTAGTAGAATATAAC---------AATTCCTTC------------TTTTCTATCAGGGATGGGAGATTTGGCACTTCTTTTTTTATGTTAACCGGATTTCATGGGCTTCACGTGCTAATCGGATCTATTTTT---TTATTAGCTAGACTAATTCGATCGATATTCTTGTCTAAC---TCTATAAGAAATTATCTAAGATTTGAGTTATCAGCTTGA------TATTGGCATTTTGTT---------GATGTCGTATGAATCTTTTTA---------------------TACTTTTTTTTA---------------TATTATATAATTAGA------------------------------------
>Abacarus_sacchari_GD130
---------------------------------------------------------------------------------------------------------------------ATGATTAAAAGCACACATCATTATTATTTATTGAACCCTAGGTCCTGGCCTTTCTCGGTTAGGTTGGCTTCTTATAACCTATTTCTTTCTTTTTTCTTTTTTGTTAAG---TTTGGTAATTCTTTTATTTTTTCCACTTCTGTCTTGTTA------ATTTTTATTTTA---GCGATATTTTGGTGAATAAGTTTTAGAATAGAATTCAACTTAGAAGGA---AAAAAT------------------------------TCTTTTAGATTAGAAACAGGAGTGAAGATGGGAATGTTATTATTTATTTCTTCAGAAATTTTTTTTTTTTTCTCTTTTTTTTGATCTTACTTTCATTTTTTTCTTTCTCCTACTGTAGAGTTAGGGATAAATTTTCCTCCTGTAGGATTGGAATTTTTCGATTGCACAAGAGTGCCTTTTATTAATACTTTGCTTCTGATAGGGTCTGGTTTAACTGTCACCGTTAGTCACTTCTTTTTA---TTA---TCCAATCGAAAGAAATCTGGGTTTTTCTGACTCTTTTTTACTATTATTTTAGGCATTTTATTCACCTATTTTCAGTTGATAGAGTACAAA---------AGTTCATTT------------TTTGGTTTGAGAGACGGTAGATTTGGATCTGCCTTTTTTATTTTAACCGGATTTCACGGTTTTCATGTATTAATTGGAACTTTTTTT---TTGATGGTAACTCTTTTTCGTATGTGGCATTTAAATTCC---TCTGTGACTAGTCTTTTGAGGTTTGAATTGGCAGCTTGA------TATTGGCATTTTGTA---------GACGTGGTTTGAATCTTCTTA---------------------TATTTTTTTCTT---------------TATTATATAGTG---------------------------------------
>Abacarus_oplismeni_GZ33
---------------------------------------------------------------------------------------------------------------------ATGATTAACAACACTCATCATTACTACCTTCTCTCCCCTAGGCTGTGGCCCGTTTCTTTAAGTTTGAGTTCTTATAATTTATTTCTTTCTTTTTTCTTTTTTGTGAAA---TTTAGGAATTTTTTTCCTTTTTTCCTTTCCATTATATTA------ACTTTTTTTCTT---TCATTATTTTGGTGGGTTAGTTATAGGTCCGAATTTAATCTTGAGGGT---AAAAGC------------------------------TCCCTTCCTCTCGAGATAGGAGTAAAAATAGGAATGATTCTCTTTATTTCTTCGGAAGTATTTTTTTTTTTTTCTTTTTTTTGGGCTTATTTTCATTTCTTGCTATCTCCTTCTGTAGAGATAGGTTTATCCTACCCTCCGGTAAGAGTGGAATTTTTCGACTACACTAGAGTTCCTTTTATTAATACATTGATTTTGATAAGATCTGGGTTAACAGTTACACTTAGACATTTTTTTTTT---ATT---GAGAATAAAAAAAAGTTGGGATTATTTTTTCTTTTCTTAACTATTTTTTTAGGTATGTTATTCACTTTTTTCCAATTAATGGAATACAGA---------AGATCTTTC------------TTTACTATTAGAGATGGAAGATTTGGGTCTAGATTTTTTGTATTAACTGGATTTCATGGAATTCATGTTTTACTAGGATCTTTATTT---CTTTTAATCTCTCTATTTCGGATGTGTAATCTTAATTCT---AATATTACCAGTCTCTTGAGGTTTGAGTTGGCTTCTTGA------TATTGACATTTTGTA---------GACGTAGTTTGAATTTTTCTT---------------------TATTGTTTTTTA---------------TATTATTTAATTGAT------------------------------------
>Abacarus_oplismeni_GD129
---------------------------------------------------------------------------------------------------------------------ATGATTAACAACACTCATCATTACTACCTTCTCTCCCCTAGGCTGTGGCCCGTTTCTTTAAGTTTGAGTTCTTATAATTTATTTCTTTCTTTTTTCTTTTTTGTGAAA---TTTAGGAATTTTTTTCCTTTTTTCCTTTCCATTATATTA------ACTTTTTTTCTT---TCATTATTTTGGTGGGTTAGTTATAGGTCCGAATTTAATCTTGAGGGT---AAAAGC------------------------------TCCCTTCCTCTCGAGATAGGAGTAAAAATAGGAATGATTCTCTTTATTTCTTCGGAAGTATTTTTTTTTTTTTCTTTTTTTTGGGCTTATTTTCATTTCTTGCTATCTCCTTCTGTAGAGATAGGTTTATCCTACCCTCCGGTAAGAGTGGAATTTTTCGACTACACTAGAGTTCCTTTTATTAATACATTGATTTTGATAAGATCTGGGTTAACAGTTACACTTAGACATTTTTTTTTT---ATT---GAGAATAAAAAAAAGTTGGGATTATTTTTTCTTTTCTTAACTATTTTTTTAGGTATGTTATTCACTTTTTTCCAATTAATGGAATACAGA---------AGATCTTTC------------TTTACTATTAGAGATGGAAGATTTGGGTCTAGATTTTTTGTATTAACTGGATTTCATGGAATTCATGTTTTACTAGGATCTTTATTT---CTTTTAATCTCTCTATTTCGGATGTGTAATCTTAATTCT---AATATTACCAGTCTCTTGAGGTTTGAGTTGGCTTCTTGA------TATTGACATTTTGTA---------GACGTAGTTTGAATTTTTCTT---------------------TATTGTTTTTTA---------------TATTATTTAATTGAT------------------------------------
>Abacarus_oplismeni_GD121
---------------------------------------------------------------------------------------------------------------------ATGATAACCAAATTACATATGTACATACTAATGGAACAAAGAATTTTCCCTCTTATCAGTAGAATATCTGCTTTAAGATTCACTCTATCTGCTTGCACATTTTTGAAG---TTTAAGGAAGTAAGAATATTTATTTTTAGGATTACAAGA------ATATTATTTTGT---GGATTATTATGATGAAGATCTTACACATCAGAGATCAACTTTCAGGGA---AAGTTT------------------------------TCAAAAGGAATAGTTAATTGTTTAAAAATATCAATATTACTATTCATTAGATCTGAAATTTTCTTATTCTTTTCTTTTTTTTGATCCTATTTTAATTTTTCCTTGACTCCTTCAATAGAAATGGATTTTTCTTGACCACCTAAAGGAATCATATTCTTCAATCCAATTGAAATTCCTTTAGCAAATACGTTAATTTTGCTAATATCTGGTGTAACAATCACTTATAGGCACCATTGTTTA---ATA---ATAGGATTAATAGTTACATCTATATCCTTCTTAACATCGACTTATTTATTAGGATTAATTTTCAGAATTTTTCAAGGTTTAGAATATATT---------AGATCATTC------------TTTTCTTTAAACGATTCTGTTTTCGGATCAACTTTTTTTGTATTAACTGGATTTCATGGCATACACGTTTTAGTAGGAACTTTTTAT---TTAATTCTAGTTTCTTTTTACATAAATCAAATAAAATCA---ACAATAAATGAATTTACTAGATTTGAAATGGCATCGTGA------TATTGACATTTTGTT---------GATTTAGTTTGAATTTTTTTA---------------------TATTTTTTTATT---------------TACTACTGTTCAATA------------------------------------
>Abacarus_bambusae_GD118
---------------------------------------------------------------------------------------------------------------------ATGATCAACAAGACTCATTACTATTTTCTTATGCAATCTAGGCCTTGACCCCTAATTATTAGAATTTCATCATTTAATTTATTCTTATCTTTTTTAATTTTCGTTAAA---TATTCTTTATCCATATATTTTTTATTTTCTTTAATTATT------TCTTCTCTTTTT---TCTTTCTTTTGATGAGTAAATTATAGATTGGAATTTAATTTAGAAGGA---AAAAAT------------------------------TCTTTCTCCTTGGAAACAGGAATCAAGATCAGAATAATTTTATTTATTTCTTCTGAAGTTTTCTTCTTTTTTTCTTTTTTTTGAACTTATTTTCATTTCTTTCTTAACCCTTCTTTAGAATTGGGTTTAAGATGGCCTCCCCTAAACGTGGAGTTTTTCGATTTTTTAGGAGTCCCTTTAATCAATACACTTGTTTTAATAAGTTCTGGGTTTACCGTAACTGTCAGGCATAGCTATCTC---CTC---AGAGGCAAAATGAAAAGAGCATCTTTTTGACTAATTTGTAGAGTTTTTTTGGGGTTGCTATTTTCCATTCTCCAATACTCAGAATATAAA---------AATTCTTTT------------TTTTCAATCAGAGATAGAAGATTTGGTACTTCATTCTTTATGTTAACCGGATTTCATGGAATTCATGTTATTATTGGTTCTATCTTT---CTACTGACTTCCCTTATTCGTTTCTTACTGTTATCTAGC---TCTTCAATGAATTCTTTAAGATTTGAGCTTTCCTCTTGG------TATTGGCATTTTGTA---------GATGTAGTTTGAATTTTTCTT---------------------TATTGTTTTTTA---------------TATTATTTATCTAAC------------------------------------
