# Supplementary material for: Phylogenomics resolves the higher-level phylogeny of herbivorous eriophyoid mites (Acariformes: Eriophyoidea)
Source: BMC Biol. 2024 Mar 22;22:70. doi: 10.1186/s12915-024-01870-9 (PMC10960459; doi:10.1186/s12915-024-01870-9)
Supplement: Supplementary file 3 — Additional file 3. Original untrimmed alignments by Gblocks v0.91. [file 12915_2024_1870_MOESM3_ESM.zip › Additional file 3/NU/NAD1.fasta]

>Zygoribatula_sp1.
---------------------------------------------------TTGTTTTTGGGGTTTTTTTGGGAACCAACCCCAAAAACAGTTTTGTATGTCTTTGATTTT------------CTGTTA------TTTTTAGTAGGTGTTTTGTTAAGGGTTGCTTTTTTTACATTGGTTGAGCGTAAGGTTTTGGGTTATGTTCATTTTCGTAAAGGTCCCACTAAAGTTTTTTATTTTGGGTTGTTTCAACCTATTGCGGATGCAGTTAAGCTG------------TTTTCTAAAAGA---GTTTTTAAGGGTCATAAATTTTCTTTTTATTATTTTTTAGTGGGCCCTTCAATT---GGGCTCTTTTTGATGTTTATTTTATGG---GGTTCTTATGGTCAC---------------TATTTTGGGTTATACGGAAGTTATTTT---TCTTTTTTGTATATTTTTTGTTTTATGAGGCTGGGTGTTTATTTTCTTTTGTTATGTAGTTGGGGGGGTAATAGAAAGTATGCTTGATTAGGG---------------------------------------------GGATATCGTTCTGTTTCTCAGACGGTCTCTTATGAGGTCTCATTA---ATTTTTTTTGTG------------------------------------------------------------TTAGCCATTGTATATTTATTGTGTAGT---------TAT---------GATATCTCTATC------------TTT---------------------------------------------------------------------TATTTTTATCAG---TCGGGGTTTTGGTTTGTTTAT------------------------------------------------TTA------TCTTTTTTATTTTTTTTAGGCTGAGTATTCATT------------ATTTTGGCTGAAAGGAATCGGACTCCTTTTGATTTTTCTGAGGGTGAGTCTGAGTTGGTTTCTGGTTTTAACGTTGAG---------------TATGGGGGAGGTGTTTTTTCTTTAATTTTTATTTGTGAGTATGGTATAATTCTTTTTCTTTGTTTATTAACGGTTGTTTTATTTTTAGGAGTGAATAGCTTT---------------TTTTTTAAATTTCTGTTTTTG---------GGGTTTTCTTTTGTTTGAGTT------------CGGTGTTGTTTT---------------------------------------CCTCGT---------TATCGTTATGATATGCTG------------ATGTACAGGGCT---------TGGAAAGTTGTTTTACCGGTTTCTCTTTTTTATCTTGTTTTATTTTTGGTTTGTTTTTTC---------------------------------------------------------------------------------
>Z392
------------------------------------------------------------------------------------ATGTCAGTGTTTTTTTTAATTAAAAAT------------TTGCTT------CTATTAATTCCTGTTCTTGTTTCCGTAGCATTTTTGACTTTGTTAGAGCGTAAAATTTTAAGATTAGTAGGCTCCCGTCTTGGGCCTAATAAGGTTTCTTTCTATGGTTTACTCCAACCAATTGGAGATGCTGTAAAGTTG------------GCTAATAAACAG---TCAAATAATCTTTCTAGTTTTTTTAACTTTTTTTATTATTTTAGTTGTGTGGGA---ACTTTTTTTTTGTCCCTTTTTATTTGA---TATTGTAGGTTGTTT---------------AATCCGAGAAGCTTCTACTATAAATTT---AGTTTTATAATCTTTTTTTTTGTTTTAGCTTTGAATTCTTTAATGCTTATGCTTTCTGGGTGAAGAATTTTTGGGAAATACTCTTTAATTGGA---------------------------------------------ATGCTTCGTTCAGTTTCTCAGCTGATTTCCTATGAGGCTGTTCTT---TACCTCTGTATT------------------------------------------------------------TTCTTCTTATTGTCTTATTACAATTAT---------TTT---------GATTGTGGTTCA------------ATTAAGGAT---------------------------------------------------------------AACTTT------------------------TTATGA------------------------------------------------GGAGTTTTATTACCTTTTACCTTTATAGTGTGGCTTCCTTCA------------TTTTTAGCTGAGTTAAATCGTAGCCCTTATGATTTTTCTGAGGGTGAGAGAGAGTTGGTAAGAGGGTTTAATGTAGAT---------------TTTGGCTCTTTTGGTTTCACTTTGATCTTCTTAAGTGAATATGGCAATATTTGCTTCTTTTGCCTTTTTAGGTCATATATTTTTTTTTGTTCA------AATATTTATATC------------TTTTTTTTTTTTTTT---------TTTTTTTTTGTAATTTGGATT------------CGTTCAGTACTT---------------------------------------CCTCGT---------TACCGCTTCGATAAGCTT------------ATATCTCTTTGC---------TGAAAATTTTATATTCCTTTTCTTACT---TTATATTTTATTTATTTTCTTATTTTTTTGTAC------------------------------------------------------------------------------
>Z382
---------------------------------------------------------------------------------------------ATTTTTTTTTTCAAATAT------------TTGGCT------GCCATCATTGGTTCACTATTAAGTGTTGCTTTCATTACTCTTGTGGAACGGAAGGTTTTAGGATTGATTGGTTTACGTTTAGGTCCCAATAAAGTTTCTGTGTACGGTCTTCTCCAACCTATCTTTGATGCGGGAAAGCTA------------GCTAATAAACAA---GTTAATCTTATTTCTAACTTCTCCTTTTTTTTTTATTATCTAAGTTCTTTTCTT---ATATTGTGTGGGTCTCTTGTTCTTTGA---TCTTTTTTTCCAAGG---------------GAGCCATCTATTTTTTCTAGTAAATTC---ACTATCTTATTAATTTTGATCATTTTAGGTCTAAATTGTTTAAATTCTATTGTCAGAGGCTGAAGTACATTTAGGAAGTATTCTCTTATTGGC---------------------------------------------AGAGTACGGACATTAGCCCAACTTATTTCCTATGAAGGGGTATTG---TGTTTGTGTTTT------------------------------------------------------------TTTTTTATCGTTTGGAATTTTGTTAGA---------TTC---------AACACTTACGGT------------TTC---------------------------------------------------------------------AATTTT---TTTTATATTCCT---------TTTTTC------------------------------------------------TTTTTGTTTGTCCCTTATTGTTTTTACATTTGGATTCCCTCC------------GTGTTAGCAGAGTTAAATCGTACCCCTTATGATTTCTCAGAAGGTGAGAGAGAGTTGGTAAGTGGTTTCAACACTGAG---------------TTTGGTTCAAGATCTTTCACTCTTATTTTTTTGAGTGAGTATAGAAATATTATTTTTTTTTCTTCTCTTTCTTCCTTTTTATTCTTTCTTCCT------ACATTTTTTTAC------------TTTTTTATTTTTTTC---------TTTTTCTTTATTATTTGAATT------------CGGTCTGTTCTT---------------------------------------CCTCGT---------TATCGTTTTGATAAGTTG------------ATGATGTTGGCT---------TGAAAATTTTTTATCCCCTTTTTGACT---GTTGCTTTCATTTTTTTTCTTTTTATAACA---------------------------------------------------------------------------------
>Z344
---------------------------------------------------------------------------------------------ATAAGTTTATTTAATTTT------------TTAGTA------TTACTAGTACCAGTTTTGATTTGTGTTGCTATTTTGACTCTTTTAGAGCGTAAGTTGTTAGGATTAGTAGGTTTGCGTTTAGGGCCTTTTAAAGTCTCTATAGGTGGAATTCTTCAACCTGTTTCAGACGCATTTAAGTTG------------GCTAGAAAAAGA---TTGAACTCTTTGTTTAATTACTCTTTCAGTTTTTATTATTTAAGAGGTTTTGTA---ATACTGCTATGTTCTTTATTTTTGTGA---TTTTTAGTGTTTAGG---------------GAACCAAGCCCTAGGGCTCTTAATTTT---AGGTTACTGTTTTTAATGGTAGTATTAGGATTAAATTCTTTTAATATCATTTTTTCGGGTTGAAGGACTCTCAGAAAGTACACTCTCATTGGT---------------------------------------------AGAATGCGTAGAGTAGCACAATTAGTCTCTTATGAAGCTTCTCTT---TATTTTTGTCTG------------------------------------------------------------TTTTTTCCTATTCTTTGCTATATGTGT---------TTT---------TCTTTAAGTTCT------------ATA---------------------------------------------------------------------TCTATT---TACCCTATCCAA---------TTTTTA------------------------------------------------GGAATATATTTGCCTTTATGTGTGTATATGTGGTTGCCTTCA------------ATGCTGATAGAGCTCAATCGAACTCCTTATGATTTTTCAGAGGGAGAAAGTGAATTGGTTAGAGGCTTCAATACTGAT---------------TTTGGCTCATCACTTTTTACTTTGATTTTTTTAGGAGAATATTCTAGTATTCTATTCTTTTCAGTAATTACTTATTTTTTTTTTTTTTTTTTT---------AGAAGAACT------------TTTGTATTTTTTTTT---------TTAGGGTTCACTATTTGAATT------------CGATCCGTTTTA---------------------------------------CCTCGT---------TTTCGTTTTGATTTGCTA------------ATAATGTTATGT---------TGAAAACTGTTTATTCCCCTATTGACA---ATTCTTTTTATTTTTTTAGTAATATGAATTATT------------------------------------------------------------------------------
>Z343
---------------------------------------------------------------------------------------ATGATACATAGAGTTGTTAATTTT------------TTAGCG------GTTGTTTTGCCTATTTTAATTTCTGTAGCTTTTGTTACATTAATAGAGCGAAAAGTTTTGGGGTTGATAGGATTTCGAGTAGGGCCAGGTAAGGTAAGTTTAATGGGGTTACTTCAACCTATTGGGGATGCTTTAAAACTG------------TCTAATAAGAGT---AGAAATTCTCTTTTTAATGTTTCTTTTTATTATTACTACCTAGCTGGATTTTTT---ACTATTTTTTTCTCAGTTCTGTTGTGG---TTCACATTGTTTAGA---------------GAGCCCTCCCCTATTTCTTTAAAGACC---AGTTTACTGATTATATTTTGTTTGCTCAGGCTAAATTCTTTCATTTCGGTTTTTTTAGGGTGGAGTACCACAAGAAAATATACTCTTATTGGT---------------------------------------------AGAATACGTACTGTATCACAACTGATTTCTTATGAGGCCTCTCTT---TACTTTTGTTTG------------------------------------------------------------CTGTTTTTCGTTGTAATATTTTGTTCT---------CTA---------GATATATTTAGT------------TTT---------------------------------------------------------------------AGATTT---AAAAGGGTGTCT---------TATGGG------------------------------------------------TTTTTACTCTTACCTAGAATTTTTCTAATTTGGGGGCCTTCG------------ATGCTTGCGGAATTAAATCGTAGACCTTACGATTTTTCAGAAGGTGAGAGAGAGTTAGTTAGAGGTTTTAACACAGAG---------------CTTGGCTCTGTTGTTTTCACTTTAGCTTTCCTAGGTGAATATGCTAATATTTTATATTTTTGTGTATTGACTTGTTTCATCTTTTTCAGTCAT------------TTTTTT------------TCTGTTGTTTTCTTT---------TTTGTTTTCGTGTTGTGGATT------------CGAGCAGTGTGC---------------------------------------CCTCGC---------TTACGATTTGATAAGCTT------------ATAAGAGTTTGC---------TGAAAGTTTTATATCCCGGTATTAACG---GTAATTTTTTTGTTATACGTAATTTATATT---------------------------------------------------------------------------------
>Z318
------------------------------------------------------------------------------------------------ATGCTGTTTAAATTT------------TTAATT------TTTCTTATCCCTCCGTTGATCTGCGTGGCATTTTTTACTTTATTAGAACGTAAAGTCCTTAGTCTCGTGGGCTTACGAGTAGGTCCTAATAAAGTCTCTATGTTAGGACTGCTTCAGCCCTTAGGGGACGCTCTTAAGTTA------------TCGAACAAAAGA---GTTAACTCATTAAGAAGATTTTCTCTTTTTTTTTATTATTTTTCTGCTTTAATA---ATGATTTCCATAAGGATTATTTTGTTT---TCCTGCGTCAACAGG---------------GCTCCTAGCTACCTTTCTTTAAATTAC---CCTCTTCTCATTATTTTATTAGTTTTGGGGTTTAATTCTTTGAATTCTATTTTGTCAGGGTGGAGAGCTTTTAGGAAATTTTCCCTTGTTGGG---------------------------------------------AGTATTCGGACTGTAGCTCAATTGATTTCCTACGAGGCTGTTCTT---TACCTTTGTGTC------------------------------------------------------------TTCTTTATTTTTTGTCTTTCTAATTCT---------TTC---------GATTTAGACAGA------------TTC---------------------------------------------------------------------AATTTT---TTAAGTTTGGAT---------TTTATT------------------------------------------------TTCATCTTAATTTTTCCTTGCTTTTTAATTTGGATCCCTACA------------ATTTTAGCTGAGTTAAACCGAACCCCCTATGATTTTTCAGAAGGAGAGAGGGAATTAGTAAGAGGATTTAATACAGAA---------------TTTTCTTCTTCCTGTTTCACTTTAATTTTTCTCGCTGAGTATGGTAGAATTTTATTCTTTTCTATTTTTAGTTCTGTACTTTTCTTTAGTCCA---------ATTTTTTTA------------ATTCTCTTTCTCTTT---------TTTTTTTATTTCATTTGGATT------------CGATCGGTTCTT---------------------------------------CCTCGG---------TTTCGATTCGATAAGCTT------------ATATCTATTTCT---------TGGAAGGTTTTCATTCCTCTTTTGACT---ATTGTCTTTATCTTATTTTTTAGTTATTTTAAT------------------------------------------------------------------------------
>Z296
------------------------------------------------------------------------------------------ATTTTTTTCTTATTAAAGTAT------------ATTTTG------TTAGTGGGCCCAGCTCTTGTATCTGTAGCTTTTTTGACTCTTTTAGAGCGTAAAGTTCTAAGAATTGTGGGTTTACGTTTTGGCCCAAATAAAGTTTCTTTCTTTGGGATTCTTCAACCTATTACGGATGCTTTAAAGTTG------------TCTAATAAATCT---GTTAATGTCATAACTAATTTCTGTTCTTTTTTTTATTATTTTTCTTGTTTCATC---ATGTTAATAATGTCCTTGATATTATTT---TCTTTTTTTTTCTGC---------------TTTCCTCTACCTTTTTCCTTTAAGTAT---TCTATCCTGCTATTTTTTTTAGTCCTAGGAGTCAATTCTCTTCAATCTATTATAGTTGGGTGGTCAGCTTTCAGTAAGTTTTCCTTAATTGGG---------------------------------------------AGTATTCGCACTGTCTCTCAGTTAGTCTCTTATGAAGGGGTTCTT---TATTTATGTGTA------------------------------------------------------------TTTTTTTTTGTTATAATTCTTTGTTCT---------TTT---------GAGTTTGATTCT------------CTA---------------------------------------------------------------------CCTTTC---TTAGGAGTTAAC---------TTTTTT------------------------------------------------TTTCTCTTTTGTCTTCCCTGCTTTTATATCTGAATTCCAACT------------TTTTTGGCTGAGTTGAATCGCACTCCTTTTGATTTTTCGGAAGGGGAGAGTGAGCTGGTTAGGGGTTTTAATACTGAG---------------TTTGGTTCTTCTTCCTTTACTTTAATTTTTCTTTCAGAATATAGGAATATTATTTTCTTTTCTATTCTCACTTCTTTTTTATTTTTTTATCCT---------ATTTATTTC------------TTTATTTTACTTAGA---------GTTTATTTTGTTATTTGGATT------------CGTTCTGTCCTT---------------------------------------CCTCGC---------TACCGTTTTGATAAGTTA------------ATGTATTTATCT---------TGAAAGTTTTTCATTCCTTTTTTGACT---ATTTTTTATGTTTTTTTATTTGTTTATATTATT------------------------------------------------------------------------------
>Xenillus_tegeocranus
---------------------------------------------------TTGTGGATCAATAGAAAAAATGATCAAATAACCCAAATACACAAAATAAGAATAGACTAC------------GTGGGA------ATCCTAGTGGGGGTATTACTAAGAGTAGCTTTTTTTACCTTAAACGAACGTAAAATTATAGCCTACATTCATTACCGAAAAGGCCCAGCTAAGTTATATTTTTGAGGTTTATTACAACCTATATCAGACGCTGTAAAATTA------------TTCTCAAAAGAA---TCTTTTAAAGGGTATCAATTCAACTACTTTATCTTCATTCTAGCCCCTTTTCTG---GGGCTATCCCTGATGCTAATCCTATGA---TCAACCTACCCCAGG---------------ATGTCTGGACTACATGGAAGATATTTT---TCTATAATCTATGTGTTTTGCTTTATAAGAATAATAGTATTCTTCCTTCTTTTTTGCGGTTGGGGGCCTAGAAGAAAGTACTCATTGATAGGG---------------------------------------------ACGTATCGATCAGTCTCACAAACTATCTCCTACGAAATCTCCCTA---ATCTTTTTTGCT------------------------------------------------------------TTAACTTTAGTATATATCTCTTTAAAC---------TTT---------GATTTTTTACTT------------ACA---------------------------------------------------------------------GCAACATTCCAA---CAAAATTTTTGATTCTGTTTT------------------------------------------------ATC------AGATTGATTATATTACTAGGATGGTCCTACGTC------------TGTCTAGCAGAAACAAATCGAACTCCTTTTGACTTCTCAGAAGGAGAATCTGAACTAGTTTCAGGATTCAACATTGAA---------------TACAGGGGGGGGATTTTTTCTTTAATCTTTATTTGTGAATACGGAATGATTGTTTTCATTTGCCTGATAAGAAACATACTTCTGATAGGAGCGGCAGACTTC---------------ATTATAAAAGGATTAGTTATA---------TGTATAACATTTATCTGAATC------------CGTTGTTGTTTC---------------------------------------CCGCGC---------CATCGGTACGATTTACTA------------ATAAAAAACTCA---------TGAAAAATCATTCTACCCCTAATTATACTTTCACTAACCCTAGCTGCATCTTTATTCTACATA------------------------------------------------------------------------------
>Walchia_hayashii
------------------------------------------------------------------------------------------------ATGTTTATTCCTTTC------------TTTTTG------ATGGTGTTGTTTGTAATAATTTCTATTGCTTTTTTTACTTTAATGGAGGTTCGCTTTTTAGGTGTGATTCATCAGCGAATAGGACCTATGAAGGTTGGTATTATTGGGATTTTTCAACCTTTTGGAGATTTTGTAAGGTTG------------TTTGGTAAAATA---ATGTGGTTTCCTAAAAAAATGGAGAGGGTTTTGTTTTTTTTTTCTCCTTTATTT---TCTATTTTTGTTGGTGTGGTTGTTTGA---GCTTTTTTTGGAACT---------------TATTATCCTGTTAATAGTGTAAGTTGA---AGTGTTCTTTCTTTTTTTTTGTTAAGTGGGATTTTGGTCTATTTTTTGCTTATAATAGGTTGATCTTCTGGTTCTTATTATTCTTTGTTGGGA---------------------------------------------TCTTTTCGGTCTGTTTCTCAGGCTATTTCTTATGATGTTGTTTTG---TTTTTTATTTTG------------------------------------------------------------TTACCTTTTTTGAGATTTTTTTTTTGT---------TTT---------AAGATGGGAGAG------------ATT---------------------------------------------------------------------TTC------TTGTTTTCTTTTTTTTCTTGTTTTTTA------------------------------------------------AGT------TTTCCT---TTTTTTTTGATTTGGTTGTTTTCT------------TGTTTAGCGGAGTCTAATCGTTCTCCTTTTGATTTTTCTGAGGGTGAATCTGAGCTTGTTTCTGGTTTTAATACTGAG---------------ATTTTGGGTGGATTTTTTACTTTCATTTTTATTACTGAATATGGTTTTATAATATTTTTGGGATTTATGACTGTTTTATTTTTTTTAGGATTTTCTTTTTTT------------TGATTGAGGCATTTGATTGTGATT---------TCTTTT---TTTTTGTTGGTT------------CGAGGGGTTTAT---------------------------------------CCTCGT---------ATGCGGTTTGATGTTTTA------------ATAATAATAGTT---------TGAAAGAAGTTTCTTCTTTTTGTAATTTTTGTTATGGTTTTT------TTGTTTAGTTATGGTTAT---------------------------------------------------------------------------
>Vittacus_cannabus_HEN44
---------------------------------------------------------------------------------------ATAATTTTAAGATCTTTAAAGTTT------------GGCTTT------CTCATTATTCCATCTTTAATTTCAGTAGCATTTTTGACTCTGCTAGAGCGGAAAGTGTTGAGAATTGTAGGATTTCGAGTTGGCCCAAATAAAGTTTCCTTTATAGGTTTACTTCAGCCTGTTTCAGATGCTGTTAAATTG------------GCTAATAAATCT---ATTAATTACTTAACTAACTTTTCTTTTTTCTTTTACTATCTATCTTCTTCTCTC---ATGATTTTTATGAGGTTAGTCCTTTTT---TACACCTTATTTTCT---------------TTTCCTTCTCCAATTTCTATAAAATAT---AGAATCTTATTATTTTTTTTAGCCTTAGGTATTAACTCTATGAACTCTATTTTTTCTGGTTGGAGGGCTTTTAGAAAGTTCTCCTTAATTGGT---------------------------------------------AGAATTCGTACGGTTTCCCAGTTAATTTCTTATGAAGGTGTATTA---TATTTATGTATT------------------------------------------------------------TTTTTTTTTCTAATTTGTTCCTGTAGA---------TTC---------GAGTTTGACTCA------------TTT---------------------------------------------------------------------TATTTC---CTACCAATTAGA---------ATTTTT------------------------------------------------ATGCTTTTCAGGCTTCCATGCTTTTATATCTGGATTCCTACT------------TTTTTGGCCGAACTAAATCGTACACCTTATGATTTTTCTGAAGGTGAGAGAGAGCTAGTTAGAGGTTTTAATACGGAA---------------TTTGGATCCTCTTCATTTACCATAATTTTCTTAGCTGAATATAGGAATATTATATTTTTTTGTATCCTATCTTTCTTTTTATTTTTTTTTTCT---------ATCCCTCTT------------TCTATCTTTTTTTTT---------CTCTATATAGTTATTTGAATT------------CGATCTGTTCTC---------------------------------------CCCCGT---------TATCGTTTTGACAAGCTT------------ATATCTCTATCC---------TGGACTTTCTTTATTCCTTATTTAACC---TTATTTTATATTTTTTTCTTTTTA---------------------------------------------------------------------------------------
>Vitex_agnus-castus_L._S152
---------------------------------------------------------------------------------------ATTAGTGTTTTACCCATTAAATAC------------TTTTCT------CTGGTTATCCCTTGTTTAATTGCTGTAGCATTTTTAACTCTTTTAGAGCGTAAAGTCCTAAGAATTATTGGTGTTCGGCTAGGTCCTAATAAAGTCTCTATACTAGGGTTACTCCAGCCAATCGCCGATGCCGTTAAACTT------------GCGAATAAATCT---ACTAATATCATGTCCAACTTTTCTTTTCTTTTTTATTACATTTCTTCTATCTTT---ATGTTTTTTATAGCTATTTTACTCTTC---TGCACTCTGTTTTCT---------------TTCCCCACCCCTGTCTCTTTAAAGTAT---TCCGTGTTGATTTTTTTTCTAGTTTTAGGATTTAATTCCCTTAACTCTATCTCAGCAGGATGAAGGGCCTTCAGTAAATTTACTCTTATTGGA---------------------------------------------AGAATTCGAACCGTCTCCCAACTTATCTCTTATGAGGCTGTTCTT---TACTTATGTCTA------------------------------------------------------------TTTTTTTTTACAATTCTTATTTGTTCT---------TTC---------GATTTCGATTCT------------TAT---------------------------------------------------------------------AACTTC---AATCTATTGTTT---------TTATTT------------------------------------------------CTCTTATGTTGTTTACCCTGTTTTTATGTGTGGGTACCTACT------------TTTCTAGCTGAGCTTAATCGTACTCCTTACGATTTTTCTGAGGGTGAGAGTGAACTAGTTAGGGGTTATAACACGGAA---------------TATGGGTCTCTCGGCTTCACTTTAATTTTTCTAGCTGAGTATAGTAATATTATTTTTTTCTGCCTTCTTTCTTCTTTTTTGTTTATATTCCCT---------ATTTTTTTA------------GGATTTTTTATCATG---------GTTTATTCAGTAATCTGGTTT------------CGCTCTGTCCTC---------------------------------------CCTCGT---------TACCGATTTGACAAGCTC------------ATGTATCTATCA---------TGGAAATTTTTCATTCCCTTTTTAACT---TTTTTTTATGTTTCTGTAATTATTTTTATA---------------------------------------------------------------------------------
>Vasates_sp.nov._Z327
---------------------------------------------------------------------------------------------ATTTCTATTTATAATTCC------------TTAATT------TTAGCTATTCCTCTTTTAGTGTCGGTCGCTTTTTTGACCCTTTTAGAACGTAAGCTTTTAAGCTTGGTAGGTTCTCGTGTGGGACCTAACAAAGTTTCTTTTTTTGGTATTCTGCAGCCTTTGGGGGACGCTGTGAAGTTA------------GCTAACAAAGAA---ATTAATTTTCTTACCAATTTTTCTTCGTTTTCTTACTACCTTAGTTCCATCTTT---ATGATGTTTAGCAGAATTGTCTTATTC---AGTATAATATTTTTA---------------GATCCTAGGTTTGTTTCCTTTAAATTT---AGCGTTGTCATGATTCTCTTGGTTTTGGGTTTTAATTCTCTAAATTCCATTATTAGTGGCTGGAGCACTTTTGGAAAGTTTTCCCTAATCGGT---------------------------------------------AGACTTCGTACTGTTAGCCAACTGATTTCTTATGAAGCTTCTCTT---TACTTATGTTTT------------------------------------------------------------TTTATTTTTGTCTTTATATACGTTAGA---------TTC---------GACATGTCGGAT------------TTT---------------------------------------------------------------------TTTAGT---TTACATATCTCT---------CTTCTG------------------------------------------------TTTATTTTCGCCCCTGTTTTCGGGTATATTTGGTTTCCAACT------------TTCCTTGCGGAACTCAATCGGAGCCCCTATGATTTTTCTGAGGGGGAGAGCGAGTTAGTTAGGGGGTTTAATACAGAA---------------TACGGCTCAGGGGGTTTTACCTTGATTTTTTTGGCCGAATACGGAAATATCATCTTTTTTTGCGTTCTTTCTGGAATTTTCTTTTTTTCCAAT------------CTCTTA------------GGAATTTTTTATTTC---------TTTTTTTTTGTTATTTGAATT------------CGCTCAGTCCTC---------------------------------------CCTCGG---------TTCCGGTTCGATAAGCTC------------ATGTCCTTGGCT---------TGGAAGTTCTCTATCCCCTTTTGTACT---TGTTGTTTCCTTTTTTACTTTGTTTTAAGACTC------------------------------------------------------------------------------
>Trombiculidae_sp4.
---------------------------------------------------------------------------------------------ATGTTGGGGCTTTTATAT------------CTTTTG------CTAGTTATTTCAATTCTTATCTCTGTGGCGTTTTTTACTTTGTTAGAAGTTCGTCTTTTGGGTCTTATTCATCAGCGGTTTGGCCCGAATAAAGTTGGATTTGCTGGTTACTTTCAGCCCTTCTCTGACTTTTTAAAGTTA------------TTTAATAGGGGA---TTTTGATTTCCTTCTTTTTCAGACACTTTTTTCTATTTTTTCTCCCCATGCTTG---GCTTTGCTTGTAGGATTTTCTTTATGA---GTTGTTTATATCGGT---------------AGCTTTTCATTGTTTTTTGTTTGCTGG---GGATCTATTTATTTTTTTTGCCTATCTAGTTTGATTGTTTTCTTTTTATTGTTTAGAGGTTGGTCTTCTGGCTCCTCCTATTCCTCTTTGGGT---------------------------------------------TCTTTTCGTTCTTCTGCTCAGGCCGTCTCATATGAAGTTGTAATG---ATTTTTGTTGTT------------------------------------------------------------TTTTGTTTGGCCTTTTTTGGGGGAGCT---------TTT---------GATTTTTATTTT------------TTT---------------------------------------------------------------------ACGGTTTGTCTGGGGGGAATTAGTGTTTGGTTTTAT------------------------------------------------TCT------TTCCCT---TTATTTATATGTTGGATTATTTCT------------TGTTTAGCTGAGTCTAGTCGTGCTCCCTTTGATTTTTCTGAGGGGGAATCTGAATTAGTTTCTGGATTTAACACTGAA---------------TATTTGGGGTCTTTCTTTGCTTTTATTTTTATTGCTGAGTATGGATTTATATTGTTTTTGGCTTGCTTTACTTCTTTGCTCTTTTGAGGGGGAGTTTTAATT------------TGATTGGTTTCTTTGTCTTTATTG---------ATGTTT---TTTATTTTGGTT------------CGGGGGGCTTAT---------------------------------------CCTCGT---------TTTCGTTTTGATTGATTA------------ATGTATTTTATA---------TGAAAGATTCTGTTGCCTTTAATTATAGGATTGTTTATTTTTTCTTTGTCTTTTAGTTTTTTT------------------------------------------------------------------------------
>Trisetacus_ehmanni_Z341
------------------------------------------------------------------------------------------------------------------------------ATT------GTATTATTATCAGTACTTTTATCAGTTGCTTTTTGTACTCTTATAGAACGTAAAATTTTGGGTCTTATTGGCTTGCGTGTAGGACCAATAAAAGTTTTAGTTTTAGGTATATTACAGCCTTTTTCAGATGCTTTTAAATTA------------GCTGGAAAACAG---GATAATTTAATTTCTAATGTGTATAACTTTTTATTTATAATTATTGGACTATTA---TTTTTGATTTCTTCTCTTATTTTATGATGTTCTAGTACTATTTTT---------------ACTTCTAAT---TTTTCTATTAGAATA---GATTATTTAATTATTTTATTAGTTTTGTCTTTTAATACTATTTTTATTCTTTTAATGGGTTGGGTTTCATTTTCTAAGTTTCCAATTATTGGT---------------------------------------------AGAATTCGTGCTTCAACTCAAGCTGTTTCATATGAGCCTTTAATT---ATTATTATGTTT------------------------------------------------------------TTAATATCTTGCTTTGTTAATGGTAGG---------TTT---------AGACTTAGATCA------------------------------------------------------------------------------------AGA------TTTAATTGTTCG---------TTATTA------------------------------------------------TTTATTTTTCATCCATTATGTTTGATATTTTGGTTAGTTGCT------------GTTTTAGCAGAAATGGGACGAACTCCTTATGATTTTTCTGAAGGAGAGAGTGAATTAGTTAGTGGTTTTAATACTGAG---------------TTTGGTTCAAAGAATTTTTCTTTTATCTTTTTGTCGGAATATTCAAATATTATTTTTGTTTCTACTATTACTATAGTTATTTTTTTTTTT---------TATAGCATTTAT------------TTATTTTCATTTTTA---------CTTTTTTGGTTTGTATGGATT------------CGATCTGTATTA---------------------------------------CCTCGT---------TCTCGTTTCGATTTTCTT------------ATAAGTTTGTCT---------TGAAAATTTCTTATTCCTTTTTTTACT---TTTTATTTAGTAGTTTCAATTATTTTTTCT---------------------------------------------------------------------------------
>Trimeroptes_luanchuanensis_Z322
------------------------------------------------------------------------------------------TTGTTAGTATCTTTTAAATAT------------TTTTTT------ATTTTATTAATAGTTCTTATTAGGGTCGCTTTTATAACATTATTAGAGCGTAAAGTTTTAAGTATCATTGGATTTCGAGTAGGGCCTAATAAAGTCTCATTTGGTGGGTTTTTACAACCTTTAGGAGATGCTGTTAAATTA------------TCTAATAAAGAA---GTTAATAATCTTACTAATTATTCTTTTTTATTTTATTATTTAAGTTCTTTTTCT---TTATTATTTTCTTCTTTACTAATTTGA---AGTTGTAGTTTTTTT---------------GAACCGTTAGTCCTTTCTTATAAATTT---AGATTTATTTTTTTTTTCATTTTATTAGGATTTAACTCTCTTAATTCTATTTTAAGTGGGTGAAGTACTTTTAGTAAATTTTCTATTATCGGC---------------------------------------------AGTCTTCGTACAGTCTCTCAACTTATTTCTTATGAAGCCGTTTTA---TATTTGTGTTTA------------------------------------------------------------TTTTTTATTTTTTTTTTATATAATTCT---------TTT---------TTGATTTACAAT------------ATT---------------------------------------------------------------------AATTTT---TATTCTGTCTTT---------TTTTTA------------------------------------------------TTTTTTTTTTTACCTTTTTGTTTTTATATTTGAGTTCCTTCT------------TTTTTAGCTGAATTAAATCGGACTCCTTATGATTTTTCGGAGGGTGAAAGAGAGTTGGTTAGAGGTTTCAATACTGAG---------------TTTGGTTCTGGATTTTTTACTTTTATTTTTCTTTCTGAATATAGAAATATTATTTTTTTTTGTTATCTTACTTCTTTTATTTTTTTTAAAATT------AACTTTTTTTTT------------TTTTTTTTTTTTTTT------------TTTTTTGTTATTTGAATC------------CGGTCAGTACTT---------------------------------------CCACGA---------TTCCGTTTTGATAAGTTA------------ATATTTTTATGT---------TGAAAATTTTATATTCCTTTCCTTACT---ATTTTTTTCTTTTTATTTTTAAATTTTTTTTTT------------------------------------------------------------------------------
>Trematuridae_sp.
------------------------------------------------------------------------------------------ATTTTATCTTTTTTAATGTAT------------TTTATT------TTAATGGTAATAGTGTTGGTTTGTGTAGCTTTTGTTACTTTATTGGAACGAAAAATTTTAGGGTATATTCAATTTCGTAAGGGTCCTAATAAAGTTGGGTTTATAGGATTGTTTCAACCTTTTGCTGATGCTATTAAGTTG------------TTTAGAAGGGAA---AAAAATGATTTATTAATATATAATGTTATTTTGTTTTATATGGCCCCTTTAGTT---GGATTAGGCTTAATATTAATACTATGA---TTAATCTATCCTTGGAATAAAGAGTTTGTATTTAAC------------------TAT---GATATTATTTTTATTATGTGTGTTTCTAGAATAAGTGTATATGTAGTATTAATTTCTGGGTGGTCTTCTAATAGAAAATATAGATTAGTGGGG---------------------------------------------GCATATCGTGGTGTTGCTCAAACAATTTCTTACGAGGTAAGTCTT---TCTTTTATTTTA------------------------------------------------------------TTAAGACTGATGATTTTTATTGGAAGA---------TAT---------AGAATTTTTTAT------------TTA---------------------------------------------------------------------ATTGATATGCAA---GAATATTTAAGTTATTTTATG------------------------------------------------GGA------TTTTTTATTTTAATAGTTGTTTGATTAATCTCC------------TTTATAGCAGAAACTAACCGTACTCCATTTGATTTTTCGGAGGGAGAATCTGAACTAGTATCTGGGTTTAATGTAGAA---------------TACGGTTCAGGGGGGTTTGCTTTACTTTTTATGGCTGAATATGGTAATATTATTTTTATAGGGTTTTTAACTGCAATTTTATTTATAGGAAGAGGCGGGTAT---------ATTATATTT---GTAATATTAATTTTT---------GTAATATTTTGTCTTTTAATT------------CGAGGTACTTTG---------------------------------------TGTCGT---------TTTCGTTATGATAATTTA------------ATAATAGTTGCT---------TGAAAAAATATATTACCCTATTCTTTATATTATTTTTTATTTATTTTTTTAGTAATAATAATATTTAAT------------------------------------------------------------------------
>Tityus_serrulatus
---------------------------------------------------------------------------------------ATCATTAAAAACTTTATTTCTTAT------------TTAATT------ATCTTAATTCTAGTACTTATTAGAGTAGCCTTTTTCACCTTATTAGAACGTAAAGTTTTAAGATACATACAAATTCGAAAAGGACCAAATAAAGTAGGTCTTATAGGATTATTACAACCTATTTCAGACGCTTTAAAATTA------------TTTACTAAAGAA---ATTTTAACTTTAGAAAATTGAAACTTAATTCCATTTTTATTATCACCATTAATC---GGAATAATGATTGCATTATTATTATGA---ATCCTTTACCCACAA---------------TTATTTCACTTTATAGATATAAAGTGA---GGTCTTTTGTTTTTCTTATGCTGTTCAAGAATCAGAGTTTATCCTATTATTATCGCTGGATGGTCTTCTAATTCTAAGTACGCTTTATTAGGA---------------------------------------------GCATATCGAGGAGTCGCCCAAACAATTTCCTACGAAGTTAGATTT---TCTCTAATTCTT------------------------------------------------------------TTTTCCATTCTCTTAATTACTTCCACT---------TTC---------AACCTAAAAAAT------------ATT---------------------------------------------------------------------CTCTTATTTCAA---CATTATTCCTTATTATTTTTA------------------------------------------------CCA------CTTTTTCCTTTAATTTTAATATGACTAGTTTCT------------TGTTTAGCAGAAACTAATCGAACTCCTTTTGACTTTACTGAAGGAGAATCAGAATTAGTATCAGGGTTTAATGTTGAA---------------TACATAAGAACCAGTTTCGCTCTAATTTTCATAGCAGAATATGCAAACATCTTATTTATTTCTCTATTAACAAGAATTTTATTTTTAGGACCCTATTTATTA---------TTTTTT------AAAACAACTTTAATT---------GCTTTCTTCTTTCTATGAGTA------------CGAAGAACCTTT---------------------------------------CCACGT---------TACCGATATGATAAATTA------------ATAAATTTAGCT---------TGAAAGAGATTTTTACCTTTTACATTGAACTTCCTATTTTTCAGTTTCATTTTAAAAAGTATACTA---CATATTTAT---------------------------------------------------------------
>Tetra_suspensae_SD22
------------------------------------------------------------ATGGGGTACCTTCCAAGATTGATTTCCTCTTTTATTTTT---------TTT------------GTTCTT------CTCTCTATCCCCTGCCTTGTTTGTGTTGCTTTTTTCACATTACTAGAGCGTAAATTATTAGGCTTGGTGGGACTGCGCTTGGGGCCTTTTAAAGTTTCATTTTTAGGGATTCTTCAACCTATTGGGGATGCTATCAAGCTC------------TCTAATAAAAGA---ATTAATAGACTTATAAGTGTCTCTTTTACTTTCTATTATTTCTCTTCTTTCATA---ATGATCTTTATGAGTTTATCTTTGTTT---CTTTTTTTAAATTTA---------------AGACCTTGCCCGGTATCTTTTAAATTT---TCTATTCTTTTATTTTTATTATTTTTAAGATTTAATTCTCTTAACTCCATTCTAGCAGGCTGGAGAGCTTTTAGAAAGTTTTCTCTGATTGGA---------------------------------------------AGTATTCGAACTGTCTCTCAGCTAATTTCCTATGAAGCTGTCCTT---TATTTAAGGTTA------------------------------------------------------------TTTTTTATTGTTTCTTGTCTTAGTTGT---------TTT---------GATTTAAGTCTT------------CTT---------------------------------------------------------------------AGTTTT---TATCCTCTTAAT---------TTTTGT------------------------------------------------TCTTTGCTCTTTCCCCCCTGCTTTTTTATCTGAGTGCCTACA------------ATGGTTGCGGAACTTAATCGAACTCCTTTTGATTTCTCAGAGGGGGAGAGAGAGTTGGTTAGAGGGTTTAATACAGAA---------------TTTGGTTCTGGATGCTTCACTTTAATCTTTCTGGGGGAGTATGGAAGTATAGTATTCTTTTGTATTCTGACTAGGGTGCTATTTTTTCTTAAT---------TTTATAACT------------TTTTTTTTTTTTTTT---------TTTTTTTTCCTAATTTGGCTT------------CGTTCTGTTCTC---------------------------------------CCTCGC---------TCTCGTTTCGATAAACTT------------ATGTCTCTTGCT---------TGAAAATTTTTAATCCCTTTTTTAACT---CTATACTATCTGATCAGTTTCTTTTTCTTATTC------------------------------------------------------------------------------
>Tetraspinus_sp._HEN26
------------------------------------------------------------------------------------TTGGTTTTAATTTATGTGCTCAAATTT------------TTATTG------ATTCTTCTTCCTCCTCTAATTTGTGTTGCTTTCTTTACTCTTTTAGAACGCAAAGTTTTAAGTATCGTTGGTTTTCGGTTAGGGCCTAATAAAGTTTCTTTTATAGGGATTTTACAGCCTATTGGAGATGCTTTGAAATTA------------TCTAATAAAAGG---GTAAATTGTTTAAGTAGTTTTTCTAATTTTTTTTACTATTCCTCTTCTTTTGTT---ATGCTTTTGATAAGACTTCTCCTTTTT---CTTTGTTTAAATATA---------------AGCCCTAATTTTTTTTTACTGAAATTT---TCTCTTTTAGTTTTCTTATTAATTTTAGGTTTTAATTCTCTTAATTCTATTTTTTCTGGATGGAGTTCTTATAGAAAGTACTCTTTAATTGGG---------------------------------------------AGAATTCGTACAGTTGCTCAACTAGTCTCTTATGAGGCTGTTCTG---TATCTTTGTATC------------------------------------------------------------TTTTTTTTAGTTATTTTATATAGTTCT---------TTT---------GATGTTAGTGTT------------ATA---------------------------------------------------------------------AGTTTT---TATTCTATGAAT---------TTAGTT------------------------------------------------TTTATTTTTATTTTGCCTTGTTTTTTTCTTTGGGTTCCCACT------------GTGTTAGCAGAGTTAAATCGGACCCCTTATGATTTTTCTGAGGGAGAGAGAGAGTTGGTTAGAGGTTTTAATACTGAG---------------TTTGGTTCGGGATGTTTTACTCTTATCTTTTTAGCCGAGTATGGAAGAATTGTTTTTTTTTCTCTTCTTACTTCTTTTTTCTTTTTTTATCCT---------CTCTTTCTT------------ACCTTTTTTTTTTTT---------TTTTTTTTTATTATTTGGATT------------CGTTCAGTTCTT---------------------------------------CCCCGA---------TTTCGTTTTGATAAGCTT------------ATAAATCTTTCT---------TGAAAATTTTTTATTCCTTTCTTAACT---TTTGTTTATTTGCTTTTAGTTATGTTTGTTGTT------------------------------------------------------------------------------
>Tetra_sp.nov._Z400
---------------------------------------------------------------------------------------------ATTTCTATTTATAATTCT------------TTAATT------TTAGCTATCCCCCTTTTGGTGTCGGTTGCTTTTTTAACTCTCTTAGAACGCAAGCTCCTAAGTTTGGTGGGCTCTCGTGTGGGTCCTAATAAAGTTTCCTTTTTTGGTATTCTGCAGCCCTTGGGGGATGCTGCCAAGTTG------------GCGAATAAAGAA---ATTAATCTTCTTACTAACTTTTCTTCGTTTTTTTATTATCTCAGCTCTAGCTTT---ATGATATTTAGTAGAATTGTTCTATTT---AGAAGAATATTTTTA---------------GATCCTAGATTTGTTTCCTTTAAATTT---AGTGTCGTGATGATCTTACTGGTCCTGGGCTTCAACTCTTTAAACTCTATTATTAGTGGGTGGAGCACGTTCAGAAAGTTTTCTCTGATTGGG---------------------------------------------AGTCTTCGCACTGTCAGCCAATTGGTTTCTTATGAAGCTTCTCTC---TACTTATGTTTT------------------------------------------------------------TTCATTTTTATTTTTATATATTTGAGA---------TTT---------GATATGTCGGAT------------TTC---------------------------------------------------------------------TTTAGT---TTACACGTATCT---------CTTCTT------------------------------------------------TTTATTTTTGTCCCTGTTCTTGGGTATATTTGACTGCCAACT------------TTTCTTGCAGAACTAAATCGTACTCCTTATGATTTTTCCGAGGGGGAGAGGGAATTGGTTAGGGGTTTTAACACAGAA---------------TATGGCTCTGGGGGTTTCACCTTGATTTTTTTAGCCGAATATGGAAATATTATCTTTTTTTGTGTTCTTTCTGGAATTTTTTTCTTTTCTAAT------------CTCCTG------------GGAATTTTTTATTTC---------TTTTTTTTTGTTATTTGAATT------------CGCTCGGTTCTT---------------------------------------CCCCGG---------TTTCGGTTTGATAAGCTC------------ATGTCTCTGGCT---------TGGAAGTTTTTTATTCCTTTTTGCACT---TGCTGCTTCCTTTTTTATTTTGTCTTAAGACTT------------------------------------------------------------------------------
>Tetra_sp.nov._Z284
------------------------------------------------------------------------------------TTGATCAATTTTATTTTAGTTAATTTC------------CTTTTA------GTTAGGATTCCTCCTTTAATTTGTGTTGCTTTTTTTACTTTGTTAGAACGGAAAGTTCTTAGTTTAGTGGGAATTCGTATGGGTCCAAATAAAGTTTCATTAATGGGAATTCTTCAGCCCTTAGGGGATGCTCTTAAGCTT------------GCTAATAAAAGG---GTTAATTGCTTAAGAAGCTTTTCTTTTTTTTTCTATTATTTATCTTCCTTCATA---ATAATGTTAATAATATTACTTTTGTAC---TTATGTTTAAACATT---------------GTGCCTAACTATTTACTCCTAAAATTC---TCTTTTTTAATTTTTCTGTTAATTTTGGGATTCAATTCTCTTAATTCTATTTTTTCTGGTTGGAGTTCTTATAGCAAGTATTCTTTAATTGGT---------------------------------------------AGGATTCGAACTGTGGCTCAACTAGTGTCTTATGAAGCGGTTCTT---TATTTATGTTTA------------------------------------------------------------TTTTTTTTAGTTTTGCTTTATAGAAGC---------TAT---------GACATTTCTTCT------------CTA---------------------------------------------------------------------AGATTT---TTTAATCCTTTT---------TTTATT------------------------------------------------TTTAGATTATTCTTACCCTGTTTCTACCTATGAGTCCCTACT------------ATATTAGCAGAATTAAATCGTACTCCTTATGATTTTTCTGAAGGAGAGAGAGAGCTTGTTAGTGGATTCAATACTGAA---------------TTTTCTTCTGGGTGTTTCACATTAATTTTTTTAGCTGAGTATGGGAATATTGTTTTTTTTTGTCTTTTAACAACCTTTTTCTTTTTTTTTCCT---------CTTTTCCTC------------TTTTTTTTTTTTTTT---------TTTTTTTTTTTT---TGGTTT------------GGGTTCGTTCTG---------------------------------------TCCTTC---------CTCGATTTCGAT---TTG------------ATAAAT------------------------------------------------------------------------------------------------------------------------------------------------------------
>Tetra_sp.nov._CA43
---------------------------------------------------------------------------------------------------ATTTTTAAGTAT------------ATTCTT------TTAGTTTTCCCCTGCTTAATCTCCGTGGCATTTCTTACACTATTGGAGCGGAAGGTGCTCAGTCTAGTCGGAATCCGCCTAGGTCCAACCAAAGTAAGGCTATTTGGGATTCTCCAACCCATTGGAGACGCGGTAAAGTTG------------TCCAATAAGTCC---ATTGTCTTGCTTGGAAGCTTTTCCACCTTTTTTTATTACCTATCCTCTTTTTTT---ATGCTACTAATGAGGCTTACAGTCTTT---AGCCTACTATCTGTG---------------ACACCCAGTGGTGTTTACTGGAAATAC---AGAATTCTGTGTTTTTTCCTAGTTTTAGGATTTTCATCTTTAAATGGAATCCTTACTGGTTGAAGTGCGTTCAGGAAATTCTCCCTTATGGGG---------------------------------------------AGAATTCGTACAGTTTCTCAGCTTATTTCTTACGAAGCAGTTTTG---TATTTATGTTTA------------------------------------------------------------TTTCTGCTGGTACTTTGTCTTAGGAGC---------TTT---------GACCTCCTCTCT------------CTT---------------------------------------------------------------------CCCTTT---TATCATTTCTGA---------TCATTT------------------------------------------------TTTTTGGTTTCACTCCCCTGTTTTTACATTTGAATCCCCACT------------TTCCTAGCTGAGCTGAACCGAACCCCTTACGACTTTTCGGAGGGGGAGAGGGAGTTAGTTAGAGGTTTTAATACTGAG---------------TTTGGTTCGGGATGCTTTACTCTCATCTTTCTCTCGGAATATGGTAATATTCTGTTTTTCTGTGTACTTTCTTCAGTACTATTCTTCTTTCCT---------TTATTCTAT------------ATTCCTTTCCTCTTT---------CTTTTTTTTGTTTTGTGGATT------------CGGTCTGTCCTC---------------------------------------CCCCGT---------TTTCGTTTTGACAAGCTT------------ATGGGCTTAGCA---------TGAAAATTTTTCATTCCCTTCTTGACC---TTTTTTTATTTGTTACTTCTTCTTTTTATTCTA------------------------------------------------------------------------------
>Tetra_qingyuanensis_Z333
------------------------------------------------------------------------------------ATCTTTCTTTTTTTCGTTTTGAAGCCT------------TTAATT------TTATGTTTACCCATCTTAATTAGGGTTGCCTTCTTGACTTTGTTGGAGCGGAAACTTTTAAGATTGTCGGGAGTTCGGGTCGGTCCTAATAAGGTTTCTTTTTTAGGAGTTTTACAGCCTATTGGGGATGCTGTTAAATTA------------AGAAGTAAGGAA---ATTAATATGCTTAGTAGTTCTTCTTTCTTTTTCTACTTTACTTCTTCTTCTTTG---ATGATCTTTAGGAGGTTAGTTTTATTT---AGTAGATTGATGTTT---------------GATCCTTGTTTGATTTCTTTTAAATTT---TCGGTTATTATGGTTTTTTTAATTTTAAGTTTAAATTCTTTAAATTCAATTATTAGAGGATGGAGGACTTTTAGGAAATTTTCACTTTTAGGG---------------------------------------------TCTCTTCGTACTGTTAGCCAACTTATCTCTTACGAAGCCTCTTTA---TATTTATGCTTA------------------------------------------------------------TTTTTTATTATTATCATTTATTGTTCG---------TTT---------GATTTTTCAGAG------------ATA---------------------------------------------------------------------ATATAT---ATTCATTTACCT---------TTAGTT------------------------------------------------TTCTTTTTTTTTCCTATCATTGGTTATATTTGGTTCCCTGTT------------TTTTTGGCAGAATTAAATCGGACTCCTTATGATTTTTCAGAAGGGGAAAGAGAGTTGGTCAGAGGTTTTAATACAGAA---------------TTTGGCTCCTCTTCCTTTACTCTTATCTTTTTAGCTGAGTATGGGAATATCGTATTTTTCTGTTTACTTAGAGGTATTTTATTTTTTTCTTCT------------TTTTTG------------GGCGGGTTTTTTTTA---------ATATTTTTCGTTATCTGAATT------------CGCTCTGTCCTC---------------------------------------CCTCGG---------TTTCGGTTTGATAAACTT------------ATGCTTTTAGCT---------TGAAAATTTTTTATTCCATTTTTGACT---TGCTTGTTTCTTTTTTACTTT---TTAACGATTCTT---------------------------------------------------------------------------
>Tetra_pyriana_HLJ98
------------------------------------------------------------------------------TTGATTTTTTCTATTTATACT---------TTT------------CTCCTC------TTATGTTTACCTGGGTTGGTCAGTGTAGCCTTTTTTACTTTGTTGGAACGTAAGTTGTTAGGTGTCATAGGGTTTCGTCTTGGTCCCTTTAAGGTTTCTTTTTTAGGAGTCTTACAACCCTTGGGAGATGCGTTTAAACTT------------TCTAATAAGAGA---GTCAATTCTTTAAGAAGTTTTTCCTTGTTTTTTTATTATTTTTCTTCTTTTCTA---ATAATTTTAATAAGTTTATTAATTTTT---CTTTGTCTTAATCTT---------------ACTCCCTGCCCGACCCATTTTAAACTT---TCAGTTTTGATTTTTTTACTTATTTTAGGGGTCAATTCTCTCAATTCTATTTTAGCCGGATGAAGAGCTTATAGTAAATTTTCCCTAATCGGA---------------------------------------------AGAGTTCGTACTGTTTCTCAGCTTATCTCTTATGAAGCTGTTCTT---TATCTATGTATT------------------------------------------------------------TTTTTTATTGTGTCTTGCTTTGGAAGC---------TTT---------GAGTTTTTAAGT------------TTT---------------------------------------------------------------------AGGTTT---TATCCTATTTTT---------TTCAGG------------------------------------------------GCTATTGTTTTTCTTCCTTGTTTTTTTATGTGGATCCCAACA------------ATGCTCGCGGAGCTTAATCGAACCCCCTTCGATTTTTCTGAGGGTGAAAGGGAGTTGGTAAGAGGGTTTAATACAGAG---------------TTTGGTTCCTCTTGCTTTACCTTGATTTTTTTAGGGGAATATGGTATAATGATTTTCTTTTGCTTAATTACTAGTTTTATCTTTTTTTCCCCC---------CTTCTTTTT------------TCTTCTCTCTTTTTC---------TTTTTTTTTCTTATTTGGGTT------------CGTTCTGTTTTG---------------------------------------CCCCGT---------TTTCGATTTGATAAACTC------------ATGTTATTAGCT---------TGGAAATTTATAATTCCTTTTTTGACT---TTATTCTATTTAATCTTTCTTTTTTTTATATTT------------------------------------------------------------------------------
>Tetranychus_urticae
---------------------------------------------------------------------------------------------ATTTTTATTTTTGAATTT------------TTATTA------ATA---CTTTTTTTACTTATAAGAATTATATTTATTACTTTAATAGAACGAAAAGTTTTAGGAGTTCTTAATAATCGAAAGAGACCTAACTTTTTTTTTATAAATAGTTTTTTTCAATCTCTAATAGATTTTATCAAATTA------------TTAACAAAAAAA---GTTTTAAAATTAAATTTTATTTTAAAAAATTTTTGAGTTTTAATAATCTTTTTC---GGATTAATAATATTTTTTTTGATTAGA---CTAAATTATCCTTTT---------------TCAAATAGTATATCATATTTTTATATA---AATTTTTTTTTTTTTTTTATAATTTATTCTTTAATAGCTTTTTTCTTTTTGCTATTAAGTTATAGATCAAATAGATTTTTCTCAATTTTATCA---------------------------------------------ATATTTCGAGTTTTAATTCAAATTATTAGATATGAAGTTGGATTA---ATATTTTTATTT------------------------------------------------------------TTTTTTCCTTTAATTCTAATAAATATT---------TTT---------AATTTT------------------------------------------------------------------------------------------------TACTTTTACTTTTTTTCTAGAAATTTAATT------------------------------------------------ATTTTTTTTTCTTTAATTTATATTTATCTTTTAGTTTTAGTT------------TCGTTAAGTGAAATAAACCGTTTACCATTTGACTTTCTTGAAAGTGAAACTGAGTTAGTTTCTGGATTTAACATTGAA---------------TATATATCTTCTTTATTTAGCTTCATTTTTTTGATTGAGTACGGTTTTTTTTTATATATAATAATACTAATTAATTTTTTCTTT---------TTTTTAAATGATTTT---------------TTTACGTTAATATTG---------ATTTTTTTTGTTATTTGAACT------------CGTTCATTTTTT---------------------------------------CCACGG---------TTTCGGTATGATAAAATA------------CTATACTTTTTT---------TGAAAAGAAGTTGTATTATTAATTATGTATCTTTATATT------------------------------------------------------------------------------------------------------
>Tetra_lycopersici_FQ
---------------------------------------------------------------------------------------------ATTTTAGGGTCCAAGTTC------------TTACTA------GTTAGAGTTTTTTCTTTATTATCTGTAGCTTTTTTAACGCTTTTAGAGCGCAAGATTTTGGGGATTGTGGGGAGACGATTTGGTCCCAATAAAGTTTCTCTTTTGGGGGTTCTTCAGCCTATTAGTGATGCTGCCAAGCTA------------TCAAACAAGCAG---ACTTCTCAACTCTCTAACTTTTCATCTTTCTTTTTTTATAGGAGAGCTTTATTT---ATACTATCTTCTAGACTGTTTTTATGG---TCCTGCTCTTTTTCT---------------GAACCTTCTCCTATTAGATTTAAATAC---CCCGTCCTGGTACTTATATTAGTTCTAGCTATCGCCAGGCTGAATTCCATTACTTCTGGTTGGGGGTCTTTTAGAAAGTATCCTCTTCTAGGG---------------------------------------------AGTATGCGTACTGTTTCCCAACTTATTTCTTACGAGTCTTGTCTG---TATATGTGTCTC------------------------------------------------------------TTTTTTGTTATTATTATTACTCTAGGT---------TTC---------GGTTTTGGTAGT------------CTT---------------------------------------------------------------------AAAACC---TTTAGC---------------GCTTTA------------------------------------------------GGGCTCCTTATTCCTTTTTGTATAGCAATTTGGTGACCCTCT------------TTTTTAGCTGAATTAAATCGCACTCCTTACGATTTTTCTGAGGGAGAAAGAGAATTGGTTAGGGGATTCAACACAGAA---------------TATGGTTCTAACTCCTTTACTTTGATTTTCCTAGCTGAGTATAGGTCAATAGTATTTTTTTCTCTTTTAACTTGTATCATTTTTTTTTCCTCT------TCTCCTCTAATT------------TTCTCTTTTGTTGTT---------ATCCTACTAATTCTTTGAGTC------------CGATCCGTTCTT---------------------------------------CCCCGT---------TATCGGTTTGATAAACTT------------ATAATATTGGCT---------TGAAAATTTTTTATCCCATTTCTGACT---TGTTCCTTTCTT---TGTTTTTGTTTGTTTCTC------------------------------------------------------------------------------
>Tetra_lucidi_HEN8
------------------------------------------------ATTTTATTATGGTACAACCTTTCAAGAATATTCTCTTCTAATCTTTCTTTT---------TTT------------TTTATT------TCTATTGTACCTGTTTTGTTATCGGTAGCATTTTTTACTTTACTAGAACGCAAACTTTTAAGTGTGGTAGGTTTTCGGTTGGGTCCTTACAAGGTCTCTTTCTTAGGGCTCCTCCAACCTGTGGGTGATGCAGTTAAATTA------------GCTAATAAAAGT---GTTAATTACTTAAGAAGGTTTTCTCTTTTTTTTTATTACACCTCTTCTTTGTTT---ATAATTACCATAAATCTTTGCTTATTT---TCTTGTCTGAATATT---------------AACCCTTCACCTGTAAGTTTTAAGCTA---ACTTTATTGTTTTTTCTTATAATTTTAGCTTTTAATTCCCTTAATTCTATTCTAGCGGGGTGGAGAGCCTATAGAAAATTTTCTATAATCGGG---------------------------------------------TGCATTCGTACTGTGTCGCAGCTTGTTTCCTATGAAGCCGTTCTT---TATTTATGTCTC------------------------------------------------------------TTTTTTTTAGTAATTTGTTTTAGTTGT---------TTC---------GAGATAGGGGTC------------GTT---------------------------------------------------------------------AGAATG---TACCCTCTTTTT---------TTTAGT------------------------------------------------GGGTTGCTCTTTCTTCCTTGTTTGTACGTTTGACTGCCTGTC------------ATGTTAGCTGAATTAAATCGCACTCCCTATGATTTCTCTGAGGGTGAGAGAGAATTGGTCAGAGGTTTTAACACAGAG---------------TTTGGCTCAGGCTGTTTCACTCTTATCTTCCTGGCTGAGTACGGGGGAATAGTTTTTTTTTGTTTGCTAACTAGTATTCTCTTTTTTTACCCA---------ATTTTTCTT------------TTTTTTTTTTTTTTT---------TTTTTTTTTCTTAGTTTGAGC------------TCGGTCAGTCCT---------------------------------------TCCTCG---------ATTTCGTTTTGA------------------------------------------------------------------------------------------------------------------------------------------------------------------------------------
>Tetra_louguantais_AH43
------------------------------------------------------------------------------ATAATTATATTAGTTTCTTCTAGGATTAAGTTT------------CTGATT------GTCGCAGTTCCGGCGTTGATTTCTGTAGCCTTCATCACTTTATTAGAGCGGAAAGTTCTAAGGCTGGTAGGGACTCGAGTTGGGCCCACTAAAGTTTCTTTCTATGGTATTTTGCAGCCTATTGGTGACGCTGTTAAATTA------------GCTAGCAAAAGA---ATTAATTCTTTGACCAACTATTCCAGAATTTTTTACTATATTTCTTCAGGGTTA---ATATTTCTTATGAGACTTTTACTTTAT---TCTCTTCTATTTTTT---------------TACCCTAATCCTTCTAGTTTAAAATTT---TCTTTGATCTTTTTCTTTTTAATTCTGGGTTTGAATTCTCTTAATTCTATTCTGTCAGGGTGAAGATGCTTTAGAAAGTATTCTCTTGTAGGA---------------------------------------------AGTATTCGTACAGTTTCCCAGCTTATCTCTTATGAGGGAGTTTTA---TATATTTGTGTC------------------------------------------------------------TTCTTCTTAATTCTTGAATATTGTAGC---------TTC---------GATTTAAGAAGA------------GCA---------------------------------------------------------------------AACTTT---TTTAGGTTTTCT---------TTGTGT------------------------------------------------TGAAGAGTTATAATTCCCTGCTTTTATGTTTGAATTCCCACT------------TTTTTGGCTGAGTTAAATCGTACTCCTTTTGACTTTTCCGAGGGTGAGAGGGAGTTAGTCAGAGGTTTTAATACAGAA---------------TTCGGTTCTGATTGCTTTACCCTGATTTTTTTGGCTGAATATGCCAACATCCTTTTCTTTTGTGTTCTTTCTTCCTTTATTTTTTTTTTCGGA---------AATTTCCTT------------TTTCCCCTTATTTTT---------GTGCTGGGGGTTATCTGATTC------------CGAAGGGTACTT---------------------------------------CCCCGG---------TTTCGATTTGATAAGCTG------------ATAATGTTAGCT---------TGGAAGTTTCTCATTCCATTTTTAACC---GTTTATTTTTTAATTTTCTTTTTTTGTTTATTT------------------------------------------------------------------------------
>Tetra_cuihuae_QH6
---------------------------------------------------------------------------------------------ATGGTTTCTCTAAAATTC------------CTTTTT------TTGGTGGTTCCTTCTTTAGTTAGAGTTGCTTTTCTCACCCTCTTGGAGCGCAAAGTTTTAAGTTTAATTGGGGTGCGGCAGGGCCCTAACAAGGTTTCTTTAGGGGGTTTCCTTCAACCTATTGGGGACGCTGTGAAACTC------------GCTAACAAATCT---ATCAACCTCCTGGCGAATTTTTCCCTTTCAACCTACTACATCTGCTCCTTCTCG---ATTATTCTTATATCCCTTACCTTATAC---TCCACCGTCATCTGT---------------TTCCCTTCTCCTGTTTACTTAAAGTTT---TCCTTTATGGTTCTTCTTCTTGTGCTCGGAGTGAATTCTTTGAACTCTATTTTATCTGGTTGAAGGACCTACAGAAAATTTTCTCTTTTAGGT---------------------------------------------AGGCTTCGTACTGTGTCTCAACTTATCTCTTACGAAGGATCCCTC---TATCTATGCGTG------------------------------------------------------------TTTTTCTTTGCTCTAATCTTGTGTTCG---------TTT---------GATTTAAGGTCC------------CTC---------------------------------------------------------------------TCTTTC---TTTTCCCCGGGG---------GTCATG------------------------------------------------GGGGTGGCATTACTTCCTTGTGCGTATATTTGGTTTCCGAGA------------TTTTTGGCAGAGCTAAATCGTACTCCCTACGATTTTTCAGAGGGAGAAAGAGAGCTAGTTAGGGGGTTTAATACTGAA---------------TTCGGTTCTTCCGGTTTTACTCTCATTTTTCTGGCTGAGTATGCTAGCATTTTTTTTTTTTGCTTGCTGGGTAGGGCTTTATTTTTTGGTAGA---------ATGGCACTT------------TTTCTGCTAATTTTA---------GTTTTTTCAATTATTTGATTC------------CGCTCTGTGCTC---------------------------------------CCTCGT---------TTTCGTTTTGATAAGCTT------------ATAGCCCTCTCA---------TGAAAATTCTTCATTCCTTTCTTGACT---TTCTTTTATTTGGTCTGTTTTCTTTCTGTTTTT------------------------------------------------------------------------------
>Tegonotus_celtis_YN448
---------------------------------------------------------------------ATTTATCTTTTAGAAATTTATTTGACCGTATCTTTAAAGTTT------------CTTATA------TTAGTTGTTCCTTTATTAATTTCTGTAGCCTTTGTTACTTTGCTAGAACGTAAACTTCTTAGGATTGTAGGATCCCGTTTGGGTCCCAATAAAGTTTCTTTTCTAGGCATTCTCCAACCCATTGGTGACGCAGCTAAACTG------------ATGAATAAGCAA---GTCAATTCTCTTTCTAATTTTTCTATTCTTTTTTACTATGTTTCTTCCTTTTTC---TTACTTTTCTCTAGATTTATTCTTTTT---TCTTGTTATTTTAGG---------------GACCCTTCTTTTGTCTCTTACAAATTT---ACTATTTTGGTATTTTTATTGATTTTAAGTTTAAATTCTTTTAATTCTGTTTTAACGGGTTGGAGCACATTTAGAAAATTTTCTTTAATTGGC---------------------------------------------AGTATTCGTACAGTTACCCAATTAATTTCCTACGAAGCTGTTTTA---TTTCTTTGTTTT------------------------------------------------------------TTTTTTTTTTTTTTTTTTATTTTCTAT---------TTTTGATTTTTCTTTTTTTCAAAA------------------------------------------------------------------------------------TTTTGAAATTTTTTTTCTTTTTTTGGTTCCTTGTTG------------------------------------------------TTTTTATATTTGAGTGCCAACCTTTTTAGCTGAGCTCAATCGTACTCCTTATGATTTCTCTGAAGGAGAAAGAGAGTTGGTTATAGGTTTCAACACTGAATTTGGTTCTTCTTGCTTTACTTTAATTTT------------------CTTGTCGGAATATGGTATTATTGTGTTTTTTATGATTCTTACGGGTCTAATTTTTAC---------------------CTCTTTTTC------------------------------------TTTGTCTATTTTTTT---------CTTTATTTTTTTTGTCATTTGGATTCGTTCTGTTCTTCCTCGTTT---------------------------------------CCGTTT------------------------------------------------------------TGATATGCTTATGTATCTTTCTTGAAAGTTTTTTCTACCCTTTCTTACATTTTTTTTCCTTTTTTTTTTAAT---------------------------------------------------------------------
>Tegolophus_ulmi_CQ4
---------------------------------------------------------------------------------ATTTTCTCTCTTTTACTT------AAATTT------------CTTTTT------GTGGTGATTCCTTTACTGATTTGCGTGGCTTTTGTGACTCTTCTTGAACGTAAATTGCTTAGAATTGTAGGCTCCCGTTTAGGCCCTAATAAAGTTTCTTATGGGGGAATCTTACAGCCTATCGCGGATGCTGCTAAACTA------------ATAAATAAACAA---ATTAATTCTCTGTCTAATTTTTCTATCCTTTTTTATTATATTTCCTCTTTCTTT---CTTCTTTTTTCCAGTTTCGTCTTGTTT---TCTTGTTTTTTTTGT---------------GAGCCTTCTGTTGTTTCTTATAAGTAT---TCAATAATCGTTTTTCTTCTGATCTTGAGTCTAAATTCTCTTAATTCCGTTTTTACGGGTTGAAGAACTTTCAGAAAATTCTCTCTTGTTGGA---------------------------------------------AGGATTCGAACAGTTACTCAGCTGATTTCTTACGAAGCTGTTCTT---TTTTTATGTTTT------------------------------------------------------------TTTTTTTTTTTTTTTCTTTACTTAAAT---------TTT---------GATTTAAGTTCC------------TAT---------------------------------------------------------------------CAATCT---TTTAAAACCTTT---------TTT---------------------------------------------------TTTGTTCTGGTTCCTTGTTGTTTTTATATTTGAATTCCAACT------------TTTCTGGCTGAGCTTAACCGTACTCCTTACGATTTCTCTGAAGGAGAAAGCGAGTTGGTTAGGGGATTCAATACTGAA---------------TTTGGATCTTCTTGTTTCACTCTTATTTTTCTCTCTGAATATAGTAACATTGTATTTTTTAGGATTCTTAGGGGTCTTATGTTCACC---TCT------TTGCCTCTGTCC------------GTCTTTTTTTTT------------GTCTTTTTTGTTATCTGAATT------------CGGTCTGTTCTT---------------------------------------CCTCGT---------TTTCGTTTTGATAAGCTG------------ATATATCTTTCT---------TGAAAATTTTTTTTACCTTTTTTAACT---TTCTTTTTCCTTTTTTTTGTAATTTCTCATTTC------------------------------------------------------------------------------
>Tegolophus_tremae_Z368
---------------------------------------------------------------------------------ATTCTTTCTCTTTTACTA------AAGTTT------------GTTCTT------GTAGTGGTGCCTCTTCTTATCTGCGTAGCTTTTGTTACTTTATTAGAGCGAAAACTTTTAAGGATTGTCGGTTTCCGTGTGGGTCCCAATAAAGTCTCTTATATTGGAATCTTGCAACCAATGGCAGATGCTGCTAAGTTA------------ATAAATAAGCAA---GTTAATTCTCTTTCTAATTTTTCTATTCTATTCTATTACGTTTCCTCTTTTTTT---CTTCTCTTTTCTAGTTTTGTCCTTTTT---TCTTGCTTTTTTTGT---------------GATCCCTCTGTAGTTTCTTACAAGTAC---TCCATAATCATTTTTCTTTTGATCTTAAGTCTTAATTCCCTTAATTCCGTTTTTACAGGTTGAAGGACTTTCAGTAAATTTTCTTTAGTCGGG---------------------------------------------AGGATTCGTACTGTGACTCAGTTGATTTCTATGAAGCAGTTCTCT---TTCTTTGTTTTT------------------------------------------------------------TTTTTTTTTTTTTTTATTTATTATAAT---------TTT---------TATATAAATTAC------------TTT---------------------------------------------------------------------AATTAC---TTTAAAAATTTT---------TTT---------------------------------------------------TTTATTGTTTTTCCTTGTTGTTTTTACATTTGAATTCCAACC------------TTTTTGGCTGAGCTGAATCGAACTCCCTATGACTTTTCGGAAGGGGAGAGGGAGTTAGTGAGAGGTTTCAATACTGAG---------------TTTGGTTCTTCCTGTTTTACTCTTATTTTTCTGTCTGAATATGGAAACATTGTCTTTTTTAGAATTCTTAGAGGCCTTATATTCACT---TCC------TTTATTCCTTCA------------ATCTTCTTCTTT------------GTCTTTTTTGTTATCTGGATT------------CGTTCTGTTCTT---------------------------------------CCTCGT---------TTTCGTTTCGACAAATTA------------ATGTACCTTTCT---------TGAAAATTCTTCCTTCCTTTTTTAACC---TTTTTTTTTCTTTATTTTGTTGGTTCCAATTTT------------------------------------------------------------------------------
>Tegolophus_oblatus_QH7
---------------------------------------------------------------------------ATCTTTTTTACTCAGTCAAGTTAC---------TTC------------CTAGCG------TCAGCTCTTCCTGTTTTGATCTCAGTAGCTTTCTTCACTCTTCTTGAGCGTAAACTTCTTAGGGTCATTGGGTTTCGTTTAGGGCCTTTTAAAGTTTCTTTTCTTGGTCTTCTTCAGCCGATTGGGGATGCTTTGAAGTTG------------AGTAATAAGAGT---ATTAATAAACTCAGAAGTGTTTCTCTCTTTTTTTATTATTTCTCCGCTTTGTCA---ATAATTACTATAAGTCTCTGTTTGATT---TTTTGTTTGAATATT---------------AACCCTTCTCCTGTTTCTATCAAATTC---TCATTCTTATTTTTTCTACTTATCTTGGGCTTTAACTCTCTTAATGCTGTTTTGGCTGGGTGAAGAGCGTATAGAAAATTCTCACTTATCGGT---------------------------------------------TGTATTCGTACTGTTTCTCAACTTATTTCTTATGAAGCAGTGCTT---TATCTCTGCCTT------------------------------------------------------------TTTTTCCTAGTAATTTGTTTTATATCT---------TTT---------GATCTAAGGGCT------------TAT---------------------------------------------------------------------AGGAGG---TTTCCCCTCTTT---------CTAAGA------------------------------------------------GGGGTAATGCTTACACCTTGTTTGATGGTATGATTGCCAGTT------------ATATTAGCGGAGCTTAATCGTACCCCTTACGATTTTTCTGAGGGTGAAAGAGAGTTAGTTAGAGGGTTTAATACAGAG---------------TTTGGGTCTGGGTGTTTTACTTTGATTTTTTTAGCTGAATATGGCAGGATATTTTTTTTTTCTTTGTTAACTAGCATTATTTTTTTCTACCCT---------GTCTTCCTC------------TTCTTCTTTTTTTTT---------TTTTTTTTTTTAATTTGGGTA------------CGTTCTGTTCTG---------------------------------------CCTCGA---------TTTCGTTTTGATAAATTA------------ATAACTTTAGCT---------TGAAAATTTCTTATTCCTTACTTAACC---TTCTTTTATTGTGTATTTATGGTTTTTCTATCC------------------------------------------------------------------------------
>Tegolophus_miscanthus_Z371
------------------------------------------------------------------------------------------ATAGTTCTTATTTTCTGTTTC------------CTCCTT------TTCTTTTTACCCGTAGTTCTTTCGGTAGCTTTTTTAACGTTAATAGAACGTAAAGTTCTAGGTTTGGTCGGCCTTCGGTTGGGTCCTTATAAAGTTTCTCTAGGGGGCCTCCTCCAACCGGTAACAGACGCCATAAAATTA------------ATGAATAAACAA---AAAAATTTTCTGTCTAATTCCTCCTTTATTTTCTTCTTCGCCTCTTCGAGACTA---TCCCTGTTGGTGTGTCTTTGTGTCTGG---CATTTATTTTCGACG---------------GAGCCTCAGCTTTTGAGAGTCAGTTAC---ACGGCATTTATTCTCATGTTGGCCTTGAGTATTAATTCCCTTTATTCCATCTTGTCGGGTTGAAGAAGTTTCTCAAAGTATTCCTTGGTAGGT---------------------------------------------AGTCTTCGCACAGTCTCTCAGCTTATTTCCTATGAATCAATCCTC---TATTTAAGATTT------------------------------------------------------------TTTTTTTTTTTCTTTTATGAAAGAGCG---------TTT---------------------------------------------------------------------------------------------------------AACTTCTACCTTCACTCTTATTTTTATTTCTTCTAC------------------------------------------------TTTTTTTTGTTCACTCCCCTATTTTACGTATGAACCCCTTCA------------ATTTTGTCGGAGCTAAGTCGTACCCCCTTTGATTTCTCTGAGGGGGAAAGAGAGTTGGTTAGAGGTTTCAATACTGAA---------------TACGGCTCAAAACTCTTTACCATGCTTTTCCTGGCCGAGTACGGCTCGGTTGTTTTTTTTATACTTATCTCTTCCTTTTTTTTCTTTCCCTTC------TTTTTGACTTTA------------TTTTTTTTTGTGTTT---------ATCTTTTTTGTTCTCTGAATT------------CGTAGGGTGCTC---------------------------------------CCTCGG---------TTTCGTTTTGATAAGCTA------------ATATCTCTTTGT---------TGAAAAGTTTACCTCCCTTTTTTAACA---TTCTTTTTTTGTGTATGCATCATTTTC------------------------------------------------------------------------------------
>Tegolophus_miscanthus_Z336
---------------------------------------------------------------------------------------------ATCTTATTTATTAAATTC------------GTTCTA------TTTATTGCCCCCCCCCTCGTTTGTGTTGCCTTCTTTACTCTTTTAGAACGAAAGATCCTAAGGTTAGTGGGTCTCCGGGTTGGTCCAAATAAAGTTTCACTTATTGGTTTGCTTCAGCCCTTAGGAGATGCTCTAAAGCTC------------TCTAATAAAGGG---GTTAATTCTTTGAGTAGATTTTCCTTATTCTTTTATTATTTTTCTTCCCTAATG---ATATTAGTGATGGGTTTGACCCTTTTT---TGCTGTCTGGATGTT---------------TATCCAAATTATTGTTATTATAAGTAT---TCATTTATTATTATTTTGTTGGTTCTTGGATTTAACTCTCTCAACTCTATTTTATCTGGGTGGAGAGCTTTTAGAAAATTTTCTCTTGTTGGT---------------------------------------------AGGATTCGAACGGTTGCTCAATTGATTTCTTACGAGGCAGTTCTT---TACCTGTGTATC------------------------------------------------------------TTTTTTTTCGTTCTTATATTTAACTCT---------TTC---------AGATTGGAAGGA------------AAT---------------------------------------------------------------------AATTTG---TTTCCTTTGGAT---------TTTTTG------------------------------------------------TTTACGATTCTCTTACCTTGTTTTGTGATCTGGTTACCTACC------------ATTCTAGCTGAGTTAAACCGTACTCCTTATGATTTTTCGGAGGGAGAAAGGGAATTAGTTAGAGGGTTTAATACTGAA---------------TTTTCCTCAGGGTGTTTTACACTTATTTTTTTAGCAGAGTATAGTAGAATTGTTTTTTTTTCCTTATTATCTTCTTTTCTCTTTTTCAAGCCT---------TTTCTTCAA------------TCTTTTTTTTTTCTC---------TTTTTTTACTTTATTTGAATT------------CGTTCAGTTTTA---------------------------------------CCTCGT---------TTTCGGTTTGACAAGTTG------------ATAAATCTTTCT---------TGAAAATTTTTTATCCCTTTTCTGACT---TTCCTATTTCTTTATTTTTTCCTTTTTATTTCC------------------------------------------------------------------------------
>Tegolophus_lespedezae_HEN12
---------------------------------------------------------------------------------ATTAATATTCTCTTTAATTTTATTAAGCCA------------CTTATT------TTGGTTGCTCCTCTTTTAATTAGTGTGGCATTCTTAACTCTTTTGGAGCGGAAACTTCTTAGACTAGCGGGGGTTCGTGTGGGTCCCAATAAAGTGTCTTTTTTAGGGATTTTGCAGCCTTTAGGAGATGCCGTTAAGTTG------------GGGGGGAAGAGA---GTTAATATGCTTAGGAGCTCTTCATTTTTCTTTTATTTCATTTCTGCTTCTCTT---ATAATTTTTAGGAGTGTTATTTTATTT---AGATCTATAATTTTT---------------GATCCCTCCTTTATTTCTTTTAAATTT---TCAGTTTTGATAATTCTTTTAATTTTAGGTCTTAACTCTTTGAATTCTATCATTAGAGGGTGGAGTACTTTTAGGAAATTTTCCCTCTTAGGT---------------------------------------------AGTTTACGGACGGTTAGGCAGTTGATTTCTTATGAAGCTTCCCTG---TATCTCTGTGTT------------------------------------------------------------TTCTTTCTTATTATTGTTTATTGTTCT---------TTT---------GATCTCTCGGAG------------ATA---------------------------------------------------------------------GTCTAT---GTGCATTTTCCT---------TTGATT------------------------------------------------TTTCTCTTTTTTCCTGTTGTTGGTTATTTTTGGGTTCCCGTT------------TTTTTAGCGGAACTGAATCGAACTCCTTACGATTTTTCTGAGGGGGAGAGGGAGTTGGTTAGAGGGTTTAATACTGAA---------------TTTGGTTCCTCTTCTTTCACTCTTATTTTTTTGGCTGAATATGGAAATATTGTTTTTTTTTGTCTTTTAAGGGGAGTTTTAATTTTTTCTTCC------------CTCTTA------------GGTTTTTTTTTCTTG---------TTATTTTTTGTTGTTTGGATT------------CGATCTGTTCTT---------------------------------------CCCCGT---------TTTCGATTTGATAAACTG------------ATGTCTTTGGCT---------TGAAAATTTTTTATCCCCTTTTTGAGC---TGCTTGTTTCTTTTTTATTTC---TTGAGGATTTGC---------------------------------------------------------------------------
>Tegolophus_hunanensis_HEN41
------------------------------------------------------------------------------------------------------ATTAAATAC------------TTTTCT------CTGGTTATCCCTTGTTTAATTGCTGTAGCATTTTTAACTCTTTTAGAGCGTAAAGTCCTAAGAATTATTGGTGTTCGGCTAGGCCCTAATAAAGTCTCTATACTAGGGTTACTCCAGCCAATCGCCGATGCCGTTAAACTT------------GCGAATAAATCT---ACTAATATCATGTCCAACTTTTCTTTTCTTTTTTATTACATTTCTTCTATCTTT---ATGTTTTTTATAGCTATTTTACTCTTC---TGCACTCTGTTTTCT---------------TTCCCCACCCCTGTCTCTTTAAAGTAT---TCCGTGTTGATTTTTTTTCTAGTTTTAGGATTTAATTCCCTTAACTCTATCTCAGCAGGATGAAGGGCCTTCAGTAAATTTACTCTTATTGGA---------------------------------------------AGAATTCGAACCGTCTCCCAACTTATCTCTTATGAGGCTGTTCTT---TACTTATGTCTA------------------------------------------------------------TTTTTTTTTACAATTCTCATTTGTTCT---------TTC---------GATTTTGATTCT------------TAT---------------------------------------------------------------------AACTTC---AATCTATTGTTT---------TTATTT------------------------------------------------CTTCTATGTTGTTTACCCTGTTTTTATGTGTGGGTACCTACT------------TTTCTAGCTGAGCTTAATCGTACTCCTTACGATTTTTCTGAAGGTGAGAGTGAACTAGTTAGGGGCTATAACACGGAA---------------TATGGGTCGCTCGGCTTCACTTTAATTTTTCTAGCTGAGTATAGTAATATTATTTTTTTTTGCCTTCTTTCTTCTTTTTTGTTTATATTCCCT---------ATTTTTTTA------------GGATTTTTTATTATG---------GTTTATTCAGTAATCTGGTTT------------CGCTCTGTCCTC---------------------------------------CCTCGT---------TACCGATTTGACAAGCTC------------ATGTATCTATCA---------TGGAAATTTTTCATTCCCTTTTTAACT---TTTTTTTATGTTTCTGTAATTATTTTTATA---------------------------------------------------------------------------------
>Tegolophus_hunanensis_HEN17
---------------------------------------------------------------------------------------ATTAGTGTTTTACCCATTAAATAC------------TTTTCT------CTGGTTATCCCTTGTTTAATTGCTGTAGCATTTTTAACTCTTTTAGAGCGTAAAGTTCTAAGAATTATTGGTGTTCGGCTAGGACCTAATAAAGTCTCTATACTAGGGTTACTCCAGCCAATCGCCGATGCCGTTAAACTT------------GCGAATAAATGT---ACTAATATCATGTCCAACTTTTCTTTTCTTTTTTATTACATTTCTTCTATCTTT---ATGTTTTTTATAGCTATTTTACTCTTC---TGCACTCTGTTTTCT---------------TTCCCCACCCCTGTCTCTTTAAAGTAT---TCCGTGTTGATTTTTTTTCTAGTTTTAGGATTTAACTCCCTTAACTCTATCTCAGCAGGGTGAAGGGCCTTCAGTAAATTTACTCTTATTGGA---------------------------------------------AGAATTCGAACCGTCTCCCAACTTATTTCTTATGAGGCTGTTCTT---TACTTATGTCTA------------------------------------------------------------TTTTTTTTTACAATTCTCATTTGTTCT---------TTC---------GATTTTGATTCT------------TAT---------------------------------------------------------------------AACTTC---AATCTATTGTTT---------TTATTT------------------------------------------------CTTCTATGTTGTTTACCCTGTTTTTATGTGTGGGTACCTACT------------TTTCTAGCTGAGCTTAATCGTACTCCTTACGATTTTTCTGAAGGTGAGAGTGAACTAGTTAGGGGGTATAACACGGAA---------------TATGGGTCTCTCGGCTTCACTTTAATTTTTCTAGCTGAGTATAGTAATATTATTTTTTTTTGCCTTCTTTCTTCTTTTTTGTTTATATTCCCT---------ATTTTTTTA------------GGATTTTTTATTATG---------GTTTATTCAGTAATCTGGTTT------------CGCTCTGTCCTC---------------------------------------CCTCGT---------TACCGATTTGACAAGCTC------------ATGTATCTATCA---------TGGAAATTTTTCATTCCCTTTTTAACT---TTTTTTTATGTTTCTGTAATTATTTTTATA---------------------------------------------------------------------------------
>Tegolophus_hunanensis_AH39
------------------------------------------------------------------------------------ATAATTAGTGTTTTACCCATTAAATAT------------TTTTCT------CTAGTTATCCCTTGTTTAATTGCTGTAGCATTTTTAACTCTTTTAGAGCGTAAAGTCCTAAGAATTATTGGTGTTCGGCTAGGCCCTAATAAAGTCTCTGTACTAGGGTTACTCCAGCCAATCGCCGATGCTGTTAAACTT------------TCGAATAAATCT---ACTAATATCATGTCCAACTTTTCTTTTCTTTTTTATTACATTTCTTCTATCTTT---ATGTTTTTTATAGCTATTTTACTCTTC---TGCACTCTGTTTTCT---------------TTCCCCACCCCTGTCTCTTTAAAGTAT---TCCGTGTTGATTTTTTTTCTAGTTTTAGGATTTAATTCCCTTAACTCTATCTCAGCAGGATGAAGGTCCTTCAGTAAATTTACTCTTATTGGA---------------------------------------------AGAATTCGAACCGTTTCACAACTTATCTCTTATGAGGCTGTTCTT---TACTTATGTCTA------------------------------------------------------------TTTTTTTTTACAATTCTCATTTGTTCT---------TTC---------GATTTTGATTCT------------TAT---------------------------------------------------------------------AACTTC---AATCTATTGTTT---------TTATTT------------------------------------------------CTTCTATGTTGTTTACCCTGTTTTTATGTGTGGGTACCTACT------------TTTCTAGCTGAGCTCAATCGTACTCCTTACGATTTTTCTGAAGGTGAGAGTGAACTAGTTAGGGGCTATAACACGGAA---------------TATGGGTCGCTCGGCTTCACTTTAATTTTTTTAGCTGAGTATAGTAATATTATTTTTTTTTGTCTTCTTTCTTCTTTTTTGTTTATATTCCCT---------ATTTTTTTA------------GGATTTTTTATTATG---------GTTTATTCAGTAATCTGGTTT------------CGCTCTGTCCTC---------------------------------------CCTCGC---------TACCGATTTGACAAGCTC------------ATGTATCTATCA---------TGGAAATTTTTCATTCCCTTTTTAACT---TTTTTTTATGTTTCTGTAATTATTTTTATA---------------------------------------------------------------------------------
>Tegolophus_celtis_S136
---------------------------------------------------------------------------------ATTTATGTCTTCTTACTCTTCTCTAAATTT------------TTTTTA------TTGATTCTTCCTCTTTTAATTTGTGTTGCTTTCATTACTTTACTAGAACGAAAGATTCTTAGTATTGTGGGTTCCCGTCTGGGGCCTAATAAAGTCTCATTTTTAGGAATTCTTCAACCTATTGGGGATGCTGTTAAACTT------------ATAAACAAGCAA---ATTAACAGTCTGTCTAATTTTTCTTTCCTTTTCTATTATTTATCCTCTTTTTTT---TTACTTTTTTCTAGTTTTATCCTTTTT---TCTTGCTATTTTAGT---------------GAACCCTCTGTTTTAACTTTTAAGTTT---AGTATTTTAGTTTTTTTATTAGTTTTAAGGTTCAATTCTTTCAATTCCGTTTTATCGGGTTGAAGAACATTTAGAAAGTTTTCCCTTATCGGT---------------------------------------------AGAATTCGAACTGTGACTCAGTTAATTTCCTATGAAGCTGTTCTT---TTTCTTTGCTTT------------------------------------------------------------TTTTTTGTTTTCTTTTTATTTTCTAAA---------TTC---------AATTTTTCTTTA------------ATT---------------------------------------------------------------------CAAGAT---TTCCCCTCCTTT---------TTTTTA------------------------------------------------TTTCTTTTAATTCCTTCTTGTTTCTATATTTGGATCCCTACT------------TTCCTTGCCGAATTGAATCGTACACCCTATGATTTCTCAGAAGGGGAAAGAGAATTGGTTAGGGGGTTCAATACTGAA---------------TTTGGGTCTGCTTGTTTTACTTTAATTTTTCTCAGGGAATATGGGAATATTGTGTTCTTTAGGGTCTTATCAGGTTTAGTTTTCTTC---TCA------GGCTTTTATAGA------------ATCTTTTTTTTT------------TTTTTTTTTGTAATCTGGATT------------CGCTCTGTGCTT---------------------------------------CCTCGT---------TTCCGTTTTGATAAATTG------------ATATATCTTTCC---------TGGAAATTTTTCCTCCCTTTTCTAACT---TTCTTTTTCATACTTTTTCTTTTGTTTTTCATG------------------------------------------------------------------------------
>Tanystylum_orbiculare
---------------------------------------------------------------------------------------ATAATTGATAGTATCATTTCTTAT------------TTAATA------ATTTTAATTATAGTTCTAATTTCAGTAGGATTTTTCACTTTATTAGAGCGAAAAATTCTAAGTTATATTAATAATCGTAAAGGTCCAAATAAAGTAGGGCTAATTGGGTTAGCTCAACCTATTAGTGATGGAATTAAATTA------------ATCTTAAAAGAA---TATTATTTTCCTTATTTAAGAGTTAATTTTTTATTTTTATTATCCCCAATATTT---ATCTTTATTTTGTCTATATTAATATGA---GTATTAATTCCTATC---------------AAATCAAAAATACTAGATTTTAACTAT---GGATTTTATTTTTTTTTATGCTTAACTGGTCTTAGAGTTTATGCTTTAATTTTTTGTGGATGATCCTCTAATTCTAAGTATGCAATTTATGGA---------------------------------------------GCATATCGGGGAGTTGCTCAAACAATTTCTTATGAAGTAAGGTTA---GCTTTACTAATA------------------------------------------------------------TTAAGAATTGTTTTTATTAATGATAGG---------TAT---------AATTTCATAAAT------------ATA---------------------------------------------------------------------AGAATTAATCAAAGTTACTGTTGACTAATAATTTTT------------------------------------------------ATA------ATACCT---ATATGTATAATTTGATTAGTTTCA------------ATATTAGCAGGGACTAATCGAACTCCTTTTGACTTTAGAGAAGGAGAATCAGAATTAGTCTCCGGGTTTAATATTGAG---------------TATGGAAGATACTTTTTTGCTTTAATTTTCATTGGTGAATACTCAAGAATTATTTTTATAAGAGTAATCTTCGTAATATTATTTATAGGAGGGTGAAGAAAA---------ATTTATATAATTAAAGTAATACTATTA---------ATTTTTATTTTTATCTTAATT------------CGAGGAACTTTA---------------------------------------CCACGA---------TTCCGATATGATAATTTA------------ATATATCTAGCT---------TGAAAAATCTTTTTACCTATAACTATTAATTTTTTGATATTTTTTTATTTATTCAAAGTTTTAATTATTTTATTA------------------------------------------------------------------
>Tachypleus_tridentatus
---------------------------------------------------------------------------------ATGTTGATAATTAGTTTTATGATTGGATAT------------TTAATT------ATTTTAATTTGTGTATTAGTAAGAGTGGCTTTTTTAACTTTATTAGAGCGTAAAATTTTGGGATACATTCAAATTCGAAAAGGTCCAAATAAAGTAGGAATAATTGGGATTCTTCAACCATTTTCTGATGCTATTAAACTA------------TTTAGAAAGGAG---CAAAGTTTACCTTATTTATCAAATTTTTTAATATATTTTTTTAGACCGGTTTTT---AGATTAGGTTTGGCGTTGTGTTTTTGA---ATAGTTTTTCCTATT---------------TTTTTTAATTTAATTGATTTTGAGTTA---GGTCTTTTATTTTTTTTATGCGTGTCTAGATTAAGAGTTTATACTTTAATAGGAGCGGGATGATCTTCTAATTCAAAATATGCAATATTAGGG---------------------------------------------GCTTATCGTGCGGTTGCTCAAACTATTTCTTATGAAGTTAGTTTG---GCTTTAATTTTA------------------------------------------------------------TTAACTTGTGTTGTAATAGTTGAAAGA---------TAT---------GATTTAGTAAGG------------TTG---------------------------------------------------------------------AGAGAGAATCAA---GAAAATTGATGATTAGTATGG------------------------------------------------GGA------TTTTTCCCTTTATTTTTGGTTTGATTTTCTTCT------------TGTTTAGCTGAAACTAATCGATCTCCTTTTGATTTTGCGGAAGGAGAATCCGAATTAGTGTCAGGATTTAATGTGGAA---------------TATAGAAGAGGAGGATTTGCTTTAATTTTTATAGCGGAATATGGAAATATTATATTTATAAGATTAATTAGAGTATTTTTGTTTTTTGGGGGAATAATAAGT---------GGATTAGTGGTAAAAATTATATGCTTA---------AGAATATTGTTTTTATGAATT------------CGAGGAACTTTC---------------------------------------CCTCGA---------TTTCGATATGATAAATTA------------ATGAGATTGGCA---------TGAAGGATTTATTTACCATTAGCATTAAATTATTTATTATTTTCTTTTGGGGTTTGTTATGGTTTTGTTATTATATGCATA------------------------------------------------------------
>Surapoda_tianlinensis_Z302
------------------------------------------------------------TTGTGATTTTCTTTCCACTCTCTTATATTTCTTTTCCTCCTTATT---------------------------------------TTTCCACTCCTCAGCTTAGCTTTTTACACACTGATAGAACGAAAATTACTTGGTTATGTGGGGACCCGTCCGGGTCCAGCCAAGGTTAGAATAGTTGGGTTACTCCAGCCTATGGCAGACGCTTTGAAGATT------------TTTAATAAGCAG---AGCAATTTTTTGATTAACTTTAACTTCCTTACCTATTATGGTAGAGTGCTGTCT---TTCATTTCTGTCTCTTTTATACTATGA---CTAGTGGCCCCCCTA---------------GAGCCCACCCCCTTCTATACATCCAAC---TCGATCTTATTTATGTTCTTTTTTCTAAGTTTCAACTCCATTACCCTTATAATTATGGGGTGGAGGAGCTATGGAAAGTATTCAGTAATTGCG---------------------------------------------AGTCTTCGTATAGTCTCTCAAATAATTTCTTATGAGGCCGTAATT---TATATGGTGTTT------------------------------------------------------------TTCTTCTTTGTTTTTCTTTATATCTCT---------TTC---------GATCTATATTGT------------------------------------------------------------------------------------ATCCTAAACATATCCTTT------------TACTTG------------------------------------------------TTC---------CCCTTGCTTACTATGGTATGGACGGTGGGA------------ATTTTAGCGGAGATAAGCCGCTCCCCTGCAGATTTTTCTGAGAGAGAAAGAGAGTTGGTCAGAGGGGTTAACTTAGAT---------------TATTGCTCCAATAGATTTTCTATAATTTTTATATCTGAGTACTCCAGGATAGTTTTCTTCAGCGTTCTCACTTCCATGATATTTTTT---TCT------TACCCTCTTTTC------------ATTTTCTTTCTCTTT---------TTTTTT------ATTTGAATT------------CGGGGAGTTCTC---------------------------------------CCTCGT---------TACCGTTATGATTATTTC------------ATGTATCTCTGC---------TGAAAGTTTTTAATTCCGGTGGTTACC---GCCTATTTTCTTCTTTACATAGTATTTTTAATT------------------------------------------------------------------------------
>Surapoda_tianlinensis_GD126
------------------------------------------------------------------------------------ATTTTTATTTTAATGTTAATTAAGATT------------TTGATT------ATTATTTTAATGCCTCTATTGTCCTTGGCCTTCTACACTCTATTAGAACGTAAGATTTTAGGAGTTGTTGGTTTACGTCTAGGTCCCTATAAAATTTCTTTTTTAGGACTATTACAGCCAATTTCTGATGCTTTAAAGATC------------TTTAACAAACAA---ACTAATATTTTAATTAATTTTAATTTTTTTTTCTATTATGTTACTATCTTAGTT---TTAATTTCTTCTTCATTTATTCTCTGA---GGGGTTTTCCCACTG---------------GACCCGGTTCCCATGGTTTGAAAGAAT---TCTGTGCTTCTTGTTTTTTTAGTATTAAGAGTTAACTCTTTGAATAGAGTTTTTAGAAGTTGGAGAACCTATGGAAAGTACTCTATTTTAGCG---------------------------------------------AGTCTTCGTATGATTTCCCAGATAGTTTCTTATGAGGGAGTTATT---TTTATAGTATTT------------------------------------------------------------TTCTTTTTCTTTTTAACTTTTATGTCT---------TTT---------AGTTTTTAT---------------------------------------------------------------------------------------TACTTCGAATCCTCATTTAAA---------TATATA------------------------------------------------ATT---ATATCCCCTATGTTAATTATTTTCTGAATTTTAGGG------------ATTTTAGCAGAGATAAGCCGTACCCCTAGGGATTTTTCCGAAAGAGAGAGGGAGTTAGTAAGGGGTTTTAATGTTGAT---------------TATGGGTCTAGATTCTTCTCTATTATTTTTATAACTGAATATTCAAATATGCTATTCTTCAGGCTTCTAAGATCCTACCTGTTCTGCGATAGC------ATACTCTGTTTT------------TTTTTTTTTTTTTTT---------TTTTTC------ATCTGAGTT------------CGAGCCTGCCTC---------------------------------------CCTCGT---------TACCGGTATGATTCTTAC------------ATATCTATTTGT---------TGGAAGTTTATTCTTCCTTTTATTAGT---TATTACTTTATTGTTTTTTATGTATTAGTTTTG------------------------------------------------------------------------------
>Stylochyrus_rarior
---------------------------------------------------------------------------------------------TTGAATTTAATTTTGTTT------------TTAGTT------TTGGTTGTTTGTGTTTTATTAAGTGTTGCATTTATTACTCTATTAGAGCGGAAGATTTTAGGGTATATTCAGGTTCGAAAAGGCCCAAATAAGGTTGGTCCTTTAGGGTTATTACAGCCTATCAGAGATGCTGTTAAGTTA------------TTTACTAAAGAA---GAATCAATATTAATAATATATAATTTTATGGGGTTTATAGTTGCACCTTTAGTG---TCTTTGGTTTTAATATTAGGGTTTTGA---GGTTTATTTTATTGG------------------GATGAGAGAGGAAGAATTATATAT---CCTGTTTTTTATGTATTATTAATTTCTAGATTTGGGGTTTATCCTTTTTATGGGAGG------GCTTCTAATTTAAAATATGCTTTATTAAGG---------------------------------------------GCTTATCGTGGGGTAGCTTACACAATTTCTTATGAAGTTGGGTTT---TCATTTATTTTT------------------------------------------------------------TTGAGTGTATTGATTATATCGGGGGGT---------TAT---------CTCTTAGAGACT------------TTA---------------------------------------------------------------------GAGGTGTCCCAA---GTTTCATTAAATTTTATAGCG------------------------------------------------GGT------ATGGCTGTTTTATTTATTTTATGGTTGGTAGTA------------ATTTTAGCTGAAACAAATCGCACACCATTTGACTTTGCTGAGGGGGAATCTGAGTTAGTTTCAGGATTTAATGTAGAG---------------TATGGATCTGTGCAATTTGCAGTATTATTTATAGCTGAATATGGAAATATCATTTTTATAGGGTTTTTAAGATCCTTGATATGGTTTGGTGGTACTGGATTA---------TTTTTTTTT---AATAGAATAATTTTA---------GTTTCTTTTTATTTATGGGTT------------CGGGGAACCTTT---------------------------------------CCTCGT---------TATCGGTATGATAACTTA------------ATATATTTGGCT---------TGAAAGGTTATTTTACCTTATAGTATTTTTTTTCTTACTTTAATATATTTAATGTACAGAATGATTTTAATA---------------------------------------------------------------------
>Steganacarus_magnus
---------------------------------------------------------------------------------------------ATGTATCTTATTGATTTA------------ATAATA------GAAGTAATTGGTGTTTTTGTTTCTGTAGCTTTTTTTACTCTCTTAGAGCGTAAAATTATAAGGTATGCTCAATTTCGTAAGGGTCCTTATAAGGTTTTTATTTTAGGTTTATTTCAACCTTTTTCTGATGCTTTAAAATTA------------CTAAATAAGGAA---GCCGGGGTTTACATATATATAAATATGTATATATATTTATTTGCTCCCATATAC---GGTATAATATTAATGGTTTTCCTTTGA---ATTTTTTTTCCTTCC---------------TGGTTTGTTTTATATGGAGGAGGTATA---GAAATGGTTTTGTTTTTTTCTGTTTTAAGATTTTCTCCATACTTTCTCTTTTTTTGTGGTTATGGTTCCTTTAGTTCTTATTCCATAGTAGGT---------------------------------------------TTTGTTCGATCAATTTCACAATCTATTTCTTATGAGGTATCTCTT---TTGCTATTTTTA------------------------------------------------------------TTAATATTTGTTTTTTTATTCATGGAG---------CTG---------AGTTTTGCTAAC------------TTC---------------------------------------------------------------------CAAGTTTGAGAG---GAGGGTAATATTATAATTTTT------------------------------------------------TTT------TTTTTACCTCTTTTTTTACTTTGAATTTTTCTT------------AAAATAGCGGAATCTAACCGTTCACCTTTTGACTTTTCTGAAGGGGAATCTGAACTTGTTTCAGGATTTAATGTTGAA---------------TATGGGGGAGGCCTTTTTTCTGTTATTTTCATTGTTGAATATGGTATGATTATTTTAATAAGTTTTCTTGGCTCTTTAATCTTTTTGGGATCTTTTTATTTA---------------CTTTTTTTTATATTTTTCTTT---------ATTTTTATTTATATTTGAGTA------------CGTAGGGGTTTT---------------------------------------CCCCGT---------TTTCGTTATGATTTTATA------------ATAATATTTTCT---------TGAGGGGCCATTCTTCCTATTGTTTTATTTTATTTAATTTTTTTAATTGAATTCTGT------------------------------------------------------------------------------------
>Sperchon_plumifer
------------------------------------------------------------------------------------------------TTGGTTTTGATCTTT------------TTTTTA------ACTATAATTTTAATACTTCTTTCTGTAGCCTTTTTTACTTTATTTGAAGTTAAGTCTTTGGGGTTGATACATCTTCGTCCTGGTCCAAATAAAGTTTCTCTTTTGGGCATTCTTCAGCCTATTGGTGATTTTGTTAAGCTT------------TTCACGAAAGGG---TCCTTTTATGTTAGCTTAAGTTTCTTTGTATATTATTTTTTTTCTCCTTTTTTG---GGTGTTTTTTTGAGTTTTGTTCTTTGG---TCAATGTATTTTTCA---------------TATTTTTCTTTTTTTTCTTTTTTTTGG---GGGGTATTGTTATTTTTTTGTTTGTCTAGATTTTCTGTTTATTTTTTATTATTTAGTGGTTGAAGATCTGGTTCTTTTTATTCTTTATTGGGT---------------------------------------------TCTTTTCGTTCTTCAGCGCAAGCTGTTTCTTATGAGGTTAGAATG---ATTTTTATTTTT------------------------------------------------------------TTATCTTATATTTTTATTTTTTATACT---------TTT---------AGATTTTTTGAT------------CTT---------------------------------------------------------------------TTTAATAAAATAGGAGGGGTTTATTTTTCTTTAATT------------------------------------------------AGA------TTTCCT---TTGTTTTTTTGTTGGTTTCTCTCT------------TGTTTGGCTGAGTCAGGTCGATCTCCTTTTGATTTTTCTGAGGGGGAATCTGAGTTAGTTTCTGGTTTTAATACTGAA---------------TATTTTGGGGGCATATTTGCTTTGATTTTTGTTTGTGAATATTCTTTTATTGTTTTTCTTTGTTTATTAACTTCTTTCATTTTT------GGTTTTTATTTT------------TACTTTGTGAGGGTCTTTTTATTT---------TGTTTTTTATTTGTTTTGGTT------------CGGGCTTGTTAC---------------------------------------CCTCGT---------TTACGTTTTGATTTATTA------------ATGCTTTTTTGT---------TGAAAAATTATATTGCCTTTGGTTATCGGAATTTTTTTCTTCTTTATCTCTTTTTCTATTTTT------------------------------------------------------------------------------
>Shevfchenkella_miscanthis_KK11
------------------------------------------------------------------------------------------------------ATCAAATTC------------GTTTTA------TTCATTGTTCCTCCCCTCGTTTGTGTTGCTTTTTTTACTCTCTTAGAACGCAAGGTTCTTAGGCTGGTGGGTCTTCGGGTCGGTCCAAATAAAGTTTCACTCATTGGCTTGCTTCAACCTTTAAGGGATGCTTTAAAGCTC------------TCCAACAAAAGA---GTTAATTCTTTGAGTAGATTTTCCTTGTTTTTTTATTATTTTTCTTCCTTAATG---ATATTAGTGATGGGTTTAACTCTTTTT---TGTTGCTTGAATGCG---------------TTTCCAAATTATTGTTTTTACAAATAT---TCCTTTATTGTTATCTTGTTGGTCCTTGGATTCAATTCTCTTAATTCTATTTTATCTGGGTGGAGAGCTTTTAGAAAATTTTCTCTTGTTGGA---------------------------------------------AGAATTCGAACAGTTGCTCAACTGATTTCTTATGAGGCAGTGTTA---TATTTGTGTATT------------------------------------------------------------TTCTTCTTTGTTCTCTTATTCAATTCT---------TTT---------GGGTTGGAAGGA------------AAT---------------------------------------------------------------------AATTTT---TTTCCTCTAGAT---------TTTTTA------------------------------------------------TTTATGATTCTTTTGCCCTGTTTCTTTATTTGGCTGCCTACT------------GTTTTAGCTGAGTTAAGCCGTACTCCTTATGATTTTTCGGAGGGAGAGAGGGAATTAGTCAGAGGATTTAATACTGAA---------------TTTTCTTCAGGATGTTTCACACTTATCTTTTTGGCGGAGTATAGAAGAATTGTTTTCTTCTCTTTGCTATCTTCTTTTCTTTTTTTTAAGCCT---------TTTTTTCAA------------TCTTTTTTTCTTCTT---------TTCTTTTATTTTATTTGGATT------------CGTTCAGTTTTG---------------------------------------CCTCGT---------TTCCGGTTTGATAAGTTA------------ATAAATCTTTCT---------TGAAAATTTTTTATTCCTTTTTTGACT---TTTCTATTCCTTTATTTTTTTCTTTTTATTTCT------------------------------------------------------------------------------
>Setoptus_koraiensis_SD23
------------------------------------------------------------------------------ATCAATTTTGCCTCATATACT------AAATTT------------ATCCTA------GTAATATTAGGAGTATTAATTTCTGTTGCTTTTTTAACTTTAATAGAGCGTAAAGTCTTAGGTATAGTGGGAATTCGTCTTTCTCCTTTAAAAGTTAGTATAGTAGGAACCTTGCAGCCAGTCGGCGACGCTCTGAAATTG------------GCTTTCAAAAAT---GATTTATTTTTATCCTATAGTTTTAATTATATTTATGTTTTTGTTGGTTCATTG---TTCTTGTCCCTTTCTCTGTCTACTTGAATATTTACTAGCTTGTTT---------------ATAACCGAAGTAGTTTCAACTAAATTA---AGATTATTTATAATTTTATTTATCATGACTTTTTCAACTTTAAGAATTCTTTTAATTGGATGACTTTCTTTGTCAAAATATCCTCTTATTGGT---------------------------------------------TCTATTCGTTCAGCCACTCAAGCTATTTCTTATGAATCAATTATT---ACTCTTGTTTTT------------------------------------------------------------CTTTTTGTAGTTTTAGTAGGAGGTTCT---------TAT---------AAATTAAATTTG------------------------------------------------------------------------------------GAA---TTTTTAACATGTAAT---------TTTATT------------------------------------------------TATGTTATA---CCTCTAATTTTTTTATTTTGGTTATTTGCT------------GCTTTAGCTGAAATAGGGCGGACACCTTACGATTTCTCCGAAGGAGAGAGGGAGTTAGTGTCAGGTTTTAATACTGAA---------------TTTGGTTCGACTCCTTTTTCTTTAATTTTTCTTTCAGAATATTCAAATATTTTATTTTTAGGATCTTTAACATCTTTAATTTTTTTTTCTATT------AGAGGGATCATA------------GTTTTTTCTTTGCTA---------GTGTTTTGGTTTATTTGAATT------------CGGTCCGTACTT---------------------------------------CCTCGT---------TCCCGTTTTGACTACTTG------------ATAGATTTAGCC---------TGAAAATTTTTTATTCCTCTAGTGACC---TTATATTTTCTTTATATAGTCTTACTGACTTCTTTT---------------------------------------------------------------------------
>Setoptus_koraiensis_HEN28
------------------------------------------------------------------------------------------------------ATTAAGCCA------------CTTATT------TTGGTTGTTCCTCTTTTAATTAGCGTAGCTTTCTTGACTCTTTTGGAGCGAAAACTTTTGAGACTAGCAGGGGTTCGTGTAGGTCCTAATAAAGTATCTCTTTTAGGGATTTTCCAACCTTTGGGGGACGCCGTTAAGTTG------------GGGGGGAAGGGA---GTTAACATGCTCAGGAGTTCTTCATTTTTTTTTTATTTCATCTCTGCTTCTCTA---ATAATTTTCAGGAGTCTTATTTTATTT---AGGTCTATAATCTTT---------------GATCCTTCTTTTATTTCTTTTAAATTT---TCAGTTCTGATAATTCTTTTAATTTTAGGTCTAAATTCTTTGAATTCCATTATTAGGGGTTGAAGTACCTTTAGGAAATTTTCCCTTTTAGGG---------------------------------------------AGTTTACGAACGGTAAGGCAGTTAATTTCTTATGAAGCTTCCTTA---TATCTCTGCATT------------------------------------------------------------TTCTTTCTTATTATTGTTTATTGTTGT---------TTC---------GATCTTTTGGAG------------ATA---------------------------------------------------------------------TTCTAC---ATGCATTTTCCT---------TTGGTC------------------------------------------------TTTCTTTTTTTTCCTATTGTAGGTTATTTTTGGGTTCCTGTT------------TTTTTAGCGGAATTGAATCGAACTCCTTATGATTTCTCCGAGGGGGAGAGGGAGCTAGTCAGAGGGTTTAACACTGAG---------------TTTGGTTCTTCCTCTTTTACTCTTATTTTCTTGGCTGAATATGGAAATATTGTTTTTTTTTGCCTCCTAAGAGGAGTCTTAATTTTTTCTTCT------------CCTCTA------------GGTTCCTTTTTCCTC---------CTATTTTTTGTCATTTGAATT------------CGGTCTGTTCTT---------------------------------------CCTCGC---------TTTCGATTTGATAAATTG------------ATGTCTTTGGCT---------TGAAAATTTTTCATCCCCTTTTTGAGT---TGCTTGTTTCTTTTTTATTTT---TTAAGGATTTCC---------------------------------------------------------------------------
>SD27
------------------------------------------------------------------------------------------------ATGATGATAAAATTT------------ATTTTC------TTTTTACTACCCCCACTAATTTGTGTAGCTTTTTTTACTCTACTAGAGCGTAAAGTCTTGAGTTTGGTAGGATTTCGAGTAGGTCCTAACAAAGTGTCTATAATCGGATTTTTACAGCCTATTGGAGATGCTTTAAAACTG------------GCTAACAAAAGA---GTTAACTCATTAACCAGATTTTCACTAGCCTTTTATTACGCCTCCTCCATTTTT---ATGTTTTTAATAAGTTTATTTTTATTT---TCTTGTTTAGGCGTA---------------TTGCCCAGTTTTTTATCTCTTAAATAT---TCTTTTTTATTTCTATTTTTAGTTTTAGCTTTTAATTCTCTAAATTCAATTTTTTCTGGTTGGAGAGCTTTTAGAAAATTCTCCTTAATTGGA---------------------------------------------AGTATCCGAACGGTAGCTCAACTTATTTCCTATGAGGCAGTTTTA---TATTTATGCATC------------------------------------------------------------TTTTTTTTTACTATTCTTTTTAGATCT---------TTT---------GATCTGGGTAGC------------TCT---------------------------------------------------------------------ACTTTC---TTTAAATTTTTC---------TCTTGC------------------------------------------------TTTATTTTGATGTTGCCTTGTTTTTACTTATGAGTTCCTACG------------ATATTGGCAGAACTCAATCGTACACCATACGATTTTTCAGAAGGAGAGAGAGAATTAGTTAGTGGGTTTAACACTGAA---------------TTCTCTTCCGGCTGTTTTACTCTTATTTTTTTGGCAGAATATGGAAGTATTGTTTTTTTCTCTCTTTTAAGCTCCTTTATCTTTTTTTACAAC---------TTTTTTTTT------------TTTTTCTTTTTTTTC---------TTTTTTTTTTTCATCTGGTTA------------CGTTCTGTTCTC---------------------------------------CCTCGT---------TTTCGTTTTGATAAGCTT------------ATGAATTTATCT---------TGAAAATTTTTCATTCCTTTCCTTACT---CTCGTTTACATCTATTTTTTATGT---------------------------------------------------------------------------------------
>SD20
---------------------------------------------------------------------------------------------------------------------------------------------------------ATTTCCGTAGCCTTTTTTACGTTACTAGAGCGTAAAGTTTTAAGAATTGTGGGATTTCGTTTGGGTCCTAATAAAGTCTCTATGGTAGGTATTCTCCAACCAATGGGGGATGCTCTTAAGCTT------------GCTGGAAAAAGG---GTGAATTATCTAAGAAGTTTTTCTGTTTTTTTCTATTATATTTCTTCTTTTTTT---ATAATTTTTATAAGTCTTCTTCTATTT---TTTTGTTTAAATGTG---------------GTGCCTAATTTTGTTTTGTTGAAATTT---TCTTTTTTAATTTTTTTGTTAATTTTAGGATTAAATTCTTTGAACTCTATTTTATCAGGATGAAGAACCTACAGAAAATATTCTTTAATTGGA---------------------------------------------AGTATCCGAACAGTTTCTCAGTTAATTTCTTATGAGGCTGTTTTA---TATTTATGTTTA------------------------------------------------------------TTTTTTTTTGTTGTGTTGTACAGTTCT---------TTT---------GATATTAGGAGT------------TTA---------------------------------------------------------------------AGATTT---TTTAATCTTTTT---------TTGACT------------------------------------------------TTTATTTTTCTGATTCCATGTTTTTTTATTTGAGTTCCCACG------------ATATTAGCGGAATTAAATCGTACCCCTTATGATTTTTCTGAGGGGGAGAGAGAATTGGTTAGTGGGTTTAACACAGAA---------------TTTTCTTCTGGGTGTTTTACCTTAATTTTTTTAGCTGAGTATGGAAATATTATTTTTTTCTCTCTCTTAAGATCTTTTTTTTTTTTTTACCCA---------ATTTATTTA------------TTTTTTTTTTTTTTT---------TTTTTTTTTTTTTTTTTTTTT------------TTTTTTTTTTTT---------------------------------------TTGGCG---------ATTAGGTATGGAAATATTATTTTTTTCACTCTCTTAATATCT---------TTTTTTTTTTTTTACCCAATTTATTTA---TTTTTTTTTTTTTTTTTTTTTTTTTATTATCTGAATTCGTTCTGTTCTTCCTCGATTTCGTTTTGA---------------------------------------------
>SD19
---------------------------------------------------------------------------ATTTATGTTATGTCTGCTCTATTT---------TTT------------TTACTT------GCTTCTGTTCCTGTACTAGTCTCCGTGGCATTCTTTACTCTTCTAGAGCGTAAACTTCTAAGGATCGTTGGATTTCGTTTAGGTCCTTATAAAGTTTCTTTTTTGGGATTGCTTCAACCTATTGCAGACGCAGTCAAGCTA------------TCAAACAAAAGG---GTTAATTACTTAAGAAGAGTTTCATTGTTCTTTTACTATTTTTCTTCCATTTCT---ATAATTGTAATAAGGCTATGTCTTATT---CTTTGCTTGAATGTT---------------AATCCCTCTCCCGTGTCCTTCAAGTTT---ACACTTCTGTTTTTTCTTTTAATTTTAGGGTATAACTCTCTCAATTCTATTCTCGCAGGCTGAAGAGCTTACAGAAAATTTTCTCTGATTGGC---------------------------------------------TGTATTCGAACTGTCTCTCAATTAATCTCCTATGAAGCAGTCTTA---TATCTTTGTTTG------------------------------------------------------------TTTTTTTTAGTTATTTGTTATAGCAGT---------TTT---------GACATAGGGGGT------------TTC---------------------------------------------------------------------AATAAC---TACCCCTTATCT---------TTGAGA------------------------------------------------GGTTTCGTATTTCTTCCCTGTTTTTATATTTGAGTGCCAGTC------------ATATTAGCTGAACTCAACCGTACTCCGTATGATTTTTCTGAGGGAGAGAGAGAGCTGGTCAGAGGTTTTAATACAGAG---------------TTTGGGTCAGGGTGTTTTACATTGGTATTTTTGGCAGAGTATGGAAGGATAGTCTTCTTCTCCCTTCTATCTAGCAGCCTCTTCTTTTATCCT---------CTCTCT---------------TTTTTTTTTTTTTTT---------TTTTTTTTTTTTAATTTGGGT------------TCGATCGGTTCT---------------------------------------ACCCCG---------GTTTCGATTTGATATGCT------------CATGTCTCTAGC---------CTGAAAATTCATAATTCCCTACTTAAC---TCTCGTTTATTGTTTATCTCTCTCTTTTTT---------------------------------------------------------------------------------
>Scolotosus_sp.nov._GX54
---------------------------------------------------------------------------------------ATAATTTTGTTTGTCTGAAAGTTT------------TTTTTA------TTAACTATTCCATCTCTATTGGCAGTGGCTTTCCTAACTCTGTTAGAACGTAAGATTTTAAGTTTAGTGGGGGTTCGAGTGGGTCCTACTAAAGTTTCTTTCTACGGGATTTTGCAGCCTATCGCTGATGCAGTAAAGCTG------------GCTAATAAGTCT---GTTAACACTATGGTAAATTTTTCTTTTGTTTTTTACTACATATCTTCTTTTCTT---ATAATCACTTTTTCTATCTTATTATTT---GTTATCTTGTTTACC---------------TTTCCTACCCCTCTCTCAGTTAAATAC---AGAGTTCTGTTATTTTTTTTGGTATTGGGATTTAATTCTTTAAACTCCATCATTTTAGGATGAAGAGCTTTTAGAAAATTCTCTTTAATTGGG---------------------------------------------AGGATTCGTACTGTTTCCCAACTTATCTCTTATGAAGGAGTTTTA---TATTTGTGTATT------------------------------------------------------------TTCTTTTTTGTTATTACATTTTGTAGC---------TTT---------GAATTTGACTCA------------TTT---------------------------------------------------------------------AGATTT---CTCGGATCTTTT---------GTATTC------------------------------------------------TCTTTATGGGCTATTCCCTGTTTTTATATTTGGGTTCCTACT------------TTCTTAGCAGAGTTAAATCGTACTCCTTATGATTTTTCAGAGGGGGAAAGTGAATTGGTAAGGGGTTTTAATACTGAG---------------TTTGGTTCTTCCTCATTTACATTAATTTTTTTATCTGAGTATAGAAATATCTTTTTCTTCTGTATTTTAACATCTTTTTTATTTTTCTTTCCT---------GTTATTATA------------CTATTTTTTTTAGCT---------CTCTATTCTGTCATTTGATTC------------CGATCAGTTTTA---------------------------------------CCTCGC---------TACCGATTTGATAAATTA------------ATGTACTTGTCT---------TGAAAATTTTTTATCCCTTTTCTTACG---TTTGTTTTTTTATGTTCGCTAATTTTTTCTTTT------------------------------------------------------------------------------
>Scolotosus_sp._GZ100
------------------------------------------------------------------------------------------TTGTTAATTCTTTTAAAATCT------------TTTTTT------TTAGTCATTCCTTCTTTAATTTCCATTGCTTTCGTCACTCTATTAGAGCGTAAAATTCTTAGAATTGTAGGTGTGCGATTGGGACCAAATAAAGTCTTTCTTATAGGAATTCTACAGCCTATTAGAGACGCTTTAAAACTC------------TCTAATAAATCT---GTAAATATAATAATTAATTTTTCTTCATTATTTTATTATATATCTTCTTTCTTT---ATGATTTTAATATCAATACTTTTATTT---ACGTGCATTTTTAGA---------------TTTCCTATTCCTCTATCTTTGAAATAT---TCTGTTTTATTGTTTTTTTTAGTTTTGGGTTTTAGCTCTATAAATTCTATTTTAGTTGGATGAAGAGCTTTTAGTAAGTTTTCTTTAATTGGTAGTATTCGTAGGGTTTCCCAGCTAATTTCCTATGAGGGGATTGGTAGTATTCGTAGGGTTTCCCAGCTAATTTCCTATGAGGGGGTATTA---TACATGTGTATG------------------------------------------------------------TTTTTTTTTATTATTATTTTCTGTAGT---------TTT---------GAGTTAGATAGG------------TTT---------------------------------------------------------------------AATTTT---TCTAATATTTAC---------CTATCT------------------------------------------------TTTTTGTTAAACCTTCCTTGTTTTTATATTTGGTTTCCTATA------------TTTTTGGCTGAGTTAAATCGTACACCTTACGATTTTTCCGAAGGAGAAAGGGAACTTGTTAGAGGGTTTAATACAGAA---------------TTTGGTTCTTCTTCTTTTACATTAATTTTTTTGTCTGAATATAGGAATATTATTTTTTTTTGTATTTTAACATCTTTTTTATTTCTTTTTCCT---------TTTTATATA------------GGTGTATTTGTTCTT---------ATTTATTCTGTTATTTGGTTT------------CGTTCACTATTA---------------------------------------CCTCGT---------TATCGGTTTGATAAGTTA------------ATATATCTTTGT---------TGAAAATTTTTTATTCCTTTTCTTACC---ATATTTTACTTGATGTTTTTTTTTTTTATTATT------------------------------------------------------------------------------
>Sarcoptes_scabiei
------------------------------------------------------------------TTGGTTTTTACCAAAGATTTTTTTATTATCTTAAATTTTAGGTTT------------TTATTA------TCTTTTTTAGGAGTTCTTCTTTCTGTTGCTTTTTTTACTTTAGTTGAGCGTAAATTTATAGGTTTAATACATTATCGAAAAGGACCTAACAAAGTTTTATTATATGGTATTCTTCAACCTATTTCAGATTCTATAAAACTT------------TTTACAAAGGAT---AGATTAAAAATTCAGAGTCTAAAAATTTTTATTTTTTTTATAGGCCCTTTATTA---GGATTTTTTATTATATTATCAATATGA---TCTATTTATTATTAT---------------TATTATAATTACTTTTTTTTAAAATTA---AAAATTTTTATTGTTTTTGTTTTGATAAGATTATCTGTTTATAGGTTTATTTTTACTAGTTGAGGTTCAAATTCTAAGTATTCTTTATTAGGA---------------------------------------------GGGTATCGTATTATTAGTCAAGTTATTTCTTATGAAATTTGTTTT---ATTTTTTTTTTT------------------------------------------------------------ATGTCTTTTTTTTTTTTCTTGAAATCT---------TTT---------GATTTTTTTTTT------------TTA---------------------------------------------------------------------GTAAAGCTTCAA---GATTTTTTACCTTTAGTTTTT------------------------------------------------TTT------AATCTTATTTTTTTTTTTTCTTGAATATTAATA------------ATTATAGCAGAATCTAATCGAACTCCCTTTGATTTAGCGGAAGGTGAGTCAGAAATTGTTTCTGGTTTTAATATTGAA---------------TATAGGGGTGGTTTCTTTGCTTTGATTTTTATTACAGAATATGGTTTGATTATATTTATAAGATTTTTAACAGGTTTGTTTTTTTTTGGTTCAGATTTTATA---------------TTTTTAAAAATTTTTTTATTT---------TGTTTTTTATTTATTTGAATT------------CGTTGTAGATTT---------------------------------------CCTCGT---------ATTCGTTATGATTTATTA------------ATATACACTAAT---------TGAAAAATTTGTTTGCCTTTTTCAATTATGTTTCTTTGTTTTGTTTTTTCTTTAAAATTA---------------------------------------------------------------------------------
>S167
------------------------------------------------------------------------------------------------------------------------------------------------------------------------ATTACTCTTTTAGAACGTAAATTACTTAGAATTATTGGTTTTCGTTTAGGTCCTAATAAGGTTTCTATTTTTGGAATTTTACAGCCTATCTCCGATGCTGTCAAACTT------------TCTAATAAGTCA---ATCAATTTTTTATCCAGATTCTCTTCCTCATTTTATTATCTTTCTTCAGTTCTA---ATGATTATTTCTTCTCTTATAGTTTGA---TGTTGCTCTTCTTTT---------------TCTTCT---------GATTTTAAATTT---TCCTTTCTTTTCATTGCTTTTTTTTTAGGTTTAAATTCTATTGGGTCTGTGATTTGTGGTTGATGTTCCTTTAGAAAATATTCTCTTTTAGGG---------------------------------------------TCTCTTCGAACTGTCTCTCAGCTTATTTCATATGAGGCTGTTTTA---TTTATTTGTTTC------------------------------------------------------------TTTTTTTTTTTTATTTCGTTCTTCAGA---------TTT---------AATTTACTTTCT------------------------------------------------------------------------------------TTTTTTGATTATGGGTCTATA---------TTTTTT------------------------------------------------TTTCTAATTTCTCCGTTTTGTTTTATTTTTTGAGTTCCTACA------------GTTTTAGCTGAACTGAATCGTACTCCTTATGATTTTTCAGAAGGCGAAAGTGAGCTCGTTAGAGGCTTTAATACAGAA---------------TTTGGCTCTGGTTCTTTTACTTTAATTTTTCTTTCTGAGTATTCAAACATTATTTTTTTTTCTATTATTACCTCTTTTCTTTTTTTTTTTTTT---------CCTATAGCT------------CTTTTTTTCTTTTTT---------TTTTTTTTTTTTTGTTATTTG------------GATTCGTTCTGT---------------TCTTCCACGTTTTCGCTTTGACCTCCTGAT------------------AGATCTTTG---------------------------------TTGAAAATTTTATATCCCTTTCTTAAC---TATTTTTATAATTTTATTTCTTGTTTTTTTATTTTAGGTTTAAGCTTTAGGTTTAACCTTTTAGTGTTTTCAAAACACTTTTTTAAAGCT---------------------
>Robertsicus_elaphensis
------------------------------------------------------------------------------------------ATTTTAAATTTTATGATTTTC------------TTTTTA------ATTTTAATTTCAATTTTAATTAGAATTGCCTTTTTTACTTTATTAGAACGAAAAATTTTAGGGTATATTCATATTCGCAAAGGGCCAAATAAAGTAGGTTTTATAGGAATATTTCAACCAATAAGAGATGCAATTAAATTA------------TTTACAAAGGAA---ATAAACTATATGTATTATATAAATATGATCATTTATATCATTTCTCCCATCATA---AGAATTATAATAATGATATTATTATGA---ATAATATTTTATTTA---------------AAAAGAAAAATAATTTTTTTGGAAATA---AGATTTATTTTTTTCTTATGTATTTCAAGAATAAGAGCTTATTCAATTTTATTAAGTGGATGATCATCAAATTCCAAATATTCCTTAATTGGA---------------------------------------------AGATATCGAGGTTTTGCTCAAATCATTTCATATGAAGTAAGAATA---GCAATACTAATA------------------------------------------------------------ATAAGATTATGTTTCTTTCCTCAAAGA---------TTT---------AATATTAAAATA------------TTA---------------------------------------------------------------------TTAATATTTCAA---GAGAATTTTATAATTATTTAT------------------------------------------------GGA------TTTTTTTTCACTTTATTAATTTGAATATTTATT------------TGTTTAGCAGAAACAAACCGAACTCCATTTGATTTAGCTGAAAGAGAATCAGAATTAGTATCAGGTTTTAATATTGAA---------------TATGGATCATGATTATTTGCTATTATTTTTATTGCAGAATACGGAAGAATTATATTTTTAAGACTTTTTTCAAATTATTTATTTATAGGATTTTCTAAAATT---------ATAACAATA------ACTTTAATTTTA---------ATGTTATTATTTATTATTGTT------------CGAGGAACTTTT---------------------------------------ATACGT---------TTTCGATATGATAAATTA------------ATAATTATAGCA---------TGAAAAATAATTTTACCTAGAAGTATTATTACTTTTTTTTTAATTTTTTTGCTAACATCTTTATACACAAATCTTTTTTGTATCAATTTTTGGAATTATTTAAATATT---------------------------------
>Ricinoides_karschii
---------------------------------------------------------------------------ATTTTATGGTTGGTTGTTGATGGTTTGTTGTGTTGC------------TTTGTA------ATTGTTTTGGTAGTGTTGTTGGGTGTGGCTTTTTTTACTTTATTGGAGCGTAAAATTTTAGGGTATGGTCAGGTTCGTAAAGGTCCTAATAAGGTTGGATTTGTCGGTTTGTTGCAGCCTATTTCGGATGCTATGAAGCTC------------TTTACTAAGGAG---TATAGTATGCCTTATATTTCTAATTGGGTGTTTTTTCTAGCTAGTCCTGTTATG---GCTCTTAGGTTTAGTTTGTTATTGTGG---ATGATTTATCCGTTA---------------AAGTGATATTGATTTGATTTTGAATAT---GGTTTGTTATTTTTTTTCTGTGTTTCTAGCTTTGGGGTTTATTTTGTGGTGGGTTCTGGCTGGTTCTCTAATTCTAAGTATGCTGTGTTGGGT---------------------------------------------AGGTATCGTGCGGTGGCGCAAATGATCTCATATGAGGTTGGTATG---ATTTTAATTATT------------------------------------------------------------TTATGTTTGGTTATTTATGAGTCTGTT---------TAC---------GTTGTGAATGTT------------AAT---------------------------------------------------------------------GTAGGT---------GAGTTGTTTTGGTATGGGTGT------------------------------------------------GGT------TATTTTTTTTTGTTGATTATGTGATTAGTGTGT------------TGTTTGGCTGAAACTAACCGTAGACCTTTGGATTTTGCGGAGGCGGAGTCGGAGTTGGTGTCTGGTTTTAATGTGGAA---------------TATGGGGCTGGTGGTTTTGCGTTGATCTTTATATCTGAGTATGGTGTGATTATGGCGATAAGTATAATTACTATGATTTATTTTTTTGGTGGCTATTATGTG---------------------ATATATTTTTTTTTG---------ATTGTTTATTTTTTGTGAGTT------------CGGGTGAGGTTA---------------------------------------CCTCGA---------TTGCTTTATGATAAGCTT------------ATAATACTGGTT---------TGGAAGGTTTATTTGCCTTGTAGTTTAAACGTTCTTATTTTTGTTATAAGTTTTTCATTTATAAATTAC------------------------------------------------------------------------
>Rhyncaphytoptus_ulmi_HEN3
------------------------------------------------------------------------------------TTGTTTTTAATTACATTATTAAAAATT------------CTTGTA------CTAACCGTTTGTGTGTTGATTAGTGTAGCCTTTTTAACATTATTGGAGCGTAAAGTTCTCAGACTTGTAGGGCTACGTCTTGGACCTAATAAAGTTTCCTTTATTGGATTTCTTCAACCTATTACTGACGCAGTCAAGTTA------------GCAAATAAGCAG---TTTAACATTCTTTCTAATTTTTCCTTCTTTTATTATTATTTTGGTTCTTCTTTA---GTAATCTTAAGGTCTATTTTAATTTGG---TTTTGTTCCAAAATA---------------GACCCTATGACTATTTCCATTAAATAT---TCTATTATTTTTTTCATAATTATTTTAGGATTTAATTCCTTCAATTCTATTATATGCGGGTGAAGAACTTTTTCTAAATACCCTCTTATTGGG---------------------------------------------AGAATTCGTACAGTCTCTCAATTGGTGTCTTATGAAGCTTCTTTA---TATCTTTGTATC------------------------------------------------------------TTCTTTATGATTTACATATTTTGTAGA---------TTTGGTTTTTTAAACTTTTCGTCT------------------------------------------------------------------------------------CATTAT---ATACCCGTTTTA---------TGCATG------------------------------------------------TACATT------CCTTTGGCTTTTTTAATTTGGTTCCCCTCT------------TTTTTAGCGGATTTGAATCGAACTCCCTATGATTTTTCTGAAGGAGAAAGAGAACTAGTAAGGGGATTCAATACTGAA---------------TTCGGTTCAAACTCTTTTACCATGATTTTTTTAGCAGAATACAGAAACATCATTTTTTTTTGTTTAATTAGTGCTTCAATATTTTTC---TATGAATATAATTTTTTTTTT------------TTTTTTTTTTTTTCTTCTTCGTATTTTGGATTCGCTCTGTTTTAC------------CACGCTATCGGT---------------------------------------TTGATAAACTATTGTTACTTGCTTGAAAAGTTT------------ATATCCCTTTTC---------TGA------------CCTGCATTTTTA---TGCTTGTAT------------------------------------------------------------------------------------------------------
>Rhyncaphytoptus_sp.nov._GZ96
ATTATTTTTATTTGTACTTTT---------------------------------------------------------------------------------TTAAAAGTT------------ATTCTA------ATTTTTATTTGTATTATAATTAGAGTTGCTTTCTTGACCTTATTAGAACGAAAGTTATTAAGTTTAATTGGTATCCGTTTGGGTCCTAGTAAGGTTTCTTTTTGTGGGTTTTTACAACCTATTAGTGATGCTTTGAAATTG------------TCAAATAAACAA---ATTAATTATTTATCTAATTTTTCTTTTTTTTTTTATTATATTAGTTCAATTTTT---ATACTTTTTAGTGGGTTAATAATTTGA---TTATGCTCTTTTTCA---------------GAACCTGTTCCTTTATCTTTAAAATAT---TCTGTTATTTTATTTTGAGTTATTTTAGGTTTTAATTCTTTAAATTCAATTTTATGTGGTTGGAGAACTTTTTCTAAATATTCTTTAATTGGT---------------------------------------------AGAATTCGTTCTGTTTCCCAACTTGTTTCTTATGAATCTTGTTTG---TATCTTTGTATA------------------------------------------------------------TTTTTTTTCATATTTTTATTTTTTGGT---------TTT---------AATTTTTATAAT------------TTC---------------------------------------------------------------------AATTTT---TATCCTTTTCAT---------TTTGTG------------------------------------------------TTTATATTTATTCCTTTTGTATTTTTAATTTGAGTTCCTTCT------------TTTCTAGCTGAGTTAAATCGTGTTCCTTATGATTTTTCTGAAGGAGAAAGAGAGTTAGTGAGAGGATTTAATACTGAG---------------TTTGGATCAGGTTCTTTCACAATAATTTTTTTAGCTGAGTATAGGTATATTCTTTTTTTTTGTATTTTTTCTTCTTTTTTATTTTTTTTTTTCTATATATGATTCTTTTTT------------TTTTTTTTTTTTTTT---------TTTTTTTTTTTTTTTTTTTTT------------TTTTTTTTTTTT------------------------------------------------------TTTTTTTTT------------------------------------------TTTTTTTTTTTTTTTTTTTTTTTGTAT---TTTTTCTTCTTTTTTATTTTTTTTTTTCTATATATGATTCTT---------------------------------------------------------------------
>Rhyncaphytoptus_sp.nov._CA38
---------------------------------------------------------------------------------------------------ATCATTAAATTC------------CTATTT------GCCATTATTATAGTTATAATTAGAGTAGCTTTTGTCACATTGTTAGAACGTAAAATTTTAAGTTTAATCGGGCTGCGAATAGGCCCTTTTAAGGTTTCTTTTCTAGGATTTCTGCAACCTATTGCTGATGCAGTCAAGTTA------------GCTAATAAGCAA---GTTAATGTTTTGACCAATTTTTCAATTAACTTTTATTATCTTTCTTCTTTATTA---ACTTTGTTCAGTTCTTTGACTTTGTGG---AGCATTCTCCATTCC---------------GATCCATCTCCCATTCATTTTAAATTT---TCCTTGCTTACATTTATATTTATTTTAAGATTTAACTCTCTTAATTCCATTATAGCAGGATGAAGGACTTATGGGAAATATTCTTTAATTGGA---------------------------------------------ACTCTTCGTACAGTAGCTCAGCTTATTTCGTACGAGCTATGCCTC---TATATGTGTTTA------------------------------------------------------------TTCTTCTTCTTACTGCTCTACTTTAAT---------TAT---------GATCTTTATCAT------------TTG---------------------------------------------------------------------TCTTTT---TTTATACCTAGG---------TGTGTG------------------------------------------------CTCATTTTTATGCTCTTTTGCTTTTACATTTGAATTCCCTCC------------TTTTTGGCTGAATTAAATCGAACCCCTTATGATTTCTCCGAGGGGGAAAGAGAGTTAGTCAGAGGTTTTAATACTGAA---------------TTTGGCTCCAGTTCTTTTACTATAATTTTTTTAGCTGAGTATAGAAATATTATCTTCTTTAGCCTGTTGACTTCATTTCTTTTTATCAATATT------TTTTCATTTTTA------------TTCTTTATTACAATT---------GTCTTCTTCGTAATTTGAATT------------CGTTCCGTTTTG---------------------------------------CCTCGT---------TATCGTTATGATAAATTG------------ATAAGTTTAGCT---------TGAAAATTTTTTATTCCTTTCCTCACA---GTTATATTTATTTATTTCATTGTTATTATGGGT------------------------------------------------------------------------------
>Rhyncaphytoptus_redwayensis_CA28
---------------------------------------------------------------------------------------TTGATTTTGATAACTCTTAAAGTT------------CTTATT------TTATTGATTGGTGTACTTGTTAGTGTTGCATTCATCACCCTTATGGAACGAAAAATTTTAAGATTAATTGGATTGCGCTTAGGTCCTAATAAAGTTTCTCTCTTTGGATTTCTACAGCCTATTGGCGATGCTGTTAAACTT------------TCCAACAAACAG---GTTAATATCCTTTCTAATTTTTCTTTTTTTTTTTATTATTTTAGAGCTTCTATT---ATATTCATTATAAGCACCTTTATTTGA---CTTTGTTATTTTCAT---------------GAGCCTGCTGTAGTTTCTTTCAAACTT---AGTTTTTTAATTTTTTTCTTGGTTTTAGGTTTAAATTCTTTAAATTCGATTTTGTGTGGATGAAGAACTTTCTCTAAATTTTCTTTGTTAGGC---------------------------------------------AGGCTCCGCACGGTTGCCCAGCTTATTTCTTACGAAGCGGTTTTG---TATTTGTGTATC------------------------------------------------------------TTTTTTATTGTTTTTTCATTTATAAGC---------TTA---------AGTATTCCTTTT------------TTA---------------------------------------------------------------------TTCTTT---TTCCCTAGTTTT---------TTTATT------------------------------------------------TTTTTTTCTTTACCTTTTATTGGTTTATGTTGATTTCCATCT------------TTTTTAGCAGAACTTAATCGCACTCCTTACGACTTTTCAGAGGGTGAAAGAGAGTTAGTTAGAGGTTTTAACACTGAA---------------TTTGGATCTAGTTCCTTTACTTTGATTTTTTTGGCGGAATACAGAAATATTATTTTTTTTTGCATTTTCTCTTCCTTTTTATTTTTTTATGTAGAGAAATTTCTTTTTTTC------------TTTTTTTTTTTATTT---------TTATTTTTTGTCATTTGGATT------------CGATCTGTTTTA---------------------------------------CCTCGT---------TACCGGTTCGATAAACTT------------ATGATGTTATGT---------TGAAAATTTTTTGTCCCATTTTTAACT---TGTTATTTTCTACTTTATTTAAGGTTTTGTCTT------------------------------------------------------------------------------
>Rhyncaphytoptus_longipalpis_JX3
------------------------------------------------------------------ATTTTCTTATTAATAATCATTTTT---------------AAAATT------------ATTCTT------GTGCTTCTCCCCCCCTTAATTTGTGTTGCTTTTTTTACTCTTTTAGAGCGGAAAGTTTTGAGTATTGTAGGCCTCCGTTTAGGTCCCTATAAGGTTTCTTTCCTTGGTATTCTTCAACCTATTGCGGATGCTGTTAAGTTA------------TCCAACAAAAGA---GTTAATTATTTAACTAGATTTTCTCTATTTTTTTATTATATAAGTTCTTTTTCA---ATAATTTTGATGAGTTTAATTTTGTTT---CTTTGTCTTAATGCT---------------GTACCTAGCTTTTTATCTCTTAAATTT---TCTTTTTTGATTTTTCTTTTAATTCTGGGTTTCAATTCCTTAAATTCTATTTTTTCTGGCTGATGTTCCTATAGAAAATATTCTTTAATTGGA---------------------------------------------AGATTACGAACAGTAGCCCAATTAGTGTCTTATGAGGCAGTGTTA---TATCTGTGTTTA------------------------------------------------------------TTTTTTTTTGTTGTATTATATAATTTT---------TTT---------GATGTCAGTTTA------------ATT---------------------------------------------------------------------AGATTT---TTTTTTCTTCCT---------GTGAGA------------------------------------------------TTTATTTTTCTGATTCCTTGTTTTTTTATTTGGGTCCCTACT------------ATGCTGGCTGAGCTCAATCGCACTCCTTATGATTTTTCAGAAGGTGAGAGTGAGCTCGTTAGGGGTTTTAATACTGAG---------------TTTTCTTCTGGTTGTTTTACTTTAATTTTTTTGGCTGAGTATGGGAGAATTGTATTTTTTTGTCTTCTTTCTTCTTTTTTTTTTTTCTTTCCT---------CTTCTTTTT------------TTTTTTTTTTTTTTT---------TTTTTTTTT------------------------------------------------------------------------------------------CATTATCTGGATCCGATC------------AGTCCTCCCTCGATTCCGGTTTGAAAAATTAATAAGGCTCTCTTGAAA---GTTTTTTATTCCATTTTTAACATTAATTTATGTCTCTCTCGTTAT------------------------------------------------------------------
>Rhyncaphytoptus_longipalpis_JX2
------------------------------------------------------------------ATTTTCTTATTAATAATCATTTTT---------------AAAATT------------ATTCTT------GTGCTTCTCCCCCCCTTAATTTGTGTTGCTTTTTTTACTCTTTTAGAGCGGAAAGTTTTGAGTATTGTAGGCCTCCGTTTAGGTCCCTATAAGGTTTCTTTCCTTGGTATTCTTCAACCTATTGCGGATGCTGTTAAGTTA------------TCCAACAAAAGA---GTTAATTATTTAACTAGATTTTCTCTATTTTTTTATTATATAAGTTCTTTTTCA---ATAATTTTGATGAGTTTAATTTTGTTT---CTTTGTCTTAATGCT---------------GTACCTAGCTTTTTATCTCTTAAATTT---TCTTTTTTGATTTTTCTTTTAATTCTGGGTTTCAATTCCTTAAATTCTATTTTTTCTGGCTGATGTTCCTATAGAAAATATTCTTTAATTGGA---------------------------------------------AGATTACGAACAGTAGCCCAATTAGTGTCTTATGAGGCAGTGTTA---TATCTGTGTTTA------------------------------------------------------------TTTTTTTTTGTTGTATTATATAATTTT---------TTT---------GATGTCAGTTTA------------ATT---------------------------------------------------------------------AGATTT---TTTTTTCTTCCT---------GTGAGA------------------------------------------------TTTATTTTTCTGATTCCTTGTTTTTTTATTTGGGTCCCTACT------------ATGCTGGCTGAGCTCAATCGCACTCCTTATGATTTTTCAGAAGGTGAGAGTGAGCTCGTTAGGGGTTTTAATACTGAG---------------TTTTCTTCTGGTTGTTTTACTTTAATTTTTTTGGCTGAGTATGGGAGAATTGTATTTTTTTGTCTTCTTTCTTCTTTTTTTTTTTTCTTTCCT---------CTTCTTTTT------------TTTTTTTTTTTTTTT---------TTTTTTTTCATTATCTGGATC------------CGATCAGTCCTC---------------------------------------CCTCGA---------TTCCGGTTTGATAAATTA------------ATAAGGCTCTCT---------TGAAAGTTTTTTATTCCATTTTTAACA---TTAATTTATGTCTCTCTCGTTATTTGAATTGTT------------------------------------------------------------------------------
>Rhyncaphytoptus_dielsianus_GZ35
---------------------------------------------------------------------------------------------ATTTTAGGGTCCAAGTTC------------TTACTA------GTTAGAGTTTTTTCTTTATTATCTGTAGCTTTTTTAACGCTTTTAGAGCGCAAGATTTTGGGGATTGTGGGGAGACGATTTGGTCCCAATAAAGTTTCTCTTTTGGGGGTTCTTCAGCCTATTAGTGATGCTGCCAAGCTA------------TCAAACAAGCAG---ACTTCTCAACTCTCTAACTTTTCATCTTTCTTTTTTTATAGGAGAGCTTTATTT---ATACTATCTTCTAGACTGTTTTTATGG---TCCTGCTCTTTTTCT---------------GAACCTTCTCCTATTAGATTTAAATAC---CCCGTCCTGGTACTTATATTAGTTCTAGCTATCGCCAGGCTGAATTCCATTACTTCTGGTTGGGGGTCTTTTAGAAAGTATCCTCTTCTAGGG---------------------------------------------AGTATGCGTACTGTTTCCCAACTTATTTCTTACGAGTCTTGTCTG---TATATGTGTCTC------------------------------------------------------------TTTTTTGTTATTATTATTACTCTAGGT---------TTC---------GGTTTTGGTAGT------------CTT---------------------------------------------------------------------AAAACC---TTTAGC---------------GCTTTA------------------------------------------------GGGCTCCTTATTCCTTTTTGTATAGCAATTTGGTGACCCTCT------------TTTTTAGCTGAATTAAATCGCACTCCTTACGATTTTTCTGAGGGAGAAAGAGAATTGGTTAGGGGATTCAACACAGAA---------------TATGGTTCTAACTCCTTTACTTTGATTTTCCTAGCTGAGTATAGGTCAATAGTATTTTTTTCTCTTTTAACTTGTATCATTTTTTTTTCCTCT------TCTCCTCTAATT------------TTCTCTTTTGTTGTT---------ATCCTACTAATTCTTTGAGTC------------CGATCCGTTCTT---------------------------------------CCCCGT---------TATCGGTTTGATAAACTT------------ATAATATTGGCT---------TGAAAATTTTTTATCCCATTTCTGACT---TGTTCCTTTCTT---TGTTTTTGTTTGTTTCTC------------------------------------------------------------------------------
>Rhyncaphytoptus_boczeki_CA37
---------------------------------------------------------------------------------------------------ATCATTAAATTC------------CTATTT------TCCATTATTATAGTTATAATTAGAGTAGCTTTTGTCACATTGTTAGAACGTAAAATTTTAAGTTTAATCGGGCTGCGAATAGGCCCTTTTAAGGTTTCTTTTCTAGGATTTCTCCAACCTATTGCTGATGCAGTCAAGTTA------------GCTAATAAGCAA---GTTAATGTTTTGACTAATTTTTCAATTAACTTTTATTATCTTTCTTCTCTATTA---ACTTTGTTCAGTTCTTTGACTTTGTGG---AGCATTCTCCATTCC---------------GATCCATCTCCCATTCATTTTAAATTT---TCCTTGCTTACATTTATATTTATTTTAAGATTTAACTCTCTTAATTCCATTATAGCAGGATGAAGGACTTATGGGAAATATTCTTTAATTGGA---------------------------------------------ACTCTTCGTACAGTAGCTCAGCTTATTTCGTACGAGCTATGTCTC---TATATGTGTTTA------------------------------------------------------------TTCTTCTTCTTACTGCTCTACTTTAAT---------TAT---------GATCTTTATCAT------------TTG---------------------------------------------------------------------TCTTTT---TTTATACCTAGG---------TGTGTG------------------------------------------------CTCATTTTTATGCTCTTTTGCTTTTACATTTGAATTCCCTCC------------TTTTTGGCTGAATTAAATCGAACCCCTTATGATTTCTCTGAGGGGGAAAGAGAGTTAGTCAGAGGTTTTAATACTGAA---------------TTTGGCTCCAGTTCTTTTACTATAATTTTTCTAGCTGAGTATAGAAATATTATTTTCTTTAGCCTGTTGACTTCATTTCTTTTTATCAATATT------TTTTCATTTTTA------------TTCTTTATTACAATT---------GTCTTCTTTGTAATTTGAATT------------CGTTCCGTTTTG---------------------------------------CCTCGT---------TATCGTTATGATAAATTG------------ATAAGTTTAGCT---------TGAAAATTTTTTATTCCTTTCCTCACA---GTTATATTTATTTATTTCATTGTTATTATGGGT------------------------------------------------------------------------------
>Rhodacarus_sp1.
---------------------------------------------------------------------------------------ATAATTTTAAATATTATTATATTT------------TTTGTG------TTAATGGTTTTAATTTTAATTAGAGTAGCTTTTATTACTTTATTAGAGCGAAAAATTTTAGGGTATAGGCAGATCCGCAAAGGACCAAATAAAGTGGGCCCTTTAGGTTTGTTTCAACCTTTTTCAGATGCTGTAAAATTA------------TTTTCTAAAGAG---AGGAGATTTTTAATTTGGTATAATAAGATTTTATTTTACTTTTTCCCATTTTTA---TCTTTAATTTTAATATTATTATTTTGG---TTAGTGTAC---------------------CCTAATTTAGGGATAGAGGGGGAATTT---AGAATAATTTACATTTTTGTTATTTCTAGTTTAAGTGTTTATGTAATTTTAGGCTCTGGTTGGTCTTCAAATTCTAAGTATGCCCTTTTGGGG---------------------------------------------GCATATCGGGGGGTAGCTCAAACTATTTCTTATGAGGTATGCCTA---TCTTTTGTTTTT------------------------------------------------------------ATTATTATTTTACTTATAGTATCAAGG---------TAT---------AAAGTAACTTTT------------TTA---------------------------------------------------------------------TGTAGGGGTCAA---ATTTATTTAATGTTTTTTATT------------------------------------------------GGG------GGCTGGTATTTATTTTTAATTAGAATTGTGACA------------GTATTGGCAGAAACTAATCGTACCCCTTTTGATTTTTCTGAAGGAGAATCTGAGTTAGTTTCTGGGTTTAATGTAGAG---------------TACGGGGGAGGGGCGTTTGCCCTTTTATTTATAGCTGAGTACGGTAATATTATTTTTATAAGAAGATTAATCTCTTGCATATTCTTTTCTAAATTAGGATTT---------ATGGGGGAA---TTTGTTCTTTTAGTA---------ATATGTTCTCTTCTCTGGTTT------------CGAGCAGTTTAT---------------------------------------GCTCGA---------TTTCGTTATGATAATTTA------------ATAATATTAGCT---------TGAAAGCAAATTCTTCCTTTTAGGGTGAATTTATTTTTAATTATAGTTTTAATTTACATTTTAATT---------------------------------------------------------------------------
>Rhizoglyphus_robini
------------------------------------ATAAATACCATCTTTTCAATGGTTCAGGGGTGGTCCCACCATTCTATAAATACCATCGTGTACCACTTAGATTTT------------TTATTC------TCTGTAGTAGGTGTTCTATTGGGGGTGGCTTTTTTCACTTTAATAGAGCGTAAAATCATAGGCCTAATACACTACCGAAAAGGGCCGAATAAAGTACTTATCTGAGGGTTGTCCCAACCCATCGCGGATGCATTAAAGCTG------------TTGACCAAAGAA---TTCCCTAAATTTTCACCTGTAAAAATATTCATGTTCTACTTAGGGCCTTGTGTG---AGAATCTTACTGATATTACTATGCTGA---GGGTGGTACGACTTT---------------AGCTTCTCCTCATTAGGTGGT---ATG---AAAATCATAGTTATCTTATCCATTATGAGTCTATCCGCCTACGGCTTTCTACTAACCAGTTGAGGGTCAAACTCCAAATATGCTCTACTAGGT---------------------------------------------GGCCATCGAGCTGTGGCTCAAATTATCTCATACGAGGTTTGTTTA---GTGCTGTATTTA------------------------------------------------------------CTAGCACTAGTTTACTTAACAAAATCC---------TAC---------AACATAAGAAGC------------CTA---------------------------------------------------------------------GAGACTAATCAA---GAAGGCTACTGATTCATACTA------------------------------------------------TTC------TCCGCCCCCTTATTTTTATCTTGACTTATACTA------------TGTATAGCAGAAGCAAACCGGACTCCGTTTGATTTGGCTGAAGGAGAATCTGAGATTGTTTCGGGATTTAATATTGAG---------------TATGGAGGGGGCTTGTTCGCCTTCATTTTTATCAGGGAATACGGAATAATCATATTCCTAAGATTTATCACTTCAATTTTTTTTCTAGGAGCAAGAAGAGTT---------------TTACTAAAAACCTTCTTAATG---------TGCGCCCTATTCGTATGGGTG------------CGCTGTGCCTTC---------------------------------------CCCCGA---------GTGCGTTATGATCTTTTA------------ATAATAATAGCT---------TGAAAGCTAGCTCTACCTTACAGATTAGGTATAATCTTAATCTCAACCTGCATGTAT------------------------------------------------------------------------------------
>Rhipicephalus_geigyi
------------------------------------------------------------------------------------------ATTTTAAATTTAATTTATTTT------------TTAATA------TTAATTTTAATAGTTTTATTGAGAATCGCTTTTTTTACTTTAATAGAACGAAAATTTTTAGGATATTGCCATTTACGAAAGGGTCCAAATAAAACAGGAATTTTAGGATTATTCCAACCTTTTAGTGATGCAGTAAAACTT------------TTTAGAAAAGAA---ATAAATAAAATGTTTTATATAAATAAACAACTTCAAATTATTTCACCAATTTTT---ATAATTTTAATAATAATTTTATTATGA---ATAATTTTTTATTTT---------------CCTAATAATGCTATAAATTTAATAATA---AGAATTGTTTTTTTTCTTTGTATTTCAAGAATAAGAAGTTATACAATTCTTTTTAGAGGATGAGCTTCTAATTCTAAATATTCACTTATTGGA---------------------------------------------TCTTATCGAGGTTTTGCACAAGTAATTTCATATGAAGTAAGAATA---GCATTAATTTTA------------------------------------------------------------ATTTCAATATCAATTTTGCCACAAAGA---------TTT---------AATTTATTTTAT------------TTT---------------------------------------------------------------------TTAAAAATTCAA---AATTATTATCCTTTAATTTTT------------------------------------------------AGC------TTTTATCCTGTGTTTATTATTTGATTTATTTCA------------ATTTTAGCTGAATTAAATCGGGTACCATTTGATTTAGCTGAAGGAGAATCTGAATTAGTGTCAGGTTTTAATATTGAA---------------TATGGCTCATGATTATTTGCTATTATTTTTATATCTGAGTATGGGAATATTATGATTATTAGATATTTAACCAATTATTTATTTTTAGGTTTTAGAATAATA---------AGTCAAATT---TTTACTTTAATGTTA---------ATATTAATAATTATTATAATG------------CGAGGAACATAC---------------------------------------ACACGA---------TTTCGATATGATCAATTA------------ATAATAATAGCA---------TGAAAAACTATTCTTCCTCAAAGTATTATTTTTCTATTTTTAATTTATTTTATTTTTTTTCTTTTTTTTAATTTTATTTGCATCATTTTTTGTAAT---------------------------------------------
>Rhinotergum_shaoguanense_S88
------------------------------------------------------------------------------------------ATTTTAATTTTACTTAAAATT------------ATTTTA------TTGTTGGTGTGTGTTCTGTTAAGTGTTGCTTTCTTAACGCTTCTTGAACGTAAAGTCTTAAGTATTGTGGGGTATCGATTTGGGCCTAATAAAGTTTCTTTTGTAGGATTTCTTCAACCTATCACGGACGCTGTTAAATTA------------GCTAATAAACAA---ATTAATTACTTGTCTAATTTTTCATTTTTTTTTTATTATTTAAGCTCCTTTTTC---CTCATTTCAAGATCATTACTTATCTGA---TTTACTTTAGGATAT---------------CAGTCATCAAGATTGTCGCTCAAATAC---GAAATTATAATCTTTATGATTCTTTTAGGTTTTAATTCCTTAAATTCTATTTTAGCCGGATGAAGGACTTTTTCTAAATACTCTTTAATTGGG---------------------------------------------AGGGTCCGAACAGTTTCTCAATTAGTTTCCTACGAGGCGTCTTTG---TATTTTTGCATT------------------------------------------------------------TTTTTTTTTCTATACACTATGTTCTCG---------TTC---------AATTTTAGATCT------------CTT---------------------------------------------------------------------ACTTTC---TTACCTGTCACA---------CTAATT------------------------------------------------TTTTTGTTGTATCCCTTTTTATTTTATGTTTGGATTCCTTCT------------TTTTTAGCAGATTTAAACCGTACCCCGTATGACTTTTCAGAGGGAGAAAGAGAGTTAGTTAGAGGGTTTAACACTGAG---------------TTTGGGTCTAACGCCTTTACTATAATTTTTTTGGCGGAATATGGAAATATTATCTTCTTTTGCTTGATTTCTTCTTTTTTGTTTATAAATTACATAGTTTGATTTTTTTTT------------TTTTTTTTTTTTTTTTTTTTTTTTTTTTTTTTTGTGATCTGGATT------------CGCTCCGTTTTA---------------------------------------CCCCGC---------TTTCGATTTGATAAGCTG------------ATAATGTTGGCT---------TGAAAGACTTATATTCCTTTTTTGACC---TGTTACTTTTTGTTGTTGACCGCTTTGGTT---------------------------------------------------------------------------------
>Rhinophytoptus_c.f._sericeaomeiensis_AH42
------------------------------------------------------------ATGGATTGACCTTCTAAGATTTGTTTGATTTTTGTTACAATTATAAAAAGG------------GTTGCT------TACTTAGTTTGTGTACTCATTAGTGTGGCTTTTATTACTTTGTTGGAACGAAAGCTTCTTAGTCTTGTAGGACTTCGGGTAGGTCCTAATAAAGTCAGGTTTATCGGGTTTTTACAGCCCATCACAGATGCTGTGAAGCTT------------TCTAATAAGCAA---ATTAATTTCCTTTCTAATTTCTCCATGTTCTTTTATTATTGCAGAGCTTCTTTT---ATGCTCTTAAGAGGAATGTTAATTTGA---TTTTGTCTTGGTGGT---------------GAACCTTCCTCAGTTTCATTCAAGTAT---ACAGTTTTAATATTTATAATTATTTTAGGCTTCAATTCTCTCAATTCCATCATCTCAGGGTGAAGGACTTTTTCTAAATATCCGCTTATTGGC---------------------------------------------AGAATTCGTACAGTAGCTCAATTAGTTTCTTATGAAGCTTCGCTA---TATTTGTGTCTT------------------------------------------------------------TTTTTTTTGATTTTGATTCTTTCTTCG---------TTT---------AATTTCTACAGC------------GTA---------------------------------------------------------------------TTCTTT---AATCCTGTTATG---------TTTATA------------------------------------------------GGGATTTTGATTCCTGCAGTTCTTTATGTTTGGATTCCTTCT------------TTTTTAGCAGAATTGAATCGTACCCCTTATGATTTTTCAGAAGGAGAAAGAGAGCTAGTCAGAGGGTTTAATACTGAG---------------TTTGGTTCTAGTTCTTTTACCATAATTTTTTTAGCTGAATATAGTAATATTATTTTTTTTTGTTTAGTCTCTTCTTTGTTCTTCTTCTTCCCTTCTATTTGGTTAATTTTT------------TTTTTTTTT---------------TTTTTTTTTGTCATCTGAATC------------CGTTCTGTTTTA---------------------------------------CCC---------------------------------------------------------------------CTCGTTATCGTTTTGACAAGT---TGATATATTTGGCTTGAAAAATTT---------------------------------------------------------------------------------------
>Rhinophytoptus_broussonetiae_Z401
------------------------------------------------------------------------------------------------ATTTTTTTAAAGTTT------------TTATTT------TTGGTAATACCTGTTCTTTTGTCTGTAGCTTTTTTTACTCTGTTGGAACGTAAAATTTTGAGTATCATTGGTTTACGTTTAGGTCCTTTTAAAGTTTCTTTTTTGGGTATTTTTCAGCCTATTGTAGATGCTTTGAAACTT------------TCTAATAAGCAA---TTGAATTTATTGTCTAATTTTTCTATTTTTTTTTATTATATAAGTTGTGGTTTT---ATGTTCATTGTTTCTTTTTTTTTTTGA---TTTTTACTTTTTTCT---------------AATCCTTCTGTTTTTTCTTTCAAATAT---TCTATTATTTTTTTTTTTATCTTTTTGGGTTTTAGATCTTTTAGTTCTATTATTGCTGGTTGGAGAACATTTAGGAAATATAGTCTTTTGGGG---------------------------------------------AGTATTCGTACTGTTTGTCAGTTAATTTCTTATGAAGTTTCTCTT---TATTTAATTATT------------------------------------------------------------TTTTTTTTTTTTATTTTTTTTAAGTCT---------TTT---------AATTTTTTTAAT------------TTT---------------------------------------------------------------------ATTATG---TATCCTGTTTTT---------TTTTCT------------------------------------------------TTTTTACTAATTTTTCCTTGTTTCATGATTTGGGTTCCTTCT------------TTTTTAGCGGAGTTAAATCGAGTGCCTTATGATTTTTCTGAGGGGGAGAGAGAATTAGTTTCTGGTTTTAATACTGAG---------------TTTGGTTCTTCTTCTTTTACTTTGATTTTCTTGTCGGAGTATAGAAATATTGTTTTTTTTAGTCTTTTGAGTTCATTTATTTTTATATTTTTT------AATTTTGGTTAT------------TTTTCTTTTATTTTT---------TTTTTTTTTGTTATTTGGATT------------CGTTCTGTTCTC---------------------------------------CCCCGG---------TTTCGTTTTGATAAGTTA------------ATATTTTTGGCT---------TGGAAATTTTTTATTCCTTTTTTGACT---TTTTTTTTTATTTTTATTTTGTTATTTGTTTTT------------------------------------------------------------------------------
>Rhinophytoptus_broussonetiae_Z292
------------------------------------------------------------------------------------------------ATTTTTTTCAAGTTT------------TTATTT------TTGGTAATGCCTGTTCTTTTGTCTGTAGCTTTTTTTACCTTGTTGGAACGTAAAATTTTGAGTATCATTGGTTTACGTTTAGGCCCTTTTAAAGTTTCTTTTTTGGGTATTTTTCAGCCTATTGTAGATGCTTTGAAACTT------------TCTAATAAGCAA---TTGAATTTACTGTCTAATTTTTCTATTTTTTTTTATTATATAAGTTGTGGTTTT---ATGTTCATTGTTTCTGTTTTTTTTTGA---TTTTTACTTTTTTCT---------------AATCCTTCTGTTTTTTCTTTCAAATAT---TCTATTATTTTTTTTTTTATTTTTTTGGGGTTTAGATCTTTTAGTTCTATTATTGCTGGTTGGAGTACATTTAGAAAATATAGTCTTTTGGGG---------------------------------------------AGTATTCGTACTGTTTGTCAGTTAATTTCTTATGAAGCTTCTCTT---TATTTAATTATT------------------------------------------------------------TTTTTTTTTTTTATTTTTTTTAAGTCT---------TTT---------AATTTTTTTAAT------------TTT---------------------------------------------------------------------ATTATA---TACCCGGTTTTT---------TTTTCT------------------------------------------------TTTTTATTAATTTTTCCTTGTTTTATGATTTGGGTTCCTTCT------------TTTTTAGCGGAGTTAAATCGAGTGCCTTATGATTTTTCTGAGGGGGAGAGAGAATTAGTCTCTGGTTTTAATACTGAG---------------TTTGGTTCTTCTTCTTTTACTTTGATTTTCTTGTCTGAGTATAGAAATATTGTTTTTTTTAGTCTTTTGAGTTCATTTATTTTTATATTTTTT------AATTTTGGTTAT------------TTTTCTTTTATTTTT---------TTTTTTTTTGTTATTTGGATT------------CGTTCTGTTCTC---------------------------------------CCCCGA---------TTTCGTTTTGATAAGTTA------------ATATTTTTGGCT---------TGGAAATTTTTTATTCCTTTTTTGACT---TTTTTTTTTATTTTTATTTTGTTATTTGTTTTT------------------------------------------------------------------------------
>Rhinophytoptus_broussonetiae_GZ98
------------------------------------------------------------------------------------------------ATTTTTTTAAAGTTT------------TTATTT------TTGGTAATACCTGTTCTTTTGTCTGTAGCTTTTTTTACTCTGTTGGAACGTAAAATTTTGAGTATCATTGGTTTACGTTTAGGTCCTTTTAAAGTTTCTTTTTTGGGTATTTTTCAGCCTATTGTAGATGCTTTGAAACTT------------TCTAATAAGCAA---TTGAATTTATTGTCTAATTTTTCTATTTTTTTTTATTATATAAGTTGTGGTTTT---ATGTTCATTGTTTCTTTTTTTTTTTGA---TTTTTACTTTTTTCT---------------AATCCTTCTGTTTTTTCTTTCAAATAT---TCTATTATTTTTTTTTTTATCTTTTTGGGTTTTAGATCTTTTAGTTCTATTATTGCTGGTTGGAGAACATTTAGAAAATATAGTCTTTTGGGG---------------------------------------------AGTATTCGTACTGTTTGTCAGTTGATTTCTTATGAAGTTTCTCTT---TATTTAATTATT------------------------------------------------------------TTTTTTTTTTTTATTTTTTTTAAGTCT---------TTT---------AATTTTTTTAAT------------TTT---------------------------------------------------------------------ATTATG---TATCCGGTTTTT---------TTTTCT------------------------------------------------TTTTTACTAATTTTTCCTTGTTTCATGATTTGGGTTCCTTCT------------TTTTTAGCGGAGTTAAATCGAGTGCCTTATGATTTTTCTGAGGGGGAGAGAGAATTAGTTTCTGGTTTTAATACTGAG---------------TTTGGTTCTTCTTCTTTTACTTTGATTTTCTTGTCGGAGTATAGAAATATTGTTTTTTTTAGTCTTTTGAGTTCATTTATTTTTATATTTTTT------AATTTTGGTTAT------------TTTTCTTTTATTTTT---------TTTTTTTTTGTTATTTGGATT------------CGTTCTGTTCTC---------------------------------------CCCCGG---------TTTCGTTTTGATAAGTTA------------ATATTTTTGGCT---------TGGAAATTTTTTATTCCTTTTTTGACT---TTTTTTTTTATTTTTATTTTGTTATTTGTTTTT------------------------------------------------------------------------------
>Rhinophytoptus_broussonetiae_GZ74
------------------------------------------------------------------------------------------------ATTTTTTTAAAGTTT------------TTATTT------TTGGTAATACCTGTTCTTTTGTCTGTAGCTTTTTTTACTCTGTTGGAACGTAAAATTTTGAGTATCATTGGTTTACGTTTAGGTCCTTTTAAAGTTTCTTTTTTGGGTATTTTTCAGCCTATTGTAGATGCTTTGAAACTT------------TCTAATAAGCAA---TTGAATTTATTGTCTAATTTTTCTATTTTTTTTTATTATATAAGTTGTGGTTTT---ATGTTCATTGTTTCTTTTTTTTTTTGA---TTTTTACTTTTTTCT---------------AATCCTTCTGTTTTTTCTTTCAAATAT---TCTATTATTTTTTTTTTTATCTTTTTGGGTTTTAGATCTTTTAGTTCTATTATTGCTGGTTGGAGAACATTTAGAAAATATAGTCTTTTGGGG---------------------------------------------AGTATTCGTACTGTTTGTCAGTTGATTTCTTATGAAGTTTCTCTT---TATTTAATTATT------------------------------------------------------------TTTTTTTTTTTTATTTTTTTTAAGTCT---------TTT---------AATTTTTTTAAT------------TTT---------------------------------------------------------------------ATTATG---TATCCGGTTTTT---------TTTTCT------------------------------------------------TTTTTACTAATTTTTCCTTGTTTCATGATTTGGGTTCCTTCT------------TTTTTAGCGGAGTTAAATCGAGTGCCTTATGATTTTTCTGAGGGGGAGAGAGAATTAGTTTCTGGTTTTAATACTGAG---------------TTTGGTTCTTCTTCTTTTACTTTGATTTTCTTGTCGGAGTATAGAAATATTGTTTTTTTTAGTCTTTTGAGTTCATTTATTTTTATATTTTTT------AATTTTGGTTAT------------TTTTCTTTTATTTTT---------TTTTTTTTTGTTATTTGGATT------------CGTTCTGTTCTC---------------------------------------CCCCGG---------TTTCGTTTTGATAAGTTA------------ATATTTTTGGCT---------TGGAAATTTTTTATTCCTTTTTTGACT---TTTTTTTTTATTTTTATTTTGTTATTTGTTTTT------------------------------------------------------------------------------
>Quadracus_cudraniae_AH41
------------------------------------------------------------ATGGATTGACCTTCTAAGATTTGTTTGATTTTTGTTACAATTATAAAAAGG------------GTTGCT------TACTTAGTTTGTGTACTCATTAGTGTGGCTTTTATTACTTTGTTGGAACGAAAGCTTCTTAGTCTTGTAGGACTTCGGGTAGGTCCTAATAAAGTCAGGTTTATCGGGTTTTTACAGCCCATCACAGATGCTGTGAAGCTT------------TCTAATAAGCAA---ATTAATTTCCTTTCTAATTTCTCCATGTTCTTTTATTATTGCAGAGCTTCTTTT---ATGCTCTTAAGAGGAATGTTAATTTGA---TTTTGTCTTGGTGGT---------------GAACCTTCCTCAGTTTCATTCAAGTAT---ACAGTTTTAATATTTATAATTATTTTAGGCTTCAATTCTCTCAATTCCATCATCTCAGGGTGAAGGACTTTTTCTAAATATCCGCTTATTGGC---------------------------------------------AGAATTCGTACAGTAGCTCAATTAGTTTCTTATGAAGCTTCGCTA---TATTTGTGTCTT------------------------------------------------------------TTTTTTTTGATTTTGATTCTTTCTTCG---------TTT---------AATTTCTACAGC------------GTA---------------------------------------------------------------------TTCTTT---AATCCTGTTATG---------TTTATA------------------------------------------------GGGATTTTGATTCCTGCAGTTCTTTATGTTTGGATTCCTTCT------------TTTTTAGCAGAATTGAATCGTACCCCTTATGATTTTTCAGAAGGAGAAAGAGAGCTAGTCAGAGGGTTTAATACTGAG---------------TTTGGTTCTAGTTCTTTTACCATAATTTTTTTAGCTGAATATAGTAATATTATTTTTTTTTGTTTAGTCTCTTCTTTGTTCTTCTTCTTCCCTTCTATTTGGTTAATTTTT------------TTTTTTTTT---------------TTTTTTTTTGTCATCTGAATC------------CGTTCTGTTTTA---------------------------------------CCTCGT---------TATCGTTTTGACAAGTTG------------ATATATTTGGCT---------TGAAAAATTTTAATTCCTTTTTTAACT---TTTTATTTTCTGTTGTTCTTGTTTACTTGTTTT------------------------------------------------------------------------------
>QH8
------------------------------------------------ATTTTACTATGGGCCTCCCTTCTAAGAATAATGACCAGTAGTTTAATTCTC---------TTT------------CTTATT------TCAGCGCTCCCTATCTTAATCTCTGTAGCTTTTTTTACTCTTTTAGAGCGTAAACTTCTTAGTATTGTAGGCTTTCGGGTGGGCCCTAACAAAGTTTCTTTTATAGGCCTTTTTCAACCGATTGGTGATGCGGTTAAACTC------------TCCAATAAAAGA---ATTAATAATCTTAGTAGATTTTCTTTATTCTTCTACTATATATCCTCCCTCTTT---ATAATCAGTATAAGCCTTTGCCTCATT---CTTTGCTTAAATATT---------------AGGCCATCGCCGGTTTCTATCAAATTT---ACCCTCCTCCTTTTTTTATTAGTCCTGGGATTCAATTCTTTAAATTCTATTTTAGCCGGGTGAAGGGCGTACAGTAAGTTTTCTTTAATTGGT---------------------------------------------TGCATTCGTACTGTTTCCCAGCTTATTTCCTATGAAGCTGTATTA---TATTTATGCCTC------------------------------------------------------------TTCTTCTTAGTAATTTCCTACAGAACC---------TTT---------GATTTATCGAGA------------TTC---------------------------------------------------------------------AGATTT---TATCCTATTCTT---------TTAAGA------------------------------------------------GGAGTCCTTTTTCTTCCCTGCTTTTTCATCTGGCTACCTGTC------------ATGTTGGCTGAACTCAATCGTACTCCTTACGATTTCTCCGAGGGAGAAAGAGAGCTAGTTAGAGGATTTAATACAGAA---------------TTTGGTTCAGGTTGTTTTACTTTAATTTTCTTAGCCGAGTATGGAAATATAGTATTTTTTTGTTTGTTGTCTAGAGTTCTTTTTTTTTACCCC---------ACTTAT---------------TTTTTTTTTTTTTTT---------TTTTTTTTTTTGGTCTGAATT------------CGATCTGTTCTC---------------------------------------CCTCGC---------TTTCGATTTGATAAGCTT------------ATATCTTTGGCT---------TGAAAGTTTTTAATTCCTTATCTGACC---TTTGTGTACTGTTCCTTTATTTTTTTCTTTTTT------------------------------------------------------------------------------
>QH2
---------------------------------------------------------------------------------------------------ATTTTGAAGTAT------------CTTCTT------CTCTTAATTCCTCTTTTAATCTCTGTTGCTTTTTTAACTTTGGCTGAACGTAAGCTACTGAGGTTGGTAGGTTTACGAGTAGGCCCCAACAAGGTTTCTCTTTTGGGTTTACTTCAGCCTCTGGGGGACGCAGCAAAATTA------------ATAAACAAAAGA---TCTAATGTTCTTAGAAATTTCAATCCTCTTTTATATTACCTTTCTACTTTTTTC---ATGCTCTCTCTTAGCCTGGGGATTGTT---AGGTGCCTCTTTCTG---------------TATCCCTATACGGTTTCTATCAAATTT---TCAGTTCTTTTATTTTTTCTAGTCTTGGGTTTTAACTCTTTTAATTCTATAATTTCTGGATGGAGTACCTTCGGAAAGTACCCCTTGGTGGGA---------------------------------------------AGCCTTCGTACCGTCTCTCAATTAATTTCTTATGAAGCAGTTCTG---TACGTTTGTTTA------------------------------------------------------------TTTACTTTAATTCTTTACAATCTGAGT---------TTT---------GATTTTTCTTCT------------TTT---------------------------------------------------------------------GTTTAT---CTCCCCTTTGAG---------CTTTCC------------------------------------------------TTTCTGATGTTGCTTCCTTGTGTATATATCTGGTTTCCTAGG------------TTCTTAGCTGAACTAAATCGTACTCCTTTTGATTTCTCTGAGGGGGAAAGAGAATTAGTAAGAGGTTTCAATACTGAT---------------TTCGGATCTGTCGGCTTCACTCTTATCTTTTTATCTGAATATTTTAACATTATTTTTTTCTGTATCCTTACCTCCTTTTTATTTTTTGATCAT---------CTTATTCTT------------TATTTTTTTCTTCTT---------ATTTTTTTCGTTATTTGGATC------------CGGTCGGTCCTT---------------------------------------CCTCGC---------CTTCGTTTTGATAAGCTA------------ATAGGATTAGCA---------TGAAAATCTTATATTCCTGTTATAACT---TTATACCTTCTTTATTTAGGATTTTGTATTTTT------------------------------------------------------------------------------
>Pseudogarypus_banksi
------------------------------------------------------------------------------------------------------ATAATTTTT------------TTAATAGTAGAGTTAATATTAGGGGTGTTAATTAGAGTTGCTTTTATTTCTTTGTTAGAGCGTAAGATTTTGAGTCTGGGTCAATCTCGAAAAGGACCTAATAAAGCATTATTTAATGGGATTGGTCAACCTTTTAGTGATATTTTAAAATTG------------TTTAGAAAAGAA---TATTTTAAATTTAGAGTGGTATCTATAAAATTTTATTATTTTCCTCCTCTTTTT---ATAATTATTTTATCTTTTTTAAGTTGT---TTAATTTTTCCTGTG---------------GTTGGTGGATTTTTAAATATATTGGATGAATTAATTATTTATTATTTATGTTTAATTAGTGTAAGTTCATATATTGTTATTTATATGGGGTGATTATCTTTTTCTAAGTATTCTCTATTAGGG---------------------------------------------AGATATCGGGGAGCTTCAATAATTATTTCTTACGAAGTTTTTTTATTTTTATTAATTTTG------------------------------------------------------------TTAATATTAATTTATTTATTAAGAAAGGGTCAGTTGTTT---------AATTTTTTAACT------------TTT---------------------------------------------------------------------CAATCA------GTTAGAGGGTTGGTGTTGTTAATT------------------------------------------------TAT------TTTTTTTATCTAATGTTTATAGGGGTTATAGGG------------TTAGTTTCTGAGCTTAATCGTTCTCCAATTGATTTATTGGAGGGGGAGTCTGAACTCGTATCAGGGTTTAATACTGAA---------------TATTTGGGTTTTATATTTTCATTAATTTTTATATCGGAGTATTTA---ATGGTAATTATG------------GGGGTGTTATTCTTATCAGGGGTGTTAGTG---------TGATTTTCTTTATTAGGATATTTTGTT---------TGTTCATTAATTATTGTAATAGTGGTATTTTTTCGGGCAGTATAT---------------------------------------CCTCGA---------ATTCGTTATGATATATTA------------ATGGTTATTTTT---------TGGGAGATTATCCTCCCTTTTGCATTAATATTTTTTTTT------------------------------------------------------------------------------------------------------
>Pseudocellus_pearsei
---------------------------------------------------------------------------------------ATAATTGATTGTTTGGTTGTGTAT------------GTTTGT------TTGATTTTAATAGTGATGTTGGGGGTGGCTTATTTTACTTTGTTGGAGCGTAAAGTTTTAGGTTATGTTCAGTTGCGGAAAGGTCCTAATAAAGTTGGTGTTTGGGGTTTATTACAACCTTTTTCTGATGCGTTGAAATTG------------TTTACTAGGGAG---TTTAATTTTCCTGTTTATTCTAATTGGTTGTTGTTTGTTATGAGACCTTTGGTT---GGTTTTTTATTTAGTTTGGTGTTGTGG---ATGGTTTTTCCTATT---------------GGTGTGGGGTGGTTTGATTTTTTGTAT---GGTTTGCTTTTTTTCTTTTGTGTATCTAGTTTTGGGGTGTATTTTGTGGTGGGTTCTGGTTGATTTTCTAACTCTAAGTATGCGTTGTTAGGT---------------------------------------------GGGTATCGTGCGGTAGCTCAGATGATTTCTTATGAGGTTGGTATG---ATTTTGGTGATT------------------------------------------------------------TTACCTGTAGTATTTTATGAATCTTGT---------TAT---------TTATTGTGGGTT------------GAA---------------------------------------------------------------------GTGGGA---------TATAGATGGTTTTATGGTCTT------------------------------------------------GGG------TTTATTTTTTCTTTCTTGATGTGGATGGTTTGT------------TGTTTGGCTGAGACTAATCGTAGACCTTATGATTTTGCTGAAGCTGAGTCCGAATTAGTTTCTGGTTTTAATGTTGAG---------------TATAGAGGTGGTGGTTTTGCTTTAATTTTTTTGTCTGAATATAGAAGTATTATGTTGATTAGTATGGTGAGTTGTATTTATTTTTTTAGTGGTGTGTATTTA---------------------TTTTATTGTGTTTTA---------ATTGTTTTTTTTTTGTGAGTT------------CGTGGTTCATTG---------------------------------------CCTCGT---------GTGCGATATGATAAGTTG------------ATGATGATGGTT---------TGGAGGGTTTTTTTACCTTGTTCTCTTAATTTATTGTTGTATGTTGTTGGGAATATT------------------------------------------------------------------------------------
>Pseudocellus_gertschi
------------------------------------------------------------------------------------ATAGTTTTTGATTGTGTATTTATTTGT------------GTGGTG------CTTTTGATTGTTGTTTTAGTTGGTGTGGCTTTCTTTACTTTGTTAGAGCGTAAGATTTTGGGTTATGTTCAGTTGCGTAAGGGTCCTAATAGGGTGGGTCCTATGGGTTTACTTCAGCCTTTTTCTGATGCTTTAAAGTTG------------TTTATTAAGGAG---TTTGTTTTTCCTATTGGTTCTAATTGGTTGATATTTTTGTTTAGTCCTGTGATT---GGGTTTTTATTTAGTTTGATTTTATGG---TTGGTGTTTTCTTTT---------------GATTGGTATTGGTACGATTTTTTGTAT---GCTTTGTTGTTTTTTTTTTGTGTTTCTAGTTTTGGTGTTTATTTTGTTGTTGGAGCTGGGTGGTTTTCTAATTCTAAGTATGCTTTGTTAGGA---------------------------------------------AGATATCGTGCTGTGGCTCAAATGATTTCTTATGAGGTGAGAATG---ATTTTGGTTATT------------------------------------------------------------ATATCTTTGGTTATGTTTGAATCAGGT---------TAT---------TTGATGTTTATA------------TGT---------------------------------------------------------------------GTGGGT---------TGGATGTATGTTTATGGTGTG------------------------------------------------GGT------TTCTTTTTTTTGTTGGTTATGTGGTTGGTTTGT------------TGTTTGGCTGAAACTAACCGGAGCCCTTTTGATTTTGCTGAAGCTGAGTCTGAGTTGGTTTCCGGTTTTAATATTGAG---------------TATGGGAGTGGTGGTTTTGCTTTAATTTTTATGTCTGAGTATGGTAATATTATGTTAATGAGAATGGTTAGATGTGTTTTTTTTTTTGGAGGTTTTTTTTTT---------------------TGATTTTTTTTTTTG---------ATTGTTTTTTTTTTGTGGGTG------------CGTGGTACTTTG---------------------------------------CCTCGT---------TTGCGTTATGATAAGTTG------------ATGATAATGGTG---------TGAAGGGTGTATTTACCTTGTTCTTTAAATTTTTTGTTGTTTGTGGTGGGATTATTA------------------------------------------------------------------------------------
>Prominens_photiniae_FJ26
---------------------------------------------------------------------------------------TTGTTTTCTTCTAATTTGGTGCTT------------ATCTTT------TTCTATGTTCCATTTTTAGTTGGAGTCGCTTTTTTGACCCTATTAGAGCGAAAGCTTCTAAGACTCAGAGGAAATCGGTTAGGGCCTAATAAAGTAGCGTTCTGAGGAATTCTGCAACCTATTTTTGATGCCCTTAAGTTA------------ATAATAAAGCAG---ATTAATTCTTTAATAAATATAAGATTTATATTCTATTATGGGAGCTCTGTGCTG---ATTCTTTTTCTAGCTTTAGCTCTTTGG---GCCTTTTCTAACCCC---------------ATC---TCCTTTTGCGCAAGAAAATCA---TCTTTACTCTTTCTCATATTAATTTTAGGATTAAATTCTCTGGGGGTTATGATAGCGGGCTGGAGTACTTTTAGAAAGTTTTGTCTTATAGGT---------------------------------------------AGTTTGCGTAGAGTGTCTCTGTTGATTTCTTACGAATCAGCTCTT---TACTTGGTTTTA------------------------------------------------------------ATACTTTTCATTATCGGCTTCTTAACT---------TTT---------GATACACAGGAA------------TTT---------------------------------------------------------------------TTTTTTCTTTTTTTATTTCTT---------TGCTTG------------------------------------------------ACAATTCTC---CCTCTTATTTTTTTTCTATGGGCCTTATCG------------GCTCTGGCGGATTTAAATCGTACACCTTTTGATTTTTCTGAAGGAGAAAGAGAGCTAGTTAGAGGGTTTAACACAGAG---------------CTAAGATCTAGCGCTTTCACTCTAGTATTTCTTTCCGAATATTCTAACATTCTTTTTTTTTCTCTATTTAGTTCTTTGCTTTGAACAATTCAG------CTATTGTTGGAA------------GGATGCTTACTGTTC---------TTTTTTCTTATTATTTGAGTT------------CGATGCGTTCTC---------------------------------------CCTCGA---------TTTCGATTCGATAAATTG------------ATAAATGTAGCT---------TGAAAATTTTTAATTCCCGGCCTCACT---GTGGTTTTCTTATTTTTTTCTCTTGATCTCTTT------------------------------------------------------------------------------
>Proiectus_granularpro_Z304
---------------------------------------------------------------------------------------------TTGCCCATTTTTAAATTT------------ATGTTG------TTGATCGTTCCTATTTTGATCGGAGTTGCTTTTTTGACTCTGTTAGAGCGTAAGGTCCTTAGACTAATGGGATTTCGGGTAGGGCCTAATAAAGTTTCTTTTTTAGGGTTCCTTCAACCTATGACTGATGCGGTTAAGCTT------------TCAAACAAACAA---ATTAATTCACTCTCCAATTTTTCTTTCTTTTTTTATCATCTCAGTTCCTTGACT---CTTCTTTCTGGCTCTCTTTTTCTTTGG---TATTGTTATTATATT---------------ATTCCTATATCCTTGTCCCTTAAGTTT---GTTATTATTTTTTTTATGATTGTCCTCAGAGTTAATTCACTGGCCTCTATTACTGCTGGGTGAAGAACATTCAGAAAATACTCCCTTATTGGC---------------------------------------------AGGATGCGGACTGTGTCACAGTTGATTTCCTATGAGGCTGCTCTT---TATCTCTGTCTG------------------------------------------------------------TTTTTTCTGTTTGGTTTATATTTTTGT---------TTT---------TCTTATTCCGAC------------TTT---------------------------------------------------------------------TCTTTC---TTGCCCCTTTCT---------TGTTGC------------------------------------------------GCTTTTAGCCTTCCTTATGTGGTCTACATCTGATTCCCTTCT------------TTTCTAGCAGAGCTAAATCGTACTCCCTACGACTTTTCTGAGGGTGAGAGGGAGTTGGTTAGAGGGTTTAATACTGAA---------------TTTGGTTCGAAGTGTTTTACTTTTATTTTTTTAGCTGAGTATTCCAATATAGTATTCTTTTGTGTTTTAAGAAGTTTTCTTTTCTTTATAGAT------TATTCTTTACTA------------ATATTTTTTTTTTTT---------TTTTTTTTTATTCTCTGAATT------------CGGAGTGTCCTT---------------------------------------CCTCGG---------TACCGCTTTGACAAGCTT------------ATGATGCTCTCT---------TGAAAATTTTTCATTCCAGGTCTTACA---CTTTGGTTACTTTTGTTTTGTTGATTTATA---------------------------------------------------------------------------------
>Phyllocoptruta_sp.nov._CA6
---------------------------------------------------------------------------------------------TTGAGTTTTTTTAAATCT------------TTAGTC------TTAATAGTTCCTTTATTAGTCTCTGTGGCCTTTTTGACCCTATTAGAACGTAAAGTACTAAGATTCACAGGGAACCGTGTGGGCCCTAATAAAGTATCTTTTATTGGGTTTATTCAACCTATTGGGGATGCTGTAAAATTA------------GCTAATAAGAGA---TCAAATTTATTGTCGTCTTTTTCTTTTTTTTTCTATTTAGGTTCTTCTTTTTTT---ATAATCCTTAGGATACTTTTTGTATTT---AGGTGTTTTTTTCTA---------------GAGCCTGAATCTTTTTCTTTAAAGCAC---AGAATTTTTCTTCTCTTCTTAGTTTTAGGGTTTAATTCTTTAAACTCGATTATTTGTGGGTGAAGGGTAGTTAGTAAATTTTCTTTGATTGGA---------------------------------------------AGGTTGCGAACAGTATCCCAATTGATTTCTTATGAGGCAGTGCTT---TATCTCTGTATT---------------------------------------------------------TTTTTTTTTTTTTTTTTTTTTTTTTTCAGT---------TTT---------AATCTTTCTAGG------------TTT---------------------------------------------------------------------AGAAAT---TTTAGATTTACT---------TTTTTT------------------------------------------------TTTATAATTTTCCCCTTTTGCTTTTATATTTGAGTTCCTACC------------ATATTAGCTGAGCTTAACCGCACTCCCTACGATTTTTCTGAGGGGGAGAGAGAATTAGTTAGAGGTTTTAATACTGAG---------------TTTGGATCTCTATGTTTCACGTTAATTTTCCTAGCCGAATATGGTAGGATTCTTTTTCTTTGTTTCTTTAGGGGAGTTTTATGATCAAGGTCT---------ATTTACCTT------------TCTCTCTTTCTA------------TTATTTTTTGTTCTTTGGATT------------CGAAGGGTTTTG---------------------------------------CCTCGT---------TTTCGATTTGACAAATTA------------ATAGATTTAGCT---------TGAAAATTTTTTATTCCTTTTCTTACT---TTTATTCTTTTAATTTTTTTTCTAAATCATTTC------------------------------------------------------------------------------
>Phyllocoptrata_platyclada_S138_12S
---------------------------------------------------------------------------------------------ATTTTTTTTTTTAATTTT------------TTAGTT------TTTTTGCTCCCCCTGCTTATCGGGGTGGCCTTTCTCACTTTGATGGAACGAAAGTTGCTAAGTATTGTAGGGTTCCGCCTGGGGCCTAACAAGGTTTCCTTTCTTGGTTTGCTTCAGCCTATTTCTGATGCAGTTAAACTT------------TCCAATAAAGAA---ACTAACACCCTTTCTAATTTTTCCTTTTTTTTTTATTATGTTAGATCGGCAGGT---ATGCTTTGCATAGCTCTTTTGGTTTGA---AATTGTTCTTTG------------------------GAAGTTGTTAATCTAAATTTA---AGAGTTTTAATTTTTATGCTAATCTTGGGCTTTAATTCTATATGTTCTATTTTTTGCGGGTGGAGTACTTTTAGAAAGTACCCTCTTTTAGGG---------------------------------------------AGAGTGCGTTCGGTAGCACAATTAATCTCATATGAGGCTGTCCTT---TATTTATGTTTA------------------------------------------------------------TTTTTCTTTTTAATGTGCTTTTTTTCT---------TTC---------AGGTTGAATGTT------------CTG---------------------------------------------------------------------AGAGAA---GAAGGCCTCTCT---------TTTTTT------------------------------------------------AGTCTTATTTCTCCTATTTGCTTTTACGTTTGGTTGCCTTCG------------GCTCTCGCGGAGTTAAATCGCACCCCTTACGATTTTTCCGAAGGAGAGAGAGAGTTGGTGAGAGGCTTTAATACTGAA---------------TTTGGCTCAAAGTCTTTCACTTTAATTTTTTTGGCTGAGTATAGAAATATTATATTTTTTTGCAGGCTTACTTCATTTCTTTTTTTCAATCTT------CTTACCCTTCTT------------TTTTTTTTTTTTTTT---------TTTTTTTTTTTCATTTGAATT------------CGGTCGGTTTTA---------------------------------------CCCCGT---------TATCGTTTTGATAAGTTG------------ATGAATTTAGCT---------TGAAAGGTTTACGTACCTTTTTTGACA---GCTCTTTTTATTTTATTTAGTTTCGATGTGTTT------------------------------------------------------------------------------
>Phyllocoptrata_platyclada_G6
---------------------------------------------------------------------------------------------ATCTTTTTTGCTAATTTT------------TTAATC------TTTTTGCTCCCTTTACTTATCGGGGTGGCTTTCCTTACTTTGATAGAACGAAAGTTGCTGAGTATTGTAGGGTTCCGTTTGGGGCCCAACAAGGTCTCCTTTCTTGGTCTGCTTCAGCCTATTTCTGATGCAGTCAAACTT------------TCCAATAAAGAA---ACTAACACTCTTTCTAATTTTTCTTTTTTTTTTTATTATATTAGATCGGCAGGT---ATGCTTTGCATAGCTCTTTTGGTTTGA---AATTGTTCCCTG------------------------GAAGTTGTTAATTTAAATTTA---AGAGTTTTAATTTTCATGCTAATCTTGGGTTTTAATTCTATATGTTCTATTTTTTGCGGATGGAGTACTTTTAGAAAGTACCCTCTTTTAGGG---------------------------------------------AGCGTCCGTTCGGTGGCACAATTAATCTCATATGAGGCTGTTCTC---TATTTATGTTTA------------------------------------------------------------TTTTTCTTTTTAATGTGCTTCTTTTCT---------TTC---------AGGTTAAATGTT------------TTG---------------------------------------------------------------------AGAGAA---GAAGGTCTTTCT---------TTTTTT------------------------------------------------AGTTTAATCTCTCCTATTTGCTTTTACATTTGGCTGCCCTCG------------GCTCTCGCGGAGCTAAACCGCACTCCTTATGATTTTTCCGAGGGAGAGAGAGAGCTGGTGAGAGGTTTTAACACTGAA---------------TTTGGCTCAAAGTCTTTCACTTTAATCTTTTTGGCTGAGTATAGAAATATTATATTTTTTTGCAGGCTTACTTCATTTCTTTTTTTCAATTTT------TTTACTCTTCTC------------TTTTTTTTTTTTTTT---------TTTTTTTTTTTTATTTGAGTT------------CGGTCGGTTTTA---------------------------------------CCTCGT---------TACCGCTTCGATAAGTTG------------ATGAAACTAGCT---------TGAAAGGTTTACGTACCCTTTTTGACT---TCCCTCTTTATCTTATTTAGTTTCGATGTGTTT------------------------------------------------------------------------------
>Phyllocoptes_taishanensis_S90
------------------------------------------------------------------------------------------ATAACGGTTTCTTTGAATTAT------------CTAATT------CTTATTGTCCCCGCTCTTCTAGGTGTAGCTTTCATTACCCTTCTTGAACGTAAAGTTCTTAGGATTGTAGGAGCCCGGTTAGGTCCTAACAAGACTTCAATTTATGGACTTTTTCAACCGATTAGAGACGCTGTCAAATTA------------GCATCTAAACAA---GTGAATTCTTTGAGAGGCTTTTCAGCAACATTTTATTATATGTCTTCCCTTCTT---ATATTATTTTCCGCTTTGATGCTTTGA---ACTATTTTTTTT------------------------AGGGTGGTGGATGTAAAATTT---GGTTTTTTGGTGATTATAATTTCTTTAGGAGTGAATTCTCTTAATTCTATCATTGCAGGGTGAAGAACCTTTAGGAAGTACCCCCTTCTTGGG---------------------------------------------AGTATTCGTACCGTAGCTCAACTCATTTCTTATGAGGCCGTGTTA---TATTTATGTTTA------------------------------------------------------------TTTTTCATTTTTCTGTATTGTTACACT---------TTC---------AACTTTTTTTCT------------------------------------------------------------------------------------TCTCTCGGTGCAAGAACCTTC---------TTTCTT------------------------------------------------AGAATTTGTTCCCCGATCTGTTTTTATATTTGAGTTCCCTCA------------GTGTTAGCAGAGCTCAATCGTACCCCCTATGATTTCTCGGAGGGAGAGAGTGAATTGGTTAGGGGGTTTAATACTGAT---------------TTCGGTTCCAGAGCTTTCACCTTAATTTTTTTAGCCGAGTATAGAAATATCATTTTTTTTTCTCTTGTTACTTCCCTCTTGTTTTTTACTAAA---------TTTTATCCT------------CTTTTTTTTTTTTTT---------TTTTTTTTTGTAATCTGGATT------------CGGTCAGTTCTT---------------------------------------CCTCGT---------TACCGGTTTGACTTATTA------------ATGAGGTTAGCT---------TGGAAATTCTTTATCCCCTTCTTGACT---TTGGTGTTCTTATCAAGTGTTTATTTCTTGAGTTTC---------------------------------------------------------------------------
>Phyllocoptes_gaotainensus_GS9
------------------------------------------------------------------------------------TTGTTTTTAATTACATTATTAAAAATT------------CTTGTA------CTAACCGTTTGTGTGTTGATTAGTGTAGCCTTTTTAACATTATTGGAGCGTAAAGTTCTCAGGCTTGTAGGGCTACGTCTTGGGCCTAATAAAGTTTCCTTTATTGGATTTCTTCAACCTATTACTGACGCAGTCAAGTTA------------GCAAATAAGCAG---TTTAACATTCTTTCTAATTTTTCCTTCTTTTATTATTATTTTGGTTCTTCTTTA---GTAATCTTAAGGTCTATTTTAATTTGG---TTTTGTTCCAAAATA---------------GACCCTATGACTATTTCCATTAAATAT---TCTATTATTTTTTTCATAATTATTTTAGGATTAAATTCCTTCAATTCCATTATGTGCGGGTGAAGAACTTTTTCTAAATACCCTCTTATTGGG---------------------------------------------AGAATTCGTACAGTCTCTCAATTGGTGTCTTATGAAGCTTCTTTA---TATCTTTGTATC------------------------------------------------------------TTCTTTATGATTTACATATTTTGTAGA---------TTTGGTTTTTTAAATTTTTCGTCT------------------------------------------------------------------------------------CATTAT---ATACCCGTTTTA---------TGTATG------------------------------------------------TACATT------CCTTTGGCTTTTTTAATTTGGTTCCCTTCT------------TTTTTAGCGGATTTGAATCGAACTCCCTATGATTTTTCTGAAGGAGAAAGAGAACTAGTAAGGGGGTTCAATACTGAA---------------TTCGGTTCAAACTCTTTTACCATGATTTTTTTAGCAGAATACAGAAACATCATTTTTTTTTGTTTAATTAGTGCTTCAATATTTTTC---TATGAATATAATTTTTTTTTT------------TTTTTTTTTTTT------------TTCTTTTTCGTAATTTGGATT------------CGCTCTGTTTTA---------------------------------------CCACGC---------TACCGGTTCGATAAACTA------------ATGTTACTTGCT---------TGAAAAGTTTATATCCCCTTTCTGACC---TGCATTTTTATGCTTGTATTAGTCTATTGTACC------------------------------------------------------------------------------
>Phrynus_sp.
---------------------------------------------------------------------------------ATAAGTTCCTTATTTGGATTAATT------------------------------TTAGTGATTAGAGTTTTGGTGGGGGTAGCATTTTTGACATTGTTTGAGCGGAAGGTTTTAGGGTATATTCAAATTCGAAAGGGGCCTGGAATTGTGGGGGTGGGGGGTTTATTACAGCCTTTTGCGGATGCAGTTAGGTTA------------TTCATTAAGGTG---GGGGTAAGAGGTTATTTATTTAATGAGGTGCTATATATGATGTCCCCAATTTTG---GGGTTATTTTTGGGTTTAATAATATGG---TTACTTTATCCT---------------------ATGGGGAGATGGGATTTTGAGTTA---GGATTATTATTTTTTTTTGTGTGTTTGAGATTTGGGGTATATAGAGTTATGTTGGCTGGTTGAAGAGGAAATTCTAGGTATGGGATGTTGGGG---------------------------------------------GCTTATCGTGCTGTTGCACAGACAATTTCTTATGAAGTAAGATTA---ATTATAATTTTG------------------------------------------------------------TTGGTAGTTGTTTTGGTGATGGGGGAG---------TTT---------GACTTAGAGGGT------------AGG---------------------------------------------------------------------GGGAATGAAATTGAGAGGATT---TATATTATTGGG------------------------------------------------GGA------TGAGCGGTGTTGATAATTATATGATTAGTGTCT------------TGTTTAGCTGAATTAAATCGGACTCCTTTTGATTTTGCTGAGGGGGAATCAGAGTTAGTATCAGGGTTTAATGTTGAA---------------TATGGTGGGGGTTTGTTTGCTGTAATTTTTTTGACTGAGTATTCAAATATTTTATTGTTGAGAATGATTACTGTTTTGGTTTTTATGGGGAGAGAATTCTTA---------------GTAATAAAGTTGGTTGTTGTA---------ATGGGGATAATTTTATGGATT------------CGTGGGGTTTTG---------------------------------------GTTCGT---------TATCGATATGATAAGTTG------------ATGATGTTAATT---------TGAAAAGCCTATTTACCTATAGTGATGGGTATGTTGATGTGTTGTTCTGGGGTTTTGTCTTTGTTTTGATTA---------------------------------------------------------------------
>Pholcus_phalangioides
---------------------------------------------------------------------------------------------ATTATACTACTATCTATC------------TTACTA------GTAGCTGTCAGTATATTAATCGCAGTAGCCTTCTTCACTATCCTAGAGCGCAAGTTCTTAAGATATTCACAAATCCGAAAAGGTCCCAATAAAGTCTCAATACTAGGAGTATTACAACCAATCGCTGATGCGATAAAACTC------------TTAACTAAATCT---CAACAAAATATAGAATCAAGAAATATAGACCTATCATTTTACACCCCCATATTA---GCCCTATTAACAAGACTTATTATCTTC---CCAATCATCCCACTGTCC------------ATATACCCCCTATTAGATAATAACTTC---AACATAATTTTATTCTTGGTAGTATCCAGAATAATAGTATACGTATTATTATCTATTGGGTGATCCTCCAATTCAAAATATAGACACATAGGA---------------------------------------------GCAATCCGAACCGTAGCTCAAATAATCTCATACGAAATTAGCTTC---TTCCTATTAACG------------------------------------------------------------CTTAACATTATACTCATAGCACACTCA---------TTT---------AACACTACACTA------------ATA---------------------------------------------------------------------AAACACCATCAA---TCTATATTATGATTCATTATA------------------------------------------------GGG------ATAATCCCCCTGTTTATCGTATGAATTATTTCA------------TGCTCTGCAGAGGTTAACCGAACCCCTTTCGACTTCGCTGAAGGAGAATCTGAACTAGTATCTGGATTCAACGTAGAA---------------TACTCCGGAGGGCATTTCGCTCTTATCTTCTTGGCTGAATATGCCAGAATCATCCTTATATCTTTATTAACTTCAATTCTATTTTGC---------------------CCTTTATTTATTATACCTCCCATTATA------------GCCCTAATTTTCCTGTGATTG------------CGTGCAACACTA---------------------------------------CCCCGA---------TTTCGGTATGATATACTA------------ATAAACTTAAAC---------TGAAAAATATTCCTACCCTTCACCCTACTAGTT------ATCACACCCATATTTACAGCGGCTATACTC------------------------------------------------------------------------
>Phoebe_hunanensis_S153
------------------------------------------------------------------------------------------------------ATAAAATTT------------ATTTTT------TTTGTAATTTTTATTATGTTAGGAGTTGCTTTTTTCACTTTGTTAGAACGTAAGCTTTTAAGGCTAGTTGGGCTTCGTTTGGGGCCTTATAAGACTTCTTTATTAGGTATTTTACAACCAATTTTTGATGCTGCAAAGTTG------------GCTAACAAGCAG---TTGAATGCCCTATCTAATTTTTCCATATTTTTTTATTATTTTAATTCTTTCTTT---CTTATTTACTTTTGTATTTATATTTGG---TCTTGCATCCTTATT---------------GAACCTATGAGTTTTTCTTTGACTAAT---AATTTTTTAATTTTTTTTATTTATTTAGGTTTAAATTCATTTAATTCAATTATTTGTGGTTGGAGTATTTTTGGTAAATATTCTTTGATCGGC---------------------------------------------AGTCTCCGAACAGTTTCTCAGCTTATTTCATATGAACCTGTGTTG---TACTTGTGTATA------------------------------------------------------------TTTTTTTTTTTTTTTTTTTATTCTAGT---------TTT---------AATTTTTATTTT------------TTT---------------------------------------------------------------------TTTCTA---TATCCCCTAAAT---------TTTTTT------------------------------------------------TCCTTAGTTTTACCCGCTTGTTTTTATATTTGGCTTCCTTCG------------ATTTTGGCAGAGCTTAACCGCACTCCTTTTGACTTTTCAGAAGGTGAGAGGGAATTAGTTAGTGGTTTTAATACTGAA---------------TTTGGTTCTAGTTGCTTTACTTTGATTTTTTTATCTGAGTATTCAATAATTATTTTTTTTAGTATTTTTTCCTCTTTATTTTTTTTCTTTTCT------CTTAGAATTTTT------------TTTTCCATTTTCTTC---------TTTTTTTTTATCATTTGAGTC------------CGTTCTGTTCTT---------------------------------------CCTCGC---------TTCCGTTTTGATAAGCTT------------ATAATAATTTCT---------TGAAAATTTTTTGTCCCTTTTTTAACT---ATAATTTTTGTTTTGTATTGTTATTGTTTATTTATG---------------------------------------------------------------------------
>Phalangium_opilio
------------------------------------------------------------------------------------------ATAATAGTGTTATTGAGTTAT------------GTATTT------TTATTAGTTTGTATGTTAATTGGGGTAGCTTTTTATACTTTATTAGAGCGAAAAATTCTGGGGTATATTCAAATTCGAAAAGGTCCAAATAAAGTAGGGTTTATAGGATTATTACAACCTTTTGCTGATGGTTTAAAGTTA------------ATAGTTAAAGAG---CAGGTATGACCTTCTTTAAGAAATAAGGGTTTATTCTACTTAAGACCTATTTTA---GGTTTATTTTTGGCTTTTATTTATTAT---AGTTTATTTTTATTT---------------ATTTGGGAGGGTTTTAATTTAGTTTGA---GGAGTGGTTTTATTTTTAGTTATTTCTAGTCTAGGTGTTTATCCTCTATTAGGTTGTGGTTGGAGAAGTAATTCAGCCTATGCAATGCTAGGC---------------------------------------------TGTTATCGTGCTGTAGCCCAGACAGTTTCTTATGAAGTTAGATTA---GCTTTAATTTTA------------------------------------------------------------TTGTCTCTAGTAATTTTACCTGGGGAT---------TAT---------AATCTCTTTACT------------TTT---------------------------------------------------------------------GATTCTTTTGGGTCTAGTAAGTTTGTGTTA---------------------------------------------------------------TATTTCTTATTATTATTCATTTGAGTAATTTCT------------TGTTTAGCTGAGACTAACCGTAGCCCTTTTGATTTTGCTGAAGGGGAATCAGAGCTTGTATCTGGTTTTAATATTGAA---------------TATGGCGCAGGGGGTTTTGCTTTAATTTTTATTGCAGAGTATTCTAATATTATTTTTATGTGTATTTTTACTCTTTATTTATTTTTTGTTTTAAATTTAAGT---------TTTTCTTTA---TTAGTCTTACTTTTA---------ATATTTGTTTTTTTATGAGTG------------CGTGGTTCTTTT---------------------------------------CCTCGC---------TTCCGTTATGATAAGTTG------------ATGATGCTAGCA---------TGAAAGAGATTTTTACCCTTAGTTTTAGGTTTTTTCTTATTTGTGTTTGGGGTAGTATTAGTC------------------------------------------------------------------------------
>Pergamasus_crassipes
---------------------------------------------------------------------------------------------ATAAGATATTTACTTTAT------------ATGCTA------CTTATTGTAATGGTGTTGTTAAGAGTGGCTTTTGTTACTTTGTTAGAGCGTAAAATTCTAGGGTATATTCAAGTTCGTAAGGGGCCTAGTAAAGTCGGTTTATTTGGGGTTTTTCAGCCATTTGCAGATGCTATAAAATTA------------TTTTCAAGGGAA---AATAACTTTATAGTGTTACATAATTTAATCATTTATTATTTATGTCCTTTAGTT---TCTTTAATTTTAATATTCATGTTTTGA---GTTATTTTTCCCTGG---------------TTTAGTACAGATATGGGGTCTATTTAT---GACTTTTTATTTATTTTGGTTGTTTCTAGTTTAAGTGTGTATACTGTTTTAGGGGGAGGTTGATCTTCTAATTCTAAGTATGCTTTGTTGGGG---------------------------------------------GCCTATCGAGGGGTAGCTCAAACTATTTCGTATGAGGTCAGCTTT---AGTTTTATTTTG------------------------------------------------------------TTGTGTGTTTTAGTTGTAAGTGGGGGT---------TAT---------AAGTTATCTTAT------------TTA---------------------------------------------------------------------ACTTTGTTACAA---GAGGGCTGAAGCCTTTTTTGG------------------------------------------------GGC------ATATGACTATTATTTACCTTTTGGTTGTTAACA------------ATCTTAGCGGAAACAAATCGTACCCCCTTTGACTTTGCAGAAGGGGAATCAGAGCTTGTATCAGGGTTTAATGTAGAG---------------TATGGGGCTAGAGGTTTTGCTTTTTTATTTATAGCAGAGTATGGAAATATTATTTTTATAAGTGCTGTAACAACTGTATTATTTATAGGGGGTTTTGGATATGGCGGTTGTTACCTTTTT---GTGATTTTA---TTT---------TTATTTTTT------TGAATT------------CGAGGGACTTTA---------------------------------------GTGCGC---------TTTCGTTATGATAGTTTA------------ATAATAATAGCT---------TGAAAAGTTATTTTACCTATTAGAATTTTTATATTATACTTATTAATTTGTGTTATATTGGTTATGGGGTGC---------------------------------------------------------------------
>Paratemnoides_elongatus
---------------------------------------------------------------------------------------------------ATAGTGGTGTAT------------TTAATA------TTAGTGCTATCAGCTTTATTAGGGGTAGTATTTTTTTCTATACTTGAACGTAAAATTCTGAGATTAATTCAAATTCGTAAAGGTCCTAATAGGGTTATATTGATAGGGTTATTGCAGTCTGTGGTTGATGCAGTTAAATTA------------TTTATAAAGGAG---CAAATAAAATTATATAGGGTATCGATTTTTATTTATTTAGTGTCGCCTGCTTGT---ATGGCTATTTTAAGAATTTTTATTTGA---GCTTTTTACCCATTA---------------AGAAGAGATATTTTT---ATGTTTGAGTATTCAATATTATTGTTTGTTATAGTTACAAGATTAGAAGCATATTTTTTATTATTTATGGGTTGGTTTTCAAGTAATAAATTTAGAATGATAGGA---------------------------------------------TCTTTACGAGGTGTTAGTCAGATTATTTCTTTTGAAATTAATATT---ATGTTGATTATT------------------------------------------------------------TTAATAATAATTTACATTTGAGAAACTGCTAGTTTTTTA---------AGTGTTTTAAAA------------CTT---------------------------------------------------------------------CAAAGTGAGATAGTTAGAGGTCTATGGTATTTATTA------------------------------------------------TAC------TTAGCGGTTCTAATATTTTTATTGGTT---------------------GTAGTAGAGTTAAATCGGAGTCCTGTTGATATAGTTGAGGGGGAATCTGAGTTAGTTTCAGGTTTTAATATTGAG---------------TATATGTCTTATGGGTTAAGTGTGGTGTTTATTAGTGAGTTTAGAGGCATAATTATTATATGTTTTATTGTGGGAAGTTTATTTTTATGTAGGTTTTTG---------------------TTATTAGCTTTAATATTA---------TGTTTTGTACTTTTGATTATT------------CGATCTGTCTTT---------------------------------------CCTCGG---------GTTCGATATGATTTATTA------------ATAATATTTATG---------TGAAAGAGAGTCTTACCTTTAATTATGGGGTTATATTACCTCTATATGTTAATG---------------------------------------------------------------------------------------
>Paraleius_leontonychus
---------------------------------------------------------------------------------------------TTGTTTTTTTTTGATTAT------------CTCTTC------TCTTTAGTGGGGGTTTTGCTAGGAGTTGCTTTTTTTACTTTACTCGAACGTAAGGTTTTAGGGTATGTACATTTTCGTAAAGGCCCCACGAAAGTTTTTTATTTCGGCCTTCTTCAGCCAATCTCTGACGCCGTAAAACTT------------TTTTCTAAGGGA---TTTTTAAAGGGAGAGAAGTTTCAGTTTTACATATTTTTTCTGGGGCCTTTCATT---GGTTTGTTTTTAATGTTAATTTTGTGA---GGGGTGTACGCTTCT---------------TTTTTTGGGGGCTTCGGTAGATTTTTT---TCATTTGTTTATGTCTTTAGCTTTATGAGATTAGGGGTCTATTTTTTTTTGCTTTGCTGTTGGGGAAGAAACAGCAAGTATTCTCTTTTAGGG---------------------------------------------GGATACCGTAGGGTTTCTCAGACGGTTTCTTACGAAGTTTCGTTA---GTTTTTTTTGTC------------------------------------------------------------TTATGTTTTGTGTGTTTTTTGGGGTTT---------TAC---------GACATTTCTGTT------------TTT---------------------------------------------------------------------TTCTTTTATCAG---GTAGGACACTCTTTTTTCTTC------------------------------------------------TTT------AGCTTTCTCTTTTTCTTTTCTTGAATTTTTATC------------ATTCTGGCAGAAAGGAATCGGACTCCTTTTGATTTTTCTGAGGCAGAATCTGAACTGGTTTCTGGTTTTAACATTGAA---------------TACGGAGGCGGAATTTTTTCTTTGATTTTTATCTGTGAGTACGGTATAATTCTGTTTTTGAGATTTTTAACAGTATGCCTTTTTTTTGGTTTGAGTGGGTTT---------------TTGTTTAAACTTTTTCTTTTG---------GGGGTTTTGTTTGTCTGAGTG------------CGTTGCTGCTAT---------------------------------------CCTCGG---------TACCGGTATGATTTGTTA------------ATGTATGGGGCC---------TGAAAGGTTGTTCTTCCTTTTGTTTTGGGTTTATTGTTGTTAGTTTGTGTCCTATTCTTA---------------------------------------------------------------------------------
>Paracalacarus_podocarpi_S142
---------------------------------------------------------------------------------------------ATTTTTTTTTTTAAATTT------------TTGTCT------TTATTTATTTTTGTTTTAGTTAGCGTTGCTTTCCTAACCTTGATGGAGCGTAAGATTATTAGGATTGTAGGGTTTCGTCTTGGGCCTACTAAAGTTTCTTTTTACGGGTTGCTTCAGCCTATTGGGGATGCTGTTAAGTTA------------GCTAATAAAAGT---TGTCCCATCTTAATGAGATTTTCTAGATTTATTTATTTTCTCAGGTCTTTTTTA---ATTCTCTTTTTCTCTCTTTACATCTGG---AGTTGTATAAGTATT---------------TCCCCTTCTATAATTAGTTTCAAATTC---TCTTTAATTATGGTGATGATTGTTTTAGGTTTTAATACCTTGAATTCTATCCTTTGTGGATGAAGCTCTCATAATAAGTATGCTCTTTTAGGT---------------------------------------------AGCCTCCGTTCTGTAAGGCAGCTGATTTCTTATGAAGCTGCACTT---TATTTGTGCTTC------------------------------------------------------------TTTTTTTTTACCCTTCTTCTTTTTAGA---------TTC---------GAATTAGATTTT------------TTG---------------------------------------------------------------------AGTTTC---TATAATATTGAT---------TGAATC------------------------------------------------TTCTTTTTTTTGGGTTTGGTTTTTTATGTTTGGCTTCCTTCT------------ATTTTAGCTGAGTTGAACCGTACTCCTTATGATTTTTCTGAGGGAGAAAGGGAGTTAGTGAGAGGGTTTAATACTGAA---------------TTTGGCTCTTTTGCCTTTACTCTTATTTTCTTGGCGGAATATTCTATAATTATTTTTTTTTCCTTGCTGAGTTCTTTTTTATATTTCTATTCT------TACTCTCTTTTT------------GTTTTTTTTTCCTTC---------TACTTTTTCGTGATTTGGGTT------------CGATGTGTTTTA---------------------------------------CCTCGT---------TATCGATTTGATAAATTA------------ATAATGCTAGCA---------TGAAAGTTTTTTATCCCCTTTCTTACT---TTTTTATTTTGTTGGTTCATTATTACTGTCCTT------------------------------------------------------------------------------
>Panonychus_ulmi
---------------------------------------------------------------------------------------------ATATTTTTAATACAAACT------------TTTATT------TTA---TTTATATCTTTAATTACAGTAATATTTATTACTTTAACAGAACGAAAGTTTTTAGGTATTTTAAATAATCGAAAAGCTCCAAATTTTTTATTATTTATAAGAATTTTTCAATCTTTAAATGATTTTTTAAAATTA------------ATTTCAAAAAAA---ATTTTAAAGATAAACTTTATTATAAAAATTTATTGAGTAATAATAATTTTTTTT---GGAATAACTATATTTTTATTAATTATA---TTAATTTTTCCTTTA---------------AATAATTCTTTAATATACTTATATATT---AGTTTTTACATATTTTTTTTAATTTATTCTTTTATAGCTTTTTTTTTTTTAATTCTTAGATATTCTTCTAATAGTGTCTATTCTATTATAGCA---------------------------------------------ATAACTCGTGTTTTAATTCAAATTATCAGTTATGAAGTAGGAATA---ATTTTTTTATTT------------------------------------------------------------ATACTACCTTTATTTGTAATAAATGAA---------TTT---------AACTTT------------------------------------------------------------------------------------------------TTCTTTTATTATATTAACAATAATATATTA------------------------------------------------TTATTTTTTTCTATAATGTATATAATTATATTAGTGATAATT------------GTTTTAAGAGAAATAAACCGTACCCCTTTTGACTTTTTAGAAAGAGAAACAGAATTAGTCTCAGGATTTAATGTAGAA---------------TATTTTTCATCTTTGTTTAGTTTTATTTTTTTAGTAGAATATGGTTTTTTTTTATTTATAATATTTATAATCTCCTTTTTCTTA---------AAATTAGATATATTT---------------ATAAATTTATTAATA---------ATTATAATATTTATTTGAACT------------CGAGCTTTTATA---------------------------------------CCCCGT---------TACCGATATGATAAAATA------------TTAAATTTATTT---------TGAAAAGATTTAGTATTAATAGTAATAGTTTTTTTTTTA------------------------------------------------------------------------------------------------------
>Ornithodoros_brasiliensis
---------------------------------------------------------------------------------------------GTGCTTTTATTAAGTTAT------------TTTTTA------TTATTGTTAATAGTTCTAGTAAGAGTTGCTTTTTTTACTTTAATGGAGCGAAAGGTTTTAGGTTATATCCATTTACGTAAGGGTCCTAATAAAGTTGGTTATCTGGGTTTATTACAACCTTTTTCGGATGCAATTAAGCTT------------TTCTCTAAAGAA---ATGAATTTTATGAGGTTTATGAATATGTGGTTATATTTGATTATTCCTGGATTT---TCTTTATTTTTGATGATGATGTTTTGG---GTTGTTTTTTTTTGA---------------AAGGAGAGTCAGATTGAGATGGAATAT---AGTTTGATTTATTTTTTATGTGTTTCTAGATTGGGTGTTTATGTTATTTTAGGGGGAGGTTGGGCCTCTAATTCTAAGTATGGTTTGTTAGGA---------------------------------------------TCTTTTCGTGGTTTAGCTCAGGTTATTTCTTATGAGGTAAGATTA---GCTATGATTTTA------------------------------------------------------------ATGTCAATTGTGGTTTTTGGAGGTGGT---------TAT---------AGTTTGAAAATC------------TCT---------------------------------------------------------------------AGAGATTTTCAA---ACTAATTATTGGTTAATTTGG------------------------------------------------GGT------ATGTTAAGTTTATTTGTTGTTTGACTAATTTCT------------TGTCTTGCTGAGACAAATCGTGCACCTTTTGACTTAGCAGAAAGTGAGTCTGAATTGGTATCAGGTTTTAATATTGAG---------------TATGGATCTTATGGATTTGCCATGTTGTTTATATCTGAATATGGGAATATTATTTTTATGAGTATACTTAGTTCAATTTTATTTTTTGGTGACTTGGGAACT---------TTGTGTTTA---TGAATGTTGATTATA---------ATATATTTTTATTTATTAATT------------CGTGGTACTTTG---------------------------------------GTTCGA---------TTTCGATATGATTTGTTA------------ATAATAATAGCA---------TGGAAAGTAATTTTACCATTTAGAATCTTTGTGTTTTATTTATTTTTTTTATTAAAATATGTATTTTATTATTTTGTT---------------------------------------------------------------
>Ornithoctonus_huwena
---------------------------------------------------------------------------------------------------ATTATTAATCTC------------TTACTA------ATTTTAATTTCCTCTCTCATTAGAGTAGCATTCTATACAGTATTAGAACGAAAAATTTTAGGTTATATTCAAATCCGAAAAGGACCAAACAAAGTAGGTTTTCTAGGAATTTTCCAACCCTTCAGAGATGCTATTAAACTA------------TTTTCAAAAGCA---CTAATTGTAACAGAGACAGCAAACAAATTTCTCATAGCCATTTCACCAGCAATT---TCATTTATTTTTGCTTTATCAATTTGA---CCATTCATTCCATTTGCT------------AAACAAGGCCTTTTAGATTCCAACTTT---AGAATTTTAGCCTTTTTTATCATTTCTAGAGCTAGAGTTTATTCCATTATTCTTATCGGGTGAGCTTCCAACTCAAAATATTGTTATTTAGGA---------------------------------------------TCAATTCGCTCTGTCGCACAAATAATCTCCTACGAAGTTTCTCTA---TTTCTCATCATT------------------------------------------------------------ATTTCTATTACAGTATTTTTAAAATCA---------TAT---------AATTTAACCAAA------------TTC---------------------------------------------------------------------TTAGAATTTCAA---TCAACCTTTCCTATCATTTTT------------------------------------------------TTA------TCATTATTAGCATTTACAATTTGGATAATTACC------------TGTATTGCAGAAACAAACCGAGCTCCATTCGACTTTGCAGAAGGAGAATCAGAACTAGTTTCAGGATTTAATGTTGAA---------------TACGCCAGAGGACTTTTCGCCATAATCTTTTTAGCTGAATATTTAAGAATAATTTCATTAAGAATTATTACTGCCATTATATTTATAGGAAACTCCAACAAA------ATTTTATCTATTTTTCTAATTTTAATAAGT---------GCATTCTTCTTTCTATGAATT------------CGAGGAACCTTT---------------------------------------CCACGA---------TTCCGTTATGACCTCCTT------------ATAATTCTTAAC---------TGAAAAATTTTCCTTCCAATATCC---------------ATTTCGTATGTATTAATTGCATTCTTTTCATCCTTCTTAGGACTT---------------------------------------------------------
>Oribatula_tibialis
---------------------------------------------------------------------------------------------ATTGTTATTTTTGATTAT------------TTGATT------TTTGTGGTTGGGGTTCTTCTGAGTGTGGCTTTTTTTACATTGGTAGAGCGAAAGGTTTTAGGGTATTCTCATTTTCGTAAGGGTCCAACTAAGGTTTTTTATTTTGGTCTTTTTCAGCCTATTGCAGATGCGCTGAAGTTG------------TTTTCTAAGAGA---TTTATAAAGGGGTATAAGTTTTCTTTTTATTTGTATCTTATTGGCCCTTTCTTG---GGTCTTTTTTTGATGTTGGTTTTGTGG---GGAATTTACGGAGGG---------------TTTTTCGGGAGATTTGGAAGGTTTTAT---TCTTTTTTATATTTGTTTTGTTTCATGAGTTTAGGAGTTTACTTTTTGTTGTTTTGTTGTTGAGGAGGGAGTAGGAAGTATTCGATGCTAGGG---------------------------------------------GGGTATCGTTCGGTATCTCAAACTGTTTCTTACGAGGTTTCTTTG---ATTTTTTTTGTT------------------------------------------------------------TTGGTTTTTGTATATCTCCTTTGTAGT---------TAT---------GACTTGGTTTGT------------TTT---------------------------------------------------------------------TATTTCTTTCAG---GTAGGGTACAGGTTTTTGTTT------------------------------------------------TTT------AGTTTTCTTTTTGTGGTTGGATGGGTGTTTGTT------------ATTTTGGCGGAGAGTAATCGTACCCCCTTTGATTTTTCTGAGGGGGAGTCGGAGTTGGTGTCTGGTTTTAATACTGAG---------------TATGGGGGAGGAATTTTTTCTTTGATTTTTATCTGTGAGTATGGTATGATTTTGTTTTTGAGATTTGTTTCCATTTGTCTTTTTGGGGGATTGAGTTTTTTT---------------TTGTTAAAGATTTTATTGGTT---------GGATTTTTGTTCGTTTGGGTT------------CGTTGTTGTTTC---------------------------------------CCTCGT---------TATCGTTACGATTTGCTT------------ATGTACAGGGCT---------TGAAAGGTGGTATTGCCATTTTCTTTGTTCATTTTAGTATTTGTCTTGGTTTTGTATTTT---------------------------------------------------------------------------------
>Oppia_africana
------------------------------------------------------------------------------------------ATATTGTTTCTTTTAGATTAC------------ATTTTA------TTACTAGTAGGCGTTTTATTGGGGTTGGCTTTTTTTACTTTAGTAGAGCGGAAGGTAATAGGTTATGCTCATTATCGTAAGGGGCCTAGAAAAATTTTTTATTTTGGGTTGTTACAGCCGATTGGGGACGCCCTGAAGCTT------------TTCTCTAAGGAA---TTTTTAAAAGGTTACAAAATGAATTACATATGTTTTTTTTTCGGTCCGGTGATG---GGGCTATTTTTGATATTTGTGCTGTGG---GCAGTTTATGCCAAC---------------AGGTGAGGTGTTTATGGTAGAATTTTC---TCTTTAGTTTACGTTTTTGGGTTTTTGAGGTTGGGTATTTACTTTCTTTTGTTTTGTGGCTGAGGTTCGGATAGAAAATATTCGCTGATGGGT---------------------------------------------GGTTATCGAAGGGTATCCCAGACGGTTTCTTATGAGGTTACTATG---ATTTTTTTTGTT------------------------------------------------------------CTCTCTTTAGTCTATTTTTTTTGTTTT---------TAT---------GATTTTTTAGTT------------TTG---------------------------------------------------------------------TTTTTTTTTCAG---GTGGGCTATTGATTTGTGTTT------------------------------------------------TTT------AGGTTTTTGTTTTTTTTTGGGTGAATATACGTG------------TGCTTGGCTGAATTGAATCGGACTCCTTTTGATTTTTCAGAGGGGGAATCAGAATTGGTTTCTGGTTTTAACATTGAT---------------TATAGAGGTGGTTTATTTTCTTTAATTTTCATTTGTGAATATGGAATGATTTTGTTTTTGGGGTACTTTTCTGTTTCTTTATTTTTTGGTTCTGTTGATTAT---------------TTATGAAAGATTTTTATCTTT---------TGTTTTTTTACGGTGGCTATT------------CGTTGTTGCTTT---------------------------------------CCGCGA---------TATCGTTACGATTACCTT------------ATACATAGGGCA---------TGGAAGGTTCTTCTCCCCTTTTCTTTGGGTGTTTTAGTCTTG---TTTGTTGTTTTTATGAGTTTTCTAGAAAAAGTTCTTAGA---------------------------------------------------------
>Opilio_parietinus
---------------------------------------------------------------------------------------------ATTATAGTTTTAAGTTAC------------ATTTTT------CTTTTATTATGTATTTTAGTAAGAGTAGCTTTTTATACTTTACTAGAACGAAAAGTTTTGGGTTATATTCAAATTCGTAAAGGCCCTAATAAAGTGGGGGTTTTAGGCTTATTACAACCTTTTGCTGATGGGTTAAAGTTA------------ATAACTAAGGAA---CAAATTTGACCTGTTTTTAGAAATAAATGTTTGTACTATTTAAGCCCTATCTTA---GGTTTGTTGTTATCTTTTTTATACCTA---ATATTATTTCTTTTC---------------CCGTGAGAGAACTCTTTTTTAGGCTTT---GGTTTAATTCTGTTTTTAACTCTGTCTAGCTTAGGCGTTTATCCCCTATTGGGATGTGGGTGAAGAAGAAATTCAGTTTATGGGTTGTTAGGG---------------------------------------------TGTTATCGGGCTGTGGCTCAAACTATTTCTTATGAAGTTAGATTA---GCCTTAGTCCTT------------------------------------------------------------TTATGTTTAGTAATAATTTCTGGCAAT---------TAT---------ACTTTAATAGAT------------TTA---------------------------------------------------------------------AGTACTTTGGGTGCGAATAAACTATTTTTA---------------------------------------------------------------TTTCTTATTTTATTTTTTATTTGGTTAATTTCT------------TGCCTTGCTGAGACTAATCGAAGTCCTTTTGATTTTGCGGAGGGGGAGTCAGAGTTAGTATCCGGTTTTAATATTGAG---------------TACGGAGGGGGAGGTTTTGCTTTAATTTTTATTGCTGAATATTCTAATATTATTTTTATAAGTATTCTAACCCTTTATTTATTTTTGTCCTCTAATATTTTT---------TTCCCATTG---TTAGTTTTGGTTCTT---------ATAATTTTTTTTCTTTGGGTT------------CGCGGGTCTTTC---------------------------------------CCTCGT---------TATCGTTATGATATGTTA------------ATGTTTTTGGCT---------TGAAAAAGTTTTCTACCGTTAACTCTGGGTTATTTTTTGTTTATGTTTGGGTTGAATTTTATTTTA---------------------------------------------------------------------------
>Oligonychus_shinkajii
---------------------------------------------------------------------------------------------ATTTTTATTTTTGAATTT------------TTATTA------ATA---CTTTTTTTACTTATAAGAATTATATTTATCACTTTAATAGAACGAAAAGTTTTAGGAGTTCTTAATAATCGAAAGAGACCTAACTTTTTTTTTATAAATAGTTTTCTTCAATCTTTAATAGATTTTATCAAATTA------------TTAACAAAAAAA---GTTTTAAAATTAAATTTTATTTTAAAAAATTTTTGAGTTTTAATAATTTTTTTC---GGACTAATAATATTTTTTTTGATTAGA---TTAAATTATCCTTTT---------------TCAAATAGTATATCATATTTTTATATA---AATTTTTTTTTTTTTTTTATAATTTATTCTTTAATAGCTTTTTTCTTTTTACTATTAAGTTATAGATCAAATAGATTTTTCTCAATTTTATCA---------------------------------------------ATATTTCGAGTTTTGATTCAAATTATTAGATATGAAGTTGGATTA---ATATTTTTATTT------------------------------------------------------------TTTTTTCCTTTAATTTTAATAAATATT---------TTT---------AATTTT------------------------------------------------------------------------------------------------TACTTTTACTTCTTTTCTAGAAGTTCAATT------------------------------------------------ATTTTTTTTTCTTTAATTTATATTTATCTTTTAGTTTTAGTT------------GCGTTAAGTGAAATAAACCGTTTACCATTTGATTTTCTTGAAAGTGAGACTGAGTTAGTTTCTGGATTTAACATTGAG---------------TATATATCTTCTTTATTTAGCTTCATTTTTTTGATTGAGTACGGTTTTTTTTTATATATAATAATACTAATTAATTTTTTCTTT---------TTTTTAAATGATTTT---------------TTTACGTTAATATTG---------ATTTTTTTTGTTATTTGAACT------------CGTTCATTTTTT---------------------------------------CCACGG---------TTTCGGTATGATAAAATA------------CTATACTTTTTT---------TGAAAAGAAGTTGTCTTATTAATTATATATCTTTATATTTTTATTTTATTATTT---------------------------------------------------------------------------------------
>Oligolophus_tienmushanensis
------------------------------------------------------------------------------------------ATTTCTTTTTTAATAAGTTAT------------ATTTTT------TTATTAATTTGTATTTTAATTTCAGTTGCTTTTTATACTCTTTTAGAGCGTAAGATTTTAGGCTATATTCAAATTCGAAAAGGGCCCAATAGGGTAGGTTATTTTGGGTTATTACAACCTTTTGCTGATGGGTTAAAATTA------------ATAGTTAAAGAG---CAAGTTTGGCCTTTACTTATTAATAAAATTTTATTTTATTTTAGTCCTATTTTA---GGGCTTTTCTTATCATTTTTTTATTTA---AGTCTTTTTTTATTT---------------TTAAGTGAAAGTTTTAATATGGAATAT---GGGTTAATCTTATTTTTAGTAATTTCTAGACTTGGAGTTTATCCTTTATTAGGCTGTGGGTGGAGAAGAAATTCTATTTATGGGATGTTGGGA---------------------------------------------AGTTATCGTGCTGTAGCCCAAACAGTTTCCTATGAAGTAAGCTTG---GCTTTAATTATT------------------------------------------------------------TTATGTTTAGTGTTATTAACTGGTAGT---------TAT---------AATATTTTTTAT------------TTA---------------------------------------------------------------------GGGTGTTATAGAGTTTTAAAAATTTTTCTT---------------------------------------------------------------TTTTTTATTATTTTTTTTGTTTGAATCTTTTCT------------TGTTTAGCGGAAACTAACCGGAGCCCTTTTGATTTTGCAGAAGGGGAATCTGAGCTAGTTTCTGGATTTAATATTGAG---------------TATGGAGGTGGAGGTTTTGCTTTAATTTTTATTGCTGAATATTTTAATATTATTTTTATATGTATTTTTTCTATCTACTTATTTATTTATATTAATATATTT---------TTCCCCTTA---TTAGTAGTAGTTTTA---------ATAATATTTTTTCTTTGGGTC------------CGTGGAGCTTTT---------------------------------------CCTCGC---------TTTCGTTATGATAAATTA------------ATAATATTAGCT---------TGAAAAAGTTTTCTCCCTGTGGTTTTAGGTTATTTTTTATTTATTTTTGGTATTATATTTATATTA---------------------------------------------------------------------------
>Nymphon_gracile
------------------------------------------------------------------------------------------ATGGATTTTATTCTTGTTAGG------------GTGGTT------TTATTTGTAAGAGTTTTGTTAGGTGTAGGGTTTTTCACTCTTTTTGAGCGTAAAATTTTAGGTTATTTAAATAATCGTAAAGGACCTAATAAAGTAGGTTTATTTGGATTAATACAACCTTTTGCAGATGGTGCTAAGCTT------------TTTTTAAAAGAA---AATGTTGTTCCTTTAATATCTGTTCGTTTAACATTTTTTATTTCTCCTATAGTA---ATTTTGTTTATTTCTTTATTTTTATGA---AGAGTAATGCCTAAT---------------TTTTGGTATAGAGTAGATCATGGATTG---GGTTTATTATTTTTTTTATGTTTAACTGGATTAAGAGTTTATGGTTTAATTTTTTCTGGGTGATCTTCTAATTCTAAGTATTCAATTTTAGGT---------------------------------------------GCGTATCGTGGTGTAGCTCAAGCTATTTCTTATGAGGTTAGACTT---TCTTTAATTCTT------------------------------------------------------------TTATGTTTTGTAGAAATAAGAATGAGT---------TAT---------GATTTAGAATTT------------TAT---------------------------------------------------------------------AAT------------------TATTTTTTTATTGTT------------------------------------------------ATT------ATACCTTTTATTGGTGTAGTATGATTTGTTACT------------TCTTTAGCTGAAACTAATCGTTCTCCTTTTGATTTTGCTGAAAGTGAGTCTGAATTAGTTTCTGGATTTAATATTGAA---------------TATAGAAGGTTTTTATTTGCTTTTATTTTTATTGGAGAATATTCTAGAATTATATTTATAAGATATTTATTTAGTTTAATTTTTTTAGGGGGT---AATATT---------TTAATTGGTGTTAAAACTCTTTTTTTA---------ATGTTTTTGTTTATTTTAATT------------CGTGGGACTTTA---------------------------------------CCTCGT---------TTTCGTTATGATCATTTA------------ATATATTTAGCT---------TGAAAGGTTTATTTACCTTTTACTTTAAATTTTTTAGTTTATTATGTTTGTGTTTATTCATATATTACTTCTTATTTAATATTTTGA------------------------------------------------------
>Nothopuga_sp.
---------------------------------------------------------------------------------------------ATTGAACTTCTAAATGTA------------TTGGTA------TTGGTTTTAATGGTTTTGGTTAGAGTTGCTTTTTTTACTTTATTGGAACGAAAGGTTCTGGGTTATATGCAAATTCGTAAGGGGCCTAATAAAGTAGGGGTGGTTGGGATTTTGCAGCCTTTTGCAGATGCTTTGAAATTA------------TTTAGAAAGGAA---CAATTGATTTTGGAGGTTAGAAATTTGTTAATTTATTATTTTTGTCCTATTTTG---GGCTTGATTTTGTCTTTGTGTATATGG---TTAGTATATCCTATT---------------GAAGGTTTAATAGTTGATTTTGATTAT---AGTGTATTACTTTTTTTAATTGTTTCTGGTTTAGGGGTGTATTCTGTGATGGGAAGAGGGTGGTCTTCGAACTCTAAATATGCTTTGTTGGGT---------------------------------------------TCTTATCGATCGGTAGCTCAAACTATTTCTTATGAAGTGAGAATG---GCTTTGTTGATT------------------------------------------------------------ATTGTTTTGATTTTGATTGTTGGTAAT---------TAT---------GATTTTTATGGG------------TTT---------------------------------------------------------------------TTAATTTATCAGTTTGACAGTACTTTATTATTTTTT------------------------------------------------GGT------TTGATTCCTTTGGGGTTGGTGTGGATTGGTATT------------TGTTTAGCTGAGTGTAATCGGGCCCCTTTTGATTTTGCTGAAGGAGAATCAGAATTAGTTTCTGGGTTCAATGTTGAA---------------TATAGAGGAGGGGGATTTTCTTTAATTTTTTTGGCGGAATATGCTAGTATTTTGGGGATGAGAATAATTACTAATGTGATATTTTTTGGTGGAAAGTTG------------ATGGGAGTT---GGGATTTTTTTGATT---------TCTTTTTTATATTTGTGAGTT------------CGTGCTTCTTTT---------------------------------------CCTCGG---------TATCGGTACGATAAATTG------------ATGAATTTAGCT---------TGAAGGATTTATTTGCCTTTGACTTTATTTTATTTTTTAATTGTTTTTGGTATTATATTGTTTTTATTTGAGATAGGA---------------------------------------------------------------
>Nothoaspis_amazoniensis
---------------------------------------------------------------------------------------------TTGGTTATTTTTAGTTAT------------GTGATG------TTATTAGTTATGGTATTAATAAGTGTTGCTTTCTTCACTTTGATAGAACGAAAGATTTTAGGGTACATTCATATTCGTAAAGGGCCTAATAAGGTTGGGTTTGTTGGTTTATTACAACCGTTTTCTGATGTTATTAAATTG------------TTTTTTAAGGAG---ATAAATCTTATAATGTTTATAAATTTGGTTTTTTATCATTTTATCCCTGGTTTT---TCATTAATTTTAATGTTGATGTTTTGA---TTGTTATTTAGTTGA---------------GAGAGAGGGCAAGTTGAGATAGAATAT---GGGATAGTATACTTTTTATGCGTGTCAAGCTTAGGAGTTTATGTAATTTTAGGGGGTGGATGATTTTCTAATTCTAAGTATGGATTGTTAGGG---------------------------------------------TCATTTCGTGGATTAGCTCAAGTTATTTCGTATGAGGTGAGATTA---GCTATAATTATG------------------------------------------------------------ATGAGAGTTGTTTTTTTGAGATCAAGT---------TAT---------GAATTATCAAAA------------ATT---------------------------------------------------------------------GGTGAGTTTCAG---GATAGAATGTGAATGTTATGA------------------------------------------------GGA------ATGATTGGATTGTTTTTTATTTGGATGGTTTCA------------TGTTTAGCTGAGACTAATCGAAGACCATTTGATTTGTCAGAAGGTGAATCAGAGTTAGTTTCTGGATTTAATATTGAG---------------TATGGGTCATATGGATTTGCTATTTTATTTATATCTGAGTATGGGAATATTATTTTTATAAGAGTTATCAGAAGAATTTTATTTTTTGGTGGAGTTGGAATT---------ATAGGAATT---TTTATGTTGATTAAT---------ATGTATATTTTTTTAGTTGTT------------CGGGGTACTTTA---------------------------------------GTTCGT---------TATCGTTATGATGTTTTA------------ATAATAATAGCT---------TGAAAAATAGTTTTACCGGTTAGAATTAATTTATTTTATTTTATTTTTTTTATTAAAATAATCTTTAATTGTAGCAGA---------------------------------------------------------------
>Neoscona_theisi
------------------------------------------------------------------------------------------------------ATTAATATC------------TTAATT------TCTATTATTTGCTTATTAGTTGCTGTTGCTTTTTACACAATTTTAGAACGAAAAATCCTAGGATATATTCAAATTCGAAAAGGACCAAATAAAGTAGGATTTATTGGAATTTTACAACCATTCGCTGACGCTATTTTACTT------------TTTAACAAATCT---CTTTCATCTAGAGACCCTTCTAATTATTCAATCTCTTACTCAACACCCAGACTA---AGTCTCTTTTTAGCATTAATTCTTATT---CCTTTAATCCCCTTTAGA------------AATTATCAAATTATTGATAATAAACAT---AACATCTTAGCATTTTTCATTATTTCAAGATTAGGGGTTTATACAATATTAATAATTGGTTGATCTTCCAACTCAAAATATAGACACATCGGA---------------------------------------------GCTATTCGGAGAGTAGCTCAAATAATCTCCTATGAAGTTTCTTTC---TTTCTTATTATT------------------------------------------------------------TTATTTATTTCTATTTTAAGAAATTCT---------TTC---------AATTTTAAACAA------------ATT---------------------------------------------------------------------ATAGAATCCCAA---AATTTATTATGATTTTTTTTT------------------------------------------------GGG------AATATTATTCTATTTAATATATGATTTACAAGC------------TGTCTAGCAGAAGTAAATCGAAGCCCATTTGATTTTGCAGAAGGAGAATCAGAACTTGTTTCAGGGTTTAATGTAGAA---------------TATATAGGAGGATGATTTGCTTTAATTTTTTTAGCAGAATATTCTAATATAATTATTTTATCAATTTTTTCTACTATTTTATTTTTTTCATCAGTAAAAAAT------------GCTATTATAATTTTATTTATTATT---------ACAATTCTTATATTATGAGTA------------CGTGGATCATAT---------------------------------------CCCCGA---------TTTCGCTATGATTTATTA------------ATAATATTAAAC---------TGAAAAATTTTCTTACCTTTAATCTTATTCATT------TTACCTCTAGCACTAATTTCATTTTCATGATGTTAT------------------------------------------------------------------
>Neoepitrimerus_platyclad_S138
------------------------------------------------------------------------------------------TTGTTGTTTTTCTTTAAAGTC------------TTGTTG------ATACTTGTCCCAATTCTTATCGGAGTGGCTTTCCTAACTTTAATGGAACGTAAAGTTTTAAGGCTTGTGGGTACCCGCCTGGGCCCCAATAAAGTTTCTTTAGGGGGGTTTCTGCAGCCGATTGGGGACGCGGTTAAACTT------------TCTAATAAGCAA---GTTAACTTTCTATCCAATTACTCTTTCTTCTTTTATTATTTTTCTAGATTATTG---ATATTTATTATAGGGGTTATTTCTTGG---ACAACTTTGCCCAGG---------------GTTCCTTTTCTAATTTCGCTAAAATTT---GGAGTTCTTTTAATTTTTCTTATTTTAGGGTTCAATTCTCTTAATTCCATTCTTAGGGGGTGGAGAACTTTCGGCAAATACCCTTTGATCGGG---------------------------------------------AGGTTGCGTACAGTGTCGCAATTAATTTCCTACGAAGCTGTTCTT---TACCTGTGTCTT------------------------------------------------------------TTCTTTTTTGTAGTTTTTTACTTTAGG---------TTT---------------------------------------------------------------------------------------------GCCCCTATTTATTGGTTAACTTCGCCTCTTGAG---------AATTTT------------------------------------------------TATCTAATTAGGCCTTTCCTTTTTATAGTCTGGCTGGTTTCT------------GTATTAGCCGAGTTAAATCGAACTCCTTATGATTTTTCTGAGGGTGAAAGAGAGTTAGTTAGGGGGTTTAATACAGAT---------------TTTGGCTCTTTGAGCTTCACTTTAATTTTTTTGGCCGAGTATAGGATGATTCTGTTTTTTTGCCTCTTTTCTACTGTCATTTTTTTCAAGAGT---------TCAGACTTT------------ATTTTTTTTTTTTTT---------TTTTTTTTTTTAATTTGAATT------------CGATCCGTTCTT---------------------------------------CCTCGA---------TTTCGTTTTGACAAGCTC------------ATGATGCTCGCC---------TGAAAATTTTTGGTCCCTTTTTCTACT---CTTTTTTTTGTGTATACATTAAGAATCTTTTTTTTT---------------------------------------------------------------------------
>Neocalepitrimerus_rosa_GX37
---------------------------------------------------------------------------------------ATGTTTATC------TTTATAGGT------------GTTTTT------TCTTATCTTTTTATTTTCCTATCGGTAGCTTTCGTTACTTTAACCGAACGTAAAATTTTGAGTTTAATCGGAAGGCGCATAGGACCAAATAAAGTTATTATCGGAGGATTAGGCCAGCCAATCATAGATGCTTTAAAATTA------------ATGATAAAACAA---ATTAATTTTTTAAGAAATTGGAATTATTACTTTTATTACCTAAGATCTATTTTA---ATACTTACTCTTTCTTTATTACTATGG---AGGACGCTATACCCC---------------TAT---TTTTTTTTCTCCTCAAAATTA---TCTACTTTATTATGTTTCCTTATTCTAAGAATTAATTCTTTGAGGATTATATTAGCAGGTTGGAGGACTTTTAGAAAATATTCTATAATTGGG---------------------------------------------AGAATTCGCACGGTGGCGTTATTAATTTCATATGAGTCTGTTTTA---TATTTTGCAATA------------------------------------------------------------ATTTTTTTTTTATTTTTTTTTTTTAGA---------TAT---------AATTATCAAGAT------------TTA---------------------------------------------------------------------AACTAT---TACCCTTTATTG---------TGTGTA------------------------------------------------TTTTTACTCTGCCCAATTCTTTTTATAATTTGAGTACCTTCT------------ATATTAGCGGACTTAAATCGAACCCCCTTCGATTTTTCAGAGGGGGAAAGAGAATTGGTTAGAGGTTTTAATACCGAA---------------TTTGGGTCAGGAAGATTCACACTGCTCTTTTTAGCTGAGTATTCTAATCTTCTATTCTTCGCCGTGTTATCATCCTTATTGTTTTGCTGTTTA------TTATTGTTATTA------------TTTAGCTTTTTAGGA---------TTCTTTACTATTATTTGGTTA------------CGAGCGGTCCTA---------------------------------------CCCCGA---------TTTCGTTTTGATAAGCTC------------ATAATTGTTTGT---------TGGAAAATATTTATTCCTATTGTAACT---TTAATTTTTTTAGTTGAAATCCTAGAGTTAACC------------------------------------------------------------------------------
>Nalepella_abiesis_Z275
------------------------------------------------------------------------------TTGATATTTTTCAGGGTTACTTTATTCAAGCTT------------GTTATC------TTAGTCTTAGGAGTTTTAATTTCAGTAGCCTTTATTACTTTGATAGAACGAAAAATTTTAGGGCTAGTTGGGATTCGTTTATCCCCTATAAAAGTTAGCTTATTTGGAACACTTCAACCAATCACTGATGCTTTAAAGTTA------------GCGTTAAAAATT---GATGTTTCTTTGTCTATAAGTTTAAATATAATTTATATAGTTATAGGTCCTGCT---TTTCTTTCCTTCTCTCTTTCAGTTTGAATTTTTTCGGGTATTTTC---------------TTTACTAACATCATTTTAACTAAACTT---AGCCTGTTAGTTGTACTCTTTTTGATAACTTTTAGAACTCTTAGAGTTTTACTGCTAGGTTGGGTATCTTTGTCTAAATACCCTATCATTGGT---------------------------------------------TCAATTCGATCAGCCACTCAAGCTATTTCTTATGAATCAATTATT---ATCATAGTGTTC------------------------------------------------------------TTGATATTCTGTTATCTTTTAGGCTCA---------TTT---------AAATTTAATCAA------------------------------------------------------------------------------------GATGTTGTTTTTAGAAATAAC---------ATAATT------------------------------------------------TTAATGGCT---CCCGTCTTATTTATTTTTTGGCTTTTCACT------------TCTTTAGCTGAATTAGGACGTACCCCCTATGACTTTTCAGAAGGGGAAAGAGAATTAGTTTCTGGATTTAACACCGAA---------------TTTGGTTCTAGACCCTTTTCATTGATCTTTTTGTCTGAATATAGTAATATCTTATTTTTTTCTTCTCTAACTTCTATTATTTTCTTTTTTTCT------TTTAATGTTTCA------------GTTATAATATCTCTA---------CTTTTTTGGTTTATTTGGATT------------CGATCCGTCCTC---------------------------------------CCCCGT---------TCTCGGTTTGATCATTTA------------ATAGATCTAGCT---------TGAAAATTTTTTATTCCTATTGTGACA---TGCTACCTTATTTTATTTCTCGTATCACTTAGCTTT---------------------------------------------------------------------------
>Mesobuthus_martensii
------------------------------------------------------------------------------------------ATTTATTGTTTCTTATCTTAT------------TTTTTT------GTAATTTTAATAGTGTTAATTAGAGTAGCTTTTATTACATTATTAGAACGAAAAATTTTAGGTTATGTACATATCCGTAAAGGGCCTAATAAAGTTGGAGTAATCGGATTATTCCAACCTTTTTCTGATGCAATTAAATTA------------TTTTTGAAGGAA---ATTTCTTTTTTAGAGTCTTATAATATTTATCCTTTCTTATTTTCTCCTATTTTT---GGGATGTTCTTGGCTTTGTTTTTATGA---ACTTTGTTTCCTTCA---------------AATTTTGTATTCATTGACATAAATTAC---GGGGTTTTATTTTTTCTTTGTCTATCTAGAATAGGAGTTTATTCTATTTTAATGGCTGGCTGGGCATCCAATTCCAAATATGCCCTTTTAGGG---------------------------------------------GCTTATCGAGGGGTTGCTCAAACTATCTCTTACGAAGTAAGCTTT---GCTTTAGTTGTA------------------------------------------------------------TTATCTCTATTATTTTTCATTTCTTCT---------TTC---------TGCTTTGATAAA------------ATT---------------------------------------------------------------------TTTACTTTCCAG---AAAAATATATGATTTATTGTT------------------------------------------------ATA------TTTTTCCCTTTATTTCTTATTTGATTTTCTTCC------------TGTTTGGCAGAAACTAATCGAACCCCTTTTGATTTAACGGAAGGGGAATCAGAGTTAGTTTCAGGTTTTAATGTAGAA---------------TATATAAGAAGAGGCTTTGCTATAATTTTTATAGCAGAGTATGCTAATATTATTTTAATAAGAATAATTACCTCTTTACTTTTTATTGGGAAAGAAATTTTA---------GTTTTC------TGAATCCTTTTCTTC---------AGTGTAGTTTTTATCTGAGTT------------CGAGGAACTTTC---------------------------------------CCACGC---------TTTCGATATGATAAACTA------------ATATATATAGCT---------TGAAAATGTTATCTTCCTTTAGCTTTAAACTTTCTTTTCGTTAGAGTTTCTCTTAAAAGCCTCTTA------CTTTTTTTT------------------------------------------------------------
>Mastigoproctus_giganteus
---------------------------------------------------------------------------------------------ATTGAAATGTTAGGATTT------------TTAATT------TTAGTAGTAGGGGTGTTAGTGGGAGTTGCATTTCTAACTTTGATTGAACGTAAAATTTTGGGTTATATTCAGATTCGTAAAGGACCAAATAAGGTAGGGTTAATTGGATTATTCCAACCAATTTCTGATGGGATAAAATTA------------TTTTTAAAGGAG---CAAACTTTTGTAAAGATAAGAAATTTTTTGGTATATTATTATAGCCCAGTAGTA---GGAATAGGGTTGGCTTTAATGATATGA---GTAATATATCCTATA---------------AGT---GAATGGGTTGATTTAGAGTTT---AGTGTTTTATTATTTTTATGTTTATCAAGATTTTGTGTTTTTCCTATTATACTAGCTGGATGATCTTCAAATTCTAAGTATTCTTTATTGGGA---------------------------------------------AGATATCGTTCTGTGGCCCAGACAATTTCTTACGAGGTGAGAATA---ATTTTATTGGTA------------------------------------------------------------GTAGGAATAATTTTTTCTTTGGGTGGT---------ATA---------GAACTTGTAAAT------------TGA---------------------------------------------------------------------GAAGTTTACAGA------------------GTGTTT------------------------------------------------TAT------GTTTTTCCTTTGTTTTTAGTGTGAGGAGTAATC------------TGTTTGGCTGAGACGAATCGGGCTCCGTTTGATTTTGCTGAAGGTGAGTCTGAGCTAGTATCAGGTTTTAATGTAGAG---------------TATAGAGGAGGGGGTTTTGCTATAATTTTTTTGGCTGAGTATGCCAATATTATATTTTTAAGAGCTGTAAGCGGAATATTATTTTTAGGAGGAGGAGAACTA---------ATTTTTATG---AGGATTTTACTACTA---------TCGTTAATTTTTATTTGGGTA------------CGAGGGAGATTC---------------------------------------CCCCGT---------TATCGCTATGATAAATTG------------ATAATAGTTGCT---------TGGCTTAGCTTATTACCAGTGGTATTAAATTTCATTTATTTTTGTCTTTACACTTATTACTTT------------------------------------------------------------------------------
>Mahunkania_secundademo
------------------------------------------------------------------------------------------ATTATAAAGATCATTTCATTT------------ATTTTA------GTTATATTATTTTCCCTTATATCAGTAGCTTTTTACACTCTAATAGAACGGCGAATTTTAGGTAATTTTCATATTCGAGTAGGACCATTTATAGTAGGGCCAATAGGTTATTTCCAACCTTTTAGAGATGCAATTAAATTA------------TTTGTTAAAAGC---AACAGAATAATTCGATTTAACCTAAGCTTTATCTGATCTATTTGAGCAACATAT---TCTTTGATATTATACATTTTCCTTTTA---ATAGTCTATCCCTTG---------------GGAGGTAGATATTTTTTTCTGTCAACC---ATTTTTATTTTATTTGTCTGCTTAATCAGAACCAGAGTATATTTTGTGATAATTGGAGGTTACTTCTCAGGAAGTAAATATAGAGCCTTAGGT---------------------------------------------AGTTACCGATCTGTGGTACAAATAATTTCTTATGAAGTAATAATT---ATATTTATATTT------------------------------------------------------------GTCGTATTTTTTTATCTATTTTACTCC---------TGA---------AATTTT------------------TCT---------------------------------------------------------------------TCTAAAATTTTTATGTACGAA------AATTTCAGC------------------------------------------------TTTATATTTTGTTTACCTTTTGTGTTTATTTGAATTATTGTT------------ATATTGTCAGAGTCAAATCGATTGCCCTATGATTTTATAGAAGGGGAATCAGAATTAGTATCAGGATTTAATACAGAA---------------TATTGAGGGGGATATTTTTCCTTTTTCTTTATCTATGAGTATGGGTGTATAATATTATTTAGAGTAATTACAAGCTACTTACTATTTAGAAGTCTGTACAGAATATTA---------------TTCTTTTTGTTTATA---------ATTTTTATATTCCTTTGAGTA------------CGAGCAACATAC---------------------------------------CCGCGA---------TTCCGATTTGACTTTATA------------ATAAAAATACTA---------TGAAAGAAATTACTTCCATTAGTAATTTCAATTATAATTTTCATACTAAATATC---------------------------------------------------------------------------------------
>Liphistius_erawan
------------------------------------------------------------------------------------------ATAGTTCAAGTTTTAAATTTT------------TTGATA------GTAATGTTAATAGTATTAGTTTCGGTAGCGTTTTTCACTTTAGCAGAGCGTAAGGTTTTGGGATATATTCATTGTCGTAAGGGTCCTAATAAGGTTGGTTTGGTAGGGTTATTTCAACCTTTTAGAGATGTAGTGAAATTA------------TTTAGTAAAGAG---TTTTATTTTTTAGAGACTTCTAATTTAATTTATTTTTATAGAGGTCCTGTATTA---GGTATTTTATTATCTTTATTAATATGG---TTAGTAGTTCCTTTT---------------AATTTTGGGGTGGTTGATGTAAAGTAT---GGGGTTTTATTATTGTTATTGTGTTCTGGGCTAGGAGTGTATTCTTTAATATTAGTAGGATGGGGGTCTAATTCTAAGTATGCCTTATTAGGA---------------------------------------------GCTTATCGTGGTGTTAGCCAAATGGTTTCTTATGAGGTTAGTTTG---ATATTTATTTTG------------------------------------------------------------TTAGGTTTAGTGGTTTTTGTTGAGAGT---------TAT---------TGTGTAATAGAG------------GTG---------------------------------------------------------------------TATTCCCTACAA---GAAATCATATGATTTCTTGTA------------------------------------------------GGG------AATACACCTCTATTACTAGCTTGAATAATTACC------------TGTTTAGCTGAATTAAACCGCACTCCGTTTGATTTTGCTGAGGGAGAATCAGAGCTTGTTTCTGGGTTTAATGTGGAG---------------TTTATGGGGGGGGGATTTGCAATTATTTTTATATCTGAGTACTCTAGAATTATATTATTTATAGTGTTTACTGTGATTATGTTTTTGGGGGGATTTAGAATT---------TTTAAGGTTTTTCTTAGAGTAATTTTA---------ATGGGGTTTGTTTTATGGGTT------------CGTGGTAGTTTC---------------------------------------CCCCGT---------TTTCGGTATGATAAGTTG------------ATAATATTAGCG---------TGGAAATTTTTATTAAGAGGGAGATTGTCAATTTTATTGATGAACTGCATTTTGGGGTGAATGATAATGTTAAACTCT---------------------------------------------------------------
>Limulus_polyphemus
------------------------------------------------------------------------------------TTGTTAATAAGTTTTATTGTTTGTTAT------------GTTGTT------ATTTTGATTTGTGTTTTAGTTGGGGTAGCTTTTTTAACTTTGTTGGAGCGAAGGATTTTAGGGTATATTCAGATTCGTAAAGGGCCCAATAAAGTAGGAGTGATAGGAGTTTTACAACCTTTTTCTGATGCGATTAGGTTA------------TTTTGTAGGGAG---CAGAGTTATCCTTTTTTATCTAATTTTTTATTTTATTTTGTAAGTCCGGTTTTT---AGACTTTGTTTGGCTTTGTGTTTGTGA---TTAATTTTTCCTATT---------------TTTTTTAATATGGTAGATTTTGAGTTA---GGGTTATTATTTTTTTTATGTGTTTCTAGCTTTGGGGTTTATGCTATAATAGGAGCTGGTTGATCATCAAATTCTAAATATGCTATATTAGGA---------------------------------------------GCTTATCGGGCTGTGGCTCAAACTATTTCTTATGAGGTAAGTTTG---GCTCTTATTATT------------------------------------------------------------TTGTCTTGTGTTGTTTTAGTTGGGGGA---------TAT---------GACTTGTTGAGA------------TTT---------------------------------------------------------------------GGGGGTGCTCAG---AATGAGTGGTGAATGGTTTGG------------------------------------------------GGG------TTTTTTCCTTTAGCGATTGTATGATTTTCATCT------------TGTTTAGCTGAGACAAATCGTTCTCCTTTTGATTTTGCTGAGGGGGAGTCTGAGTTGGTGTCTGGATTTAATGTGGAG---------------TATAGAAGAGGAGGATTTGCTCTTATTTTTATAGCTGAATATGGAAATATTTTGTTTATGAGATTGATTAGAGTGGTAATTTTTCTTGGGGGTCTGGGGGGG---------ATGTTTATTGGAAAGGTAGTGATTTTA---------AGAATTTTGTTTTTGTGGGTT------------CGTGGGACTTTT---------------------------------------CCTCGA---------TTTCGTTATGATAGGTTA------------ATGGGTTTGGCG---------TGAAGGATTTATTTACCTTTGGCATTAAATTATTTGCTTTTTTCGTTTGGGGCTTGTTTGTTTTTTGTAGTTGTTTGCATA------------------------------------------------------------
>Leptotrombidium_deliense
------------------------------------------------------------------------------------------------ATTCCCATTCTAGGT------------TTATTA------AATATTTTTCCTATTTTATTGGCAGTAATATTTTTTACATTATTAGAAGTTCAAATATTAGGAAAAGTTCATTTACGAATTGGTCCCTATCGGGTAGGATTGATTGGAATTTTTCAGCCTTTGTCTGACTTTTTAAAGCTA------------TTTAATAAAAAC---CTTTGACTGCCCAATAAAAGTAATTTATCAATCTATCTTTTCACACCTCTTCTA---TGTATTTTTGTCGGTCTGATCGTTTGG---TTGAGGTATGGAACC---------------------CCAATCACTAATACAAAATGG---ACTATTCTCTCCTTTTTTTGCCTTAGGAGATTGTTAGTATTTTATTTGCTATTAACTGGATGATCAAGTTCCTCCTTTTACTCTATGCTTGGA---------------------------------------------TCTTATCGATCTGCAGCACAAACTATCTCATATGAGGTCTGTTTA---ATTTTTATCATC------------------------------------------------------------------TTTTCTTCCATCTTCTTTACA---------------------AAATCATTTTCA------------ATT---------------------------------------------------------------------TGG------ATAGCCTCAGAAGATGCCCCTATCTTA------------------------------------------------TCAACTATTCATCCAATTTTATTTTTAGTGTGAATTTTTTCA------------TGTTTGGCTGAAGCTAATCGGACCCCATTCGACCTAACAGAAGGAGAATCAGAATTAGTCTCCGGGTTTAATACAGAA---------------TATTTAGGGGGATTGCTATCTTTCTTCTTTATTACAGAATACGCTTTCATAATTTTCTTATCGTTTTTAACAGCTTTATTTTTTATAGGAGAAAATGAGTTT------------TGACTAAAACAAATGCTTATAATT---------TCCTTT---TTTATTTTTACT------------CGGAGTGCTTTT---------------------------------------CCTCGT---------ATGCGATTTGATTGACTA------------ATAAAAATAATA---------TGAAAAAACATTCTTCCTATTGTTTTAGTAAGACTTGTTTTTTCAGTTTTATTA---------------------------------------------------------------------------------------
>Leipothrix_sp._Z372
------------------------------------------------------------------------------------------ATATTGTGTTCT------TTT------------GTTCTT------TTACTAGTGCCTATTCTTGTTAGGGTAGCTTTTATTACACTTCTTGAACGAAAGTTATTGAGACTAATTGGTCTTCGTTTAGGGCCTAGCAAAGTTTCTTTTTTAGGAATTTTGCAACCTATGAGGGATGCTGTTAAATTA------------TCGAATAAACAG---ATTAACATTTTAAGAAATTTTTACCCTTTTTTATATTATTTTAGAAGCTCTTTTATAATATTTAGTTTACTTATTATTTGGGGG---ATGGCTATATTT------------------GAGCCTGTGGTCTATTCTTTAAAGTTT---AGGCTTCTCTTTTTTCTTTTAGTTTTAGGTTTCAATTCTTTAAATTCTGTAATTTGTGGTTGGAGAACTTTTGGTAAATACTCTATAATTGGA---------------------------------------------AGTATACGGACAGTTTCTCAATTGATTTCTTATGAAGCTGTTTTA---TATCTTTGTTTT------------------------------------------------------------TTCTTCTTACTCTGTTGTTTTTCTTTA---------TTT---------AATTTGTATAGA------------TTT---------------------------------------------------------------------AATTTT---TTTTTTGTAAGA---------TTGTTG------------------------------------------------ATTTTTCTTACTCCTCCTTTGTTTTATATTTGGATGCCATCG------------GTTTTAGCTGAGTTAAATCGTACACCTTACGATTTTTCTGAAGGAGAAAGAGAGTTAGTTAGAGGGTTTAATACTGAG---------------TTCGGATCTGGGGCTTTCACACTCATTTTTCTGGCTGAATATGGTATAATTCTTTTTTTTAGGTTTTTAAGTTATTTTTTTTTTACTAATTTTGTTAGGTATTCTTTTTTT------------TTTTTTTTTTTTTTT---------TTC------ATTATTTGGATT------------CGAGCAGTTTTA---------------------------------------CCTCGT---------TTTCGATTTGACAAGTTA------------ATATATTTATCC---------TGAAAATTTTTCATTCCCTTTTTAACT---ATTTACTTTTGCTTTTTT---------TTATTTTTAATT------------------------------------------------------------------------
>Leipothrix_sp._S83
---------------------------------------------------------------------------------------------------------------------------ATTATA------GTTAGGCTTCCGGTTTTAATTTCGGTGGCTTTTCTAACTTTGCTGGAGCGAAAAATTTTAGGTTTGGTGGGCCTACGTTTAGGTCCTTCAAAAGTTTCGTTTGGTGGGTTTTTCCAACCAGTCGCCGACGCAGTTAAGCTT------------GCTAATAAGAGA---TCTAACGTTCTCCTTAACTACTCTTTTTTCTTTTATTATCTAAGAGGGAGAAGT---TTAATTTGGATGAGCTTGTCACTTTGG---GCCATTTTTTTTAGG---------------ACGCCTTCTCCCTTCCAGGTAAAATTA---AGAGTTTTATTTTTTACGGTTATTTTATCTCTAAATACCTTAATTTTGGCCTTCTCAGGTTGATCCACTTTGAGCAAGTACACTCTTATCGGA---------------------------------------------AGAATTCGGACTATCTGTCAGCTGGTGTCATATGAGGCTTGTTTA---TACTTATGTATT------------------------------------------------------------TTCTTTTTCCTTTCTTTTTTTAGAATT---------TAT---------AGTTTTGGGGAG------------ATG---------------------------------------------------------------------ACTGAG---GTGGGCATACAC---------TACATG------------------------------------------------ATTGTAGGATTCCCTTCATTAATTTATTTTTGGGTGCCTACA------------GTGTTGGCAGAGCTTAATCGCTCTCCCTTCGATTTCTCTGAGGGTGAAAGAGAGTTAGTGAGGGGGTTTAATACAGAT---------------TTTAGTGGTTTCTTGTTTACTCTTATCTTCTTAAGAGAGTACTCTATGATCTTATTTTTCTGTTTTCTTAGATGCTTTCTCTTTTTCTGAAAT---------AATTTATTT------------CTTCTCTTTTTGTGT---------TTTTTTTTTATCATTTGAATT------------CGCTCAGTTTTA---------------------------------------CCGCGT---------TATCGTTTTGATAAGTTA------------ATGTCGGTTTGT---------TGAAAATTTTTTATCCCTTTTCTTACC---TTGCTTTTCTTGCTCCAGTATGTGAGAATGCTT------------------------------------------------------------------------------
>Leipothrix_c.f._sabinae_HEN4
---------------------------------------------------------------------------------------------------------------------------------------ATACTTCTCCCAATTCTTATCGGAGTGGCTTTCCTAACTTTAATGGAACGTAAAGTTTTAAGTCTTGTGGGTACTCGCCTGGGTCCCAATAAAGTCTCTTTAGGGGGGTTTTTACAGCCGATTGGGGACGCGGTTAAACTT------------TCTAATAAGCAA---GTTAACTTTCTATCTAATTACTCTTTCTTCTTTTATTATTTTTCTAGTTTATTG---ATATTTATTATAGGGGTTATTTCTTGG---ACAACTTTGCCCAGG---------------GTTCCTTTTCTAATTTCGCTAAAATTT---GGAGTTCTTTTAATTTTTCTTATTTTAGGGTTCAATTCTCTTAATTCCATTCTCAGGGGGTGGAGAACTTTTGGCAAGTACCCTTTGATTGGG---------------------------------------------AGGTTACGTACAGTGTCGCAATTAATTTCCTACGAAGCTGTTCTT---TACCTGTGTCTT------------------------------------------------------------TTCTTTTTTGTAGTTTTTTACTTTAGG---------TTT---------------------------------------------------------------------------------------------GCCCCTATCTATTGGCTAACTTCGCCTCTTGAG---------AATTTT------------------------------------------------TATCTAATTAGGCCTTTCCTTTTTATAGTCTGGCTGGTTTCT------------GTATTAGCCGAGTTAAATCGAACTCCTTACGACTTTTCTGAGGGTGAAAGAGAGTTAGTTAGGGGGTTTAACACAGAT---------------TTTGGCTCTTTGAGCTTCACTTTAATTTTTTTGGCCGAGTATAGGATGATTTTGTTTTTTTGCTTCTTTTCTACTGTTATTTTTTTCAAGAGT---------TCAGACTTT------------ATTTTTTTTTTTTTT---------TTTTTTTTTTTAATTTGAATT------------CGATCCGTTCTT---------------------------------------CCTCGA---------TTTCGTTTTGACAAGCTC------------ATGATGCTCGCC---------TGAAAATTTTTGGTCCCTTTCTCCACT---CTTTTTTTTGTGTATACCTTAAGAATCTTTTTTTTT---------------------------------------------------------------------------
>Keiferella_guanegouensis_QH1
---------------------------------------------------------------------------------------ATGACTCTCTATCTCTTCAAACTT------------CTTATA------ATTATTGTGCCAGTATTTATCGGTGTGGCCTTTTTCACTCTTCTAGAGCGAAAGCTACTTAGTCTTGTAGGTATCCGCATAGGGCCTAACAAGGTTAGTCTAATAGGATTCCTTCAGCCCTTAGGGGACGCTTTTAAGCTT------------TTTAATAAAGAA---ATCAATAACCTCTCTAATTATAGCTATATATTTCATTATTCAAGAGCATTTTTA---ATAATCATGAGATCTATCTTTTTATGG---AACCTTGGGTTCTGT---------------GACCCCTCTCCTTTAGCCTTTAAATTT---AGGATACTCTGTCTCATGCTTTTATTAGGATTAAATAGAATAACTTCTATTTTAGCCGGTTGAAGTACTTTTAGAAAGTATTCTCTTATCGGC---------------------------------------------TCTCTCCGTACTGTTGCCCAGCTAATCTCTTACGAAGCCTCCTTG---TATATGTGCCTA------------------------------------------------------------TTTTTTTTAATTTTTATTCATAGCTCC---------TTC---------AGGATTTACCAC------------TAT---------------------------------------------------------------------CAATTT---GATATATTTTTT---------TTCATG------------------------------------------------TTCTTATTTATTCCTTTCTGCTTTTATATTTGAATCCCCTCT------------TTCCTAGCAGAGCTCAATCGGACCCCTTATGACTTTTCTGAGGGAGAGAGCGAGCTAGTTAGAGGCTTTAATACTGAA---------------TTTGGTTCTGGGGGGTTTACTATTTTATTTCTTTCTGAATATGCCAATATTATGTTTTTTTGCATGTTGACTTCTTATTTTTTTTTCTCTTCG------GGCTTGCTTTAT------------TTTTTCCTTTTGTCT---------TCATTTTTTGTAGTCTGGATT------------CGGAGGGTACTT---------------------------------------CCTCGT---------TATCGTTACGATAAATTA------------ATATCTCTTTCT---------TGAAAATTCTTTATCCCCTTTTTAACG---GTTATATTTATTTTCTTTATTCCT---------------------------------------------------------------------------------------
>Ixodes_holocyclus
------------------------------------------------------------------------------------------ATGTTATGATATTTAAGTTAT------------ATTTTT------TTAGTGGTATGTGTTTTGGTTAGAGTTGCTTTTTTTACTCTTATAGAGCGAAAAATTTTAGGGTATATTCATGTTCGTAAAGGCCCTAATAAAGTAGGGGTTATGGGATTATTTCAGCCTTTTAGAGATGCTATTAAACTT------------TTTAGAAAGGAA---ATAAATTTTATGTTATACATAAATGTATTAATATATATATTTTCTCCTATATTA---GCTTTAATTTTAATAATAATGTTATGA---TTTTTATACAATTGA---------------AATTATAATCAAATTTCTTATGAATAT---GGTTTAGTAATTATGTTATGTATTTCTAGTTTAAGTGTTTATGTAATTTTATGAGGTGGTTGGTCTTCTAATTCTAAATATTCCTTGTTAGGA---------------------------------------------GCATATCGTGGAGTTGCCCAGGTTATTTCTTATGAGGTAAGAATA---GCTATAATTTTA------------------------------------------------------------ATTAGAATAATTTTTTTTTGTGAAAGA---------TTT---------AATATTGGGAAA------------ATA---------------------------------------------------------------------TTAGAATTTCAA---GACAAATTTTATTTATTGTTT------------------------------------------------GGA------TATGTCAGTTTATTTATTATTTGAGTAGTGACT------------TGTTTTGCGGAAACAAACCGCTCTCCTTTTGATTTATCAGAAGGAGAGTCCGAATTGGTGTCAGGTTTTAATATTGAA---------------TATAGCTCATGGGGTTTTGCTGTTTTGTTTATGGCTGAATATGGAAATATAATTTTTTTTAGTTTAGTTAGTTCTTATTTATTTATGGGGGGAGAGGGAATT---------TTATTTATT---AAGGTTATAGTTATA---------ATAATGTTATTTGTAGTGGTT------------CGTGGAACACTT---------------------------------------GTTCGA---------TATCGATACGATAAATTA------------ATAATAATAGCT---------TGAAAAGTAATTTTACCTTTTAGAATTTTAATAGTTATAATAAATTTTTTTTTAAAAATTCTGTTTTCTTGAATAGTTTGTATCAATTTTAGAAAAAAAGATTAT------------------------------------
>Humerobates_rostrolamellatus
---------------------------------------ATTTCCCAACCATTTTTTCTGAGGTATGGTTGGGAA------------------ATGTTTCTTATTGACTAT------------TTACTT------ATACTGGTGGGCGTTTTATTGGGAGTTGCTTTTTTTACTTTAATGGAGCGTAAGGTTTTGGGGTACATTCATTTTCGTAAGGGTCCTACTAAGTTGTTTTTCTTTGGGTTGTTACAGCCTATTTCTGATGCTGTTAAGCTT------------TTCTCTAAGGAA---ACTTTTAAAGGATACAAGTTTTCTTTTTTCCTCTTTTTTGTTTCTCCTTTTTTT---GGTTTGTTTCTTATGCTTGTTTTGTGA---GTCGTGTACGGGAGT---------------TTCTTTGGTGTTTTTGGGAGATTTTAC---TCTTTGATTTACATATTTTGTTTTTTGAGTTTGGGTGTTTATTTTCTTCTTTTTTGTGGTTGGGGGTCTAACAGGAAGTATTCTTTGATTGGT---------------------------------------------GGTTATCGTTCTGTTTCTCAAACTGTTTCTTATGAGGTTTCCATG---ATTTTTTTCGCC------------------------------------------------------------CTTTTTTTTGTATTTTTAATGTCTTCT---------TAC---------GATCTTTCTTTC------------TTT---------------------------------------------------------------------TTTGTTTTTCAG---TTGGGGTACTGAAATGTTTTT------------------------------------------------TTT------AGTTTTCTTTTTTTTCTTGGTTGGCTTTACATT------------ATTTTGTCTGAAAGAAATCGTACTCCTTTTGATTTTTCTGAGGGGGAATCAGAATTGGTGTCTGGTTTTAATGTTGAG---------------TATGGCGGAGGGGTTTTCTCTTTAATTTTTATTTGTGAGTATGGGATGATTATTTTTTTGTGCCTTCTTTCTGTATACTTTTTTGTTGGGGGGTCTTCCTAT---------------CTTCTGAAGTTTATTTTTCTT---------TGTTTTTTTTTTGTTTGGGTG------------CGTTGCTGCTTC---------------------------------------CCTCGT---------TATCGTTACGATTTTCTT------------ATAGATAGAGCT---------TGAAAGATTGTTCTGCCTTTTTCTTTGTTTTTTCTTATTTTTAGTTCAGTTCTGTTTTTT---------------------------------------------------------------------------------
>HK8_20200104
---------------------------------------------------------------------------------------ATTAGTGTTTTACCCATTAAATAC------------TTTTCT------CTAGTTATCCCTTGCTTAATTGCTGTAGCATTTTTAACTCTTTTAGAGCGTAAAGTCCTAAGAATTATTGGTGTTCGCCTAGGTCCTAATAAAGTCTCTATACTAGGGTTACTCCAGCCAATCGCCGATGCCGTTAAACTT------------GCGAATAAATCT---ACTAATATCATGTCCAACTTTTCTTTTCTTTTTTATTACATTTCTTCTATCTTT---ATGTTTTTTATAGCTATTTTACTCTTC---TGCACTCTGTTTTCT---------------TTCCCCACCCCTGTCTCTTTAAAGTAT---TCCGTGTTGATTTTTTTTCTAGTTTTAGGATTTAATTCCCTTAACTCTATCTCAGCAGGATGAAGGGCCTTCAGTAAATTTACTCTTATTGGA---------------------------------------------AGAATTCGAACCGTCTCCCAACTTATCTCTTATGAGGCTGTTCTT---TATTTATGTCTA------------------------------------------------------------TTTTTTTTTACAATTCTCATTTGTTCT---------TTC---------GATTTTGATTCT------------TAT---------------------------------------------------------------------AACTTC---AATCTATTGTTT---------TTATTT------------------------------------------------CTTCTATGTTGTTTACCCTGTTTTTATGTGTGGGTACCTACT------------TTTCTAGCTGAGCTTAATCGTACTCCTTACGATTTTTCTGAAGGTGAGAGTGAACTAGTTAGGGGCTATAACACGGAA---------------TATGGGTCGCTCGGCTTCACTTTAATTTTTCTAGCTGAGTATAGTAATATTATTTTTTTTTGTCTTCTTTCTTCTTTTTTGTTTATATTCCCT---------ATTTTTTTA------------GGATTTTTTATTATG---------GTTTATTCAGTAATCTGGTTT------------CGCTCTGTCCTC---------------------------------------CCTCGT---------TACCGATTTGACAAGCTC------------ATGTATATATCA---------TGGAAATTTTTCATTCCCTTTTTAACT---TTTTTTTATGTTTCTGTAATTATTTTTATA---------------------------------------------------------------------------------
>HK3_20191031
---------------------------------------------------------------------------------ATAAGTTTTCTTTTATTCTTTTTTAAATTT------------CTTTTC------GTCTTGCTTCCTGTCTTGATTTGTGTTGCTTTTTTTACTCTTCTAGAGCGTAAGCTTTTGAGAATTGTAGGGTTTCGTTTAGGGCCTAATAAAGTTTCTTTTTTAGGCATCCTTCAACCTGTGGGTGATGCTTTGAAACTT------------TCAAATAAAAGG---GTTAATAGATTGACAGGATTTTCTACTTTTTTTTATTATTCTTCTCCCTTTTTT---ATATTGATGCTTACGTTGGTTTTATTT---TTATGTTTAGAAGTT---------------TGTCCCAGAATTTTCATATACAAATAC---TCTTTTCTTATCTTTCTTTGTGTGTTAGCTTTAAATTCACTAAATTCTATTTTTTGTGGGTGGAGGTCTTATAGGAAATTTTCTTTAGTTGGT---------------------------------------------AGTATTCGTACAGTTGCTCAGTTAGTTTCTTATGAAGCTGTTCTT---TATCTTTGTCTT------------------------------------------------------------TTTTTCTTTTTTTTTTTTTATTCTTCT---------TTT---------GATTTGGGTAGT------------TTA---------------------------------------------------------------------AAGTTT---TATACTATTTTT---------CTCTTT------------------------------------------------ATAATATTTGTTATTCCTTGTTTTTTTTCTTGGTTGCCTACT------------ATGTTAGCTGAATTAAATCGAACTCCTTTTGATTTTTCTGAGGGTGAGAGAGAGCTGGTTAGAGGGTTCAACACAGAA---------------TTTGGTTCGGGAGCCTTTACTCTTATTTTTCTAGCTGAGTATGGAAGAATGGTTTTTTTTTGTCTCTTGAGTTCTTTTTTTTTCTTCTTTCCC---------CTCTTTTTT------------TTTTTTTTTTTATTT---------TTTTTTTTTCTTATTTGGATT------------CGTTCGGTACTT---------------------------------------CCTCGA---------TTTCGATTTGATAAACTT------------ATGATGATGTCT---------TGAAAGTTTTTTGTACCTTTTTTGACT---GTTTTTTACTTGTGCTTAATTCTTTATATTTTT------------------------------------------------------------------------------
>HK3_20190627N10
---------------------------------------------------------------------------------ATAAGTTTTTTCTTATTTTTATTCAAATTT------------CTTCTT------GTTTTACTCCCTATTTTGATTTGTGTAGCTTTTTTTACTTTACTTGAGCGTAAGCTTTTAAGAATTGTAGGATTCCGTTTAGGCCCCAATAAAGTTTCTTTTATGGGCATTCTTCAACCTGTGGGTGATGCTTTGAAACTT------------TCAAATAAAAGG---ATCAATAGACTAACAGGGTTTTCTACTTTCTTCTATTATACTTCCCCCTTTTTT---ATACTTATGCTTACTTTAGTTTTATTT---TTATGTTTAGAAATT---------------TGTCCTAGAATTTTTATGTATAAATAT---TCTTTTCTTATTTTTCTTTGTGTTTTAGCCTTGAATTCTTTAAATTCCATTTTTTGTGGGTGGAGGTCTTACAGAAAATTTTCTTTAGTTGGA---------------------------------------------AGTATCCGTACAGTTGCTCAGTTGGTTTCTTATGAAGCTGTCCTT---TACCTTTGTCTT------------------------------------------------------------TTTTTTTTTTTTTTTTTTTATTCTTCT---------TTT---------GATTTGGGCAGG------------TTA---------------------------------------------------------------------AAATTT---TATACTATCTTT---------TTTTTT------------------------------------------------TTAATCTTTGTAATTCCTTGCTTTTTTTCTTGGCTTCCCACT------------ATGCTAGCTGAATTGAATCGAACTCCTTTTGACTTTTCTGAAGGCGAGAGAGAGTTGGTTAGAGGGTTTAACACAGAG---------------TTTGGTTCAGGAGCTTTCACTCTTATTTTTCTAGCGGAATATGGAAGAATGGTTTTTTTTTGCTTACTTAGCTCTTTCTTTTTCTTTTTTCCT---------CTTTTCTTT------------TTTTTTTTTTTTTTC---------TTTTTTTTTCTTATTTGGATT------------CGTTCAGTTCTT---------------------------------------CCTCGT---------TTTCGATTTGATAAGCTT------------ATGATAATGTCT---------TGAAAGTTTTTTGTTCCCTTTTTGACT---GTTTTTTACTTGTGTTTAATTCTCTATGTTTTT------------------------------------------------------------------------------
>HK3_20190627N9
---------------------------------------------------------------------------------------------GTGGAGGTTAGTTCCTTTATTATAAGTTTAATTTTA------ACTTTATTACCCATTTTGATTTCTGTTGCTTTTTTCACCTTATTAGAACGAAAAATTTTAAGGCTTATAGGACTTCGTATGGGGCCAGAAAAAGTAAGATTTTTAGGTGTACTTCAGCCTTTTGGGGATGCTATAAAATTA------------ATATCTAAAAGA---TTTATTTCCTTAAGAAATCTAACATTTTTCTTTTTTTATACGACTTCTATTATT---TTTTTTCTCTGTGCTTTGTTAGTTTGG---TGCCTAATTTATGTA---------------AACCCTCCAGTTTTTTCTAATAAATAC---GTTGTTATAATAGTTATAATTATTTTAGGTGTTAACTCTTTTTTAAATATTTTGATAGGATGAAGGACATTTAGAAAATTTTCTTTGCTAGGC---------------------------------------------AGTATACGAACTGTTTCTCAATTAATTTCTTACGAACCTGGCTTG---TATTTAACTTTA------------------------------------------------------------TTTTTTCCTATTTTATTATTATTGTCC---------TTCTCTGGATTCTTTCTCTTAGAA------------------------------------------------------------------------------------AATTGAACTCATAACATT------------------------------------------------------------------TTTTTTATCTTTCCTATTTGTTTATATTCTTGGCTACCATGT------------ATCTTAGCTGAGCTTAATCGATCTCCATTTGATTTTTCAGAAGGAGAGAGGGAACTAGTCAGAGGATTTAATACTGAA---------------TATGGGTCTTTAAGTTTTACTTTTATTTTTTTGGGAGAGTATGCATCTATCTTATTTTTCTCTTTTTTT---TCTTTTATTTTTTTTTCGTCC---------ACTATCATT------------TCTTTTTTTTTTTTT---------TTTTTTTTCTTCTTATGATGT------------CGAGCTACTCTT---------------------------------------CCTCGG---------TTTCGTTTTGACAAATTG------------ATGATATTTTCT---------TGGAAATTAATTATTCCTCTGATAACA---TCTTTTTTTATTATGTTTCTTTGTTGAGTT---------------------------------------------------------------------------------
>HK2_20190627
---------------------------------------------------------------------------------------------ATATTTTTTTTAAAATTT------------ATTATT------TTCGTTGTTCCTATTATGTTAAGCGTAGCTTTTTTAACTCTTCTAGAACGTAATCTGTTAGGCCTCTTAGGATTGCGTGTGGGTCCCTGTAAAGTTTCATTTTTTGGAGTTCTTCAACCTGTGAGGGATGCCATTAAACTT------------TCTAATAAAGAG---TTAAACATTTTGTCTAATTTCTCTTTTTTTTTTTATCATTTTTCTTCTATAGTT---ATTTTTTTTGTTTCCATTTTTGTTTGG---TTTACTTTAATGACC---------------GAGCCTGTTTTTTTTTCTTTCAAGTTA---ACTTTTATACTATTGTTTATTTGTTTGAGTATGTTATCTATCACCAGCGTTGTTTTAGGGTGAAGAACCTTTAGAAAATTTTCTATTATAGGA---------------------------------------------AGAATACGTAGGGTAGCACAACTGATTTCATATGAAAGGGTTCTT---TATTTGTGTTTA------------------------------------------------------------TTCTTTTTTATCTATATCTACAACGTT---------TAC---------AATTTATACTCT------------TTT---------------------------------------------------------------------AATTTT---TATTCTTTAAGG---------TTTTTT------------------------------------------------TCTTTATGCTGTCCTATTGTTTTTTATTTTTGGCTACCTTCT------------ATATTAGCAGACTTAAATCGCTCCCCTTTCGATTTTTCTGAAGGTGAGAGGGAGTTAGTTAGTGGGTTTAATACCGAA---------------TTTGGCTCTCTTAGTTTTACTTTAATTTTTTTGTCAGAATATTCTAACATCGTGTTTTTTTGCTTATTGAGAATGTTTATTTTTTTCAAATTA------------CCATTC------------TTTTTTTTTTTTTTT---------TTTTTTTTTTGTATTTGGATT------------CGCTCAGTAGTT---------------------------------------CCTCGG---------TTCCGATTTGATAAGATA------------ATGGATCTTTCT---------TGGAAATTTTTCATTCCTTTTTTGACT---TTGTTTTTCTTATTTTTTGTTTTGAATTTTTTT------------------------------------------------------------------------------
>HK1_20190627
---------------------------------------------------------------------------------------ATATTCATTTTTTTTTTCAAATAT------------TTGGCT------GCCATCATTGGTTCACTATTAAGTGTTGCTTTCATTACTCTTGTGGAACGGAAGGTTTTAGGATTGATTGGTTTACGTTTAGGTCCCAATAAAGTTTCTGTGTACGGTCTTCTCCAACCTATCTTTGATGCGGGAAAGCTA------------GCTAATAAACAA---GTTAATCTTATTTCTAACTTCTCCTTTTTTTTTTATTATCTAAGTTCTTTTCTT---ATATTGTGTGGGTCTCTTGTTCTTTGA---TCTTTTTTTCCAAGG---------------GAGCCATCTATTTTTTCTAGTAAATTC---ACTATCTTATTAATTTTGATCATTTTAGGTCTAAATTGTTTAAATTCTATTGTCAGAGGCTGAAGTACATTTAGGAAGTATTCTCTTATTGGC---------------------------------------------AGAGTACGGACATTAGCCCAACTTATCTCCTATGAAGGGGTATTG---TGTTTGTGTTTT------------------------------------------------------------TTTTTTATCGTTTGGAATTTTGTTAGA---------TTC---------AACACTTACGGT------------TTC---------------------------------------------------------------------AATTTT---TTTTATATTCCT---------TTTTTC------------------------------------------------TTTTTGTTTGTCCCTTATTGTTTTTACATTTGGATTCCCTCC------------GTGTTAGCAGAGTTAAATCGTACCCCTTATGATTTCTCAGAAGGTGAGAGAGAGTTGGTAAGTGGTTTCAACACTGAG---------------TTTGGTTCAAGATCTTTCACTCTTATTTTTTTGAGTGAGTATAGAAATATTATTTTTTTTTCTTCTCTTTCTTCCTTTTTATTCTTTCTTCCT------ACATTTTTTTAC------------TTTTTTATTTTTTTC---------TTTTTCTTTATTATTTGAATT------------CGGTCTGTTCTT---------------------------------------CCTCGT---------TATCGTTTTGATAAGTTG------------ATGATGTTGGCT---------TGAAAATTTTTTATCCCCTTTTTGACT---GTTGCTTTCATTTTTTTTCTTTTTATAACA---------------------------------------------------------------------------------
>Histiostoma_blomquisti
---------------------------------------------------------------------------------------------ATATTCTTACTAGACTAC------------ATAATC------TCACTAGTAGCTGTACTTATGTCAGTAGCTTTCTTTACACTCATAGAACGTAAAATAATAGGAGCAATACACTACCGTAAGGGACCAAGAAAAATCGCTGTAAGGGGACTAAGACAACCAATAGCGGATGCCGCTAAGTTA------------ATAACAAAAGAA---ATAACAAAAATATCTATAGTAAAACTATATATATTTTACACAGGACCGTTGATT---AGAACAATAGTAATATTCCTAACTTGA---ACTTTATTCGAGTTT---------------TCATTTACGATTACACCAATAAGAATA---AAAATTATCTTAATCTTTACAAGAATAAGACTAACAATCTACGGGATACTACTAATAAGGTGGGGATCAAATAGAAAATACTCAATACTAGGA---------------------------------------------GGACATCGAGCAGCAGCTCAAGTAATATCCTATGAAGTAGGAATA---TTCATCACAATC------------------------------------------------------------TTAGTAGTATCTTTTAATTGAAAATCG---------TAC---------AGAATACAAATA------------GCA---------------------------------------------------------------------AGAACAATTCAA---CAGGGGTTATGAATAGGGCTA------------------------------------------------ATA------CTAACTCCAGTAGCCATAACTTGAATTTTAATG------------TGTTTAGCTGAATCAAACCGAACCCCGTTTGACACAGCAGAGGGAGAGTCAGAAATCGTATCTGGGTTTAACATTGAA---------------TATGGAGGAGGACTATTTGCCTTAATTTTTATCAGTGAATATGGAATAATGATAGTACTAAGATTCATAACGAGAATGTTTTTTATAGGAGGGAGAGTAATT---------------TTAATAAAGACACTATTAATT---------ATATTTATATTCATCTGGACA------------CGGTGCTCATTC---------------------------------------CCTCGA---------GTACGATATGACAAATTA------------ATAATAATGGCT---------TGAAAAATAGTATTACCTTTTATTCTAACTATGCTAGCCACAACTACAGTAATA---------------------------------------------------------------------------------------
>Heterometrus_longimanus
---------------------------------------------------------------------------------------ATACTTAGAGGGGTTATTTGTTAC------------GTGGTA------ACTATAATTTCGGTTTTGGTAGGAGTAGCTTTTCTTACTTTATTAGAGCGGAAACTATTAGGGTACATTCAGGCTCGTAAAGGTCCAAATAAAGTCGGAATTCTAGGAATTTTACAACCATTTTCTGATGCTATTAAATTG------------TTTGTTAAGGAA---TATTCTATTTTAGAATTTTATAATTTTATTCCATTTTTTGTAGCCCCAGTTTTT---GGTTTAATGATTGCTTTATTATTTTGG---TTCATTTTCCCAAGA---------------AAATTCCTTATAATAGATATAAAATGA---GGGGTAATTTTTTTTCTTTGTTGTTCTAGATTTAGAGTATACACAATTTTAGGAAGAGGTTGATCTTCTAATTCCAAGTATGCTAGATTAGGA---------------------------------------------GCTTACCGTGGTGTAGCTCAAACTATTTCATATGAAGTAAGATTT---GCATTAATTCTC------------------------------------------------------------TTGTCCTTAATTCTATTAACCTTTTCT---------TTC---------AATTTTATAAAG------------TTC---------------------------------------------------------------------TTAGAGTTTCAA---TTAATTATATTATTTGCTATT------------------------------------------------AGA------TTGGCTCCACTTTTTTTGGTTTGATTTGTCTCC------------TGTTTAGCGGAAACAAATCGAAGCCCATTTGATTTTTCAGAAGGGGAATCAGAGTTAGTATCTGGCTTCAATATTGAA---------------TATATGGGTAGAAGATTCGCCTTAATTTTTCTAGCTGAATATGCTAATATTTTATTAATAAGCCTTGTGACTTCTATTTTATTTCTTGGGTATTATTTAATT---------ATTTTT------AGGGTCATTCTATTC---------TCAATAATTTTTATTTGAGTT------------CGAGGGAGATTC---------------------------------------CCTCGA---------TTCCGTTACGACAAATTA------------ATAATATTAGCA---------TGAAAAAGCTATCTGCCAATGACATTAAATTTTATTATTATTACAATAACAATAAAAGTATTATTTAATAACATTTTT---------------------------------------------------------------
>Hermanniella_granulata
---------------------------------------------------------------------------------------------------------------------------------------------------------ATGGGGGTGGCTTTTTTTACCTTGGTTGAACGGAAGGTATTAGGATACGTACATTTTCGTAAGGGCCCCACAAAGGTTTTTGTTGTAGGGTTGCTACAGCCTATCAGAGACGCTTTAAAACTT------------TTTTCAAAGGCT---TTTTTGAAGGGTTATAAAAATTTCTTTTATTTGTACTGAATGGGACCTATAATA---GGTCTTTTTTTGATATTTATTTTATGG---TGCATCTATAGGAGT---------------TATTTCGGGGGG---AGGAGGTACTTT---TCTTTGGTGTATGTTTTTTGTGTGTTGAGGATAGGGGTTTATTTTTTGCTTTTTTGTGGGTGAGGGTCAGGTGGGAAGTATTCTCTTTTGGGG---------------------------------------------GGGTACCGGTCTCTCTCCCAAACGATTTCTTATGAGGTTTCTTTG---ATTTTTTTTGTA------------------------------------------------------------TTGGTTTTTGTGTACCTGGTATCCTAC---------TAT---------GACTTGATGCTT------------TTT---------------------------------------------------------------------TATAGATTTCAG---ATGAGGTATTGGTTTTCTTTT------------------------------------------------GTT------AGGGTTATTTTTTTGGGGGGGTGGTTTTTTGTG------------TGTCTAGCAGAGAGTAACCGGACCCCTTTTGATTTCTCAGAGGGGGAATCTGAACTGGTTTCTGGGTTTAATGTGGAA---------------TATGGAGGAGGTGTGTTTTCCTTGATCTTCATTTGTGAGTATGGGGTGGTTATCTTTTTGGGTTTTGTGACGGTTAGCTTATTCATAGGAGGAGGTGGATTT---------------GGGGTTAAATTGTTATTTGTG---------TGCTTTTTGTTTTTGTGGGTT------------CGAGGCTGCTTT---------------------------------------CCTCGT---------TTTCGGTACGACCTTTTG------------ATGGACGGTGCT---------TGGAAAGTATTACTCCCCTTTAGGTTGTTTTTTTTGTTGTTGGTGTTGGTGTGTTTTTTT---------------------------------------------------------------------------------
>HEN32
---------------------------------------------------------------ATTTTTTTAATCAACTTAAGTTTCTTTCTTCTATCATTATTTAAATTT------------TTAATT------TTAGCGGTTCCTGCCTTAATCAGAGTAGCTTTTATTACACTTTTAGAACGTAAAATTTTGAGATTTTCAGGGTATCGTGTGGGTCCTAACAAAGTTTCTTTAATAGGAATTTTACAACCATTTAGTGATGCCATAAAATTA------------ATAAATAAAAGA---ATTAACTCCCTTTCTAGGTTCTCGAGGTTTCATTACTATGCTTGTTCTTTATTT---ATGTTTGTTATAAGTCTTATACTCTTT---ACTCTCCTATTTTTC---------------TTTCCTCCTTCTTTCATTTATAAGTTT---GGGTTCCTTTTTTTTTTTTTAATTTTAAGATTTAATTCTCTTAATTCCATGGCTACTGGATGAAGAACTTTTAGGAAATACTCTCTCTTTGGT---------------------------------------------AGAATTCGAACTGTAGCCCAGTTAATTTCTTATGAAGGGGTTTTA---TATACTTGTTGT------------------------------------------------------------TTCTTTCTTTTTTTAATTTTTTTAAGT---------TAT---------GACATTTTAAGT------------TTC---------------------------------------------------------------------TCTACC---TTCACTATTTCT---------TTTCAA------------------------------------------------TGGCTTTTAATAATTCCTTGCCTTTATGTATGAATTCCAACA------------TTTTTAGCAGAGTTAAATCGAACTCCTTATGATTTTTCCGAGGGGGAGAGGGAGCTCGTTAGTGGGTTCAATACTGAA---------------TTTGGTTCAGAGTCTTTCACTTTAATTTTTTTAGCAGAATATGGAAATATCTTTTTTTTTTCTTACCTTACTTGTGCTTTTTTCATTTCTTCA---------GAAGTTTCC------------CTAGTTCTTCTTATT---------TGCTGTATAGTAATTTGGTTC------------CGAGTGTTTCTT---------------------------------------CCTCGT---------TATCGTTTTGATAAGTTA------------ATAATGTTAGCT---------TGAAAGTTCTTAATTCCTTTTATTACC------------------------------------------------------------------------------------------------------------------
>HEN23
---------------------------------------------------------------------------------------ATATTGATTTTTTTACTAAAATTT------------CTGATC------CTGATTATCCCTGTTTTGGTAAGGGTTGCATTTTTGACTTTGATGGAACGCAAGCTCCTCAGTCTCACGGGTTTACGACAAGGTCCTAACAAGGTGTCTGTTGGCGGGTTTCTTCAACCTATCGGCGACGCGTTTAAGTTA------------TCTAATAAGAGA---ATTAATTCAGTGTCTAACTTTTGTTGAATTATTTATTATTTCTCTTCTTTTTCT---ATGATTTTAATGTCTCTATCTTTATTT---TCCAGGGTAATTTGC---------------TTCCCCTCTCCTCTGCACGTCAAGTTT---TCATTCATGCTTCTTTTATTGGTTCTAGGTCTCAATTCTCTAAATTCTGTCCTATCAGGATGGAGGACTTACAGAAAGTTTTCTTTACTAGGT---------------------------------------------AGAATTCGTACAGTATCTCAGCTAATCTCTTATGAGGGGGCTCTC---TATCTTTGCTTC------------------------------------------------------------TTCTTTCTTTGTTTAGTTCTCTGTAGT---------TTT---------GATTTATCTACT------------TTG---------------------------------------------------------------------ATATTT---TTTGACCCTAAT---------ATTTTG------------------------------------------------GGTTTTTTATTTGTTCCCACCCTTTACATTTGGTTTCCCAGA------------TTTCTAGCTGAATTGAATCGCACCCCCTATGATTTTTCGGAAGGGGAAAGAGAGTTAGTTAGGGGGTTTAATACTGAA---------------TTTGGATCTTCTAGTTTTACTTTAATTTTTTTAGCTGAATACGGCAGAATTTTCTTCTTTTGTCTGTTGGGGGGTTTTCTATTTTTTTCTGGT---------TATTTTATC------------TTTTTTTGCATTCTC---------ATTTTCATAGTCATTTGGTTT------------CGATCTGTCCTC---------------------------------------CCTCGA---------TTCCGGTTTGATAAACTT------------ATATATCTTTCT---------TGAAAGTTTTTTATTCCTTTTCTCACA---TTCTTCTATTTAATTTGCTTTTTTTTCATTATT------------------------------------------------------------------------------
>HEN13_MT2
---------------------------------------------------------------------------------------------ATTTTTCTACTCAAATTT------------CTCATT------TTGGTTGTTCCTGTCTTAGTAAGGGTTGCATTTTTAACTTTGATAGAACGTAAGCTCCTTAGTCTCACAGGTGTTCGGCAAGGTCCCAACAAAGTATCTTTTGGTGGGTTTCTTCAACCTATTGGGGATGCAGTTAAACTC------------TCAAATAAAAGA---ATTAACACAATTTCAAATTTTTGTTGGATTATTTATTATTTTTCTTCTTTCTGT---ATGATTCTTATGTCCTTATCTTTATTT---TCCAGATTTATCTGC---------------TTTCCCTCTCCTCTTCATGTCAAATTT---TCATTTATGCTTCTCTTGTTAGTTTTAGGTCTCAATTCTTTAAATTCCGTGCTTTCAGGTTGGAGGACTTACAGAAAGTTCTCCCTCTTAGGC---------------------------------------------AGTATTCGTACTGTTTCCCAATTAATCTCTTATGAGGGGGCTTTA---TATCTCTGTTTT------------------------------------------------------------TTCTTTCTTTGTTTAGTTCTTTGCAGC---------TTT---------GATTTATCTTCT------------TTT---------------------------------------------------------------------TTATTT---TTCGATCCCAAT---------ATTCTA------------------------------------------------GGTTTTATATTTCTTCCCACCCTCTATGTATGATTCCCTAGA------------TTTTTGGCTGAATTGAATCGAACCCCCTATGATTTCTCGGAAGGGGAAAGGGAGCTAGTTAGGGGGTTCAATACTGAA---------------TTTGGTTGCTCCAGTTTTACTTTAATTTTTCTAGCTGAGTATGGGAGGATCTTTTTTTTTTGCCTGTTAGGAGGTTTTCTTTTTTTTTCTGGT---------TATTTCTTA------------TCTTTTTGTCTTTTC---------ATTTTTATAGTTATCTGGTTC------------CGTTCTGTTCTC---------------------------------------CCTCGG---------TTCCGGTTTGACAAACTT------------ATGAATCTGTCC---------TGAAAGTTTTTTATTCCTTTTCTTACT---TTTTTTTATCTAATTTGTTTCTTTTACATTGTT------------------------------------------------------------------------------
>Hemiscolocenus_sp.nov._Z394
------------------------------------------------------------------------------------------CTAGCTCTA------AAGTTT------------TTTCTT------CTTATAGTTCCTGTTTTGGTTTCTGTAGCTTTCATTACACTGATAGAGCGGAAACTTTTAGGTCTTATTGGGTTTCGGTTAGGTCCAAATAAGGTCTCTTTTTTGGGGATTTTACAACCAATTTCCGATGCTTTAAAGCTA------------TCTAATAAGCAA---ATAAACTCTTTAAGAAATTTTTCTTTTTTTTTTTACTATTTGTCTTCCTTTTTT---ATGCTTATAAGAATAATTGTTCTTTGG---TCATGCTCTTTTAGA---------------GAGCCCTCTGCTGTTTCTTACAAATTT---TCTGTTCTTATCTTGTTAATAGTCTTAGGTTTTAATTCTTTGAATAGTATTTTAGCGGGATGAAGGACATATAGCAAATATTCTTTATTAGGG---------------------------------------------AGAATTCGTACTGTGTCTCAACTCATCTCCTATGAGGCAGTATTA---TATATGATTTTA------------------------------------------------------------TTTTTCTTTATTTTTTCTTATATGTCT---------TTT---------AATTTTTTTAGT------------ATA---------------------------------------------------------------------AGTTTT---TTTCTTCTTTCT---------TTTTCT------------------------------------------------TCTCTTATTACCCCCCTACTCTTTTATATTTGGCTGCCTACT------------ATTTTAGCTGAGTTAAATCGAACTCCTTACGATTTTTCAGAGGGAGAAAGAGAGTTAGTTAGAGGTTTTAACACAGAA---------------TTTGGTTCTAGTTGTTTTACTTTAATTTTTTTAGCTGAGTATGGTAATATTATTTTTTTATCTATGCTCACTTCTTTCATTTTTTTTTACTCT------AATTTATTTTCT------------TTTTTTTTTTTATCT---------TTTTTCTTCATTATTTGAATT------------CGTTCTGTTCTA---------------------------------------CCTCGT---------TTCCGGTATGATAAGTTA------------ATAATGTTAGCA---------TGGAAATTTTACATCCCGTTCACTACA---TTAATGTTTATCTTTTACTTAGTTTACATGTTT------------------------------------------------------------------------------
>HC3_20190110
------------------------------------------------------------------------------------------TTGAGTATATTGGTTTCTATA------------TTGGTC------TGCATTATTCCTGTTTTAGTCTCAATTGCTTTTGTCACCCTTATGGAGCGTAAGCTCCTAAGTTTGGTAGGAGTTCGGTTAGGTCCCAACAAAGTTAGTCTATTGGGTCTATTCCAGCCTATTAATGACGCCATTAAGTTA------------AGCAATAAGGGT---GTCAATCTTCTTTCTAATTTCACAATATTTTTTTATTACCTATCTTCTTTGTCT---ACTTTAGTCGTAAGGATTAGAGCCTAT---TCTCTTTTTTTTAGA---------------TCCCCTAGTCCTGGAAGCTTTAAGCAT---AGACTTATTTTACTTCTTATTCTTCTTGGTTTGAATAGCCTAAATACCATCATTTCCGGTTGGAGTGTGTTTAGGAAGTATTGCATTTTAGGT---------------------------------------------AGAATTCGTTCCGTTTCCCAGCTGGTGTCTTATGAGTCAGTTCTC---TATTTTTGTTTA------------------------------------------------------------TTTTTCTTCCTTTTTATTTTTTCATCT---------TTT---------AGGTTTATGATA------------TTT---------------------------------------------------------------------TCTTTTAATAGGCTTCCTTTA------------GTG------------------------------------------------TTTCTTTGGTTAGTTCCTTGCTATTATATCTGAATTCCGACC------------TTCTTAGCTGAGTTGAATCGAACTCCTTATGACTTTTCGGAAGGAGAGAGAGAGTTAGTCAGGGGGTATAATACTGAG---------------TTCTCTTCCTCTTGTTTTACACTTATTTTCGTTTCTGAGTATGGAAGCATTTTATTTTTTTGTGTACTGGGATCC---TTTATTTTTTCTGAA---TTTTTCCATTATTCC------------TTTCTGTTCTTTTTT---------CTCTTTCTAGTTATTTGGACC------------CGCTCTATCCTT---------------------------------------CCTCGC---------TTCCGTTTTGATAAACTG------------ATATTCTTAGCT---------TGAAAGTTCTTCATTCCTTTCATTACT---CTTTATTTTCTTCTTCTTTTGGTCTAT------------------------------------------------------------------------------------
>Haemaphysalis_bancrofti
------------------------------------------------------------------------------------------ATTTTAAATTCTTTAGTTTTT------------TTAATT------TTATTGATAATGATTTTATTAAGAGTAGCTTTCTTTACTCTTTTAGAGCGAAAAATTTTAGGCTATTGTCATTTACGAAAAGGTCCAAATAAAGCAGGAATTTTAGGTATTTTTCAACCATTTAGAGATGCCTTTAAACTT------------TTTAGAAAAGAA---ATAAATTTTATATTTTACATAAACATTTTAATTCATATAATCTCTCCTATTTTA---AGAATAGCATTAATAATAATAATTTGA---ATAATTTTTTCATTT---------------AATAGAAATGCCATATATATAGAAATA---ACAATTATTTACTTTTTATGTATTTCTAGAATAAGAGGATATACAATTTTATGAAGAGGGTGATCTTCAAACTCAAAATTTTCTTTAATTGGG---------------------------------------------TCATATCGAGGATTTGCCCAAGTAATTTCATATGAAGTAAGAATA---GCAATGATAATT------------------------------------------------------------ATTAGAATTTTTTTAATAACCCAATCT---------TAT---------GGTATAGGCCCT------------TTA---------------------------------------------------------------------TTGAATTTTCAA---GAAAATTTTAGATTTATTTTT------------------------------------------------AGT------TTATCATTTTTATTTTTGCTTTGAATATTAATT------------TGTTTAGCAGAAACAAACCGAAGACCATTTGATCTTGCTGAGGGTGAATCAGAATTAGTATCAGGATTTAATATTGAA---------------TATGGTTCTTGATTATTTGCATTAATTTTTATATCAGAATATGGAATAATTATAGCAATTAGTTTATTAACTAATTATATATTTTTTGGTTATAAAAATATA---------AGAAATTTA---ATTACATTAATAATT---------ATAATTTTATTTATTATTATT------------CGAGGAACATAT---------------------------------------GTTCGT---------TATCGTTATGATAAATTA------------ATAATAATGGCT---------TGAAAAGTTATTCTACCCCAAACAATTTTTACATTTTTTGTAATATTTTTTCTTTTT---TTTATATTTAACAGTTTTTGCATCAATTTTTGGAATTATTTAAGCTAT---------------------------------
>Habronattus_oregonensis
------------------------------------------------------------------------------------------ATTAAATTTATCATCAATTAC------------ATTCTA------ATTCTAGTTAGAATTCTAATTAGAGTCGCTTTTTATACAATTCTAGAACGAAAAATTCTAGGATATATTCAAATTCGTAAAGGTCCTAACAAAGTAGGAATAATAGGAATTCTTCAACCCTTTAGAGATGCTCTAAAACTT------------TTTAATAAAAAT---TTATTATCATCAGAAAATACCAATTTTATAATTTCTTATATCACCCCCGCACTA---TCATTTCTTATTAGAATATTAATCATT---CCTATTATCTTATTTAAT------------AATTCATCACTATATGATAATAAACAT---AATATCTTACTATTCTTTATTTTATCTAGAATCTCAGCCTACTCTATTCTTCTAATTGGATGATCATCTAATTCTAAATACAGAAATCTAGGT---------------------------------------------GCTATTCGAAGAGTAGCTCAAATAATTTCTTACGAAATTTCTTTA---TTTCTAATTATT------------------------------------------------------------TTATTTATTTCAATTTTATCCTACTCA---------TAC---------TCATTTTACGAA------------ATT---------------------------------------------------------------------TCAAATTCACAA---AATATTATATCCTTTTTCTGA------------------------------------------------GGA------AATATAATTCTATTCTTTATATGGATTACCAGC------------TGTTTAGCTGAAACAAATCGAAGTCCATTCGACTTCGCTGAAGGAGAATCCGAATTAGTATCAGGATTTAATGTAGAA---------------TATATAGGTGGATGATTTGCCTTTATTTTCTTAGCTGAATATATAAGAATATTAATTCTAAGCATAATTTCCATTTTAATATTCTTTTCATCACTATCTTAC------CCCTTACACTGATTTACCTTAATTATAATT---------ACAATCTTACTTCTATGAATC------------CGAGGAAGATAT---------------------------------------CCTCGA---------TTCCGATATGATATATTA------------ATAAAACTAAGA---------TGAAAAATTTTTCTACCTATTTCAATTTTAATT------ATTCCTTTCTCAATG---AATATAATATATATATATTTA---------------------------------------------------------------
>Grandiscapitis_camelliae_YN453
---------------------------------------------------------------------------------------TTGATTTTTAATTTAATTTTTTCT------------ATTATT------TATGCTTTTTTTGTTCTTTTATCTACCGCCTTTTTAACTTTATTAGAGCGTAAGATTTTAAGTTTAACTGGTATGCGTGTAGGCCCAAATAAAGTTTATTTTTATGGCTTTCTTCAACCCATTTCTGATGCTCTAAAGTTG------------GCTTCTAAGCAA---GCTAATGATTTAATAAATGGTTCTTTTTTCCTATTATATTTAAGTTCTTTTTTA---TTATTGGTAATTTCTTTAATTCTTTGG---TCTATGAATAATTTA---------------ATT---TTTTTAATATCTTTGAAGACT---ACTTTGATTTTTATTATGATGCTTTTGGGGTTTAATAGGGTTATTTTAGTTTGCTTAGGTTGGTCTACATTTTCTAAATTTTCCTTTTTAGGT---------------------------------------------TCTATTCGAACTATTGTGTTATTGATTTCTTATGAGCCAGTAATT---TATTTTATCCTA------------------------------------------------------------TTGATTTTAATATTATTTTTATCTTCT---------TTT---------TCTATTTCTTCT------------TTT---------------------------------------------------------------------TTT------TATTCTTCATTT---------TCTATT------------------------------------------------TTTTTTTTTTTTTTTTTTTTTTTTTTTCTTTGAATTTTCTCT------------TTATTAGTAGAATTAAATCGTACTCCTTACGATTTCTCTGAGGGAGAAAGAGAACTAGTTAGTGGTTTTAATACTGAA---------------TTGGGTTCTTCTTGTTTTACTTTGGTCTTTTTGTCTGAATATATGAATATTATTTTTTTTTGTTTATTTACATCTTTAATTTTTTTTTTTTCT------ATAAGACTTTTT------------ATTTCTTTTTTTTTT---------CTTCTTATAATTTTGTGGTCA------------CGATGTTTACTT---------------------------------------CCTCGA---------TATCGTTATGATAAGTTA------------ATTTTTCTTTCT---------TGAAAATTTTTGATTCCAATAGTTACT---TTGATTTTT---------TCTATTTCTCTAATCTTT---------------------------------------------------------------------------
>Gaeolaelaps_aculeifer
---------------------------------------------------------------------------------------ATAATATCAATTTTTATTTTAAAA------------TTACTT------GTGTTGATTTGTGTATTAATTAGAGTTGCATTTGTTACTTTAATTGAGCGAAAATTTTTAAGTTATATTCAGTACCGGAAAGGGCCAAATAAATTAGGGTTGATAGGTTTAATACAGCCTTTTGCTGATGCAATTAAACTT------------TTTTCTAAAGAA---AAGATATTACAGATAAATTTTAATAAAATATTATTTTATTTTTCTCCTTTATTG---TCTTTAATTTTAATAATAGCTTATTGG---GGTGTGATAAGAATAAATAGA---------AAAATAGTTGGGGTAGAAGTAGGATTT---GAAGTGTTAGCAATTCTAGTAATTTCTAGTTTAAGAGTTTATGTTATTCTTTATGCTGGTTGAGCTTCAAATTCAAAATATGCTTTACTTGGA---------------------------------------------GCGTATCGTGGGGTTGCGCAGACAATCTCTTATGAGGTGACTTTT---TCATTTATTATT------------------------------------------------------------TTAAGAATAATTATATTTGCAGGAGGG---------TTT---------AGATTAAAAGGT------------GTA---------------------------------------------------------------------GAAAATCTTCAAACAAAATATTATTGGGGGGTTTTA------------------------------------------------GGG------TTTTTAGTTTTATTTTTTTTATGGCTGGTTGTA------------ATTTTAGCTGAAACTAATCGATCTCCTTTTGATTTATCTGAGGGGGAGTCAGAGTTAGTGTCTGGGTTTAATGTTGAG---------------TACGGAGGTGTAAGATTCGCCATTTTATTTATGGCTGAGTACGGAAATATCTTATTCTTAAGTTGAGTAACTAGATATTTATTTATATCAGGCAGAGGAGTT---------ATAATAGTT---AATATAATAATAATT---------GTTTTTTTTTTTTTGATTATC------------CGTGGGACTTTA---------------------------------------GTACGT---------TATCGGTATGATAAATTA------------ATAATGATAGTT---------TGGAAGGTAATTTTGCCCTACAGAATTTTAAGATTAATTTGAGTTATAATATTAGTTATTTAT------------------------------------------------------------------------------
>Fujianacarus_wisterianis_Z399
---------------------------------------------------------------------------------------------TTGGTACTGTTGAAACTT------------CTCTTT------TGTTTTATCCCTCCTTTAATTTCTGTGGCTTTTTTAACTCTTTTAGAGCGTAAAGTTTTGAGTTTGGTGGGGGTTCGTCAGGGGCCTAATAAAGTTTCCTTTGTTGGTTTTTTACAGCCCTTCGGTGATGCATTAAAGCTA------------GGGAATAAATCT---GTAAATTCCTTATCTAGCTTCTCTTTTTTTCTTTATTATTATAGATGTATTTTT---TTATTTATTTTTAGTTTAAGTTTTTGG---GCTGTCTATTTGATT---------------ACTCCTTACAGATTTTGTTTTAAACAT---GTTGGTTTGGTGTTATTTTGCCTTCTATCATTGAACTGTTTAAATTCTATTGTCAGGGGTTGAAGGACTTTTGGTAAATTTTCACTTTTGGGT---------------------------------------------TCTTTACGAACTGTAGCTCAGCTAGTTTCTTATGAAGCTAGACTT---TACTTAGTTTTT------------------------------------------------------------TTTTTTTTTTTTTTTTTTTTTTTTTTT---------TTT---------------------------------------------------------------------------------------------------------TTTTTTCGACACTTTCATTTTTTATGGCTCTTTCTTTGTTTACTTTCCATGCTTGTTTATCTTTTGGTTTCTCTCTGTACTTGCTGAGCTTATTCGTACTCCTTATGATTTTTCTGA------------------------------------------------------AGGAGAGAGGGAGCTGGTGAGTGGCTT---------------------------------TATCACTGATTTTGGTTCAAGCTGTTTTAC---------------------GTTAGTTTTTCTTTCCGAGTATATAAATATTTTGTTTTTTTC------TTTCTTGAGATC------------TTTTATTTTTTTTTA---------TGATTTCTC---------TTA------------TCTGTTCTTTTTTTTTTTCTTTTTCTTGGTGGTTTGGATTCGTATGGTGGTACCTCG---------ATTTCGTTTCGATATGCT------------AATAGTTTTCTG---------TTGGAAGTTTATGATCCCTTGCTTGACACTTCTGTTTTTATTTTTTTACTTCTTTTGTTT---------------------------------------------------------------------------------
>Fujianacarus_wisterianis_HN237
---------------------------------------------------------------------------------------------TTGGTACTATTGAAACTT------------CTCTTT------TGTTTTATCCCTCCTTTAATTTCTGTGGCTTTTTTAACTCTTTTAGAGCGTAAAGTTTTGAGTTTGGTGGGGGTTCGTCAGGGGCCTAATAAAGTTTCCTTTGTTGGTTTTTTACAGCCTTTCGGTGATGCATTAAAGCTA------------GGGAATAAATCT---GTAAATTCCTTATCTAGCTTCTCTTTTTTTCTTTATTATTATAGATGTATTTTT---TTATTTATTTTTAGTTTAAGTTTTTGG---GCTGTTTATTTGATT---------------GCTCCTTACAGATTTTGTTTTAAACAT---GTTGGTTTGGTGTTATTTTGCCTTCTATCATTGAACTGTTTAAATTCTATTGTCAGGGGTTGAAGGACTTTTGGTAAATTTTCACTTTTGGGT---------------------------------------------TCTTTACGAACTGTAGCTCAGCTAGTTTCTTATGAGGCTAGACTT---TATTTAGTTTTT------------------------------------------------------------TTTTTTTTTTTTTTTTTTTTTTTTTTT---------TTT---------------------------------------------------------------------------------------------------------TTTTTTTTTTTTTTTTTTTTTTTTTTTTTTTTTTTT------------------------------------------------TTTTTTTTTTTTTTTTTTTTTTTTTTTTTTTTT---------------------------------------------------------------------------TTTTTT---------------------------------TTTTTTTTTTTTTTTTTTTTTTTTTTTTTT---------------------TTTTTTTTTTGTTTTTTTTTTTTTTTTTTTTTTTTTTTTTTT------TTTTTTTTTTTT------------TTTTTTTTTTTTTTT---------TTTTTTTTTCTAGTTTCTCTT------------TCGACACTTTCATTTTTTATGGCTCTT------------------------TCTTTG---------TTTACTTTCCATTCTTGT------------TTATCTTTTGGT---------TTCTCTCTGTAC------TTGCTGAGC---------TTAATCGTACTCCTTATGATTTTTCTGAAGGAGAGAGCGAGCTGGTGAGTGGTTTTAACACTGATTTTGGTTCAAGCTGTTTTACGT------------------
>Fujianacarus_wisterianis_CQ1
---------------------------------------------------------------------------------------------TTGGTACTATTGAAACTT------------CTCTTT------TGTTTTATCCCTCCTTTAATTTCTGTGGCTTTTTTAACTCTTTTAGAGCGTAAAGTTTTGAGTTTGGTGGGGGTTCGTCAGGGGCCTAATAAAGTTTCCTTTGTTGGTTTTTTACAGCCTCTCGGTGATGCATTAAAGCTA------------GGGAATAAGTCT---GTAAATTCCTTATCTAGCTTCTCTTTTTTTCTTTATTATTATAGATGTATTTTT---TTATTTATTTTTAGTTTAAGTTTTTGG---GCTGTCTATTTGATT---------------ACTCCTTACAGATTTTGTTTTAAACAT---GTTGGTTTGGTGTTATTTTGCCTTCTATCATTGAACTGTTTAAATTCTATTGTCAGGGGTTGAAGGACTTTTGGTAAATTTTCACTTTTGGGT---------------------------------------------TCTTTACGAACTGTAGCTCAGCTAGTTTCTTATGAGGCTAGACTT---TACTTAGTTTTT------------------------------------------------------------TTTTTTTTTTTTTTTTTTTTTTCTAGT---------TTC---------------------------------------------------------------------------------------------------------TCTTTCGACACTTTCATTTTTTATGGCTCTTTC---------------------------------------------------TTTTTCTACTTCCCATGCTTGTTTATTTTTTGGTTTCTCTCT------------GTACTTGCTGAGCTTAATCGTACTCCTTATGATTTTTCTGAAGGAGAGAGGGAGCTGGTGAGTGGTTTTAACACTGAT---------------TTTGGTTCAAGCTGTTTTACGTTAGTTTTTCTTTCCGAGTATAGAAATATTTTGTTTTTCTCTTTCTTGAGATCTTTTATTTTTTTTTATGAT------TTCTCTTATTTG------------TTTTTTTTTTTTTTT---------TTTTTCTTGGTGGTTTGGATT------------CGTAGAGTGGTA---------------------------------------CCTCGA---------TTTCGTTTCGATAAGCTA------------ATAGTTTTCTGT---------TGGAAGTTTATGATCCCTTGCTTGACA---------CTTCTGTTTTTATTTTTTTATTTCTTTTGTTTT------------------------------------------------------------------------
>Fragariocoptes_setiger_CM
---------------------------------------------------------ATAACTAAAAATTCTTTAAGAATAATAATCCTTACAGTAAAAACATTT---------------------TTA------AATTTATTACCAATTCTTTTATCTGTAGCATTCATCACACTTATAGAACGTAAAATTCTGGGTCTAACAATAATACGTTTGTCTCCACAAAAAATCTCAATAGCTGGAATTCTTCAGCCCATATCAGATGCTGTAAAATTA------------TCTAACAAAGAA---TCTAATATCATAACAAATTCATCAATAATTTTATTTTCTATAATTTCAACTATA---TTCCTAACTTCTTCATTAATCATCTGA---AACACAAACATAACA---------------AACCCTCAAGTTTTAAGAATTAAAAAC---AACATTCTATTTATCATTACTGTTCTATCTTTAAATTCAAGAATAATTATCTATATAGGTTGATCCTCCTATTCTAAATACAGCCTAATAGGA---------------------------------------------GCGATCCGATGCGCTGCCCAAACCATTTCTTACGAAGCAGTCCTA---ATAATAATCCTA------------------------------------------------------------GTTACCTTTATTTGATCAATAAAATCC---------TTC---------TCTTCTCAGATG------------------------------------------------------------------------------------TCACAAACTTGTAAAACCAAC---------ATTATA------------------------------------------------TTAATCTTA---CCATTAGGGTTAATAATATGACTACCAACT------------TCTTTAGCAGAAATAAATCGTACTCCTTACGACTTCTCAGAAAGAGAAAGAGAACTAGTAAGAGGATTCAACACAGAA---------------TTCGGATCTAAAGAATTCTCAATAATCTTTATTGCAGAATACTCCAACATTATTTTCATAATAATAATCTCTTCATACATTTTCACTAGAATA------AACTCA------------------ATATTCCTATTTATA---------ATAACTTGAGTTCTATGAATT------------CGAAGAACTCTA---------------------------------------CCCCGA---------CTTCGATTCGATAAACTA------------ATAATAATAGCA---------TGAAAATCTCTAATCCCATTAAGAACA---ATATTCCTTATCTTAACAATTATTATAATC---------------------------------------------------------------------------------
>Euseius_nicholsi
------------------------------------------------------------------------------------------------ATATTATTATTATAT------------TTGTTA------TTATTATTGATATTATTTTTATCAATTGCTTTTTTTACTTTATTTGAACGAAAATTGTTAGGGTACATTCAAATGCGAAAAGGGCCTAATAAAGTTATTATATTTGGAGTTTTACAGCCTGTTTTAGATGGAATAAAATTG------------TTCATGAAAGAA---AGTAGAAGAAATTTTAATTTAATTAAGTTGTTATATTTTATTTTTCCTTTTTTA---TCGTTGTTTGTTATACTAGTTATTTGA---AAGTTTTATGTTTTT---------------------GCAATTATAGATTTTTTTCTAAATAGATTTTTATTTTTTATTTTATTTTCTTCTTTAAGAGTATATTTTACTATAGGTAGAGGTTGGGTTTCTAACTCTAAATATTCTGTTTTAGGT---------------------------------------------AGATACCGAAGAGTGGCTCAAGTAATTTCTTATGAAGTCGGTTTT---GTTTTTTTGATT------------------------------------------------------------TTAGTGTTAATTGTATTTTTGTTAAAG---------TAT---------AGGTTTTCGAGA------------ATT---------------------------------------------------------------------ATATCAAAATATGATGGAGTCATTTATTATTTTATG------------------------------------------------GGT------TTTATATTTATTTTTATTATTTGATTTGTAGTA------------ATTTTAGCAGAATTAAATCGAGCTCCTTTTGATTTTGCTGAGAGTGAATCAGAATTGGTGTCTGGTTTTAATATAGAG---------------TATGGTGGTTTAAAATTTGCTTTTTTATTTTTAGCAGAGTATGGGTATATAATTTTAATAGCTTATGTGACAATATTAATGTTTTTTAATGAATGGTTTATT---------------------TGGATAATTTTTATT---------ATAATTTATATAGTTTGGGTT------------CGAGGAACTTTC---------------------------------------CCTCGT---------TTTCGTTATGATATATTA------------ATATATTTAAAT---------TGAAAAATCTATTTGCCTATTATTTTGATGATATTTGTAATTTTGTACAGTATTATGTTTATATATATA------------------------------------------------------------------------
>Eriophyes_armandis_Z303
------------------------------------------------------------------------------------------------------ATTAATTTT------------TTTGTT------GTAGTTGTTCCTATTTTGCTTGGGGTTGCCTTTCTAACACTTTTAGAGCGAAAGTTGCTGAGCCTAGTAGGTCTTCGATTAGGACCCAACAAAGTTTCTTTTGTTGGGTTTCTTCAGCCTATCACAGATGCAGTAAAATTA------------TCTAGAAAGCAG---TTGAACTCTCTCTCTAATTTTTCCTTTTTTTTTTACTACTTAAGATGCTCCCTT---CTTTTGATCGGGTCCCTTTTTTTATGG---TATTGTTATTTCACT---------------GATCCAGTGGTTTATTCCTTTAAATTT---TCTTTTCTATTTTTTATGCTTATTCTAGGGTTAAATTCTATTAGGGCAATTTTCTGTGGCTGAAGTACTTTTGGAAAGTATTCTCTTATCGGT---------------------------------------------AGGCTTCGTACTGTTGCTCAGCTTATTTCTTATGAGGCGGCCCTT---TATATCTGCGTA------------------------------------------------------------TTTTTTGTTTTTGGTCTTTATTTTTGC---------TTT---------AACTACAGAAGG------------GCG---------------------------------------------------------------------GCTCTT---TTTTATTGTTCT---------ATATTA------------------------------------------------GGGTTATTTGTTCCATATGCCTTTATAATCTGGATCCCTTCT------------GTTTTAGCTGAGCTTAATCGTACTCCTTATGATTTCTCTGAGGGGGAAAGTGAACTTGTCAGAGGGTTTAATACTGAA---------------TTTGGGTCTAAATCCTTTACCCTTATTTTTTTAGCTGAGTATTCCAATATAATTTTTTTTTGCACTATAACTGGTTTGTTATTTTTTTCTTTT------TTCTCTCTTTTC------------TTTTTTTTACTTTCT---------TTCTTTTTTTTAGTCTGGATT------------CGAGCTGTACTC---------------------------------------CCTCGT---------TATCGTTTTGATAAGTTA------------ATGATGCTTTCT---------TGAAAGTTTTTCATTCCCTATCTAACT---TTTTGGTTTCTGCTTTATAGATTAACTCTT---------------------------------------------------------------------------------
>Eremobates_cf._palpisetulosus
------------------------------------------------------------------------------------------ATTGTTGAATTGGTTAATGTA------------TTGATT------TTAGCTGTATGTGTTTTGGTTGGGGTGGCTTTTTTTACTTTATTAGAACGGAAAGTTTTGGGATATATACAGATTCGTAAAGGCCCAAATAGGGTAGGAGTGGTGGGTATTTTACAACCTTTTGCTGATGCATTAAAGTTG------------TTTAGAAAAGAA---CAATTGTTGTTGGAAACTTCAAATTTGTTGATTTATTATGGATGCCCAGTTTTT---GGATTGATGTTATCATTGTGTATATGA---ATGGTTTACCCTATT---------------GAGGGGTTAGTTGTAGATTTTGAGTTT---GGAATTTTATTTTTCTTAGTAATTTCTGGATTAGGGGTGTATAGAATTATGGGTAGTGGGTGGTCGTCAAATTCAAAGTATGCTCTTTTGGGA---------------------------------------------GCTTATCGTTCTGTTGCTCAGACTATTTCTTCTGAAGTTAGAATA---GCTTTGGTAATG------------------------------------------------------------ATTGTAATTGTTGTTATTGTTGGAGTT---------TAT---------GAGCTATTTGAA------------TCT---------------------------------------------------------------------GAGGTTTATCAAGTTAGAAGTGGTTGATTTATTTTG------------------------------------------------GGT------TTATTGCCGTTAGGATTGGTATGAGTTAGAATT------------TGTTTGGCTGAATGTAATCGAGCACCATTTGATTTTGCTGAAGGTGAATCTGAGTTGGTTTCGGGGTTTAATGTAGAG---------------TATGGAGGGGGAGGATTTGCTATAATCTTTTTGGCTGAATATGGAAGAATTTTGGGAATAAGAATAATTTCTGCTATTTTGTATTTTGGTGGCGGGTTATTT---------ATTGGATTA---AAGCTGTTTGGGTTT---------TCGTTTATATATTTGTGGGTG------------CGTGGTTCATTT---------------------------------------CCTCGA---------TATCGGTATGACAAGTTA------------ATGAATTTGGCT---------TGGAAGATTTATTTGCCTTTGTGCTTGAATTATTTAATATTTATTGTAGGATTAGTTCTTATTTGGGTTGAGCTT------------------------------------------------------------------
>Epitrimerus_sp.nov._Z338
---------------------------------------------------------------------------------------------ATTTCTATTTACAATTCC------------TTAATG------TTAGCCATCCCCCTCTTAGTGTCGGTTGCTTTTTTAACCCTTTTGGAACGTAAGCTCTTAAGCTTGGTAGGCTCTCGTGTAGGGCCTAATAAGGTTTCTTTTATCGGCATTTTACAACCTTTAGGAGATGCCGCCAAGTTG------------GCGAATAAAGAA---ATTAATTTCCTTACTAATTTTTCCTCATTTTTTTACTATCTTAGTTCTGGCTTT---ATGATGTTTAGTAGAATTGTCTTATTT---AGGAGAATCTTTTTG---------------GATCCCAGGTTCGTTTCCTACAAATTT---AGGGTTGTAATGATTCTTTTGGTTTTGGGATTCAACTCTTTAAATTCTATTGTTAGAGGTTGGAGTACTTTTAGTAAGTTCTCTTTGATTGGA---------------------------------------------AGACTTCGCACTGTCAGTCAATTGGTTTCTTATGAAGCTTCCCTT---TATTTATGTTTT------------------------------------------------------------TTTATTTTTATTCTCATGTATTTAAGA---------TTT---------GATATGTTCGAT------------TTT---------------------------------------------------------------------TTTAGT---TTGCATATTTCC---------CTTCTC------------------------------------------------TTTATTTTCGTACCCGTTCTTGGTTACATTTGATTTCCAACT------------TTTCTGGCAGAGCTCAATCGGACTCCATATGATTTTTCTGAGGGTGAAAGAGAACTGGTTAGGGGTTTTAACACAGAA---------------TATGGTTCCGGGGGCTTTACTCTGATTTTTCTGGCTGAATATGGCAATATTATCTTTTTTTGTGTTCTTTCTGGTGTTTTTTTCTTTTCCAAT------------CTTTTA------------GGAATTTTTTACTTC---------TTTTTTTTCGTTATCTGAATT------------CGCTCGGTCCTT---------------------------------------CCTCGA---------TTTCGGTTTGATAAGCTT------------ATGTCTTTGGCT---------TGGAAATTTTTTATTCCTTTTTGTACT---TGTTGCTTTCTTTTTTATTTTGTTCTGAGACTG------------------------------------------------------------------------------
>Epitrimerus_sp.nov._SD25
------------------------------------------------------------------------------------ATCATTATACTTATTTTTTTCAAAGTT------------CTTTCT------CTTTTTCTACCAGTTCTTGTTGGCTTAGCCTTCTTAACCCTTTTAGAGCGAAAACTTTTGAGTTTAGTAGGGTTACGTCTCGGTCCTAACAAAGTCTCTTTGGGGGGGTTTCTTCAACCTGTAGGAGATGCAGTTAAATTG------------TCTAACAAAAGC---TTAAATGTTCTCACTAACTATTCCTTCTATTTTTATTACTTGAGGGCTCTTTTT---ATACTTTCCAGTTCTTTGGTTCTTTGA---CTTTTTTTTTTTAGA---------------GAAACCCGTCCGATCTCTTTTAAGTTT---AGTATTGTGTTCGTCATGTTAGTGTTGAGTCTCAACTCTTTAAATTCAATTTTAAGTGGGTGGAGAGTTTTTTGCAAATATTCCCTCATTGGT---------------------------------------------TCTTTACGTACAGTTGCCCAGCTAGTCTCTTATGAGGCTTCCCTT---TATATATGTCTC------------------------------------------------------------TTTTTTTTTATTTTCTTTTATTGCTCT---------TAC---------AGATTTTTATCT------------TTA---------------------------------------------------------------------TCTTTC---ACCTATTTAAGA---------TTTTTC------------------------------------------------TTTCTCCTCTCTCCTTTAGTATTTTTTATTTGGGTGCCCTCT------------TTTTTGGCTGAGTTAAATCGTACACCTTACGATTTTTCCGAAGGGGAGAGTGAATTAGTTAGAGGATTTAATACTGAG---------------TTCGGATCAAAAAGTTTCACTCTCATTTTTATATCAGAGTATATAAATATTTTATTTTTTTGCCTCCTCACTTCTGTCCTATTCTTTTCCAGT------TTTTTTTCTTTT------------TTCTTTTTTTTC------------TGCTTTTTTGTTGTTTGAATT------------CGTTCAGTTTTG---------------------------------------CCACGC---------TTCCGATTCGACAAGCTT------------ATAATGCTTGCT---------TGAAAGTTTTTCATTCCTCTTTTAACT---GTTTTTTTTATTCTGTTTGTTAGAAGCGTATGG------------------------------------------------------------------------------
>Epitrimerus_sabinae_S83
---------------------------------------------------------------------------------------------ATATTTTTTACCAATTTT------------CTACTT------TTTCTAATTCCTTTACTTATTAGGGTGGCTTTTTTGACCTTGATGGAGCGCAAACTTTTAAGTATCGTTGGGTTTCGCTTAGGTCCTAATAAAGTATCTATTTACGGCTTTTTGCAGCCTATTTCAGACGCTTTTAAATTG------------ATGAACAAAGAA---GCTAATCTTCTTTCTAATTTTTCCTTTTTTTTTTACTACATAGGGGCTTTTGGG---ATGTTGACGATAGCTTTACTAGTTTGG---GGGAGGGTGGTA------------------------GACTTGGTTTCTTTTAAACAC---AGGATTTTAATCTTTATACTTATTTTAGGGCTTAATTCTATACTCTGTATTTTTTGCGGTTGGAGAACTTTTAGGAAATACCCCCTCTTAGGA---------------------------------------------AGCCTGCGCACTGTTGCTCAATTAATTTCTTACGAATCTTTACTA---TATCTTTGTCTT------------------------------------------------------------TTCTTCTTTTTATGTTTCTTTTACACT---------TTT---------AACGTTTATTCA------------ATC---------------------------------------------------------------------AAGTTA---GACAGTCTCTTT---------CTTTTT------------------------------------------------AGATTTTTAGCCCCAATTTGCTTTTACGTTTGGCTCCCTTCT------------ATACTTGCCGAACTTAATCGAACCCCTTACGATTTTTCAGAAGGGGAGAGGGAGTTAGTCAGAGGCTTCAACACTGAG---------------TTTGGCTCTGAATCTTTCACGTTTATTTTTCTTGCCGAGTACGGCAATATTATTTTTTTTTGCAGCTTGAGTTCTTATCTCTTTTTCAATCCT------CTTAAT---TTT------------TTTTTTTTTTTTTTT---------TTTTTTTTTACTATTTGAATT------------CGGTCCGTTCTA---------------------------------------CCTCGT---------TACCGTTTTGATAAGTTA------------ATGAATTTGGTT---------TGGAAATTTCTTTTACCTTTGCTAACT---CTAATTTTTATCTATTACAGTTTGGAGCTCTTT------------------------------------------------------------------------------
>Epitrimerus_sabinae_HEN25
------------------------------------------------TTGGGGTTTAAGACTCCACCACGGTCATACCCTTTAGAAGTATTTATATTTTTTACCAATTTT------------CTACTT------TTTCTAATTCCTTTACTTATTAGGGTGGCTTTTTTGACCTTGATGGAGCGCAAACTTTTAAGTATCGTTGGGTTTCGCTTAGGTCCTAATAAAGTATCTATTTATGGCTTTTTGCAGCCTATTTCAGACGCTTTTAAATTG------------ATGGACAAAGAA---GCTAATCTTCTTTCTAATTTTTCCTTTTTTTTTTACTACATAGGGGCTTTTGGG---ATGTTGACGATAGCTTTACTAGTTTGG---GGGAGGGTGGTA------------------------GACTTGGTTTCTTTTAAACAC---AGGATTTTAATCTTTATACTTATTTTAGGGCTTAATTCTATACTCTGTATTTTTTGCGGTTGGAGAACTTTTAGGAAATACCCCCTCTTAGGA---------------------------------------------AGCCTGCGCACTGTTGCTCAATTAATTTCTTACGAATCTTTACTA---TATCTTTGTCTT------------------------------------------------------------TTCTTCTTTTTATGTTTCTTTTACACT---------TTT---------AACGTTTATTCA------------ATC---------------------------------------------------------------------AAGTTA---GACAGTCTCTTT---------CTTTTT------------------------------------------------AGATTTTTAGCCCCAATTTGCTTTTACGTTTGGCTCCCTTCT------------ATACTTGCCGAACTTAATCGAACCCCCTACGATTTTTCAGAAGGGGAGAGGGAGTTAGTCAGAGGCTTTAACACTGAG---------------TTTGGCTCTGAATCTTTCACGTTTATTTTTCTTGCCGAGTACGGCAATATTATTTTTTTTTGCAGCTTGAGTTCTTATCTCTTTTTCAATCCT------CTTAAT---TTT------------TTTTTTTTTTTTTTT---------TTTTTTTTT---------------------------------------------------------------------------------------------------------TTA------------ATA------------------------TTTTTTTTTTTTTTTGCAGCT---TGAGTTGTTATCTCTTTT---------------------------------------------------------------------------------------------
>Epitrimerus_sabinae_GZ121
---------------------------------------------------------------------------------------------ATTAGTTTATTTAATTTT------------TTAGTC------CTACTAGTACCAGTTTTGATTTGTGTTGCTATTTTAACTCTTTTAGAGCGTAAGTTGTTAGGGTTAGTAGGTTTGCGTTTAGGGCCTTTCAAAGTTTCTATAGGTGGAATTCTTCAACCTGTTTCAGATGCATTTAAGTTG------------GCTAGAAAAAGA---TTGAACTCTTTGTTTAACTATTCTTTTAGTTTTTATTATTTAAGAGGATTTATA---ATACTGTTATGTTCTTTATTTTTGTGA---TTTTTAATGTTCAGG---------------GAACCAAGTCCTAGGGCTCTTAACTTT---AGGCTTCTATTTTTAATGGTAGTACTAGGTTTAAATTCTTTTAACATTATTTTTTCGGGTTGAAGAACTCTCAGAAAGTACACTCTCATTGGT---------------------------------------------AGAATGCGTAGAGTAGCACAATTAGTCTCTTATGAAGCTTCTCTT---TACTTTTGTCTG------------------------------------------------------------TTTTTTCCTATTCTTTGCTATATGTGT---------TTT---------TCTTTAAGCTCA------------ATA---------------------------------------------------------------------TCTATC---TACCCTATCCAA---------TTTTTA------------------------------------------------GGCATATATTTGCCTTTATGTTTTTATATGTGGTTGCCTTCA------------ATGCTGATAGAGCTCAATCGAACCCCTTATGATTTTTCAGAGGGAGAAAGTGAGTTGGTTAGAGGCTTTAATACTGAT---------------TTTGGTTCATCACTTTTTACTTTGATTTTTTTAGGAGAATATTCTAGTATTCTTTTCTTTTCAGTAATTACTTATTTTTTTTTTTTTTTTTTT---------AGAAGAACT------------TTTGTATTCTTTTTT---------TTAGGCTTCATTATTTGAATT------------CGATCCGTTTTA---------------------------------------CCTCGT---------TTTCGGTTTGATTTGTTG------------ATAATGTTATGT---------TGAAAACTGTTCATTCCACTATTGACA---ATTCTTTTTATTTTTTTAGTAATATGAATTATT------------------------------------------------------------------------------
>Epitrimerus_pyri_AH40
------------------------------------------------------------------ATGGGGTTCCTTCTAAGATTGTCCACTCCCCTAATCTTAAAGTTC------------TTGTTG------GTGAGGGCCCCAGTATTATTGGCAGTAGCTTTTGTAACCTTGCTTGAACGAAAGATCCTCAGACTTGTGGGTACTCGTATCGGCCCTAATAAAGTAAGTTTTACGGGGTTCCTTCAACCTTTGGGTGACGCCGCTAAATTG------------GCTAATAAACAA---TCCAACAGATTATCTAACTTTAATTTTTTATTTTACTATCTTTCCAGGATTATT---CTTATAACTTCCACTATCGTAGCTTGG---TCCTCTTTTAGCTGA---------------GATTCTTCTTCCATTTCTTATAAATTT---TTTTTTCTAATTCTTTTTATGGTTTTATCAGTTAATTCTCTATGCTCTATCTTAGCAGGGTGAAGAACTTTTTCTAAGTTTTCTCTTGTAGGA---------------------------------------------AGGGTGCGTACGGTTTCCCAGCTTATTTCTTATGAGGCTTCGCTT---TACATTTGCTTG------------------------------------------------------------TTCTTCCTTGTTTTTATTTTTAGAAGA---------TTT---------AGAATTCATTTT------------CTG---------------------------------------------------------------------AGATTT---GATCCCGTCTGA---------CTGATT------------------------------------------------GTCCTTTTTTCTTTCCCATTCTTTTTTACCTGGGTCCCCTGT------------TTTCTAGCGGAGCTTAATCGAACTCCCTACGATTTTTCTGAAGGGGAGAGAGAATTGGTTAGGGGCTTTAACACTGAG---------------TTTGGCTCTTCAGGGTTTACTCTCCTTTTCCTCTCAGAGTATTCGAATATCGTCTTCTTTTCTTTTTTGACTTCTTACTTTTTCTTTTTAAGA------TTAGAAATCTTA------------TTTTTCTTTTTAATT---------TTTTTTTTCATTATTTGAATC------------CGGTCTGTCCTC---------------------------------------CCCCGC---------TTTCGTTTTGATAAGCTT------------ATAAGGCTGGCC---------TGGAAAGTCTTTATCCCCTTTCTAACCTTCTTTTTTTTTATCACAATTATTTTTTTTTCCTCC------------------------------------------------------------------------------
>Epitrimerus_cf._spirae_KK1
---------------------------------------------------------------------------------------GTGAATTTTATGATAATTCTTTTT------------CTGGTT------ATTCCTGTTTTT------ATTTCTGTTGCTTTTATAACTCTTTTAGAGCGTAAAGTATTGAGAATTGTAGGAGTTCGATTGGGACCTAATAAAGTATCTTTTTCAGGAATTCTTCAACCTCTAATGGATGCTGTTAAATTA------------GCTAATAAGCAA---ATAGTTTTTTTATCTAATTTTTCTTTTTTCTTTTTTTTCTTAAGGAGATGCTTT---GTTTTGGTTAGATCTATATTTCTTTGA---AGGTGTTTTTTTTGT---------------TTTCCCTCAGTGATCCATTGAATAGCT---CCTATTCTTCTTGTAATATTAATTTTGAGTGTAGGCAGATTGAATGTAGTAGTGTGTGGTTGGTCTAGTATAAGTAAGTTTTCTCTTATTGGT---------------------------------------------AGGATTCGTACAGTTTCTCAGATGATTTCATATGAAGCGGTTTTA---TTTTTGTGTCTT------------------------------------------------------------TTCCTTTTTATTTGTAGGGGGTCTAGA---------TTT---------GATTTTTCTGGAGGGTATCCTCTTTTG---------------------------------------------------------------------ATGTTT---TTTCAT------------------------------------------------------------------------------TTTCCTTTTGTTTTTATAATTTGAATCCCTACT------------ATTTTAGCTGAAATGAATCGTACCCCTTATGATTTTTCTGAAGGAGAAAGTGAATTAGTAAGAGGTTTTAATACTGAA---------------TTTGGCTCTAATTCTTTTACTCTAATTTTTCTTTCAGAATACTCTAATATTTTGTTTATTTCTAGTTTGAGTGTTTTTCTGTATTTTTTTGGG------TCTTCTTTTTTT------------TTTTTTTTTTTTTTT---------GTTTTTTTAGTTCTTTGGGTT------------CGGTGTGTTCTT---------------------------------------CCTCGT---------TATCGTTTTGACAAACTT------------ATGAATTTAGCT---------TGAAAGTTTTATATTCCTTTTATGACT---ATTTATTTTCTTTTCATTTTTTTGTTAATGCTT------------------------------------------------------------------------------
>Epitrimerus_c.f._sabinae_Z300
---------------------------------------------------------------------------------------------ATTAGTTTATTTAATTTT------------TTAGTC------CTACTAGTACCAGTTTTGATTTGTGTTGCTATTTTAACTCTTTTAGAGCGTAAGTTGTTAGGGTTAGTAGGTTTGCGTTTAGGGCCTTTCAAAGTTTCTATAGGTGGAATTCTTCAACCTGTTTCAGACGCATTTAAGTTG------------GCTAGAAAAAGA---TTGAACTCTTTGTTTAATTATTCTTTTAGTTTTTATTATTTAAGAGGATTTATA---ATACTGTTATGTTCTTTATTTTTGTGA---TTTCTAATGTTCAGG---------------GAACCAAGTCCTAGGGCTCTTAACTTT---AGGCTACTATTTTTAATGGTAGTACTAGGTTTAAATTCTTTTAACATTATTTTTTCGGGTTGAAGAACTCTCAGAAAGTACACTCTCATTGGT---------------------------------------------AGAATGCGTAGAGTAGCACAATTAGTCTCTTATGAAGCTTCTCTT---TACTTTTGTCTG------------------------------------------------------------TTTTTTCCTATTCTTTGCTATATGTGT---------TTT---------TCTTTAAGTTCA------------ATA---------------------------------------------------------------------TCTATC---TACCCTATCCAA---------TTTTTA------------------------------------------------GGCATATATTTGCCTTTATGTGTTTATATGTGGTTGCCTTCA------------ATGCTGATAGAGCTCAATCGAACCCCTTATGATTTTTCAGAGGGAGAAAGTGAGTTGGTTAGAGGCTTTAATACTGAT---------------TTTGGTTCATCACTTTTTACTTTGATTTTTTTAGGAGAATATTCTAGTATTCTTTTCTTTTCAGTAATTACTTATTTTTTTTTTTTTTTTTTT---------AGAAGAACT------------TTTGTATTTTTTTTT---------TTAGGTTTCATTATTTGAATT------------CGATCCGTTTTA---------------------------------------CCTCGT---------TTTCGGTTTGATCTGTTG------------ATAATGTTATGT---------TGAAAACTGTTTATTCCACTATTGACA---ATTCTTTTTATTTTTTTAGTAATATGAATTATT------------------------------------------------------------------------------
>Epilohmannia_sp2.
---------------------------------------------------------------------------------------------ATTTGGGCCATGGACTAT------------TTTATC------GTTCTTCTGGGAGTTTTGTTGTCAGTTGCCTTCTTCACATTGGTTGAACGTAAAGTATTGGGGTATATTCATTTCCGGAAGGGTCCTAGAAAAATCCTGGTGCACGGTTTGTTTCAACCTCTCGGGGATGCTGCTAAGCTG------------TTTACGAAGGAATTATTTTTAGTGGGTAGGGGAATGCAACCCTATCTCTTGTTT------CCTTTTATT---GGTTTAGCTTTGATGCTCTTGCTGTGG---GGAGTTTTTGGTAAC------------------------GTTTGGCGGAGGGACTTT---TCTTTTTTGATGGTGTTTTGTTTAATTAGGTTGGGGGTTTATTTCGTTTTACTATGTGGTTGGGGAAGAGGGAGGAAGTATGCCCTCTGGGGG---------------------------------------------GGCTACCGGGGGGTAGCCCAAGTTATGTCCTATGAGGTGACTATG---ATTATTTTTGCT------------------------------------------------------------TTGGTGGTGGGCTATCTTTTTTCTTCC---------TAT---------GGTATTTTTTAC------------TAC---------------------------------------------------------------------TGTTTTTTTCAA---GGGGGATTGTGGTTTGTTTTT------------------------------------------------TTT------AGGTTTCATTTGTTTTATTCGTGGGTAGTAGTT------------TGTCTAGCCGAGACTTCCCGTCCTCCTTTTGATTTTTCTGAGGGGGAGTCTGAGCTTGTTTCTGGGTTCAACGTTGAA---------------TTCGCTGGGGCCCCTTTTTCTGTTATTTTTATTTGTGAATACGGGAGGGTGCTTTTTTTTTCTGCCCTGAGGGTGCTTTTTTTTTTTGGGTATGGT---------------------ATTTTTAAGGCTTTTGTTGTT---------TCGGTGATTTTTTTGTGGGTG------------CGGGGGAGCTTA---------------------------------------CCTCGC---------ACCCGCTATGATTTGCTG------------ATGGTTTTTTCT---------TGGAAGTCCCTCCTCCCTCTCTCCCTCTTTTTTCTTTCTTTT------TCTGTTTTTCTTTCT------------------------------------------------------------------------------
>E1
------------------------------------------------------------------------------------------------------ATTAAATAC------------TTTTCT------CTAGTTATCCCTTGCTTAATTGCTGTAGCATTTTTAACTCTTTTAGAGCGTAAAGTCCTAAGAATTATTGGTGTTCGCCTAGGTCCTAATAAAGTCTCTATACTAGGGTTACTCCAGCCAATCGCCGATGCCGTTAAACTT------------GCGAATAAATCT---ACTAATATCATGTCCAACTTTTCTTTTCTTTTTTATTACATTTCTTCTATCTTT---ATGTTTTTTATAGCTATTTTACTCTTC---TGCACTCTGTTTTCT---------------TTCCCCACCCCTGTCTCTTTAAAGTAT---TCCGTGTTGATTTTTTTTCTAGTTTTAGGATTTAATTCCCTTAACTCTATCTCAGAAGGATGAAGGGCCTTCAGTAAATTTACTCTTATTGGA---------------------------------------------AGAATTCGAACCGTCTCCCAACTTATCTCTTATGAGGCTGTTCTT---TATTTATGCCTA------------------------------------------------------------TTTTTTTTTACAATTCTCATTTGTTCT---------TTC---------GATTTTGATTCT------------TAT---------------------------------------------------------------------AACTTC---AATCTATTGTTT---------TTATTT------------------------------------------------CTTCTATGTTGTTTACCCTGTTTTTATGTGTGGGTACCTACT------------TTTCTAGCTGAGCTTAATCGTACTCCTTACGATTTTTCTGAAGGTGAGAGTGAACTAGTTAGGGGCTATAACACGGAA---------------TATGGGTCGCTCGGCTTCACTTTAATTTTTCTAGCTGAGTATAGTAATATTATTTTTTTTTGTCTTCTTTCTTCTTTTTTGTTTATATTCCCT---------ATTTTTTTA------------GGATTTTTTATTATG---------GTTTATTCAGTAATCTGGTTT------------CGCTCTGTCCTC---------------------------------------CCTCGT---------TACCGATTTGACAAGCTC------------ATGTATATATCA---------TGGAAATTTTTCATTCCCTTTTTAACT---TTTTTTTATGTTTCTGTAATTATTTTTATA---------------------------------------------------------------------------------
>Diptilomiopinae_sp._GZ126
---------------------------------------------------------------------------------------------------ATTTTTAAATAT------------TTATTT------TTATTAATTTTTTTGTTAATTAGTGTTGCTTTTTTAACTTTGCTTGAGCGCAAACTTCTTAGTATTGTAGGTAGTCGATTAGGTCCCAATAAAGTATTTTTTATTGGAATTTTACAACCTTTTTCAGATGCTTTAAAATTG------------TCTAATAAACAA---GTTAATTCTCTTTCTAGTTTTAGGTTTACTTTTTATTATTTAAGATGTTTTATT---TTATTTTTTTCCTCTTTGATAATTTGA---AATGTTAGATTTTCT---------------GAGCCATCAATTTTGTCTTTAAAGTTT---AGATTTTTATTTTTCTTTCTATTTTTAAGTTTAAATTCTTTAAATTCAATCTTTTCTGGTTGAAGTACTTACGGTAAATATTCTATTATTGGA---------------------------------------------AGTTTGCGTACTGTGTCTCAACTTGTGTCTTATGAAGCTTCTCTT---TTTCTTTGTATA------------------------------------------------------------TTTTTTTTATTCCTACTTTATAATTCA---------TTT---------TTATTGTATAAT------------TTT---------------------------------------------------------------------AACTTT---TTTCCTATTTTC---------TTTTTT------------------------------------------------AATATCTTGATACCATTTTGTTTTTATATTTGGATTCCTTCT------------TTTTTAGCAGAGTTAAATCGAACTCCTTATGACTTTTCGGAAGGTGAGAGTGAGTTAGTTAGAGGGTTTAATACCGAA---------------TTTGGGTCTTCTTCTTTTACATTTATCTTCTTATCTGAATATAGTAACATTATCTTTTTTAGAGCAATTACTTCTTTTATTTTTTATTCTTAT------TTTTTTTTTTTT------------TTTTTTTTTTTAATT---------TTTTTTTTTGTAATTTGAATT------------CGATCGGTGTTA---------------------------------------CCTCGA---------TATCGTTTTGATAAACTT------------ATGTATTTATCT---------TGAAAATTCTTTGTGCCTTTTTTGACT---AATTTTTTTATTTTTTATCTTTTGTTTATTTAT------------------------------------------------------------------------------
>Diptacus_sp._CA46
ATAGAATTTACAATTCTTTTTTTCCTACAGTACTTAAAGTGGCAGATTTATGCGCAAAATTTAGAATTTTGAGATGTTTTACCTTTAAGATTGATTTCTTTATTAAAATAT------------TTTTTT------TTGTTGATTATAATTTTAATTAGTGTTGCTTTTTTAACTTTACTAGAACGTAAGATTCTTAGAATTGTAGGTTATCGTTTAGGACCTAACAAGGTTTCCTTAGGAGGCTTACTTCAACCTATTACCGACGCGGTTAAACTT------------TCAAACAAAGAA---ATTAATTCTTTAATTAATTATTCTTCTTTTTTTTATTACTTTAGTTCTTTTGTT---TTGCTTTTCTCTTCTTTAATACTTTGA---AGATGTACATTTAGG---------------GAACCTCTAGTTGTTTCTTATAAATTT---AGATTTTTAATACTTTTTATTTTGTTAGGTTTAAGTTCGTTGAATTCCGTTTTTGGGGGTTGAAGAACTTTTAGAAAATTTTCTTTAATTGGA---------------------------------------------AGTCTTCGTACTGTTTCTCAACTTGTTTCTTATGAAGCTTCATTA---TATTTATGTCTA------------------------------------------------------------TTCTTTATTTTTTATCTTTACAATTCT---------TTT---------TTATTTTACCAA------------GTT---------------------------------------------------------------------AACTTT---TATAGCACTTTT---------TTTCTA------------------------------------------------TGTGTTATTGTACCTTTTTCTTTTTATATTTGGGTGCCTTCC------------TTTTTAGCAGAATTAAATCGTACTCCTTATGATTTTTCTGAAGGAGAGAGAGAGTTAGTTAGTGGTTTTAATACTGAG---------------TTTGGATCAAGTTGCTTTACTTTAATTTTTTTAGCAGAATATAGAAATATTATTTTTTTTTCTTCTTTGAGTTCTTTTCTTTTTTTTAAACCTAAT---------------------------------------------------------------------------------------TTTATTCTT------------------------------------------------------TTTTTTTTT------------------------------------------TTTTTTTTTTTTTGTGATTTGAATTCG---TTCTGTTTTACCTCGATTTCGTTTTGA------------------------------------------------------------------------------------
>Diptacus_brevichaetus_Z365
---------------------------------------------------------------------------------------------------------------------------------------------TTATTTGTTGCAGTTGCTGTTGGATTTTTAACTCTTTTTGAACGTAAAATTTTAAGCCTAGTTGGTATTCGTTTAGGGCCTAATAAAGTTTCTCTAATAGGGTTTTTACAACCAATTACAGACGCCGGTAAATTG------------TCTAATAAACAA---GCGAATTTACTTTCTAATTATTATTTTTTCTTTTATTATTTTAGAGCTTCTTCA---ATAATTTTTTTTTCTTTTATTTTATGG---TCTTGTGGGTTTTCT---------------GAGCCTTGCGTGCTTTTAATTAAAATA---AGAGGTCTTTTAATAATATTAGTTTTAGGATTAAATTCTTTAAGTTCTATTATTTCAGGTTGAAGCACTTTTAGTAAAATTCTCTTATTGGAA------------------------------------------------------------------------------GGATTCGTACTG---TGGTTTTGCTTGTATTTGGTTTGTGGTACTGCTTTTTTCTTTTTTTTTTTTTTTTTTTTTTTTTTTTTTTTTTTTTTTTTTTTTTTTTTTTTTTTTAGA---------TTT---------AGTTTTTATTAT------------TTA---------------------------------------------------------------------AGATTT---TTTCCTGTGTTT---------TTTAGA------------------------------------------------TTTGTTTCTTTGCCTTTAGTTTTTTTTGTGTGGCTTCCAGCA------------ATGTTAGCTGATTTAAATCGTACTCCCTATGATTTTTCAGAAGGTGAAAGCGAGTTAGTAAGGGGTTTTAATACTGAA---------------TTTGGTTCTTCTTGTTTCACCTTACTTTTTTTATCTGAATACAGTAATATTTTGTTCTTTTGTTTGTTGTCTAGTTTCTTTTTCTTTTGAGGG------TACTCTTACTTG------------TATTTCTTTTTTTTT---------TTATTTTTTGTGGTATGAATT------------CGTTCTGTTCTT---------------------------------------CCTCGT---------TATCGTTTTGATAAACTT------------ATGTTGTTATCT---------TGGAAATTTTTTATTCCCTTTTCTACA---CTCCTATTTTTTTTCTACCTTTTTTCTTTATTA------------------------------------------------------------------------------
>Dipentamerus_litseaec_GD140
------------------------------------------------------------------------------------ATATTTTGGATGATTTTTTTCAAATTT------------TTAATT------TTTTTGCTTCCTCCATTAGTTTGTGTTGCTTTCTTCACTCTTTTAGAACGAAAAGTTTTAAGTTTGGTAGGTATTCGTTTAGGGCCCAATAAGGTATCTCTTTATGGCTTTTTGCAGCCTTTAGGAGATGCCCTTAAGCTT------------TCTAATAAAAGC---GTTAATTCCCTTAGTAGTTTTTCACTATTTTTTTATTATTTTACTTCTCTAGGC---ATATTTACGATGGGTCTATTAGTTTTT---TCTTCTGTCTCTAGG---------------TCTCCCTGTTATTATGAATTTTCTTAT---CCAATTTTAGTGGTTTTGTTAGTTTTGGGGGTTAATTCTCTTAGTTCCATTTTATGTGGGTGAAGAGCTTTTAGTAAGTTTTCTTTGTTGGGT---------------------------------------------AGAGTTCGGACTGTGGCTCAGTTGGTTTCTTATGAAGCTGTTCTT---TATATTTGTTTG------------------------------------------------------------TTCTTTTTTATTACCCTTTTTAATTCT---------TTT---------GATTTAGAAAGA------------ATT---------------------------------------------------------------------AATTTT---TTTAGTTTAGAT---------TTTATA------------------------------------------------TTTATGGTTTTGTTTCCATGTTTTCTGGTTTGGATTCCTACT------------ATTTTGGCTGAGTTAAACCGTACTCCCTATGACTTTTCAGAAGGGGAGAGGGAGTTAGTCAGGGGGTTTAATACGGAG---------------TTTTCTTCGAGTTGTTTTACTCTTATTTTTTTAGCTGAGTATAGAATAATTGTTTTTTTTTCTCTCTTTAGCTCGGTTTTATTTCTCTCAACT---------GTACCTTTT------------TCCTTCTTTTTTTTC---------TTTTTTTATTTTGTTTGGATT------------CGGGCTGTGCTT---------------------------------------CCACGA---------TTTCGTTTCGACAAATTG------------ATAGGTCTCTCT---------TGAAAATTTTTTATTCCTATTCTTACT---ATTTTTTATATTTACTACTTTTTGCTCATATGT------------------------------------------------------------------------------
>Dermatophagoides_farinae
---------------------------------------------------------------------------------------------ATTTTCTACTTATCCTCT------------ATTTTT------TCTACCATTGGAGTTCTACTAGGTATTGCTTTTTTTACATTAGTAGAACGAAAAATCATAAGGTTAATGCACTACCGAAAAGGTCCGAATAAGGTGTTAATTATGGGTTTGCTTCAACCAATCACAGATGCAACTAAATTA------------TTTACTAAAGAA---AACAGTAAACTTCAACCACTAAAAATTTTTATATTCGTAGGGGCCCCTTTACTT---GGAATATTTTTAATAATAATATGTTGA---TTGTGATATGAGAGA---------------GTATTTTCAAGAATAAACAATAAATTA---AAAATTTTTTCTATTTTAGCCATTATAAGCCTCTCCGTATTTGTATTCTTAATAACAAGATGAGGGTCAAACTCCAAGTACTCAATTATTGGT---------------------------------------------GGGTATCGGGCAATCAGACAGATTATCTCTTACGAGGTGTGTTTT---ATAATCTTCCTT------------------------------------------------------------TTTATTTTATTTTATTTGATAAACTCA---------TAC---------TCAATTATAAAA------------TTA---------------------------------------------------------------------AAATTAATGCAA---GAAAATATATGATTTTGTTTT------------------------------------------------TTG------TCAATTCCCTTATTTTTTTGTTGAATGATAATA------------TGCATAGCTGAGAGTAACCGGACTCCTTTTGACTTAGCTGAAGGAGAGTCTGAAATCGTTTCTGGATTTAATATTGAG---------------TACGGAGGAGGATTATTCGCATTAATCTTTATTATAGAATACGGAATAATCATGTTTCTTAGATTTGTATCTAATTTATTCTTCCTAGGGTTATCATTATCT---------------TTGTTAAAAACTTTCTTAGTT---------TGTTTTATGTTTATCTGAGTA------------CGGTGTTGTTTT---------------------------------------CCTCGC---------CTACGGTATGACAAATTA------------ATACATCTTTGT---------TGAAAGACATACCTTCCTTGTAGTCTAAGAGTATTAATATTATCAAGAACAATATTCTTCCTA------------------------------------------------------------------------------
>Dermacentor_silvarum
------------------------------------------------------------------------------------------ATGTTAAATTTTATTCAATTT------------ACAATT------CTTATTTTAGTAGTTTTATTAAGAGTAGCATTTTTTACACTAATAGAGCGAAAAATTTTAGGTTATTGTCATATTCGGAAGGGGCCTAATAAAGCAGGAATTGAAGGATTATTACAACCATTTAGAGATGCTTTAAAGCTT------------TTTAGAAAAGAA---ATGAATTTTATATTCTATATAAATATAATAATTCAATTTATTTCTCCTTTAGTA---ATAATTTCAATAATAATAATAATATGA---ATAATTTTCTTATAT---------------AAAAATAATACAATAAATTTAAATTTA---AGTATTGTTTTTATAGTTTGCATTTCAAGAATTAGAAGTTATACTATTTTATTTAGAGGATGAGCCTCTAATTCAAAATATTCTCTTATTGGG---------------------------------------------GCATATCGAGGGTTTGCTCAGGTAATTTCTTATGAAGTAAGAATA---GCTTTAATTTTA------------------------------------------------------------GTTAGTTTATGCTTAGTGGCAGAAAGA---------TAT---------AATATAAAAAAT------------TTT---------------------------------------------------------------------ATAATAAGTCAA---AGGAAATTTCCATTAATTTTT------------------------------------------------GGT------TTTTTTTTTATTTTTGTAGTTTGAATATTTACA------------ATTTTAGCGGAAATAAATCGAGTTCCTTTTGATTTATCTGAAAGAGAATCTGAATTAGTTTCAGGATTTAATATTGAG---------------TATGGGTCTTGATTATTTGCAATTATTTTTATATCAGAATATGGAATAATTATAATTATTAGATATATTACAAATTATTTATTTATAGGAAATATAGCTTTT---------GCAGAAATT---TCTATACTTATATTA---------ATAATAACATTTATTATTATT------------CGGAGAACATAT---------------------------------------GTTCGG---------ATACGTTATGATCAATTA------------ATAATAATAGCA---------TGAAAAATTATTTTACCTCAAAGAATTATTTTTTTATTTGTTATTTTTAATTTAAAACTCAACCTTTTTAATTTTATTTGCATCATTTTTTGGAATTTAAACTCAATCTTTTTAATTTTATTTGCATCATTTTTTGGAATT
>Demodex_folliculorum
---------------------------------------------------------------------------------------------ATATTTATTTGTTGTTAT------------TTGTTG------ATGTTTTTGTTTAGTTTGTTAGGTGTTGCTTTTTTGACTTTGGGAGAGCGTAAAATTTTGGGTTTAGGTGGAAAGCGCATGGGTCCTTACGTTGTTGGTTTAGTTGGTTTGCTGCAGCCTTTTACGGATTTATTTAAACTG------------TTTTTTAAAAAT---TTTTTTTTGTTAGGTTTTGTGGATTTGTTTTTTTGATTTATGTTCCCTTTATGG---GGATTGCTAATTTATTTTTTGGTGTTT---TTTTTTACTAATTGA---------------GGGGGTTCTTTTTTCTTTTTTTTTTTG---GTTTTATTTTTTTATTTTTGTTTATATTCATTGCTTGTTTATATGTTTATGATGGGTAGCTGGACTAGAAAGAGTAAATATAGATTGCTAGCT---------------------------------------------AGAATACGAGTGGTTATTCAAATGATTTCTTATGAAGTGGGTTTT---GTTTTCATGTTT------------------------------------------------------------TTAGTTTATTTGTTTTTTGTTGTGGGG---------TTT---------GATTATGTTTATAGAGGAATTTTAGGT---------------------------------------------------------------------GTGGGTTTTTTT---------------GAGAGTTTA------------------------------------------------GTGTTCTTTTTTTTTATTTGGTTT------------TTGGTT------------TGTTTAGCTGAAATAAGCCGCTCTCCTTTCGATTTTTTGGAAGGTGAGTCTGAACTGGTGTCGGGTTTTAATTTGGAG---------------TATGGAAGTGGGTATTTTTCTTTTATTTTTTTAGTTGAATATGGGTTTTTAATGGTTATGTCTGTTATTATGAGAGAGGTATTT---------TTAGGTGTAGAGTTT---------------TTATTTTTTGTCTTT---------GTATTTTTTTTTGTGGTTATT------------CGTGGTGTACTG---------------------------------------CCTCGT---------TGGCGTTATGATAAAATG------------TTATTTTTATTT---------TGGAAAGATATCTTAGTTTTTTTTGGTAGTGTTTATTTATGTGGCTTTCTTTGT---------------------------------------------------------------------------------------
>Damon_diadema
---------------------------------------------------------------------------------ATGTTGGTTTTAGGGGGTTTGGTTGAAGGA------------TTTTTA------CTTATTGTTTGTGTATTGATTGGAGTGGCTTTTTTGACTCTTTTTGAGCGGAAGGTTTTGGGATATGTGCAATGTCGTCGTGGACCAGGGGTGGTTGGGGCTGGGGGTTTTTTACAGCCTTTTGCGGATGCTGTTAGGTTAATAATTAGGGGATATGTTGGGGTG---GGAAACTCAAATTATTTT------------ATATTTATGTTAGTTCCTATTTGT---GGTTTGTTTTTGGCAGTTGTTATATGG---TTGGTTGCTCCTTTT---------------AAGTTTGGGTTTATTGATTTTAGGTAC---GGGATTATCTTTTTTTTGGTTTGTTCTAGTTTGGGGGTGTATATTATTATATTGGCTGGATGGGTTTCTAATTCGAAGTATGGATTGTTAGGT---------------------------------------------TCTTATCGAGCGGTAGCTCAGACGATTTCTTATGAAGTGAGTATG---GCTTTAATTTTG------------------------------------------------------------TTATTGGTTGTAATG---TTGGGGGAGGGCTATATATTT---------AGGCTA---------------------------------------------------------------------------------------------------TATGAATTTATTTTGTGACCTATTGTT------------------------------------------------GGG------TGGGGTTTTTTGGTTTTTATATGGGTGGTGACT------------TGTGTTGCTGAATTGAATCGGACACCTTTTGATTTTGCTGAAGGGGAATCGGAGTTGGTTTCTGGTTTTAATGTTGAA---------------TTTTCGGGTGGGGAGTTTGCTTTAATTTTTATTGCTGAGTATAGAAATATTTTGTTGTTAAGAGCTGTAAGAGTGTGAGTATTTATGGGG---GAAAATCAG---------------GTTTTTAAAGTAATAATAATA---------ATAATAGTGGTTGTTTGGTTG------------CGAGGTGTGCTA---------------------------------------GTGCGG---------TATCGATATGATAAAATT------------ATAATGTTGGTT---------TGGAAAGGGTTATTACCGGTGGTTATGGGTATTTTGGTTTATGGTGTATGTTTAATATTCATGGTATGAGTGTTA------------------------------------------------------------------
>Cryptocellus_narino
------------------------------------------------------------------------------------------ATTGATTATTTTTTGATTTAT------------TTTATT------TTATTATTGATGGTGTTGTTGTGTGTGGCTTTTTTTACTCTTTTGGAGCGTAGGGTTTTGGGTTATGTTCAAATTCGTAGGGGTCCTAATAAGGTTGGTTTTATAGGTTTGTTGCAACCATTTTCTGATGCTTTGAGGTTA------------TTTACTAGGGAA---CATAATTTTCCTATTAGTTCTAATTGGGTGATATTTATAGTGAGTCCTGTTATT---GGTTTTTTGTTTAGTTTATTGTTATGA---TTGGTGTATCCTGTT---------------ATACATTATTGATTTGATTTCTTGTAT---GGTTTGTTATTTTTTTTTTGGGTATCAAGTTTGGGGGTTTATTTTATTGTTGGCGCTGGTTGATTTTCTAATTCTAGGTATGCTTTGTTGGGT---------------------------------------------AAATATCGGGCTGTTGCTCAAATGATTTCTTATGAGGTTAAAATG---ATTTTGGTTATT------------------------------------------------------------TTATCGTTAGTAATGCTTGAGTCTGGG---------TAT---------ATATTAGTTATG------------AAT---------------------------------------------------------------------GTTGGT---------AGTTTTTTTTTTTTTGGTTTT------------------------------------------------GGG------TATATTTATTTGTTATATATGTGATTGGTGTGT------------TGTTTAGCTGAGACTTATCGTAGTCCTTTTGATTTTGCTGAGGCTGAGTCAGAGCTTGTTTCTGGTTTTAATGTTGAA---------------TATGGGTCTGGTGGTTTTGCTTTAATTTTTATGTTTGAGTATGGTAGAATTATATTGGTGAGATTGGTTAGATGTATTTATTTTTTTGGCGGTTTGAGATTT---------------------TTTTTTTTTGCTTTT---------ATGTGTCTTTTTTTGTGGGTT------------CGTGGTTCTTTG---------------------------------------CCTCGT---------TTGCGTTATGATAAGTTG------------ATGATGATGGCG---------TGGAAGGTTTATTTACCTTGTTCTTTGAGTATTTTGTTATTTATTGTGGTATGTGTAACCTGC------------------------------------------------------------------------------
>Cosetacus_sp.nov._GD115
------------------------------------------------------------------------------TTGTCTATCTTATTACTCAAAACACTAAAATAT------------TTAGCA------CTGTTAATCCCAGTTTTGATTTCCGTAGCTTTCCTGACATTGATAGAACGTAAAATTTTAGGTCTTATCGGATTACGAAAAGGACCTAATAAAATTTCTATAGGGGGTATTATACAACCTATAGCAGATGCGTTAAAACTA------------TCCAACAAAAAC---TCTAATAATAGAAAAAATATGAATTATTTCTCATATTATTTAAACACAACTATG---ATAATTTCTTTATCATTAATAACATGA---AGAGTGTTATCTGTG---------------GAAACAAATTATTTTTATATTAAATTT---TCAATTATAGCAATTATAGTTATGCTAAGACTAACATCTATTAAGTCTATCATAGCTGCTTGAAGAATTAAGTCTAAATACCCTTTATTGGGT---------------------------------------------AGAATGCGATCAATAGCTCAAGTAATTTCTTATGAAGCGGTTATT---TATATATGTATC------------------------------------------------------------ATAGCATTTATTTTAATATTCAAAACT---------TAT---------AATACAAAATAT------------ATA------------------------------------------------------------------------------------CAAAACATGAGAGAAAAAATA------------------------------------------------ATTTTGGTGGCACCTTTTTTACTTTATGTTTGATTAGTTTCA------------ATTTTAGCTGAGCTAGGGCGTATTCCTTATGATTTCTCAGAGGCTGAAAGTGAGCTAGTAAGAGGATTCAACACAGAG---------------TTTGGATCCAAATCTTTTACTATATTATTTTTGAGAGAATATAGGAATATTTTAGCAATAATATTTTTAACATGTATTTTTTTTCTATCTTACGGGAGAAAAATTTTAATGTTGATAACTATTTCTTTTATA---------------CTATTGTGAGTTTGTTGAGTA------------CGAAGAGCATTT---------------------------------------CCACGA---------TATCGATACGATAAATTT------------ATACAAAAAGCT---------TGAAAATTTTATATTCCGGTTTCAACT---TTGATCATTCTAATGATGATTTCAGAATTATGA------------------------------------------------------------------------------
>Cosella_viburniae_GD139
------------------------------------------------------------------------------------------TTGAGAATTTTTTTTAAAATT------------CTGATT------ATGGTCTTGATTCCTATAGTCTCTTTAGCGTTTTTAACCCTACTAGAACGCAAAGTTTTAAGGTTTATTGGGATTCGACTTGGTCCAAATAAAGTATTTTTTTTAGGATTTTTTCAGCCTATTTTTGACGCAATTAAAATT------------GCCAATAAGCAA---ACTAATATTTTATCTAACTTTAGTTTTAACTTCTATTATTTTAGCCCCTATTTT---TTAATATTATTTTCTATGTTGTTCTGA---TTCACTATCTTTTTT---------------GAGCCAAAGATTGTTAATATTAAATTG---TCTATTTTATATTTTTTTGTTCTTATATCTTTCCATACTATTTTTACCATGTTTGTAGCATGAAGTTCTTCTAGAAAGTACTCAGTAGTAGCT---------------------------------------------AGGCTTCGAATTGCTTCTCAACTCATTTCATATGTGGGGGTGTTA---TATATCTTATTC------------------------------------------------------------ATTTTTTTTTTTTTTTTTTACCAAAGG---------TAT---------ACATTTAGG---------------------------------------------------------------------------------------AGATAT---------TATTTA---------AGTGTT------------------------------------------------TTTCCTTTATTCCCCATACTTCTTTTATTTTGAGTTTTGTCT------------ATTTTAGCTGAGTTGGGTCGTTCACCCTTTGATTTTGGTGAAAGTGAAAGAGAGTTAGTTAGAGGTTTTAATTTGGAA---------------TATGGTTCTGTTTTTTTTTCTTTTATTTTTATGTCAGAGTATTCTAGCATAGTTTATTTTAGCTTAGTGACTTCCTGTATTTTTTTCAATTTT------GTTATGTGGTGA------------TTTTTTTTTTTTTTT---------TTTTTTTTTTTTATTTGAGTT------------CGATCAGTTTTT---------------------------------------CCTCGA---------GTTCGATTTGATTTTTTC------------TTATATCTTTGT---------TGAAAATTTATTCTTCCTTTTTTGACT---TTATATTTCCTTTTTTTT------TTTTTTTTTAGATGG------------------------------------------------------------------------
>Cosella_sp._GZ75
------------------------------------------------------------------------------------------ATTATAATTTTTTTAAAGAGT------------ATAATT------ACTTTCTTATTAATTTTTATTTCTTTAGCCTTTTTGACTTTATTGGAGCGTAAAATTTTAAGCTTGGTTGGTTTACGAGTTGGTCCTTGAAAAGTCTCTTTTTTAGGAATTATACAACCTATATTAGATGCTTTAAAAATT------------TCTAATAAACAA---ACTAATTTGTTAATAAATTCTAGGTTTCTATTTTATTATTTCAGTTCTTTATTT---TTAATTTTATTATCTTTAATTATTTGA---TATAGGTTATTTAGA---------------GAACCAAAGTTATTGAATATCAAATTT---TCTGTCTTGTTTTTCTTATTCATTTTATCTATAAGAACTTTGATGTGTATATTTTCTGCTTGAAGATCTTACAGAAAGTATTCTATTATAGCT---------------------------------------------AGATTACGTACTATTTCTCAGCTTATTTCTTATGAGGGGGTAATA---TTTCTAGTTTTT------------------------------------------------------------ATACAAATTATTTTTTTTTATTTATCT---------TTA---------GATTTTTAC---------------------------------------------------------------------------------------TTTTTTAACTTAAATTTTTTA---------TTTTCA------------------------------------------------TTT------TTTCCTATTATTTTTTTATTTTGGTTAGTTTCT------------ATCTTAGCAGAGCTTAGGCGTTCTCCTTTTGATTTTAATGAAAGAGAAAGAGAATTAGTTAGAGGTTTTAATGTAGAG---------------TTTGGTTCTTCTTTTTTTTCTTTTATTTTTATGGCTGAGTATAGGAATATAGTTTTATTTAGTATATTTACTTCTTTTTTATTTTTCAATGGT------TTTTTTAATTTT------------TTTTTTTTTTTTTTT---------TTTTTTTTTTTAATTTGGATT------------CGTTCAGTAGTG---------------------------------------CCTCGT---------TTTCGTTTTGATTTTTTT------------ATAATATTATGT---------TGAAAATTTATAATTCCGTTTTTGACT---TTTTTTATTTGTCTATTCTTAGTTATGGTAGTT------------------------------------------------------------------------------
>Cosella_sp._FJ16
------------------------------------------------------------------------------------------------TTGATTTATAAAGTT------------ATTTTA------ATGTTAGTTTTATGTATTATTTCCTTATCCTTTTTAACTTTATTAGAACGTAAGGTATTAAGTTTTGTAGGGATACGAGTTGGTCCAAATAAAGTTTTATTTTTGGGTATTTTTCAACCAATTTTTGATGCTATCAAGATT------------TTTAATAAGGGA---ACTAATTTTATAAGTAACTTGAGTTATAGTTTTTATTATTTTTCTCCTTTCTTA---TTAATTACTTTTTCTTTTTTTTTTTGA---TATACTTTATTTTAT---------------GAACCTAAAATTGTTAATATTAAGATA---AATGTAATTTTTATATTAGTTTTATTAACTTTTTATACTATTTTTTCTATGCTTATTGCTTGGAGTTCTTTTAATAAATTTTCTATTGTTTCT---------------------------------------------AGTTTACGTATTTTATCTCAGTTGATTTCTTATGAGGGGGTAATT---TACATAATTTTA------------------------------------------------------------TTTTTTTTTTTTTTTATTTATTTTAGT---------TTT---------AGATTTTAT---------------------------------------------------------------------------------------AGGTATGATATAAAGTTTCTA---------ATAATT------------------------------------------------TTT------TACCCTATTTTAATATTTTATTGATTAGTTTCA------------ATCTTAGCAGAGCTTATGCGTTCTCCATTTGATTTTGGAGAAAGAGAAAGAGAGTTAGTTAGGGGTTTTAATTTGGAA---------------TATGGTTCTGTTTTTTTTTCTTTTATTTTTATATCGGAATATATAATGATTTGCTATTTTAGTTTATTAACATCTTTTATTTTTACTTATGAA------TTTTTTTTTTTT------------TTTTTTTTTTTTTTT---------TTTTTTTTTATTATTTGGATT------------CGTTCTGTTATT---------------------------------------CCTCGA---------TTTCGTTTTGATTTCTTT------------TTATATATTTGT---------TGGAAATTTATTATTCCAATTTTAACT---TATTATTTCATTCTATTTAGATGTTTTATATTT------------------------------------------------------------------------------
>Cereusacarus_sp.nov._Z361
---------------------------------------------------------------------------------------------------CTTTTTAAATTT------------TTCATT------TTAACTCTTCCGTTTCTTGTCAGTATCGCGTTTCTTACCCTTTTGGAGCGAAAGTTGCTAAGTCTAGTTGGTGTACGGTTAGGCCCTAACAAGGTGTCTTTTGGCGGTTTTCTTCAACCTATCGGAGATGCCGTTAAGTTG------------TCCAACAAACAG---ATTAACTTCTTGATGAATTTATCTTTACTATTTTACTACTTCTCTTCTTCTAGA---ATGTTATTTATAAGATTGTTTCTCTTA---TTTTGTTTAAATTGT---------------AACCCCTCTCCGCTTTCTTTTAAATAT---TCTGTTTTGATTTTTATAGTGGTGTTAGGGTTTAATTCTTTCAATTCAATTATTTGTGGTTGGAGTGTTTATAGAAAATTCTCCCTTCTAGGG---------------------------------------------AGTCTCCGAACTGTTTCTCAATTAGTTTCTTACGAGTCGGTTTTA---TATCTCTGTTTG------------------------------------------------------------TTTTTTTTCTTTTTCCTTTATTCTTCT---------TTT---------AATTTTTTTGAG------------TTT---------------------------------------------------------------------TCTTTCTTTTTCTACAGTTAT---------TCTATT------------------------------------------------TTTATTTTTCTTATTCCC---TTTTTTATTTGAATTCCTTCG------------TTTTTAGCTGAATTGAATCGCACCCCTTATGGCTCTTCCGATCTGGAAAGAGAGTTAGTTAGTGGTTTTAACACGGAA---------------TTTGGCTCATCTTGTTTCACTTTAATTTTTTTGTCTGAGTACGGCAACATTGTCTTTTTTTCTTTTCTTGGAGCTTTTTTCTTCTTTTCTTCT---TTAAGTTTTTTTTCT------------TTT---TTTTTATTC---------ATCTTTTTGGTTCTATGAGTT------------CGCTCTCTTCTA---------------------------------------CCTCGT---------TACCGTTTCGATAAGCTG------------ATAATGTTAGCT---------TGAAAGATATTCATTCCTTTTCTTACC---TTATTTTTTTGTTTTATTTTCATTTTTTCT---------------------------------------------------------------------------------
>Ceratoppia_bipilis
---------------------------------------------------------------------------------------TTGGGGGTTGTTTTTTTTTGATTA------------CCTTTT------AATACTAGTGGGTGTATTACTTTCGGTGGCTTTTTTACTTTGGTAGAACGGAAGGTTTTGGGTTATGTTCATTTTCGTAAGGGGCCCACTAAATTATTATATTTTGGAATATTGCAACCTATTTCGGATGCTGTAAAACTC------------TTTAGTAAGGAA---GTTTTAAAAGGTTATAAAATTTCTTATTATTTTTTTTTGTTGGGGCCTTTTATT---GGACTTTTTTTAATGATATTTCTTTGG---GCTGTGTATGGAAAT---------------TTTTTTGGGGTGTTTGGGGGAATTTTT---TCTATTTTGTATATTTTTTGTTTTTTAAGATTAGGGGTTTATTTTCTTTTATTTTGTGGTTGGGGAGCAGGTAGTAAATATTCATTGTTAGGA---------------------------------------------GCTTATCGTGCTATTTCTCAAACTATTTCATACGAAGTTTCCATA---GTTTTTTTTGTT------------------------------------------------------------ATTTTTATTGTTTATATTGTTTCTTTT---------TAT---------GACTTAGTTTTT------------TAT---------------------------------------------------------------------TGATATTTTCAA---ATCGGTTATTGATTTTTGTTT------------------------------------------------TTT------TGTTTGATTTTTTTTTACGGTTGGTTATTTATT------------TGCTTAGCTGAAAGTAATCGTACTCCTTTTGATTTTTCAGAGGGAGAGTCAGAGTTGGTGTCTGGTTTTAATGTTGAA---------------TATGGGGGGGGGAGATTTTCTTTTGTTTTTATTTGCGAATATGGCATAATTATTTTTTTGTGTTTTTTTTCAGTTTTTTTATTTTTGGGGGGAAATTTTTTA---------------ATCTTGAAAATTTTCTTTTTT---------TGTATTTTATATATTTGAATT------------CGTTGTTGTTTT---------------------------------------CCACGT---------TATCGGTATGATTTACTT------------ATGGATAGTGCT---------TGAAAAAAAGTTTTGCCAATGTCTTTATTTTTTTTAATAGGGTGTCTAACGATATTTTTAGTTTTC---------------------------------------------------------------------------
>Catarhinus_sp.nov._GD136
------------------------------------------------------------------------------------------TTGCTTCTAATTTCTAAATTT------------TTATTA------TTGTTTCTACCAGTTATCTTAAGTGTAGCTTTTTTCACTTTGATAGAACGTAAAATTTTAAGAATTATAGGTTCCCGAATAGGTCCTTTTAAGGTTTCCCTTGTAGGTTTACTTCAACCTTTTAGAGATGCTCTAAAGTTA------------ATAAATAAAAGT---CTTAATTTATTAAGAGATTATTCTACTTTTATTTATTATTTTAGAGCCTTCTCA---GGTTTTATAGGTTCCTTATTTTGTTGA---AGGTTAATTTTTAAA---------------AATCCAGATTTTTATTCAATTAAGTTT---AGTTTACTTTTAATCATATTATTTTTAGGTTTTAACTCTTTTTTGTCTATACTTATAGGGTGAAGAACTTTTACTAAATTTTCTATTTTAGGT---------------------------------------------AGTATGCGTTCAGTTTCTCAGTTAATCTCTTACGAACCTGTACTA---TATATTGTTTTA------------------------------------------------------------TTTTTTCCTCTATTAACTTATAATTCA---------TTTAAT---TTAAGACTTTTTTCT------------------------------------------------------------------------------------TTTTGGGAAATTAGTTTT------------------------------------------------------------------TTTTTTCTGATTCCATTGACTTTTTATTCTTGATTTCCTTGC------------GTCTTGGCTGAACTTAATCGATCTCCTTTTGACTTTTCTGAGGGTGAAAGAGAGTTAGTTAGGGGTTTTAACACTGAA---------------TTTGGATCTCTTTCCTTTACTTTTATTTTCCTTATAGAGTATTCTATAATGATATTTTTTAGAATTCTTACTAGAATAATTATAGTTAAAAAT---------TTCTTCTTT------------AGATTTATTATTATA---------TTGATCTTTATTGTTTGGGCG------------CGGGCTTCTTTA---------------------------------------CCCCGA---------TTACGATTTGATAAATTA------------ATAATATTTTCT---------TGAAAAAATCTTATTCCTATTTGTACT---TCTTTTGTTTTAATATTTATTTGTTGAGTTGAC------------------------------------------------------------------------------
>Carcinoscorpius_rotundicauda
---------------------------------------------------------------------------------ATGTTGGTAATTAGTTTTGTAATTGGATAT------------TTAATT------ATTTTAATTTGTGTGTTAGTAAGAGTAGCTTTTTTAACTTTATTAGAGCGTAAAATTTTAGGATATATTCAAGTTCGGAAGGGTCCAAATAAGGTAGGAATGGTAGGAATATTGCAACCATTTTCTGATGCAATTAAATTA------------TTTAGAAAGGAA---CAGAGTCTACCTTATTTATCAAATTTTTTGATGTATTTTTTTAGCCCGGTTTTT---AGTTTGGGGTTAGCATTGTGTTTTTGA---ATAATTTTTCCTATT---------------TTTTTTAATTTAATTGATTTTGAATTA---GGTCTTTTATTTTTTTTATGTGTATCTAGATTAAGAGTTTACACATTAATAGGGGCGGGGTGATCATCTAATTCAAAATATGCAATGTTGGGG---------------------------------------------GCTTATCGTGCAGTTGCTCAAACTATTTCTTATGAAGTTAGTTTA---GCTCTTATTATA------------------------------------------------------------TTATCTTGTGTTGTAATAGTTGAGAGT---------TAT---------GATTTAGTAAAG------------TTA---------------------------------------------------------------------AGTAATTATCAG---GATTGTTGGTGATTGGTATGG------------------------------------------------GGA------TTTTTTCCTTTATTTTTAGTATGATTTTCTTCT------------TGTTTGGCTGAGACTAATCGATCTCCTTTTGATTTTGCTGAAGGTGAATCTGAGTTAGTATCTGGATTTAATGTAGAA---------------TATAGAAGAGGAGGATTTGCTTTAATTTTTATAGCGGAGTATGCAAATATTATATTTGTAAGTTTAATTAGAGTATTTTTGTTTTTTGGTGGTATAATTGAA---------ATATTAGTAATTAGGATTGTAATTTTA---------AGAATGTTGTTTTTATGGGTG------------CGTGGAACTTTT---------------------------------------CCTCGA---------TTTCGATATGATAAATTA------------ATGGGACTAGCA---------TGAAAGATTTATTTGCCATTAGCATTAAACTATTTATTATTTTCTTTTAGAGTTTGTTATGGATTTTTTGTTGTATGCATA------------------------------------------------------------
>Calepitrimerus_sp.nov._Z308
---------------------------------------------------------------------------------------ATTACTTTAGTAATAACACAATTTTTGGTGACCTCCGTCATT------CTTGTTGTCCCTGTTTTACTGTCTGTAGCCTTTATAACGTTAATAGAACGAAAGGTTCTTAGGTTAGTCGGCCTCCGTCTTGGCCCTAATAAAGTAAGATACGCAGGCCTCCTTCAACCTGTTGGCGATGCTGTTAAGCTG------------GCTTCTAAGCAG---CGTAACGATTTGTCCAGGTCTTTTACTTTGTTCTATTACATTAGAAGTGCACTA---ACCTTTCTAAGCTCCCTCACAGTTTGG---TATGTTGCTTTTTAT---------------AACCCCGGGGCATCTAATTTCAAATTT---CCGCTGCTCATTCTATTTTTAATTTTAGGACTGAATACCCTATCTCTGATTGTCTGTGGGTGGAGGACATTTGGGAAATACTCTTTGATTGGA---------------------------------------------AGATTGCGATCTGTGTCGCAATTAATCTCTTATGAAGCCTCGCTC---TACTTATGTTTA------------------------------------------------------------TTGTTCTTCGTCCTCTTATCCGATTCT---------TAT---------GACTTGAAAGAAGGCATAAGTGCTTCA---------------------------------------------------------------------AGATGG------------------------------------------------------------------------------GCTTGTTTCTTTCCCCTAGTGCTTTTAATATGATTGCCTTCT------------TTTATGGCCGAGTTAAACCGCACTCCTTACGACTTCTCTGAAGGCGAAAGTGAGTTAGTAAGAGGATTTAACGTAGAC---------------TTCGGTTCCTTTGGTTTCACCCTCATTTTCTTGAGAGAATATGCAAATATTTGCTTCTTTTGCATCCTTACCTCTTGTTTGTTTTTTTCTCCTCTTACTACACCTTCTTTT------------TTTTTTTTTTTTTTT------------------------------------------------TTGTTA------------------------------------------------------TTTGAGTACGCTCAGTATTGCCCCGGTATCGCTTCGATAAGT------------------------------------------------------------------------------------------------------------------------------------------------------
>Calepitrimerus_flexuosus_Z342
------------------------------------------------------------------------------------ATTTTTTCTCCAATTTTGCTCAAGTTG------------TTGGTT------TTTTCTCTTCCTTCCTTGGTAAGAGTCGCCTTCATTACTCTGCTTGAACGTAAAGTTCTTAGTTTAGTAGGCCTGCGAGTGGGTCCTAATAAAGTCTCTTTCGTTGGGTTTTTACAGCCTATTGGGGATGCCGTTAAGCTT------------TCCAATAAGCAG---ATTAACTTTTTATCTAATTTTAATTCCTTTTTTTATTATGTCTCTAGATCCATT---ATGTTCTCTATATCTTTGGTTCTTTGG---TCCAGCTTTTTTTTT---------------GACCCCTCTTCAGTTAGATTTAAGTTT---TCTTGCTTAATTTTATTTATAGCATTATCTATCAATTCCTTTAGTTCTATTTTGGCAGGCTGAAGAACTTTTTCTAAGTATTCCCTAATTGGG---------------------------------------------AGGATTCGAACCGTAGCTCAATTAATTTCTTATGAGTCTGCCCTT---TTTTTTTGTGTT------------------------------------------------------------TTTTCTATTATTTTTCTATTCTTATCT---------TTT---------TCCTTAGAAAGA------------TTC---------------------------------------------------------------------TTCTTT---CTAAAAGTTAAT---------ATTTCT------------------------------------------------TTGTTATTTCTTTTTCCTTTTTTTTATGTCTGGATCCCTTCT------------TTTTTGGCAGAGCTTAACCGAACCCCTTACGATTTTTCTGAAGGGGAAAGTGAGCTTGTTAGCGGTTTTAATACAGAG---------------TTTGGTTCATCTAGTTTCACGCTCTTATTTCTATCTGAGTATTCTAATATTATTTTTTTCTCTTTTCTATCATCTATCCTTTTTTTTCTAGGG------CTAGAGGCATTA------------TCTTCTTTTTTAATT---------TTCTTTTTCGTTATTTGAATT------------CGATCAGTTCTT---------------------------------------CCCCGT---------TTTCGATTTGACAAGTTA------------ATGAGGCTTGCT---------TGGAAATTTTTTATTCCTTTTCTCACA---TTTTCTTTTTTATGTTTGATCTTAAACTCT---------------------------------------------------------------------------------
>Calepitrimerus_bungeanus_HLJ97
---------------------------------------------------------------------------------------------ATAATGTTTTTGAAAACA------------GTAATC------ATACTGGCTCTTGTTCTCGTCTCAGTTCCCTTTATCACCCTACTCGAACGAAAGGTACTAGGGCTAGTAGGGTTGCGGCTAGGTCCTTTCAAAGTTTCTTTCCTAGGCATCGCCCAGCCATTCTCAGATGCTTTAAAACTT------------TCAGGAAAACAG---TCTAACTCTCTTTCTAATTCTAGGATTCTTTTTTACTATATCGGCTCCTCTTTC---ATGATCTTAAGAGCAATGTGCTTATGA---TCGTGTAGTTATAAC---------------ACCCCTTCAGGGTCCGGAATTGTGTAC---CCTCTTCTAATGATCATGATTCTCTTAGGCTTTAATTCATTGAACTCTATTGTATCAGGGTGGAGAACTTACAGTAAGTACTCACTGATGGGT---------------------------------------------AGAGTACGTACGGTTTCTCAACTGATTTCCTATGAGGCGGTTTTA---TATTTGTGCTTA------------------------------------------------------------TTCTTCGTTTCGCTAGTTGCATTTGGA---------TTC---------AGAGGCCTGCTT------------------------------------------------------------------------------------AGGGTCTGCTCACCTTTTCCG---------GATTTT------------------------------------------------TCTCTTTTTCTTCCCGTTTTATTCTATATTTGGGTCCCCTCA------------GTACTGGCTGATTTAAATCGGACACCTTACGATTTTTCTGAGGGAGAGAGAGAGCTGGTTAGAGGTTTTAACACTGAG---------------CATTCCTCTTTAGCTTTCACTTTAATCTTCATCTCGGAATACTCTAACATTATTTTCTTCAGAGCCTTGACAGGTTATTTTATATTCTCTAGT------CTTTTCTTCTTT------------TTTTTCTTTTTTTTT---------TTTTTTTTTGTCATTTGGATT------------CGTTCCGTTCTT---------------------------------------CCTCGC---------TATCGCTACGATAAATTG------------ATAGTGTTGGCT---------TGAAAAAGATTTATCCCTGTTCTCACC---TCTTTCTTTTTGTTCTATCTTCTCTTTCTAGGGTTT---------------------------------------------------------------------------
>Calepitrimerus_anomalus_HLJ99
------------------------------------------------------------------------------------ATTGAATTCTTTTTACTTTTCAAGTTA------------TTGCTT------TTTTTTTTTCCAATTTTAATTTCCGTCGCTTTTTTGACCCTTTTAGAGCGGAAAGTTTTGAGTATTGTCGGTTTACGGTTAGCTCCAAATAAAGCTTCTTTTTTTGGAATTTTACAACCTTTGGGAGATGCTTTCAAGTTA------------TTTAATAAACAG---TTTAATTCTTTAAATAATTTTAATTTCTTTTTTTATTACTTTTCTTCTTTTCTG---CTCTTTTTAGGAAGTTTAGTTTTGTGA---TCCAGGTCCCCTGTT---------------GATCCTTTTTTTCTTAACTTTAAGTTT---CCCCTTTTAGCTTTTTTTGTTTTGCTCTCTTTTAATTCTTTTTTTATGGTAGTTGCAGGTTGAAGAACTTTTTCAAAATATTCATTAATAGGA---------------------------------------------AGAATTCGATCTGTTTCTCAGATTATTTCTTATGAGTCAGGTCTC---TATTTGGTCATG------------------------------------------------------------TTTTCCTTTATTTTTGTTTTCTGTTCT---------TTC---------AGACTAAACAGA------------TTT---------------------------------------------------------------------TTTTTT---CTAAGAATAAAA---------TTTAGA------------------------------------------------TTTATTTTTCTTTTTCCATTTTTTTATATTTGAATTCCTTCT------------TTTTTAGCTGAGTTAAATCGGTCTCCATTCGATTTTTCTGAAGGTGAAAGAGAATTAGTTAGAGGGTTTAACACTGAG---------------TTTGGATCTCTAGGATTTACCTTACTTTTTCTTTCTGAGTATTCTTCTATTATTTTTTTTTCTTACTTATCTTCTTTTCTCTTCTTTTTTAAA---------AGAAATTTT------------TTTTTTTTTTTTTTT---------TTTTTTTTTGTCGTCTGGATT------------CGTTCAGTGCTT---------------------------------------CCTCGT---------TACCGCTTTGATAAACTT------------ATGATTTTAGCT---------TGAAAGTTTTTTATTCCTTTCCTGACT---GTCTGCTTTCTTTGCTTAGTTGCTGTCAGT---------------------------------------------------------------------------------
>ca39W
------------------------------------------------------------------------------ATCAAAACCCTAACATTATCAGTAATTAAAATT------------TTAGCC------GTAATTTTACCTATTATAATTTCAGTAGCATTTATCACCTTAGCGGAGCGTAAAGTTCTAAGTTTGATTGGTCAACGGCAGGGTCCAAACAAAGTTTCAATTCAGGGAATATTGCAACCCGTGGCTGATGCTGTAAAGTTG------------GCAAATAAAAGA---GTAAATACAACTTCAAATTTTTCAATGGTGCTTTATTACCTGTCTGTCAGCATA---ATATTTTTCATAACTTTAATAATCTGA---TCCTGTTTTCCACCA---------------TTCAGGCCTCCTGTGTCTTGAAAGTTT---AGATTTTTACTAATAATGATGCTACTGGGAGTTATAGCCATAAAATCCATCTTGTCAGGGTGGAGGACTTACGGAAAATATTCTTTAATTGGA---------------------------------------------TCTATGCGGTCAGTGTCACAAATAATTTCTTATGAGTCTGTCATC---TATCTTTGTATT------------------------------------------------------------TTATTTCTAGTATGGGTGGTCAAAAGA---------TTT---------GACATAAAAGAA------------ATT------------------------------------------------------------------------------TTGTGGCAAGACATAACC---TTTATA------------------------------------------------GCGATTATTGCACCTTTAATTATCTACTTTTGAATTCCATCT------------ATTTTAGCCGAATTAAGACGAACACCATACGATTTCTCAGAAGGGGAAAGAGAACTGGTCAGAGGGTTTAACACAGAA---------------TTTGGATCCAAATCATTCACCCTAATCTTCCTAAGAGAGTATAGAAATATCATCTTTTTTATAGCCCTGAGAGTGTCAATTTTTATCAGCCAAACGGCAATACTACCTTTTTTTATAGCAACAATCTTCATA---------------AACTTCTGAGTAGTCTGGATT------------CGAAGAACTTTA---------------------------------------CCTCGA---------ATACGTTTCGATAAATTC------------ATATCAAAAGCC---------TGAAAATTTTACATTCCTTTTTTAACA---ATGGCCTTACTAACCATTATAACAGAGATA---------------------------------------------------------------------------------
>ca35
---------------------------------------------------------------------------------------------------ATTTCAAAATTT------------ATCTTA------GTATTGGTCCCTTGTCTTCTCTGTGTAGCCTTTTTTACTTTACTCGAACGGAAAGTTTTAGGGTTGATCGGGCTACGCTTAGGCCCCTTTAAGGTCTCCCTAGGTGGGATCCTCCAGCCCATCGGTGATGCTGGTAAGCTT------------ATGAATAAAGAG---ACCAACTCTTTAACAAACTTCTCCTTTATCTTCTATTATGGTTCTTCCCTCCTT---ATGTTCACGAGGAGTCTTATTCTTCTT---TTGCTCCTTTGCCTA---------------GAACCTATCGGGTTAGCTTTTAAAATA---GGTATTTTTCTTCTCTTTATTATCTTATCATTCAATAGGCTTAATTCGATCCTCAGGGGATGAAGGATTTTCAGAAAATTTTCACTACTGGGG---------------------------------------------AGACTCCGAACAGTCTCCCAATTAGTATCTTATGAGCTTCTACTT---TATACCTGCCTC------------------------------------------------------------TTTTTCATTTTCTCAATCAATTTCACA---------TAT---------GACTTTAATCGG------------ATA---------------------------------------------------------------------GGATAC---TACCCTCTCAGT---------TTTTCC------------------------------------------------TCCATCTTAATTCCTTCCGTTTTTCTTTGTTGGTTTTTAAGA------------GTGCTAGCGGAGCTCAATCGAACCCCCTATGACTTCTCCGAAGGGGAAAGGGAGTTGGTAAGAGGATTTAATACTGAC---------------TTCGGCTCTTCTTGTTTCACCATAATCTTTTTAGCGGAGTATGGGAATATCTTTTTTTTTATGGTATTAAGATCTTATCTCTTTTTTTCTCAA---------ATTCTTCTTATCTCTTTATCCGTATCCTTGTTCTTC---------TTCATTTTAGTTCTCTGGGTT------------CGAGCGGTTCTC---------------------------------------CCTCGC---------TATCGTTTTGATAAGCTT------------ATGGGTCTTTCT---------TGGAAGATTCTCCTCCCTAACTTGGCT---TTCCTATTTATTTTCTTCTTTTCCCTTTTATCT------------------------------------------------------------------------------
>CA2
------------------------------------------------------------------------------------ATCGAG---------GTCATTAAAAGC------------ATTAGC------CTTTTTGTCCCCGTCTTGTTGAGAGTTGCTTTTGTAACTCTGTTAGAGCGGAAGGTTTTAAGGTTAGTAGGCCTTCGAGTTGGTCCTAATAAAGTCTCCTTTATTGGATTTCTACAACCTATCAGAGATGCGGTGAAGCTC------------GCCAATAAACAG---ACAAACCAGCTTTCTAATTTCAACTTTTTGTTTTACCTCCTGTCTTCGGTTGTT---CTTCTTTTAGGCTCCATTTTGTTATGG---GTGGGGTATTTGTTC---------------GACCCATGTTGCGTGTCTTTAAAATTC---TCTCTAATTTTTGTTCTAATAATCTTGTCTCTTAATTCTTTTAACTCGATTTTGGCAGGTTGAAGAACTTTTTCCAAGTATTCTTTAATCGGT---------------------------------------------AGCATTCGTACTGTTTCCCAATTAATTTCTTATGAGTCCACCCTG---TATTTTTGCTTT------------------------------------------------------------TTTTCTTTGATCTTAGTATATTTTTCT---------TTC---------TCATACCAGGGT------------ACT---------------------------------------------------------------------TTTTTT---TTTCCTTTGGTT---------TTCTCT------------------------------------------------TGAATGGTGCTAATTCCTTTCTTTTACATCTGGATCCCTTCT------------GTTTTAGCTGAGCTTAATCGCACTCCTTATGACTTCTCAGAAGGCGAGAGAGAGCTGGTGAGAGGCTTTAACACAGAA---------------TTCGGGTCCATATGTTTCACTCTTCTTTTTCTATCCGAATATGCCAACATCTTGTTCTTTTGCTTGATTTCGTCTATCTTATTTTTCAGGGGG------GCTAGGTTTTTA------------TTTCTCCCAATTAGA---------GTCTTTTTTATCATTTGGATT------------CGTTCAGTTCTC---------------------------------------CCCCGA---------TATCGATTTGACAAGTTG------------ATGTTATTAGCC---------TGGAAATTTTTTATTCCTTTTCTTACA---CTTTGCTTTATTTGTTTAATCTTTTGTTGG---------------------------------------------------------------------------------
>Boczekella_fabris_HLJ101
------------------------------------------------------------------------------ATTTCTTTTCTAAGGAACATC---------------------------ATT------GTAGTCCTAGGAGTCTTAATCTCAGTTGCATTTATGACACTGTTAGAGCGTAAGGTGTTAGGTTTAGTGGGTCTACGATTTGGACCATCTAAGATCTCTTTTTCAGGGACTTTACAACCTGTTAGAGATGCAGCGAAGCTA------------GCTGGTAAACAG---TTCAATTCTTTAACCAATTCCTCTCTTATCCTGTTCACTATAGTAGGATCTAGT---TTTTTGTTTACTTCTCTCCTTTTATGA---TTCAGGGGTGTCTAC---------------TTTACCTATTCATTTAATGTTAAAATA---GACTATATATTTATTCTCTTTATTCTCTCTTTGAATACAGTATCTATCTTATACATAGGTTGAGTTTCGTATTCCAAATATTCTCTTATTGGT---------------------------------------------TGTATTCGAGCAGCCACCCAGACTTTCTCATACGAAGCTTTGATC---ATTATTATTGTC------------------------------------------------------------TTATGTTATGTAATTTATAATATATCT---------TTT---------AAGAGTATATTT------------------------------------------------------------------------------------ACT---CCTCTAAACTACAGA---------ATACTT------------------------------------------------ATACTACTT---CCTATGTTTTTTATCTTATGGCTTCCTACC------------GTTTTGGCCGAGATAGGCCGGACTCCATATGACTTCTCTGAGGGAGAAAGAGAACTAGTTAGGGGATTTAATACTGAA---------------TTCGGCTCTAAAAATTTTGCTCTTATTTTTCTTTCAGAATATGCTAATACCATTTTTTTGAGATTATTAACTGTTTTGCTATTCTTCTCCTCT------AATTCAATCTTA------------CTTTTACTTTTTGCA---------ATTTATTTCTTCATTTGGATT------------CGTTCTGTTCTT---------------------------------------CCTCGA---------TCCCGTTTTGACTTTTTA------------ATATCTTTAGCC---------TGGAAGGTTACTATTCCTTTTGGAACA---GTTCTTTTAATTATTTTAATAGAATTAATTATGATG---------------------------------------------------------------------------
>Bipassalozetes_perforatus
---------------------------------------------------------------------------------------------ATATTTATATTAGATTAC------------TTAATT------ATATTTGTAGGAGTACTGCTGGGGGTGGCCTTTTTTACCTTAATAGAACGAAAAGTGCTGGGGTACGTGCACTTTCGCAAAGGACCAACAAAAGTGTTTTATTTTGGAGTATTTCAACCAATCTCAGACGCAGTAAAACTT------------TTCTCTAAAGAA---CTAATAAAAGGATTTAAATTATCATTTTACTTATTTTATAGAGCCCCATTATTG---GGGTTCTTTTTAATATCTGTATTATGA---GCGATTTACGGTGGC---------------TTCTTTGGGGTATTTGGGAGAGTTTTT---TCTATTCTTTATATCTTTTCTTTTCTAAGACTAAGTGTTTATTTTCTACTGTTCTCTGGTTGGGGCTCCAACAGAAAGTACTCCTTATTGGGG---------------------------------------------GCGTACCGGGCTGTTTCACAGACCGTTTCTTATGAAGTCTCCTTA---ATTTTTTGTATT------------------------------------------------------------TTATGTTTTGTATTTTTTACATTCATT---------TAT---------GACATAGAAGAA------------TTC---------------------------------------------------------------------CTTATCTACCAA---TCTGGATTTTGATTTTTATTT------------------------------------------------TTT------TGTGTATCTCTGTTCACATGCTGACTATACATT------------ATTTTATCAGAGTCAAACCGAACGCCCTTTGATTTCTCTGAAGGGGAGTCAGAGTTGGTATCAGGATTCAACGTGGAA---------------TATGGAGGGGGGCCCTTTTCGTTAATTTTTATTTGCGAATACGGAATAATCATTTTCTTATGCTTTCTAACAACCGCGTTTTTTATGGGCTTTTCATCATAT---------------CTTATAAAGTTAATATTCTTA---------TGCTTTGTTTTTGTTTGGGTT------------CGATGCTGTTTC---------------------------------------CCCCGA---------TACCGATATGATTTATTA------------ATATCAAGAGCC---------TGGAAAGTGTTGTTACCATACATTCTTTTCTTCCTAACCATAATAATGTCTGTATTTTTT---------------------------------------------------------------------------------
>Asternoseius_sp.
------------------------------------------------------------------------ATGAAATATCCTTTAAAAATTATTATGAATATTATAATG------------TTAGTA------ATATTAATTATGGTTTTAGTCAGAGTAGCTTTTATTACTTTATTGGAGCGAAAGATTTTAGGCTATATTCAGGTACGAAAAGGTCCTAATAGGGTTAGAATTATAGGATTAATGCAGCCTATGGCTGATGCTGTTAAATTG------------TTTTCTAAGGAA---TTGATTTATTTAATGAATTTTAATATATTAATTTTTTATTTTATGCCAATTATA---TCTTTAATGCTAATATTAATATTTTGG---ATAACTTATTATTTA------------------TGAAGAAGTTTTACAGTGAATTAT---TCGATGGTTTATATTATATTAATATCTAGATTAGGGGTGTATGTAATTTTACTGAGAGGATGATCTTCTTGTTCAAAATATAGAATATTAGGG---------------------------------------------GCTTATCGTGGAATAGTTCAGATGATTTCTTATGAAGTTGCTTTT---TCCTTTTTATTA------------------------------------------------------------ATGAGAGTGTTTATATTATCTTCTGAT---------TAT---------AATTTTACTATA------------ATT---------------------------------------------------------------------AAGTTAATACAA---GAAAATTTATGATTTATGGTA------------------------------------------------GGT------TTAATAATTATATTTTTCATATGAATGGTGGTT------------ATTTTAGCTGAGACTAATCGGACACCTTTTGATTTTTCGGAAGGGGAGTCTGAATTAGTATCAGGGTTTAATGTAGAA---------------TATGGAGGAGGTGGATTTGCTGTTTTATTTATAGCAGAATATGGAAATATTATTTTTATAAGAATAATTACTAGATTTATATTTATAGGAGGAAGAGGATTT---------GTATATGAA---AATGTTATAATAGTT---------ATAATTATATTTTTGTGATTT------------CGTGGAACATTT---------------------------------------ATTCGT---------TTTCGATTGGATCATATG------------ATAATAATAGCA---------TGAAGGGTAATTTTACCTTTAAGAATTATTGTATTAATAATTATGTTTATAGAAAAGGTAATATTTCAGAGAATGTTTTGTATC---------------------------------------------------------
>Argyroneta_aquatica
------------------------------------------------------------------------------------------ATTTCATTCTCATTCAATTTC------------CTTGCA------ATTACAATTAGAATTTTAATTAGAGTAGCTTTTTACACTATTCTCGAACGAAAAATTTTAGGGTATATTCAAATCCGAAAAGGACCTAATAAAGTAGGAATTTTAGGAATTCTCCAACCCTTTTCAGATGCAATTAAACTT------------TTCAATAAAACT---CTTATTCACACAGAATTTATAAATTTCATTATTGTGTATACCTCCCCCTGTATA---AGATTAGTTATCAGAATTTTAACTCTC---TCACTTCTCCCATTTAAT------------AAATTTCCCTTATTCGATAACAAACAT---AGAATTCTTATATTTTTTATCTTATCTAGATTATCAGTATATTTCATTTTAATAATTGGGTGATCCGCAAATTCAAAATATTCTTTCCTAGGC---------------------------------------------GCAATTCGGAGAGTAGCCCAAATAATCTCTTATGAAGTAGCTTTT---TTCCTTATTATT------------------------------------------------------------TTATTTATCTCTACTCTTTCTTCCTCT---------TAC---------TCATTTTATTCA------------ATA---------------------------------------------------------------------AGAGAAACCCAA---AATATTATAAACTTTTTCTGA------------------------------------------------GGA------AATTCAATTTTATTTGCAATATGAATAATCAGA------------TGTTTAGCAGAAACAAATCGAAGACCTTTTGATTTCGCTGAAGGCGAATCAGAGTTAGTTTCCGGATTCAATGTAGAA---------------TACATAGGTGGATGATTTGCTTTAATTTTTCTAGCGGAATATATAAGAATATTAATTCTAAGAATAATTTCCATCACTTTATTCTTCAATTCACTAACCAAT------CCTTTTTCTATTTTAACTTTAATTATTATT---------TCAATTATATTAATTTGAGTC------------CGAGGAACAATA---------------------------------------CCCCGA---------TTCCGATATGATATACTT------------ATACAATTAAGA---------TGAAAAATCTTCCTTCCTATCTCTCTTCTCATTTGTTTTATTTCTTTCCCCCTC---TCATTCTTTTTCTAT---------------------------------------------------------------------
>Argas_lagenoplastis
------------------------------------------------------------------------------------------ATGATTTCATTAATGAGATAT------------TTACTT------TTATTGGTTATAGTATTGATTAGAGTTGCTTTTTTTACATTATTAGAGCGGAAGGTTTTAGGTTATATTCATCTTCGTAAAGGCCCTAATAAAGTAGGACTTTTAGGGATTTTCCAACCTTTTAGTGATGTAATTAAATTG------------TTTAGAAAGGAA---GTTAACTTTTCACACTTTATAAATTTTTTTATATTTTTGTTAGTTCCTTTATTT---TCGTTATGGTTGATGTTAGTATTTTGA---TTAAATTTTTTGTGG---------------ACTTATAATCAACTTTGTGTAGAGTAT---AGAATAATTTTTTTTTTATGTGTTTCTAGTTTAGGGGTTTATGTAATTTTATGGGGAGGTTGGTCATCTAATTCGAAATATGCTTTGTTAGGG---------------------------------------------GCATTTCGTGGGTTAGCTCAGGTGATTTCATATGAGGTGAGATTA---GCTATTATTTTA------------------------------------------------------------ATTAGAATAGTTTTTTTTTCTGGGAGT---------TAT---------GGAATTTTTGAT------------ATT---------------------------------------------------------------------ATTGATTTTCAA---AGAGAATTTTGGTTGATATGA------------------------------------------------GGC------TGTGTAAATTTAATAGGTGTTTGATTAGTTTCT------------GCTATAGCAGAAACTAATCGATCACCTTTTGATTTGTCTGAGGGAGAATCAGAGTTAGTTTCTGGTTTTAATATTGAG---------------TATGGTTCTTATGGGTTTGCGTTATTGTTCATAGCTGAGTACGGAAATATTATTTTTATGAGAATAATTTCTTCTTTAATGTTTCTTGGTGGTTTGGGAGTT---------TTTTGTTTG---AATTTATTGGCTTTA---------ATATATTTATTTTTATTGGTT------------CGTGGAACTTTG---------------------------------------GTTCGT---------TATCGGTATGATAAATTA------------ATAAGTTTAGCA---------TGAAGGAGAATTCTCCCTTTTAGAATTTTAGTGTTACTTCTTTTTCTTTTATTAAAGTTGTTTTTTCTTTTAATTATT---------------------------------------------------------------
>Ardeacarus_ardeae
------------------------------------------------------------------------------------ATAATATTATTTTATACAATAACTATA------------TTACTA------TCTTTGATCGGCGTTTTATTAAGAGTAGCATTTTTCACTTTAATAGAACGGAAAATTATAGGTTTAATGCATTTTCGAAAAGGTCCTAATAAGATTTCAGTTTTAGGGATCTTACAACCAATAAGAGATGCTATAAAACTC------------TTTACTAAAGAA---AGAACAAAACTTCAACAATCAAAAATATTTCTATTTTACTTTGGACCAAGATTC---AGACTTCTCATTATAATAGTATACTGA---CTAAATTATGAAAGA---------------ATCAATTCAATATTTTTTAATAAAATA---AAAATTTTCCTTATTTTAAGAATCTTAAGATTATCAACTTTCAGATTCACATTTTCTAGATGAGGAAGAAATAGAAAATACTCTATTTTAGGG---------------------------------------------GGGTATCGGGCAATTAGACAGACTATCTCCTACGAAATTTGTTTA---AGAATTTTTTTA------------------------------------------------------------TTAACTTTATTCTATACGAATAAATCC---------TTT---------AGAGTCCAAAAA------------CTC---------------------------------------------------------------------TTCATAATAAAA---GAAAGATGAAGAATACTAATA------------------------------------------------GTT------AGTTTACCTTTGTTCCTAACATGAATTTTACTT------------TGCCTTGCGGAATTAAATCGGGCACCTTTCGATATAAGAGAGGGGGAGTCAGAGATTGTTTCAGGTTTTAATATTGAA---------------TATGGAGGGAGTTTATTTGCCTTCATTTTTATTGCCGAATATGGTATAATTCTATTCTTAAGATTTTTTACATCTCTGATATTTCTTAATAAACAATTCATA---------------TTGTTAAAAATTTTACTTGTA---------GGTTTTATTTTTATCCTTTCA------------CGTTGTTCTTTC---------------------------------------CCACGA---------ATACGTTATGATGCTTTA------------ATGTTTCTTTGT---------TGAAAAATTCTTTTACCTTATTCCTTGATCTTATTAATATTTTTTTTAATGTTGTTCTTT---------------------------------------------------------------------------------
>Apodiptacus_toxicodendri_FJ25
---------------------------------------------------------------------------------------------------------------------------ATTATC------CTCCTAATTGCAGTTTTAGTGAGGGTAGCTTTTTCCACTCTACTTGAACGGAAAATTTTGAGATTGGTGGGGTTGCGGTTGGGTCCTAATAAAACTTCTTTTCATGGGTTACTTCAGCCTTTGAGAGATGCGGTTAAGCTT------------TCTAATAAGGAG---ATTAATTTACTTAGTAATTATTCTTTTTTATTTTACTATAGTAGTTCTTTTATT---TTGTTTTTTAGTTCCATATTAATTTGG---TCTTGTAATTTTAGA---------------GAACCTTTACTAGTTTCTTACAAATTT---AGTTTTATTTTTTTTTTCTTGCTGCTAGGTTTTAATTCTCTTAGGTCAGTACTGAGTGGTTGGAGTACTTTTAGAAAATTTTCAATTATTGGA---------------------------------------------AGGTTACGTACCGTGTCCCAACTCATTTCTTATGAGGCAGTTTTA---TATCTTTGTCTC------------------------------------------------------------TTTTTTTTTTTCCTTTTGTATAATAAA---------TTT---------TCTTTATCTTGC------------CTT---------------------------------------------------------------------AATTTT---TATTCTTTATGT---------TTTATA------------------------------------------------TTAATTTTATTGCCTTTTTGCTTTTACATTTGAGTCCCTTCT------------TTTTTGGCTGAGTTGAATCGGACTCCCTATGATTTTTCTGAGGGAGAGAGAGAGTTGGTTAGGGGTTTTAATACTGAA---------------TTTGGCTCCTCTTCTTTTACTTTGATTTTCTTAGCAGAGTATGGGAATATTGTTTTTTTTTCTCTATTAACTAGCTTTCTTTTTTTTGATTTA------AGGTTTCCTTTT------------TTT---TTTTTGATT---------CTTTTCTTTGTGATTTGGATT------------CGTTCTGTTCTT---------------------------------------CCTCGT---------TTCCGATTTGACAAACTT------------ATAATATTGTGT---------TGAAAATTTTACATTCCCCTACTCACA---GTCTTGTTTTTAATTTTTATGCAATTTTTTTGC------------------------------------------------------------------------------
>Apodiptacus_sp._E11
------------------------------------------------------------------------------------------TTGTTTTCTTTTTTGAAATTT------------TTTTTT------ATCATTTTAATAGTTTTGTTAAGAGTAGCTTTTCTAACTTTATTAGAGCGTAAAATTCTCAGTATTGTTGGTAATCGTCTGGGTCCTAATAAAGTGTCTTTCTTAGGGGTTTTACAACCTTTGGGTGATGCAGTTAAACTT------------TCTAACAAAGAA---GTTAATTTTTTAACTAACTATTCCTTTTTTTTTTATTATTTTAGATCTTTTTTT---TTGTTTTTTAGATCTTTGATGTTGTGG---TCTTGTTCTTTTATA---------------GAGCCTGTAGAAATTTCTTACAAATTT---AGTTTTATCTTTCTTTTTATTTTTTTAGCTTTTAATTCTTTGAATTCTATTTTCAGTGGGTGAAGAACTTTTAGAAAATATTCTATTATTGGT---------------------------------------------AGTTTACGTTCTGTTTCCCAATTAATTTCCTACGAGGCTGTTTTA---TATCTGTGCTTA------------------------------------------------------------TTCTTTTTTTTTTTGTTATTTAATTCT---------TTT---------ACTATATATAAT------------TTA---------------------------------------------------------------------AGTTTT---TTTCCTATTTTT---------TTTTTT------------------------------------------------TTTTTTTTTTTGGTTTTTTGCTTCTATATTTGAGTGCCTTCT------------TTTTTAGCAGAGCTGAATCGAACACCTTATGATTTCTCGGAAGGAGAGAGAGAGTTGGTCAGAGGTTTTAATACAGAA---------------TTTGGTTCTGGTTCTTTCACTTTAATTTTTTTGGCAGAGTACGCTAATATTATTTTCTTATGTTCTGTTTCTTCTTTCATTTTTTTTTACTTA------TTTTATTTGGTT------------TTTTTATTTCTTTTA---------ATTTTTTTTGTAATTTGAATT------------CGTTCAGTTCTT---------------------------------------CCTCGT---------TTTCGTTTCGATAAATTG------------ATGTTTCTAGCA---------TGAAAATTTTTTATCCCTTTTTTAACT---ATTATATTTATTTTTTTTTTTATTAGTAATTTT------------------------------------------------------------------------------
>Apodiptacus_castaneae_Z377
---------------------------------------------------------------------------------------------------TTATTTAAATAT------------TTATTC------ATTCTTTTGATGGTTTTAGTCAGAGTAGCTTTTTTAACCTTGCTAGAACGTAAGATCCTTAGAATTGTGGGTAGTCGTTTTGGCCCTTATAAGGTTTCTTTTGGAGGCCTCTTACAACCTATCGGTGACGCTGTCAAACTT------------TCCAATAAAGAG---TTAAATCTTTTATCTAATTATTCTTTTATTTTTTATTATTTTAGGGCTATTTTT---TTATTCTTTAGTTCTTGTATGCTGTGG---TCTTGTAGATTTATA---------------GAGCCTGTTGTTTTATCTTTGAAATTT---AGTTTCATTTTTCTTTTTATCTTTTTAGCATTTAATTCTTTGAATTCTATTTTTAGAGGTTGAAGTACTTTTAGTAAATATAGGATTATTGGA---------------------------------------------AGTCTCCGTACAGTTTCTCAGCTTGTTTCTTATGAAGCAGTCTTA---TATCTTTGTCTT------------------------------------------------------------TTTTATGTTTTCTTTCTAATTAATTCT---------TTT---------TCTCTTTATAAA------------TAT---------------------------------------------------------------------AGTTTT---TTCTCTATTTCT---------TTTTTC------------------------------------------------TTTATCGTTTTACCTTTTTGTTTTTACATCTGAATTCCATCT------------TTTTTGGCTGAGTTAAATCGTACTCCTTATGATTTTTCTGAGGGGGAGAGAGAATTGGTGAGAGGTTTTAACACAGAA---------------TTTGGTTCTGGCTCTTTCACATTGATTTTTTTAGCTGAATACAGAAATATTATTTTTTTTTGTTCATTAACTTCTTTTGTTTTTTTCTCTTTT------AGGTATTTATTT------------GGGTTATTCTTTCTT---------TTATTTTATGTAATTTGAATT------------CGCTCCGTGCTA---------------------------------------CCTCGG---------TTTCGTTTTGATAAATTA------------ATGTTTTTAGCT---------TGAAAATTTTTTATTCCTTTTTTGACT---GTGATATTTATTTTTTATTTAATTTTTTGTTTT------------------------------------------------------------------------------
>Amphitetranychus_viennensis
---------------------------------------------------------------------------------------------ATAATTTTATTTGAATTA------------TTAATT------ATT---TTAACAATATTAATTAGAGTTATATTTATTACTCTTTTTGAACGAAAATTTTTAGGTATTTTAAATTATCGTAAAGGTCCTAATTTTTTTATTTTAAATAGATTTTTACATTCATTAATTGACTTTTTGAAATTA------------ATTACAAAAAAA---ACTTTAAAAATAAATTTTTTAATTAAAAGATTTTGAATTACAATAATCTTTTTT---GGGATTATAATATATTTTTTTATTTCT---TTAAATTTTCCTTTT---------------ATTAATTCTTTTATATATATATATATA---AATTTTTTTTTTTTTTTTTTTATTTATTCAATCATGGCTTTTTTTTTTTTAATACTTAGATATAGTTCTAATAGTATTTTTTCTATGATTTCT---------------------------------------------TTATATCGAGTTTTAATTCAAATTATTAGTTATGAGGTAGGTTTA---ATATTTTTATTT------------------------------------------------------------CTTTTGCCTAATTTAATATTAAATTCT---------TTT---------AACTTT------------------------------------------------------------------------------------------------TATTTTTATTGAAATTATAATAACAAATTA------------------------------------------------TTTTTATTTTCATTTATAATAATTTTTAGATTAGTTTTAGTT------------TCTTTAAGAGAAATAAATCGAATTCCTTTTGAATTTTTAGAAAGAGAAACAGAATTAGTTTCAGGTTTTAATGTTGAA---------------TATATATCTTCTTTATTTAGTTTTATTTTTTTAATTGAGTATGGTTTTTTTTTATCTATAATAATTATAATTAATTTCTTTTTT---------TTGTTTCATTATTTA---------------AATATTTTATTTTTA---------TTTATTTTAATCATTTGATCT------------CGTTCTTTTATA---------------------------------------CCTCGT---------TATCGATATGATAAAATA------------TTATATTATTTT---------TGGAAAGATATTATTATAATAATTTTTTTCCTTTATATTTTTACT------------------------------------------------------------------------------------------------
>Ammothea_carolinensis
---------------------------------------------------------------------------------ATAAAATTTTTTGATTTAATATTAGTTTAT------------ATTTTA------ATAATTTTATTAGTACTAGTAGGTGTAGGATTTTTTACTTTATTGGAACGTAAAGTTTTGGGTTATGTAGGTAATCGTAAAGGTCCTAATAAGGTTATATTATTAGGTTTAGGACAACCTTTAGTTGATGGTGTAAAATTA------------TTAAGAAAGGAG---TTTATTATTCCATTTAGTTCTGTTTATTTAGTATTTATATTATGTCCTTTGTTT---ATTATTTTGTTATCTTTATTAATATGA---TTATGTTTACCTTTA---------------ATTAATCATTTTATTGATTTTAATTTT---GGGTTATTATTTTTTTTGTGTATTATTGGTGTAAGAGTGTATGCTTTAATTTTTTCTGGATGGTCTTCTAATTCTAAATATTCAATTTTTGGA---------------------------------------------AGGTATCGTGGAGTTGCTCAAACTATTTCTTATGAAGTAAGTTTA---ATGTTAGTTATA------------------------------------------------------------ATAAGTTTTATTATAATTACTGGAAGT---------TAT---------AATTTAGAATTA------------TTT---------------------------------------------------------------------TCTGTTTACCAACATAATATTTGGATAATTGTTATT------------------------------------------------ATA------ATACCT---TTGGGTATAATTTGGATGGTTTCA------------ATGTTAGCTGAGACTAATCGAACTCCTTTTGATTTTACTGAGGGGGAGTCTGAATTAGTTTCTGGTTTTAATGTTGAG---------------TATAGAGGTATCATATTTGTTTTTATTTTTATTGGTGAATATTCTAGAATTATATTTATAAGAAGTTTGTTTGTAATTTTATTTTTGGGGGGCTTAAATTAT---------ATTTATATATTTAAAGTTTTATTAATT---------ATTATATTATTTATTGTAATT------------CGGGGTACTCTT---------------------------------------CCTCGA---------TTTCGGTATGATAATTTG------------ATGTATTTAGCT---------TGAAAGATTTATTTACCATTATCAATTAATTTTTTATTCTTTTTTTTAGGGTATAAAATTTTTTTATACATATATTTATTA------------------------------------------------------------
>Amblyomma_cajennense
------------------------------------------------------------------------------------------ATTTTAAATTTATTGATCTTT------------GTAATT------ACTCTTCTTATAGCCTTATTAAGAATTGCCTTCTTTACTTTACTTGAACGTAAAATCATAGGATATTGCCAAATTCGTAAAGGTCCCAATAAATCTGGATTTCAAGGCCTTCTTCAACCATTCAGAGATGCAATTAAGTTA------------TTTAGAAATGAA---ATAAATTTTATATTTTACTTAAATGTAATTCTTTATTTAGTTTCTCCTATTTTA---AGAATTTTTATAATGTTAATACTTTGG---ACAATTTTTTATTTT---------------AAAAGCAATTTATTAAACATAAATTTA---TCTTTAATTTTTTTTTTATGTATTTCAAGAATAAGAAGTTATTCGATTTTGTTTGGAGGTTGATCATCAAACTCTAAATATTCTTTAATTGGG---------------------------------------------GCATATCGAGGTTTTGCACAAATTATTTCCTACGAAGTTAGAATA---GCTATAATTTTA------------------------------------------------------------ATCAGATTTTCCTTATTAGTTGAAAGA---------TAC---------TCGTTCAATAAA------------TTT---------------------------------------------------------------------TTATTAATTCAA---GAAAATTTTAGAGTTTTTATT------------------------------------------------AGT------TTTCCAATTATTGGAATAATCTGACTAATTGTT------------CTAATAGCAGAAACTAATCGAACTCCTTTTGATTTAGCTGAAGGAGAGTCTGAATTAGTTTCTGGATTTAATATTGAA---------------TACGGTTCATGACTTTTTGCTATTATCTTTATATCAGAATATGGAATAATTATTTTAGTTAGTTTAATTACAAATTATATATTATTTGGATTTTATTATACA---------AATAATTTA---ATTACATTATTTTTA---------ATAATTATATTTATTTTAATT------------CGAAGAACATTC---------------------------------------GTGCGG---------TATCGGTATGATAATTTA------------ATAATAATAGCA---------TGAAAAACTATTTTACCTGTGGTCATTTTTTTTTTTTTCAGAATAATATTTTTGATAGTTTTCATTTTGAACAGTTTTTGCATCAATTTT---------------------------------------------------
>Allothyrus_sp.
---------------------------------------------------------------------------------------------TTGTTATATTTAAGTTTT------------ATTATA------ATTTTAGTTTGTGTTTTAGTATCAGTAGCATTTTATACTTTATTAGAACGAAAAGTTCTTGGTTATATTCAATTACGTAAGGGTCCTAATAAAGTTGGGATTATTGGTATTCTTCAACCTTTTTCTGATGCAGTAAAATTA------------TTTATGAAAGAG---CAGAATTTTTTATTTATTTATAATATATTAATTTATTTAATAGTTCCTGTATTA---GCTTTATTTTTAATACTATTATTTTGA---TTAATTTTTCCTTGA---------------AGATTTTTTCAGATAGAAATAGATTAT---GGGTTAGTTATAATATTATGTATTTCTAGATTAGGAGTATATGTTATTTTAGGAGGAGGATGAGCATCAAATTCAAAGTATTCTTTATTAGGT---------------------------------------------GCTTATCGGGGAGTTGCTCAAGTTATTTCTTATGAAGTTAGAATG---TCAATAATTTTA------------------------------------------------------------ATTGGAATTGTTATATTTATTAGAAGT---------TAT---------AATTTAAATTTA------------ATT---------------------------------------------------------------------ATTAATTTTCAA---AAAAGATTATGAATATTATTT------------------------------------------------GGG------TTTATTTTTAGATTTAGAATTTGAATTGTTACT------------GGATTAGCTGAAACTAATCGTACTCCTTTCGATTTTGCTGAGGGAGAATCTGAATTAGTTTCAGGATTTAATGTGGAA---------------TATAGAGGAGGGGGTTTTGCTATATTATTTATAGCAGAATATGGAAATATAATTTTTATGAGAATGGTTACTGCTATTATATTTTTTGGGGGTAAAGGGTTT---------TTTATAATA---AAAATTATATTAATT---------ATATTTTTATTTTTATGAGTA------------CGAGGAACATTT---------------------------------------GCTCGG---------TATCGTTATGATAATTTA------------ATAATATTAGCT---------TGGAAAATTATTTTACCTTATAGAATTTTTGTATTATTTTTTATAGTTTTATTTAAAATATATTTATTGATA---------------------------------------------------------------------
>Aculus_sp.nov._Z388
---------------------------------------------------------------------------------------------------ATTTTGAAGTTT------------TTATTT------TTAGTGGTTCCCTTTCTTATTTCTGTAGCGTTTTTTACTTTGTTAGAGCGTAAAGTGTTAAGTATTGTTGGGTTTCGTCTCGGCCCTACTAAATGTTCTTTCTTTGGTTTGTTGCAGCCTATTAGAGATGCAGGAAAGCTT------------TGTAATAAAAGA---ATTAATTTCTTGTTCAATTATTCTTTTTTTTTTTATTATTTGTCTAGCAGGTTA---TTTATGTTAAGAGCTGTTTTAATTTGA---TTTTGTGTTTTTAGA---------------GAACCCTGCCCCGTTTCATTAAAATTA---AGTTTTATTTTTTTTATGTTGGTTTTGGGCTTTAATTCTCTGAGGTCGATTCTTTGTGGGTGGTCGGTATTTAGAAAGTTTTCTCTTATTGGC---------------------------------------------AGTCTCCGGTCTGTATCTCAGCTGATTTCTTATGAGTCTGTACTC---TATGTTTGTTTT------------------------------------------------------------TTTTTTTTTGTTTTTTTTTTTTTCAAT---------TTT---------AATATTTATTCT------------ATT---------------------------------------------------------------------AATTTT---TATCCTTTGCTC---------TTCTTT------------------------------------------------CTTCTTCTTTGTCCCTTTTTATTTTATTGTTGAGTCCCTTCT------------GTTATTGCAGATTTGAATCGAAGACCTTTTGATTTTTCTGAAGGAGAGAGGGAGTTGGTTAGGGGTTTTAATACTGAA---------------TTCGGTTCAATTGGCTTTACTTTAATTTTCTTATCCGAGTATAGGAATATTTTGTTTTTTTGTTCTTTTACTTCTTTTTTGTTCTTTTCTGGT------GGATTTCTTCTT------------TTTTTTGTTTTAACT---------TCTTTTTTTATTATTTGAATT------------CGGTCTGTACTA---------------------------------------CCTCGG---------TTTCGTTTCGATAAGTTA------------ATAATGATTTGT---------TGAAAGTTTTTTATTCCTTTTTCCACT---TTCCTTTTTTGTTTACAAATAATATTTTTTCTG------------------------------------------------------------------------------
>Aculus_sp.nov._Z316
------------------------------------------------------------------------------------------TTGGTGTATTTAATAAAATTC------------TTATTG------ATTTTACTTCCTAGGCTTATTTCCGTAGCTTTTTTTACTTTGTTGGAGCGTAAAGTTTTAGGATTGGTAGGTTATCGATTAGGCCCCTTTAAAGTTTCTTATGGAGGGGTCTTACAGCCAATTTCTGATGCTGGTAAATTA------------ATAAATAAAGAA---ATTAATTCTTTGGGAAACTTTTCCATTTTTTTCTATTATTTTAGCTCTTTTTTT---CTTTTTTTTTGTAGAATAATTTTTTTT---TTTCTTCTCAGGCCT---------------TTTTCTATCTCTTTTACTTTCAAAGTC---AATTTACTTCTACTTTTTCTAGTTTTAGGTTTTAATAGTTTAAGTTCCATTTTTTCTGGCTGAAGAACTTTAAATAAATTTTCATTATTAGGC---------------------------------------------AGGCTTCGTACTGTATCTCAATTAATTTCTTACGAAGTCGTTATT---TATGTTTGTTTT------------------------------------------------------------TTCTTCTTTCTTTTTGTTTATTATAGC---------TTT---------GACTTT---TTT------------GTT---------------------------------------------------------------------TTTTTT---TATTCTTTATCT---------TTATTT------------------------------------------------TTTTTCTTTTTTCCTTTTCTATTCTTTTTTTGATTTCTTAGA------------GTTTTAGCAGAGTTAAATCGGACACCTTACGATTTTTCTGAAGGAGAAAGAGAACTAGTCAGGGGTTTTAATGTTGAA---------------TTTGGTTCTAGCTGTTTTACTTTAATTTTTTTAGCCGAGTATGGGAATATCTTTTCTTTTATAATTTTAACTAGATTTATTTTTTTTTCTACT---------ATGATTATT------------TATTTTATTTTTTTC---------TTTTTTTTCATTATTTGGATT------------CGCTCAGTCCTG---------------------------------------CCCCGT---------TATCGTTTCGATAAACTA------------ATAGGTTTATGT---------TGGAAGATTCTTCTCCCCCAATTAGGG---TTGGTTCTAATTTTTTTTTGTTTATTTCTATTT------------------------------------------------------------------------------
>Aculus_sp.nov._HEN16
------------------------------------------------ATTTTAATATGGTTTTACCTCTCAAGAATAATTTTTCTTTCTTTATGTTAT---------TTT------------TTATTA------GCCGCCTTACCGGTACTTATTTCTGTTGCTTTTTTTACTCTTTTAGAACGAAAACTCCTTAGAGTTGTCGGGTTCCGACTAGGCCCTTACAAAGTATCTTTTTTAGGTATTCTTCAACCCATTGGGGATGCAGTTAAACTA------------GCTAGTAAGAGA---ATTAACTCCTTGAGAAGTTTTTCTCTCTTTTTTTACTATTTTTCTTCTATTTTT---ATAATCACAATAAGGCTGTGTCTTGTT---TTATGTCTGAATGTC---------------AATCCCTCTCCTTTCTCTATTAAGCTC---ACTCTTCTTCTTTTTCTTTTAATTCTAGGTTTCAACTCTCTCAATTCCATTCTTGCTGGGTGGAGGGCCTATAGAAAATTTTCTTTAATTGGA---------------------------------------------TGTGTTCGTACTGTTTCCCAACTTATCTCCTATGAAGCAGTATTG---TATCTGTGTCTT------------------------------------------------------------TTTTTCTTAGTTATTTGCTACAGAACT---------TTT---------GACCTGAACATA------------TTT---------------------------------------------------------------------AGTTAT---TATCCTTTACTT---------ATCAGG------------------------------------------------GGCTTTTTATTCTTACCTTGTTTTTTTATTTGGATTCCTGTT------------ATGCTAGCAGAGCTAAACCGTACACCTTATGACTTCTCTGAAGGAGAAAGAGAGTTAGTTAGAGGGTTTAACACTGAA---------------TTTGGTTCAGGGTGTTTTACTCTAATTTTCCTAGCTGAGTACGGAAGGATAGTTTTTTTCTGTCTCCTTTCTAGAGTTTTATTTTTTTATCCA---------GTTTTCATC------------CTCTTTTTTTTTTTT---------TTTTTTTTTTTTAATTTGGGT------------TCGTTCAGTTCT---------------------------------------TCCTCG---------CTTTCGGTTTGA------------------------------------------------------------------------------------------------------------------------------------------------------------------------------------
>Aculus_sp._GZ134
------------------------------------------------------------------------------------------ATGGTTTCAGTAAGAAAATTT------------CTTCTC------TTGGTCATCCCTGCGTTGATTGCAGTAGCTTTTGTAACTCTTTTAGAGCGGAAAATTTTAAGCTTGGTGGGGATTCGGTTGGGACCTAATAAAGTTTCTATGAGAGGTATTCTTCAGCCTGTGGCTGATGCTGTGAAACTC------------TCTAATAAAAGA---GTTAATATTCTGACTAATTTTTCTTTTCTATTTTATTATGTTTCTTCTATCTTT---ATGATTTTTATAACTCTTATTTTATTT---TCTTGTTTATTTTCT---------------TTTCCTTCCCCTCTCTCTCTAAAGTAC---ACTATTCTTTTCTTTTTTTTAGTTTTAGGCTTTAACTCTTTCAATTCTATTTATTCAGGTTGAAGATCTTTCAGTAAGTTTTCATTAATTGGG---------------------------------------------AGAATTCGAACAGTTTCGCAATTAATCTCTTATGAGGGGGTACTT---TATTTCTGTCTT------------------------------------------------------------TTCGTGGTTGTACTAATTTTTTGCACT---------TAT---------GATTTTGGATCC------------TTT---------------------------------------------------------------------ATTTAT---TTGCCTGTCAAA---------GCATTT------------------------------------------------TTTCTTATTTTAATTCCTTGTTTTTATATCTGGGTCCCTACT------------TTTTTAGCTGAATTGAATCGCACGCCTTATGATTTTTCAGAGGGAGAGAGGGAACTAGTGAGGGGGTTTAACACAGAG---------------TTTGGTTCTTCTTGTTTTACTCTAATCTTTTTAGCTGAGTATGGGAATATTATTTTTTTTTGTTTACTAAGTTCCTTTCTTTTTTTTTGTTTA---------AATTTTTTT------------TTTTTTTTTTTTCTT---------GTCTTTTCCGTTATTTGGTTT------------CGCTCTGTTCTC---------------------------------------CCTCGT---------TTTCGGTTTGACAAACTT------------ATAACTCTCGCT---------TGAAAGTTTTTTATTCCCTTTTTAACC---TTTTTTTACCTCTCTTTATTTTTTTTTATCTGC------------------------------------------------------------------------------
>Aculus_schlechtendali_CA18
------------------------------------------------------------------------------------ATTAATCTTTTTTTTGGAACGTGTTTT------------TTATTA------TCCGTTTTACCTTTGTTAATCTCTGTCGCTTTTTTCACTCTCTTAGAACGTAAACTTCTGAGAATCGTAGGATCCCGTTTAGGACCCTTTAAGGTATCGATATTAGGGATCTTGCAACCTATTGGGGATGCTGTCAAGCTT------------GCCAACAAGAGA---GTTAATTACCTGAGAAGATTCTCTCTCTTTTTTTACTATCTCTCTTCTATTTCG---ATAATTGTTATAAGACTCACATTGATT---CTTTGTTTAAATGTC---------------AGCCCTTCCCCCGTTTCCACTAAATTC---CCGCTTCTACTTTTCCTATTAGTTTTGGGCTTCAACTCTCTTAACTCTATTCTAGCTGGGTGGAGGGCGTATAGAAAATTTTCTTTAATTGGA---------------------------------------------TGTGTTCGAACAGTGTCTCAACTTATTTCCTATGAAGCAGTTTTG---TATCTGTGTTTG------------------------------------------------------------TTCTTTTTAGTGATTAGTTATAGAACT---------TTT---------GATCTAAGAGGC------------TTC---------------------------------------------------------------------ATAAGG---TTTCCGCTTTTT---------CTTAGG------------------------------------------------GGGGCTACGTTTTTCCCTTGCTTGTTCATCTGAATCCCGGTC------------ATATTAGCCGAACTCAACCGGACTCCGTATGATTTCTCCGAAGGAGAAAGAGAGCTGGTGAGAGGGTTTAACACCGAG---------------TTCGGATCTGGTTGTTTTACTTTAATTTTTCTAGCTGAATATGGCAGAATAGTGTTCTTTTGCATTTTATCCAGTATTCTCTTTTTTTATCCT---------GCATTTTTC------------TTTTTTTTTTTTTTT---------TTTTTTTTTTTTAATTTGAAT------------TCGATCTGTCTT---------------------------------------ACCTCG---------CTTTCGATTCGACAAGTT------------AATGGGCCTAGC---------TTGAAAGTTTATAGTCCCCTATTTAAC---TTTTGTATATGTTACTTTTATTACTTTTTTAGTGTAAGC------------------------------------------------------------------------
>Aculus_populi_HEN13_MT1
---------------------------------------------------------------------------------------------ATTTTTTTACTAAAATTT------------CTGATC------CTGATTATCCCTGTTTTGGTAAGGGTTGCATTTTTGACTTTGATGGAACGCAAGCTCCTCAGTCTCACGGGTTTACGACAAGGTCCTAACAAGGTGTCTGTTGGCGGGTTTCTTCAACCTATCGGCGACGCGTTTAAGTTA------------TCTAATAAGAGA---ATTAATTCAGTGTCTAACTTTTGTTGAATTATTTATTATTTCTCTTCTTTTTCT---ATGATTTTAATGTCTCTATCTTTATTT---TCCAGGGTAATTTGC---------------TTCCCCTCTCCTCTGCACGTCAAGTTT---TCATTCATGCTTCTTCTATTGGTTCTAGGTCTCAATTCTCTAAATTCTGTCCTATCAGGATGGAGGACTTACAGAAAGTTTTCTTTACTAGGT---------------------------------------------AGAATTCGTACAGTATCTCAGCTAATCTCTTATGAGGGGGCTCTC---TATCTTTGCTTC------------------------------------------------------------TTCTTTCTTTGTTTAGTTCTCTGTAGT---------TTT---------GATTTATCTACT------------TTG---------------------------------------------------------------------ATATTT---TTTGACCCTAAT---------ATTTTG------------------------------------------------GGTTTTTTATTTGTTCCCACCCTTTACATTTGGTTTCCCAGA------------TTTCTAGCTGAATTGAATCGCACCCCCTATGATTTTTCGGAAGGGGAAAGAGAGTTAGTTAGGGGGTTTAATACTGAA---------------TTTGGATCTTCTAGTTTTACTTTAATTTTTTTAGCTGAATACGGCAGAATTTTCTTCTTTTGTCTGTTGGGGGGTTTTCTATTTTTTTCTGGT---------TATTTTATC------------TTTTTTTGCATTCTC---------ATTTTCATAGTCATTTGGTTT------------CGATCTGTCCTC---------------------------------------CCTCGA---------TTCCGGTTTGATAAACTT------------ATATATCTTTCT---------TGAAAGTTTTTTATTCCTTTTCTCACA---TTCTTCTATTTAATTTGCTTTTTTTTCATTATT------------------------------------------------------------------------------
>Aculus_ligustri_HEN33
---------------------------------------------------------------------------ATATTCTCTTCTAATCTTTCTTTT---------TTT------------TTTATT------TCTATTGTACCTGTTTTGTTATCGGTAGCATTTTTTACTTTACTAGAACGCAAACTTTTAAGTGTGGTAGGTTTTCGGTTGGGCCCTTACAAGGTCTCTTTCTTAGGGCTCCTCCAACCTGTGGGTGATGCAGTTAAATTA------------GCTAATAAAAGT---GTTAATTACTTAAGAAGGTTTTCTCTTTTTTTTTATTACACCTCTTCTTTGTTT---ATAATTACCATAAATCTTTGCTTATTT---TCTTGTCTGAATATT---------------AACCCTTCACCTGTAAGTTTAAAGCTA---ACTTTATTGTTTTTTCTTATAATTTTAGCTTTTAATTCCCTTAATTCTATTCTAGCGGGGTGGAGAGCCTATAGAAAATTTTCTATAATCGGG---------------------------------------------TGCATTCGTACTGTGTCGCAGCTTGTTTCCTATGAAGCCGTTCTT---TATTTATGCCTC------------------------------------------------------------TTTTTTTTAGTAATTTGTTTTAGTTGT---------TTC---------GAGATAGGGGTC------------GTT---------------------------------------------------------------------AGAATG---TACCCTCTTTTT---------TTTAGT------------------------------------------------GGGTTGCTCTTTCTTCCTTGTTTGTACGTTTGGCTGCCTGTC------------ATGTTAGCTGAATTAAATCGCACTCCCTATGATTTCTCTGAGGGTGAGAGAGAATTGGTCAGAGGTTTTAACACAGAG---------------TTTGGCTCAGGCTGTTTCACTCTTATCTTCCTGGCTGAGTACGGGGGAATAGTTTTTTTTTGTTTGCTAACTAGTATTCTCTTTTTTTACCCA---------ATTTTTCTT------------TTTTTTTTTTTTTTT---------TTTTTTTTCTTAGTTTGAGCT------------CGGTCAGTCCTT---------------------------------------CCTCGA---------TTTCGTTTTGATAAATTG------------ATAAGCCTAGCT---------TGAAAATTTTTAATTCCCTACCTAACT---TTTGTGTATTGTTCTTTCTTATTTTTT------------------------------------------------------------------------------------
>Aculus_ichnocarpi_GZ124
------------------------------------------------------------------------------------------ATGGTTTCAGTAAGAAAATTT------------CTTCTC------TTGGTCATCCCTGCGTTGATTGCAGTAGCTTTTGTAACTCTTTTAGAGCGGAAAATTTTAAGCTTGGTGGGGATTCGGTTGGGACCTAATAAAGTTTCTATGAGAGGTATTCTTCAGCCTGTGGCTGATGCTGTGAAACTC------------TCTAATAAAAGA---GTTAATATTCTGACTAATTTTTCTTTTCTATTTTATTATGTTTCTTCTATCTTT---ATGATTTTTATAACTCTTATTTTATTT---TCTTGTTTATTTTCT---------------TTTCCTTCCCCTCTCTCTCTAAAGTAC---ACTATTCTTTTCTTTTTTTTAGTTTTAGGCTTTAACTCTTTCAATTCTATTTATTCAGGTTGAAGATCTTTCAGTAAGTTTTCATTAATTGGG---------------------------------------------AGAATTCGAACAGTTTCGCAATTAATCTCTTATGAGGGGGTACTT---TATTTCTGTCTT------------------------------------------------------------TTCGTGGTTGTACTAATTTTTTGCACT---------TAT---------GATTTTGGATCC------------TTT---------------------------------------------------------------------ATTTAT---TTGCCTGTCAAA---------GCATTT------------------------------------------------TTTCTTATTTTAATTCCTTGTTTTTATATCTGGGTCCCTACT------------TTTTTAGCTGAATTGAATCGCACGCCTTATGATTTTTCAGAGGGAGAGAGGGAACTAGTGAGGGGGTTTAACACAGAG---------------TTTGGTTCTTCTTGTTTTACTCTAATCTTTTTAGCTGAGTATGGGAATATTATTTTTTTTTGTTTACTAAGTTCCTTTCTTTTTTTTTGTTTA---------AATTTTTTT------------TTTTTTTTTTTTCTT---------GTCTTTTCTGTTATTTGGTTT------------CGCTCTGTTCTC---------------------------------------CCTCGT---------TTTCGGTTTGACAAACTT------------ATAACTCTTGCT---------TGAAAGTTTTTTATTCCCTTTTTAACC---TTTTTTTACCTCTCTTTATTTTTTTTTATCTGC------------------------------------------------------------------------------
>Aculus_huzhongsalixus_HEN37
---------------------------------------------------------------------------------------------------ATTTTGAAGTAT------------CTTCTT------CTTTTAATTCCTCTTTTAATTTCTGTGGCTTTCTTAACTTTGGCTGAACGTAAGTTATTGAGGTTGGTAGGGCTCCGAGTAGGTCCTAATAAGGTTTCTTTTTCAGGTTTACTCCAGCCTCTTGGAGACGCAGCAAAATTA------------ATAAATAAAAGA---GCTAATGTGCTTAGAAATTTTAATCCTTTATTATACTATTTGTCCACCTTCTTT---ATGCTTTCTCTCAGTTTGGGAATCGTT---AGGTGCCTTTTTTTA---------------TACCCCTATTCGGTCTCTATCAAATTT---TCAGTTCTTCTATTTTTTTTGGTCTTAGGTTTTAATTCTTTTAACTCTATAATCTCTGGTTGGAGTACTTTTGGAAAGTATCCTTTGGTGGGA---------------------------------------------AGGCTCCGGACCGTCTCTCAGTTAATTTCTTATGAAGCCGTTTTA---TATGTTTGTTTA------------------------------------------------------------TTTACTTTAATTCTATATAACCTGAGA---------TTT---------GATTTCTCTTCT------------TTT---------------------------------------------------------------------GTTTTT---CTCCCTTTTGAG---------TATTCC------------------------------------------------TTTTTGATGCTACTTCCTTGTGTTTATATTTGGTTTCCTAGG------------TTTTTAGCTGAATTAAATCGTACTCCTTTTGATTTTTCCGAAGGGGAAAGAGAATTAGTAAGAGGTTTCAATACTGAT---------------TTCGGATCTGTTGGTTTTACTCTCATTTTTCTATCTGAATATTTTAATATTATTTTCTTTTGTATCCTTACTTCTTTTCTATTTTTTGATCAT---------CTTATTTTT------------TATTTTTTTCTTCTC---------ATTTTTTTTGTTATTTGAATT------------CGATCGGTTCTA---------------------------------------CCTCGC---------CTTCGTTTCGATAAGTTG------------ATAGGGTTGGCA---------TGGAAATCTTATATTCCTGTAATAACT---TTATACCTTCTTTATTTAGGATTTTGTATTTTT------------------------------------------------------------------------------
>Aculus_bambusae_SD15
---------------------------------------------------------ATTTTAGAAAGGTTAGACCCTCTAATTTTGGTTTTAATTTATGTGCTCAAATTT------------TTATTG------ATTCTTCTTCCTCCTTTAATTTGTGTTGCTTTCTTCACTCTTTTAGAACGTAAAGTTTTAAGCATCGTCGGTTTTCGGTTAGGGCCTAATAAAGTTTCTTTTATAGGAATTCTACAGCCTATTGGAGATGCTCTGAAACTA------------TCTAATAAAAGG---GTAAATTGTTTAAGTAGTTTTTCTAATTTTTTTTACTATTCCTCTTCTTTTGTT---ATGCTTTTGATAAGACTTCTCCTTTTT---CTTTGTTTAAATATA---------------AGCCCTAATTTTTTTTTACTTAAATTT---TCTCTTTTAGTTTTCTTATTAATTTTAGGTTTTAACTCTCTTAATTCTATTTTTTCTGGATGGAGTTCTTATAGAAAGTACTCTTTAATTGGG---------------------------------------------AGAATTCGTACAGTTGCTCAACTTGTTTCTTATGAGGCTGTTCTT---TATCTTTGTATT------------------------------------------------------------TTTTTTTTAGTTATTTTATATAGCTCT---------TTT---------GATGTTAGTATC------------ATACCCCCCCCCCCCCCCCCCCCCCCCCCCCCCCCCCCCCCCCCCCCCCCCCCCCCCCCCCCCCCCCCCCCCCCC------------------------------------------------------------------------------------------------CCCCCCCCTTTTTTATGATAC------------------------------------------------------------GGCGACCACCGAGATCTACACTCTTTCCCTACACGACGCTCTTCCGATCTGTTTGGTTCGGGATGTTTTACTCTTATCTTTTTAGCCGAGTATGGAAGAATTGTTTTTTTTTCTCTTCTTACTTCTTTTTTCTTTTTTTACCCT---------CTCTTCTTT------------ACCTTCTTCTTTTTT---------TTTTTTTTTATTATTTGGATT------------CGTTCAGTTCTT---------------------------------------CCCCGA---------TTTCGTTTTGATAAGCTT------------ATAAACCTTTCT---------TGAAAATTTTTTATTCCTTTCTTAACT---CTTGTTTATTTGCTTTTAGTTATGTTTGTTGTT------------------------------------------------------------------------------
>Aculops_taihangensis_Z289
---------------------------------------------------------------------------------------ATTTTTTTGTGTTCCATTAAATTC------------TTACTA------GTAGTAGTTCCAGGATTGGTTTCTGTTGCTTTTTTGACTTTGTTGGAGCGTAAGGTTTTAAGAATTGTAGGGTTTCGCTTAGGTCCTAATAAAGTTTCCTTTTTGGGTCTTCTCCAACCCGTAAGCGATGCTTTGAAGTTA------------AGAAATAAATCT---TTAAATCACCTTTCTAATTTTTCTTTTTTTTTTTATTACATTTCTTCTTGTTTT---ATGTTTTCTATAAGTGTATTTGTCTAT---TCTTCCTTGTTTTCT---------------TCTCCTTCCCCCTCTTTTCTGAAGTAT---AGATTAATTTTTTTTTTCATTTTTTTGGCTTTTAATTCTCTAAATTCCATTTTAACTGGTTGAAGAACCTTTTCTAAGTTTTCTCTTATAGGG---------------------------------------------AGTATTCGTACGGTCAGTCAGCTTATTTCTTACGAAGTATCTCTT---TATCTCTGTTTC------------------------------------------------------------TTTTTCTTAGTG---------AGATTT---------TTT---------GGATCTTTTGAT------------AGA---------------------------------------------------------------------GGTCTT---TTTTTAAAAAGAGAGAAAGTATTATTT------------------------------------------------GCTATTTTGATTTTACCGTGTCTGTATATTTGAGTACCTTCT------------ATTCTTGCGGAGTTAAATCGGACTCCTTTTGATTTTTCTGAGGGAGAGAGAGAATTAGTGAGAGGATTTAATACAGAA---------------TTTGGCTCATCTTGTTTCACTCTTATTTTTTTAGCTGAATATGGAATAATTGTTTTTTTTTGCCTGCTCAGTTCTTTTTTTTTC------------TCTTCAGGTCTCTTC------------TTTTTTGCTTTTTTC---------GTTTTATCTGTCTTATGGTTC------------CGTTCGGTGCTC---------------------------------------CCTCGA---------TTTCGTTTCGATAAGTTG------------ATATATTTAGCT---------TGAAAGTTTTTTCTCCCCTTTCTCACT---CTTTTTTTTGTTTATTTTTATGTTACTCTTTTTTTT---------------------------------------------------------------------------
>Aculops_sp.nov._Z332
------------------------------------------------------------------ATGGGTTTCCTCTTGAGAGTGTTCCTTATTTCTATTTACAATTCC------------TTAATT------TTAGCTGTCCCCCTCTTAGTGTCGGTCGCCTTTTTGACCCTTTTGGAACGTAAGCTCTTAAGCTTGGTAGGCTCTCGTGTGGGGCCTAATAAGGTTTCCTTTATCGGTATTTTACAACCTTTAGGGGATGCCGCCAAGTTG------------GCGAATAAAGAA---ATTAATTTCCTTACTAATTTTTCCTTATTTTTTTACTATCTTAGTTCTGGCTTT---ATGATGTTTAGCAGAATTGTTTTATTT---AGAAGAATCTTTTTG---------------GATCCCAGGTTCGTTTCCTTCAAATTT---AGGGTTGTAATGATTCTTTTGGTTTTGGGATTCAACTCTTTAAATTCTATTGTTAGAGGTTGGAGTACTTTTAGCAAGTTCTCTTTGATTGGA---------------------------------------------AGACTTCGGACTGTCAGTCAATTGGTTTCTTATGAAGCTTCCCTT---TATTTATGTTTT------------------------------------------------------------TTTATTTTTATTCTTATGTATTTAAGA---------TTT---------GATATGTTCGAT------------TTC---------------------------------------------------------------------TTTAGT---TTGCATATTTCC---------CTTCTT------------------------------------------------TTTATTTTCGTACCCGTTCTTGGTTACATTTGATTCCCAACT------------TTTTTGGCAGAGCTCAATCGGACTCCATATGATTTTTCTGAGGGTGAAAGAGAACTGGTTAGGGGTTTTAACACAGAA---------------TATGGTTCTGGGGGGTTTACTCTGATTTTTCTGGCTGAATATGGTAATATTATCTTTTTTTGTGTTCTTTCTGGTGTTTTTTTCTTTTCCAAT------------CTTTTA------------GGAATTTTTTATTTC---------TTTTTTTTCGTTATCTGAATT------------CGTTCGGTCCTT---------------------------------------CCTCGA---------TTTCGGTTTGATAAGCTT------------ATGTCCTTGGCT---------TGAAAATTTTTTATTCCTTTTTGTACT---TGCTGCTTTCTTTTTTATTTTGTTCTGAGGTTG------------------------------------------------------------------------------
>Aculops_sp.nov._CA13
---------------------------------------------------------------------------------TTGCTTAATTTTTCTAGT---------TTT------------CTTTTA------GTTTGTTTACCTGCTTTGATTTGTGTTGCTTTTTTTACTCTTTTGGAGCGTAAATTATTAAGTGTGGTAGGGACCCGTTTAGGGCCTTATAAAGTTTCTTTTCTTGGTATCCTCCAACCTATTGGTGATGCTGTGAAATTA------------TCCAATAAGAGG---GTTAATTGTCTAAGAAGATTTTCTTATATTTTTTACTATATTTCTTCTATCTTC---ATGATTCTTATAAGAGTCCTCTTATTT---ACTTGTTTGAATTTT---------------AGGCCTTCACCTATCTCTTTTAAGTTT---TCAATTTTACTTTTTCTTCTGATCTTAGGATTTAATTCTTTAAATTCAATTTTAGCCGGATGAAGGGCTTACAGAAAGTTCTCTCTAATCGGG---------------------------------------------AGGATTCGTACTGTTTCTCAGTTGATTTCTTATGAAGCAGTGTTG---TATCTTTGTTTA------------------------------------------------------------TTTTTTTTAGTACTTTTTTTTAGGAGT---------TTT---------GACTTGAATATA------------TTT---------------------------------------------------------------------TTCTGT---TTTCCTCTGTAT---------ATGAGA------------------------------------------------GGAGTTTTTCTGATTCCCTGCTTATATATTTGGTTGCCGACC------------ATATTGGCAGAGTTAAATCGTACTCCTTACGATTTCTCTGAAGGAGAAAGAGAGCTTGTTAGAGGTTTTAATACTGAG---------------TTTGGTTCCGGTTGTTTTACCTTGATTTTCCTGGGGGAGTACGCTAGCATAATTTTCTTTTGTTTACTTTCAAGCTTTCTGTTTTTTTTTCCT---------TTTTCTTTT------------CTAATTTTTTTTTTT---------TTTTTTTTTTTAATCTGGTTA------------CGTTCCGTCCTT---------------------------------------CCCCGC---------TTCCGTTTCGATAAGTTA------------ATAAGTTTAGCT---------TGAAAATTCTTTATTCCTTTCTTAACT---TTCTTTTATCTTTTAGTTCTTTTATTCTCTTTC------------------------------------------------------------------------------
>Aculops_sp._CA47
---------------------------------------------------------------------------------------------ATTACTCTTTTAAAGTTT------------ATCTTT------TTGCTCATTCCTTGTCTAATTTCGGTGGCTTTCATTACTTTGATCGAGCGGAAAATTTTAAGTCTAGTGGGGGTCCGTGTTGGACCGAATAAGGTTTCTTTTCTTGGCATTCTCCAACCTATTGGAGACGCTGTGAAGCTT------------TCTAATAAGCAA---AGAAATAGGTTAGTCAATTCTTCTTCTTTTTTTTACTATTTCTCTTCAGGCATG---ATAATTTTCAGTGCTTTGATGGTTTAT---TTCTGTATTTTTTCT---------------GATCCTTGTCCTGTTTCTTTTAAGTTC---AGAGTTTTGATCTTCCTCGTCTTTCTCTCGTTGAATTCCTTGAACTCTATTTTAAGTGGGTGGAGTGTTTTTAGTAAATACTCTCTTATTGGA---------------------------------------------AGGGTTCGAACTGTTTGTCAGTTAATTTCTTATGAGGCCCCTCTT---TATTTGTGTTTT------------------------------------------------------------TTTTTCTTAGTTTTATTTTACTCCTCT---------TAC---------GATTTCTCCCAA------------TAT---------------------------------------------------------------------CTTTAT---TATAAAACTTTT---------TTATTC------------------------------------------------TTTTTTATTGCCCCCATTTGTTTGTATATCTGGGTGCCTTGT------------ATATTAGCGGAGTTGAACCGTACACCTTTTGATTTTTCTGAGGGTGAAAGAGAATTAGTTAGAGGCTTTAATACTGAC---------------TTCGGCTCGGCTTCTTTTACTCTTATCTTTTTAGCTGAGTATGCTAATATTATCTTTTTTTCTTTACTTAGGGGCTTTCTATTTTTTTTTAGG------------GCTTTT------------TCCGCTTTTCTTTTC---------TTTTTTTTCATTATTTGGATT------------CGGGGTGTTTTG---------------------------------------CCCCGG---------TTTCGCTTCGATAAGCTA------------ATAAGAGTCTCT---------TGAAAAGTTTTTATTCCTTTCCTGACA---TTTTTCTTTCTTCTTTTTTTAGTTTTCTTTTGT------------------------------------------------------------------------------
>Aculops_sinensis_HEN18
---------------------------------------------------------------------------ATATTCTCTTCTAATCTTTCTTTT---------TTT------------TTTATT------TCTATTGTACCTGTTTTGTTATCGGTAGCATTTTTTACTTTACTAGAACGCAAACTTTTAAGTGTGGTAGGTTTTCGGTTGGGTCCTTACAAGGTCTCTTTCTTAGGGCTCCTCCAACCTGTGGGTGATGCAGTTAAATTA------------GCTAATAAAAGT---GTTAATTACTTAAGAAGGTTTTCTCTTTTTTTTTATTACACCTCTTCTTTGTTT---ATAATTACCATAAATCTTTGCTTATTT---TCTTGTCTGAATATT---------------AACCCTTCACCTGTAAGTTTTAAGCTA---ACTTTATTGTTTTTTCTTATAATTTTAGCTTTTAATTCCCTTAATTCTATTCTAGCGGGGTGGAGAGCCTATAGAAAATTTTCTATAATCGGG---------------------------------------------TGCATTCGTACTGTGTCGCAGCTTGTTTCCTATGAAGCCGTTCTT---TATTTATGTCTC------------------------------------------------------------TTTTTTTTAGTAATTTGTTTTAGTTGT---------TTC---------GAGATAGGGGTC------------GTT---------------------------------------------------------------------AGAATG---TACCCTCTTTTT---------TTTAGT------------------------------------------------GGGTTGCTCTTTCTTCCTTGTTTGTACGTTTGACTGCCTGTC------------ATGTTAGCTGAATTAAATCGCACTCCCTATGATTTCTCTGAGGGTGAGAGAGAATTGGTCAGAGGTTTTAACACAGAG---------------TTTGGCTCAGGCTGTTTCACTCTTATCTTCCTGGCTGAGTACGGGGGAATAGTTTTTTTTTTGTTTGCTAACTATTATTCTCTTTTTTTACCC---------AATTTTTCT------------TTTTTTTTTTTTTTT---------TTTTTTTTTCTTAGTTTGAGC------------TCGGTCAGTCCT---------------------------------------TCCTCG---------ATTTCGTTTTGATATATT------------GATAAGCCTAGC---------TTGAAAATTTTTAATTCCCTACCTAAC---TTTTGTGTATTGTTCTTTCTTATTTTT------------------------------------------------------------------------------------
>Aculops_sinensis_GZ38
------------------------------------------------------------------------------------------ATTTTCATTTTTTTTAAATTT------------CTTATT------TTTTTCTTACCTATTTTGATTAGGGTAGCTTTTATTACTCTTCTAGAGCGTAAGGTACTCAGATTGGTTGGAGTTCGGTTGGGCCCTAATAAAGTAAGTGTTTCAGGTTTTCTGCAACCTATTATGGATGCTGTGAAACTT------------GCAAATAAGCAG---TCTAATTTTTTGTATAATTATTCTTATTTCTTTTATTACATTTCTTCTGTTTTG---ATATTCTTTTTTTCTATAGGTTTGTGG---ACTACTATTATGAGG---------------GAGCCTATCTTTATTTGTTACAAGGTA---GGTTTACTCGTATTATTCTTAATTTTAGGTTTTAATTCTTTGAATAGAATTATTTTAGGTTGAAGTACCTATAGGAAGTACTCCCTGCTAGGC---------------------------------------------AGAATTCGGACTGTGTCTCAGCTTGTCTCTTATGAAGGTGTGTTA---TATCTATGCGTG------------------------------------------------------------TTCTTCTTTATTTTTAATTATTGTTTG---------TTT---------AATTTGTATTCC------------TTT---------------------------------------------------------------------AACTTTCAGTTTATATCTTTT---------TTT---------------------------------------------------AGATTATTAGTTCCTGTTTGCTTTTACATTTGAATTCCTACT------------TTTTTAGCAGAGTTAAACCGCACTCCTTATGACTTTTCTGAGGGGGAAAGTGAGCTCGTAAGGGGTTTTAATGTAGAC---------------TTTGGATCTTTTTGTTTTACTTTGATTTTTCTTGCTGAATATTCTAGAATTATTTTTTTTTGTTTTCTGGGCAGATTTCTATTCTTTTCCCAA------TCTCTACTTCTT------------TTTTTTTTTTTTTTT---------TTTTTTTTTGTTATTTGGTGT------------CGGTCAGTTATT---------------------------------------CCTCGC---------TATCGATTTGATAAATTG------------ATGAGGGTTTGT---------TGAAAATTTTATATTCCTTTCTTAACT---TGTGTTTTAATTTTATATTTGGTGTTCTTATTT------------------------------------------------------------------------------
>Aculops_lobuliferus_CA42
---------------------------------------------------------------------ATGAATTTTCCTCTAAAATTGTCTTTAATTTTTTTCAAATAT------------GTTATC------ATTATTATTCCGGCCTTGATTAGGGTAGCATTTGTCACTCTTCTAGAGCGTAAGATTCTCAGTCTAGTAGGACTGCGTGTAGGCCCCAATAAAGTTAGTTTAGGCGGGTTTTTGCAGCCCCTGGGAGACGCTTTTAAATTA------------GGAAATAAAAGA---ATTAATACTCTCTCTAATTTTTCTTTTTTGATTTACTATTTTTCTTCATTCTCA---ATAATTTTGTTGTCTATTAATTTATTC---TCTATTCTTTTTTGC---------------TTCCCCTCACCTGTCTCTATTAAGTAT---TCTTTTATCCTGCTTCTTTTAATCTTGGGGTTAAACTCTCTTAACTCCATCCTTTCAGGGTGGAGAACCTATAGAAAGTATTCCCTCCTTGGG---------------------------------------------AGAGTTCGGACTGTGTCACAGTTGGTATCATACGAGGGTTCTCTC---TATCTTTGTCTC------------------------------------------------------------TTTTTCTTTTGTTTAATCTTATGTTCT---------TTC---------GATTTGGGCTCC------------TTA---------------------------------------------------------------------AAATTC---TCTGATTTTTCT---------TTTTTT------------------------------------------------GGTTTAATATTAATTCCCGTAGCTTATATTTGAATCCCCAGT------------TTTCTGGCAGAACTTAATCGGACTCCTTACGATTTTTCTGAGGGTGAGAGTGAATTAGTTAGTGGTTTCAACACTGAA---------------TTTGGCTCTTCTGCTTTTACTCTTATTTTTCTGGCCGAGTATGGTAGTATCATTTTTTTTTGTATTCTAACATCTCTATTCTTTATTTATGGT---------ATTTTTCCT------------TCTTTCTTGGCTATG---------TTATACCTAGTGATTTGATTC------------CGTTCAGTATTA---------------------------------------CCTCGT---------TTTCGATTTGATAAACTA------------ATAATACTTTCT---------TGAAAGTTTTTCATTCCATTTCTAACT---TTTTTTTTTTCTCTTCTACTTTTTTTCATGGCT------------------------------------------------------------------------------
>Achelia_bituberculata
------------------------------------------------------------------------------------ATATTAATTGATCTATTGTTAATTTAT------------TTATTT------ATATTAATTTTTGTTTTAGTTGGTGTAGGCTTCTTCACACTTTTGGAACGTAAAATATTAGGTTATATTAATAATCGTAAAGGTCCAAATAAAGTAGGTATTATTGGTTTAGGTCAACCTATTTCAGATGGTTTGAAATTG------------TTTACTAAAGAA---TATTTATTCCCTTATTTATCAATTTATGGATTATTTTTTATCTCGCCTTTATTG---ATTTTTTTACTTACTTTGGTGATATGA---CTATGTATACCTTTG---------------TTAAATCATTTTTTAGATTTTAAATTT---GGGTTATTATACTTTTTATGTTTAACTAGATTAAGTGTATATGCTTTAATTTTTTCTGGATGATCATCTAACTCTAAATATTCTATCTATGGT---------------------------------------------GCTTATCGAGGGGTAGCTCAAACTATTTCTTATGAAGTGAGATTA---GCTTTAATTATA------------------------------------------------------------TTATCTTTTGTCTATTTACTAGGTAGT---------TAT---------GATCTGGAAGAT------------TTT---------------------------------------------------------------------AGGATTAATCAATGTTATTCATGGATATTTTTTTTT------------------------------------------------ATG------ATTCCC---TTAAGTTTAATGTGATTTGTATCA------------ATATTAGCTGAAACTAATCGAACTCCGTTTGACTTCACTGAAGGGGAGTCAGAATTAGTATCAGGGTTTAACATTGAA---------------TATAGGAGATTTTTTTTCGCTGTAATTTTTATTGGAGAATATGCTAGAATTTTATTTATAAGAAACTTATTTTCTATTTTATTTTTAGGAGGTTGAAGCAAT---------TTTTATATAGTAAAGGTTATATTAATA---------GTATTAATTTTTATTTTGGTT------------CGTGGGACTTTA---------------------------------------CCTCGA---------TTTCGATACGATAACTTA------------ATGTATTTAGCA---------TGAAAAGTTTATTTGCCCATAGTTATTAATTTTTTAGTATTTTATATTTTATTAAAATTATTTATTATAACTTTTATTTTA------------------------------------------------------------
>Aceria_pseudoligustri_kadono_FJ31
------------------------------------------------------------------------------ATAATTTTTTCCTTAGTTTCT---------TTT------------TTTTTA------GTTTGTTTACCAACTTTAGTTTGTGTAGCTTTTTTTACCCTGCTTGAACGTAAATTATTAGGAATTATTGGATTTCGTTTAGGGCCTTTTAAGGCCTCTTTTTTGGGAATTTTACAGCCGATTGGGGATGCTGTAAAGTTG------------TCCAACAAAAAA---TTGAATTTATTAAACAGATTTTCTTTATTTTTTTATTATTTTTCTTCTTTCTTT---ATAATTTTAATAAGTCTTTGTTTATTT---TTATGTTTGAATTTA---------------ATTCCTTTACCTATTTCTTTAAAATTT---TCTTTACTTTTTTTTCTTTTGATCTTAAGTTTTAATTCTTTAAATTCTATTTTAGTTGGGTGAAGTGCTTTTAGAAAGTTTTCTTTAATTGGG---------------------------------------------AGTATTCGTACTGTTTCTCAACTTATTTCTTATGAAGCTGTTTTG---TATATTTGTGTT------------------------------------------------------------TTTTTTGTGGTCGTATGCTATAGCTTA---------TTT---------GATTTTACTGGG------------TTT---------------------------------------------------------------------AGTTTT---TTTATAATGCCA---------ATGAGG------------------------------------------------TTCTTTTTTTTTTTTCCTTGTTTTGTTATTTGAATTCCTGTT------------ATATTAGCTGAATTAAACCGTTCTCCTTACGATTTTTCAGAGAGAGAGAGAGAATTAGTTAGGGGTTTTAATACTGAG---------------TTTGGTTCTAGGTGTTTCACCCTTATTTTTTTAGGAGAATATGGTATAATAGTTTTTTTTTGTTTGCTTACTATATTTATTTTTTTTTCTCCT---------CTTTTCTTT------------TCTTTTTTTTTTTTT---------TTTTTTTTTTTAGTTTGGATT------------CGGTCAGCTCTT---------------------------------------CCTCGA---------TTTCGTTTTGATAAATTA------------ATAAACTTATCT---------TGAAAGTTTTTTATTCCTTTTTTGACT---TTTTTGTATTGTGTATATTTGATTATATTTTTT------------------------------------------------------------------------------
>Aceria_aloinis_BJ2
---------------------------------------------------------ATTTTAAAAAGGTTAATCCTCTTAGTTTTGTTTCTCTTTTTCTTTCTAAAATTT------------TTAATT------TTAATTCTCCCTCCTTTGGTTTGTGTTTCTTTTTTTACTTTATTGGAACGTAAGGTTTTGAGAATTGTGGGATTTCGTTTGGGTCCTAATAAGGTTTCGTTTTTAGGTATTTTACAGCCTATTGCTGATGCTTTGAAGTTA------------TCTAATAAAAGA---GTAAATTCTTTAAGTAGTTTCTCTCTTTTTTTCTATTATTTATCTTCTTTTTTT---ATAATTTCTATAAGGTTGATATTATTT---TGCCTTTTGAATGTT---------------GTTCCTAATTTTTCTTCTTTTAAGTTT---TCTTTTTTATTTTTTTTTCTTATTTTAGCTTTTAATTCTTTAAATTCTATTTTTTCTGGATGAAGTTCTTATGGTAAATATTCTTTGATTGGT---------------------------------------------AGTATTCGTTCTGTAGCTCAATTAATTTCTTACGAAGCTGTTCTT---TATTTGTGTTTA------------------------------------------------------------TTTTTTTTTGTTATTTTATTTAATTCT---------TTT---------GATATCAGAAGA------------ATT---------------------------------------------------------------------AGTTTC---TTTTTTTTTTAT---------TTTCCT------------------------------------------------TTTTTTTTTCTGATTCCCTGTTTTTTTTTATGAATCCCAACT------------ATGTTGGCTGAATTAAATCGTACTCCTTTTGATTTTTCTGAAGGGGAGAGGGAGTTAGTTAGAGGGTTTAATACTGAA---------------TTTGGTTCTGGTTGTTTTACTTTAATTTTTTTAGCTGAGTATAGTAGTATTGTTTTTTTTTGTTTATTAACATCCTTCTTTTTTTTTTTTCCT---------ATGATTTTT------------TTCTTTTTTTTTTTT---------TTCTTTTTTATTATTTGGATT------------CGTTCTGTTCTT---------------------------------------CCTCGG---------TTTCGTTTTGACAAATTA------------ATAAGACTTTCT---------TGAAAATTTTTTATTCCTTTTTTAACC---TTTATTTTTTCTTTTTTTATTCTTTTTTTTTAT------------------------------------------------------------------------------
>Acarus_farris
---------------------------------------------------------------------------------------------------ATATTAGATTTT------------ATTTTT------TCTGTTCTAGGGGTATTATTAAGAGTTGCTTTTTTTACTTTAATAGAGCGTAAAGTTATAGGTAACATGCATTATCGAAAAGGCCCTAATAAAATTATCATTTGGGGGTTATTACAACCTATTTCAGATGCTTTAAAACTT------------TTAACAAAAGAG---TTTCCAAAGTTTTATTTTTTAAAAATAATTATATTTTTTATTGGACCAACTATT---ATAATTATTATTATAACTATATGTTGA---ATTTGATATGACTTT---------------TGTTTTTTAATTTTACCTAATTTTATA---AAACTTCTTATTATCCTATCTCTAATAAGTTTGTCTTCTTATGGTTTTATACTAATAAGTTGAGGATCTAACTCTAAATACTCTATTGTAGGG---------------------------------------------GGATATCGTGTTGTGGCTCAAGTTATTTCTTATGAAGTTTGTTTA---ATATTTTTTGTT------------------------------------------------------------ATAACAATTATCTATGTAGCAAAATCA---------TAC---------AATCTAGAATCT------------TTA---------------------------------------------------------------------AAACTTATACAA---GACAATGCTTGGTTCTTATTT------------------------------------------------TAT------AGCATACCATTATTTTTTACTTGAATTTTATTA------------TGCATAGCAGAATCTAATCGAACTCCATTTGACTTGGCTGAGGGGGAATCTGAAATTGTTTCAGGATTTAATATTGAG---------------TATGGAGGGGGACTTTTCGCTTTTATTTTTATCAGAGAGTATGGAATAATCATTTTTCTTAGGTTTTTAACAACATTGTTGTTTATGGGGAAAAACTTTTAT---------------TTGATAAAAATCTTTATTATA---------TGTTTTATCTACATTTGAATT------------CGTTGTTGTTTT---------------------------------------CCTCGA---------GTTCGTTATGACATGTTA------------ATATTTATGTCC---------TGAAAATTGTTACTACCCTTTAGAATTTGTATAGTTATTCTTTCTATGTGTTTA---------------------------------------------------------------------------------------
>Acarhis_gen.nov_Z277
---------------------------------------------------------------------------------------TTGATTATACAAATTTTTAAGTCT------------ATTTTG------ATTATTTTGCCTGTTTTGCTTTGTGTGGGCTTCATGACCTTGTTAGAGCGAAAGGTTCTCAGCTTAGTGGGGTTTCGCTTAGGCCCCAATAAAGTTTCTATCAATGGTATCTTGCAACCTATTACTGATGCTGGGAAACTC------------TCCAATAAACAA---TACAATCTTTTGACGAATTTTTTCTTTTTTTTTTATTACGTGAGTTCTTTATTT---TCTATTATTTTCTCTTTGTTACTTTGG---TCTTGTTTATTTAGT---------------GAGCCTTCTTTGTTTGTTATAAAGCTC---AATATTATCTTTTTAATATTAATTCTTGGTTTAAATTCTTTTAGAAGTATTTTGGCAGGTTGAAGAACATTTAGAAAGTTCTCTTTAATTGGA---------------------------------------------AGTATTCGTACGGTAGCACAACTAGTTTCCTATGAGGCAGTCCTT---TACTTTTGTTTT---------------------------------------------------------TTTTTTTTTTTTTTTTTTTTTTTTTTAACT---------TTT---------------------------------------------------------------------------------------------------------ATGATTTTAATATCTTATTTC---------CAGACT------------------------------------------------TTTTATTCTTTTCCATTGGTTTTTTATATTTGGCTTCCTTCC------------ATATTAGCTGACTTAAATCGTACACCTTACGATTTTTCTGAGGGGGAAAGAGAGTTGGTTAGAGGTTTTAATACGGAA---------------TTTGGTTCTTCTTCTTTTGTTCTCCTTTTTCTTTCTGAATACAGAAATATTATTTTTTTTTTTCTCTTCCGGTGTTATCTCTTTTTCTTTTAT------TTCAGTTTTTTT------------TGGTTTATAATTTTT---------TTATTTTTTATTTTGTGGATT------------CGGGCAGTCCTT---------------------------------------CCTCGT---------TATCGATTTGATAAACTT------------ATAATGCTTTCC---------TGAAAGTTTCTTATTCCTTTTTCTTCT---GTTGTTTTCTTTTTTTATTTTTTTTTT------------------------------------------------------------------------------------
>Abacarus_sp.nov._HEN45
------------------------------------------------------------------------------------ATTTTTATCCTTTCTTTTGTCAAGTTT------------CTCCTT------TTTTTATTACCCCCTCTTATTGGCGTTGCTTTTTTTACTTTATTAGAACGGAAAGTTTTAAGTCTAGTGGGATTACGAGTAGGTCCTAACAAGGTATCTTTTGTTGGACTTCTACAACCTATTGGAGACGCCCTAAAACTA------------AGAAATAAAGAA---GTTAACTCCTTAAGTATATTTTCTCTGTTTTTCTATTATGTATCTTCTGTGTGT---ATACTTTCTATTAGTATTTTCTTATAC---AGATGTTTGGAGATA---------------GCTCCTAATTTTTATAATTTTACTTAT---CCAACTCTTATTCTACTCCTTTGTTTGGGATTGAACTCTCTTAATTCTATTGTTCTAGGATGAAGAGCTTTTAGCAAATTTTCCCTTCTTGGG---------------------------------------------AGAGTTCGAACTTTAGCTCAATTAATTTCTTATGAAGGAGTTCTT---TTCATTTGTGTG------------------------------------------------------------TTCTTTCCCATTTGCATAATTAATTCT---------TTC---------GACATAAGAACA------------TCC---------------------------------------------------------------------CATTTC---TATGATATATCC---------TTAGGT------------------------------------------------CTCTTTATTTATCTCCCTTGTTTTTTAATTTGGTTTCCCACT------------ATTTTGGCTGAACTAAACCGTACCCCCTATGATTTTTCCGAGGGTGAGAGAGAATTGGTTAGGGGTTTTAACACAGAG---------------TTCTCTTCAGGTTGTTTTACTTTAATTTTTTTGGCAGAATATGGGAGAATTCTATTTTTCTCTCTCTTTACTTTTTTTCTATTTTTTTTTCCT---------GTTTTACCA------------TTTATTTTTTATATA---------TTCTTTTTTTTTATTTGGATT------------CGAAGGGTTCTT---------------------------------------CCTCGT---------TATCGTTTCGATAAGCTT------------ATAGAGCTCTCT---------TGGAAGTTTTTCATTCCTTTTCTCACT---ATGATTTTTGTTCTATTCTATTTGTATCTTTTC------------------------------------------------------------------------------
>Abacarus_sp._HEN47
------------------------------------------------------------------------------------ATTTTTATCCTTTCTTTTGTCAAGTTT------------CTCCTT------TTTTTATTACCCCCTCTTATTGGCGTTGCTTTTTTTACTTTATTAGAACGGAAAGTTTTAAGTCTAGTGGGATTACGAGTAGGTCCTAACAAGGTATCTTTTGTTGGACTTCTACAACCTATTGGAGACGCCCTAAAACTA------------AGAAATAAAGAA---GTTAACTCCTTAAGTATATTTTCTCTGTTTTTCTATTATGTATCTTCTGTGTGT---ATACTTTCTATTAGTATTTTCTTATAC---AGATGTTTGGAGATA---------------GCTCCTAATTTTTATAATTTTACTTAT---CCAACTCTTATTCTACTCCTTTGTTTGGGATTGAACTCTCTTAATTCTATTGTTCTAGGATGAAGAGCTTTTAGCAAATTTTCCCTTCTTGGG---------------------------------------------AGAGTTCGAACTTTAGCTCAATTAATTTCTTATGAAGGAGTTCTT---TTCATTTGTGTG------------------------------------------------------------TTCTTTCCCATTTGCATAATTAATTCT---------TTC---------GACATAAGAACA------------TCC---------------------------------------------------------------------CATTTC---TATGATATATCC---------TTAGGT------------------------------------------------CTCTTTATTTATCTCCCTTGTTTTTTAATTTGGTTTCCCACT------------ATTTTGGCTGAACTAAACCGTACCCCCTATGATTTTTCCGAGGGTGAGAGAGAATTGGTTAGGGGTTTTAACACAGAG---------------TTCTCTTCAGGTTGTTTTACTTTAATTTTTTTGGCAGAATATGGGAGAATTCTATTTTTCTCTCTCTTTACTTTTTTTCTATTTTTTTTTCCT---------GTTTTACCA------------TTTATTTTTTATATA---------TTCTTTTTTTTTATTTGGATT------------CGAAGGGTTCTT---------------------------------------CCTCGT---------TATCGTTTCGATAAGCTT------------ATAGAGCTCTCT---------TGGAAGTTTTTCATTCCTTTTCTCACT---ATGATTTTTGTTCTATTCTATTTGTATCTTTTC------------------------------------------------------------------------------
>Abacarus_sp._GD111
------------------------------------------------------------------------------------TTGGGAATTTTTATTTTTATTAAATTT------------TTGTTT------TTTTTGTTGCCTCCTTTGATTTGTGTAGCTTTTTTTACCTTGTTAGAGCGGAAAATTTTAAGTTTAGTAGGTTTACGATTAGGGCCTAATAAAGTGTCTTTTTATGGGATTCTCCAACCTTTGAGAGATGCTTTAAAATTA------------TCCAATAAGAGT---GTCAATTCGTTAAGGAGATTATCTTTGTTTTTTTATTACTCTTCTACTTTTTTT---ATGCTTTTGATAAGTTTACTTTTATTT---AGAACTTTGGGAGTT---------------ATCCCTAGGTATGTGAGCTTTAAGTAT---TCTTTGTTATTGATTCTCTTGATTTTGGCTTTTAATTCTCTAAATTCTGTATTTTCTGGTTGGAGTTCTTTTAGTAAGTTTTCTTTGATTGGG---------------------------------------------AGGGTTCGTACTGTAGCTCAGTTAATTTCTTACGAAGCTGTATTA---TATTTGTGTTTA------------------------------------------------------------TTTTTCTTTGTTATTGTTTATGGGTCT---------TTT---------GATTTAGCATCT------------ATA---------------------------------------------------------------------AGGTTT---AGGGTTTTATTT---------TTTTAT------------------------------------------------TCATTATTGGTTATTCCTTGTTTTTATTTATGAGTTCCAACT------------GTCTTGGCGGAGCTTAATCGCGCTCCTTATGATTTTTCGGAAGGTGAAAGGGAATTAGTAAGGGGTTATAATACTGAA---------------TTTTCTTCGGGTTGTTTTACTTTGATTTTTTTAGCTGAGTATGGTAGGATTTTATTCTTTTCTTTATTAAGAACTTATGTTTTTTTTTCTTTT---------CAAATTTTT------------TTTCTTTTTTTTTTC---------TTTTTTTTTTTTGTTTGGGTA------------CGTTCAGTTCTT---------------------------------------CCTCGT---------TTTCGTTTCGATAAACTT------------ATGGCTCTTTCT---------TGAAAGTTTTTTATTCCTTTCCTTACT---TCTGTTTATGTTTATTTAATTAGGTTTTTTTTT------------------------------------------------------------------------------
>Abacarus_sp._CA9
---------------------------------------------------------------------------------------------------------------------------------------------------------ATTTGTGTAGCTTTTTTCACTTTACTGGAGCGTAAGATTTTGAGGATCGTTGGATTTCGATTAGGGCCTAACAAGGTTTCTTTTTTAGGGATTTTACAACCCATAGGGGACGCTTTGAAATTA------------GCTAACAAAAGT---GCTAATTGCCTTAGTAGATTTAGATTTTTTTTCTATTATTTGTCTTCTTTCTTT---ATACTTAGGATAAGAGTCCTTCTTTTT---TGTTGTTTAAACGTG---------------GTACCTAATATCTCTAGTCTTAAATTT---TCTTTTCTTTTTTTTTTTTTAATCTTAGCTTTTAATTCTTTAAATTCCATCTTTTGTGGGTGGAGCTCTTACAGAAAGTATTCTTTAATCGGA---------------------------------------------AGAGTTCGAACTGTAGCACAGCTCGTATCTTACGAGGCTGTATTA---TATCTCTGTCTT------------------------------------------------------------CTCTTTTTTATCTTAGTCTACAATTCT---------TTT---------GACATTAGTATT------------ATT---------------------------------------------------------------------TCTTTT---TTTAGATTCTTT---------CTTCCT------------------------------------------------TTTAGAGTGTTTATTCCTTGCCTTTACTTATGAATTCCCACC------------ATATTAGCTGAGCTAAATCGTACTCCCTATGATTTTTCAGAGGGAGAAAGGGAGTTAGTCAGAGGATTCAATACTGAA---------------TTTTCTTCAGGTTGTTTTACTTTAATTTTTCTGGCTGAATATGGAATAATTATTTTTTTCTGTCTGGTCAGATCTTTTTTCTTCTTCCATCCA------------CTATTT------------TTTTTTTTTTTTTTT---------TTTTTTTTTATT------------------------AGTGTTTTGGATTGGAAGTGTTATCCCCCGCTCCCCCCCCCCCCCCCCCCCCCCCCCCCCCCCTTT---------------------------TTAATGATACGGCGACCACCGAGATCTACACTCTTTCCCTACACGACGCTCTTCCGATCTCTTTTAGAGTGTTTATTCCTTGCCTTTACTTATGAATTCCCACCATAT------------------------------------------------------
>Abacarus_sacchari_GD130
------------------------------------------------------------------------------------ATATTTTGGATGATTTTTTTCAAATTT------------TTAATT------TTTTTGCTTCCTCCATTAGTTTGTGTTGCTTTCTTCACTCTTTTAGAACGAAAAGTTTTAAGTTTGGTAGGTATTCGTTTAGGGCCCAATAAGGTATCTCTTTATGGCTTTTTGCAGCCTTTAGGAGATGCCCTTAAGCTT------------TCTAATAAAAGC---GTTAATTCCCTTAGTAGTTTTTCACTATTTTTTTATTATTTTACTTCTCTAGGC---ATATTTACTATGGGTCTATTAGTTTTT---TCTTCTGTCTCTAGG---------------TCTCCGTGTTATTATGAATTTTCTTAT---CCAATTTTAGTGGTTTTGTTAGTTTTGGGGGTTAATTCTCTTAGTTCCATTTTATGTGGGTGAAGAGCTTTTAGTAAGTTTTCTTTGTTGGGT---------------------------------------------AGAGTTCGGACTGTGGCTCAGTTGGTTTCTTATGAAGCTGTTCTT---TATATTTGTTTG------------------------------------------------------------TTCTTTTTTATTACCCTTTTTAATTCT---------TTT---------GATTTAGAAAGA------------ATT---------------------------------------------------------------------AATTTT---TTTAGTTTAGAT---------TTTATA------------------------------------------------TTTATGGTTTTGTTTCCATGTTTTCTGGTTTGGATTCCTACT------------ATTTTTGCTGAGTTAAACCGTACTCCCTATGACTTTTCAGAAGGGGAGAGGGAGTTAGTCAGGGGGTTTAATACGGAG---------------TTTTCTTCGAGTTGTTTTACTCTTATTTTTTTAGCTGAGTATAGAATAATTGTTTTTTTTTCTCTCTTTAGCTCGGTTTTATTTCTCTCAACT---------GTACCTTTT------------TCCTTCTTTTTTTTC---------TTTTTTTATTTTGTTTGGATT------------CGTGCTGTGCTT---------------------------------------CCACGA---------TTTCGTTTCGACAAATTG------------ATAGGCCTCTCT---------TGAAAATTTTTTATTCCTATTCTTACT---ATTTTTTATATTTACTACTTTTTGCTCATATGT------------------------------------------------------------------------------
>Abacarus_oplismeni_GZ33
------------------------------------------------------------------------------------------TTGACTTTTTTAGTAAAATTT------------ATTTTT------TTTTTGGTTCCCCCCCTTCTCTGCGTAGCTTTTTTTACTCTCTTAGAGCGAAAGGTTTTGAGAATTATTGGGTTTCGTTTAGGGCCTAATAAAGTTTCCTTTTTAGGCCTCCTTCAACCTATTGGTGATGCTCTTAAGTTA------------TCTAATAAGAGG---GTCAACTCTTTAAGGAGATTTTCACTCTTTTTTTATTATATTTCTTCTCTGATA---ATGCTATTGATAAGAATTTTTCTTTTT---GTCTGCCTGATGAGT---------------TCTCCTGGATATTTTACTTTTAGCTAC---CCCATCTTAATTTTATTGCTAGTATTAGGATTTAATTCTCTCAATTCTATTTTTTGCGGGTGAAGAGCTTTTAGGAAGTTTTCTTTAATTGGG---------------------------------------------AGGGTTCGTACAGTGGCTCAGCTTATTTCTTATGAAGCTGTACTG---TATTTGTGTATC------------------------------------------------------------TTTTTTTTGATTTGTTTAGTTAGATCT---------TTT---------GATTTGGATTCT------------TTT---------------------------------------------------------------------AATTTT---TATTCTCTTGAT---------TTAATT------------------------------------------------TTTCTTCTTGTTTTTCCTTGTTTTCTTATTTGAGTTCCCACA------------GTGTTAGCTGAACTCAATCGTACTCCCTATGATTTTTCTGAGGGGGAGAGTGAGTTGGTAAGAGGTTTTAATACTGAG---------------TTTTCTTCTGGGTGTTTTACTCTCATTTTTTTGGCAGAGTATGGATCTATTGTATTTTTTTCTGTGCTCTCTTCTTTTTTATTCTTTAGTCCT---------GTCTTTTTC------------TTCTTTTTCTTCTTC---------TTTTTCTTTTTTATTTGGATT------------CGCTCTGTTCTT---------------------------------------CCTCGG---------TTTCGTTTTGATAAATTA------------ATGTCTCTTTCT---------TGAAAATTTTTCATTCCTTTTTTGACT---ATTGTTTTTGTTTTTTTCTTTTGTTTCTTTTTT------------------------------------------------------------------------------
>Abacarus_oplismeni_GD129
---------------------------------------------------------------------------------------------ATGATTTTTTTTAAATTT------------CTAATT------TTCTTGCTTCCCCCGTTAGTTTGTGTTGCTTTCTTCACTCTTTTAGAACGAAAAGTTTTAAGTTTGGTGGGGATTCGTCTAGGGCCTAATAAAGTATCTTTTTATGGTTTTTTGCAGCCTTTAGGGGATGCTCTTAAGCTT------------TCTAATAAGAGC---GTTAATTCTCTTAGTAGTTTTTCACTATTTTTTTACTATTTTACTTCCTTAGGT---ATATTTACGATGGGTTTATTAGTCTTT---TCTTCTGTTTCTAGG---------------GCTCCTTGTTATTACGAATTTTCTTAC---CCAATTTTAGTGGTTTTGTTGGTTTTGGGGGTTAATTCTCTTAGTTCTATTCTATGTGGGTGAAGAGCTTTCAGTAAGTTTTCTTTGTTGGGT---------------------------------------------AGAGTTCGGACTGTGGCTCAATTGGTTTCTTACGAAGCTGTCCTT---TATATTTGTTTG------------------------------------------------------------TTCTTTTTTATTACTCTTTTTAATTCT---------TTT---------GATTTAGAAAGA------------ATT---------------------------------------------------------------------AATTTT---TTTAGCTTAGAT---------TTTATA------------------------------------------------TTTATGGTTTTGTTTCCATGTTTTTTGGTTTGGATTCCTACT------------ATTTTAGCTGAGTTAAACCGCACTCCTTATGACTTTTCAGAGGGGGAGAGGGAGTTAGTTAGGGGGTTTAATACGGAA---------------TTTTCTTCGAGTTGTTTTACTCTTATTTTTTTAGCTGAGTATAGAATAATTGTTTTCTTCTCTCTCTTTAGTTCGGTTTTATTCTTCTCAACT---------GTCCCTTTT------------TCCTTCTTTTTTTTC---------TTTTTTTATTTTGTTTGGATC------------CGAGCTGTTCTT---------------------------------------CCACGA---------TTTCGTTTCGATAAATTG------------ATAGGACTCTCT---------TGAAAATTTTTTATTCCTATTCTTACT---GTTTTTTATATTTATTACTTCTTGCTTATATGT------------------------------------------------------------------------------
>Abacarus_oplismeni_GD121
---------------------------------------------------------------------------------------------------ATTTCTAAATTT------------TTATTA------TTGTTTCTACCAGTTATCTTAAGTGTAGCTTTTTTCACTTTGATAGAACGTAAAATTTTAAGAATTATAGGTTCCCGAATAGGTCCTTTTAAGGTTTCCCTTGTAGGTTTACTTCAACCTTTTAGAGATGCTCTAAAGTTA------------ATAAATAAAAGT---CTTAATTTATTAAGAGATTATTCTACTTTTATTTATTATTTTAGAGCCTTCTCA---GGTTTTATAGGTTCCTTATTTTGTTGA---AGGTTAATTTTTAAA---------------AATCCAGATTTTTATTCAATTAAGTTT---AGTTTACTTTTAATCATATTATTTTTAGGTTTTAACTCTTTTTTGTCTATACTTATAGGGTGGAGAACTTTTACTAAATTTTCTATTTTAGGT---------------------------------------------AGTATGCGTTCAGTTTCTCAGCTAATCTCTTACGAACCTGTGCTA---TATATTGTTTTA------------------------------------------------------------TTTTTTCCTCTATTAACTTATAATTCA---------TTTAAT---TTAAGACTTTTTTCT------------------------------------------------------------------------------------TTTTGGGAAATTAGTTTT------------------------------------------------------------------TTTTTTCTGATTCCATTGACTTTTTATTCTTGATTTCCTTGC------------GTCTTGGCTGAGCTTAATCGATCTCCTTTTGACTTTTCTGAGGGTGAAAGAGAGTTAGTTAAGGGTTTTAACACTGAA---------------TTTGGATCTCTTTCCTTTACTTTTATTTTCCTTATAGAGTATTCTATAATGATATTTTTTAGAATTCTTACTAGTATAATTATAGTTAAAAAT---------TTCTTCTTT------------AGATTTATTATTATA---------TTGATCTTTATTGTTTGGGCG------------CGGGCTTCTTTA---------------------------------------CCCCGA---------TTACGATTTGATAAATTA------------ATAATATTTTCT---------TGAAAAAATCTTATTCCCATTTGTACT---TCTTTTGTTTTAATATTTATTTGTTGAGTTGAC------------------------------------------------------------------------------
>Abacarus_bambusae_GD118
---------------------------------------------------------------------------------ATTACAACGTTTTTGTTTCTCTTTAAATTT------------TTTCTT------GTTTTGCTCCCCCCTTTAGTTTGTGTGGCTTTTTTTACTTTACTTGAACGTAAACTTTTAAGAATTGTTGGGTTTCGTTTAGGGCCAAACAAAGTATCTTTTTTAGGGATTCTTCAGCCTATTGGGGATGCTTTGAAATTG------------TCCAATAAGAGG---GTAAACAGTCTTACTGGGTTTTCCACTTTTTTTTACTATTCTTCATCTTTTTTT---ATACTCTTGCTCACATTGGTATTATTT---CTTTGTTTAGAAGTT---------------TGTCCTAGAATTTTTCTATACAAATAT---TCTTTTTTGATCTTTCTTTGTGTTTTGGCCCTGAACTCTTTAAATTCCATCTTTTGTGGCTGAAGGTCTTATAGAAAATTTTCTCTTGTAGGG---------------------------------------------AGAATCCGAACGGTTGCTCAGTTAATTTCTTATGAAGCTGTATTG---TATCTTTGTCTC------------------------------------------------------------TTTTTTTTTTTTTTTTTTTATGCTACC---------TTT---------GATGTTGGTAAC------------TTA---------------------------------------------------------------------AAATTT---TTTACTGTCTTT---------TTATTT------------------------------------------------ATCCTATTTGTGATTCCTTGTTTTTTTTCTTGGATACCTACA------------ATTTTAGCTGAGTTAAATCGGACTCCTTTTGATTTTTCTGAAGGGGAGAGTGAGTTGGTTAGAGGGTTTAATACAGAG---------------TTCGGTTCAGGAGCATTCACTCTTATTTTTCTGTCTGAATATGGTAGAATAGTTTTTTTTTGTATTTTGACTTCTTTTTTCTTCTTTTACCCC---------CTCTTTTTT------------TTTTTTTTTTTTTTT---------TTTCTTTTT---------------------------TCTTATTTG---------------------------------------------------------------GATTCGCTC------------AGTTTTGCCTCG---------------------GTTCCGTTTTGA---------------------------------------------------------------------------------------------------------------------
