# Supplementary material for: Phylogenomics resolves the higher-level phylogeny of herbivorous eriophyoid mites (Acariformes: Eriophyoidea)
Source: BMC Biol. 2024 Mar 22;22:70. doi: 10.1186/s12915-024-01870-9 (PMC10960459; doi:10.1186/s12915-024-01870-9)
Supplement: Supplementary file 3 — Additional file 3. Original untrimmed alignments by Gblocks v0.91. [file 12915_2024_1870_MOESM3_ESM.zip › Additional file 3/NU/NAD2.fasta]

>Zygoribatula_sp1.
------------------------------------------------------------------------ATGAGAACCAGGCTGATTATATCCTTACTTTTATTGTTTTCTTCTTTATTCTGCTTA---------------------------------------ATT---------------------------------AGCAACTCTTGGTTAATAATT---------------------------------------------------------------------------------------------TGAGTTATGCTTGAACTTAACACTCTTTCTTTTTGTTCGTTAATAAAGAACAACTTA---AAACAAGAAAATCAAAAGATA---------AATGAGATAGCT------ATGAAATACTTAATAATTCAAATTATTGCCTCAAGAATTTTATTG------------GTCTCTACCTCCTGGTCTAACTATTTAATTCAAAGTATTTCAATAATT------------------------------------------------TTTTTTATTGCCGTTGTATCTTTAATGATTAAGGCCGCCTCAGCCCCGTTTCATCAATGATTCATC------------------------------------------------------------------------------------------------------------------------------------------------------------------------------------------------------------------------AACGTTTCTAAAAACTCTAAGTGAAGA------GTTAACTCC------------------GTTTTATTCACATGACAGAAAATAGCCCCT------------------------TTATATTTAATTATTTTCCAAATGAAAATTTTACTT------------CTGTTT---TTTATT------------------------------GCTGCT---------TCTACTCTCATAGGAAGGATTTCA------------------CTAATAAATAAA---------AAAAGCATAAAAGAAGTAATAGCTTATTCATCTGTTTTTAAC---------------------------------------TTAAGATGA------------------------ATA---ATCCTTGCTATTATAATCAGAACCAAATTATTTATC---TTGTTTTCTTTA---ATTTACTGA------------ACTTCAGTTTTAATAGCCCTTAACCCAATTACAAAAAGTAAAATTGCTAGT------------CTA---------GAAGATATGAGTAAGAAAACGGAA------------AAATGAGTGATGTTA---ATATTAATG---------GCTAACTTAGCTGGGATTCCTCCTTTAATAGGGTTCATAGGAAAATGA------------ATAGTT---------TTTACT---AACGGGTTG---------------------------------------------GGTTTGATT---------ACTTTA---ATATTG---ATCTCTTTCATGTTAATTGCCAGCACTGTAAATTTTTACATTTATTTACGG------------------------------ATAGCAAGA------------------------------AGAAACATCGTAAAA------GCTTCGCCTGGGTATCAAAAAGAAGTT---------------ATCATTTTCAAACAATATCTTTAT------ATCACTTTCATTTTTTTAAATATACTTGTTATCTTAAGAATTTCTTTA---------------------------------------------------------------------------
>Z392
------------------------------------------ATTAGCAATATTTTTAAAAGGTTTCATACAAAAATTTTCTTTATTGGT------------TATATTTTAAGGGTGCTTATTTGTATA---------------------------------------TGT---------------------------------ATATTAAGTATATTTGAGTTT---------------------------------------------------------------------------------------------TGAATGTCTTTAGAAATCAACACAATTTTTTTTATTTTAGTTATACATAAATTGGCC---------------CATATTGATAAAAAG---AGATCCTCTAAAATTCTTTTTTATTTTTTTATAATCCAGGGATTATCATCTCTTTTAATATTG------------------------------TTT------------TCATTTTCTTTCATTAGTATAGAA---------GTCTTAAATTCATCAGTTTTC---------TACTATTTTTTTCTATTATCTATGGTTTTTAAAATAGGAATCATTCCCTTTCATTATTGAGTTTTA------------------------------------------------------------------------------------------------------------------------------------------------------------------------------------------------------------------------AAGTTTAGTTCTATTTCTAGA---AAT------TTTATTTTA---------GGT------CTTCTAATTACTGTACAAAAA---ATTCCC---CCTCTT------------------ACTTTGCTTTTAATA---TCCGAT---------TTTAATTTTTTTTTTATTTGTGTTTTA---------------------------------------------AATTGTTTCTTAGGTGTAATTATG------------------ATATATTTTTCG---------CAAAATCTGAAACATCTTATTATTTTTTCTAGTATATATTCT---------------------------------------TTGATCTGA------------------------TTA---AGTCTGTTATTTAATCTAAATTTCACTTATTTTGCC---TTATTTTATGTT---TTTTATAGA------------GTTTTTATTTTGCTAGCTTTGAGCTACAAAAATGCC------------------------------------------TTT------------------------------AATAGTTTTTTTTATATTTTTGTATTT---------CTTTTTATTTTAGGGCTCCCCCCTCTTCCTTTTTTTTTTTTTAAAATTATGAGAATA---------------------GAAACTTATTGGTTA------------------------------------------TTAGAGCAAAAT------------------TTTTATTTAAGCTTTATTATTTGGTTATCTGTATTTTTAAGAGTTATTTGTTATCTTAAT---------------------------------TTTTTTAACCAA------GTTTTATTTAGGGAAGAAAAAATTTTTTAT------TACGAT---------TACTCTAATAAAAATTTTCTTTTTGTT---------------------------AGTTTAATTTTAATTTCAATTTTCTTTTTGTTTCTCACT------------------------------------------------------------------------------------------
>Z382
------------------------------------------------------------ATTATAATTTCGATGTTCATAATAGCATTAATCAACTTAAAATACTTGCTCATTTTATACATTATGATA---------------------------------------GGA---------------------------------TTACCTAACTTATACACTCTG---------------------------------------------------------------------------------------------TGGGTAACCATAGAGGTTCAAACTATACTTTTCATTTTAATAATATCTTATTCAAGA---AATAAAATAATGGAAGTAAAAGAAAAGAGAGGAGAAATA---------TTATTATATTTTTTGATCCAAGGAATTGCCAGTATAATCTTTTTA------------------------------ATGACAATCATATCACAAAGGGTAGAAATATACTCCTTA---------AGG---------------------------AAAATTTTAATAACTGTGAGAATTATGATCAAATTAGGAGTATACCCTTTTCATTCATGAATTTTT------------------------------------------------------------------------------------------------------------------------------------------------------------------------------------------------------------------------GAAATATCAAAATACATCGAA---GAC------TATCCTCTT---------GCA------CTTTTATTGACTGTACAAAAA---ATTCCT------TTG---------------CTTATAGCCCTTGTAATT---ATCAAA---------GACCAAACTTCCAAC---ATATTTTTC------------------------------TTATTA---------AGAATAGCCTTAGGGTGTAAAATG------------------ATCGATTGCAGG---------ACAACAAAGAAAGAAGTATTAGTATCGTCTTCCGTCTATAGA---------------------------------------ACAGGTTGA------------------------ATA---TATTTATTAGGCTTATATTCCTTAAATTGTATGATT---TGAGTTTATATA---ATATACGGT------------ATATTTTTGTTTGCCATTCTTAATGAAAAAGAAAGA---------------------------AAAATGAAGCTACCT---------------------------------------GTGATAATAGCAATATTATTC---------TTATTG------GGCCTACCTCCTATTTCTATATTTATGCTAAAACTA------------ATATCA---------GTAGAA---CTTGTAATT------------------------------------------AGATACCTATCA------------------GGTTTATTTTTGGTAGTAGTAATGTTAAGAACGTTTTTAGCTTTAATTGGATACTTAAAA------------------------------TTTTTTTTAAAA---------GTAGTAAATAATAGAGCCGCCTTGAAAAGAATCGTG---------------------ACAAAAAAGAAAAAATTTCTT------------------------------------------------ACAATAATCCTAATCTGAAGTACTATCCTAATAATACTAGCTATT---------------------------------------------------------------
>Z344
---------------------------------------------------------------------ATTTTAACTGCTCCTTTTTTGGTTGAAGTTGCTTATTTATACTGTTTATTTTTATTTTTA---------------------------------------AGG---------------------------------TCTAGTTCTATCCTATTGTTT---------------------------------------------------------------------------------------------TGGTTGTTCATAGAGGTGAACTTATGTATTATTTTAGTTTTACTTTGTAAAAAGAATCTTAGAGATCCAAGAATATTCAAATATAACTTAGGA---------------ATTTATTATTTTATTGTTCAATCTTTAGGTAGAATGATCTTTTTA------------------------------TTG------------AGAAGATTGCTAATAGACTTATTT---------CCATCAAATATTATTCAATTT---------------TTGATTGCTTTAAGTTTAACTTTTAAAGCTGGCTTATGGCCTTTTCATTTGTGGTTTTAT------------------------------------------------------------------------------------------------------------------------------------------------------------------------------------------------------------------------AATTTTACTTTAATGGTATCT---CCT------TTTATTTTC---------CTA------CTTATATTAACGTTACAAAAA---TTCCCT------CTT---------------CTTTTGATAGTTTTTATT---TTAGGT---------TCTCAAATTTCTTCC---ATTTTGTTA------------------------------TTTTTT---------AATATAATTGTAGGTGTTTTCTAC------------------TTATTCCATTCTAAG------TCGGATTTATCTTATGCTCTTATTTCTTCTTCAATTTATTCG---------------------------------------GTTTTATGG------------------------ATT---TATTTATTCTATACGAATCATTTCATAATATATTTG---TACTTTTTTTTT---TGCTATAGT------------GTTTCGATTTTATTTTTTTGTGGTTTAAAAGTTTAT---------------TCGAGG------TACGATTTAAATTCTAAC------------------------------TTTAAATTATCTTTGATATGTGGGATT---------TTATTTTTACTTAGCTTACCACCTTTTGGTATGTTCTTTTTGAAACTCTCTTGAATATGTTACATT------------------AATATTTTT------------------------------------------------GTATCC------------------GAAGTGTTAATAACAATTATTTGATTAGTTTCATTTTCTTCTCTAATTTCTTACATAAGA------------------------------ATCTTTTAT------------TCATTTTAC---TTAATACAAGCTAATACCCACAATAGAACTGTCAAATTTATAAGTGCAAAGATAAACAAAATTTAT---------------------------ATTTTTCTGATATTTACATCTTTATTTTTTTTTCTT---------------------------------------------------------------------------------------------
>Z343
------------------------------------------------------------------ATGTTGAACTGAACTTTTTATCTTTTTTTTATGACTTACTTTATATCCATTTTTTTTATGTTT---------------------------------------AGA---------------------------------TTCTTTTCCTTAATTATTTTT---------------------------------------------------------------------------------------------TGGATTATTATTGAATTAAACTTAGCTATTTTTTTA---GTTTTATGTAAG---------CACTGTAGAAAGTTT---AATTATGCTAGCTATAACTCTATT------ATTTTTTATTTTATTGTGCAAAGTTTAGGAAGTGTTCTAATATTG------------------------------ACA------------GCTTTTTGTTCTAGAAGATTTATT---------AATGATATAGGCATGCACTATTTTAGAGGATTTCTTTTATTATCA---AGATTGTGTTTTAAGTTAGGCATGTGACCATTTTATCACTGGTTTTTT------------------------------------------------------------------------------------------------------------------------------------------------------------------------------------------------------------------------AATTTCACTTTGTACAGTAGA---CCT------TTAGTATTC---------TTC------CTGATTCTCACTTTTCAAAAG---CTCCCT------GTA---------------TTTCTTTTTTTTTTACATATTATAGAT---------TCAAGTAGAGTTTCT---ATTGTTCTT------------------------------TTTTCT---------AGCTTTATTTTTGGAACTTATATT------------------TTGTGATTTAGA---------AAAGATTTTGTCAAAGCGATGGTGGGATCCTCGCTTTATACT---------------------------------------ATATTCTGA------------------------TTT---TACATAGGACATTTTAGATCCTTGTCTGATTTTTTA---GTTGTATTTCTC---TTATAT---------------TCTGTATCATGCGGAGTTATGTCTTTATTAAAAACTAACTTTTTT---------AGT------TTTTGGAGTAAGAAA------------------------------------AGATTTATTTTAAGATGCTCCTTT---------ATCTTTTTATTAGGTCTCCCTCCTTTTAGTTTTTTTTTCTTGAAGTTA------------AATCTT---------ATCCTC---ATTAATCTA------------------------------------------GCATCCTTGTCT------------------TTTTTTTTGATTGGATTCATTTGATTGTTGACCTTCGTAGCATTTATAGGATATTTCAAA------------------------------AATTTTTTT---------------TTTCTT---CAAATTAAAGAATTTTTAATATATAATTTTTCTGCTGTCAATTTGTATAGTGCTAGATATTTC------------------------------------------TTTTTACCTTTTTTGTTTTTTTTT---------------------------------------------------------------------------------------------
>Z318
------------------------------------------------------------------------------------CTCTATGTAGTTAGATTATATCTATCTAGGCTACTCCTTTTCATT---------------------------------------AAT---------------------------------TTCTCTTCTCCATTGATCTTT---------------------------------------------------------------------------------------------TGAGTTACCTCTGAATTTAATTTGATTCTTTTTATTTTTTTAATGATT---TTTACG---GGTGATCCA---AAAGATAAGCAGGAAATAAATGAGATTCCT------TTATTCTATTTTATTGTACAGAGCGTTTCCTCTTCCTTTCTTTTA------------------------------TTT------------AATTTTTTTTTTCTTTATGAATCC---------AAT------------AATTTTGATTAT---GATTTATTTTTTATTTCCTCTATATTAATTAAACTAGGAATTTTTCCTTTCTTTTTTTGAGTTTAC------------------------------------------------------------------------------------------------------------------------------------------------------------------------------------------------------------------------AAAGTCCAAAACTTTGTTAGA---TTG------GCTATTTTT---------TCT------ATTCTTCTCAGGATTCAAAAA---ATTCCT------TTC---------------TTCCTAGCTCTATTTTCT---AATTTT---------TCCTCTTTCTTATTA---ATTGTTTTA------------------------------GCTAGC---------TCTTTCTTGGTAGGTTCTATTATA------------------GCCCTTTATTGC---------ACAGATTTAAAGTCTCTTATTGTTAGATCCTCTATTTCTTAT---------------------------------------AGGTTTTGA------------------------GTT---ATTTATTTGTACCTGTATAGTGCCCCTCTTTTTTTC---TTTTTTTATTCT---CTGTACGGT------------TTGTTTCTTTTTATTATACTTCAATCTTTCTTTACT---------------------------CCAGGAAATTTCCCTAGA------------------------------AGTATTCTTGTCTTGTTC---TCTTTT---------ATATTTTTTCTGGGATTATCACCCTTCAGTATGTTTTTTTTCAAATTT------------TTAGGA---------GTCGGG---TTTATGAGG------------------------------------------GTATTCTTCGGG------------------AGTGCGGAATTTCTTGTTTTTTGATTTTTTAGTTTTATGCTTCTTATCGGATATTTGAAG------------------------------TTTTTCTACCGCTTC------TCTTTTCTCACTCTT---GATCTGTATGACTACATTAAATTT---------TTAAAAAAAAAAATGTTTCTTTTAAGG---------------------------CTCACTGTTTTCACT------TTTCTGGTGTTCCTGCTT------------------------------------------------------------------------------------------
>Z296
---------------------------------------------------------------------------ATTAGAGTAATCTATGTGACATTCTTTTATGCTATAAGAATTAGATTGTTCTTT---------------------------------------TTA---------------------------------GGGATTAACTCCCTTATAGTT---------------------------------------------------------------------------------------------TGAGTAGTTATAGAAATTAATTTACTTTTATTTTTATTTTTATCTTTTGTAATTGAT---TCTTGAAAG---AAGGTAATATTCCAAGAA---GAATCTTTA------TTTTATTATTTTATTATTCAATCTATAGGTAGTATGATTTTTTTG------------------------------ACA------------AGGATTTACTTTAAGATAGAAATT---------CTT---------------ATTTTCTCG---GATTTTTTTTTTATTATAGCTTTAAGATTGAAGTTAGCAATTTTTCCTTTTTATTTTTGGATCTTG------------------------------------------------------------------------------------------------------------------------------------------------------------------------------------------------------------------------ACGTTAAGAGGCTCTTTGAGA---TTT------TATATATTC---------ATT------TTAATTTTAACTTTTCAAAAG---ATTCCT------ATA---------------TTTTTAATTCTCTTTAAA---ATAGAT---------TATTCTAAAATTTGT---CTTTTTCTT------------------------------TTTATT---------TCCTTTTTCTTCGGGAGTCTATCT------------------ATTTTCTTTTCA---------AGTAATTTTTTTATATTGTTAGTTTTTTCTTCTGTTTCGTCC---------------------------------------TCCTTGATC------------------------ATT---TATTTAATCTATATTCAAGATTTCTTTATGTTTTTT---GTTTTTTATATT---TTTTATTTT------------TTCTTCTTG------------ATATTAATTAGAGAAAGTAGTTTA------GTTCTTAGTAATAAATCTTTCTATAAA------------------------------------------------TTGAGTCTGTTT---------TTTTTTCTTGGGGGGTTGCCCCCTTTCTCTTTATTCTTTTTTAAGTTT------------TTTATC---------TGTTTT---GACCTATTT------------------------------------------TTTTTTGGGACC------------------AATTTTCTCTTTTTATTGTTTTGACTGTTAAGTTTTCTCTCCTTATTAGGCTATTTAAAG------------------------------TTTTTTTACATTAAT------TTCTTCATA---AAAAATTTTCTGTTTTTAAACTCTACATTT---------TGTTTTAAAAAAAGGTCTTTTCTT---------------------------CTAGGTTGTTTCATTTTT------TTTTTTCCTATAATTATG------------------------------------------------------------------------------------------
>Xenillus_tegeocranus
------------------------------------------------------------------------ATTAGATTACTGTTGGCTTCAGCAGTCCTATTGGTAATTACTCCCGTATCCTGTCTA---------------------------------------CTA---------------------------------ACTAACTCCTGGGTTTTGGTT---------------------------------------------------------------------------------------------TGATTAATGTTAGAACTAAATACCTTATCCTTTTGTTCATTGCTA---------ATT---ACAAACAAAACAAAAAAAATC---------ATAGAAATAAGG------CTAAAGTATTTTATTATCCAAACAATTGGGTCTATTTTCTTAATA------------CTGAGAGCTTGCTCTCTAAAAAACCTTCTTAACATAAAACCAAGAGTA------------------------------------------------CTCCTGTTAGGT---ATAAGAATTATATTAAAAATGGCAGCTGCCCCCCTCCATCAGTGATTTGTG------------------------------------------------------------------------------------------------------------------------------------------------------------------------------------------------------------------------TCAATAAACAAAAGATTAAATGAAAAA------AGGGCTGCC------------------CTATTAATAACTTGACAAAAATCAGCGCCC------------------------CTCTCAATTTGCATCTATCTCCCAAATAAATTAATC------------CTCCCA---TTCATT------------------------------ATCTTT---------TCTTCATTGTTAGGGGCAACTTCA------------------CAAATAAATAAA---------AATAAAATCATAGAAATCATGTCCCTATCTTCAGTATTTAAC---------------------------------------CTGAGTTGG------------------------ATA---CTAGTTGCTGTTTCATTAAGAATAAAAAGTACAATC---TCCTATTGCACA---CTGTATTGA------------ACAACAGTCCTAGTATCAATACTAATAATTTATTCCCATAAAATTAAAACA------------AACCTAGACGAA------AAAGAAAGCAAAACAAAA------------AGTTTTATAGAAATA---ATAATCATA---------GCAAGATTGGGGGGGATTCCCCCATTGATAGGATTTATGCCTAAATGA------------ATTGTA---------TTTAGA---CAAATGATA---------------------------------------------AAAAACCAA---------ATAAAA---TCAATT---GCTACCGCCATATTAACCATAAGAACCTTAAACATATACATCTACACACGA------------------------------GTAATTATA------------------------------ACAAAAGCCACTAAATATATAAAAACAAAACAAATAAAAAACCTCAACCCCCAAAAAAAATTCACTTACTCAATTGTCATGTTGGTATCCGCGACACCGACACTATTCATAAACTTGTTAGGACCTGCCTTGAAGATAAGGGTTATTATGATA---------------------------------------------------------------
>Walchia_hayashii
---------------------------------------------------------------------------ATACAAAGTCTAATTTCTTTAACTATAATAATTTCAGCCCCAATAATAATAATA---------------------------------------TAT---------------------------------ACAGAATCATGAATAACAAAT---------------------------------------------------------------------------------------------TGAATAATGCTAGAAATCAGAAGAATTAGATTTATCAGTCTAATAAAA---------------------TCAAACTCAATA---------AATGAAGGAATA------ATAATTTATTTTCTAACACAATCATTTGGATCCATAATAATTTTA------------ATAAGAATAATA------GAAACAAACTCATCAAATACAGAATCAACACAAAAC------------------------------------------AAAATAATAATCACACTAGGAATCACTATTAAATTAGGAATAATTCCTTTTCACCAATGATTCATT------------------------------------------------------------------------------------------------------------------------------------------------------------------------------------------------------------------------AAAATAGGAGAAATAACCACAATAAAA------GAATTAATA------------------ATATTATTTACAATCCAAAAAGCAGCCCCA------------------------CTCATTGTTTTAAGATGAAACCCTCAAAATTATATA------------ATAATAATCATTATT------------------------------ATAATA---------AGAATAATAATAAGTTTATTTCTT------------------CAAATATCACAG---------ACAAGAATAAAAATACTTTTAACTTATTCATCAATCTTCCAA---------------------------------------ACAAGATGA------------------------ATC---TCAATAATTTCAATAATTAACATTAAAATCCTCATA---ATATACTACATA---ATTTATTCA------------ATCACATTAATAATAGTAATAAAAGAAATAAAAAAAACAAAAACCTTCTTT------------CTAACAAAACAA------------ACAAAATCCTTC------------AACATCAATTTATCA---ATCAATATA---------GTTTCAATATCAGGTATTCCTCCATTACTAGGTTTTATCCCAAAATGA------------ATAACA---------CTTAAA---ATGTTAATC---------------------------------------------AAAGAAAAA---------AGAATAATAACTTTA---GCAATAAGAATAATCATTATAAGAGTAGTAAGATTCTTCATTTATTTCCAA------------------------------ATCTTTTTT------------------------------ACAATGTGAATAAAA---AAA------AAAAGA------------AAATTT---AAACCAATAAAAAAAATAAAACCAACAAGAATTATACAAATCCTAATTCCAATTCTTACTATTGTTGCCTTA------------------------------------------------------------------------------------------
>Vittacus_cannabus_HEN44
------------------------ATTTACTTAGATTTAACTAAACCATTAGGCACTCTCCCCCCTCCTGAAATGATTAGCATAGTTTATCCGTGGTTTATTTATATGTTTAGATTAACTGTCTTTATG---------------------------------------ATA---------------------------------AGTGTTCACCCTATGATGGTG---------------------------------------------------------------------------------------------TGAGTTTTGATAGAGATCAATCTCCTCAGATTCGTAATTTTAGGATATTATAAAGAT---TTA---AAT---GGTAATTTTTTTAGAAAA---GAATCTATA------TTTTTTTATTTTATTATTCAGTCTTTGGGAAGATTGATTTATCTC------------------------------TCT------------TCCTCTTCTCTCTCAGAAGAACTT---------AGT---------------CTCCTGAAT---GAGTTTCTTTTTATTGTTTCTATTTCTTTTAAGTTAGGAATTTTTCCTTTTTATTTTTGAACCTTG------------------------------------------------------------------------------------------------------------------------------------------------------------------------------------------------------------------------GTTTTAGGAAGCTCTTTAAGA---AAT------CTTATATTT---------ACT------TTGATCTTGACTCTTCAAAAA---GTTCCT------ATA---------------TTTATTATTCTCTTTGGA---TTGAGA---------TGCTGGAATGTTTTT---CTTTTAACT------------------------------TTAGTA---------TCATTTATTTTTGGTTCTTTCATG------------------TTAAATTTTTGC---------ACTAGGATTTGCTCCCTTCTAGTTTATTCTTCGTTCAGATCA---------------------------------------TCCTTTTGA------------------------ATT---TTTATTTTGTTTTGCGAGAGGTTTTATATGTTTGTA---CTTTTTTTTTTG---ATCTATTTC------------ATTTTCATC------------TGGTCTTTGAACTGTAATTTTAAG------GGTTGGGAAACTCGTTCAATTGAAGGA------------------------------------------------TTAATATTTTTC---------ATATTTCTTATAGGTTTGCCCCCTTTATCCCTATTTTTCTTCAAGTTC------------TATATT---------TCTCTT---CAGATAAAT------------------------------------------ATAATATACTCT------------------AATTTATTTTCAATTCTATTTTGGGTAGGAAGATTTATTTGTTTGATGGGATATTTAAAA------------------------------TTCTTTCAGAGTCTA------ATTATGTTC---AATGACCGCTTATAT------TCTAAATTT---------TTTTTTAATAATATTAGGATTTTAGGT------------------------TTTTTCTCTTTTATATTT------TTTTTTTATTTTTTT---------------------------------------------------------------------------------------------
>Vitex_agnus-castus_L._S152
---------------------------------------------ATGATTACTATAACCTACTTATTTACACCT---------------------------TACATTCTTTCTATTATTTCTTTTTTT---------------------------------------TTT---------------------------------AGATTGGAGCCTTTTTTATTT---------------------------------------------------------------------------------------------TGGATTATCATAGAGTTTAACTTACTGACATTAGTATTTGTTTGTTTC---TTTTTC---------------GACCTGTGGAAAATAATGTTTCATGAAGAATATATTTTATTTTATTTTCTAATTCAGTCTTTTTTTAGGTTTATTTTCCTG------------------------------TTT------------AGAATTTACGTTTCTGATACTTATAAGATCGTTTCA---------------------------CACATCATGTTTATTTCTTCAATAATTGGAAAATTAGGAATCTTTCCTTTTCACTTCTGAATTTTA------------------------------------------------------------------------------------------------------------------------------------------------------------------------------------------------------------------------AAGATTGCTGATTCTTTTAACTTCTTT------GTTCTACTA---------ATA------GTC---TTATCTATTCAAAAA---ATTCCT------ATG---------------TTTATTATTTTTTTTAAT---ATGAGC---------TTTAGAGAGGCTTTCACTATTTTACTT------------------------------------------TTTTCTTCAGTCTTTGGAAGAATTATA------------------GTTAATTTCACT---------GACAAATTGAAAAATGTTTTAATTTTTTCTTCTATCTCTTCA---------------------------------------TCTTTTTGA------------------------GTT---TTAATTATTTATAGATATAGAAACTTCTTCTATTTC---ATTTTCTTTTTT---ATTTACACT------------CTCTTTATTTTCAGGCTGGTTTTTAGGGGGAAGGCTACTACG---------------------------TTGGAAAGTTTA------------------------------TTATTTTTT---------------------------ATATTTATTTGTGGTTTGCCTCCTTTTTCCTTGTTTTATTTCAAAATT------------TATATT---------TCTAGAATTATCCCTATC------------------------------------------TTAAGAGTTAAT------------------TCGATCTTTTTGGTTTTT---TGGGTGATGAGTCTAATTTCTTTATTTGGTTACACTAAA------------------------------TATTTTTAT---------TCTAGATTTTTTCATCTTAACTAT---CCTTATTTAAAGGATGAATTT------CTGTTTAAAAAAATATTTAATTTGACT---------------------------ATTTCTTTTTTTTTTTTGATTTTTTTAATATTT------------------------------------------------------------------------------------------------
>Vasates_sp.nov._Z327
---------------------------------------------------------------------ATGAATAGGTCCTTAAATACCTATCTTGTAGGTTATTTAGTTAGGATTGTTTTATTATTT---------------------------------------AAT---------------------------------AGAAATAGGACGCTAATATTA---------------------------------------------------------------------------------------------TGATGCCTGCTGGAAATTAATATGGTTTTAGTTATTACAATTTTTTTA------AGC---TTAAGGAGT---AGAGATATAATGTTAAATAGTGAGATGGGA------TTATATTATTTCCTCATTCAGACTATAGGTTCTTTTGGAGTTTTA------------------------------GCT------------TCAGTCAGATTAAACGGTTTGTTT---------CTC---------CAGGCT---ATAAAT---GAATATTTTCTTTTAGTTTCTATCTGCATTAAGATCGGAATTTTTCCTTTCTATTTTTGAATATAT------------------------------------------------------------------------------------------------------------------------------------------------------------------------------------------------------------------------CGTCTGGGTGAGCTAATAAAC---AAG------AATCAATTT---------TTT------ATTCTTTTAGGGATTCAGAAA---GTTCCT------TTG---------------ATTTTTTTCGTTTTCCTC---TTTTAC---------ACAACACTTATAGAC---TTCTTTTTA------------------------------TTAGTT---------AGATTAATTGGTGGAAGGATTTTA------------------ATATTTTACTCC---------TTCGGATTGTGATCAATTTTAATTTCGTCCTCTATTTATAGA---------------------------------------CTCTATTGA------------------------TTA---GGGTTTTTAGTTTCTAGTTCTTATATCTTTTTGGTG---ATGTTTTTTTTG---TTTTACCTT------------TTCTCTTTATTCAACCTCTTAGCTTATTTGGAA------------------------------ACTAAAGATTAC---------------------------------------TCTTATTTGAGGTACCTAAGATTT---------TTATTCTTTTTAGGTCTCCCTCCTTTTAGTTTATTCTTTTTCAAAGTT------------TGCCTT---------ATAGAT---TATATTTCA------------------------------------------AACAGATGTAGG------------------TTTTTTGAATTCTTATTTTTTTGAATTTTCAGTTTTCTAGCTCTATTTGGTTACATAAAA------------------------------ATCTTCTTAGAGCAA------TTTTTTCAG---AAATTTTTCATGTATTTAAACAATGAAATC---------CTATCTTTAAAAATATTCATTATTTAT---------------------------TTTACGGTCCCTTTG------TTTCTTCTTTTTTTGGGG------------------------------------------------------------------------------------------
>Trombiculidae_sp4.
---------------------------------------------------------------------------ATAAAGAGTTTAACTAGAATAGTTCTAATCTTCCTCTCTCTAGTAATAGTATCC---------------------------------------TCT---------------------------------TCCTCCAATTGAATAATCATC---------------------------------------------------------------------------------------------TGAATATTTATTGAAATCAACTCAATAGGGTTTATTTTATTAGCCCTG---------------------GAGGCAAGGGGG---------AAAGAATCAATA------CTAATCTATTTCTCAGTTCAAGTAATTGCCTCAATACTGATCTTAATTCTTATTTCTATAGACAAATCTATTCCTTCCCAAAACAGATGAATCAATACAGCAATCTCCAAC------------------------------------------TTATTAATTTCA---GTTTCTATGATAATGAAATTAGGGGCCCCCCCATTTCATCACTGGATACTA------------------------------------------------------------------------------------------------------------------------------------------------------------------------------------------------------------------------AAAGTTTCATTGGGGATAAATTGAAGA------ACTCTATTC------------------ACATTCTTAACTGTCCAAAAAGTAGCCCCT------------------------TTAATAGTTTTGTCCTTAACATCAGAAAAAACAATT------------ATTCCAATATTAGCA------------------------------ATGATT---------AGAGCTATTGTAGGAGTCCTCGCT------------------CAATTGGCGACA---------GGGAAGGTAAAAACTATTCTAATCTTCTCATCCATAGCGCAT---------------------------------------AGAGGATGA------------------------ATG---ATAGCCCTGTCAAAGTTAAACATCTGCAATATAATG---TGATACTTAAGA---CTTTATACA------------ATAGTAAATGCTATGCTCATATGAACATGTAAAAAGTTAAAGGTCTCAAGC------------CTAAGAGATCAA---------GAGAACAATAAATCT------------ATTATCCTGATATCA---CTACACTTA---------ATATCTCTTTCAGGTATACCACCGTTTGTGGGCTTTATAATAAAATGA------------GTGTTA---------ATCTCT---ACGGTTTGA---------------------------------------------GTTATAAAT---------GGGGCTATTGTAATT---ACGGCTGTAATTGTATGTTTAACAACAATTAATTCTTACGCATACATCCGG------------------------------ATAATCATT------------------------------AGGGCTAGATTAAAA------------AGCCCCCACAAAACGGCATCCAAAAAGAAATATAGATTTCCTCCAAGAGCATTAGCAACGCACATAGTTCCAACGGTTTCATTAATTTCTTTGATTAAAAGA---------------------------------------------------------------------------------------
>Trisetacus_ehmanni_Z341
------------------------------------------------------------------------------------ATTTTTATTTATGTTGCTTTTATA---------ATTCCATTTTTT---------------------------------------GGT---------------------------------TTAAATTCTATGTTTTTTACT---------------------------------------------------------------------------------------------TGAATTCTAATAGAGATTAATACTTTAATATTTATTTTTCTGAGATTTATGTGTACA---AATTTAAGAAAT---AGACTTTTATTTGTATGTGAGTCTTCT------TTTTTGTATTACAAAATTCAGTGTTTTTCTTCTTTTTTGTTTTTG------------------------------AGAAGAAGGGTTTTTTCTGATTTATTTATTGATACTTTTAATTAT------------------------------TCTTGTATTTTATGTTTCTTTTCTGTTATTATTAAAATAGGTGGTTATCCATTTCACTCTTGAATTTTC------------------------------------------------------------------------------------------------------------------------------------------------------------------------------------------------------------------------TCTTTTATCGATAAAAGAACAAAGTTT------CCTATTTTA---------GCT------GTTCTT---ACAATTCAGAAA---ATTCCT------TTA---------------TTTGGGGTTTTTTTGGGA------------------ATTTCGGTT------AGTTTATCTATA------------------------------TTTTATTCCTGATTTTCTATTTTATCTGGTTCTGCACTT------------------ATGTATTTTCAG---------CGGAGGGTTTTAGAAATGTTGGTAGCTTCTTCGGTATTTAAT---------------------------------------ATTTTTTGG------------------------TTA---TTAATTCATTCTTCCTTAGTTTTTTTTTTTTTTTTT---TTTTTTTTTTTA---GTTTACTTT------------TCTTCTGTAATTTACATTTTTAATTTATCTATTGGTTTAAATTTTAATAGATACATTTTTTTTACTAGAAATGTCGTTTTC------------------------------------TTCTTATGTACTTTTTTA------------GTTTAT------GGAATGCCACCTTTTAGTTTATTTTTATTTAAATTT------------TCATTG---------ATTAGC---ATGATTTCT------------------------------------------TATACTTACGGT------------------TACTTGGAGTTTATTTTGTTAATAATTTTTAGTTTTTTTTCATTTTGTTCATACTTAAAG------------------------------TTTTTTTTTCCT---------ATTTACGTTGGAGAATCTTCTTTTTAT---------AAGACTTTTTTATGTTCT------------------TATTCA------------------------TTTTATTTATTTTCATTTATCTTTATTTCATTTTTTGTTTTTTTT---------------------------------------------------------------------------------------
>Trimeroptes_luanchuanensis_Z322
---------------------------------------------------------------------ATTTTATTTCAAAAATTTTATTTTATTTTTTTTTATTTTATTAGAATTTTTTTATTCATT---------------------------------------AAT---------------------------------AGAAATAGTACATTAATTTTT---------------------------------------------------------------------------------------------TGATTATTTTTAGAAATAAACATAGCTGCCTACATTCTCATAATTACTTTTTATAAT------AAATTT---TATTTTAATTTTGATTTTAATAATAAAAGT------TTCAATTACTTAGTAATTCAATCTTTAGGTTCATTAATTTTTCTT------------------------------ATT------------TCAAATAAAACAAATTTTTTTATA---------GAT---------TCAAAATTTAATATA------ATTATGCTAGCTTTCAGTTTAAGACTAAAAATAGGAACAGTACCTTTTCATAGTTGAGTTTAT------------------------------------------------------------------------------------------------------------------------------------------------------------------------------------------------------------------------GATATTTCTAAATTTTTAGAC---AAA------ACAAATTTT---------ACT------TTACTTATCACCTTACAAAAA---TTACCT------ATT---------------ATAATTTTAATATTCAAT---TTAAAT---------AATAAAGTTTTATTA---TTATTAATT------------------------------TTAATT---------AACTTAATTTTAGGAAGTATAATA------------------ATAATTATTAGA---------AAAGATTTAACAAAATTATTAATTTCTTCGTCATTATATTCA---------------------------------------ATAATTTGA------------------------TTT---ATAATAATTTTTTATATAAATCTTATAAATTTTATT---TTTATATTTTTT---AATTATATA------------ATTTTTATTTTTATTTTAAGAGAATTATTTAAAACCAGTATAAAT------TTT---------ATAAACAATACAAAAATT------------------------------AATAATAATTTAATAATTATAAGTTTT---------TTAATATTAAGAGGACTACCTCCATTTAATTTATTTTTTTTCAAAATC------------TTTAGA---------ATTAAT---TATTCAATT------------------------------------------ATAAATTTAGAT------------------AATATAATTTTTTTATTTATTTGAATCTTCTCTTTTTTAGCAATACTGTCTTATTTCTTA------------------------------TTTATATATAAAATA------TTTTTTAAT---ATAAAATTAAATTATCAATATTTTAACAAA---------------AATAAAAATTATATTATTATT------------------------TTTTTTACATATATAATA------ATATTTATAATTTTT---------------------------------------------------------------------------------------------
>Trematuridae_sp.
------------------------------------------------------------------------------ATTAATAAAATATGTCTCCTATTAATCCTTTTTACTGTTTTTATATTCAGT---------------------------------------ATA---------------------------------ACAAGCTCGTGGCTTCAAATA---------------------------------------------------------------------------------------------TGGGCTCTTTTAGAAATTAATATAATGTTATTTATTCCTTTAATA------------------------TATAATAATAATAGAACCTCTATTAATGCTATA------TTAAAATATTTTTTTATTCAAGCAGTCTCCTCAAGCCTATTCTTA------------ATAAGCTATATACTTTTTATATATTCTTATAGAATA---------------AAT---------------------------------------TATAATATCATTATAGCTTTTTCAATATTAACTAAACTAGGTATATTCCCAATATTTATGTGGTTCCCA------------------------------------------------------------------------------------------------------------------------------------------------------------------------------------------------------------------------CAAGTAGCAAGTCAAATCTCTTGATTT------TCAAATTTA------------------ATTTTAATAACAGTACAAAAATCACTTCCA------------------------ATATTTATTTTAAGCTTTTTAAAT---TCATATATT---------ATT---TACATCTCACTA------------------------------ATTATA---------TCTGCAGCTATTAGTGTGTTAGGT------------------TTATGGAACCAA---------AATAACCTAAAATTTATTATAGCTTATTCTTCTATTAATCAT---------------------------------------ATAAGTTGA------------------------ATA---CTGATTTCAATCTATATAAAAAATATGACATGAATT---TTATATTTGAAT---ATTTATATT------------ATAATAATAATTTCTATTATTATACTATTAAATAATTATAATATTAAAGCA------------ATTTCTCAAATAAACCTTTTCAACACTAATTTTTCC------------TCCTTTATAATAATT---ATTAATTTT---------TGATCTTTAGGGGGACTCCCCCCTTTTGTAGGGTTTTTACCAAAATGA------------ATTATA---------ATTCTA---AACATTTCA---------------------------------------------AATGAATAT---------TAT------TTTATA---TTTTTTATTATAATAATAACATCTTTATTAAGAATTTTAATTTACACCCGA------------------------------TTAATTTATTCAAATCTGCTAAGT---------------CCTATTTTAACTAAATCATTAGAATATCCAAAA------------------------------------ATATAT---------TTTATACAGCTAATAACCCTTATACTATTTCCTTTAATAGTTTTAATAATA---------------------------------------------------------------------------------
>Tityus_serrulatus
---------------------------------------------------------------ATTTTATTTAGA---TATTATTTTTTTTTCTTGTTGGGGGTAATTTTGGGTAGATTAATTACCATT---------------------------------------AGA---------------------------------TCTTCTTCCTGACTTACAGCT---------------------------------------------------------------------------------------------TGGGTTGGTTTTGAGTTAAATTTAATTTCTTTTATTCCATTAATTTTT---------------------TCTTCTAAGCTTAGAAGAAGAAGTGAAAGAGGT------ATTAAATATTTTTTTGTTCAATCTATTGGTTCTATATTTATTTTA------------TTAGGAGGTATT---------------------TTTCCTCTCTTTATTGGTATA---------------------------------ATTACTACTTATTACTTTGTTTATTTTTCTCTTCTTATTAAGTTGGGAGTAGTTCCTTTTCATCTGTGATTTCCT------------------------------------------------------------------------------------------------------------------------------------------------------------------------------------------------------------------------TCTGTAATGGAAGGGTTAAGATGAGAA------ATAGCTTTT------------------ATTTTATTAACTTGGCAAAAATTAGCTCCT------------------------TTAATTCTTTTGGCTTCTTTTGAA---------------------GGGTTGTCTTTGATTATT------------------------------TTATTA---------ACAGTTATGGTAGGATGTTTAGGA------------------GGATTTAATCAA---------ACCTCATTGAAAAAGTTAATAGCTTATTCTTCTATTATACAT---------------------------------------ATGGGATGG------------------------ATA---TTAAGAGTTATCCCAACTTCCTTGGAAGTTGGGATA---AAGTATTACTTT---GTTTATTTC------------TTTTTTGGTTTAGTCTTATGTATGATTTTCTTTTTTTGAAATTTGAAACGT------------TTAGAACAATTTTTATGTTGTTCTATATTTTTA---------------ACTATAAGAATTTTA---TTAATTTTC---------CTTAGTATAGGAGGATTTCCTCCTATACTAGGGTTTTTTCCAAAATGG------------GTGGTA---------ATTAAC---ATTTTATTA---------------------------------------------TGAAAGAGT---------ATA------ATTCTA---GCAGTATTTTTGATTTTTGCTTCTTTAGTAAATTTATATTTTTATTCTCGT------------------------------CTATTTTACAGTTCTCTATTTTTA---------------AGA---------AGTTATGTAATGAGTCTTCATTCATTCTCTTCTAAAAATGAA------TGAAGACTATTACTATGTGTAAGTGTTTCTTTAATGGGAGGAATTTTT---TATCCTTTTTTTATAATT---------------------------------------------------------------------------------------
>Tetra_suspensae_SD22
---------------------------ATGGTTTCAATTAAACCATTGTGACATCCCCCCCCTCCCGGAATGATAATTAATTGGTTATATGGTTTTATCTCATATTTTCTTAGATTGTTTTTTTTTTTC---------------------------------------AAT---------------------------------TATAGGAATTGTATTTTTTTT---------------------------------------------------------------------------------------------TGGATTATGATAGAGTTTAACTTGTTATGTTTTATTTTATTAATATTTATATTA---------AGGAAT---TTATCTTCTAAGGATTGCATAAATCATGTA------CTTTATTATTTTCTTATTCAATCTAGAGCTTCGATTCTCTTTCTT------------------------------AGG------------AACTTTTTATTTGAGGGATGAGGT---------AAT------------ATTTTCAATAGA---GACTATATATTTATTTTTTCTTTACTGATAAAGATTGGTTTGTTTCCATTATTTTTTTGGATTTTT------------------------------------------------------------------------------------------------------------------------------------------------------------------------------------------------------------------------ATTCTTTCTGAAAGTTTAGGA---CTT------ATTTCTCTT---------TTT------TTTCTTCTTAGTTTCCAAAAG---TTTCCTATCATGATA---------------TTTTTTTTTTCTGGTTTA---CACGAG---------CTTTCTTTT---------TATTTTTTG------------------------------GTTCTT---------TCTTTTGTTTCTGGTAGGATTATA------------------ATCTTCTTTAGT---------AGTAGTTTAATTTTTCTATTGATTAGTTCCTCCATCTCCTAT---------------------------------------GCATTAATA------------------------ATA---TTCTTTTTATACAATTTTAGTATCTCTTTTTTTTCC---TCTTTCTATTTA---GTTTACAGT------------TTTTTTTTGTTAATAGTTTTATATGAGAAAGTTTCTATC------------------------TTAAAAGGAACAAGACCT------------------------------TTTCTATTTCTTTTT---------TTT---------ATTTTTTTTTTAGGGTTACCTCCAGTAGGAGGTTTCTTCTATAAATTT------------ATCTTT---------TGTTCA---AATATTCTT------------------------------------------TTTCATATAGGT------------------CTCTTAGAGATAATTGTTTTTTGAATTTTTACCTTTTTTAGGTTAATTGGTTACACTAAA------------------------------ATATTCTTTTTTTCT------TTCTATTCT---AACAAGGTTCTGTATTTAAAGAATGAATTT---------TGGTTTAAAAAAATGTCTATAATAGTC---------------------------TATACATTGGCCTTT------TTTGTCTGTTTTTTAGTC------------------------------------------------------------------------------------------
>Tetraspinus_sp._HEN26
---------------------------------------------------------------------------ATGAGAAAACTTTATCTAGTTTCTTTTTATTTATTAAGACTTGTCTTTTTTCTT---------------------------------------AAT---------------------------------TATAACAGACCTTTTATTTTT---------------------------------------------------------------------------------------------TGAGTGCTGATAGAAATTAACTTAGTAATCTTTATTATGATAATTCTA---AGATTT---ATAGAAATT---AAATATAAGCAGGAAATATTTGATTTAGTA------ATGTTTTATTTTTTTATTCAATCTATAGCTTCTATTTTCCTTCTT------------------------------AGA------------GACTTTTTTTTCTCAGAAGATTTT---------TAT------------TTTTTCAATTCT---GATATTATATTTTTTAGATCCTTGTTAATTAAAGTTGGTATTTTTCCTTTTTTTTATTGAGTTTAT------------------------------------------------------------------------------------------------------------------------------------------------------------------------------------------------------------------------AAAGTTTCCAATTTCTTAAGC---GTT------TTAATTTTC---------TGG------ATTCTTATAACCTTCCAGAAG---ATTCCC------TTT---------------TTTTCTTTTTTGTTCATG---AGTCAA---------AATTCTAATCTTATT---TATATTCTT------------------------------TTAGCT---------TCTTTTATTAGGGGTAGATTCCTT------------------ATTTTATTTTCG---------GAAAATTTTGTTAGTCTTCTTGTTTCTTCGTCTGTTATTTCT---------------------------------------AGGTTTTGG------------------------TTA---TTTTATTTATTTAGAATTAGATTTTACTTCTTTTTA---ATATTTTTTTTT---TTCTATACC------------TTTGTTCTTTATTCTCTCCTTACTTTATATAAAAAAGAT------------------------TCTTATTTTAATTTGAAC------------------------------ATAATGACAGGCTTATTT---TTTTTT---------ATGTTCTTTATTGGTTTGAGCCCTTTAAGTCTATTTTTTTTTAAATTT------------AATTTA---------GTTTCA---TTTTTCTTT------------------------------------------TTTAATTTGGGA------------------ACACTTGAATTTTTTGTTTTTTGACTTTTTAGTTTTTTGGGTCTTTTTGGTTATATGAAA------------------------------TATGGTTATAAAATA------TTTTTTAGA---GGAGAAAATTTGTATTACTATAGTATCAAC---------TACGAAATAAAAAAGATCTTTTTTTTT---------------------------CTAAGCATGATTTTT------TTT---------------------------------------------------------------------------------------------------------
>Tetra_sp.nov._Z400
---------------------------------------------------------------------ATGAATAGGTCCTTAAATACCTATTTTGTAGGTTATTTAATTAGGATCGTTTTATTATTT---------------------------------------AAT---------------------------------AGGAATAGGATATTGATACTA---------------------------------------------------------------------------------------------TGATGCCTGTTGGAAATTAATATGATCTTAGTTATTACAATTTTCCTA------AGT---CTAAGAAAT---AGGGATATAATGTTGAACAGTGAGATAAGA------TTATACTACTTCCTCATTCAGACTATAGGTTCTTTCGGAATTCTA------------------------------GCT------------TCAGTCAGAATAAATGGTTTGTTA---------TTA---------CAATCGGTTATAAAT---GAATATCTCCTCCTAATCTCAATTTGTATTAAGATTGGAATTTTTCCTTTTTACTTCTGAATATAT------------------------------------------------------------------------------------------------------------------------------------------------------------------------------------------------------------------------CGTTTGGGTGAACTAATAAAT---AAG------AATCAATTC---------TTT------ATTCTCCTAAGGATTCAGAAA---GTTCCT------TTA---------------GTTTTCTTTGTCTTCTTT---TTTTAC---------ACAACACTTATAGAC---TTTTTTTTA------------------------------CTAATC---------AGATTGATTGGGGGGAGGGTGCTA------------------ATACTCTACTCT---------TTTGGACTATGATCAATTCTAATTTCCTCTTCTATTTATAGA---------------------------------------CTTTATTGG------------------------TTG---GGATTCTTGGTTTCTAACTCTTACATTTTTTTGGCG---ATATTCTTTTTG---TTCTATTTC------------TTCTCTTTATTCAACTTGTTAGACTACCTGGAA------------------------------ACTAAAGACTAC---------------------------------------TCTTATTTAAGGTACCTAAGATTC---------TTATTCTTTTTAGGTCTCCCTCCTTTTAGCTTATTCTTTTTCAAAGTT------------TGCCTT---------ATAGAT---TATATTTTA------------------------------------------AATAGATGTAGG------------------TCTTTGGAATTTTCATTTTTTTGAATTTTCAGTTTCTTAGCTTTGTTTGGTTACATAAAA------------------------------ATCTTTTTAGAACAA------TTCTTTCAG---AAATTTTTCATGTATTTAAACAATGAAATT---------TTATCATTAAAAATATTCATTATTTAT---------------------------TTTACGGCTCCCTTA------TTTCTTCTTTTTCTGGGT------------------------------------------------------------------------------------------
>Tetra_sp.nov._Z284
------------------------------------------------------------------ATGATAACCTTAACTAGACTTTATACTTTATTTTTTTATTTATTTAGATTGGTTTTATTTTTT---------------------------------------AAC---------------------------------TATAATAGATCTTTTATTTTT---------------------------------------------------------------------------------------------TGGGTATTTACTGAAATTAATTTGATTTTATTCATTAGAATTATTTTT---AGATTC---ATAGAGACT---AAATATAAGCAGGAGATATTTGATGTGGTT------ATATTTTATTTCTTTATTCAATCTTTATCATCTGTTTTTTTTCTT------------------------------ATA------------AATTTTTTTTTATTAGATTCTATT---------TTT------------TTTTACAATTCA---GATATTTTTGTGATTGCGTCTATGCTTTTAAAATTAGGAATTTTTCCTTTTTTTTATTGGGTATTT------------------------------------------------------------------------------------------------------------------------------------------------------------------------------------------------------------------------AAAATTTCTGAATTTTTATCT---TGA------GTTTCTTTT---------TGG------TTGTTATTGACCTTACAAAAA---ATTCCT------TTT---------------TTCTTTTTTCTTTTTTCA---ATTTAT---------ACGACCAATATTAAT---TTTTATGTT------------------------------TTACTA---------TCTTTTATTATTGGATCTATTTTA------------------ATTTTAAATTCT---------AGAAGGGTAGTTTTTATGTTGGTTAGTTCTTCAATTTTATCT---------------------------------------AGCTTATGA------------------------GTT---TATTATCTTTATTTAATTAGGCTAAATTATTTTTTT---CTTTTTTTTTTT---TTTTATAGA------------TTGTTTTTATTTTCTTTTATTTCTAATTACTATAAAATA------------------------------GGCTCATTTAAT------------------------------AGATTAATTTTCATTCCT---TTTTTT---------ATATTTTTATTAGGTCTGTCTCCAGTAAGATTGTTTTTCTTTAAATTT------------GAGATA---------ATGAGT---TTTATTTAT------------------------------------------ATACAATTAGAA------------------TCTTGGGAAGTTTTAATTTTTTGAATTTTCAGTTTTTTGAGTCTTTTTGGGTATTTAAAA------------------------------TACAGTTTTAAGATA------TTTTTTTTT---TATGAAGAGTTTTATGTTTATAGTATAAAG---------TACGAAAAAAAAATAGTCTTTTTTTTC---------------------------CTAAGCATGATTTTT------TTTTATGTCTATTTAGCA------------------------------------------------------------------------------------------
>Tetra_sp.nov._CA43
---------------------------------------------------------------------------ATGAGTAATAGCTATTCCTTATATTTGTATATTTCCAGATTGTTGTTATTCTTC---------------------------------------AAT---------------------------------TCTAGACAGATGTTCTTATTT---------------------------------------------------------------------------------------------TGGCTAATAATAGAGATTAATTTAATTGTTTTTTTAATTTTGATGTTAAACTTTAAC---CGAGTGGAT---TGAAGACGAAGGGACGAATACAGTATAATA------TTTTTTTATTTTCTCATCCAATCTTTAGGAACCGTTATGTTTCTT------------------------------TTT------------TGCATTAGATTTAAGAATTTAATC---------TAT---------------GAA---GAG---AGAGTCTTCTTCTTTGCATCGTTATCTATAAAGCTGGGAATTTTTCCTTTCATTTTTTGAGTATAC------------------------------------------------------------------------------------------------------------------------------------------------------------------------------------------------------------------------AAAATTAGAGACTCTTTTTCT---ATA------TTTTTGTTG---------TTT------ACCTTTCTAACCTTGCAAAAG---ATTGTT------TTA---------------ATCAATTTTCTATTTTCC---AATCCT---------TTCGATTCGATAATA---ATTATAATT------------------------------CTGGGA---------TCTTTAGTTAGAGGATCTTTGATC------------------CTTCTTTACAGT---------AAAAGACTAGTTTTTATTTTACTTTCTTCTTCTATTTCTAGG---------------------------------------ACTTATTGA------------------------GTG---TGGATTATATTTGAATCTAACCTTAGTTTCTTCCTT---TTATTTTACGCT---ATCTATACC------------TTAACTCTA------------TTTTTTCTTCTTTCTCCTTCCGAG------AAGGAATCTAGGGTCTCTTTTTATAGAGAA------------------------------AGTTTATTTTACAAGGTTTCAGGGTTT---------TTATTTCTTTGTGGTTTGCCACCTTTTAGTCTATTTTTTTTAAAATTC------------TATATTTCTTCTTTCATTTCC---TCTTATTAC------------------------------------------ATCCTC---------------------------CTAGAATTTTCATTCTTCTGAATTTTTAGATTTCTAGGCTTGTTTGGGTACCTTAAA------------------------------TTTTTTTATTCTTCT------TTTTTCTTT---AATGAATTTCTTTATACAAAGGTTAAATTC---------TTTCACAAAAAAATGTCTTTT------------------------------TTTTATGTCCTCTTGATT------TCTTTTTTATTCTTTATAACTTAC------------------------------------------------------------------------------------
>Tetra_qingyuanensis_Z333
---------------------------------------------------------------------------------TTATTTTGGGTGGTACTAGGGTATATAAATAGAATTTTTCTATTTTTT---------------------------------------AAT---------------------------------CAAAGAAGAATATTGATATTT---------------------------------------------------------------------------------------------TGGTGTTTATTAGAAATTAATATGATTATGCTTATTGGTACATTCTTT------TTT---ATTGATGAG---TTAGATAAGATAATAAATAGGGAACAATGT------TTATACTATTTTTTAATTCAATCTTTAGGTTCTTTTCTAGTTTTA------------------------------TTA------------AGATTTAAGTTTAGGAATCTCTTA---------TTG---------GTATCTAGTCTAAGA---TCTTTTCTTTTTAGTTTAGCTATTTTATTAAAAATAGGGTTATGACCAGCTTCTTCCTGGATTTTT------------------------------------------------------------------------------------------------------------------------------------------------------------------------------------------------------------------------AATTTGGGTAGTTCTATCAGA---CAG------TTAAAGATA---------TTT------TTTATTCTGAGTATTCAAAAG---ATTCCT------TTA---------------TTTTATTTGATTTTCGGA---TTTCCT---------AGATTGTTTTTATAT---TTTTTAATG------------------------------GTTGTT---------TCTTTTTTAGCAGGCGCCATGCTT------------------ATTTTTAGATCA---------ATATCAATGATAGACATACTTATTTCCTCCTCTATTTACTCA---------------------------------------ACAGTTTGG------------------------GTG---AGCTATTTATTTAATAATTCTCCTTTTATTTTTTTT---ATCTATATTTTT---CTTTATTTT------------TTCTTTTTGTATTTTCTTCTATTAAATGCATCG------------------------------AGATCGTCTTTGGATAAA------------------------------ATCTTTATAATAAGG------TCCTTT---------ATTTTTTTTCTTGGGTTACCTCCTTTTAGATTGTTCTTTTTTAAGATT------------ACTATT---------TCTAAT---TGAATTATG------------------------------------------GGGGATTTAGGA------------------TCTTTAGATTTCCTCCTCTTTTGATTTGTAAGATTTTTAGGTCTTCTAGGCTATTCTAAA------------------------------ATATTTTTTCAATGT------TTATTTACT---AAATTTCTCATGTATTTAAATGATGAATTT---------TTTTCACAAAAAATATTTATTTTTATG---------------------------ATACCTTCTTCTTTA------TTATTTCTTTTTTTGATT------------------------------------------------------------------------------------------
>Tetra_pyriana_HLJ98
---------------------------------------------------------------------------ATAAGGTGATTTTACATCTTTCTTTTTTATATAATGAGATTATTTCTTTTTATT---------------------------------------AAC---------------------------------CAAAGCAATCCTTTGCTTTTT---------------------------------------------------------------------------------------------TGAGTTATAATAGAGATTAACTTGATTTGTTTTATTTTGATTCTACTTACTTGTGAG---TCTAGTACT---TTTATAAAGAGAAGTTCTTCTAATTACTTA------CTTTATTATTTTCTTATTCAATCTAGAGCTTCTATTCTTTTTCTT------------------------------AGC------------AACTTTTCTTTGGGAGATTGAGGG---------AGT------------ATTTTCAATAAG---GATTATATATTTCTTGTATCCATGGTTGGTAAAATAGGTTTATTCCCTATTTTTTTTTGAGTTTAT------------------------------------------------------------------------------------------------------------------------------------------------------------------------------------------------------------------------AATATTTCTTGAAGATTGGGA---ATG------TTAGGTATA---------TTT------TTTTTGCTTACTTTGCAAAAA---GTTCCT------TTA---------------TTTTTTATGGCTTTTCTT---TCTGAT---------GTTTGGTTCCTTTCT---AGGCTATTA------------------------------GTCCTT---------TCTATATTTCTAGGAAGAACTCTT------------------CTGCTCTTTAGG---------AAAGATTTTCTTATGATAGTTATTAGTTCATCTATCTCTTAC---------------------------------------AGGTTTCTA------------------------ATT---TTTTATTTTTATACTTATTCTTACATTTTATTCATT---GGATTTTTCCTA---TTTTACTCT------------ATATTTTTGTTCCTTCTATTATTTTGTAATTTTTTATGT------------------------TCACGGCATAGTCTGGGA------------------------------AGTGTTTCTTTTTTT------ATTTCA---------GCTTTTTTTTTAGGCCTGCCCCCTCTAAGGCTCTTTTTCTTTAAATTT------------CTATTT---------TCCCTT---CAATTTATA------------------------------------------ACCTTTTTAGGG------------------TATTCTGAGCTTTTTTTATTTTGACTTTTTAGTTTCCTATCTTTAGTGGGGTATCTTAAA------------------------------TTTTTTTTCTCTTTT------TTTTTTTGG---CCCCACCCTCTGTATTACTACTATGAATTT---------TGGTTTGAAAAGATGTCTTTATTATAC---------------------------TTTACTATTTCTTTT------TTTTTAATTTTCCTCGTT------------------------------------------------------------------------------------------
>Tetranychus_urticae
------------------------------------------------------------------------------ATATTAAATTTATTATTAATATATTATTTTATATTTATTTTTATAGTATTT---------------------------------------ATA---------------------------------TATAGAAATATAATTATAATT---------------------------------------------------------------------------------------------TGATTTTATATAGAAATAAGTTCAATAATATTTTATATTATA---------CTAAAT------------AAATTGAATAATAATAAA------------GAGATTAATATTATTTATTTTATTATTCAAGAGATAAGATCAATT---ATAATG------------------------------------------------ATTTATATA---TATATA---------------------------------ATTAATAATTTATTTTTATTGAATTTTTTTATTTTATTAAAGATAGGGGTTCCCCCTATACATAATTGACTATTA------------------------------------------------------------------------------------------------------------------------------------------------------------------------------------------------------------------------AAAATTTCAATTTTTTTAAATTGAAAA------ATTTTATAT------------------ATAGTTATAAACTTTCAAAAGATTATCCCA------------------------CTTAATTTTATTTACATATATATATGT---------AATTCATGGTCAATA---ATAATCATT---------------------------------TTG---------AATCTATTTATAACTACGTTTTTT------------------TTGTTTAATGCT---------TTTAATAATAAGTATTTATACTCAATTATCTCATTAAACTCA---------------------------------------TTAAGATGA------------------------ATT---ATTTTATTAATATTTTTTAACAAAATATTCATATTA---ATATATTTATTA---ATATATTTT------------TATTTTAACTTTTTTTTTTTAAAAAGTTTGATAAACAATAATAGTAAAAATTTTTTTAATATATTA---------AATTTT------------------------------AAAATATTATTTTTTTTCGTTTTA------------TTAAACATAATCTCTTTTCCTCCAACAATTATATTTTTATTGAAAATTAAAATTATCTTTTTATTA------------------AAAATATAT------------------------------------------AATTTAACAAAA------------------TTTATTTTAATTTTTATAATTTTTATTATATTA---------GTTTTCTCA---ATAGTA------------------------------TTTTTTATATTT---------TTTTTAAAT---CATTTTTTTGTAATGGAGTGGTTAAAAGAAAAAATTAATATTAAATTTAACATAATTCTTTATTTT---------------------------------------------AATTTAATATTTATATTTTTA------------------------------------------------------------------------------------------
>Tetra_lycopersici_FQ
---------------------------------------------------------------------------------------------ATTTTAGCTTACCTCACGTTAGAAATTACCATCTTTGACCTAAAGTATAAACAAGAGACCAAAAAAAAAAACTACAAGTCTAATCCTAAAAGTGGAAAGGACGTTAACATTAAGCAAAAAATAATAGTAATAAGAAGAAGAACGCAAACAAAGAAGAGACTTAATATAACCAACTGTCCTTCCGAAAGTAAAAAACCAGACAATCATAATAAAGGGGGAAATAGGTGATGCAATGTC---TATAATAACCAAATATTTAAGGAAAAATGGGTTAAAAGGAGGGAGCCCGATCAAAAAAATAATACCCAAAGGCAAAGTTCAGGAAGAAGAAAGGCTAATTGAATCCCGGCTCAAAAGTATTGAAAGACAAAGAAAATA---------------------------------------------------------------------------------------------------------------------------------------ACAAAAACAAAAATAAAATCCCAGGAAGGTTGAACCTGAACAGAAGAGGTAAAACCAAATGGTCGAGTAAATAGACGATCTAATCAAGAGAGAGACTATTCTAGTAGAGGTAACAATAAAAAAGCAACCCACTCCTATGTTAACGAAAAGGAGCAAGAAAAAAAAGGGAGACTCACAAAATCCAAAAAAGAGTACGAGAGGGAGCTTCTGAAATCTAAGGAGCATACCAAACAACAACCAATTAAGAAGCGACCCAAATTGAAATACCCAATAGAAAACAGGAAAAAAACCTATTTT------------------CAATATAAGAGCACCCAAAAAGGCGATAGA------------------------------------------------------------------------------------------------------------------------------------TCAACACTC------------------------------------------------------AAATCTCACAAAAGACCTCTCAAAGCTAACGGCCAACATAAT---------------------------------CAAAGAACCAAATGA------------------------CTG------------------------------------------AATCAAAAAGTA---GTTTATCCT---------------------------------------------------------------------------------------------------------------------------------------------------------------------------------------------------------AAATCTAGACAACCTATTGTCATTAAGGGGGGGGTTACA---CTGATGCTT---------------------------------------------------------------------------------------------------------------------------------------------------------------------------------------------------------------------------------------------------------------------------------------------------------------------------------------------------------------------------------------------------------------------------------
>Tetra_lucidi_HEN8
---------------------------------------------------------------------ATGATAATTAGAAATTTCTATGTTATGTTAATTTATTTAACTTCTTTACTGTTATTTTTT---------------------------------------AAT---------------------------------TACAATAATCCTATCTTCTTT---------------------------------------------------------------------------------------------TGGATGTTGATGGAAATTAATTTAGTTTCTTTCATTATAATTATATAT---TTAAAC---AAAGGGTTA---TTAGTCAAACAGGATTCTATGAATTACATT------TTATTTTACTTTTTGATTCAATCTGCAGCTTCTATTCTTTTTCTT------------------------------AGG------------AATTTTTCTTTTTTAGAATGAATT---------AGG------------ATTTTCAATTAC---GATACAATGTTTATTATTTCTCTTATTCTAAAGATTGGTTTGTTTCCTCTCTTTTTCTGAATCTTC------------------------------------------------------------------------------------------------------------------------------------------------------------------------------------------------------------------------AACTTTAGGCAGGTTTTAAAT---ATT------CTACCTTTA---------ATT------TTTTTACTAAGATTTCAAAAA---GTCCCC------CTA---------------CTCTGTGGTTTGTACTTT---TCTGAC---------TCCAATATAATATTA---ATTCTTCTT------------------------------TTTTTC---------TCCTTTATTTTTGGTTCAATCCTG------------------CTCTTTTATAGA---------TTTAATATTTTACACATATTTTTATCTTCTTCTATTTCATAT---------------------------------------AGGTTCTTG------------------------ATG---TATTTTCTTTATACCTCTAATATTTTTCTTTTTTTA---ACCTTTTTTTTG---ATGTATAGA------------ATTTTCTTATATTTTTGTTTAAGTTTTATGAAAGAGAGG------------------------GCTAATGGGGGGAAAGAC------------------------------TTATTTATTCTTATTAGA---TCTTAT---------TCTTTCTTTTTGGGTTTACCTCCTTTTGGACTCTTTTTTTATAAATTT------------ATTTTC---------GCTGGC---ATCATATAT------------------------------------------ATATCTTTAGGT------------------TATATGGAAATTTTTTTTTTCTGATTATTTGGAATTTTAGCTTTATTTGGCTACTTGAAG------------------------------TTTTTTTTTTCTTCT------TTCTTCTCT---TTTACATATCTGTATCATAAGCCTCATCAA---------ACCCTTTTGATAAATATCTTATTCTTC------------------------TCCCTTTCTCTTTGTTCT------TATTTTTTTTTTATTTTT------------------------------------------------------------------------------------------
>Tetra_louguantais_AH43
------------------------------------------------------------------------ATGATTAGGACCTCAGTAGTATTTTTTATATACTTTTCTAGCCTAGTTATATTTATT---------------------------------------AGT---------------------------------AGATGTAATCCTTTTATATTT---------------------------------------------------------------------------------------------TGAATCTTTATAGAAGTTAATTTAATTTCTTTGCTGATTCTAATATACATTTTTGGT---TTAAATAAG---GTAAGAGATACAATTAAA---GAGAATTGT------TTTTATTATTTCTTAATTCAATCTTTTGGAAGAGTGATATTCTTG------------------------------GTA------------GCAATCGCTACGAAGGTAGATATA---------GAG---------------TTGTTTAGT---TCATTTATCTTTATTTTATCCATTTCGATAAAAGTAGGTATTTTTCCTTTATTTTTCTGAATCTTA------------------------------------------------------------------------------------------------------------------------------------------------------------------------------------------------------------------------AAGTTAAGAGGCTCTTTGAGT---TCT------TCTATCTTG---------ATC------CTATTTCTAGTTTTTCAAAAA---GTAGGT------ATA---------------TTAATAGTTCTCTTTAAA---TTCTCT---------TGTTATGGGATCATA---GAAGTTCTT------------------------------TTGATA---------TCTTTAATTCTAGGTTCTTTTTTA------------------ATTTTTTTCTCT---------AAAGACCTAAACTACTTGCTAGTTAGCTCTTCAATTAACAGA---------------------------------------ACTTTTTGG------------------------GTA---TTTTCTATATTATCTAGTAGAGCTTTTCTGTATTTC---GGTTTTTTCTTT---TTTTACACT------------CTAAATTTGGTTCTCCTGTTTTTTTATAGGCTCGAAAAT------------CGTAGCAGTCTATCCACAATTAGAGCT---------------------------------------------------------TTT---------TTATTTTTTTGTGGTTTGCCCCCTTTTTCACTATTTTTCTTCAAATTT------------TTCATTAGATCAATTTTTTTC---AATCTCACT------------------------------------------TTTATC---------------------------GGGTTTAGATTT---TTTTGAATTTTTAGCTTTTTGTGTCTAATTGGCTACAGAAAA------------------------------TTCTTTTTTTTGGGG------TTATTCAAT---CAGTTTTTTTGTTATTTAAAGCAAGAATTT---------CGTTTTAAAAAAATATATATTTTA---------------------------CTTTATAGGGCCATTTTT------TCTTTTCCCTTCGTTATTTGT---------------------------------------------------------------------------------------
>Tetra_cuihuae_QH6
------------------------------------------------------------------------ATGACTAGTCTTTTGTATGGATTTAGAGCTTATGCTCTTTCCATTCTTTTTTTTTTT---------------------------------------AGA---------------------------------AATTCAGACTTTCTTTTTTTT---------------------------------------------------------------------------------------------TGGATTTTGATAGAAGTTAATCTTGTTTCTTTTCTTTTCTTACTGGGGAATAATTCT---CTAGGTAGG---GGGGGTTATAAGATCTCTATAGAGTCTGTT------TTTTTTTACTTTTTGGTTCAATCTTTAGGTAGAATACTCTACCTT------------------------------ATC------------TCTGTTATTTTGGATAATTATTTT---------GGT---------------TTGTTTAGG---AATTTGATATTTTGGTTATCTGTTAGGCTCAAGGTCGGGGTCTTTCCCTTATTTTTTTGGATCTTC------------------------------------------------------------------------------------------------------------------------------------------------------------------------------------------------------------------------TATTTGGGAAGCTCTTTGGGA---TGT------CTAGCTCTA---------TCT------TTGGTCTTAACTTTTCAAAAG---GTGCCT------ATA---------------TTTTTATCTCTGTTTAAC---TTTAGC---------CTTATTTACAATATT---TTTCTAGTT------------------------------AGTTTG---------TCTCTCTTGTCGGGTACACTCTTA------------------ATCTTTTATTCC---------CATAGCTTAAGCTTTCTTTTGATTTCTTCTTCTGTTAGAAGC---------------------------------------ACTTTTTGA------------------------GCT---TTTTTCCTTTATTTAATGGACATAAAGTTATACCTT---TTCTATTTCTTT---TTGTATAGG------------GTTGTTGTGTTCTTA------GTGGTATTCTCGAATAATGAGGAA------GGCTCCTCTTTAAACATTTTAAATTGC------------------------------------------------ATTTGT---TTC---------ATCTTCTTATCAGGCCTTCCACCTTTATCTTTTTTTTTTTTCAAGTAC------------TTCATT---------TTCGGC---GAAGCTTAT------------------------------------------CTCCTTGGAAGG------------------GGCCTTATTTTTTTTATTCTTTGGGGGTGTAGATTTTTTTGCCTGGTTGGATATTATAAA------------------------------TTCTTTTACCACAGG------TTTTTCCTC---TCTAATTCCTGTTATTATAAGCAAAAATTT---------TGGAAAAAAAAAACATATTTAATTGTA------------------------ATAGGAGGGTCCTTTTTT------CCTCTTTTTTGCATCTGT------------------------------------------------------------------------------------------
>Tegonotus_celtis_YN448
------------------------------------------------------------------ATGAACAGCAATACCCTGGGGTATTGGAGCTCGGCCTATGCTTTAAGTTTGATTTTATTGATA---------------------------------------AAT---------------------------------TTAAATAGGATAATTATATTG---------------------------------------------------------------------------------------------TGAGTGTGCATAGAAATTAATATGTTAATTTTTATTTCCTTCATGTTA---AGAGAA---AGCAAGCAA---GGTATACTTCAAGAAGTTTCTTTAAATTGT------TTTTTTTATTTTATTATTCAATCTTTAGGTTCTTTTTTTTTTGTT------------------------------TTT------------AGATTTATATTGGGTTCTGGAAAT---------TCT---------------TTAGTCAGA---GGTTTAATTTTTGTTCTTTCCATTACTCTTAAGTTGGGTATTTTTCCTTTTTATTTCTGAGTGTAT------------------------------------------------------------------------------------------------------------------------------------------------------------------------------------------------------------------------AAATTTAGAAAATTTTTAAGA---GAT------TTCATTTTC---------TCT------GTTTTTATTACTATTCAAAAA---GTTCCT------TTT---------------ATTTTTCTTTTATTTTAT---TTCTTT---------TCTTCTTTATCTTTA---ATTCTGGTT------------------------------TTGTTT---------TCTAGATTTTATGGTTGTTTTTTA------------------ATTTTTTTTTCT---------TACAGATTTTTTGATGTTATAATTTCTTCTTCAATTTACTCT---------------------------------------ACTTTTTGA------------------------ATT---ATTCTGCTTTTGCAAAGTGATTTATCTATTTTTTTT---TTTTTTTTTCTT---CTTTACTTT------------GTTGTTCTTTTTTTAGGTATTAAATCAGTAAATGTCAAATCTTAT------GGGGTTTTTAGAAAAAAATTT---------------------------------------------TTTTATTTAGTTTCTGTGACT---------ATTTTTTTTTTTGGTTTACCTCCTGCAAGTTTATTCTTTTATAAAATT------------TTTGTA---------TCCTTT---ATTTTGTTA------------------------------------------AACTCTTTCAGG------------------CTTATAGAGATACTTTTTTTCTGAATTCCTACCTTTTTTTCTTTAGTTGGTTATTTTAAA------------------------------CTGTTTTACTTATAT------TTTTTTTTGGCGGAAGTTCATTGTTTAAACTATGAAAACTTT---------TTTTTTTTTAAATCTCTTTTTTAT------------------------------TTTACCCTGGGTTTT------TTTTTAATTTTCTTGGTT------------------------------------------------------------------------------------------
>Tegolophus_ulmi_CQ4
------------------------------------------------------------------ATGAACAGCCATACTCTAAAGTATTGGATATTGGCTTATGCTATAAGTTTAGTCTTTTTATTT---------------------------------------AAT---------------------------------TTGAACAGTCTAATTATGATT---------------------------------------------------------------------------------------------TGAGTTTGCATGGAGATAAATATGTTGATTTTTATTTCTATGGTAATT---AGGGAG---AGAAAGCAA---GATATACTTCAGGAAGTATCTTTAAACTGT------TTTTTTTATTTTTTGATCCAATCTCTTGGTTCTTTTGCTTTTGTT------------------------------TTT------------AGCTTTATTTTAGGTGTTGAAAAT---------AAT---------------ATCTTCAGT---TCTTTAATTTTTGTCCTATCTATTGTATTAAAATTAGGAATTTTCCCTTTATACTTCTGGGTTTAT------------------------------------------------------------------------------------------------------------------------------------------------------------------------------------------------------------------------AAATTTAGTAAGTTATTAAGG---GAT------TCTATATTT---------TCT------ATTTTCATCACTATTCAGAAG---ATTCCT------TTC---------------ATTTTTCTTATTTTTTCT---TTTATT---------TTTTCTTTTTCCTTA---ATATTAATT------------------------------TTTATA---------TCTAGGTTCGTTGGATCTCTTCTT------------------ATTTATTTCTCC---------TTTAGATTTTTTGATGTTATAGTTTCTTCCTCTATTTATTCT---------------------------------------ACTTTTTGA------------------------GTA---ATTTTGTTACTTCAAAACAATATTGTGTCTTTTATC---TTATTTTTTATA---ATTTATTAC------------TTTATTCTTTGCTTGGGG---------AATGGCTTTAATTCTAAT------GGTTCCTTTAGTTTAAAATTC---------------------------------------------TTTTACTTCTTCTTGTTTATT---------ATGTTCTTTCTTGGTTTGCCTCCTTTGAGATTATTTTTTTATAAAATT------------TTTATT---------AGTTTC---GTTGTTTTT------------------------------------------AATTCTTTTAGG------------------CTTATAGAAATACTCATCTTTTGATTTCCTACCTTTTTTTCTTTAGTGTCATATTTTAAA------------------------------ATCTTTTACCTATAT------TTTTTTTCTTTTGATGTTCATTGTTTAAACAATCAAAAGTTT---------TTTTTTTTTAAACCTGTTTTTTAT------------------------------ATTACCCTCCTTCTT------TTTTCTTTATTTTTGGTTTTC---------------------------------------------------------------------------------------
>Tegolophus_tremae_Z368
------------------------------------------------------------------ATGAACAGCCATACTTTTAAGTATTGAGTAATGGGCTATCTTTTAAGATTAGTTCTACTTTTA---------------------------------------AAT---------------------------------TTAAATAGGTTAGTTATGCTA---------------------------------------------------------------------------------------------TGAGTATGTATGGAAATTAATATACTAACTTTTATTTCTATAATTATT---AGGGAG---AGAAAGCAG---GGAATACTTCAAGAAGTTTCTTTAAATTGC------TTTTTTTATTTTTTGATCCAATCTTTAGGTTCCTTCGCTTTTATT------------------------------TTT------------AGGTTTCTCCTAGGTATTGAGAAT---------ACT---------------GTTTTTAGA---TTTATTCTTTTTTCCATATCTTTGATTCTTAAATTAGGAATTTTCCCTCTATATTTTTGAGTTTAT------------------------------------------------------------------------------------------------------------------------------------------------------------------------------------------------------------------------AAATTTAGAAAGCTTTTAAGG---GAA------TCCATCTTT---------TCC------ATTTTTATCACAATTCAGAAG---ATTCCT------TTT---------------ATTTTTCTTCTATTTACT---TTTTTT---------TTTTCTTTTTCCTTG---CTGTTGGTA------------------------------TTTCTT---------TCTAGGGTAATTGGTTCTTTTCTC------------------GTTTATTTTTCT---------TTTAGTTTTTATGATATTATGATTTCTTCTTCTATCTATTCA---------------------------------------ACTTTCTGA------------------------TTA---ATTGTCTTGCTTCAAAATAATTTTCTATCTTTCTTT---TTATTTTTTTTG---GTTTATTTC------------TTTATTTTATTTCTTGGG---------TGCGGAATTAATAATAAT------GGGGCTTTTAGATTAAAATTC---------------------------------------------TTTTACTTCTTCCTATTTGTC---------ATGTTTTTTCTTGGTTTACCTCCTTTAAGTTTATTCTTTTATAAGATT------------TTAATT---------TCTCTA---TCTATTTTA------------------------------------------TACTCTTTCAGG------------------CTTATAGAAATACTTATCTTTTGATTTCCTACCTTTTTTTCTTTAGTTGGCTATCTTAAA------------------------------ATGTTTTACTTATAT------TTTTTTTCTTTGGATGTTCATTGTTTAAACAATCAAAAGTTT---------TTTTTTTTTAAATCTTTTTTTTAT------------------------------ACTACCCTCCTTTTT------TTTCTCATCTTTCTTGTATTC---------------------------------------------------------------------------------------
>Tegolophus_oblatus_QH7
---------------------------------------------------------------------------ATTAGTAACTTTTATATTATAATAAATTATATATTTTCCTTAATTCTTTTTGTC---------------------------------------AAT---------------------------------TACAATAATCCCATTTTTTTT---------------------------------------------------------------------------------------------TGAGTTCTGATGGAATTTAATTTAGTTTCCTTTGTACTTATTCTTTAT---TTTAAC---AAAGATTTA---AATACAAAACAAGATTCTTTAAATTATTTG------ATCTTTTATTTCTTGATCCAGTCTAGAGCTTCCATTCTTTTTCTT------------------------------AGG------------AATTTCTCTTTGGTAGATTGGAGG---------AGT------------ATTTTCAATTGT---GATGTTATATTTATTTGCTCCTTAGTTTTTAAAATCGGGCTTTTCCCTGTTTTCTTTTGAGTTTTC------------------------------------------------------------------------------------------------------------------------------------------------------------------------------------------------------------------------TCCATGAGGGAAGCTCTTATT---ATT------CTCCCTTTA---------ATT------CTCCTTCTTACTACTCAGAAG---ATTCCT------CTC---------------TTTTTAGGTTTATTTAGC---TGTGAC---------TCTTCTTTTCTTCTA---ACTTTACTA------------------------------TTATCT---------TCTTTTATTTCAGGATCTTTAATA------------------CTTTTTTTTAGA---------TTTAATTTTATATTTCTGCTTATCTGTTCCTCAATTTCATAT---------------------------------------AGATTTATG------------------------TTT---TTTCTTCTTTACACCACTAACTCTGTTGTTTTCTTC---TCTCTCTTTTTT---TTTTATAGT------------CTATTTTTGTCTTTATTGTTATTTTATTATTCTACCAAT------------------------CTCTTAGAAGAAAACTCT------------------------------TGTTCTTGAACTTTGAGTTTAAGTTAT---------ATCTTTATACTCGGACTTCCCCCCTTAGGTCTCTTTTTCTATAAATTT------------GTTTTT---------TCAAGG---ATTTTAGTG------------------------------------------ATACTTATAGGT------------------TCTATAGAGTTATTGGTTTTCTGATCTTTTAGTTTTATTGCGCTCATAGGGTATGTTAAA------------------------------TTCTTTCACAGCTCT------TTTTTTAAT---TCCACTTGTCTTTTTCAAAAGAAGTCTCAC---------TCTTATAATTCGATAACCCTTTTCTTT---------------------------CTAACTCTAGCTTTT------TTTTTCCTTTTTACTTTT------------------------------------------------------------------------------------------
>Tegolophus_miscanthus_Z371
---------------------------------------------------------------TTGCATGTTCTAGTCAAAAGGTTCTATTTATTGCTATGCTATATTGTTTCTCTAATTTTTATGGTT---------------------------------------AGA---------------------------------TCTAGGAGACTTTTTGTTTGT---------------------------------------------------------------------------------------------TGAATTTTTTTAGAATTAAATATGGTTATTTTTTTGATAATATTTGTTTGACTTCCCAATTCAGAATATGGGAGTGGTTATTCAGAAGGA------------------TTATATTATCTTCTTCTTCAATCTTTAGGCACCTTTATTTTTTTA---------------------------ATATCCGGTTTTACTAGTTCTTTTTCGGTATATAGATTTTCC---------------------------------------AGTCTTGCAGTGTTGTTCAGGTTGTGCTTAAAAATAGGGTGTCCACCCTTTCATTTTTGAGTTGTC------------------------------------------------------------------------------------------------------------------------------------------------------------------------------------------------------------------------AAAATTTGCGCTTACATAAGA---TCC------TTTCAATTT---------TTC------ATCTTGGTTACCTTGAACAAA---ATACCTTCTATTGTT---------------TTTCTAATATATTGTACA------------------CATGATTTCATGCTA---CCTCTTTTT------------------------------TTAATT---------TCTCTCTTCTCTTGTTTTCTAATG------------------TACTTCTACAGA---------AGTTCATTAAGATTTTTTATCGTCTATTCTTCTTACGCTTCC---------------------------------------ATTTTTTGG------------------------TTG---TATTATATATTACAGTATAGTCTTCTCTATTTTAGA---TTGTATTACGTC---CTGTATTGT------------TTTTCTGTGTTTCTGGTCACTAGCTTCGCTTTTAATTCG------------------------------------------------------------------------------TTAGCGCTACTTATCTACGGC---------CTTCAATCTCTAAGGCTACCCCCCTTTATATATTTTTTCCTTAAGTAT------------CATGTA---------ATGGATTTATTTAATTTT------------------------------------------CTCACTAATTCT------------------ATTATCAGTATTGGACTAATTTGGGTTCTAACTACTTTTTTTATGTTAGGCTACTTAAAA---TACATTGTTACAAATATTTGTATTAATTTTTTTGTTAAATTCGAGTATCTTTTCACT---------------------------------------------------------------------------------------------------------------------TTGTTTTTCTTTTTTAATTTAGTAATTATATCTTCCGTTGTATTA---------------------------------------------------------------
>Tegolophus_miscanthus_Z336
---------------------------------------------------------------------------ATAAGTAGTTCTTACGTATCTAGGGTTTATTTATTTAGAATGTTTATATTTGTA---------------------------------------AAT---------------------------------TTTTGTTCCTCTATTGTTTTT---------------------------------------------------------------------------------------------TGGATTTTAATTGAGTTCAATTTAGTTATTTTTATTTTTATTATAATT---TATAGC---AGAGGTTGG---AAGTATAAGCAGGAGATAACTGATATTTTT------TTATTTTATTTTGTTATCCAGAGATTCTCTTCTCTTTTGTTTCTA------------------------------ATA------------GATTCATTTTTTTCCCATGAGATC---------GCT---------TTTTTATTTCATTAT---GACTTTTTCTTGCTCCTCTCCCTTCTTCTCAAATTAGGTATTTTTCCTTTCTTTTATTGGGTGTTT------------------------------------------------------------------------------------------------------------------------------------------------------------------------------------------------------------------------AAAATTCGAGATCTCATTAGT---TTA------TTTTTTTTT---------ACT------ATTTTGATGTCCTTACAGAAA---GTTCCC------TTC---------------TTTTTGATTTTGTATTCC---TCTTTG---------AATTTTAATATTTTG---CTTATTTTA------------------------------TTTTTT---------TCCTTTTTATCTGGATGTGTGCTC------------------ATTTTGTTTTCT---------AAAGATTTAAAGCATATGGTAATTTGTTCATCTGTTTCTTAC---------------------------------------AGATTTTGA------------------------GTG---GCTTATTTGTTTATGTATAGCTTATTTTTTTTCTTT---TTTTTTTATTTT---ATTTATGGG------------GTGACTCTTTTTGCTCTTTTGTATCTTTTCTTTTAT---------------------------AATAAAAGCTCTCTGGAT------------------------------TATTTTTTTCTCTTAACT---TGTTTC---------TCATTTTTCTTAGGTTTATCTCCTTTTAGCCTGTTTTTTTTTAAATTC------------ATATCT---------GTAAGG---ATTATTATT------------------------------------------GAGTTGTTCGGT------------------CCTTTGGAGTTAATTCTCTTTTGGATTTTTAGATTTTTATCTTTATTTGGTTACATAAAA------------------------------TTTATTTTTAAATCT---------TTTTTCAATTTTTCTTTTCTTTATACTTTTTCAAAAATT------------TCAAACAAAAGTTTATTTTTCTTC---------------------------CTTTCTTTATCCACTTTCCCCTTTTTAAGGTTTGTGGTT------------------------------------------------------------------------------------------
>Tegolophus_lespedezae_HEN12
---------------------------------------------------------------------ATGAAGAGTCCTTTAGTGTGAGTCATAGTGGGTTATCTAAATAGAATTTTTCTATTTTTT---------------------------------------AAC---------------------------------CAAAGAAGGGTGTTAATATTT---------------------------------------------------------------------------------------------TGGTGTTTCTTAGAAGTTAACATAATTTTACTTATTAGAGTTTTCTAT------TTT---ATAGACAAC---CAAGATAAAATAATAAATAGGGAACAGTGC------TTATATTACTTTATAGTCCAATCTTTAGGATCTTTTATAATTCTT------------------------------TTA------------AGATTTAAGTTCAGAAATATGCTT---------CCA---------TTATCGGGCTTAAGT---TACATTTTGTTTAGAATAGCAGTTGTTATTAAGATAGGACTTTGACCTTTTTCTTCTTGAATGTTT------------------------------------------------------------------------------------------------------------------------------------------------------------------------------------------------------------------------AATTTAGGATCATCAATTAGT---CAA------TTAAAAATA---------TTT------TTTATCTTAAGTATTCAAAAA---ATTCCT------TTA---------------TTTTACCTAATTTTTAGA---TTTTCT---------AGCTTTTATACCTAC---GTTATTCTT------------------------------CTTAGT---------TCTTTTTTGGTTGGTTCCATCCTT------------------ATGTTCAGATCA---------ATATCTATTACCGAAATTCTTGTTTCCTCCTCTATTTACTCA---------------------------------------ACAGTTTGA------------------------GTG---GGATACTTGTTTAATAATTCTTTTTTAATCTTTTTT---ATATATATTTTT---ATGTACTCC------------TTTTTCCTGTATATTTTTCTCCAAACTAAAACG------------------------------GAATCTCCTTTTGATAAA------------------------------AATCTTCTATTAGGT------TCTTTC---------ATCTTTTTCCTTGGTCTTCCTCCTTTGAGTTTATTTTTTTTTAAACTT------------TCTATT---------GTTAAT---TTAATTAGG------------------------------------------AGGTCTTTTAGA------------------TCTGTGGATTTCTTATTTTTCTGGTCTGTCAGATTTCTAGGTCTCTTTGGCTACTCTAAA------------------------------ATATTCTTTCAATAT------TTCTTCATA---AAATTCTGCGTGTATTTAAATGATGAATTT---------TTTTCACAAAAAATATCTTTTTATTTA---------------------------ATTCCCTCTTCTTTA------TTCTTCCTTTTTTTAATT------------------------------------------------------------------------------------------
>Tegolophus_hunanensis_HEN41
---------------------------ATTCCGCCCCAGGGCGGAATGATTACTATAACTTACTTATTCACACCT---------------------------TACATTCTTTCTATTATTTCTTTTTTT---------------------------------------TTT---------------------------------AGATTGGAGCCTTTTTTATTT---------------------------------------------------------------------------------------------TGGATTATCATAGAGTTTAACTTACTGACATTAGTATTTGTTTGTTTC---TTTTTT---------------GACCTGTGGAAAATGATGTTTCATGAAGAATATATTTTATTTTATTTTTTAATTCAGTCTTTTTTTAGGTTTATTTTCCTG------------------------------TTT------------AGAATTTACATTTCTGATACTTATAAGATCGTTTCA---------------------------CACATCATGTTTATTACTTCAATAATTGGAAAATTAGGAATCTTTCCTTTTCACTTTTGGATTTTA------------------------------------------------------------------------------------------------------------------------------------------------------------------------------------------------------------------------AAGATTGCTGATTCTTTTAACTTCTTT------ATTCTACTA---------ATA------GTT---TTATCTATTCAAAAA---ATTCCT------ATG---------------TTTATTATTTTTTTTAAT---ATGAGC---------TTTAGAGAGGCTTTCACTATCTTACTT------------------------------------------TTTTCTTCAGTCTTTGGAAGAATTATA------------------GTTAATTTCACT---------GACAAATTGAAAAATGTTTTAATTTTTTCTTCTATCTCTTCA---------------------------------------TCTTTTTGA------------------------GTT---TTAATTATTTATAGATATAGAAACTTCTTCTATTTT---ATTTTCTTTTTT---ATTTACACT------------CTCTTTATTTTCAGGCTGGTTTTTAGGGGGAAGTCTATTACG---------------------------TTGGAAAGTTTA------------------------------TTATTTTTT---------------------------ATATTTATTTGTGGTTTGCCTCCTTTTTCTTTGTTTTATTTCAAAATT------------TATATT---------TCTAGAATTATCCCTATC------------------------------------------CTAAGAGTTAAT------------------TCGATCTTTTTGGTTTTT---TGGGTGATGAGTCTAGTTTCTTTATTTGGTTACACTAAA------------------------------TATTTTTAT---------TCTAGATTTTTTCATCTTAACTAT---CCTTATTTAAAGGATGAATTT------CTGTTTAAAAAAATATTTAATTTGACT---------------------------ATTTCTTTTTTTTTTTTGATTTTTTTAATATTT------------------------------------------------------------------------------------------------
>Tegolophus_hunanensis_HEN17
---------------------------------------------ATGATTACTATAACCTACTTATTCACACCT---------------------------TACATTCTTTCTATTATTTCTTTTTTT---------------------------------------TTT---------------------------------AGATTGGAGCCTTTTTTATTT---------------------------------------------------------------------------------------------TGGATTATCATAGAGTTTAACTTACTGACATTAGTATTTGTTTGTTTC---TTTTTT---------------GACCTGTGGAAAATGATGTTTCATGAAGAATATATTTTATTTTATTTTCTAATTCAGTCTTTTTTTAGGTTTATTTTCCTG------------------------------TTT------------AGAATTTACATTTCTGATACTTATAAGATCGTTTCA---------------------------CACGTTATGTTTATTTCTTCAATAATTGGAAAATTAGGAATCTTTCCCTTTCACTTTTGGATTTTA------------------------------------------------------------------------------------------------------------------------------------------------------------------------------------------------------------------------AAGATTGCTGATTCTTTTAACTTCTTT------ATTCTACTA---------ATA------GTT---TTATCTATTCAAAAA---ATTCCT------ATG---------------TTTATTATTTTTTTTAAT---ATGAGC---------TTTAGAGAGGCTTTCACTATCTTACTT------------------------------------------TTTTCTTCAGTCTTTGGAAGAATTATA------------------GTTAATTTCACT---------GACAAATTGAAAAATGTTTTAATTTTTTCTTCTATCTCTTCA---------------------------------------TCTTTTTGA------------------------GTT---TTAATTATTTATAGATATAGAAACTTCTTCTATTTT---ATTTTCTTTTTT---ATTTACACT------------CTCTTTATTTTCAGGCTGGTTTTTAGGGGGAAGTCTATTACG---------------------------TTGGAAAGTTTA------------------------------TTATTTTTT---------------------------ATATTTATTTGTGGTTTGCCTCCTTTTTCTTTGTTTTATTTCAAAATT------------TATATT---------TCTAGAATTATCCCTATC------------------------------------------GTAAGAGTTAAT------------------TCGATCTTTTTGGTTTTT---TGGGTGATGAGTCTAGTTTCTTTATTTGGTTACACTAAA------------------------------TATTTTTAT---------TCTAGATTTTTTCATCTTAACTAT---CCTTATTTAAAGGATGAATTT------CTGTTTAAAAAAATATTTAATTTGATT---------------------------ATTTCTTTTTTTTTTTTGATTTTTTTAATATTT------------------------------------------------------------------------------------------------
>Tegolophus_hunanensis_AH39
---------------------------------------------ATGATTACTATAACCTACTTATTCACACCT---------------------------TACATTCTTTCTATTATTTCTTTTTTT---------------------------------------TTT---------------------------------AGATTGGAGCCTTTTTTATTT---------------------------------------------------------------------------------------------TGGATTATCATAGAGTTTAACTTACTGACATTAGTATTTGTTTGTTTC---TTTTTT---------------GACCTGTGGAAAATGATGTTTCATGAAGAGTATATTTTATTTTATTTTCTAATTCAGTCTTTTTTTAGGTTTATTTTCCTG------------------------------TTT------------AGAATTTACGTTTCTGATACTTATAAGATCGTTTCA---------------------------CACATCATGTTTATTTCTTCAATAATTGGAAAATTAGGAATCTTTCCTTTCCACTTCTGGATTTTA------------------------------------------------------------------------------------------------------------------------------------------------------------------------------------------------------------------------AAGATTGCTGATTCTTTTAACTTCTTT------ATCCTGCTA---------ATA------GTT---TTATCTATTCAAAAA---ATTCCT------ATG---------------TTTATTATTTTTTTTAAT---ATGAGC---------TTTAGAGAGGCTTTCACTATCTTACTT------------------------------------------TTTTCTTCAATCTTTGGAAGAATTATA------------------GTTAATTTCACT---------GACAAATTGAAAAATGTTTTAATTTTTTCTTCTATCTCTTCA---------------------------------------TCTTTTTGA------------------------GTT---TTAATTATTTATAGATATAGAAACTTCTTCTATTTT---ATTTTCTTTTTT---ATTTACACT------------CTCTTTATTTTCAGGCTGGTTTTTAGGGGGAGGGCTATTACG---------------------------TTGGAAAGTTTA------------------------------TTATTTTTT---------------------------ATATTTATTTGTGGTTTGCCTCCTTTTTCCTTGTTTTATTTCAAAATT------------TATATT---------TCTAGAATTATCCCTATC------------------------------------------TTAAGAGTTAAT------------------TCGATCTTTTTGGTTTTT---TGGGTGATGAGCCTAGTTTCTTTATTTGGTTACACTAAA------------------------------TATTTTTAT---------TCTAGATTTTTTCATCTTAACTAT---CCTTATTTAAAGGATGAATTT------CTGTTTAAAAAAATATTTAATTTGACT---------------------------ATTTCTTTTTTTTTTTTGATTTTTTTAATATTT------------------------------------------------------------------------------------------------
>Tegolophus_celtis_S136
------------------ATATTAAAGGAAATTAAATTAAAGCATAGGGATACTCCTCCCCTTCCAATGAACAGTTTTAGTATTGCTAGATGGAGTATTACTTACTTCGTAAGATTAATACTTTTGATT---------------------------------------AAT---------------------------------TTTAATAGAATCTTCATAATA---------------------------------------------------------------------------------------------TGAGTAGGTATAGAATTAAATATAATTATGTTTATTTTTTTTTTATAT---TCTTGT---AATAAAGAT---GGTTCTCATCAAGAGATTTTAAGAAATTGC------TTTTTTTATTTTTTGATCCAATCTTTTGGTTCTTTTTTATTTATT------------------------------TTT------------AGATTTTTGCTAGGGTCATCTTTC---------AAT---------------TGGTTTAGG---AATTTTTTATTTGTCTCATCAATATTATTAAAATTGGGCTTGTTTCCCTTATATTTTTGAGTATTT------------------------------------------------------------------------------------------------------------------------------------------------------------------------------------------------------------------------AAATTTTGTAAGCTTTTATCT---CCT------TTGACTTTT---------TCA------CTTTTCATCACTGTTCAAAAA---ATACCC------TAC---------------CTAATAATTTTTTTCAAT---CTTTTC---------TTGAATCTCTCTTTT---ATTTTTGTT------------------------------TTGCTA---------AGAGGTCTGATAGGTTCGGTTCTA------------------ATTTTCTTTTCC---------TATACTTCATTTGATTTAATTATTTCTTCTTCTATTTACTCT---------------------------------------ACTTTGTGA------------------------GTA---TTTTTTTTGTATCACGATAATCTTTACACTTTTTTC---CTTTTTTTTTTT---ATTTATAGG------------CTGATTTTGTATCTCCTTATACCCTCAATT------------------------TCTTTTAGGATGAAAACAACTCCTATA------------------------------AATAGTTTACACTCTTTAATTTTTTTC---------ATGGTCCTTATTGGTCTACCCCCTCTCAGATTTTTTTTCTTTAAACTT------------TGCTTG---------ACATTC---TTAATCTCC------------------------------------------GAGAGTTTTGGT------------------GTGTTTGAGTTTACCCTTTTTTGGTTTTCAGCTTTTTTTTCTCTTTTTGGCTACTTTAAA------------------------------ATTCTTTTCAGATAT------TTTTTTTTGTTGGAGTTTCGTTGTTTAAATGATGAAAAATTT---------TACACTTTTAAATCTCTTTTTTTT------------------------------ATTAGGTTACTTTCA------GGCATA------------------------------------------------------------------------------------------------------
>Tanystylum_orbiculare
---------------------------------------------------------------------ATAAATTTAATAAAAAGAATTTTTGTACTTATAATTATACTATTTATTTTTTGAGGAGTA---------------------------------------TCA---------------------------------TCATTTTCCTGATTTATATTA---------------------------------------------------------------------------------------------TGGATATCTTTAGAAATAAGTATATTAATAATAATTCCTTTAATAACA---------------------ATATTAAATTCACAACATCATATTGAGAGAGCT------ATAAAATATTTTCTTATTCAAGGTATTTCTTCTTCTTCTTTTATT------------TTGATTAGA------------------TTATGA---AATATTATAAATTTTTTG---------------------------------TTTATTCCAAGTTTAATAATTATTGTAGTTATTATAATAAAAATTGGTATATTTCCTTTTATATTTTGGTATAAA------------------------------------------------------------------------------------------------------------------------------------------------------------------------------------------------------------------------GAAGTTATTATAAAATCTTCTTTTTTA------TCAAATAAG------------------TTAATTATAACTTTACAAAAAATTTTGCCA------------------------ATAACAGTAATTTATTATTTAATAAAGGTAAATATAAATTAT---TTTATTTATATTTTAATT------------------------------TTTATA---------AATTCATTATTTAGAAGAATTATA------------------GCTTATAATGAA---------ACTATAATTAAAAAAATTATAGCTTTATCTTCAATCAATAAT---------------------------------------ATAAGATGG------------------------ATA---GTTTTATCTGTGAGTTTAAATTTTTCTTTATTTTTA---ATTTTTTTATTA---GTATACAGA------------AACATTATTATTTATATTTTAAATATAATAAATTTAAAAAATTTAGTATCT------------TTAACTCAAATATTTAAATTTAAT------------------------AATTTATTACTGAAT---ATTAATATT---------TTATCAATGGCAGGTCTTCCTCCTTTTTCGGGATTTATGTTAAAATGA------------TTAATA---------TTAAGT---ATAATATTA---------------------------------------------AATATAAAT---------TTG------GTTTTATTTAGAGTTATTATAGTTATTACTTCCTTACTAAGATTATATTTTTATCTTCGT------------------------------ATAGTTTTAATATCTAGAGTTATA---------------ATAGTATTTTCAATAAAATGATTATCATTATTAAGTTCTAAAAAAGAAATAATATATTTTATGAAT------------------TTAAAATCTATATTAAATTTGTTTTTTATTCCTTTTATAATGGTAATTTATAGTTTT---------------------------------------------------------------------------
>Tachypleus_tridentatus
---------------------------------------------------------------ATTATAATTTCCTATACAAATAATTTATTCTTCTTAGTTATACTTTTAGGATCCTTTATTACAATA---------------------------------------AGA---------------------------------TCATCCTCTTGATTCATAGCT---------------------------------------------------------------------------------------------TGAATTGGGATAGAAATTAATTTAATAGGATTTATTCCTTTAATTTCT---------------------TCTCATTCTAATAAACGTTGTTCAGAAGCTTCA------ATAAAATACTTTTTTATTCAATCAATTGCTTCCTCAATCTTTTTA------------TTTTCT---------------------------TTTCTTTTATCATCTTCTTTCTTTTCTATTATTCAATCTATTTCAATAACTCCATGAATAATCTCATCAATTATACTTTTATCATTAAGAGTTAAATTAGGAGCCTCTCCTTTTCATATATGGCTTCCA------------------------------------------------------------------------------------------------------------------------------------------------------------------------------------------------------------------------ACAGTCTCAGAAGGGTTATCATGATTT------AATTGTTTT------------------ATTTTAATAACCTGACAAAAAATTGCTCCT------------------------TTATCTATAATTTCACTTATTAACCAAAAATCCTTC---------ATAATTTTAATAATTATT------------------------------TATATA---------TCTGCAATTAGAGGTTCTATTGGA------------------GGACTTAATCAA---------ACATCATTACGAAAAATTATAGCCTTTTCATCAATTTCCCAT---------------------------------------ATAGCATGA------------------------ATC---CTAGCTTCTATACTTTTTTCAAAAACATTATGAATT---TTATACTTACTA---ATCTATTCT------------ATTTTAATTTTTTCTATTATTTATAATTTCCTTTTTTTAAATATATTTCAT------------ATTAATCAAATTTTTACAAATCAAAATAAAAATTTT------------AATATATTCATTATT---ACTAATTTT---------CTTTCTTTAGGGGGTTTACCACCTTTCTTTGGTTTTTTGCCAAAATGA------------CTAATT---------ATTACT---CAATTAATC---------------------------------------------CAAAATAAT---------ATA------ATATTTATAATCTCCATTCTTATTTTATCTACCCTTATCAACTTATATTTTTATACTCGA------------------------------ATTTCATATTCATCAATTCTAATA---------------------TATAATAATAATAATAAATGAATAAAAATAAAAAAATCTGTTCCTTTA------ACTCATTCAATT---ATATCAATAATCTCTCTTTTCGGATTAATTTTAATATCAATTTCATTTTCAATATTA------------------------------------------------------------------------------------
>Surapoda_tianlinensis_Z302
---------------------------------------------------------------------------------------------ATGAGGGGGTATTTTATTATGCTGTTATTCTTCTTA---------------------------------------GAT---------------------------------TTCCATGCCTCTATATTCTTT---------------------------------------------------------------------------------------------TGGCTACTCCTAGAAGTTAATGTGTTTTTTTTCATTCTTCTTTCTCTAAGGGCCCCT------------------AAAAAGAATAGTTCTACGGAGGGCTCC------TTCATTTATATAGTAATTCAAGAAATCTCCTCTATGTTATTGTTT------------------------------------------------------------------TTAAGATTGTGTTCTTCAGGCCTTTCAAGTAATAATTGATGGGGGGGCCTCTTTTGTGCTTCCCTGGCCATAAAGATAGGGCTATTCCCAATCTCCTACTGAGTATTC------------------------------------------------------------------------------------------------------------------------------------------------------------------------------------------------------------------------CAGGTAGGGCGTTGTTTTAAACATGGG------CCCACTTTC---------TTT------GCCTTCCTGGTCGCCCAAAAAGCTCCCCCC------------------------TTCGCAATTTTATCTATGTGCTCTAAC---------------------------TGGATATTC------------------------------CCAGTTTTTGCTGCAAGAATGGTAGTAGGCTCCCTAATT------------------CTATATGACTGT---------TCCAATTTATTAGACCTTCTTATTTCTTCTTCCCTGGTCTCT---------------------------------------TCCTTCCCC------------------------TTA---TTTGTCTCATACTCCATCAGCCCTTCTTTATTTCTA---TTCAATTTCTTT---TACTATTCTGTTGGGCTTGCCCTGCCTTTATTTTTCACTCCCTCCATTATTAGCAATCCTCTGTTGTCCCCA------------------------------------------------------------TCTTCCACTCCCTTGATTTTCACGCTT---------CTGTTCACCCTGTCTCTATCCCCCAGTGGGATGTTCCTTTTTAAATTGCTAACAGCCGGGGCCTCT---------CTTTCTGTTGAGCTTTTA---------------------------------------------------TCC------------------TGAGGAGCTCTGCTCCTCTTTTCTTTTTTTTTTTTTTTTTTTACTTTCTGTTATTTTAAA------------------------------TTTTTTTACTTGCTA------------------------------------------------------ATAATTCCCTCTCCCTCCACCCCCTTCCACTCTGCTTGGACCGGATTTGGGGGGCCCTTTATAATTATGTTTTTATTTATATACTTTTTCTTCTTT------------------------------------------------------------------------------------------
>Surapoda_tianlinensis_GD126
------------------------------------------------------------------------------ATTTATCTTAGCTCTTTAACTCTTTATTTTTTTTTTTTTTTTTTTTTTTTT---------------------------------------GAT---------------------------------TGTTTTTCTCTTATTTATTTT---------------------------------------------------------------------------------------------TGGATTTTGATGGAAGTTCAAGTTTACATCTTTTCCTTTGTTTGCTTAAAGATA------------------TCTGAGTCTTATTATTGTAATGATTCTATC------TTCTTTTATATGATTCTTCAGAGGTTTTTTTCACTTCTTCTAATC---------------------------ATTGGGTTGTTTTCTAATAATTTTTATCTTTTTAATAATCTT---------GAT------------------------CTGTCTTTCATGTTTTATGGGGGTTTATTTTCCAAAATAGGCCTTTATCCTTTCTCCTTTTGGGTTTAT------------------------------------------------------------------------------------------------------------------------------------------------------------------------------------------------------------------------AATATTTCTTCAATACTTGGTTTAAAT------TTATCTTTT---------TTT------TTTTTAGTTTATTTACAGAAG---ATTCCC------CCG---------------ATGATTTTAATAAGATCT---TTCTTT---------TCTGAATCGGTTATA---TACTTTTTA------------------------------CTAATT---------AATTTATGTTTCGGCAGTGTCTTT------------------ATTTTTCTGTCA---------GGGTCTACAAATGATATTTTAGTATCTTCTTCTCTTTATAAT---------------------------------------ATGTTTATA------------------------TTT---CTTTTTATGCTTAATATTGATATGTTGGCTTTTTTT---TTTAATTACTTT---ATCTACCTT------------TTAATTTTCTATTTTTTTATTTTATTCTTTAGAGAGGGCCATATT------------------------------TTTTTT------------------------------TCGAGTCCTTTAATTTGGATTATATTT---------ACTTCTTTGGTCACTTTCTCCCCTTCCAGTTTATTTTTTTTTAAGGTTCTCTTTATGAATTACTTT------------------TTATTTAAT------------------------------------------TTAAGTGTGGGT------------------ATCTCTTTTTACTTACTTTTTTCCTTTTTTTTTATTATCTCTGTTCTAGGTTACTTATAC------------------------------TTTTTCTTTGGCTCT------TTATTTTCT---AACTCAATTTTATTCTATAGTCATTCTTAC---------------CATCTTTCATTTATTTATATT------------------------TTTTTTTCTTTCTCTTTT------TTTTATTTTTTATTTTTA------------------------------------------------------------------------------------------
>Stylochyrus_rarior
---------------------------------------------------------------------ATTAATACCATAAGACTTCTATTCTACTCAATATTAATCTTTTCTACCCTCCTCGCATTT---------------------------------------TCA---------------------------------AGTAATAATTGATTTCAACTA---------------------------------------------------------------------------------------------TGAGCTGCTTTAGAAGTCAACATAATAGTATTCATTCCTATTATG------------------------TTTAATAAAAATAACCTATCTATTATAAGAATA------ATCAAATACTTTATTTTTCAATCTAGAGCAAGAATTATCTTCTTA------------TTAAGAAATTTAAGATCCTTTTCTAAC------------CTAAGAAACGTATGA---------------------------------------ATCAACCTCTTTATTATAATAAGAATAAGAATTAAATTAGGAATAGCACCAATTTACTTTTGACTTCCT------------------------------------------------------------------------------------------------------------------------------------------------------------------------------------------------------------------------CAAATAATTGAAGGGTTAAACTGACTA------AATATAACT------------------ATTTTATTAACATGACAAAAATTAATCCCC------------------------CTCTTTATTATTTCATGTATAACTTTTAATACTAAA---------TTAAATAGTGTAATTATT------------------------------ATTATT---------TCTGCAATACTTGGAAGACTAATA------------------ATAATTAAACAA---------ACTTCACTACGAAAGTTATTAGCCTATTCCTCTATTACACAC---------------------------------------ATAGCTTGA------------------------ATC---TTATTTTTAATCACTAATCAAAGAATATATTGAACT---TTTTACTTTATT---TGTTATTCT------------ATTTTGAGAGTTCTAATTTATTTTTTTATAAAAACACACAACCTTTCATCCCTGTTTGAAGGATTGTACACATTAAATTTTAATAAT------------------------AAAATTTTATTAATA---ACTATTTTT---------ATATCAATTAGAGGACTCCCCCCCTTTTTAGGATTTTACCCAAAATGA------------ATAGCC---------TTAAAC---ATAGCTTAT---------------------------------------------AATAGAGCG---------TTA------TTTGTT---ATCGTATTTCTAATTTTATCCTCTTTAATTAATATTTTTATTTATCTCCGT------------------------------ATTAGTTAT------------------------------CCCCTAATTATAAGAAAAACAATAATAAATAAATCAAGAAAAATCAAAAATTATAACCTT---------TTTATA---------ATAAACTTAATAAGACTTATTATTTTTATTCCACTTATAAAATTA---------------------------------------------------------------------------------------
>Steganacarus_magnus
------------------------------------------------------------------------ATCTCAACGTTTACAATTATATTCACCTTCATTTTTATTTCTTCAATTGTAAGATTC---------------------------------------ATA---------------------------------AGAAATTCATGAATCTTAGTG---------------------------------------------------------------------------------------------TGAAGAATACTTGAGGTAAATACTGTATGTTTTGTTTCAATTAAA---------ATC---ATTAAAAAAAAGGAGAATTGGAAGATTAAAACAAAAAGAGAC------TTGAAATATTTCCTTATTCAAAGAATTTCCTCAGCTATAATTTTA------------ATAAGAGTTCTAATTTTAGAAGATAACATAACACTA---AGTTTAATG------------------------------------------------AGGAATCTTTTAATTGTATCAATCATGATTAAAATTGGTTCACCACCTTTACATCAATGATTTATT------------------------------------------------------------------------------------------------------------------------------------------------------------------------------------------------------------------------GAAATTATTCAATTACTTAGAAAGATT------CAAGTTTTA------------------TTACTTATAACTTGACAAAAATCAATCCCA------------------------ATCTTTTTATTAATTATAGTTTCAAATAGATTTAAG------------ATATTC---TTTGTA------------------------------TTTTCA---------AGAATCATAATCTCCTCAATAATA------------------ATTCCATTTGTT---------AAAAATATTTTTCTGGTACTTGGTTGGTCTTCTATTTTTAAC---------------------------------------AATAGTTGA------------------------ATA---ATTATATCTTCCAGAATTAGAATTTTAATTACAGTA---ACATTCATAATT---TTGTACTGA------------TCAGCTGTTATATTTATAATAAAAGAAGTTTTCTATTTC------------------------------TTTCAATTAAATGAAAACACTAGGAAAAAA------------AAAATCTTTACTTTC---AGTTTAATT---------TCAAATTTAGGAAGATTACCACCAACTTCTGGATTTTTAGCAAAATGA------------TTAGTG---------AGAATG---AAATTAATT---------------------------------------------AAAATTGGA---------GAAATC---ATAAAT---CTTTTAATTATCATCATATTATCTATATGAAATTCTTATTCATATATACGT------------------------------TGAATTTCC------------------------------ATCAACGCTCTTATA------------ATTAAAGAAAGTAAAATGATTTTCCATAATAATTTAAAGCTAACTTTATTTCTAACTCTCTTTTTGACGCCATTTTTATTTTTGTTCTTTTTAACACTCTGA---------------------------------------------------------------------------------------
>Sperchon_plumifer
------------------------------------------------------------------------------------ATAACTAAATGAATAATTTTAATTGTATCCCCTGTAGGGATTCTC---------------------------------------TCA---------------------------------AGAAATAATTGAATTATAATT---------------------------------------------------------------------------------------------TGGATCCTACTAGAAATAAGATCTTTTAGATTTATCATCATTTCTAAA---------------------AAGAAAAGTTCA---------AGAGAAAGTATT------ATAAAATATTTCTTAATTCAAACCATTAGATCAATTTTAATCTTAGCTTCCATTTCATTAAAAATAATAGCTACTTCATATCTAAGCTCCTTCACCTTTATACTATCAAGA------------------------------------------AGATTACTAGTT---ACATCTCTAGCTGTAAAAAGAGGACTAGCTCCCCTACACTTCTGAATACCA------------------------------------------------------------------------------------------------------------------------------------------------------------------------------------------------------------------------AGAGTAAGAAAAGGCTTAAGATGACTA------AGAATGAAA------------------GCATTTTTAACAATCCAAAGGGTAGCTCCA------------------------ATAACACTTCTAGTAAATCTTTTGAAAATAAATCAA------------ATAATAATCATAATT------------------------------TTATTA---------TGCTCAATCATCGGAACATTAAGA------------------CAAATAGCAACC---------CTTAACTTTAAATTATTATTAACCTATTCCTCTGTATCCCAT---------------------------------------TCCGGATGA------------------------ATA---CTGCTAGGGAGAATAGTTAAAATAGAAGTTTATATT---TTGTATATATTA---GTATATACC------------ATAATTTCTTTACAAATTATGTCTATGATAGAAAAATCAAAAATAACATTT------------ATAACCTCTATA------------AACATA------------------AACACAACTTTCATT---ATTTTACTT---------CTTTCCTTAGGGGGGGTCCCGCCAATAACAGGGTTTTTCCCAAAATGG------------ATAACC---------ATCTCT---ATAGTTATA---------------------------------------------GAAGATAAT---------TTTATAAAACTATCC---TGCATTATTTTAACTTTAATAGCTTGCTTAAATATTTATGTCTACACACGA------------------------------ATTATGTCT------------------------------AAAGCAATCTTAAAA---TCTATAGAAAAAAGAATATTGAAAATAAACATAAATAAAAAAATAATAATAATTCTTTCATCAAATTTGTTAGCTGCGCCATTTGCAATAATACATAGAATT------------------------------------------------------------------------------------------------
>Shevfchenkella_miscanthis_KK11
------------------------------------------------------------------------------------------ATATGAAGGATTTATTTATTTAGAATGTTTCTATTTGTA---------------------------------------AAT---------------------------------TTTTGTTCTTCTATTGTTTTT---------------------------------------------------------------------------------------------TGGATTTTAATTGAGTTTAATTTAGTTATTTTTATTTTTATTATAATT---TATAGT---AGTGGTTGG---AAATACAAGCAGGAGATAACAGATGTTTTT------TTATTTTATTTTGTTGTCCAAAGACTCTCTTCTCTTTTGTTCTTG------------------------------TTA------------GATTCATTTTTTTCTAATGAAATC---------ACC---------TTTTTGTTTCATTAT---GATTTTTTTTTGCTCCTTTCCCTTCTTCTGAAATTAGGTATTTTCCCCTTTATCTATTGGGTATTT------------------------------------------------------------------------------------------------------------------------------------------------------------------------------------------------------------------------AAAATTCGAGATTCTATTAGT---TTG------TTCTTCTTT---------ACT------ATCTTAATATCTTTACAAAAA---GTTCCG------TTC---------------TTTTTAATTTTGTATTCT---TCTTTG---------AATTTTAATATTTTA---ATTATTTTA------------------------------TTTTTT---------TCCTTTTTATCTGGTTGTGTGCTC------------------ATTCTATTTTCT---------AAAGATTTAAAGCATATGGTGATTTGCTCATCTGTTTCGTAT---------------------------------------AGGTTTTGG------------------------GTG---TTTTATTTGTTTCTGTATAGCCTATTTTTTTTTTTT---TCTTTCTACCTT---ATTTATGGG------------GTGACTCTTTTTGTCCTTCTACATCTTTTTTTTTAT---------------------------AATAAAAGTTCCCTGGAC------------------------------TATTTTGTTCTCTTGACC---TGCTTC---------TCATTTTTCTTAGGTTTATCTCCTTTTAGTCTTTTCTTCTTTAAATTC------------ATATCT---------GCAAGG---GTTATTATT------------------------------------------GAGCTATTTGGT------------------GTCTTCGAGTTAATTTTTTTCTGGATGTTTAGATTTCTATCTTTATTTGGTTACATAAAA------------------------------TTTATTTTCAAATCT---------TTTTGTAATTTCTTTTCTCTCTATGCTTTTTTGAAAACT------------TCAAATAAAAGCTTATTTTTCTTT---------------------------CTTTCTTTGTCCACTCTCCCTTTCTTAAGGTTTGTGGTT------------------------------------------------------------------------------------------
>Setoptus_koraiensis_SD23
---------------------------------------------------------------------------------------TTGATTCTTTATTTTTTCAGTTTA------GTCCCTTTTTTT---------------------------------------TCT------------AATATT---------------------TCTCCTTTTTTTATC---------------------------------------------------------------------------------------------TGGTTATTAATAGAAGTTAATGTTTTATTATTTTTGTTTCTGAATTATTTTAGATTT---GAATTGAAAAGTTTA---GATTTTTATATACATGATAATTAT------TTTACTTATTTTAAAATTCAGTCTACCTCTTCTTTTCTTTTTTTA------------------------------GGATTAAGAATGTTTATG---ATCTTTATGGCTAATTTTAATTATTATTCCAGATTTAATTCTTTTTTATTATTTTCT------TTATGT---TTGTCTTTAATTATTAAACTAGGATTACCTCCCTTTCACAGATGAGTTTAT------------------------------------------------------------------------------------------------------------------------------------------------------------------------------------------------------------------------AAGTTTACTTCTCTTCAGTTCAGAAAG------TTAGGATTG---------ACC------TTATTTTTTACTTTTCAAAAA---ATTTAC------CTT---------------TATGGAATTTTAATTTCT------------------TTGTCTCTTTATTTTAGATTAGCTTTT------------------------------ATAAGG------CTTTCTTTATTTTCAGGTTCTTTTTTC------------------TTGATAAGAAAT---------ATTTATTTGATAGATTTGTTGGTTTCTTCTTCCATTTTTAAC---------------------------------------AGATTTTGG------------------------TTT---TTTTCTTTTTTTATGTTTAGCTACGAGACTTTAGCA---TTATTTTTCTCA---GTTTATATA------------ATTTCCGTAGCT---TATTTTGTTTTTTCAGTT---AAAAATATGGATATAAAGAATATAAAAGAAAATGATATTAAGCTT------------------------------------TTTTTTGTTTCCTTTTCT------------ATATTG------GCTTTACCTCCTTTTTCTACTTTTTTTCTTAAAACT------------TTAGTA---------ATTTTT---CTTTTTAGA------------------------------------------AATTTTATGAAT------------------ACAATTTTCTTAGTATTTACGTTTTTTTTTATATTTTTAGGTCTATGCGGGTATTTAAAA------------------------------TTTTTCTATAGG---------TTTTACATTTCTTATAAAGAATTATATAATAAG---AAGAGAAATTCTCTATCT------------------ATA------------------------------TATTTAATCCCTTTTTTTTTACTTATATTTTTTTTTTTC------------------------------------------------------------------------------------------
>Setoptus_koraiensis_HEN28
---------------------------------------------------ATGTATTCCCCCCCTGTAATGAAGAGTCCTTTAGTATGAGTCATGATGGGTTATTTAAATAGAATTTTTCTATTTTTT---------------------------------------AAC---------------------------------CAAAGAAGGGTATTAATATTT---------------------------------------------------------------------------------------------TGGTGTCTCTTGGAAGTTAACATAATTTTACTTATTAGAGTTTTTTAT------TTT---ATAGAAAAT---CAAGATAAAATAATAAATAGGGAACAGTGT------TTATATTACTTTATGATTCAATCTTTAGGATCTTTCATAATTCTT------------------------------TTA------------AGATTTAAATTTAGAGATATGCTT---------CCA---------TTATCGGGCTTAAGT---TACATTTTATTCAGAATAGCAGTTGTTATTAAAATGGGATTATGGCCTTTTTCTGCTTGAGTATTC------------------------------------------------------------------------------------------------------------------------------------------------------------------------------------------------------------------------AATTTGGGTTCATCAATTAGT---CAA------TTAAAAATG---------TTC------TTTCTTTTAAGTATTCAAAAA---ATTCCT------TTA---------------TTCTATTTAATTTTTAGA---TTTCCT---------ACTTTATATACATAT---GTTATCTTT------------------------------CTAAGT---------TCTTTTTTAGTTGGTTCCATTCTT------------------ATTTTCAGATCA---------ATATCTATTGTCGAAATCTTTGTTTCTTCCTCTATTTACTCA---------------------------------------ACAGTTTGA------------------------GTG---GGATATCTGTTTAATAATTCTTTCTTAATTTTTTCG---ATATACGTTATT---ATGTACTTC------------TTCTTTCTTTATATTCTTCTTCAAAGTAAAACG------------------------------GAATCTTCCACTGATAAA------------------------------AACTTTCTATTGGGT------TCTTTT---------ATTTTTTTTATTGGTCTCCCTCCTCTGAGTTTATTCTTCTTTAAGCTA------------TTTATC---------GTCAAT---TGAATTAGA------------------------------------------GGGTCTCTAAGA------------------TCTTTGGATTTCTTATTTTTTTGGCTTGTCAGATTTTTAGGTCTTTTTGGTTACGCCAAA------------------------------ATATTTTTTCAATAT------TTTTTTATA---AAATTTCACATGTATTTAAATGATGAATTT---------TTTTCACAAAAAATATCTTTTTACCTA---------------------------ATTCCCTCTTCTTTA------TTTTTCCTTTTTCTGATC------------------------------------------------------------------------------------------
>SD27
------------------------------------------------------------------------------------------ATGTTTATACTTTATTTGTTGAGAGTATTTTTCTTTATT---------------------------------------AAC---------------------------------TTCAGAAGTTCTTTTATTTTT---------------------------------------------------------------------------------------------TGGATGGTTACGGAGATTAATTTACTAGCTTTCATCTGTCTTTTAATT---AGGATT---ATAGGCACC---GGATACAAAAAGGAATGCTACGATACAGTT------TTGTTTTATTTTATTATTCAGTCTATCGCTTCTATTTTCTTTCTT------------------------------AGA------------GACTTCTTTTTTTGCATAAGCTTT---------GAG------------ATATTCAATTCA---GATGTCATATTCTTGTTGGCTTTAATAATGAAGTTAGCTATGTTTCCATTCTTTTTTTGGATTTTT------------------------------------------------------------------------------------------------------------------------------------------------------------------------------------------------------------------------AAGATTTCCATGTTTCTAAAC---TAT------TTAAGATTG---------AGT------CTCGTTCTTTCTATTCAAAAA---ATTCCC------TTT---------------TTTCTCGCTCTTTTTTCT---TCTTCT---------AGCTTAATTCTAATA---TTCCTTATC------------------------------TTATCC---------TCTCTAATTATAGGCAGATTAATA------------------ATTCTGTTTAGA---------GATAACCTCATCAACATATTAATCTGTTCTTCTATCACTTAT---------------------------------------AGATTTTGA------------------------ACT---TTTTATATTCATAGGATTAGAGTTTATTTATTCATG---TTTTTCTTTCTA---TTTTATGGT------------TTAAGTATTTTTCTGTTGATAAACTCCTATTATTAC---------------------------TCTTCTACAAGTTTCGAA------------------------------AGTTCATTTAGAGTGATT---TTATTC---------ATATTCTTATTAGGTCTATCTCCCCTTAGTATTTTCTTTTTTAAATTT------------TTAGTA---------GTTTCC---TTTATTAGT------------------------------------------TTAGGATTTGGT------------------ATCTTAGAACTGTCTATTTTTTGATTTTTAAGATTTATTACCCTATTAGGCTATTCCAAA------------------------------TTTTCTTTCAATACT------TTCTTTTTC---AAGTCTAGTTATTACAACACAATT------GGTGTTTTTAAAAATATACAAATTTTGTTTTACGGA---------------------------ATTAGAAGAATTTTT------TTTTTTTTATTTTTTGTT------------------------------------------------------------------------------------------
>SD20
---------------------------------------------------------------------ATGATTACTAATCAACTCCATATATTTTTATTATACTTATTTAGATTAATTATTTTTGTT---------------------------------------AAT---------------------------------TACACAAGACCTTTTATTTTT---------------------------------------------------------------------------------------------TGGGTGATAACTGAGTTGAATTTATTAATATTTATTATTGTAATTTTT---ATTTTT---AAAAGAATT---ATATTTAAACAAGAAATATTTGATTTAGTA------ATGTTTTATTTTCTTATTCAGTCTTTAGCTTCTATTTTCCTTCTT------------------------------AGA------------GATTTTTTTTTTTCGGAAGATTTT---------TTT------------ATTTTCAATTCA---GATTTGATATTTATTATTTCTATTTTTATTAAATTAGGAATTTTTCCTTTTTTTTATTGAGTTTTT------------------------------------------------------------------------------------------------------------------------------------------------------------------------------------------------------------------------AAATTGTCAGAATTTTTAAAT---TTT------TTTTCTTTA---------TCT------TTACTGCTTACCTTTCAAAAG---ATTCCT------TTT---------------TTTTCTATTCTTTACTTT---TCATAC---------AATTTAGATATATTA---TTTTTCTTA------------------------------AGATTT---------TCTTTTGTGGTGGGTAGAATTTTA------------------GTTATTTTTAGT---------AGGAATTTAATTTTTCTTCTTGTGGCCTCTTCAATTAGTTCT---------------------------------------AGGTATTGA------------------------ATC---TTTTACTTATTTGGTTTTAGAATTTTTTTTTTCTTT---ATGTTTTACATT---CTTTATTTT------------TCATTTCTTTTCATCTTTTTATACATACATTATTCTATT------------------------TTCAAAAGTAGTTCAATA------------------------------TTATTTTATAGGTTTTTA---ATTTTT---------TCTTTTTTATTAGGGTTGGCTCCTTTAAGTTTGTTTTTTTTTAAATTT------------TATACA---------ATTATT---GTTATTTTT------------------------------------------TTAGGTTTTGGA------------------ATTTTTGAAATTTTATTCTTTTGATTTTTTGGAGTTTTGCTTCTTTTCGGTTATTTTAAA------------------------------TATTTTTTTAAAAGA------TTTTTTTTT---AGGTTAGATATATATTTATTTTTTTTCTCA---------GACAAAATTAAAATAATCTTTTTTGTT---------------------------ATGTCTACAATACTT------ATGTTTATGTTTTTATTG------------------------------------------------------------------------------------------
>SD19
------------------------------------------------------------------------------------------ATTCTTATAAATTATTTTTTTTCTCTAGCTTTGTTTTTT---------------------------------------AAC---------------------------------TACAATAGTCCTATCTTGTTT---------------------------------------------------------------------------------------------TGAGTTTTAATAGAGTATAATCTTATTTCTTTTGTTTTATTGCTATAT---TTTATA---AAAAGATTG---GACACAAAGATAGATTCACTCAATCAAGTA------ATTTTTTATTTTATGATTCAGTCTAGAGCTTCTATTCTCTTTCTT------------------------------TGC------------AATTTCTCTATGGGAGAGTGGTTG---------AGT------------ATCTTCAATCAT---GATATTATATTTATCTGTTCTATAATTGTTAAAATTGGTTTATTCCCTCTTTTCTTTTGGATTTTT------------------------------------------------------------------------------------------------------------------------------------------------------------------------------------------------------------------------AAAATAATTGAATCACTGAGT---CTA------TTACCTTTA---------ATT------TTCTTGTTGACTACGCAAAAG---ATTCCT------CTT---------------CTTTTTGGTCTCTACTCC---TCTAAT---------TCTTCTTTCCTAATA---TTAGTCCTG------------------------------TTTTCT---------TCTTTTATTTTAGGTTCTATTCTC------------------TTGTTTTTCAGG---------CCTAATCTTGTTATTATGTTTCTTTGTTCTTCAATCTCTTAT---------------------------------------AGGTTTCTT------------------------TTA---TTTTTTTTATTAATATCCAGGATCTTTTCTTTCTTA---AGTTTCTTCTTC---ATATATAGT------------GTCATAATTTCCTTTTGTCTTTTTATTTACACAAGCTCA------------------------AGTCAAGATAAAGATTCA------------------------------CTAATTTTTTCAATTGGA---TGTTAC---------ATGTTCTTTTTAGGTCTCCCCCCTTTAGGATTATTTTTTTATAAATTC------------ATTTTT---------GCGGGG---GTCGCCTTT------------------------------------------TATCTCTTAGGT------------------CCTATGGAGCTCCTTCTGTTCTGATTTTTTAGGTTTATTTCTTTAATAGGGTATATCAAG------------------------------TTCTTTCACTTCTCT------TTTTTTTAC---AGCCCTTCTCTCTATTCTTCTAATTCCTTA---------TGACTCAAAAATATTCCCTTTTTATTT---------------------------TTCACTTTTGTAGCT------CTTCTGCCTTTACTATTA------------------------------------------------------------------------------------------
>Scolotosus_sp.nov._GX54
------------------------------------------------------------------------ATGATAAGAGTGATTTATTCTTTCTCTCTTTATTTTTTAGGAATTTTTTTATTTTTA---------------------------------------TTT---------------------------------TCAATACAGCCTGTTTTATTT---------------------------------------------------------------------------------------------TGAATTGTCATAGAAATTAATTTAATTTCTTTTATTTTTTTAATTTTTATTATAGAA---ACT---AAG---AAGAAGATATTCCAAGAG---GAAAGTATA------TTTCTTTATTTTATCATCCAGTCCCTAGGGAGATTTTTATTCCTG------------------------------TTA------------AGGATTTATTTGAAAGAGGAAATT---------TAT---------------ATATTTTAT---GATTTATTTTTTTTGGTTTCCTTAACTTTAAAGTTAGGAATTTTTCCTTTATTTTTTTGAATTGTT------------------------------------------------------------------------------------------------------------------------------------------------------------------------------------------------------------------------GACATTGGGAGATCTTTAGGG---TGT------ATAATCTTT---------ATT------TTAATCTTAAGTGTCCAAAAG---ATTCCT------ATA---------------TTTTTGATTTTCTTTAAT---ATAATT---------TCGAGATTTACTTTG---CTTTTCCTT------------------------------TTTAGT---------TCCTTAGCTTTCGGAGGTTTAATA------------------ATTTTCTTTTCT---------AGAAATATTTATGATGTTCTTATCTATTCATCTATTTATTCT---------------------------------------TCTTTTTGG------------------------GTC---TATTTGATTTATCTGCAGGATTTGTATTTTTATTTA---TCTTTTTTCTTT---ATTTATTTT------------ATTTCAATA------------TTTTTTTTAGTCAGC---AACAGA------GTATTTTCCAAAGAAAATATTTTTAGG------------------------------------------------GTTAGATTTTTT---------ATCTTTATTTGTGGCTTGCCTCCTTTTTCAATCTTTTTTTTCAAATTT------------TTTATC---------GTTTAT---AATGCATTT------------------------------------------CAGATTAATTTA------------------AATTCTTTTTTTCTCTTATTTTGAACATTTAGATTTATCTCCTTAATAGGCTACTTTAAA------------------------------TTCTTCTACTCTATA------TTTTTTCTT---GACAAATTTCTTTATTTAAAGGATAAATTT---------TGTTTTAAAAAAATATCTTTTTTA---------------------------ATCAGCGTTGTAATGTTA------TCGGGGGTGTTTTTAGCATAT---------------------------------------------------------------------------------------
>Scolotosus_sp._GZ100
---------------------------------------------------------------------------TTGTCT------TATTTTTTGTTTTTATATTTACTTAGTATTATTATTTTTTTT---------------------------------------TTT---------------------------------AGGATGCAACCTTTAGTTTTG---------------------------------------------------------------------------------------------TGGTTAGTTATAGAAATTAATCTTATCTTATTTATTTTTTTGATATTTTTTTTTAAC---TCC---AAG---AAGGGATTATTTTGAGAA---GAGTCATCT------TTTCTTTATTTTATTATTCAATCTTTAGGAAGGTTTATATACTTA------------------------------TTT------------AGAATATATTTTAAAGAGGATTAT---------GCT---------------TTTATTTAC---GACTTTTTTTTTTTAATTTCTATATCTCTTAAACTAGGAATTTTTCCTTTTTATTTTTGGGTGCTT------------------------------------------------------------------------------------------------------------------------------------------------------------------------------------------------------------------------ATATTAAGTAGATGTATTGAG---CCT------TTTATTTTT---------TGT------TTAATTTTAGGAATTCAAAAA---ATTCCT------ATA---------------TTCATAATTTTTTTTAAT---TGTAAT---------TTTAATATAATTTTA---ATATTTTTA------------------------------TCTTTT---------TCTTTTTTTTTTGGAAGAATTATA------------------ATTTTTTTTTCT---------AATATTCTTACTCAACTTATTCTTTTTTCTTCTATTTCTTCT---------------------------------------TCTTTTTGG------------------------ATT---TATTTGATTTATTGCCAAGATCTTTTACTTTATTTT---TTATTTTTTATT---TTTTACTCT------------TTATTTTTA------------CTCTTTATTTTTAATTTTAATTCT------AATTTGTCTAAAGAAAATTTAGATAAA------------------------------------------------ATTATATTTTTT---------ATGTTTCTTTGTGGTCTTCCTCCATTTTCTCTTTTTTTTTTTAAAATT------------TTTATT---------TGTTTT---AATTTAATT------------------------------------------ATTTTAGGATCT------------------ACTTTTTTGTTTTTTATATTTTGAGTTACGAGATTTGCTACTTTATTAGGCTATACTAAG------------------------------TTTTTTTACTATAAT------TTTTTCCTG---TTTAAACCTCTGTATTTAAAGAATAAATTT---------TGTTTTAAAATAATGTCTTTTATT---------------------------ATAGGTAGAATTCTTTTT------TCTTTAGGGTTTTTACTATAT---------------------------------------------------------------------------------------
>Sarcoptes_scabiei
------------------------------------------ATTATGGATTTAAAGAGAATTATATTT------------------------------TTTTTATTTTTATCTTCATTATTTTGTATT---------------------------------------TCT---------------------------------TCTTCGTCTTTTATTATAATA---------------------------------------------------------------------------------------------TGATTTTTAATAGAAATTAATACTATATTTTTTTTATCTTTATTAACAAAAAATAAT---------------AAAAATAAAAAAATAAGAATTAAAAATTCT------TTCAACTATTTTATTATTCAAATTATTTCTTCTGTTTTCTTTTTA------------------------------ATT------------AGTTTTTTTATTTTAGATAATTTT------TTGTCA---------------------------ATCTTAATTTTTAATTTTTCTATAACCATAAAAATAGGAGTATGGCCTTTTCATTTTTGATATTTA------------------------------------------------------------------------------------------------------------------------------------------------------------------------------------------------------------------------AAAATATTATATTTTATTGACATTTCT------TATATTATA---------TTT------TTATTTATAACTTGACAAAAAATTATTCCC------TTA---------------TTTATGATGTTTTATAAT---TTA------------------AAAAATTTTTTTTTATTACTT------------------------------ATAATATCCTTTTTTAGGTTTTTAGTTTCCGGTTTTATA------------------TTAAATAAGTAT---------AATAATTTTAAATCTACCATTATTTTTTCTTCTTTAAATAAT---------------------------------------AATGGTTGA------------------------TTT---TTATTATCTATTTTTTGTTCATTAAAAATTTTTTTA---TTTTACTTTTTT---ATATATTCATATTCTTTAATAATTTTTTTTTATGTATTAAAGTTTGAAAATTTAAAAATAAAA---------AATTTCATTTTTAAAGAAAATGAAAATATA------------------------------TTTGTTTAT---------------------------TTTAATTTGTTAGGGACTCCTTTTTCTCCTATATTTTTTAGGAAAATA------------CTAATC---------ATTATAGGAATTATAGAA------------------------------------------TTTATAAATTCT------------------AAAGAAATTATAATTTTTTTTATTATTATAAGATTTTTTTTTGTTTTTTTCTATACTTTA------------------------------AGATCTTAT---------AAATATGTTATTAATATTTTTTTA------------AAAAATCAATATTTTTTTTTTAATACAAAAGATTTTTTTTTGTTT---------------------------TTTTTATCATATTTTTTATTTTTTATAATGTTTTTT---------------------------------------------------------------------------------------------
>S167
---------------------------------------------------------ATTTTGGTTTTTAGTAGGCTAGAGTATAAAGTAATAGTCTCTATTTATTTTTTATTATTTTTAATATTTTTT---------------------------------------AAT---------------------------------TTTAATTCTTTTACTTTACTC---------------------------------------------------------------------------------------------TGAATATTTTTAGAAATTAATATACTTATTTATTTATGTATAATAAAGATCGATTCA------------TCTGTAAATTCCTTTAATGTTAAAAACGTAATT------ATTTTTTATTTTGTTATTCAATCTTTTGGTTCCTTGGTATTAATA------------------------------ATA------------TGCTTCCTATATTTTACT---------------AATTTTCCTATTTTTTGCTCTATT------------ACGATTATAATTTCTTTATTTATTAAAATTGGAGTTCCTCCTTTTCATTTTTGGGTTTAC------------------------------------------------------------------------------------------------------------------------------------------------------------------------------------------------------------------------ATGATTTCTCCCAGTCTTTCT---AAC------TTTTTGTTT---------TGA------TGTATAATGACTTTACAAAAA---ATTCCT------TTA---------------CTTTGTGTATTATATTCTATTTTAGAAATAAATTGATCCATATATTTAATTTTTTTTATT---------------------------------------------------TCTTTAGTTGGAGTTTTTATG------------------ATATTTTTTTCT---------TTCAATATCCTAGATCTTTTAATTAGTTCCTCCATTTATTTA---------------------------------------ACTTTTTGG------------------------GGA---GCTCTATTTAATTTAAATTCATTTTTTTTTTTTATT---GCTTTCTATATT---TTTTACTCT------------TCTTTTATTTATATT---TTGATCGGTTTTGATAATCAT------------------------TTTATTATAGATTCT---------------------------------------TACAAAGTTCTTATTCCTTTT---------ATATTTCTCATAGGTTTCCCTCCTTTCAGATTTTTTTTTTTTAAACTT------------TATAGA---------ATTTCA------ATTCTT------------------------------------------TCTTCTTTTCCT------------------TTGTTTTTCTTATCTTTTTTATTTTTAGTTACTTTTATCAGAATTTTTTCTTATTTCAAA------------------------------GTCTTTTTTAAATTT---------------------------------------------------------CTTGTTAATTCGTCTAAAATATTTTATGAT------ACAAATAAATCTATGAATTTATTTTTTATTACCTCTTTCTATTTTTTTATTTTTAGACTTTTT---------TTTTGGGGTAAGCTAATA---------------------------------------------------------
>Robertsicus_elaphensis
------------------------------------------------------------------------ATTTTTTTTAAATTATTTATATTATGAATATTAATAATTACTATTATTATTTCAATA---------------------------------------TCT---------------------------------TCTAAATTTTGATTTCTTTAT---------------------------------------------------------------------------------------------TGATTAATAATAGAAATAAATTTAATAATATTTATTCCCATTTTA------------------------AATAATAAAAAAATTTATTCGTGTAATTCAATA------ATATCATATTTTATTATTCAAAGAATTTCTTCTTCTATTTTTTTT------------TTTGGATCAATTATATGATTTTGTCAAAACCTCTTT---------------TTT---------------------------------------TTTAAAAACTTAATTATTATTTCTATTTTAATTAAACTTGCAATATTTCCATTTCATTCATGATTATTA------------------------------------------------------------------------------------------------------------------------------------------------------------------------------------------------------------------------ATAATTAGAGAAACTCTCAATTTCTTT------TCTTTAAGA------------------TTAATATTAACTATACAAAAAATAATCCCC------------------------CTTTTATTTTTATCAAAAATTTCT---GAAAAATTA---------TTA---ATTATTATGGCT------------------------------ATTATA---------TCCTCAACTTTTGGGTCCATTTTA------------------ATAATCAATTTA---------AAATTAACTCGAAAAATTTTAATTTCTTCTTCTATTTCTCAT---------------------------------------TTAGGATGA------------------------ATT---TCAATTTTAATTAGATTTAAATCTAAATTTTGATTT---ATTTATATAATT---ATATATTCA------------TATATTATTATTAAGCTTTTCCATAATTTCAATAAAAATAAAATTTATTCA------------ATAAATAATATTTTAAATAAAAATTATTCTAATAATGAA---------ATAATTAATTATTTT---TGTATAATA---------TTATCATTAGGAGGAATCCCCCCATTTTTAGGCTTTTTCATAAAATTA------------TTTTCG---------ATAATT---ATTATTTTA---------------------------------------------AAATATTCT---------TTT------TATATT---ATAATTATTTTGATTATATCTTCTTTATTAAATATTTTTATTTATATTCGA------------------------------ATAATTATA------------------------------CCT---TTTTTAATCTTTAAGAAA---------------AACTTAATAAAAAAAATGATTTCACCTAAAAATTTCTGAAAAATTATTTTTAATTTAAATTTATTTTTTTTAATTTTCGTCTTAAATTTTAGAATATAT------------------------------------------------------------------------------
>Ricinoides_karschii
---------------------------------------------------------------ATTAATATT------------TTACCTCTTAATCTCTCCCTTATAGTAAGCATCACCATAATTATT---------------------------------------AGC---------------------------------TCCACATCCTGATTCCACATA---------------------------------------------------------------------------------------------TGATTAAGATTAGAAATTAACCTAGTTTGCTTCATTGGTACAGTGTTA---------------------TATTCCAACATATTTCAT------GAAGCAATA------ATCAAATACTTCCTTACACAAGCCATAGGTTCATCTTTATTTATT------------ATAGGCTACATAACATCCCCCATTTTCATAGAT------------------------------------------------------------CTTCACATAATTACAGCAGCAGCTCTAATAATTAAATTAGGACTAGTTCCATTCCACTTTTGATATCCT------------------------------------------------------------------------------------------------------------------------------------------------------------------------------------------------------------------------GAAGTCATAAATATATTAAGATGACAC------CACTGCTTA------------------ATTCTATCAACACTCCAAAAGTTTGGCCCC------------------------CTAACCCTTTTATTTAATCTCAAC---ATAAATTTA---------------ATCATATTTGGT------------------------------ATCTTA---------TCAACCATCGTCAGAAGATTAATA------------------TCGATCAATCAA---------TCATCTCTTCGTAAGCTGCTATCATTCTCATCAATCTCGCAT---------------------------------------AACGGATGA------------------------ATA---TTAGTTGCTATCTCCTATCAATCCACGTTATGATGG---GTATATTTTTTC---ATTTACTCA------------ATTATTAACATTCTAATTATAATTGCCCTCATAAATCTTAACTGATATCAC------------ATTAATCAAATTGAATTTACAAATACCCCATTC---------------ATAATCACATGACTC---ATCGGTATT---------TTAGCACTAGGCGGGTTGCCACCTACAGTAGGATTTGTCCCCAAATGA------------CTAATT---------TTATCC---ATCACATCA---------------------------------------------TTTCACTCT---------TAC------CTCATC---ACAATAATCTTAATCTTCTCATCATTAATCATTCTTTTCGCATATCTTATA------------------------------ATATTATAT------------------------------AAGCCTCTCATTATAATACATAACCAACAAAAATTAAATTTTAACAACTCTAAAGATAACTCAAGTAACTGATCATGAATCTTACTACTTACCCTACCCACAATCCCACTCTCATTTTCA------------------------------------------------------------------------------------------------
>Rhyncaphytoptus_ulmi_HEN3
------------------------------------------------------------------------------------ATTAGTTATCTATTTTTTTATCTATTAAGTTTAAGGTTGATGTTT---------------------------------------AAT---------------------------------TTTAATTCAGTTATCTTGTTT---------------------------------------------------------------------------------------------TGAGTAATACTAGAGTTAAACTTAATCTTTTTCATTATGATCTTAAATGTTTTAAGT---ACAAGTCCT---TCTTCTTTGAGTGGTAATATAGAGGCTAGT------TTTTATTATCTTGTAGTTCAATGTATTGGTTCTCTGATTTTTTTA------------------------------ATG------------AGATTTGTTTATAATAGATTCTTT---------GAT---------TATTTATTTATAGATGCTGATCTTTTAGTAGCAATTTCTATGTTATTAAAATTAGGTATTTTTCCTCTACAGGGCTGAATATTC------------------------------------------------------------------------------------------------------------------------------------------------------------------------------------------------------------------------TCAATTTCAAAATTTATTCCT---ATA------CTTCCCTTA---------TTT------TTGTTATTAACCATTCAAAAA---CTTCCC------ACT---------------ATAATTTTTTTATTTAGA---TTTAGT---------TCTTTATTTTTACTT---GGAATTCTT------------------------------TTTTTA---------AACCTTTTTATAGGGAGATTTTTT------------------TTATTCTACAGC---------CATTCTTTGAAGGATTTATTAATTTCTTCCTCTATCTATTCC---------------------------------------ATAGTTTGG------------------------TTC---TTTCTTTTTTTTATTATTTCTCCTATTTTTTTATTT---ATTTTTTTTCTA---AACTATTTA------------ATTTTTTCTTTCCAACTACTAAAGTTAGACTTCAATTATTATTTA------TCG---------CCTTTTAATACGTTT---------------------------------GAACTTATTTTTATTGTTATAGGATCG---------ATGTTTTTTTTAGGACTACCACCAATGGGGATATTTTTTTTTAAATTC------------TTTAGA---------ATTTTT---AAGTTAATC------------------------------------------TTTATCTTGGAC------------------TGGTTTCCTTTATTATTTTTATGAATCATTACATTTGTTAGTACAGTAGGATATTTCAAA------------------------------TTTTTTTATTCTTAC------TTTATTGAT---CTTTGTTCTATCTTTATTCAAGGTATAAAT---------------ACAAAAAAAACTTTATTTTTT------------------------ATTTTTTTTATTAATTTT------TTTTTATTTGTTATT---------------------------------------------------------------------------------------------
>Rhyncaphytoptus_sp.nov._GZ96
---------------------------------------------------------------ATTTTTTATAAAATTGATTTAAGATTTTTCTTGGTTGTATATACATTTTTTATTTTTATGTTTTTT---------------------------------------AAT---------------------------------TCAAGTTCTTTCTTAGTTTTA---------------------------------------------------------------------------------------------TGAATCTTAATAGAAATTAATTTAGTTTTATTTATTATGTTGTTTAGGAATTTATTT---TTT---------ATTTATTTAGATTTTAAAATAGGCCAAACC------TTTGTTTATTTAATTGTACAATCTATTGGATCCTTCTTTTTCTTG------------------------------TTT------------GGTTTTATTTATAGCGATTATTTC---------AAG---------CTTTTTAATTTAGAATTTAATTATTTAATTTTTTTTGCTTTTTTAATTAAAATAGGATTATACCCTTTACATTATTGGATTTAT------------------------------------------------------------------------------------------------------------------------------------------------------------------------------------------------------------------------AAATTAGCTCCTTATTGTTCT---GTT------TTTATTATG---------TTT------CTTTTATTATCTATTCAAAAA---ATTCCT------TTG---------------ATATTTATTTTTTTTTCA---ACACAT---------ATGGATTACGTAATA---GAATTAATG------------------------------TTTATA---------AATTTATTTTATGGAAGATTATTT------------------ATTTTAAAAAAT---------TTTTTTATTAAAGATTTATTGATTTCTTCTTCTTTGTATTCA---------------------------------------ATAGTTTGA------------------------TTT---TTGATGTTTTATATTATATCTCCTTATTTTTTTTTT---ATATTTATAATT---AATTACATT------------ATTTTTTTGTATTATTTAATAAATTTGAATTCATTTATAGTTCTT------AAA---------TTTGTTTCAAGATTT---------------------------------TATTTTTTGTTAGTTTTTTTATGTACT---------ATATTTTTTGTAGGACTTCCTCCTTTAGGAATATTTTTTTTTAAATTT------------TTTAGA---------ATAGGT---TTAATTTTA------------------------------------------AATATTTTAAAT------------------TTTTTTACTTTTTTAATTCTTTGAACTTTTACTTTTATTAGAACTTTAGGTTATTTTAAT------------------------------TTCTTTTTTTACCTT------TTATTTATT---AGTGAAAATTTATATCAATATAGGGCAGAT---------------AATTTTAAAATGATTATATCTTTT---------------------ATTTTTTTTTTT---TGT------TTTATTTTATTTATT---------------------------------------------------------------------------------------------
>Rhyncaphytoptus_sp.nov._CA38
------------------------------------------------------------ATTCAAATGTCAAACTATTTTACT------ATTTTTTTTTCTTACGCTTTTACTTTGTTTATAATAATG---------------------------------------TAT---------------------------------ACTGGTTCATTCTTTTTATTT---------------------------------------------------------------------------------------------TGAATTATAATAGAAATAAATCTTTTATTATTTATTATACTCATACTAAGCTCTACA---GAATCAGGTTATAAAGTT------AATACTACAAATATG---------TTTCTTTATTTTTGTGTGCAGACACTTGGGTCTTTCATTTACTTA------------------------------ATAGCATCTATTAATACAGGGTTCAAAGATGATACTTTA---------ACA---------------------------CACATATTGTTTATTTTATCTTTACTTGTGAAGATGGGACTGTATCCTTTCCATTTTTGAGTCTAT------------------------------------------------------------------------------------------------------------------------------------------------------------------------------------------------------------------------AAAATATGCCTTACTATGGAA---AGA------ACCATAATA---------ATT------ATTCTTTTATCCTTGCAAAAA---TTACCC------TAT---------------CTGATAGTCTTGTCTAAT---ATTAAG---------AGAGATTATACATTA---CATGCATGT------------------------------TTACTG---------AGTATAGTTCTAGGTGTATTTATA------------------CTTTGAGTTAGA---------AAAAATATAAAAAAGATGGTAATTGCCTCTTCAATTTATGGG---------------------------------------ACAACTTGA------------------------TTA---TTAATTTCTGCTTATTATTCAAGATCAGTCCTTATT---TTATTTATATTA---TTGTATACC------------ATAGCCCTGCTA---GTTATACAGGAATTAAAATAT---------------------------AATTTGAGGAACCCATTT------------------------------TTCACAATAATTGTGGCGGTATTTTTT---------TTGTTTTCTGCAGGACTGCCTCCTTTTGGAATATTTTACCTTAAACTT------------CTGGCA---------GGGGGTATTTTACAAATT------------------------------------------AAAATCTTAACA------------------ACATCGTTAATAGTTGCTTTATCTATTCTTTCTGCTTTATCCTTCATGCTTTATTTGTTG------------------------------TTTTTCTATAAAATG------ATGGTTTACAATCGTCCTATCTTCCATTCATGTGTAGGTACATTAAGACTACGGGGGACAATTGTTTCTTCCTTATTA------------------------------------------------CTCTCAATTATATTTGTCGCT---------------------------------------------------------------------------------------
>Rhyncaphytoptus_redwayensis_CA28
---------------------------------------------------------------ATATTATTCAAAGTAGATATATATTTAATTATTTTAGTTTATTTTATTTTTATATTTTTATTTTTA---------------------------------------AAT---------------------------------TTCCAATCTATGTTTATATTT---------------------------------------------------------------------------------------------TGAATTTTTATAGAACTTAATTTGGTATTCTTTTTAGTTATTGTTAACGACATATTT---TTA---------GAAGATATGAGTAAATTAATAGAGAAGGGA------TTTTTTTATTTGATTATTCAATCCTTAGGTTCAATGATTTTTTTG------------------------------TTT------------GGTTTTTTATTTGATAGATATTTT---------AGA---------GTATTAGGAATGAGGAATGAGATCTTTATTATAGCCTCTTTGATTTTAAAAATGGGTTTACTTCCTATGCATCAGTGAATATAT------------------------------------------------------------------------------------------------------------------------------------------------------------------------------------------------------------------------TATCTAACTCCTCACTTATCT---GAT------TTAAGTTTT---------ATT------TTGATTTTAGTCATTCAAAAA---CTTCCT------ATA---------------ATAATAATCTTGTTTTCT---CTAAAT---------CTAAGTTTTTTGACA---GAGTTATTA------------------------------GTTTTA---------AATTTATTTTTTGGTTCATTTTTT------------------ATTTTTTTTAGA---------AAAAGTTTAAAAAATTTATTGGTTTCCTCTTCTTTATATTCA---------------------------------------ATAATATGA------------------------ATG---TTCTTTTTTTTTATTTTAAGTCCAATTTTTCTTTTG---GTTTTCTTTATA---AACTATTTT------------ATTTTTGTTTATTCTATTATTAAATATGAAAGTTTAATTTAT------------------------TTTTCTAGTTTT---------------------------------GAATTCATTAATTTTTTATTATCTGCT---------ATTTATTTTTTAGGTTTGCCTCCTATAGGGCTGTTCCTATTTAAATTT------------TTCAGG---------TTGGGA---GTTCTTTTT------------------------------------------CATAGATTTAAC------------------TACTTAATTTTAATACTTATTTGATTATTTACCTTTATTAGAACTTTGGGGTACTTTAAA------------------------------TTTTTTATAAATTAT------TTT---------------ACGGTTAGGTATGCTTCTATGTAT---------------AAGTCCCTTAGATTATTTGTAGCTAAATCTTCTTTAGTTTTACCTATTTTATTTTTTTCATTC------TTCATTTTAATT------------------------------------------------------------------------------------------------
>Rhyncaphytoptus_longipalpis_JX3
---------------------------------------ATATGGATACTCCCCCCCTCCCTCGAATTAATGACTATTAATAAATCATATTTATTAACCTTTTATTCATTAATTATACTTTTTTTTTTT---------------------------------------AAT---------------------------------TACAGAAGTCCTTTTATTTTT---------------------------------------------------------------------------------------------TGGGTAATAACTGAGTTGAATCTCTTAATTTTTGTGATTATACTTCTA---AGATTT---AACTCTAAT---TCCTATAAGCAGGAGATATACGATTTAACC------ATGTTTTATTTTTTTGTTCAATCTTTAGCCTCTATTTTCCTTCTT------------------------------AGA------------GATTTCTTTTTTTCTATAGATCTA---------TTT------------ATTTTCAATTGT---GATGTTATATTTTTAATCTCTATACTTTTAAAACTTGGAATTTTCCCTTTTTTCTATTGAGTTTTC------------------------------------------------------------------------------------------------------------------------------------------------------------------------------------------------------------------------AAAATTTCTGAGTTTCTAAGA---ATT------CAAGGATTA---------TGA------TTTTTATTGACATTTCAGAAG---ATTCCT------TTC---------------TTTTCTTTTCTTTTTATA---AGTTGT---------AATAATATTTACGTTCCCTTCATTTTA------------------------------TTTTTT---------TCTTTTGTTACTGGGACATTTTTA------------------ATTTTTTTTTCT---------AGTAGGTTTGTAAACATGATAATTTGCTCTTCTATTTTGTCT---------------------------------------AGGTTTTGA------------------------TTG---TTGTATTTAAATCTGATTAGCTTTTTTTTCTTTATT---TCCTTTTTTTTG---GTTTATAGC------------AGATTCTTTTATTTTATTTTAACACTCTATTCCCACCATGTTAAA------TCATTAGGTTTTAGGATTTTTTCTTTGAGC------------------------------CTT---------------------TTT---------ATATTTCTTCTGGGGCTTTCACCTATAAGATTATTCTTTTTTAAACTT------------GAATTG---------GTTAAT---TATTTTTAC------------------------------------------AATTCTATAAAC------------------TCTATTGAATTTTTTTTTTTTTGGGCTCTAAGTTTTTTTTCTCTCTTTGGGTACATAAAA------------------------------TTTTCTTTTAAGAAT------TTTTTTCTC---ATTGAGGATTTCTATTTTTATACATTCAGT---------TACGAAAAAAAAAAGGTCTTTTTTTTT---------------------------GCATGCCTAATT---------------------------------------------------------------------------------------------------------------------
>Rhyncaphytoptus_longipalpis_JX2
---------------------------------------------------------------------ATGACTATTAATAAATCATATTTATTAACCTTTTATTCATTAATTATACTTTTTTTTTTT---------------------------------------AAT---------------------------------TACAGAAGTCCTTTTATTTTT---------------------------------------------------------------------------------------------TGGGTAATAACTGAGTTGAATCTCTTAATTTTTGTGATTATACTTCTA---AGATTT---AACCCTAAT---TCCTATAAGCAGGAGATATACGATTTAACC------ATGTTTTATTTTTTTGTTCAATCTTTAGCCTCTATTTTCCTTCTT------------------------------AGA------------GATTTCTTTTTTTCTATAGATCTA---------TTT------------ATTTTCAATTGT---GATGTTATATTTTTAATCTCTATACTTTTAAAACTTGGAATTTTCCCTTTTTTCTATTGAGTTTTC------------------------------------------------------------------------------------------------------------------------------------------------------------------------------------------------------------------------AAAATTTCTGAGTTTCTAAGA---ATT------CAAAGATTA---------TGA------TTTTTATTGACATTTCAGAAG---ATTCCT------TTT---------------TTTTCTTTTCTTTTTATA---AGTTGT---------AATAATATTTACGTTCCCTTCATTTTA------------------------------TTTTTT---------TCTTTTGTTACTGGGACATTTTTA------------------ATTTTTTTTTCT---------AGTAGGTTTGTAAACATGATAATTTGCTCTTCTATTTTGTCT---------------------------------------AGGTTTTGA------------------------TTG---TTGTATTTAAATTTGATTAGCTTTTTTTTCTTTATT---TCCTTTTTTTTG---GTTTATAGC------------AGATTCTTTTATTTTATTTTAACACTCTATTCCCACCATGTTAAA------TCATTAGGTTTTAGGATTTTTTCTTTGAGC------------------------------CTT---------------------TTT---------ATATTTCTTCTGGGGCTTTCACCTATAAGATTATTCTTTTTTAAACTT------------GAATTG---------GTTAAT---TATTTTTAC------------------------------------------CATTCTATAAAC------------------TCTATTGAATTTTTTTTTTTTTGGGCTCTAAGTTTTTTTTCTCTCTTTGGGTACATAAAA------------------------------TTTTCTTTTAAGAAT------TTTTTTCTC---ATTGAGGATTTCTATTTTTATACATTCAGT---------TACGAAAAAAAAAAGGTCTTTTTTTTT---------------------------GCATGCCTAATTTTT------TTTTATGTCTATTTAGCT------------------------------------------------------------------------------------------
>Rhyncaphytoptus_dielsianus_GZ35
------------------------------------------ATTTATAAGCCTCAATCTCTTATCAATGCCAATCAAGCTTGGATACTTGCAGTG------TATGTTCTTTCTATTATCTTTATGATA---------------------------------------AGG---------------------------------TTTTCTTGCTTAAGAAGATTT---------------------------------------------------------------------------------------------TGGGTTGCAATTGAATTGAACATATTAATTTTTATTCTGGTAGTTTTATTTCACGAA---GTAAATGACAATAGGTTGTCTAGATTTAGGATAAAC------------------TACTTTTTGATTCAGTCATTTGGTTCTTTGATTATGTTA---------------------------------------------GCCGTTAGCTTAGAGAGGTCTTTA---------GTG------------AGATTTGAGTGTTGATCTATCGCCTTTTTGGGTGCTCTAATATTGAAAATAGGTTTATTTCCTGTTTTCTATTGGGTATTT------------------------------------------------------------------------------------------------------------------------------------------------------------------------------------------------------------------------CAATTAGGGTCGCTTCTTAAT---TGG------TTGTTATTA---------GGT------ATGCTCCTTAGATTTCAGAAG---CTCCCT------CTC---------------GTACTCTTTTTAGGATTT---TGTGAG---------TCTCCCTTTTTTTTC---TTGCTACTT------------------------------TTAGTT---------AACATAGGAGTGGGTTGCTTTTTA------------------ATTGTTACCTCT---------ACTAGAATAGTCTCTCTATTGATTAGATCGTCTATTTACTCG---------------------------------------ACCATTTGG------------------------TTT---TACCTCTTCTGTTCAGGTTCAACCTTACTAGGATTT---------------------TATTTT------------TGTTTTTGTTATTTTCTTTGTCTTTCAATACTTTTGAGCCGGGAT------TCAATTAGCCTATCTTCT------------------------------------------TCCTGA---ACTTTGCCTTTGGGTATT---------ATTTTTTTGATCGGGCTCCCTCCTTTAAACCCATTTTTCCTAAAATAT------------TTGGTT---------ATTATA---GACATTGCA------------------------------------------TCACCTATTTCC---------------------CCCTTAATTATGATTGTCTGGTTATTTACTTTCGGAAGGACAGTTGGTTATATTAAG------------------------------TCTCTTCTT------------------------------TGTTTGCGTTCTTCTTCT---------------TATTACTATTATTTTTTGCTTAATGTTAACGTCCTTTCCACTTTAAGGATTAGACTTGTAGTTTTATTTTTAGGTCTCTTGTTTATACTA---------------------------------------------------------------------------------------------
>Rhyncaphytoptus_boczeki_CA37
------------------------------------------------------------ATTCAAATGTCGAACTATTTTACT------ATTTTTTTTTCTTACGCTTTTACTTTGTTTATAATAATG---------------------------------------TAT---------------------------------ACTGGTTCATTCTTTTTATTT---------------------------------------------------------------------------------------------TGAATTATAATAGAAATAAATCTTTTATTATTTATTATACTCATACTAAGCTTTACA---GAATCAGGTTATAAAGTT------AATACTACAAATATG---------TTTCTTTATTTTTGTGTGCAGACACTTGGGTCTTTCATTTACTTA------------------------------ATAGCATCTATTAATACAGGGTTCAAAGATGATACTTTA---------ACA---------------------------CACATATTGTTTATTTTATCTTTACTTGTGAAGATGGGACTGTATCCTTTCCATTTTTGGGTCTAT------------------------------------------------------------------------------------------------------------------------------------------------------------------------------------------------------------------------AAAATATGCCTTACTATGGAA---AGA------ACCATAATA---------ATT------ATTCTTTTATCCTTGCAAAAA---TTACCC------TAT---------------CTGATAGTCTTGTCTAAT---ATTAAG---------AGAGATTATACATTA---CATGCATGT------------------------------TTACTG---------AGTATAGTTCTAGGTGTATTTATA------------------CTTTGAGTTAGA---------AAAAATATAAAAAAGATGGTAATTGCCTCTTCAATTTATGGT---------------------------------------ACAACTTGA------------------------TTA---TTAATTTCTGCTTATTATTCAAGATCAGTCCTTATT---TTATTTATATTA---TTGTATACC------------ATAGCCCTGCTA---GTTATACAGGAATTAAAATAT---------------------------AATTTGAGGAACCCATTT------------------------------TTCACAATAATTGTGGCGGTATTTTTT---------TTGTTTTCTGCAGGACTGCCTCCTTTTGGAATATTTTACCTTAAACTT------------CTGGCA---------GGGGGTATTTTACAAATT------------------------------------------AAAATCTTAACA------------------ACATCGTTAATAGTTGCTTTATCTATTCTCTCTGCTTTATCCTTCATGCTTTATTTGTTG------------------------------TTTTTCTATAAAATG------ATGGTTTACAATCGTCCTATCTTCCATTCATGTGTAGGTACATTAAGACTACAGGGGACAATTGTTTCTTCCTTATTA------------------------------------------------CTCTCAATTATATTTGTCGCT---------------------------------------------------------------------------------------
>Rhodacarus_sp1.
---------------------------------------------------------------ATTCTTATTTCTAATTTTAAATGAATTTTATATCTTCTATTAAGTATAAGAATTTTATTAAGATTA---------------------------------------ACA---------------------------------AGAAAAAATTGATTCCAATTA---------------------------------------------------------------------------------------------TGAGTTAGTTTAGAATTAAATATAATTTTATTTTTAATAGTGATA------------------------TATTCAAAGAATAATATCTCTACAAATAGTTGT------TTAATTTATTTTTTAATTCAAGCGTTTGCTTCAAACTTTTTTTTA------------GTTTTAATTCAAACTTTTAACAGAAATTTTACATATGGGGTTCACGAATTAGCT---------------------------------------------------ATCACCCTTGCTATAAGAATTAAAATAGGGATATGGCCTATTTATTTTTGGTACCCC------------------------------------------------------------------------------------------------------------------------------------------------------------------------------------------------------------------------AAACTCAGAGAAGGCCTCTCATGAAAT------AATTTTTTT------------------ATTCTTTCAACAATTCAAAAAATTATCCCT------------------------TTACTAATCTTATTAATCTTCTTA---AGAAGATTC---------CTT---TTTATTATTATA------------------------------AGAATA---------TCAGCTATTATTGGCTCAATTAGA------------------ATATTTAATTTG---------ACTTCTATGAAAAAAATCATTGCATTCTCTTCTATAGCAAAT---------------------------------------ATAAGTTGA------------------------GTGGGACTTCTTTTATTAACCCCCCAAAATAATAGTTGAGTT---TTATTTTTAATA---GTTTACTTT------------ATTATTCTTTTTACTTTTTTAAATTGTGTAAATAATTTTTTAAATAGTTCA------------TTACAAATAAAACAGATCAATAAAAATAAA------------------CAAATTAATATTTTA---GTATGCCTT---------TTATCCCTGGGGGGCATGCCACCTTTTATTGGGTTTTTCCCAAAATGA------------TTATCT---------TTATTT---TCTATTCAA---------------------------------------------ACCACTTCT---------TTCTTTTATATATTAATCTTAATTTTATTAATTTTATCCTCTATTTTATCAATTTATATTTACCTAAAA------------------------------ATTTCTTAC------------------------------CCAAGAGTAATAAAAAAAAATTTTTATAAAATTGGTTTCGAT------------------AATTCTTCTTACCTGCCATTCTGGGTTAATTCAACTCCTTTATTTATAATTTACCCTTTAATT---------------------------------------------------------------------------------------------
>Rhizoglyphus_robini
------------------------------------------------------------------------------------------ATAGTAAGAATGCTAATTCTCTCCACAATAATAGGATTA---------------------------------------TCA---------------------------------AGATCAAGCTGAATCACAGTC---------------------------------------------------------------------------------------------TGGGTGTGTCTAGAGATCAACACTCTAGCCATATGTTGAGTTATTTCAAAAAAC---------------AGCAAAGAAAGAAAACATCAAGAATCTCCCATC------TTCCTATACTACATTATCCAAGTAATAGCATCAGTAGTGCTTCTA------------ACCATAGCAATCTCACAGGAA---TCCGCAATC------------------------------------------------------------TCCCAGACCCTTCTGATATTTTGCTTACTAATAAAAATAGGGGTATGACCTATTCACCTGTGGTACATA------------------------------------------------------------------------------------------------------------------------------------------------------------------------------------------------------------------------AAATTAATTGACAATATAGAAATAAAACAAAGATCAATACTT------------------TTAGTTATAACTTGACAAAAAATTCTTCCC------------------------ATCATTCTAATTTTAAGGATCCTAGAAAAAGAAGAAATAAAATTACTCATTTTAGCACTGGCC------------------------------CTACTA---------ACCTTAGCAACCCCTGTAACAAAT------------------TTAATTAAATCT---------CTATCAGTAAAAAGAATTCTAGCATCCTCATCCCTTAACAAC---------------------------------------AATGGGTGG------------------------TTA---ATAGTAGCCTCAGTATGTTGTATAAACACATTTTTC---CTATTCTTATTT---ATTTACTCT------------ATCACATTGTGAGTAACTCTAAAAAGAATAGTTGCAATAACATTAAAATCC------------ATAAAAACAGGTATA---------------------------------CCCTTCTGATCTGCTACCCTAGTGGTA---------AGTAATATAGGAGGACTACCCCCTTTAACCATGTTCTGAGCAAAAGTG------------TTAATC---------ATTAAG---AGAGCAATT---------------------------------------------GAAAGTGAA---------ATGCCTAGAGAAGTC---TTATTGTCTTTGGTACTAATTGCTTGTTACTTTCTTTACCACTACCTATGA------------------------------ATAATATTA------------------------------AACGAAATAGCTTGAAGACCCACAAAATCCCAAAAC---------ACCTACAAATCTAACAAGGAGGTAAAAACTACAAAAATAGTGACACTGACAAGAATGCTTTCTTTTGTATTACTGTTAACATTAGGCCTAACCTCAAAAGGATTTATCTTGATAGGG------------------------------------------------------
>Rhipicephalus_geigyi
------------------------------------------------------------------------ATTTTTTTTAATAAAGCAATAATTTGAATTATTATTATTACAATTTTTATTTCTTTT---------------------------------------TCT---------------------------------TCAAACTCTTGATTTATTTAT---------------------------------------------------------------------------------------------TGATTAATAATAGAAATAAATATAATAGCATTTATTCCTATTATA------------------------AATAAATATAAACAAAAAAATTTAAATGCTATA------ATTACATATTTTGTAATTCAAGCTTTTTCATCTTCTTTATTTTTC------------ATTTCAGCATTTCAATACAACTTACTTCAAAATGAC---------------TTT---------------------------------------TTTATTTTTTTAATTAATATTTCAATTCTTATTAAACTAGGAATAATTCCTTTTCATTTTTGAATAATC------------------------------------------------------------------------------------------------------------------------------------------------------------------------------------------------------------------------TCAATTAGAGAAATAATAAATTTTAAT------TCTATTTTA------------------ATTTTATTAACAATTCAAAAAATTATTCCT------------------------TTATTAATTTTTGAAAAATTTATA---AATAATTTT---------ATA---ATTCCTTTATTT------------------------------TCAATA---------TCTTCATTATTTGCATCAATTTTA------------------GCAATAAAATTT---------AAAATAATTAAAAAAATTTTAATTTTTTCTTCAATTTCTCAT---------------------------------------CAAGGATGA------------------------ATT---TTATGTCTTATTGCAAAAAATTTTAATTTTTGAATA---ACCTATATATTA---TTATATTTC------------ATAATTATTTTTAACATTATTAATTTTTGTAAAAAAAATAAATTTAATTTT------------TTAATTGATTTTTTAAAAAAAAAAATTAAACCTGAAATT---------AAAATTAAAATATCA---ATAATAATA---------ATATCATTAGGAGGAATACCTCCTTTTTTAGGATTTTTCATAAAAATT------------ATTTCA---------ATTTAT---TTATTAATA---------------------------------------------AAAATAAAT---------TTA------ATTTGT---ATTATTATTCTTATTACTTCTTCATTAATTAATTTATTTTTTTATATACGG------------------------------ATAATTATT------------------------------CCTATTTTTTTCATTAATATAAAATTTTTCACATGAAATAAT---TTAGTTATTAAAAATAAT---------TTT---------TTTATAAATATAAATTACATTATTTTAATTACTTTAATATATATATATATA---------------------------------------------------------------------------------
>Rhinotergum_shaoguanense_S88
---------------------------------------------------------------ATTTTTTTTAAATTAGAAAGCTTTTATTTTTTTCTTATTTACATATTTTTAATTACATTGTTCTTT---------------------------------------AGT---------------------------------TTAAACTCTTTGTTCATATTT---------------------------------------------------------------------------------------------TGGTTATTGTTAGAAATTAATTTAATTATTTTTGTATTATTCGTTTCTTCTATGTTT---GAT---------ATAAATTCTTATAAAACTACTGAACAAGGT------TTTTACTACCTGATTATTCAGGCTTTAGGTTCTCTAATTTTGTTA------------------------------TAC------------AGAATTTTAATGAGTGATAGAAGA---------AAG---------ATGTTTTATTTGGAAGAAAGATTTCTCTTTATAATTTCTTTATCTTTAAAGATTGGTTTAGTTCCTTTACATTTTTGAATCTTC------------------------------------------------------------------------------------------------------------------------------------------------------------------------------------------------------------------------AAACTTTCTAACTATTTAAAA---GAT------GCGCCTATA---------TTT------TTTATTTTAACTTTTCAGAAG---ATTCCC------ACT---------------CTTTTTATCTTATTTTCA---TCAAAT---------TGCGCTTTTTTGTTA---GAGTTGACT------------------------------TTAGTG---------AATCTATTATTTGGTTCTTTGATA------------------TTGTTTTATAGA---------AAAGAAATTAAAAATTTAATGGTTTCGTCTTCTATTTATAGA---------------------------------------ACCGTTTGA------------------------TTT---TTTTTATTTTTTTTAGTTTCGCCTCTTTTTTTTTTA---ATTTTTCTTATA---AACTACTTT------------ATTTTTGTTTTTTTAATATTGAAATTGAATAAAGCTTTTTTTGTT------TCG---------TGTTACGGAAGGTTT---------------------------------GAAAAACTACTTCTAATTTTAAGTTTT---------CTATTTTTTGTTGGACTCCCTCCAATGGGTTTGTTCTTCTTTAAGTTC------------TTTAGG---------TTGCCC---CTTTTGTTG------------------------------------------GACATCTTAAAC------------------GAATTTTCTGTTTTCATAGTTTGAATTTTCACTTTTGTGAGAACCTTTGCTTATTTTTCT------------------------------TTTTTTTATTTTTGA------TTCTTCTCT---AATGAGAATTTGTTTTTCCCTTCAACAACA---------------CAATATTCTTTCATTTTTACGTTT---------------------TTTCTTTTAATAGAATGC------TTTTTGCTTTTAATT---------------------------------------------------------------------------------------------
>Rhinophytoptus_c.f._sericeaomeiensis_AH42
------------------------------------------------ATTTGGTATAAGTTTATTTTGTTAAAGTTGGAATCATTTTATTTTATTTTGATCTACTTGATAGTTATAAGTTTTTTCTTT---------------------------------------AGA---------------------------------TTCAATTCTTTTTTTATTTAC---------------------------------------------------------------------------------------------TGGATCTTGCTGGAATTAAATTTGATTCTGTTTTTATGTTTTATTATAAATTTGTGT---GAC---------TATAATTTCAAGATAATGATTCATCAAAGT------TTTTATTACTTAATTATTCAAGCTTTGGGCTCTTCAGTAATTTTG------------------------------TTT------------AGTTTAGTTGGTAAGGGTTATATA---------TCT---------CTCTCATTTATATCTTTAAACTTCTTAATTATTTTTTCTATTCTTATAAAAATAGGTATTTTTCCTATGCATTATTGGATTTTT------------------------------------------------------------------------------------------------------------------------------------------------------------------------------------------------------------------------AAACTTTCGAAACAAATAAAT---AAG------TTTAGGCTC---------TTT------TTAATTCTTACACTTCAGAAG---TTACCC------TTA---------------ATTTTTTTAATGTTTAGC---ATCAAC---------AGGGCTTTTATATTT---GAATTGCTA------------------------------TTAATG---------AATTTGATTTTTGGTACTTTTATA------------------ATTTTCGATAGT---------AAAGTTTTATCTTCTTTTTTAATTTCTTCTTCTATTTATATA---------------------------------------ATAATTTGA------------------------TTG---TTCATCTTTTTTTCAATATTCCTATTTATATTTGTA---ATTTTTTTTTTT---AATTATATA------------TGCTTTCTTTATTGAATTTTAAAGCTCAAATTAACCGAGTTA---------------------AGGCTCTCAGGCTTT---------------------------------GAAAAATTTATTATTGTTTCCAGGTTT---------TTATTTTTAATTGGTTTACCCCCTTTTGGGTTGTTCTTTCTTAAATTT------------TATTCT---------CTTTCT---TTTATGATA------------------------------------------AATTATTTTGAT------------------TTTTTCTCAATTACTATCATTTGAGGTTTTACCTTCGTTAGTTCTTTAGGATATTTTAAA------------------------------TTTTTTTATAATTCT------TTTTTGACT---GACAGGAGACTTTATAAAATACGATCATCT---------------CTAAACAACTTTTTTTATTTT------------------------ATTTTTTTATTATTTTTT------TTCTACATAACA------------------------------------------------------------------------------------------------
>Rhinophytoptus_broussonetiae_Z401
---------------------------------------------------------------ATTTTTTTTAGTTTAAATACTTTTTTTTACTTTTTATTTTATTTAATTTCTTTATTTTTATTTTTT---------------------------------------AAT---------------------------------TGTTCTTCTTTGTTTCTTATA---------------------------------------------------------------------------------------------TGGATATTTTTAGAAATTAATATAATTATGTTTATTTTTTTAATTAACAATATTTTT---ATG---------ATTCAATCTAAAGAACTTTTAAACCAAAGT------TTTTTTTATTTTTCTATTCAATTTTTAGGTTCAATTATTTTTCTT------------------------------ATT------------TCTTTTATTTTCAAT------ATA---------GTT---------AGTTTAGATTTATTGACTAGTTTATTTTTTATTTTATCTTTATCTTTAAAAATAGGTATTTTTCCTTTTCAATTTTGAATTATT------------------------------------------------------------------------------------------------------------------------------------------------------------------------------------------------------------------------AAAGTTATATATTTTTTAGAT---GGC------TATGTATTA---------TAC------TTTATTATATTTATTCAAAAA---ATTCCT------TCT---------------ATATTTATACTTTTTAAT---TTCTTT---------TCTAATTTTACTTTA---TATTTATTT------------------------------ATTTTA---------AATTTAATTTTTGGTTCTATTATA------------------ATTTTTAACTCT---------AAAGATTTAAAATTTTTACTTGTATCTTCTTCTATTTATAAT---------------------------------------TTTTTTTGA------------------------ATG---TTTATTTTTTTTATTTTTTCTCCATTTTTATTTTTT---ATTTTTTTTTTA---AATTATTCT------------TTATTTTCCTTCCCTTTGTTTAATGTT------------------------------------TTATACTTTAAGTCT---------------------------------TCATTAATTTTAATTTTTTTTTCTTTT---------ATTTTTATTTTGGGTTTACCTCCTTTTAGGCTTTTTTCTTTTAAATTT------------CTGTTT---------TTTGTT---TTATTTTCT------------------------------------------TCTAAAATTTCC------------------AATTTTTTTATTTTTTTTCTAATTATTTTTTCTTTTTTGAGATTTATAGGTTATTTTAAT------------------------------TTTTTTTACAAAACT------TTTTTAAAT---TTTAGACAACTTTATTTTTTTAGTAATAAA---------------AATTTTTTATTTTTTATTTTT------------------------TTCTTACTTTTTTCTTTT------TTTCTTTTTTTCTTTTTT------------------------------------------------------------------------------------------
>Rhinophytoptus_broussonetiae_Z292
---------------------------------------------------------------ATTTTTTTTAGTTTAAATACTTTTTTTTACTTTTTATTTTATTTAATTTCTTTATTTTTATTTTTT---------------------------------------AAT---------------------------------TGTTCTTCTTTATTTCTTATA---------------------------------------------------------------------------------------------TGGATATTTTTAGAAATTAATATAATTATTTTTATTTTTTTAATTAACAATATTTTT---ATG---------ATTCAATCTAAGGAACTTTTAAACCAAAGT------TTTTTTTATTTTTCTATTCAATTTTTAGGTTCAATTATTTTTCTT------------------------------ATT------------TCTTTTATTTTTAAT------ATA---------GTT---------AGTTTAGATTCATTGACTAGTTTATTTTTTATTTTATCTTTATCTTTAAAAATAGGTATTTTTCCTTTTCAATTTTGAATTATT------------------------------------------------------------------------------------------------------------------------------------------------------------------------------------------------------------------------AAAGTTATATATTTTTTAGAT---GGC------TATGTATTA---------TAC------ATTATTATATTTATTCAAAAA---ATTCCT------TCT---------------ATATTTTTACTTTTTAAT---TTCTTT---------TCTAATTTTACTTTA---TATTTATTT------------------------------ATTTTA---------AATTTAATTTTTGGTTCTATTATA------------------ATTTTTAACTCT---------AAAGATTTAAAATTTTTACTTATATCTTCTTCTATTTATAAT---------------------------------------TTTTTTTGA------------------------ATG---TTTATTTTTTTTACCTTTTCTCCATTTTTATTTTTT---ATTTTTTTTTTT---AATTATTCT------------TTATTTTCCTTTCCTTTGTTCAATGTG------------------------------------ATATATTTTAAGTCT---------------------------------TCATTAATTTTAATTTTTTTTTCTTTT---------ATTTTTATTTTGGGTTTACCTCCTTTTAGGCTTTTTTCTTTTAAATTT------------TTATTT---------TTTGTC---TTATTTTCT------------------------------------------TTTAAAATTTCC------------------AATTTTTTTATTTTTTTTCTAATTGTTTTTTCTTTTTTGAGATTTATGGGTTATTTTAAT------------------------------TTTTTTTATAAAACT------TTTTTAAAT---TTTAGACAACTTTATTTTTTTAGTAACAGA---------------AATTTTTTATTTTTTATTTTT------------------------TTCTTATTTTTTTCTTTT------TTTCTTTTTTTCTTTTTT------------------------------------------------------------------------------------------
>Rhinophytoptus_broussonetiae_GZ98
---------------------------------------------------------------ATTTTTTTTAGTTTAAATACTTTTTTTTACTTTTTATTTTATTTAATTTCTTTATTTTTATTTTTT---------------------------------------AAT---------------------------------TGTTCTTCTTTGTTTCTTATA---------------------------------------------------------------------------------------------TGGATATTTTTAGAAATTAATATAATTATGTTTATTTTTTTAATTAACAATATTTTT---ATG---------ATTCAATCTAAAGAACTTTTAAACCAAAGT------TTTTTTTATTTTTCTATTCAATTTTTAGGTTCAATTATTTTTCTT------------------------------ATT------------TCTTTTATTTTCAAT------ATA---------GTT---------AGTTTAGATTTATTGACTAGTTTATTTTTTATTTTATCTTTATCTTTAAAAATAGGTATTTTTCCTTTTCAATTTTGAATTATT------------------------------------------------------------------------------------------------------------------------------------------------------------------------------------------------------------------------AAAGTTATATATTTTTTAGAT---GGC------TATGTATTA---------TAC------TTTATTATATTTATTCAAAAA---ATTCCT------TCT---------------ATATTTATACTTTTTAAT---TTCTTT---------TCTAATTTTACTTTA---TATTTATTT------------------------------ATTTTA---------AATTTAATTTTTGGTTCTATTATA------------------ATTTTTAACTCT---------AAAGATTTAAAATTTTTACTTGTATCTTCTTCTATTTATAAT---------------------------------------TTTTTTTGA------------------------ATG---TTTATTTTTTTTATTTTTTCTCCATTTTTATTTTTT---ATTTTTTTTTTA---AATTATTCT------------TTATTTTCCTTCCCTTTGTTTAATGTT------------------------------------TTATACTTTAAGTCT---------------------------------TCATTAATTTTAATTTTTTTTTCTTTT---------ATTTTTATTTTGGGTTTACCTCCTTTTAGGCTTTTTTCTTTTAAATTT------------CTGTTT---------TTTGTT---TTATTTTCT------------------------------------------TCTAAAATTTCC------------------AATTTTTTTATTTTTTTTCTAATTATTTTTTCTTTTTTGAGATTTATAGGTTATTTTAAT------------------------------TTTTTTTACAAAACT------TTTTTAAAT---TTCAGACAACTTTATTTTTTTAGTAACAAA---------------AATTTTTTATTTTTTATTTTT------------------------TTCTTACTTTTTTCTTTT------TTTCTTTTTTTCTTTTTT------------------------------------------------------------------------------------------
>Rhinophytoptus_broussonetiae_GZ74
---------------------------------------------------------------ATTTTTTTTAGTTTAAATACTTTTTTTTACTTTTTATTTTATTTAATTTCTTTATTTTTATTTTTT---------------------------------------AAT---------------------------------TGTTCTTCTTTGTTTCTTATA---------------------------------------------------------------------------------------------TGGATATTTTTAGAAATTAATATAATTATGTTTATTTTTTTAATTAACAATATTTTT---ATG---------ATTCAATCTAAAGAACTTTTAAACCAAAGT------TTTTTTTATTTTTCTATTCAATTTTTAGGTTCAATTATTTTTCTT------------------------------ATT------------TCTTTTATTTTCAAT------ATA---------GTT---------AGTTTAGATTTATTGACTAGTTTATTTTTTATTTTATCTTTATCTTTAAAAATAGGTATTTTTCCTTTTCAATTTTGAATTATT------------------------------------------------------------------------------------------------------------------------------------------------------------------------------------------------------------------------AAAGTTATATATTTTTTAGAT---GGC------TATGTATTA---------TAC------TTTATTATATTTATTCAAAAA---ATTCCT------TCT---------------ATATTTATACTTTTTAAT---TTCTTT---------TCTAATTTTACTTTA---TATTTATTT------------------------------ATTTTA---------AATTTAATTTTTGGTTCTATTATA------------------ATTTTTAACTCT---------AAAGATTTAAAATTTTTACTTGTATCTTCTTCTATTTATAAT---------------------------------------TTTTTTTGA------------------------ATG---TTTATTTTTTTTATTTTTTCTCCATTTTTATTTTTT---ATTTTTTTTTTA---AATTATTCT------------TTATTTTCCTTCCCTTTGTTTAATGTT------------------------------------TTATACTTTAAGTCT---------------------------------TCATTAATTTTAATTTTTTTTTCTTTT---------ATTTTTATTTTGGGTTTACCTCCTTTTAGGCTTTTTTCTTTTAAATTT------------CTGTTT---------TTTGTT---TTATTTTCT------------------------------------------TCTAAAATTTCC------------------AATTTTTTTATTTTTTTTCTAATTATTTTTTCTTTTTTGAGATTTATAGGTTATTTTAAT------------------------------TTTTTTTACAAAACT------TTTTTAAAT---TTCAGACAACTTTATTTTTTTAGTAACAAA---------------AATTTTTTATTTTTTATTTTT------------------------TTCTTACTTTTTTCTTTT------TTTCTTTTTTTCTTTTTT------------------------------------------------------------------------------------------
>Quadracus_cudraniae_AH41
------------------------------------------------ATTTGGTATAAGTTTATTTTGTTAAAGTTGGAATCATTTTATTTTATTTTGATCTACTTGATAGTTATAAGTTTTTTCTTT---------------------------------------AGA---------------------------------TTCAATTCTTTTTTTATTTAC---------------------------------------------------------------------------------------------TGGATCTTGCTGGAATTAAATTTGATTCTGTTTTTATGTTTTATTATAAATTTGTGT---GAC---------TATAATTTCAAGATAATGATTCATCAAAGT------TTTTATTACTTAATTATTCAAGCTTTGGGCTCTTCAGTAATTTTG------------------------------TTT------------AGTTTAGTTGGTAAGGGTTATATA---------TCT---------CTCTCATTTATATCTTTAAACTTCTTAATTATTTTTTCTATTCTTATAAAAATAGGTATTTTTCCTATGCATTATTGGATTTTT------------------------------------------------------------------------------------------------------------------------------------------------------------------------------------------------------------------------AAACTTTCGAAACAAATAAAT---AAG------TTTAGGCTC---------TTT------TTAATTCTTACACTTCAGAAG---TTACCC------TTA---------------ATTTTTTTAATGTTTAGC---ATCAAC---------AGGGCTTTTATATTT---GAATTGCTA------------------------------TTAATG---------AATTTGATTTTTGGTACTTTTATA------------------ATTTTCGATAGT---------AAAGTTTTATCTTCTTTTTTAATTTCTTCTTCTATTTATATA---------------------------------------ATAATTTGA------------------------TTG---TTCATCTTTTTTTCAATATTCCTATTTATATTTGTA---ATTTTTTTTTTT---AATTATATA------------TGCTTTCTTTATTGAATTTTAAAGCTCAAATTAACCGAGTTA---------------------AGGCTCTCAGGCTTT---------------------------------GAAAAATTTATTATTGTTTCCAGGTTT---------TTATTTTTAATTGGTTTACCCCCTTTTGGGTTGTTCTTTCTTAAATTT------------TATTCT---------CTTTCT---TTTATGATA------------------------------------------AATTATTTTGAT------------------TTTTTCTCAATTACTATCATTTGAGGTTTTACCTTCGTTAGTTCTTTAGGATATTTTAAA------------------------------TTTTTTTATAATTCT------TTTTTGACT---GACAGGAGACTTTATAAAATACGATCATCT---------------CTAAACAACTTTTTTTATTTT------------------------ATTTTTTTATTATTTTTT------TTCTACATAACA------------------------------------------------------------------------------------------------
>QH8
------------------------------------------------------------------------------------------ATCTTTTTAAATTATGTTTTATCTTTAGTCATATTTTTT---------------------------------------AAC---------------------------------TTCAACAACCCTATTTTTTTT---------------------------------------------------------------------------------------------TGGGTACTGATGGAATACAACCTCATTTCTTTTATCTTGATTCTTTAT---TTAAAT---AAAAGATAC---GAGATTAAACAAGATTCCCTTAATTATGTA------ATTTTTTATTTTTTGATTCAGTCTAGAGCTTCTATTCTTTTTCTT------------------------------AGG------------AACTTCTCCTTAACAGATTGAGGG---------AGT------------ATTTTCAATTAT---GATGCTATATTTTTGATTTGTATGATTTTTAAAATTGGTCTTTTTCCCCTCTTCTTTTGAGTGTTT------------------------------------------------------------------------------------------------------------------------------------------------------------------------------------------------------------------------TCTCTTAGAGAAGTATTAAAT---ATT------CTTTCCCTA---------ATT------TTTCTTTTAAGATTGCAAAAG---GTTCCT------CTA---------------TTGCTAGGTTTATTTTCC---TGTAAC---------TCTAGCCTTCTTCTT---TATTTTCTT------------------------------TTCTCT---------TCTTTTATCTTTGGCTCCTTATTT------------------CTTATTTACGCT---------AATAATTTGTTAATAATATTTGTTTGTTCTTCTATTGCTTAT---------------------------------------AGATTTATA------------------------CTA---TTTTTTATTTACTTAATAAATATCTCTAGTTTTTTA---TTGTTCTTTTTT---CTTTACAGA------------GTATTCCTTTTTTTTTCTCTTTCTTTTCGTTTTATGGGG------------------------AATAAAGATAGTTTAACT------------------------------AATTTTATTTTAATTTTT---TCTTAC---------ATATTTTTTTTAGGGCTGCCCCCATTGGGCCTATTCTTTTTTAAACTT------------ACTTTT---------ACGGGG---CTGTTAGGG------------------------------------------AGACTTATGAGG------------------TCTTTTGAACTCTTCATTTTTTGGGGTTTTAGGCTTATCTCTTTATTGGGGTACTTGAAG------------------------------CTTTTTCATCAATCT------TTTTATTCT---TGTAGTCAACTCTTCTTAGCTTGCGCAGAT---------TCTGCTAAAATATATATACTTTTTTTC---------------------------TTGATTGTTCTCTCT------TTTTCTTTCTTTATATTT------------------------------------------------------------------------------------------
>QH2
------------------------------------------------------------------ATGACTAGCTTGGTAATTATCTTGGCTTTTATCGGGTATTCCACTGGACTAATTTTTTTTCTT---------------------------------------GGT---------------------------------TGTGACCAATTAATTATTGTC---------------------------------------------------------------------------------------------TGAGTTCTGATGGAGTTAAACTTGTTA---TTTTTTCTAATTCTTTTATTCTTTTCG---GAA---------GGTAAAGGTCAGGAATCTTTTTCTATACTT------TTAAGTTATTTTTTGATTCAATCCTTCGGTTCGGTTCTCTTTTTG---------------------------ATATTT------------TTTATTTTAAGTACAGGA---TAT---------ATT---------------TATTTGTATCCAGTTTTGCTTATTCTTTCAATATTA---ATCAAGATTGGATTGTTTCCGGTCGCATTTTGAGTATAT------------------------------------------------------------------------------------------------------------------------------------------------------------------------------------------------------------------------CAAATTACTGCTTCTATTAAT---TCT------ATTTCTTTG---------TAT------CTCCTCCTTATTGTTCAAAAA---ATTCCT------ATA---------------TTTTTAATC---------------------------------------------TTTTTTATGCTTAATCCGATGGGGATTTCTGGGGTATGCCTCACT---------TCTTTAATTTTTGGCTCTTTTATG------------------ATTGTCATTAGA---------AAGTCAATAAAAGAAATTCTGGTTTCCTCTTCGATTGCCTCC---------------------------------------GCTTACTGG------------------------CTA---TTTTTTCTTTTTCAACAAAGTCAATTAAACTACTTT---TTTTTCTTTTTT---TGTTACGGT------------CTGGTTATGGCTGTATTTCTACTTGGGAATCCTTATTAT------------GGGTCAAAAATAGATAGTATTGATTTGGTT------------------------------TCAAAGATGATTTCTCTTATAATCTTT---------TTATTTTTAATGGGTCTTCCTCCTCTTATTTTGTTTTTTTTAAAATTGGAC------GTAAGAATA------------------TTCAGGTTC------------------------------------------ACTTTTAGTAAG------------------ACCACTGATTTTTTTATTTTTTTTATTTTTAATTTTATAGGATTGTTGGGATATTTTAAA------------------------------TCAATGTTTAAAAGT---------------------------------------------------------TTAACTTTCAAGATAATTCTCTATGGGGCTTCTAAATCCAACTTTAATAAGATTTTTCTAACTATAGGATGTATTGTTATTTTAATTATCATGTATATA------------------------------------------------------------------------------------
>Pseudogarypus_banksi
------------------------------------------------------------------------------------ATTATTTCATCTATAATTATAGTAATAGGTTCTTTAATTACTTTA---------------------------------------TCA---------------------------------TCTAAATCATGAATAGTGGCC---------------------------------------------------------------------------------------------TGGGTTGGTCTAGAAATTAACACTTTAGGATTTATTTTAATTTTAATT---------------------AAATATTCAAATTACTAT------GACTCACCA------TTAAAATATTTTATTGTACAAACTTTCACTTCAAACTTACTTTTA------------ATATCAATTTTGTATTTTAGAAATTTAAATAATATAATATTAAACTTATTTCCT------------------------------------AATCCTAACACCTTAATAACAGCAATTATTTCTATAAAATTAGGAATAATCCCATTTCATTATTGAATACTA------------------------------------------------------------------------------------------------------------------------------------------------------------------------------------------------------------------------GAAATCTTAAAAAAAATTAATTGAATT------ACTTATTTT------------------ATTATAATTACTTGGCAGAAACTTGCTCCA------------------------ATAATACTATTATTTAGAACTACA---ACTTTAATC---------ACAGTCTATTTTCTTAGA------------------------------TTACTA---------AATAGAATAGGGGGAGCTATCCTA------------------GGAACTATCCAA---------AAAAATATTATAAAAGTAATTCTATATTCTTCAATTAGCCAT---------------------------------------ATAGGGTGG------------------------ATA---ATAAGCCCTATATTAATAAAAAGAGAATTTTGATTA---ATTTATTTAGCT---ATTTACAGA------------CTACTAACTTTTGTAGTAATTAAAAATTTTGTTTATACAAAATTTTCAAATGAAACTTTTATTTTAGCTAATAAATTTTTA------------------------------TTGATTATTATTTTAATAATATCTATT---------TTATCATTAAGAGGGTTCCCCCCATTTTCTGGGTTTATTTCAAAATGA------------GTAGTA---------ATTAGA---ATTCTAGCA---------------------------------------------CCCTCTGAA---------ATA------TTTTTA---ATACTTATTTTAGTCAGTTCTTCAACTATTAGAATTTATTTTTATATTAAA------------------------------CTTTTTTCT------------------------------CCTAGTCTATTTATTTATATTAAAACTTACAAATCACCTTTATTAACTTCATTCCACAACTTAACCTCTACAAAAATTTATTACTTTACATTTATAAGAAGAATGTTAGGAACTATGATTATTATACTATAT------------------------------------------------------------------------------------
>Pseudocellus_pearsei
---------------------------------------------------------------ATTTCTTTATCCATTTATTCACTAATCTTATTCAATATAATAGTCATAAGAGTCATAATAATCATC---------------------------------------AGA---------------------------------TCCTCGTCTTGATTTCTTACA---------------------------------------------------------------------------------------------TGATTAAGCCTTGAAGTTAATCAAATAATATTCATCGGATGGAGATTA------------------------AAAAATAAATCCCAT------CAACCTATA------ATAAATTACTTCTTAATTCAATCAATTGGATCTTCATTATTTATT------------ATAAGAAATTCCATAAGTCTTATAATCCCACTCAACCTCAATTACACACAATTC---------------------------------------ACTTACACAATAACATCAATCGCAATTCTAATTAAAATTGGCAGAGTACCATTCCACTTCTGATACCCA------------------------------------------------------------------------------------------------------------------------------------------------------------------------------------------------------------------------GAAGTAATAAATATAATAAATTGACAA------CAATGCATA------------------GTACTCACCACATTACAAAAATTAGGACCA------------------------CTCTATATTCTATTCCAAATTAAA---AGAAACATC---------------ACATTTTTTGCG------------------------------CTCTCC---------TCAACATTAATCGGATCTTTATCC------------------TCTATCAATCAA---------ACTTCATTACGAAAACTCTTAGCATTCTCATCAATTTCTCAC---------------------------------------AACGGATGA------------------------ATA---TTATTATGCATCTCTTTTTACTCATCCATATGATTA---TTATACTTTAGC---ATCTATTCC------------TTCATCAACATTATTACAATAAATATAATAAAAAAACAAAACTGAACAATT------------TTAAACCAATTAACAACTCTTAATACCACCAAC---------------AAATCATTAATTATT---CTCATCTTT---------ATATCAATAAGAGGTTTACCGCCAACACTAGGATTTTTACCAAAGTGA------------ATCATT---------CTACAC---TTATCTATC---------------------------------------------AACACATCT---------ACA------TTTTCT---AGAATTATTCTAATCACATCATCCCTATTGATAATATTTGCTTATTTTAAT------------------------------ATACTATAC------------------------------ATTACAATATTTTCAACATACAACAATCAA---------TTCATAAACAAAACCAAAAATTACTCAATTTTACCACTTTTTATACTTTTAACACTACCAACCATACCATTAATAATAATT------------------------------------------------------------------------------------------------
>Pseudocellus_gertschi
---------------------------------------------------------------ATTAATATA------------TTTTTTCTCCTAACGTCCTTAATATTAAGAGTTGCAATAATTTTT---------------------------------------AGA---------------------------------TCAACATCATGATTTTTTACT---------------------------------------------------------------------------------------------TGAATAAGACTAGAAATTAATCTTCTTACATTCGTGGGTTGAGTCCTG------------------------CAACACAAATTTCAT------GAAGCAATA------ACTAAATATTTTCTAATTCAATCTATAGGTTCATCACTATTTATC------------ATATCA---------AGTTCAATTTTATCACTATCACTTACCCAATATCAACTA---------------------CCACAAAGA---------CTAATAATCTTACCAACAATTGCCATTTTAATTAAAATAGGAAGAGTGCCCTTTCATTTATGATATCCA------------------------------------------------------------------------------------------------------------------------------------------------------------------------------------------------------------------------GAAGTCATAAACCACATTAATTGAGAA------CAGTGTATA------------------ATCTTAACAACAATTCAAAAATTTGGTTTA------------------------CTCTTCATTATTTACCAAATAAAA---AGAAACGTA---------------ATCTTATTTGCC------------------------------CTAATA---------TCTACAATTTTCGGAGCAATATCA------------------TCAATTAATCAA---------ACATCTTTACGAAAACTTCTGGCTTTTTCATCAATTTCACAC---------------------------------------AATGGATGA------------------------ATG---TTAATATGTGTCTCATTATTAATAACAACGTGAATA---TCATATTTTTTA---ATCTATTCA------------ACCATCAACATTATTGTAATAAACTTAATAAAACAAATAAAATGATATCAT------------TTAAATCAAATTAAGCCAATAAACATTACAACA---------------AAAATAAATCTACTT---TTAAGAATT---------ATAGCATTAGGAGGACTACCTCCAACATTAGGCTTCGCACCAAAATGA------------ATTTTG---------TTATTA---ATTATTATA---------------------------------------------AACTACTCC---------TCA------TTAATT---GGGTTAATTTTAATTTTATCCTCATTAATAATTTTATTTGCCTACATATCT------------------------------ATAACATTC------------------------------ACACCATTATTCAACATTCATCAAATAAAA---------TATGCAAGACAACGAAACATTCAACAAGCAACTCCAACCATTCTGTTCATAACTTTACCAACAACTCCCACACTTCTTCTT------------------------------------------------------------------------------------------------
>Prominens_photiniae_FJ26
------------------------------------------TTGATGAAAACTAAATCTCAATTTCTTACTGTTATTCTTTTTGTGACC---------------------TCTTTAATTATGGCCACA---------------------------------------GCC---------------------------------TTTTCTTCCATGTTTATCCTC---------------------------------------------------------------------------------------------TGACTTAGATTAGAGGTCAACATGATTGCATTTATTATCGCAATGTCTGTATTCAAG---------------GACGACAAAGATTATCAAAATATTCACCGTAACCAAATTTACTATTTTTGCCTTCAAACAATCGGTTCTGCCGTTATAGTT------------------------------TTT------------TTCTTAGCTACAAATTTTGGAGAC---------ACAGCACACGCTCTACGATTT------------------ATTCTTTTGGCGATGTTATTAAAAATAGGAGCATTCCCTTTTCATTTTTGAACTTTT------------------------------------------------------------------------------------------------------------------------------------------------------------------------------------------------------------------------AAACTTTCTAGAACTCTTAGG---CTA------ATTAATCTT---------CTT------ATTTTCTTAACAATCCAAAAA---ATCCCA---CTAATG---------------TTTCTGATGATCATCGCC---ATAGGG---------GCGGGGGTTTGAAAATTTTTTTTAATT---------------------------------------------TCTTCTATCGGAGGTTTAATTATG------------------CTATTTTACAGA---------AACAGGATTAAGCACCTTATAATTTCTTCTTCTATTTACTCA---------------------------------------TTAATGTGA------------------------TTA---AGACTTATCTATTTCCAGAGAGTCAGGTTACTTTTT---ACACTATACGCT---AATTATATA------------TTTTTTTTAAGAGTTTTACTAAGATCGGAAAAAGAG------------------------------------CCTTTACTT------------------------------AGAAAATCTCTTGGTGTT------------------TTGTTCTTCGGCGGATTGCCTCCAATGAGATTGTTTTTTATAAAAGTTATGTTTTTATCATCTACAGTAATTATCGACAGGGACCTCGCT------------------------------------------------------------------------------------GCCTTCGTAATCTGAGGAGCTGCTTTTCTTTCTTTCGTAGCTTATATGAAC---------------------------------TTCTTTATTTCC------ACTTACTTCTGGCTACCGCCTTACTACCAGTCTAAGATTTCT---------AACGCCAAAACTACTTTCTTAATCATT---------------------------AGAATAATGTCTATG---------TGATTATTTGTT---------------------------------------------------------------------------------------------
>Proiectus_granularpro_Z304
---------------------------------------------------ATTATAGTCTTGATAAACTCTTCCCTTATAAGCTTTTTTTCTTGGTTTCTTTATTTGATTAGCATTATATTGTTCTTT---------------------------------------AAT---------------------------------TCTAATGCCAGAATTCTTATA---------------------------------------------------------------------------------------------TGAATGCTCTTAGAAGTGAACAGTCTAAGCTTCTTGTTAATG------TGCCATAAA------------AGAAAAGATCAGAGTAATGTCATA---------------CTGTTTTATTTCATGGTTCAATCCTTAGGTTCATTTCTTTTTCTG------------------------------ATT------------TCTATTTTTTATGAGACATACTTTTTCAATTATAGCTACTCTATTTTT---------------------------GTAATTTCTTTATTTATTAAACTAGGGGCCTTCCCTTTTCACCTTTGATTCTTT------------------------------------------------------------------------------------------------------------------------------------------------------------------------------------------------------------------------AATATTGCAATCAATCTAAAA---ATA------TTAAGGTTG---------TAT------CTTCTTCTAATCTTTCAAAAG---ATTCCT------CCT---------------TTTGCTATCTTGTTTATAAATTTTGGA---------ACTGAATGTTTCGTTTTCTCTATTCTG---------------------------------------------AATTTGGTTATAGGGTCTTTTTAT------------------GTTTATAATAGA---------GGAAGATTCACCCATCTTTTGGTTGCTTCTTCCGTTTATATA---------------------------------------GTTTATTGA------------------------AAT---TCTTTGATTTTTTTCTCCTGTATCAATTATTTTTTC---CTCTTTTATTTT---TTCTATGGG------------CTTAGGACTATACTAGGAATATGAGGATTCTTTAACCCC------------------------TCTGTTTGCAAGAGCAGC------------------------------TCCTTTCTTAATGTTATTGTTTTTCTG---------AGTTTTCTGATGGGCCTCCCACCTTTTATTATTTTCTTCCTCAAATTC------------CAT------------ATTACTTTTTTACTGCTT------------------------------------------GATTCTTTTAGG------------------CTTTCTCACTTGGTTGCCATTACTTCGGGAACATTTATATGTTTAGTGGGGTATCTGAGA------------------------------TTCTTCATTGATAAA---------------------------------------------------------TTTTCTCGTACCAGAGAGCTCTGGTCTATCAGGCTTGATAATATACTTGCCCCTCTTTTA------------TGTTTTTTCTTTCTTTTT------------------TTTAGGGGGTTAATTATAATTACGTTT------------------------------------------------
>Phyllocoptruta_sp.nov._CA6
------------------------------------------------------------------ATGAAAAGTGTTGGAAGCAATGGAATAATCAGTATATACTTTTTAAGGTTTATTATTTTTTTT---------------------------------------TCT---------------------------------ATAAATAGAACTTTTCTTATA---------------------------------------------------------------------------------------------TGAGTGGCGATGGAATTTAATATGATATCTTTTATTTTAATTTTAATTTTATTTGGC---TCC---------AATTATAATAGAGATTTTTCGGCAGAGTCT------ATTTATTATTTAATCTTACAAAGTTTGATATCTTTTATTTTTATT------------------------------CTA------------AGA---ATTTCTTCCCTTTGATTA---------ACC---------AATTATGGTTATTGTTGAAGGATTTTTATAGTAATAGCAATAGTTTCTAAGTTGGGTTTATTCCCTGTACATTTTTGGGTTTAT------------------------------------------------------------------------------------------------------------------------------------------------------------------------------------------------------------------------AAATTATCCAAATCTCTAAAA---GAT------TTCTCTTTT---------TTG------ATTTTGTTAACATTTCAAAAG---ATTCCT------TTA---------------TTTTATTTTATATTTAGT---TTACCC---------CTAACCAATGTTTTA---TTTTTAATA------------------------------GGCCTG---------TCGGGTATAGCAGGATGTTTCTTT------------------TTACTTTATAGA---------AGTACTCTTATTCAGATTTTAGTTTCATCTTCTATTTACACT---------------------------------------TCTTTTTGA------------------------ATT---TTTTTTCTTTTTGAAAGTTCCTTATTTAATTTTATA---TCCTACTTTTTG---TTTTATTTG------------ATTTCATTGTATTTTCTTTTAAAATTTAAAAACTTTTTATCT---------------------------AATTCCTAT---------------------------------ATCCAACTTTTTTCTATTATTTCTTTT---------ATTTTTTTTATAGGGCTTCCCCCTCTTAGACTGTTCTTTTTTAAAATT------------TCTTTT---------TGTAGT---TTAATTTTA------------------------------------------AGAGGTTGGAGA------------------AATGTTATTTTTTTCTTAGTGTGAATTTTTATTTTTATTTCCTTATTTGGGTATCTTAAA------------------------------GTTCTTTATTTTTAT------TTTTTTTCT---GGTTCTCACTTATTTAAAGATTCCTACTCT---------------TATTTTTTTTACCTTTTTATA------------------------TTTTTATTTCTTAATTCT------TTTTTTTTCTTTTTATTC------------------------------------------------------------------------------------------
>Phyllocoptrata_platyclada_S138_12S
------------------------------------------------------------ATTCTGGGTAAAGTTTCGTATGGGTGAATTTTAGGTGTTTGTTATCTTTTGAGAATTGCGAGGTTTCTG---------------------------------------AAT---------------------------------TGTAATTCCATATTTATATTT---------------------------------------------------------------------------------------------TGAGTTCTTTTGGAGTTAAACCTTTTAGTATTTGTTTTGATCATAGTTATATCACAGAATCAGCTATCTTATCGAAACAGTAGTCTAACT------------------CTTCTTTATTTTATTGTTCAATCTTTGGGTTCTTTTATTTTTCTG------------------------------GTT------------TCTTTTATTCTAAGCGATAATCTT---------GTT---------------CTATTTAGGTGTTCGCACCTGCTGCAACTTTCTTTGGGAATCAAGTTGGCTCTGTTTCCTTTTTCTGCTTGGCTCTAC------------------------------------------------------------------------------------------------------------------------------------------------------------------------------------------------------------------------AGTATGGGGGAAGTGGTTGAT---AAG------TTCTGTCTC---------TTT------CTTTTACTGACCACTCAAAAA---TTATTT------GTT---------------CTTGTCTGTTTTTTTTCT---TTTTCG---------AGAGGGTTAGCTTTG---TTC---CTC------------------------------ATCTTC---------AATTTTTTCATTGGTAATCTATTT------------------TTGTTTCAGTCT---------ACCAACCTTACACAGGTCTTAATCAGCTCATCTATCTTCTTC---------------------------------------GTTTACTGG------------------------CTT---TACATCTTTTACTCTTTGGATTCTTTCTTTTTTAGG---AATTGCTACTTG---CTTTATACT------------GTTATCACGTTTCTTCTATGTATAAGTTGTTTAGATTCTACAAGA------------------ATTTTCAATATTTCAAGA------------------------------GACAGTCTTACCCTTTATATCCCCATT---------TTGTTTTTATTGGGGGTACCTCCTATGCCTTTGTTCTTTTTTAAGTTT------------TGGAGA---------TTTGTC---ACTTTGTTC------------------------------------------GGAGTATGGGGC------------------ATGCTTATGATTTTCATCCTTATTTTTTTCACTTTTATGGGGATAATGTGGTACTTTAAA------------------------------TTTTTTTTTTTTACC------TTTATGAAA---TTAAAAAGATTTTACTCTGTAAAATTTAAAAAACCGTCGTTCCGATTTTCTTTTATTCTCTCAACT------------------------------------------------TTTTTTGCCTTTTTTTTTGGAAGCTTGTTA------------------------------------------------------------------------------
>Phyllocoptrata_platyclada_G6
------------------------------------------------------------ATTCTGGGTAAAGTCTCGTATGGGTGAATTCTAAGTGTCTGCTATCTTCTGAGAATTGCGAGGTTCCTG---------------------------------------AAT---------------------------------TGTAACTCTATGTTTATATTT---------------------------------------------------------------------------------------------TGAGTTCTTCTGGAATTAAACCTTTTAGTATTTATTTTAGTCATAGTTATATCCCAGAACCAACTATCTCATCAAAACAGTAGAATAACT------------------CTTCTTTATTTCATTGTCCAATCTTTGGGTTCCTTTATTTTTCTA------------------------------ATT------------TCTTTTAATCTAAGTGATAATTTT---------GCC---------------TTATTGAGCTCTTCGCACTTGTTGCAATTCTCTTTGGGGATTAAGTTGGCTCTGTTTCCTTTTTCTGCTTGGCTCTAT------------------------------------------------------------------------------------------------------------------------------------------------------------------------------------------------------------------------AGTATGGGGGAGGTGGTTGAT---AAG------TTCTGTCTT---------TTT------CTTTTATTGACCACTCAAAAA---TTATTT------GTT---------------ATTGTATGTTTTTTTTCT---TTTTCT---------AGCGGGTTAGCTTTA---TTC---CTT------------------------------GTCCTC---------AATTTTTTCATTGGTAATTTATTT------------------TTGTACCAGTCT---------GTAAACCTTGCACAGGTTTTAATCAGCTCATCTATTTTTTTT---------------------------------------GTTTATTGG------------------------CTC---TATATCTTTTACTCTTTGGGTTTTTTTTTCTTTAGG---AATTGTTACCTG---CTTTATAGT------------GTTATCACGTTTCTTCTTTGTATAAGTTGTTTGGATTCTACAAGA------------------ATTTTCAATATTTCAAGA------------------------------GACAGTCTTACCCTTTATATTCCCATC---------TTATTTCTATTGGGGGTGCCCCCCATGCCTTTGTTCTTTTACAAGTTC------------TGGAGA---------TTTGTG---ACTTTGTTC------------------------------------------GGAGTATGGGGT------------------ATGCTCGTGCTCTTTATTCTTATTTTTTTCACTTTTATGGGGATAATATGGTACTTTAAA------------------------------TTTTTTTTTTTTACC------TTTATGAAA---TTAAAAAGATTTTATTCTTTAAAATTTAAAAAACCTTCGTTGCGATTTTCTTTTATTCTTGCAACT------------------------------------------------TTTTTTGCCTTTTTTGTTGGAAGTTTGTTATTC---------------------------------------------------------------------------
>Phyllocoptes_taishanensis_S90
------------------------------------------------------------ATTTCTAATTTATTTACCGAAAAGATTATATTTGTTATGTCGTATATGTTAATGTTGTCTTTGTTTATG---------------------------------------GGT---------------------------------GCTAACTCTTTTATTGTATTT---------------------------------------------------------------------------------------------TGGATCTTTATAGAGGTAAATATGATA------TTGTTCTTATGCGTTATTAACTTT---GCTGGTTTAAGAAGAAATTTATCTTCTGACAAAGAGAGTGGG------TTGTATTATTTTCTAATACAGTCTTTAGGTAGCATTGGTTTCTTA------------------------------ACT------------TCTTTCTTATTCTTATCTTATGAC---------GACGTATCTACTCAAATCTTTAGAGTGTTATCCCTAATACTC------------------AAATTAGGCTTACCTCCTTTTCATTTTTGGATATTT------------------------------------------------------------------------------------------------------------------------------------------------------------------------------------------------------------------------AAATTAAGAGTGCACATTAAT---AAG------TTTAGATTA---------GCA------GTTCTACTAACTCTTCAAAAG---GCTCCT------TTA---------------GTTGTTTTCTTGTTCTTT---TTTTAT---------AGGGGT---------------------------------------------------ATAATG---------ACAGGGTTATCTTCTGTTTTTTTAGTTTTAGGAAGTCTAATAATAATCGGGTCT---------CGGAGTTTAATTTTTCTCCTAGTTAGGTCTTCTATCTACTTA---------------------------------------ACTGGGTGG------------------------TTG---TTAGTTATTTTTTCCAAGTTTTTTTGAGGATTTATA---ATTTTCTATTTT---CTTTATTTT------------CTTATAGTGGTGCTTCTATTTCAGGGTTCTGAAAGCTGCTACTGG------------------------ATGTATAACTTA------------------------------AATTCTAAACTCTTTATCAGGTTTCTT------------TTTTTTTTAGGTCTCCCTCCTATACCAATATTTTTCTTTAAGTTT------------TACGCT---------TTTGAC---GCAATTATA------------------------------------------GCAAATTTCACG------------------TTGGGGTTACTGGTAGCGCTAGTTTTTTCTAGTTTTGTAGCACTAATAGGGTATTTCAAG------------------------------TTCTTTTTTAGAAGG------TTTACGAAT---AAAAATTTTCTTTACCATAGAGTCAGGAAA---------------CCGTCTAGCATATATGTATTTATAAGCCTATCGGTAATAAGAGCTATTGTCTTTTTAAGA---------------------------------------------------------------------------------------------------------------------
>Phyllocoptes_gaotainensus_GS9
---------------------------------------------------------------TTGCTTTTAAATATTGAATTAATTAGTTATCTATTTTTTTATCTATTAAGTTTAAGGTTGATGTTT---------------------------------------AAT---------------------------------TTTAATTCAGTTATCTTGTTT---------------------------------------------------------------------------------------------TGAGTGATACTAGAGTTAAACTTAATCTTTTTTATTATGATCTTAAATGTTTTAAGT---ACAAGTCCT---TCTTCTTTGAGTGGTAACATAGAGGCTAGT------TTTTATTATCTTGTAGTTCAATGTATTGGTTCTCTGATTTTTTTA------------------------------ATG------------AGATTTGTTTATAATAGATTCTTT---------GAT---------TATTTATTTATAAATGCTGATCTTTTAGTAGCAATTTCTATGTTATTAAAATTAGGTATTTTTCCTCTACAGGGCTGAATATTC------------------------------------------------------------------------------------------------------------------------------------------------------------------------------------------------------------------------TCAATTTCAAAATTCATTCCT---ATA------CTTCCCTTA---------TTT------TTGTTATTAACCATTCAAAAA---CTTCCC------ACT---------------ATAATTTTTTTATTTAGA---TTTAGT---------TCTTTATTTTTACTT---GGAATTCTT------------------------------TTTTTA---------AACCTTTTTATAGGGAGATTTTTT------------------TTATTCTACAGC---------CATTCTTTGAAGGATTTATTAATTTCTTCCTCTATCTATTCC---------------------------------------ATAGTTTGG------------------------TTT---TTTCTTTTTTTTATTATTTCTCCTATTTTTTTATTT---ATTTTTTTTCTA---AACTATTTA------------ATTTTTTCTTTCCAACTACTAAATTTAGACTTCAATTATTATTTA------TCG---------CCTTTTAATACGTTT---------------------------------GAACTTATTTTTATTGTTATAGGATCA---------ATGTTTTTTTTAGGACTACCACCAATGGGGATATTTTTTTTTAAATTC------------TTTAGA---------ATTTTT---AAGTTAATC------------------------------------------TTTATCTTGGAC------------------TGGTTTCCTTTATTATTTTTATGAATCATTACATTTGTTAGTACAGTAGGATATTTCAAA------------------------------TTTTTCTATTCTTAC------TTTATTGAT---CTTTGTTCTATCTTTATTCAAGGTATAAAT---------------ACAAAAAAAACTTTATTTTTT------------------------ATTTTTTTTATTAACTTT------TTTTTATTTGTTATT---------------------------------------------------------------------------------------------
>Phrynus_sp.
------------------------------------------------------------------ATGCCCTCCCCCTTATATATCCTCATATCAATTAATCTTTTAATTAGAATTTTAATCCTTTTT---------------------------------------TCT---------------------------------TCAAACTCTATGTTCTCTATA---------------------------------------------------------------------------------------------TGACTTGCCCTAGAAATTCTTACTATTAGATTTATTACCTTAATATTT---------------------ACCAAAAATAATCAGGAAATTGCAGAAGGATGC------ATAATCTACTTTTTACCTCAAGCATTATCCTCCTCTATATTTATT------------TTTCTTCTCGCT---------TTTCCGAGAATTTTAATTTATACTAAAATGTTT---------------------------------------TTTTCAATCATAATT---ATTTCCATAGCTATTAAACTAGGAATAGCCCCCTTTCATCAATGATTCCCT------------------------------------------------------------------------------------------------------------------------------------------------------------------------------------------------------------------------ATTGTTGCTAAAAAATGTCCACTTAAT------ATTAATATT------------------ATCCTCATGACGATTATAAAACTTCCCCCA------------------------TTTATTATTCTTTCTTCCTCTTTTCTTGCTACCCCA---------CTTTCAATTATCTTGATT------------------------------CTTTCC---------TCTGCCATTATTGGGTCTCTAGGA------------------GGATTTAATCAA---------AATAATCTTAAAGCCCTTATAGCATTTTCCAGTATCTCTCAC---------------------------------------ATAGCATGA------------------------ATT---TATATTTCTCTTTCTAATGAAAAAAACATTTGATTA---ATTTATTTAATC---TTATATTCT------------ATAATTATTACTTCAATTTTTTTTATTTTAATGCCAAACACATTTTTG---------------CTTAATCAAATATTTTCAAAAAATTTTGTGTAT---------------AAAAATTTAGTAGTTTTC---CTCCTT---------TTATCATTAAGAGGGTTACCCCCTCTCACTGGATTTTTCCAAAAATGA------------CTGGTT---------ATTTCT---TTAAATATC---------------------------------------------AACTCCCCC---------ATA---------ATT------TTAATTCTTATTGGTTCATCAATCATCAATATTATATTTTATCTTCGC------------------------------CTAACCTAC------------------------------CCTTTTCTTCTTTCTTTCTCTCTAAAA---TCTTACTGATTATCTGATTCAAAATTATCCCCAATAAAATTT------------ATTCTAGCATTAAAATCAGTTTTTCTTCTCCCCTTTGCCCTACTTCTATACACCCTTTTTGTC---------------------------------------------------------------------
>Pholcus_phalangioides
---------------------------------------------------------------------------------------ATATATATCTTTGTGTATCTGAGTGGGTTTATTATGTTTTTT---------------------------------------CAC---------------------------------TTTAATGAGTGATTTATTCTT---------------------------------------------------------------------------------------------TGGGTTAGAATGGAGCTCGTGATATATGGATTTTTGGTTTTATCTTTT---------------------AACCCCAATAATTTAGAGGTGGAGGAGTCTTGT------TACAAATACTTTTTTGTGCAAAGTTTGGGTTCGGGGGCTTTGTTA------------GGATTAATATATTTAGGT------GTACACGATGTCGTA------------------------------------------------------ATAGAAATTATTTTGTTTTAT------------AAGATTGGATTAGGCCCTTTTTATTATTGATATTTA------------------------------------------------------------------------------------------------------------------------------------------------------------------------------------------------------------------------TCTGTGATGGGGGGTTTAGGCTGGGTA------AGTTGTTTT------------------GTTCTTATAACTATTCAAAAGCTTATTCCT------------------------ATAGTGATATTGCGCGAGATAGATTTTTTTGTAGGG---------------TGGATTTTTATT------------------------------GTTGTT---------AGACTTGTTATTGGTTTACTAGGT------------------TCTCTAGGTCAG---------GTTATCCTAAAAGATCTTTTAGTATACTCTTCTTTACACTAT---------------------------------------ATAGGTTGA------------------------ATT---CTATTGATAGAAATAATAGAGGGTGAATTTTGAATG---ATTTACTTTTTT---ATATATTCT------------TTTATACTTGGTTATGTGGTAGTTTCATTTTCTCGGAGTGGCTGTTTTATG------------GTAGGGGAAGTTGGGAAT---AAGCAT---------------------ATAATTCCTGTAGTG---TTTTCTCTA---------TTTGTTTTGGGTGGGGTGCCTCCTTTTTTAGGTTTTGTACTTAAGTGA------------GTGGGG---------TTTGTT---TATCTTTTA---------------------------------------------AGGTTGGAC---------ATA------ATGATA---GTGGTAATGCTGGTAGTATTTTCTGTTATTATGTGTTATGTATATTTTCGG------------------------------GTGCGGATTAACATAGTTTTAGTT---TCTGGGGGGTTGGGGAGGATT------------------------------------------------------------------GGAGTGGTGGACGGTGCGAGATATTATGTTTTCTCGAGTGTTGTGAGAGGGTGAATTCTGTATTTATGGGGGAGTGTA---------------------------------------------------------------
>Phoebe_hunanensis_S153
------------------------------------------------------ATATTTCTATTTACGAAGGAG------------CTTTTGTTGTTAGTATACTTTACTTCTTTCTTTTTATTCTAT---------------------------------------AAT---------------------------------TTTAATTCTTTAATAATGTAC---------------------------------------------------------------------------------------------TGAGTTATGCTTGAGTTTAATATTGTTTTTTTTTCTTTATTA---TATACTAGAACTTTCTTCTTGGAT---TATTTTAGCCATGATAGATCTAATAATTTA------ATTTTTTATTTTTTGATTCAATCTTTAGGTTCATTTTTATTTATA------------------------------TTT------------TCTTTTTTATTTAATCCCTCTATT---------ATATTGGTTGAACTAAGGCAC---AAT------CTTTTTATCTATTGTGCTATTATTATGAAGTTAGGAGTATTTCCTTTCCATTTTTGAATGTTT------------------------------------------------------------------------------------------------------------------------------------------------------------------------------------------------------------------------CAATTAAGAGAGTTTTGTTTT---TCT------TTTTTATTT---------TTT------CTTTTGGTTACCTTTCAAAAG---ATTCCT------ATG---------------TATTTATTGATAAGATCT---TTTTTT---------AATTCTATTGTTCTT---TTAATTTTG------------------------------ATGTTA---------AACATGTTTATTGGTTGTTTTTTT------------------ATAATAAATTCT---------TTTTATTTCCGAAGGTTAATTGTCTCTTCTTCTATTTATAGT---------------------------------------TTTTATTGG------------------------TAT---ATTTTTTTCTTTCTAATAAGTCCCTTTTTATTTTTT---ATTTTTTTTCTT---AATTATTGT------------TTTTTT------------------ATTTATTATTTAATTATTTCT------TTTAAA------------GTTAGTAATTAT------------------------------AGTTTTATTTGAGTATTG---AGACTT---------TTATTTATTTTTGGTTTACCTCCCTTTAGATTTTTTTTTTTTAAGATC------------TATAAT---------GTAAGA---TTTTTACTT------------------------------------------ATAAATTTTTCT------------------ATGGTAACTTTCATTTTAGTGTGACTTTTTTCTTTTACAAGTTTAATTGGTTATTTTAAG------------------------------TTTTTTTACAAAGAATTGTTATTATTTTTTTCTTTTTATAAAAGTTTTTCTTTAGATATAAAT---------TTTATTCTTCTTTTTTATTTTTTTTTT------------------------------------------------TCTTTTGTTTTTATATTATTT---------------------------------------------------------------------------------------
>Phalangium_opilio
---------------------------------------------------------------ATGTTGATAAAACCCTCATCTTTATCTTTTATTATAATAATATTATTAGGTACTTTAATTTCAATT---------------------------------------AGA---------------------------------GCTACCTCTTGGTTTCCAATT---------------------------------------------------------------------------------------------TGGTTAGGGATGGAAATAAATATCATTGGGTTTATTCCTTTAATTATT---------------------AACAAAAAAAATATTTTAACATCAGAAAGAGCA------CTAAGGTATTTTACTATTCAATCAGTTAGTTCTTCTGCTCTACTC------------TTATTTTCAATC---------CAAAACAATTTTTTTATACTAAGAACAGATATT---------------------------------------------------ATCACAATTGCTCTTTTAACTAAACTAGGAGCAGCACCTTTTCATTTTTGGGTACCC------------------------------------------------------------------------------------------------------------------------------------------------------------------------------------------------------------------------TCTATCACTGAAAATATTTCTTGGAAT------ATAATAACG------------------TTACTTTTAACATGACAAAAATTCGCACCC------------------------CTAATAATTCTTAATATTCATAATAAAATATCCAAC---------CTAATTATATTAACTTTG------------------------------ATTAGC---------TCTGCTATTTGGGGGTCATTAGGA------------------GGACTGTTTCAA---------ACAAGAACAAGGAAGATATTAGCTTTCTCTTCAATTGCACAT---------------------------------------ATAGGATGA------------------------CTA---ATTAGTGCTACAATATGTAGAACTAATATAGTTATA---ATATATTTTTTA---ATTTATTCT------------TTATCCTTAATCTTTGCTTCTATAACCATAAAGTCCTTAAAAATAAACTCA------------ATCAACTCTACTTTATTTACAACAAAAAAAAAT---------------AAGATTTTAATTTAT---ACCCTAATG---------TTGAATATAGGGGGGATACCCCCTTTACTAGGGTTTTTCCCTAAACTA------------ATAGTC---------CTATCA---ATATTACTC---------------------------------------------AAGTTAGAT---------TGA------ATAATCCTAAGTATAATTCTTATCATAAGAGCTATAATAAATTTATTCTTCTATATTCGC------------------------------TTAAGCTATGTAGCTCTAATACTA---------------AATTCTTTCTCAAAAAAAAATATTTTTCAAATTTCT------------------------TCAAGATACTCCCCTTATTTTATTATTATTTTACTAAGAGGGCCAGTAATCAACATATTTTAC---------------------------------------------------------------------------------------------
>Pergamasus_crassipes
---------------------------------------------------------------------ATGTACACTATAAATCTAATTTTCTTTATAATATTAACACAAACAAGTATCATAGCTGCA---------------------------------------TCC---------------------------------ACCCATACATGGTTCCAACTA---------------------------------------------------------------------------------------------TGAATTTCTCTTGAAATAAACATAATAATATTTATCCCTCTTATA------------------------CACAATAACAACAACCTATCAATTAATAGCATA------CTAAAGTATTTTCTTGTACAAACTATCAGAAGCTCTTTTATAGTT------------ATATTT------ATAGTTTTTTCACAAAACCTAATACTAGACATA------ATA---------------------------------------TACAACAGACTAACTACTCTAACTATAACCATAAAACTAGGGTTGTTTCCAATTTTTTTATGGTACCCT------------------------------------------------------------------------------------------------------------------------------------------------------------------------------------------------------------------------CAAGTAAGAGAGGGACTCTCTTGAGCT------AGCTTTACT------------------CTACTAACAACCTGACAAAAATTTATTCCT------------------------CTATACATTGTATCTTTAAGA------AATAAACTG---------CTATTTTACATCATTATC------------------------------ATTATA---------ACAGCTTTTTTAAGTTGCTTAGGG------------------GCCCTACATCAA---------ACCTCTTTACGTAAAATATTTGCTTACTCCTCCATAATACAC---------------------------------------CTGTCTTGA------------------------ATA---ATGGCTTCAATACTCAACAAAAATAGTAGATATCTA---CTGTATTTCCTG---ATATACACC------------TTACTAATATTAACTATCTTTTTAGTTATAAAAAAATATGAAAGTGCCTCT------------CTTAGAACTATTAAATTCATAAACAAC---------------------TTAATAGGATTTGTA---ATTACTAGC---------CTATCTCTAGGGGGCATGCCCCCCTTATTAGGGTTTCTACCTAAACTA------------TTAATC---------CTAAAT---AATTATACA---------------------------------------------AATTCT------------TTA------ATAGTA---CTAATTATACTAATTAGAGCCTCTCTACTAATGATGTTTATTTACCTTCGC------------------------------ATAACTTGA------------------------------CCACTACTATTTATACGAAAAATAAATAAACAAACAATACACATAAAAACAGCAAATAGA------CCTATTCTA---------TTAAATACTTTAATGTTAGTGCCTATAATCCCTCTCGTATTTTTT---------------------------------------------------------------------------------------
>Paratemnoides_elongatus
---------------------------------------------------------------------------ATTATTTTAAACCTTTGTTTAATTATTTATACTATTAGATTAAGTATTGTTTTA---------------------------------------TTC---------------------------------TCTGAGAGTTGAGCAATTTTA---------------------------------------------------------------------------------------------TGACTAGGGTTAGAATTAAACCTATTGTCTTTCTTAATATTATTA---------------------------GGCTTATCTAAAGTAACAGGAGAAACTATT------ATAAACTATTTCTTAGTGCAGAGAATAACCTCATTAGGATTTATA------------ACGGGTTTAATTATTAATAATTTAATAGATAATAAAATT------------------------------------------------------CACTTAGGTTTATTATTGGGTTTTATTTTTATAAAATTAGCTATAGCGCCGTTCCATATATGAATACAT------------------------------------------------------------------------------------------------------------------------------------------------------------------------------------------------------------------------AAAATTATTATACCTTTAAATAAAGTA------TGCTTATTT------------------ACAATAATCTCAATTCAAAAATTACCCCCC------------------------TTAGCAGGATTAAGATTTATTAAAACCAACGGGGGG---------ATAATAATAATTTTAGGG------------------------------TTTATA------------GCTCTTTTGGGGTCAATTATT------------------GGGTTTACTTTC---------ACTAACTTAAAATTGATTTTATTTTACTCAAGTGTATCACAC---------------------------------------ACTCCTTGA------------------------ATA---CTAACATTTTTATTAATAGGGTCTCAACTTTGATTA---GAGTATTTAATT---ATTTATTCA------------ATTAATCTTATAATCGTTATATTAAACATTAATTTTTCTTCATGGGTAAGA------------TATTCAATA---------------------------------------AATAAAAGAATTTTA---ATTTCATTT---------TTAGGATTAGGTGGAATACCTCCTTTATTAGGATTTTATCCCAAA------------------GTA---------ATTTTG---GTTTATCTG---------------------------------------------TCAGAGAGT---------ATA------ATTTTA---ACTATAATATTAGTAATATCATCTTTATTAAACATATATTTTTATATTCGT------------------------------ACATGTATAAAAAAAACATCTAAC---------------TCTAAACTTACTCTAGAGAGAAATTCA---------------------------------------------------------ATATTTAGAATTTGACCTACTCTTATAACACCCATCATAATTTTTTTA------------------------------------------------------------------------------------
>Paraleius_leontonychus
---------------------------------------------------------------------------------------------ATATCCGCTCTGGCCCTTACCACCAGAACCTGTTTT---------------------------------------TTT---------------------------------GCAAACTCGTGGCTTATCGTA---------------------------------------------------------------------------------------------TGGGTGTTACTAGAAATCAACACCCTTTGTTTTTGTTCC---CTGTCA------TTT---AAAAAAATGGAAATAAGCAGAGATCTTATAAAAGAGAGGCTG------ATAAAATACCTTGTAGTACAATCCATTGCCTCAGCGATCCTCATC------------TTAACTATAATTCTCAAAGAAACTAACAAAAATCTCTCGCCTCTTCTT------------------------------------------------TTAAGGGCTATAGTAATAGCTCTCATAATTAAAATGGCTGCAGCACCGTTTCATACTTGATTTATT------------------------------------------------------------------------------------------------------------------------------------------------------------------------------------------------------------------------CAAGTTTCAAAAAAAAGAAGTTGGCTA------AGCAATCAA------------------ATTTTGTTCACCTGACAAAAGATAATTCCC------------------------ACCTATTTGGTGGTGTTTCAACCAAAAAAAATAATC------------ATACCA---TTTATT------------------------------ATTGCG---------TCTGCTGTGTTGGGGTCCTTGTTT------------------CTGATAAATAAA---------AAATCATTTAAAGAAATTATAGCCCTCTCCTCTGTTTTTAAC---------------------------------------ATCAGGTGA------------------------ATA---CTAGCCGCCGTCAGAGTCAGATTAAAAATAATACTA---ACCTTTTCCCTA---ATTTATTGG------------ACAAGACTGATTTTCTTTATCAAAGAAATTACTCGAAGTAAAATAGAATCC------------TTCAAT---GAA------AAAGACAGAAGAAGAAAT------------AAAGTCCTTCTATTC---AGGAAAACT---------ATTAATCTTGCTGGCATCCCTCCTCTTATACTATTCACGGCAAAATGG------------ATAACA---------TTCTAC---CATTTAGTA---------------------------------------------AAAATTAAA---------ATAATG---GTGCTA---CCTTCCCTTATTTTAATTCTCAGAAGTGTTAATATTTACATCTATTTACGG------------------------------ATAGCAAGA------------------------------ACCATATTGCTAAAA------AATACAACGAAAGAACAAAAAAACAAAAAAGGAGGGTACAAT------TATAAGGGATCCATTTTCCTACTGACAAATATTATCACCTTACAGATGCTAACA---------------------------------------------------------------------------------------------
>Paracalacarus_podocarpi_S142
---------------ATTACTAATCATTGGGGTATTCCCCCCCCCCCCTTACACTTTAAACGATGAAAGATACATTTAATGTACCATATAATTTTAGGTTGCTATGTTTCGACCCTCCTAGGTTTGTTT---------------------------------------TTT---------------------------------TTTGGTTCTTCTTTTTTATAT---------------------------------------------------------------------------------------------TGGGTGATGTTGGAATTAAATATGACTCTTTTTATTTTACTAATTTCTGACTTAAAT---------------------CTTAATACTAGGAAGAATATATGC------TTGTTCTATTTTTTAATTCAGTCTTTAGGTTCTTTTCTTTTTCTT------------------------------TAT------------GGAGTTTTACTAGATGATGTTTTT---------AAA---------------------------ATAATTTATGCCACAACTGGGTTGACTCTGAAATTAGGGTTGTTCCCTCTATATTTTTGGGTTTAC------------------------------------------------------------------------------------------------------------------------------------------------------------------------------------------------------------------------AAGATTTCTATCTCATTAACA---AGT------TTCAATTTT---------ACT------ATCTTAATTACGTATCAGAAG---CTTTTTGGATTGTAC---------------TATTTGTTTATATTT------TTTTAT---------TCTTATGTAATCATAGATTATTTGATA------------------------------GTTTCC---------AATGCTATTGTGGGATGCTATTTA------------------ATATACATCTCA---------AAAAGTTTGAAAGAAATTTTAATTTCTTCCTCCATTTATAAT---------------------------------------TCTCTTTTT------------------------TTT---ATTTTACTATACCATATGAATTTTGAAATTTTAGTT---ATATTTGTGATT---TGTTATTTT------------TCTTTTTTATTTCTCTTGGTCAGAATGAAACTTTGTGAT------------------------------------------------------------------------AGGCTTTATTATTACATTACCTTTATT---------GTGTTTCTTTGTAGATTTCCCCCTCTCAGACCTTTTTTTATTAAAATT------------TTTCTC---------CTATCT---AATTGATTT------------------------------------------ACGTTAATGAGG------------------TTTTCTTGTGGTGTAATTTTTTGATTCTCAACTTTTTTAAGCTCCTGTTTTTATTTAAAG------------------------------TTCTGCTACTCC---------TACTTAAATTTAGGGCCCTCTTTATATGATGGGTTTAGACGTAGTAATTTTACTTTTTTAATTATTTCCGTCTTCTTT------------------------------------------------TTCTTTTTTCTTTTTTTT------------------------------------------------------------------------------------------
>Panonychus_ulmi
------------------------------------------------------------------------------ATTTTTTTTTTAAATATATATATATACATATTTATAATTTTTGTTTCTTTG---------------------------------------TTT---------------------------------TATAGAAATTTTATTATAATA---------------------------------------------------------------------------------------------TGATTTTTTATAGAGATAAGAAATATTTTTTTTTTTTTTATA---------TTAAAT------------TTTATAAATAAATATAAA------------GAAAGAAATATTATTTATTTTATTATTCAAGAAATAAGATCAATT---TATTTA------------------------------------------------ATCTTTTTT---TTTATT---------------------------------TTTAATAATATTCATATTGTAACTTTCTTTCTATTATTAAAATTAGGTATATTTCCTTTTCATAATTGAATTTTA------------------------------------------------------------------------------------------------------------------------------------------------------------------------------------------------------------------------AAAATTTGTAAAAATTTTTCTTGAAAT------TTGTCTTTT------------------ATTTTATTAAATTTTCAAAAAATTATTCCT------------------------TTTATAATACTATACCTAGTTTTTTCT---------TTTAATTTAACTTTA---ATTATTGTT---------------------------------ATA---------AATATATTAACGTTTATTTTTAAT------------------TTAATTAATTGT---------TATAATATAAAATATTTTTTTTTTTTAAATTCAATGATAAGT---------------------------------------ATAAGATGA------------------------TTT---TTAATATTAATTATAATTAATAAAATATTTTTTTTT---ATATATATGCTT---ATATATATA------------TTATTAAATTTTTTTTCATTTAAATATTTT---------AATAATAAAAATATAATTAGTTTTTTATTTAAAAATAATTAC------------------------------AATTTTTATATGTTTTTTATTATT------------TTAAATCTAATTTCTTTTCCCCCTTCTTTAATATTTTTATATAAAATAAAAATTTTAAATTTTTTA---------------------TTTTTA------------------------------------------ATAAAAATAAAT------------------TTTTTATTTATAATCATATTAATAATTTTAGTA---------ATTTATATATATATATCT------------------------------TTTTTTTTTTTC---------TTTCTTTCC---TTTTTTATAAGTTTTAAAATAGAAAAA---------AATAATTTTTTAAAATTGATATTTTTTTTT---------------------------------------TTAATCAATTTTTTTTTTTTTTTCTTA------------------------------------------------------------------------------------------
>Ornithodoros_brasiliensis
---------------------------------------------------------------------ATAAAAACTTCTAACGTAATTCTTTTATGAACCCTTATAATATCAATCATCATAGCTTTA---------------------------------------TCA---------------------------------TCTTCCTCTTTATTTTTGCTA---------------------------------------------------------------------------------------------TGAATATCCCTTGAAATTAATATGATAAGTTTTATTCCTATAATG------------------------AATTCAAAAAATATAATATCTATCAATAGAATA------ATTATATATTTTATTATTCAAGCAATAGCATCATCTTTATTCATT------------TTTGTATTCTCATGAATTCTAATTAATCATAAACTTATTTTAAAT------ATA---------------------------------------ACTTCATTATTTATTTCATGTTCCATATTAATCAAAATTGGTGCAGCCCCTTTCCACATTTGATTTCCT------------------------------------------------------------------------------------------------------------------------------------------------------------------------------------------------------------------------CAAATCTCCGAGGGAGTTTCAATATTT------TCGTTTCTC------------------CTTCTGTCAACAATTCAAAAAATAATTCCT------------------------TTATATATTATTTCCATATTTCCT---AGTATAATG---------ACA---TTTTTATCAATT------------------------------TTCATA---------AGTGCATCAATTGGGTCCTTAGGT------------------GGTCTTAACCAA---------TTTTCATTACGAAAAATTCTAGCATTCTCATCAATCACCCAT---------------------------------------ATATCATGA------------------------ATA---CTAAGATTAACTCTCTTAACATGTGGAATGTGAATT---ATTTATTTACTA---ATTTATTCA------------ATTATTATACTTCTAATTATTCAAATTATAAATCAGTTTAGTCTAAGTATT------------ATAAACAGAATAAAA---AATATATATAAAACTGAT------------TTATTATACTTTATT---CTAATTTTT---------TTATCACTAGGGGGACTACCTCCTATAATAGGCTTCTTTATAAAATGA------------ATAGCT---------TTAAAA---ATTATTTTA---------------------------------------------ATAGATAGA---------ATC------ATCTTA---ACAATTCCATTAATTTTATCCTCTTTAGTAAATTTATATTTTTACATTCGA------------------------------GTATCCTAT------------------------------CCTATCTTTCTAAAAAATTATAATCTTAATATTTGAAACACAAAATACATAAATAAGTTCAATCTATTTATAATT---------TTAAATTTCATAACAATTTTCCTTATTGTTCCATTTTTA---------------------------------------------------------------------------------------------
>Ornithoctonus_huwena
---------------------------------------------------------------------------------ATTTTTGTTTTTGCTATTGTGTATTTAATTAGTTTTATTGTGGTTTTT---------------------------------------AGA---------------------------------TTTGATGAATGATTTTTAGTG---------------------------------------------------------------------------------------------TGGGTTGGAATAGAAATAAATATATTTAGATTTATTAGAATGGTGTTT---------------------AGGAAAGATAGATGGTCTAGATTGGAATCTTTA------TTTAAATATTTTTTTATTCAAGGGTTATCTTCTGGGACTTTTTTA------------GTAATAATATATATAGGA---------------------------------------------------------------------------------TTGGGTTTGGAATATCCTTTAATAATGAAAATAGCTGCTGGGCCTTTTTTTTTTTGATTTCCT------------------------------------------------------------------------------------------------------------------------------------------------------------------------------------------------------------------------AGTGTAATGATAGGGATTGGATGGATG------GAATGCTTT------------------TTACTTATGACATTTCAGAAGTTGATTCCT------------------------TTATTTTTAATAAGAGGAATAGTAAGAGTTTTATTT---------------ATGTTTTGAGGA------------------------------GTGGTC---------GGAATAATGATTGGTGTTGCAGGT------------------TCATATGGACAG---------CAGATAGTTAGGTGCCTAATAGCATATTCTTCTGTCAATCAT---------------------------------------ATTGGATGA------------------------ATA---ATAACATGCTTTGTAATGAAGGAAAATTTGTGAATG---TTTTATTATGTT---TTGTATATG------------TTAGTAGTCGGAATATTAATTTTATATTTATATGATAGGAAAATTGAAAAC------------TTATCCGGAATGAAGTGGATTGATATG---------------------ATGATTTTTTTTGTG---TTA---GTT---------ATAAGAATAGGAGGAATTCCTCCTATACTTGGATTTGTAATAAAGTGA------------GTGGTA---------TTAGAA---AGGATGATT---------------------------------------------GAAGTAAGA---------GTT------GTTATT---TCTTTTATTATGGTTTTTTCTTCTTTAGTTATGATCTATATTTATATGCGA------------------------------ATGATCTATGAAGAAATGATGGAT---------------GGAGGGATTTGAATAAGATGGGAG---------------------------AGGATAAATTTGTATAAATTGGGGGGATTAAGATGAATAAGATTAATTGGAACTTTTTTTGTTCCTTTTATTGTGTGGAGATTTATA------------------------------------------------------------------------------
>Oribatula_tibialis
---------------------------------------------------------------------------------------ATCATACTTCTATCGTTAGGAATCTCAGCAAGATTATGCTTC---------------------------------------TTT---------------------------------ATAAACTCATGGCTTGCAATT---------------------------------------------------------------------------------------------TGAGTTCTGTTAGAAATTAACACCCTGGGATTCTGCTCTTTACTACAG------CTA---AAATCTAACGAAAAAAAAACC---------AAAGAAATAACA------ATAAAATACCTTATCATCCAATCCATCGCCTCCGCATTACTAATT------------ATATCAGGGCTATCCCTGAAAGAAAATGAAAATTTCTCAAGTCTCCTG------------------------------------------------TTGTTATTAACTCTGGTATCCCTAATAGTAAAAATCGGAAGAGCTCCAATTCACCAATGATTTATT------------------------------------------------------------------------------------------------------------------------------------------------------------------------------------------------------------------------AACGTAAGAAAGAAAATGTCATGATTC------CACAACACA------------------ATCTTATTTACCTGACAAAAACTTGCCCCC------------------------ACCTACCTAATTCTATACCAAAGAAAAACAAAAATA------------ATTCCC---TTCTTG------------------------------GTGACT---------TCTGCAATCCTAGGGGCAACCCTG------------------ATAATCAACAAA---------ACAATTCTAAAAGAAATTCTCGCCTACTCCTCGATTTTCAAT---------------------------------------CTAAGATGA------------------------ATA---CTACTAGCCATCTCCGTTGGATTGAAAATCTTCCTA---TTCTTCACGACA---ATTTACTGG------------AGATCCTTAATTTTCATCATAAAAATCTTCCTAACCAAAAAAATATTATCT------------ATAAAC---GAAATCTCCAAAAGACCCCTCTCAAAG------------AAAATTTTCATACTT------ATACTG---------ATAAACTTGGCAGGGTTGCCCCCCCTCATAGGATTTCTAGCAAAATGA------------TTTTCT---------TTCTCA---AGAGTCATA---------------------------------------------ATAACCAAC---------TCAAAA---CTGCTG---CCAACCTTTCTCCTAATCCTAAGAACCATCAACCTTTACGCTTACCTACGA------------------------------ATAATTAAT------------------------------CCAGCTGTGCTCTTA------AACTCAAACCCACAACAAAATCTATATAGAACCCCCCAAAAT------AAAACAATTATACTATTTTCTATGGCAAACTTCATAATCCTACCAACGCTCTTACTT------------------------------------------------------------------------------------------
>Oppia_africana
------------------------------------------------------------------------ATCAGAAGAAAATCCCTCTGTTACCTCAGCTTAATAATTTCAAGGCTAGCCGCCTTG---------------------------------------GTC---------------------------------AGCCCTTCCTGGTTAATTTTA---------------------------------------------------------------------------------------------TGAATCATGTTAGAAATCAACACCCTCGCCTTCTGCTTCCTGACAAAA---------------AGACAAAACCGGAGGTCT---------TCCTGAATGGCG------GTAAAGTACCTAATGGTACAAACCATTTCTTCTACAGCTTTTTTG------------CTTTTT---------------TTACACCTCCACTGCTTTCAAGCTTCG------------------------------------------------CTGATTATTCCAAGGGTGGCTCTAGCCATTAAAATGGCTAGAGCCCCCTTTCAGGAATGATTTATT------------------------------------------------------------------------------------------------------------------------------------------------------------------------------------------------------------------------GACATGGCAAAAAAGCTAAGATTCTTC------AATGGAGCA------------------CTACTAATGACATGACAAAAACTGGTACCA------------------------GTTTTTGTCATGTCATTAGTAGTGCTCCATTGAAGA------------ATCTTA---GCTTCG------------------------------CTAACA---------TGCTTGATTATAGGGGGACTCCTT------------------CAGCTAAACAAA---------ACCGTCATTAAAGAAATTATAGGATACTCTTCAGTGTTTAAT---------------------------------------CTAAGGTTC------------------------ATG---CTTTTTGCCGTTATGCTAAGAATAAAATCCTTCATG---GCCTTTCTCGTT---ATTTATTGA------------AGAGGGGTCCTGTTCTCAATGATATACTTTTCTTCTCAAAAATTTAACTCT------------CTGTCGGAATCC---------AATATAAACAAGGAA------------AAGTATCCTATCTTA---TTTATCATG---------TCTAATTTAGGGGGAATTCCCCCTACCCCTGGGTTCTTGGGGAAATGG------------TTGGTA---------CTAAAA---GAAATGGTG---------------------------------------------AATGTAAAC---------CTTATT---AGTTTA---ACAATCGGGGCTCTTAGGCTAAGGGCCCTAAACTTATTCATTTATTTAAAG------------------------------ACCATTTCA------------------------------AAATGAATGACTAAA------ATCACACCCAACTCCCAGTTGAATTCCTTATGGAATACAAATATTTCATTATTCATGTCTTTTCTACTAATACTACCATTTTTTCTACTCTTAGGATATGCC---------------------------------------------------------------------------------------------
>Opilio_parietinus
---------------------------------------------------------------ATGAAATTAAAACCCTCATCAATCTCCTTTATTTTAATAATAATACTAGGAAGAATTATCTCCTTA---------------------------------------AGA---------------------------------GCTAATTCTTGGTTCCCAATT---------------------------------------------------------------------------------------------TGATTAGGGATAGAGATAAATATTATTGGATTTATCCCCCTAATAATT---------------------GATAAAAAAAATATCTTCAGAACAGAAGCAGCA------TTAAAATATTTTATTATTCAATCTATCAGCTCTTCTTTATTACTA------------CTCATAAGAATT---------CAAAATAACTTTTATATACTATCATCTCAATTT---------------------------------------------------ATTAATCTAGCTTTAATTACAAAACTAGGAGCTGCCCCCTTTCATTTTTGGGTCCCT------------------------------------------------------------------------------------------------------------------------------------------------------------------------------------------------------------------------TCTGTGGCTAAAAATTTATCCTGACTC------AATATGGGG------------------GTCCTACTGACGTGACAAAAATTAGCTCCT------------------------CTAGTTATTATTAATATAAATACAACTATCTCTTTA---------GACATATTATTAGTTATT------------------------------TTATTA---------TCATTAATAATGGGTTCTCTAGGG------------------GGTCTCTACCAA---------ACCAATATAAAAATAATAATAGCTTTCTCCTCCATCTCCCAC---------------------------------------ATAGGATGA------------------------ATT---ATAGGAGCAATAATAGGAGGGATAAATTTAATATTA---TTATACTTTCTA---ATTTATTCC------------TTTTCTTTAATAATAACATTAATTATATTAGCTACTTTTGGTATCTATAAT------------ATTAATAAATCTTTTCTTACAAGAAAAAAAAGA---------------AAACTATTAATCTAT---ATAAATATA---------TTAAATCTAGGAGGGATACCCCCTCTCTTAGGATTTTTCCCAAAAATA------------TTTACC---------CTTATA---ATATTAATC---------------------------------------------AAAATAAAT---------TTT------GTGTTAATTTCCTTTACCATAATTATTAGAGCTATCATTAATTTATTCTTTTACTTAAAA------------------------------TTAACTTATTCTGCGCTAAATATA---------------AATCATTTTACAAAAAAAAAT------TCAATTAGA------------------------ATTAAATACCCTCCCATAATAACTTACTTAGTATTAGGAGGGGTATTAACTTTAATAATATAT---------------------------------------------------------------------------------------------
>Oligonychus_shinkajii
------------------------------------------------------------------------------ATATTAAATTTATTATTAATATATTATTTTATATTTATTTTTATAGTATTT---------------------------------------ATA---------------------------------TATAGAAATATAATTATAATT---------------------------------------------------------------------------------------------TGATTTTATATAGAAATAAGTTCAATAATATTTTATATTATA---------TTAAAT------------AAATTAAATAATAATAAA------------GAGATTAATATTATTTATTTTATTATTCAAGAGATAAGATCAATT---ATAATG------------------------------------------------ATTTATATA---TATATA---------------------------------ATTAATAATTTATTTTTATTGAATTTTTTTATTTTATTAAAGATAGGGGTTCCCCCTATACATAATTGACTATTA------------------------------------------------------------------------------------------------------------------------------------------------------------------------------------------------------------------------AAAATTTCAATTTTTTTAAATTGAAAA------ATTTTATAT------------------ATAGTTATAAACTTTCAAAAGATTATCCCA------------------------CTTAATTTTATTTACATATATATATGT---------AATTCATGGTCAATA---ATAATCATT---------------------------------TTG---------AATCTATTTATAACTACGTTTTTT------------------TTGTTTAATGCT---------TTTAATAATAAGTATTTATACTCAATTATTTCATTAAACTCA---------------------------------------TTAAGATGA------------------------ATT---ATTTTATTAATATTTTTTAACAAAATATTCATATTA---ATATATTTATTA---ATATATTTT------------TATTTTAACTTTTTTTTTTTAAAAAGTTTAATAAACAACAATAGCAAAAATTTTTTTAATATATTA---------AATTTT------------------------------AAGATATTATTTTTTTTCGTTTTA------------TTAAACATAATTTCTTTTCCTCCAACAATTATATTTTTATTGAAAATTAAAATTATCTTTTTATTA------------------AAAATTTAT------------------------------------------AATTTAACAAAA------------------TTTATTTTAATTTTTATAATTTTTATTATATTA---------GTTTTCTCA---ATAGTA------------------------------TTTTTTATATTT---------TTTTTAAAT---CATTTTTTTGTAATGGAGTGGTTAAAAGAAAAAATTAATATTAAATTTAACATAATTCTTTATTTT---------------------------------------------AATTTAATATTTATATTTTTATTTAGGAGTAAGCTA---------------------------------------------------------------------------
>Oligolophus_tienmushanensis
---------------------------------------------------------------ATGTTAATAAAACCAACTAATCTACCTTTTATTACAATAATAGTACTAGGAAGAATAATCTCAATT---------------------------------------AGT---------------------------------GCTAACTCATGGTTCCCAATC---------------------------------------------------------------------------------------------TGATTAGGGCTAGAAATAAATATTATAGGATTTATCCCTTTAATTGTA---------------------AATAAATCAAATATTTTTTCAATTGAAGCTAGC------TTAAAATATTTTTTAGTTCAAGCCATTAGATCTTCTATTTTATTA------------TTATCCTCAATT---------CAAAATAATTTTTTTCTCTTTCCTACTGAGCTA---------------------------------------------------ATTAATATATCTTTACTAATTAAATTAGGGGCAGCACCTTTCCATTTTTGAGTCCCT------------------------------------------------------------------------------------------------------------------------------------------------------------------------------------------------------------------------TCAATTGCAGGAAGTATTTCTTGATCT------AATTTAGGA------------------CTATTTTTAACATGGCAAAAGTTAGCCCCT------------------------ATAATAATTTTAACAATTAATATAACTACTTCAATC---------ATAATAATAACTTCACTT------------------------------ATTTTA---------TCATTAATATTTGGTCCTATCGGT------------------GGGCTATCCCAA---------ACTAACATAAAAAAAATATTAGCTTTTTCATCCATCGCGCAT---------------------------------------ATAGGGTGG------------------------GTT---ATCACTACTATTATAATAAGCTTTAATTTAGTAGCC---TTATATTTTGTT---ATCTATTCT------------ACTAACCTTTTAATGGTAATTAGAATAATAAAAAATTTTCAAATTTCATCC------------CTAAATAATTCTACTATACTTAGAAAAAAAAGA---------------AAAATTATATTATAT---AGAATAATA---------CTAAATATAGGGGGCATACCCCCTTTACTAGGGTTTTTCCCTAAACTT------------ATAACA---------CTAACC---CTACTAATT---------------------------------------------AAAATAAAT---------ATA------ATTTTACTATGTTTACCTCTACTAACTAGAGCTATTATCAATTTATTTTTTTATTTACGT------------------------------CTTACCTATTTAGCTTTAGTATTA------------------ATAATCAAAAAAAAAAATGTATTTATATACAATTATAATACCTATAAAATTAAGAAGACTAATTATAAGCCTAGGTCCATTTAC---------------------------TCTAATTATATT------------------------------------------------------------------------------------------
>Nymphon_gracile
------------------------------------------------------------------ATGTCGTGAATAAAAATTTTTGTTTTATTTTTAATTACTTTATTAAGTATTAGTATAGGAGCT---------------------------------------TCT---------------------------------GTTAATACTCCTTTACCTTTA---------------------------------------------------------------------------------------------TGGTATTCAATGGAGTTAAATACTTCGGCTATTATTCCTATCTTA------------------------GCTTTGACTAATAAAATTGATAAAGGTATAGCT------ATAAACATATCAGTTATTAATTCTTTTTGTGCTTTAGTATTTGTT------------TTTATTTCTTTAAGTTTAGATTTATTTTTTTTTAAGGGTTCTACTGTTGAAATT---------------------------------------TTGTGTGTTATTATAATATCTTCTATATTAATAAAATTAGGTGTTTTTCCTTTTTGTTTTTGGTTTATT------------------------------------------------------------------------------------------------------------------------------------------------------------------------------------------------------------------------AGGGTTATAAAAAGAGTAAGATGGTTT------TCTTTTTTT------------------ATATTATCTTCTATTCAAAAAATATTACCT------------------------ATAGTAGTTTTAATTTGGATATTT---ATAAAAATTAATAATTTTTTATTAGTTATATTATTA------------------------------TCTTTA---------AATTCTATTTTAGCTGCTATAGGT------------------ACTTTAAAGACA---------AATTCTGTTAAATTAATTTTTGCTTTTTCTTCAATTAGTTAT---------------------------------------ACTAGTTGG------------------------TTT---ATTTTAGTCTCGTTTAATAGTTCAGTTGTTTGGTTA---ATAAGAATATTG---ATTTATATT------------TTAAATATAATATTTATTATTAAAATTATTAGGTTAAAAAAATTAAAAATA------------ATTAAGGATAGATTTAAAGAGAGA------------------------AGATTAGTATTAATT---TTTTTAATT---------TTAAATGTTGGAGGTCTTCCTCCTATATCTGGATTTGCTATGAAACTT------------TTTATA---------ATAAAA---ACTTTGATT------------------------------------------TTTAGGGGTTCT---------AATATAATTTTGATAGGAAGTTTTATTTTAATATTTTCTGCTATTTTAATTTTATTTAGTTATATTAAA------------------------------ATTATTATT------------------------------TCTTCTATTATAATTGTTTCAGTAAAAATATCTTGAAAAATTATTAATAATTTAAAAATAATGAAA------------------TTTTTTGTTTTTTTAAATTTATTTCTTCCTTTATTAGTTTTA------------------------------------------------------------------------------------------
>Nothopuga_sp.
------------------------------------------------------------------ATATTTTATTCTGTTAATCTATTATTTTTAACATTATTAACCTTCAGAACAATTATTACCGTT---------------------------------------TCT---------------------------------TCTCCTTCTTGATTTTGCATA---------------------------------------------------------------------------------------------TGAATAGGAATTGAAATAAACACTATAGCCTTCATCCCATTAATATAT---------------------AATCTTTATAATAAACTACCTACTGAAAGTGCC------TTAAAGTATTTCCTCACACAAACTTTCGCATCAATAATTATGTTC------------CTAGCAATTATTTTAATAATAACAAAAGATTTCTACTATTTAAACTCATCTTCA---------------------------------------------AATATATTACTTTTATCAACAGGAATTAAATCAGGAGCAGCTCCTTTTCACATGTGATACCCA------------------------------------------------------------------------------------------------------------------------------------------------------------------------------------------------------------------------TCAGTAGTAGAGGGGTTATCATGAAGT------CAAATTATT------------------ATATTAATAACCTGACAAAAAATTGCACCT------------------------TTAACAATAATGTCTATGACACAACCT---TCTATC---------GTCAATATAATTATGGTT------------------------------GTTTCA---------TCTTTAACTATTGGGCCTATTAGA------------------GCCTTCAATCAA---------ACATCAATTCGAAAAATTATAGCATATTCATCAATTACACAT---------------------------------------ATAAGATGA------------------------ATA---ATTATTATAATATATAATAGATCCTCCTTATGGATT---ACATATATGCTT---ATTTATTTC------------TTAACAACCATCATCATAATTATTTTTTTACAACTATTAAAAATCTACCAC------------ACAATACAAATTAATATGATCAACAACAAACAATAT------------TATATATTATTG------ACCAACTTT---------CTTTCTATAGGAGGGTTTCCTCCTTTATTAGGGTTTATTGCCAAATGA------------CTCATC---------CTAAAC---GAACTAATC---------------------------------------------AATAACAGA---------ATA------GTGCTTGTTTCCATTTTATTAGTAGTCTCTTCATGCATAAACTTGTACATCTATTTACGC------------------------------ATCATCCATCCTTCCATACATATA---------------AAAATAATAAACACCAAACTAACAATTATAATGCCCTCAACAACAATGTTTTTT---------------------CTAACAACAATCTCAATTTTATCTTTTTTA------------ATTATTTTATTA---------------------------------------------------------------------------------------
>Nothoaspis_amazoniensis
---------------------------------------------------------------------ATAATAATCCCAAATCTAATTTATATCTGATTCCTTATTTCATCAGTTATTATATCTTTT---------------------------------------TCA---------------------------------TCATCATCCATATTTTTTCTT---------------------------------------------------------------------------------------------TGAATATGCCTTGAAATCAACATAATAAGATTTATTCCAATAATA------------------------CATTCAAAAAACACTATATCCATAAATAGAATT------GTAACATATTTCCTAATTCAATCCACAGCATCATCTATCTTCTTA------------CTAACA---TCATTAATTTTAACAACTAACCTTATAACAATAAAA------TTT---------------------------------------TTATCAAATATAATTATAATTTCAATATTAATTAAACTAGGTATGTCCCCATTTCATTCATGATTACCC------------------------------------------------------------------------------------------------------------------------------------------------------------------------------------------------------------------------CAAATTAGAGAAGGACTATCCTATAGC------TCTCTTTCC------------------ATTCTACTAACAATTCAAAAAATAATCCCA------------------------TTATATATCTTATCCATCTTCACT---TCAAACTTA---------ATC---TCCATCTTTATT------------------------------ATCCTA---------AGAGCCACAATTGGTTCCCTTGGA------------------GGATTTAATCAA---------TTTTCAATCCGAAAAATTTTAGCATTCTCATCTATTTCTCAC---------------------------------------TTATCCTGA------------------------GTA---TCCACCCTATTAATAATTAACAGAAATTTCTGATTA---ACATATTTATTA---ATCTATTCA------------TTTATTATCCTCCTAACTATCAATTTCATTAACTACTTTTCAATAAATTTC------------CTTAATTTTAAAAAA---GAAAACAGAAATATAATC------------AATTTATTTATCACT---CTAATACTC---------CTATCCTTAGGGGGAATACCCCCAATAATCGGATTCATAATAAAATGA------------ACCGCT---------TTATCA---ATCATCATA---------------------------------------------AATCAATTT---------ATA------ACCATT---TCAATTTTTTTAATTATATCCTCCTTAATTAATTTATTCTTCTATCTCCGA------------------------------TTGTCTTAC------------------------------ACAATAATTCTAAAATTCACAACCTCATCAAAATGAAGAGCATCAGCTAGACACAACTTAATTTACATATTAATA---------TTTCAAGCTGTCTCAATTTTCCTACTCATCTCAATAATC---------------------------------------------------------------------------------------------
>Neoscona_theisi
------------------------------------------------------------------ATTATAGCTCAAAGTGTAATAATATTTTCATTATTTTATATTATGAGAATTATAATAACTTTA---------------------------------------AGG---------------------------------AGTAATGATTGAGTTTTAATT---------------------------------------------------------------------------------------------TGAGTTGGTCTGGAAATTAATATAATAAGATTTATTGCTTTAATATTT---------------------ATTCGTTCATCGAAGGGG---GTTGAAGCTTGT------ATAAAATATTTTTTTATTCAAAGTTTAGGTTCTGGAATTTTAATA------------ATAATATTTTATTCAGAATTTTTTTGATTTGATTATGTA------------------------------------------------------GTATTAGCTGTATTGAGATAT------------AAAATTGGTGGGGGTCCATTTTTTTTTTGGTTTCCT------------------------------------------------------------------------------------------------------------------------------------------------------------------------------------------------------------------------TCTCTATGTGAGAGATTGGAATGGGGT------AGATGTTTT------------------TTATTAATAACAATTCAAAAGATTTTGCCA------------------------TTGTTATTAATTTCTTTTTTGGTAAGAATATTTCTT---------------TGAATCATTATT------------------------------TTAATT---------AGAATTGTTGTTGGTGCTTTAGGT------------------TCAATAAATCAA---------AAGAGGATGAAGCGTTTAATAGCTTATTCATCTATTCATCAT---------------------------------------ATTGGGTGA------------------------ATT---CTTATAAGAAATTTTATTGGAAATATAATATGATTG---GTATATTTAATT---ATATATATT------------ATATTAATCAGAGGAGTTATATTAATTTTAATAAAGGATAACGTGTTAGAT------------GTTGGAAGATTATATAAAATTAGATCA---------------------AAATGAAGTTTTGTA---TTGGGAATA---------TTGAGGATAGGGGGTATACCACCCCTTCTTGGATTTTATTTAAAATGA------------TGGATG---------TTTTAC---TATTTAATA---------------------------------------------ATATGAGAT---------TTT------AGATTG---TTGTTTTTTATAGTTGTTATATCTGTATTAATATTTTATGTATATTTTCGT------------------------------ATTGTTTATGGATTAGTAATAGGG---------------GGTACAAGAATAATAAGATGAGAAGTGAAAAATAATAATGAAAATATTTTAGGGCTAGATATAATATATTTAATAGGGTTAAATTTGGGAATTATTTTGTGAGTATTTTTAGTA------------------------------------------------------------------------------------------------------
>Neoepitrimerus_platyclad_S138
---------------------------------------------------------------GTGTTATGAAGGCTAGAGAAAGCTCTAATTATATGATGTTACTTTACAATTTTTTTAATATTTTTA---------------------------------------TCT---------------------------------TTTAATTCAATATTTTTGTAT---------------------------------------------------------------------------------------------TGATTATTTCTTGAGTTAAACATGGTTTTATTTATTTTAATTATGTGATTATACAGG---------------AGATATAAT---------------TATTACCATTTACTTTTTTATTTCATAATTCAATCTTCTAGTTCAATTTTAATTTTA------------------------------TTACTAACTTTTAGTTCCTTCAATTATTTGGAATATTTG---------GAC---------------------TCATTCTTGTTTTCCATTTTG------CTTTTATTAAAAATGGGAGTATTTCCTTTTTATGAATGGGTAATC------------------------------------------------------------------------------------------------------------------------------------------------------------------------------------------------------------------------AGCACCTCTGCTTTTTTAAAT---GAC------AAACTTATA---------TGC------TTATTACTTAGTTTACAGAAA---TTTCCT------CTT---------------TTTATTCTTTTCTTTAAC---TTCTTT---------GATTCTAGATTATTT---ATTTTTCTT------------------------------TTAGTT---------AATATGATTTTTGGCAGTATTATG------------------GTCTTTATATCC---------TCTAGAATGGCACATATAATCATTTTTTCTTCTGTTTACTCA---------------------------------------ACTTTTTGG------------------------TTT---TTCTGCAGAGTTAGCTTAAGTTATACGGTCCTCATC---TTGTTTCTTTTT------------------------CAATACATATTTGTAGTCTGATCTTTGTTTCAAATT---------------------------ACGTCATTATCCCAGGAG------------------------------AAGAATATAATTTGTGTTTTCTGTGGA---------TTCTTTTTAATTGGAATGCCCCCCTTTTTTTTTTTCTTTATAAAGTTT------------TCCTCA---------CTAATG---CTTTTAATA------------------------------------------TCTGAATTGGGC------------------TTTTTGGCCCTAGTTTTAATCTGATTTAGCACTTTTGCTTCTTTTATAGGCTATATTAAA------------------------------TTTTTTATGAAAGGA------ATGCTTTAT---------------GATTATAGT---------------TTTTACAAAAATAATTACTCGTTTTTGATT------------------------AAAATAATCCTCTCTTTT------TTTCTTTTTAGAACACTGTTTGTTTTT---------------------------------------------------------------------------------
>Neocalepitrimerus_rosa_GX37
---------------------------------------------------------------ATGGGTAGGTCTTTATCAAGTTGTGTGGTTATGATAGGTTATTTAACCTCAATTTTAACAGGTTTA---------------------------------------AAT---------------------------------TTTTGTTCACCTTTTTTATTT---------------------------------------------------------------------------------------------TGGATTATTTTGGAAGTTAATATAGTTTCTTTGATT---------------TGTTTGATATCATCCCAAAAAACTACTCATGTTTCTAGCATAAAAGAACATCAGATA---TTTTATTTTTGTGTTCAATCTTTTGGGTCTTTACTTTTCTTA------------------------------ATT------------TCAAGCTTT---------TTATTG---------AGGAGATCCTTTATTTCGTCC---TGTTTA---------ACCAGGGTTTCTTTGAGCTTAAAAATTGGTATATTCCCATTTGTTAGGTGAGTTTAC------------------------------------------------------------------------------------------------------------------------------------------------------------------------------------------------------------------------AAAATTAGATCAGCAATAAAAAATTCA---------ACTTTT---------CTA------ATTTTAATAACTATCCAAAAA---GTGGTC------CTG---------------CTAAGATTTTATTTCAGTTTCATTAGG---------GTAATTAAATTTTTCGTTATTTTGACC---------------------------------------------AATTTGACTGTAGGAGTGTTCCTA------------------ATAATGCAAAGG---------AAAAGATTAAAAAATATCATTATTGCTTCTAGTTTATACAGA---------------------------------------TTAATTTGG------------------------GTG---AATACATTTTTTTTAGCCTCTATTGCATTATTTTTA---ATTTTTTTCTTT---TTTTACTTC------------TTATCCTTGAAATTA------------ATACTAGAACTT------TAT---------------TCCAACAATCGATCTGGT------------------------------AGTAATTTTAATTTAATAAATGTTTTA---------CTTTTTTCTATAGGTTTACCCCCTTTTAATCTTTTTTTCTTTAAATTA------------AGC------------GTTTTA---CAAGAAATA------------------------------------------ACAAGAATAACT------------------ACTCTTTTAGGCAGGTTAATTTGAATTTTTTCATTTTTAGCTTTAGTTGGTTATTTCATT------------------------------TATTTTTATAGGTTA------TTTTTTTGG---TTAAAACTTGACAAAAAATTAGTTAAA---------------TTAAGAGGTAGA---------TTA------------------------TTATTCGTTCTTTCATCTTGCATCTTAATCTTCACT------------------------------------------------------------------------------------------------
>Nalepella_abiesis_Z275
---------------------------------------------ATTTGGGATTGAAACTTTTCACTGAATATATCTAAT------CTAATATTGATCTGATTTAGACTG------ATT---TATTTT---------------------------------------TCT------------ACTTTTTTAACTATTTACTTAGATTCTACTTTTTTCTATACT---------------------------------------------------------------------------------------------TGGTTTTTTATAGAAGTTAATAGTTTGATCTTCATCTATATGCTCTATTTATCATCC---CCTTACTCTTCCTTTAGAGATATATATAGACATGATGGTTAC------TTTACTTATTTTAAATATCAAGGAATAGCTTCAGGCATTTATTTT------------------------------GTTTCAAGTCTCTGTTTC---------------AATTTTAACTGAGGAGTCACAGATATGGGAATTAATGTTCTTTCTATCTTGATGGCT---ATCTCATTACTAATAAAAATAGGTATACCTCCTTTCCATGGATGAGTATAC------------------------------------------------------------------------------------------------------------------------------------------------------------------------------------------------------------------------AAATTTCTTTCTTCTTTGAGATCATGG------TATTGTGTT---------TTT------CTGCTTTTTACTTTCCAAAAA---CTATAT------TTG---------------TATGGCGTG---------------------------TTAAGATTTTTTCCACAATTAGCTTTC------------------------------TTAGTTGCACTTTACTCATTGATAGTGGGGTCTCTTATG------------------TTACTTAACTCT---------AAAAGTTTGATAGATTTGTTAATTTCCTCTTCTATTTTTAAT---------------------------------------ACTTTCTGG------------------------TTC---GTTTTTTTCTCTGTATATTCAAATTTTCTCCTATAT---CTGTTCTTTTTT---TTGTATAGT------------TTTACTATTTAC---TACTTT---------------AGTCGTGCATCTAGAAAAAAATTCATTCCCTCCTCTTCTAAATTA------------------------------------ATTATGTCTTCATTC---------------ATCTTA------TCTTTACCCCCTTTTACTATTTTTTTTATAAAACTC------------ACCATT---------ATTAAC---ATTTTTATA------------------------------------------GAGATTTTATCT------------------ACTTTTAGGTTGGTTTTTATCTCTTTATTTATATTTATTGGGTTGTCTGGATATTTAAAA------------------------------TATTTTCATCAT---------ATA---------TATTCTCTTTTATATAATAAAGAAAAAAGAAATTTAATAGAA------------------ATGTTT------------------------ACTTATGTATTTCCTATTCTTATTTTACTTTTTTTCTATTTT------------------------------------------------------------------------------------------
>Mesobuthus_martensii
---------------------------------------------------------------ATGTTTTTGAGTCCATTGGTCATTTTATTTTTGTTTTTTATGGTGTTGGGGACTGGTTTGGCTGTT---------------------------------------AGA---------------------------------GCTTCTTCGTGGTTCATGGCT---------------------------------------------------------------------------------------------TGGGTGGGCTTGGAGTTGAATCTTCTCTCATTTCTCCCCGTGGTTTTT---------------------AGTGAAGGAGGAACGGGGAGAAATGAAAGAGGA------GTGAAGTATTTTTTTGTTCAAGCTTTGGCTTCTTTGTTAATTTTA------------GTGGGGAGAATC---------------------CTCCCTTTTTTTGTAGAAGGG---------------------------------TTTGGTTCTTTGTATGTTGTTAATTTTTCTTTGTTTGTGAAGTTAGGGGCAGCTCCTTTTCATTTTTGATTTGTT------------------------------------------------------------------------------------------------------------------------------------------------------------------------------------------------------------------------TCTGTGATGGAGGGATTAGGGTGGATT------GTTTGTTTG------------------TTGTTGATGACTTGACAGAAATTAGCTCCG------------------------TTGTTTTTGTTGTTAGGGTTTGAG---------------------GTGCTTTCTGTAATTTGT------------------------------TTGTGT---------TCTGTTTTGGTGGGGCTTTTGGGG------------------GGTTTCAATCAG---------GTATCTTTGAGGAAAATTTTGGCTTATTCTTCAATTTTACAT---------------------------------------GTGGGGTGG------------------------ATG---TTGGCAGGAATAGGAATTTCTTTGAAGATGGGAGGT---ATTTATTACTTG---GTGTATTTT------------TTTTTGAATGTTTTTGTGATTTTGTTGTTAGGGAAGTTGAAGGTGTTGAAG------------TTAAATCAGTTTCTTTTGAAAGGAGGAGGAGAG---------------AAGTTTGGTGTGTTT---TTGTTGATG---------TTGAGTTTAGGGGGATTTCCTCCTTTGTTAGGATTTTTTCCAAAGTGA------------GGTGTT---------ATTTTG---TCTTTGTTA---------------------------------------------TCTAGAAAT---------TTT------TTTCTT---ATGGTTTTTATGCTTTTTTCTTCTTTGGTAAATTTGTTTTATTATTTTCGT------------------------------TTGATGTATGGGAGATTTTTCTTG---------------AAG---------TTGAGAATGAAGGAGGGGTTAGTTTTTTTAAGTTCGAATATT------TTC---ATTTTTTTTGGGGTGTTGTTTTCAACATTTGGAGGGGTGTTT---TATCCTTTTTTGATGTTA---------------------------------------------------------------------------------------
>Mastigoproctus_giganteus
---------------------------------------------------------------------ATTTTTTTAAATTATTTTTTATTTTTGTTTATGTTACTTTTTAGAATTATTATTGCTATT---------------------------------------TCT---------------------------------AGAACATCCTGGTTCATTTTA---------------------------------------------------------------------------------------------TGATTAGCACTAGAAATTAACACTTTGTCATTTTGTGGAATAATCTTT---------------------TCTTGGAAAAGAAAAAATAGATCAGAAAGATCA------ATAAAATATTTTTTAGCTCAATCTTTCAGCTCAGCAATTTTTATT------------TTCTCAGCTATATGAAACTTTTCTAATTTTTTCCAGATTAATTCAACATTAAAC---------------------------------ACGCTATTTATTAACCTTATACTTATAATACTAGTTTTTAAATTAGGGATAATTCCATTCCACATTTGATTCACT------------------------------------------------------------------------------------------------------------------------------------------------------------------------------------------------------------------------ACCCTTCTTCCTAAGCTATCATGAGAA------AATTCATTT------------------ATAATTTTAAGTTTACAAAAAATCATTCCT------------------------CTTTGAGCAATTAACTCAATTTCTGATAAAACAATC---------CTT---ATTTTATGTGTT------------------------------ATTTTT---------TCAGCAATTTTATCCCCAATCTTA------------------GGATTTGGAATT---------TTAATTATTAAATCAATACTCGCTTACTCAAGAATTTCACAT---------------------------------------CTAGCCTGA------------------------ATA---ACAGCTTCTATAATGTATAATAGTAATATTTGATTA---ACTTATCTTATT---ATTTATTCA------------TTTACAACTCTTGCATTTTTATACCCCGCTTATTTTATAAAAATAACTCAA------------CTTAATCAATCCTCTTTCCAAAATCTAACCCTTTTTATA---------AAATTCTCTATCCTA---TTTTCACTA---------TTAAGAATAGGAGGTCTCCCCCCATTCTTAGGATTTTTCCCTAAATGA------------TTAATT---------ATTAAT---ATTTTATGG---------------------------------------------AATAGTCAC---------TTT------------ATTACACTAATTTTAATTGTATCAAGATTAATCAATTTATTTTTTTATACACGG------------------------------GTATCTTATGCCTCAATTTTTATT---------------TCATCAAATCCAAACAAAACTATATTCTTATCTTCATCAATCAGATCT------------------------------------TTATTTCTCTTAATTTCAACTCTAATATCCCCTTTTATTTTTCTATTTGTT---------------------------------------------------------------------------------
>Mahunkania_secundademo
------------------------------------------------------------------ATTTTATATTTGTATTATTGAATTTTTATTACAATTCTTTTATTAATTAATCTTATGGCTTTA---------------------------------------TCT---------------------------------TCTACTAGATTTATTATAATT---------------------------------------------------------------------------------------------TGAATATTTGCTGAGCTAAGAACTTACGTTTTTATTGCTTTTTCTTTAATG------------------AGTAAGATTGGCATAAATAAAATAGAATTTGCA------GTTATTTATTTAACTGTTAGATTTGTTTCTTCCTCTATTCTTTTA------------------------------------CTGTCATATACTATTCATACAGTTGACTTTTTCCCAAATTTTATTGTAAAGAATGATTACTTTAGTTTAGAAATACTATTAGTTAATTTATCATTTTTAATTAAGATGGGTATAATTCCTTTTCATAGTTGAATATTT------------------------------------------------------------------------------------------------------------------------------------------------------------------------------------------------------------------------TCTGTGGCACCTAAAATGAGTTGAATT------AGAATTTTA------------------TTAATATCTACAATTCAGAAAATTATTCCT------------------------TTGTGGGGTGTTATTGTAATTATAAATACATTTTTT------------AATGTTTTTATTGTG------------------------------ACTGTA---------ACAAGAATTTTAGTTATATTTTTA------------------CCTTTAAAATCT---------AAAAATATGTTTAACTTTTTAATAAACTCTTCTATTCTAAAT---------------------------------------ACCATTTGA------------------------ATT---ATTATATCTATATGTTTTTCTATTTTGTCTACTCTT---TTTTATTGTTCT---ATTTACTTT------------TTGTTGACTATAAGCTTGGTATTTCTTGTAAAAAGATTTCAGTTAAAATCT------------TTTTCTAGAATTTTT---------------------------------AATAATAATTTCTTA---GTTTTAATA---------ATGTCTTTAATTGGAATTCCTCCTTTAATCGGATTTTTTTCTAAAATA------------AATTCT---------ATTATA---GCTGTAATG------------------------------------------TCTTTAGGGCCAGAGTTTTCATTAAATGTTAATGTTCTTCTGGTTTCTTTAGTTGTCTCTACTACACTAATTTCATATATATATATGAAA------------------------------TTAGTCATC------------------------------CCCTCAGTAATACGA---ATAGATAAATTAAACTATTCTTTAAAATTTGGTAAAAATGACTATATAGAAACAATAATTTTTCATTTTACTTCTTTATCAATTTTAGTTTTGGCAGAAATATTTTTT------------------------------------------------------------------------------------------
>Liphistius_erawan
------------------------------------------------------------------ATGCCCTTTCCTAAT------TTCTTTTTCTTTCTTCTTATGTTTAGAATTATTTTCGCAGTT---------------------------------------AGA---------------------------------TCTACCTCATGATTTCTAGTA---------------------------------------------------------------------------------------------TGAGTGTCACTAGAAATCAATACAATCAGATTTCTAGCATTAATTTTT---------------------AATGAGAATAATAAATTCTCAAGAGACTCTTGC------TTTAAATATTTCTTTGTCCAATCAATTTCTTCATCTGTCCTCATT------------TTCTCGTCTCAA---------TAC------------ATCTTTAATTTCAACATA---------------------------------------TTTCCAATTCTAATAACCTTAGCCATTATTCTTAAGCTCGGAGCTGCACCATTCCATTTTTGGTTCATT------------------------------------------------------------------------------------------------------------------------------------------------------------------------------------------------------------------------TCTATAATACAAAACTCATCTTGAATT------CCCTGCTTA------------------ATTCTCTCTACCCTTCAAAAATTTATCCCT------------------------TTATCATTACTT---------CTTATAAGAAATTTT------AAATTCATAAACCTGTTTATT------------------------------TTCTCC---------TCTGCCATTATGGGAAGAATCGGT------------------GGCTTAAATCAA---------ACTAACTTAAAATCTCTGCTAGCTTTCTCCTCTATTTCTCAT---------------------------------------ATTGGCTGA------------------------ATA---TTAAGAACTTTAAATACATCTTCTTTATTACCTTTA---ATTTATTTATCT---TTATACTCT------------TTTCTAATCCTTCCTATTATTTTCATTTTCAATAAATATTCACTAATT---------------TCTTCCAAAATAATCAATAGCCTTCCCAAACGG---------------GAACAAACATTCACATTTACTTTACTT---------CTATCATTAGGAGGGGTTCCCCCTTTACTAGGGTTTTTCCCTAAATGA------------ATAATA---------ATTTAT---CACCTAATT---------------------------------------------CATACATCT---------TTT------ATAATC---CCAATTATCTTGATCTTATCATCAATCCTAAACCTCTATTTTTACATTCGT------------------------------ATTACTTAT------------------------------GGTGTCATCCTAATAAATTCTACTTCCCCCTCTCCTAATCTCCTCCCATCTTTTCCTACCCCTCTACCAATC------------GCACTATCCCTT---TCTTTACTTACTCTCCCCATCTTCCCGTTTATTTAT---------------------------------------------------------------------------------
>Limulus_polyphemus
---------------------------------------------------------------ATCCTAACTCTTCCCATTATCAACCTATTCTCCTTACCACTCATTCTAGGGACAATAATCACAATG---------------------------------------AGA---------------------------------TCTTCTTCTTGACTTATAGCT---------------------------------------------------------------------------------------------TGAATAGGCTTAGAAATAAATCTAATAGGATTTATCCCACTTATCTCT---------------------ACCCATTCAAACAAACGAGCCTCAGAAGCATCT------CTTAAATATTTTCTTATTCAAACAATTGCTTCCTCCACATTTCTA------------TTCTCC---------------------------TTTTTATTATCATCTTCCTTC---TCTATTATTCAATTCACTATAATAACCCCATGAATAATTCCTTTCATAGTTATTTTAACCCTAAGAGTTAAACTAGGAGCTGCCCCCTTCCACATATGACTTCCA------------------------------------------------------------------------------------------------------------------------------------------------------------------------------------------------------------------------ACAGTCGCAGAAGGATTATCTTGAACA------AATTGCCTC------------------ATTTTAATATCATGACAAAAAATAGCCCCC------------------------CTCTCCATCATCTCCATAATTTTTCCAAAAAATCCC---------CTCATTATTATCATCGCC------------------------------ACCCTT---------TCTGCAATCAGAGGATCAATAGGG------------------GGATTAAATCAA---------ACATCTCTCCGAAAAATTTTAGCCTTTTCATCTATTTCTCAT---------------------------------------ATAGCATGA------------------------ATA---CTTTCCTCTATACTAATCTCAAAAATATTATGATTA---TTTTATATTTTT---ATCTACTCA------------ATTATTATTTCTTCAATCATCTTATGTTTTGCCCCCTTCAACATACTCCAC------------ATTAATCAAGTTTCCACAAACCAAAATAAAAAACTT------------AATTCTCTCATCACC---ATTAATCTC---------CTTTCTCTAGGAGGATTACCCCCTTTTCTAGGTTTTTTACCAAAATGG------------TTAATC---------ATATTC---TATTTACTT---------------------------------------------CAAATAAAC---------ATA------TTCCTCATAGTTTCAATTCTAATCATCTCAACTCTCATCAATCTCTATTATTATACTCGA------------------------------ATTTCCTATTCCTCACTACTCTTA---------------------ATCAATTCAAACAATAAATGAATAAAAACAAAAACACCA---CCATTA------ACAAAGCAACTTCCACTTTCCATAATCTCATTATTTGGTCTGATCACCTCAATATTAACATTTACCTTATTA------------------------------------------------------------------------------------
>Leptotrombidium_deliense
------------------------------------------------------------------------------------ATTTTTGCTGCTACTTTAATTTTAGGAACACCTGTCTTAGCTTTA---------------------------------------TCC---------------------------------ATTGAAAATTGGGTGTTCCTT---------------------------------------------------------------------------------------------TGAATATTATTAGAATTGAGGAGAGTAGGATTTATTATCTTTATAAAG---------------------AGCCTAGAAATA---------AGA---------------ATAATTTATTTTTTGACTCAAACTTTTGGGTCGATTATAATTCTA------------TTTCACTTAGTGTTTTGAAAAGAAAATATGTTTGTTCTTTTTAGGATTTCTCCT------------------------------------------TATTTTTTAATT---ATTGGTTTAATTTTAAAACTGGGAGTTGTACCAATACACCAATGATTTTTA------------------------------------------------------------------------------------------------------------------------------------------------------------------------------------------------------------------------AATGTGGGAAGAAAAATCAAAAAATGA------GCCTTATTT------------------ATGTTAATAACAATGCAAAAAGTAATTCCA------------------------CTTTTACTTTTTAAAGTCCTTCTCAAAATAGGGGTA------------ATTCCAGGTGTTGCC------------------------------CTTCTT---------AGGGCCATTTTTGGGGTATTCTTC------------------CAGCTTGGAGTT---------TATAATTTAAAAAAATTAATCTTATATTCTTCAGTTGTTAAT---------------------------------------ATAGGTTGA------------------------CTA---ATTTTACTTTCTTCCTTTCAAATAACTTTTTTACTG---ATTTTCTTCCTT---TTATATTCT------------CTTATACTATCTCTTATTGTCCCA------------------------TTT------------ATTAGAACTCAT------------TCGGCG------------------------GAGATAGTT---TTGGGATTT---------ATATCATTAGCAGGTATTCCACCTTTACTTGGATTTTTTAGAAAACTG------------ATCGCT---------TTAAAA---CCCTTTACA---------------------------------------------ATTTGAAGG---------GAA------ACCTGA---GGGTTCTTACTATTAATTCTAAGAGTAATTAATACTTTTATCTATTTTCGA------------------------------GTATTTATG------------------------------AGATTTGGATTAAAA---GCT------CCCACTCTTAGATTACACACATTTCGAAAACCCCTATGAAAAATT------ATCCTTTTTATTCAAATTGGATTTTCTATAATTTTCATGATTATT---------------------------------------------------------------------------------------------
>Leipothrix_sp._Z372
---------------------------------------------------------------------------ATTAGTTTTAATATTGTATTAGTAATTTATTTTTTATCCTTATTTTTGTTTTTA---------------------------------------AAT---------------------------------TTTTTTAGAAGATTAATATTT---------------------------------------------------------------------------------------------TGAATTCTTTTGGAAATTAATATAATTATGTTTGTGATAGTGATAAATTTAGCCAAT---AGAAATTATTGATTCTATACCAGGCAAGAAATTAATCAAAGA------TTTTATTATTTTATTGTCCAAACTTTTGGATCTTTTCTAATAATT------------------------------TTT------------AGTCTACTCTTAAGGAGACAATTA---------CAT---------TCAAACTTTATTTGT------ATCTTAATTTCCTTGTCTATTATTATCAAAGTGTCAATGTTCCCTTTTCATTCTTGGATGTAT------------------------------------------------------------------------------------------------------------------------------------------------------------------------------------------------------------------------CAGTTAGCAAGTTATGTGAAT---AAA------TTAATTTTT---------TTT------CTTCTTTTAACTGTCCAAAAG---ATTCCC------TTG---------------TTGATTTTTAGGTACAGT---ATTAGA---------ATTGATAATATTTTT---TTTTTATTT------------------------------ATTGTT---------AGAGCTATTGTAGGAAGATTGTTT------------------TTGATAAGAAGT---------AGAAGTATGGTTTATTTATTAGTTTCTTCATCGCTTTATTCT---------------------------------------TCTCTTTGA------------------------AAT---TTTATTTTTTTTTTCTTGAATAGATTAACTTTTCTT---TTCTTTTTTTTT---AACTATACT------------TTTTCTATTTTATTTTTAATTAATTCTAAAAGTAATTTTCTTATC------TTA---------GAGATTACTAGTTTTATA------------------------------GATAAATTTAAAATCACATTAATGTTT---------TTAATGCTTTCAGGACTTCCTCCTTTAAGTATATTCTTTTTTAAGTAC------------TTTCAT---------ATAGTT---TCATTATTC------------------------------------------CCTTATATAAAT------------------AAATTTTTGTTTATTGCTTTGTGGTTGGTCACCTTTTTTAGATTTGTAAGGTATTTCTTA------------------------------TTTTTTTATAAATCTGTTTTATTTACATCA---CTAAAAAGATTTTATTATTTAGAAGTTAAT---------------TTCTTGATAGAAATCTTTTTA------------------------GTTCTTTTTTGTTGTTAC------TGTTTTTTTTTTTTA---------------------------------------------------------------------------------------------
>Leipothrix_sp._S83
---------------------------------------------------------------------ATAGTGATCTTGTTTGCACAAGCCTATTGTTTAGTTTTATCTTCGGTATTAATTTTGCTT---------------------------------------TCT---------------------------------AGAGATTGCCTATACATATAT---------------------------------------------------------------------------------------------TGATTATTAATGGAAGTCAACCTGTGTTGCATATGTTTCTTAATCTTTAAGAAATGT------------------TATCATGAAGGAACGGTTAATTTAAATCTCGGCCTATATTATTTTATCATTCAAAGGTTAGCTAGAGCTGTTTTTTTG------------------------------GTT------------AGGACTTCACGTCAGGGATATACT---------GCG---------------------------CATTTGTTTCTAGCTATTTCTATAGGGATCAAATTAGGAATCTGGCCTTTTTATTTCTGATACTTT------------------------------------------------------------------------------------------------------------------------------------------------------------------------------------------------------------------------AATTTTGGGATACAAGTCGAT---TCC------ACAACTCTT---------TTT------ATTGCCTTAACTTATCAGAAG---CTTCCT------TTT---------------TTATTGCTAATATTTTACATAGTACAT---------CAAGCAATTTTAATC---TTATTTTTT------------------------------CTAGTT---------AACATGGGTATTGGAGTGGTTAAT------------------TTATTAAAATCT---------GAAGGCATTGTATTCGCCCTACTTTCTTCCTCCATTTATATG---------------------------------------GTTATATGA------------------------ATG---TTTTTGTTTTATTGTTCATGGGACATCTTTTTATTG---GGGTTCTTTCTT---ATGTATGGG------------GTGTGCGTTTATTTATTGTGCCGCTTCAAAACTTTGGAGTTCTGA------------------------------AGTACT------------------------------TTTGAATTGTTACTGACCTGTTCAGCA---------GTCTTCCTGCTAAGGCTACCTCCTTTTTCTCTGTTCTTTTTAAAATAT------------AAAGTA---------CTAGAA---ACTTTGTGC------------------------------------------TACTTTTTTACT------------------TTAAGTCTGATAAGATTTGTTATATTCTTTACTTTTTTATCTTTGGTAGGGTATTCGAAA---------------------------ATGTTTTTCTTC------------TTCTTTTTAGAAAATTTCAAAAACTATCAAGAGAACAATTACCTCCCTCATTATAGTGGGCTCGTTACCATGGTAGGG---------------------------------------GTTGTGTCTGTTTTCGTTTTTATTATT------------------------------------------------------------------------------------------
>Leipothrix_c.f._sabinae_HEN4
ATTAAACTAAGAGCCTTCAAAGCTTTAAATTTTGATCTTGACTCTTTAAGGAGTTTTAATAGTGTGTTATGAAGGCTAGAGAAAGCTCTAATTATATGATGTTATTTTACAATTTTTTTAATATTTTTA---------------------------------------TCT---------------------------------TTTAATTCAATATTTTTGTAT---------------------------------------------------------------------------------------------TGATTATTTCTTGAGTTAAACATGGTTTTATTTATTTTAATTATGTGATTATACAGG---------------AGATATAAT---------------TATTACCATTTACTTTTTTATTTCATAATCCAATCTTCTAGTTCAATTTTAATTTTA------------------------------TTACTAACTTTTAGTTCCTTCAATTATTTGGAGTATTTG---------GAT---------------------TCATTCTTGTTTTCCATTTTG------CTTTTATTAAAAATGGGAGTATTTCCTTTTTATGAATGGGTAATC------------------------------------------------------------------------------------------------------------------------------------------------------------------------------------------------------------------------AGCACCTCTGCTTTTTTAAAT---GAC------AAACTTATA---------TGC------TTATTACTTAGTTTACAGAAA---TTTCCT------CTT---------------TTTATTCTTTTCTTTAAC---TTCTTT---------GATTCTAGATTATTT---ATTTTTCTT------------------------------TTAGTT---------AATATGATTTTCGGCAGTATTATG------------------GTCTTTGTATCC---------TCTAGAATGGCGCATATAATCATTTTTTCTTCTGTTTACTCA---------------------------------------ACTTTTTGG------------------------TTT---TTCTGCAGAGTTAGCTTAAGTTATACGGCCCTCATT---TTGTTTCTTTTT------------------------CAATACATATTTGTAGTTTGATCTTTGTTTCAAATT---------------------------ACGTCATTATCCCAAGAG------------------------------AAGAATATAATTTGTGTTTTCTGTGGA---------TTCTTTTTAATTGGAATGCCTCCCTTTTTTTTTTTCTTTATAAAGTTT------------TCCTCA---------CTAATG---CTTTTAATA------------------------------------------TCTGAATTGGGC------------------TTTTTGGCCTTAGTTTTAATTTGATTTAGCACTTTTGCTTCTTTTATAGGTTATATTAAA------------------------------TTTTTTATGAAAGGA------ATGCTCTAT---------------GATTATAGT---------------TTCTACAAAAATAATTACTCGTTTTTGATT------------------------AAAACAATCCTT------------------------------------------------------------------------------------------------------------------------
>Keiferella_guanegouensis_QH1
---------------------------------------------------------ATACGCCGCGTTTACTCTCTAAAATTTCTGACAATTGGAGTAGTTTACCTTTCTAGAATTCTCTTCCTATTT---------------------------------------AAC---------------------------------TCTCAGTCTTTCTTCCTATTT---------------------------------------------------------------------------------------------TGGTTGTTCTTGGAGTTAAATCTTCTATCTTTCTTATGGCTAACCCTTTATTTTTCT---------------GAGTCAGATACGGGGGAGATCAGCTCCCAACAGGCTCTTCTCTATTTTGCCATTCAGTCTTTGGGTTCTTTTCTTTTACTG------------------------------ATAGGG---GCTAGAGGAGGGCAGTCTACTTCTTATGAC---------CAT---------------------TCTTTTTGCTTTCTTATATCTATAGGCATCGTTCTAAAATTAGGATTGTTTCCTCTACATGGATGAATTTTC------------------------------------------------------------------------------------------------------------------------------------------------------------------------------------------------------------------------AAGATTTCGGAGGGTATAAAA---ATC------TTTCCTTTT---------ACA------ATGCTCTTAACTTTTCAAAAA---CTGCCG------CTA---------------TTCTTGATCCTTTTTGGG---GCAGAA---------GTTGGAATAGCGTGC---ACTATTTGC------------------------------ATCTTA---------AATCTAGTTGTAGGATCTATTTAT------------------GCTTTCTTCAGA---------AAGAATATCGAACACCTTCTGGTGTCATCTTCCATTTATACA---------------------------------------ACTCTCTGA------------------------TTT---TATTTAGTCTTTCAGAAAGGATGCATGGGTTTCCTC------TTTATATTTGGATCTTACGCG------------GCTTTCATAGGATTGCTGCTGCATAGAAGAAGGGTT---------------------------TTCAAAAGTTCA---TAC------------------------------AACTCGGGCTTGCGTATTGCGGGTACA---------AGCTTCCTTTTGGGTATGCCACCTTATAGATTATTTTTTCTTAAATTT------------CAGTCT---------TTAAGC---ATTATGCAC------------------------------------------GCTATGATGTCC------------------CCTTTTTTTGTAACTATTTGTTGATTAATTGGATTTTTCACTATTCTCGCCTATCTTAAG------------------------------TTTTTCTGGATATCT------TGTCTGTCCAGTAAAAATAGAATCAATTACTTT---------------AGCCCTAAATTTTTACATTCCTTCTCGCTT------------------------CTTATTATGTTTAGGCTA------CTCTTATTTTATCTC---------------------------------------------------------------------------------------------
>Ixodes_holocyclus
---------------------------------------------------------------------ATTAATATATTAAACTTAATTCTTTATTGAATTTTAGGAATATCTATTATTATAAGATTT---------------------------------------TCC---------------------------------ACTAATTCTTGATTTTCGTTT---------------------------------------------------------------------------------------------TGAATTTCTATAGAAATTAACATAATAGTTTTTATTCCTTTAATA------------------------AATTCAAAAAATTTTTTAACATGTAATAGTATA------ATTAATTATTTCATTATTCAATCCTTAGCATCTTCAATATTTTTA------------ATTTCTTCAATTTTATATTTTATT---------TTTTTAAACTCT------ATT---------------------------------------TTTTTTTATATTATTATTTTCTCTATTTTAATTAAAATAGCCTCAGCCCCTTTCCATATATGATTTCCT------------------------------------------------------------------------------------------------------------------------------------------------------------------------------------------------------------------------CAAATTAGAGAAAATATCACAATAAAA------TCTTTCTTT------------------TTGTTATCTACTTTGCAAAAAATAATTCCT------------------------CTACAAATTTTAACTAATTTCAAT---AATCAAAAA---------ATT---ATTATTTTTATT------------------------------ATTTTA---------TCGGCAGTAATTGGAACTTTAGGG------------------GGTTTTAACCAA---------ACCTCTATCCGAAAAATTTTAGCTTTCTCATCAATCTCCCAT---------------------------------------TTAGGATGA------------------------ATA---ATAACCTTAATTATAATTAACCAATATTTTTGAATT---GTTTATTTCATT---TTATATACA------------ATAATTATTTTTAAAATTATTATT---------CATATAAAAATTAATTTT------------ATTAATTCAATCAATAACATTCACACAAAAATAATAACTAAACAAAATAAATTTCAATTATTT---TCAACTTTT---------CTTTCTTTAGCAGGATTACCCCCTTTCATAGGTTTTTTCATAAAAATA------------TTTAGT---------ATTCTA---ATCATTATT---------------------------------------------AATAAAATT---------CCT------TGAATT---TTATTAATTTTAATCCCTTCCTCACTTGGAAATATGTATTTTTATACACGG------------------------------ATTATATTT------------------------------CCTATAATTATATCATATAATTCCTTTTTTAAAAATTATAATAATTTTTCGATGAAATCATTAACTTTTTTTTTT---------TTGAACACTTTAACTTTTATTATAATCTTCCCTTTTGTTCAAATATTA------------------------------------------------------------------------------------
>Humerobates_rostrolamellatus
------------------------------------------------------------------------------------------------ATCCTACTTTTTATATCTTCGATTTTATGTGTA---------------------------------------ACA---------------------------------ACTAATTCATGAATTATAATC---------------------------------------------------------------------------------------------TGAGTTCTTCTAGAAATAAACACACTAGCATTTTGCACCCTCATAAAA---ACCTTT---TCAAAAGAAAAAAAAAGGATA---------TCAGAAATAAGA------ATGAAATACTTTATTATTCAATCCGTTTCTTCTGGCCTTCTACTA------------TTTTCATCCATTTCAATAAAAATACAACACAAAACTTTTAAGCTCATA------------------------------------------------ACGATATTCGCTTTAATTGCGCTATTAATTAAGATGGCTGCCTCCCCGTTCCAACAATGATTTGTT------------------------------------------------------------------------------------------------------------------------------------------------------------------------------------------------------------------------AACATCGTAAAAAAATCCAAAAGGAAA------AACGGAACC------------------ATCTTGATAACTTGACAAAAACTTGCACCT------------------------GTCTATCTAGTACTTTATCAAGCGAAGATTTTTGTT------------TGGCCA---TTCTTG------------------------------ATTTTA---------TCAAGGTTTGTAGGGGCTCTGTCA------------------CAAATAAACAAA---------AAAGAACTAAAAGAGATTATAGCTTTTTCATCGGTATTTAAT---------------------------------------TTAAGATGA------------------------ATA---CTGCTAGCGATCACATTCAACACAAAAATTTTCCTC---CTATTTTCACTG---ATTTACTGG------------GTGTCAGTAATCATAACTATATATATTATCAAAAAGTCCAAAATAAAACAA------------ATTAATTTATCGCATAACATAACAATAAAA------------------AAATGAATTATTCTA---ACAGTGATC---------CTAAATTTGGCTGGGATCCCCCCACTTGCAGGATTCCTAGCAAAATGG------------GTAGTG---------TTCACC---GAAGGGTTA---------------------------------------------GCCCAAATA---------TCAATT---TTGGTA---GTGTCAGTTCTTCTTGTAGCAAGTAGAGTAAATCTTTACATCTACATACGA------------------------------ATAATTAAC------------------------------AAAGATGTTATAAAC------AACACAAGGTATGAGCAAAAAAACTATTCAAAAACACACAAGGTAATAACAAAAGTAATTTTAGCC------ACAAACTTTGCGCCGATATTAATACTAGCAATT------------------------------------------------------------------------------------------
>HK8_20200104
---------------------------------------------ATGATTACTATAACCTATTTATTCACACCT---------------------------TACATTCTTTCTATTATTTCTTTTTTT---------------------------------------TTT---------------------------------AGATTGGAGCCTTTTTTATTT---------------------------------------------------------------------------------------------TGGATTATCATAGAGTTTAACTTACTGACATTAGTATTTGTTTGTTTC---TTTTTT---------------GACCTGTGGAAAATGATGTTTCATGAAGAATATATTTTATTTTATTTTCTAGTTCAGTCTTTTTTTAGGTTTATTTTCCTG------------------------------TTT------------AGAATTTATATTTCTGATACTTATAAGATCGTTTCA---------------------------CACATCATGTTTATTTCTTCAATAATTGGAAAATTAGGAATCTTTCCTTTTCACTTTTGGATTTTA------------------------------------------------------------------------------------------------------------------------------------------------------------------------------------------------------------------------AAGATTGCTGATTCTTTTAACTTCTTT------ATTCTACTA---------ATA------GTT---TTATCTATTCAAAAA---ATTCCT------ATG---------------TTTATTATTTTTTTTAAT---ATGAGC---------TTTAGAGAGGCTTTTACTATCTTACTT------------------------------------------TTTTCTTCAATCTTTGGAAGAATTATA------------------GTTAATTTCACT---------TACAAATTGAAAAATGTTTTAATTTTTTCTTCTATCTCTTCA---------------------------------------TCTTTTTGA------------------------GTT---TTAATTATTTATAGATATAGAAATTTCTTCTATTTT---GTTTTCTTTTTT---ATTTACACT------------CTCTTTATTTTCAGGATGGTTTTTAGGGGGAGGGCTATTACG---------------------------TTGGAAAGTTTA------------------------------TTATTTTTT---------------------------ATATTTATTTGTGGTTTGCCTCCTTTTTCCTTGTTTTATTTCAAAATT------------TATATT---------TCTAGAATTATCCCTATC------------------------------------------TTAAGAGTTAAT------------------TCGATCTTTTTGGTTTTT---TGGGTGATGAGTCTAGTTTCTCTATTTGGTTACACTAAA------------------------------TATTTCTAT---------TCTAGATTTTTTCATCTTAACTAT---CCTTATTTAAAGGATGAATTT------CTGTTTAAAAAAATATTTAATTTGACT---------------------------ATTTCTTTTTTTTTTTTGATTTTTTTAATATTT------------------------------------------------------------------------------------------------
>HK3_20191031
---------------------------------------------------------------------------------------------------TTGTATAGTTTTAGTTTATTATTTTTCTTA---------------------------------------AAT---------------------------------TATAACAGAACTTTTATATTT---------------------------------------------------------------------------------------------TGATTAATGACAGAAATAAATTTAATCCTTTTTATTATAATAATGGTA---AGATTT---ATAGAAATA---ACTTATAAACAGGAGTTTTATGATTTAGTA------ATTTTTTATTTTTTTATTCAATCTATCAGTTCTATTCTACTTCTT------------------------------AGA------------GACTTTTTTTTTTCTGGTGATTTT---------TAT------------ATTTTCAATTGT---AATTCTATATTTTTATTAGCTTTATGTTTAAAGTTAGGAGTTTTCCCATTTTTTTTCTGAGTTTTT------------------------------------------------------------------------------------------------------------------------------------------------------------------------------------------------------------------------AAACTTTCTGATTATTTGAGT---CTT------TTTATTTTC---------TGG------TTAATTCTAACATTACAAAAA---ATTCCT------TTT---------------TTTTTAGTTTTCTTTAGA---AATTTT---------AATTCCTGAATAATT---TTAGTTTTA------------------------------ATTTTT---------TCTTTTGTTACAGGTTCAATTTTA------------------ATTTTATTTTCT---------AAGAGGTTTTATTTTATAATAGTTTGTTCTTCAGTAATATCA---------------------------------------AGATTTATA------------------------ATT---TTTTATATTTTTAATTTAGACTTTTTTTTTTTCTTA---CTTTTTTTTTTA---TTTTATAGA------------TTAAGATTATATTTATTATTAAAAGCTTATTCTAAGGAT------------------------TTCAATTTTAGACTTAAT------------------------------ATATTGATTAGGTTATTT---TTATTT---------AGGTTTTTTCTAGGGCTAAGACCCCTAAGTTTATTTTTTTTTAAACTT------------AATATT---------ACAGGA---TTTATCTCC------------------------------------------CTTTATTTCAGA------------------AATTTAGAATTACTTATTTTTTGATTTTTTAGGTTTTTAGCTTTGTTTGGTTATATAAAA------------------------------TTTTGCTATAATCTG------TTCTATAGA---GGTGGGAATTTCTATTTCTATAGTATTGGT---------TACGAAAAAAAAATTATCTTTTTTTTC---------------------------CTAACGATGATTTTT------TTTTATGTCTATTTAGGCTAT---------------------------------------------------------------------------------------
>HK3_20190627N10
---------------------------------------------------------------------------------------------------TTGTATAGCTTTAGTTTATTGTTTTTCTTA---------------------------------------AAT---------------------------------TACAATAGAACTTTTATATTT---------------------------------------------------------------------------------------------TGGTTGTTAACTGAGATAAATTTAATTATTTTTATTATAATAATGGTA---AGATTT---ATAGAAATA---ACTTATAAACAAGAGTTTTATGATTTAGCA------ATCTTTTATTTTTTTATTCAATCTATCAGATCTATTCTTCTTCTT------------------------------AGA------------GACTTTTTTTTTTCTGGTGATTTA---------TAT------------ATTTTCAATTGT---AATTCTATATTTTTATTAGCTTTGTGCTTGAAGTTAGGAGTTTTCCCATTTTTCTTTTGAGTTTTC------------------------------------------------------------------------------------------------------------------------------------------------------------------------------------------------------------------------AAACTTTCCGATTATCTGAGT---CTT------TTTATTTTT---------TGA------TTGATTTTGACATTACAGAAA---ATTCCT------TTC---------------TTCTTAGTTTTTTTTAGA---AATTTT---------GATTTTTGGTTAGTT---TTAGTTTTA------------------------------ATTTTT---------TCCTTCATTACGGGTTCAATCTTA------------------ATTTTATTTTCT---------AAAAGATTCTATTTTATAATAGTTTGCTCTTCTGTGATATCT---------------------------------------AGATTTATA------------------------ATT---TTTTATATTTTTAACTTAGATTTTTTTTTTTTTTTA---CTTTTTTTTCTT---TTTTACAGG------------TTGAGAGTATATTTATTATTGAGACTTTATCGTAAAGAT------------------------TTTAATTCTAGATTTAAT------------------------------ATACTGATTAGGTTATTT---CTTTTT---------AGGTTTTTCTTAGGATTAAGGCCTTTAAGTTTATTTTTTTTTAAATTT------------AGTATT---------ACAGGA---TTTTTTCCC------------------------------------------CTCTATTTTAGA------------------AGGTTAGAATTGCTTATTTTTTGATTTTTTAGATTTCTAGCTCTATTTGGATATATGAAA------------------------------TTTTGTTATAACTTA------TTTTGTAGA---GGTGGGAATTTCTATTTCTATAGTATTGGT---------TACGAAAAAAAAAATATCTTTTTTTTC---------------------------CTAACGATGATTTTT------TTTTATGCCTATTTAGGCTAT---------------------------------------------------------------------------------------
>HK3_20190627N9
------------------------------------------------------ATTAGTAAAAATAATGAAGGTTTGAATATAATTGTAGTTATAATTCTTTATGCATTTAACTTATTATTATTGACC---------------------------------------TCA---------------------------------AGAAGAGAAATTACATTAATT---------------------------------------------------------------------------------------------TGAATTATACTAGAAATAAATATACTACTCGTCTGTTTAATATATATCTGATCCTTTAGAAGAGTCAAAGTTAATACTTCTTTCAACTTTGTG------------TTT---TTTTATTTTTTTTTTCAATCTTTAGGATCTTTGACTCTCCTT------------------------------TAT------------TATTTTTTCTACTCTAATTTAAAC---------AGATACCCATTAGTAAACTCT---GGTTTA---------ATTTTCTTAGCCCTCACTCTAAAAATAGGTTTGTTTCCTTTCCATTTCTGACTAAAA------------------------------------------------------------------------------------------------------------------------------------------------------------------------------------------------------------------------CGATTA---------GTAAAAGAAACT------TCTTACTTT---------TTAACATCAATTCTTTTATCAGTGCAAAAG---ATCCCC------TTG---------------ATTGTCTTATCGTGATCTGTTCTACCT---------ACTCAGACTGGGATGATAGTAACTCTA---------------------------------------------AATTTGGTGGCTGGGTGCATCATA------------------CTTCTGGCAAGG---------AAAACCTTAGAAGAAATGATAATTTCTTCTTCTGTTTACACT---------------------------------------ATCTTTTGG------------------------CTT---CTTTCTAGAGTAGTTTTAGGCATAGATTTTTTTTTA---GTATTTATTTTA---TTTTATTTT------------TTCAGATTTTTCATT------------TTATCATCTTTGAGTAATAAA---------------AATAACAATAATGGTGAA------------------------------TCTTTGATTTTAAAAATCCTAATTCTG---------TCATTTTTTTTAGGTTTACCTCCTATGTTTTTTTTTTTTTCTAAAATT------------TCTACTATTTTTTTAATTGTT---TGTGAGCTC------------------------------------------AACTTCTAT---------------------------------TTGTTATTATGAACATTTACTGGTCTATCAACCCTGGCTTATCTTAAT------------------------------TTT------------------------------------CTGCTGAAAAAATTATTGGAGTACAATCCTAAAATTATTTCCTCAAAAAAAATATACTAT------------------------CCTTACATTCTACCTATTCTTTTTCTTTTTTTTTTTTTTTTT------------------------------------------------------------------------------------------
>HK2_20190627
---------------------------------------------------------------------------ATAGAACAACAATTTTTTATAAGTTTTTACTTTATTTTTATATTCATGTTTTTA---------------------------------------AAT---------------------------------TCTAACACTATAATTTTTTTT---------------------------------------------------------------------------------------------TGGATCCTTATAGAATTAAATATAATTTTGTTTTTATCTTTTTGCCAAAAAGATTAT---TTATGC------AAAATAAATTTAAAATTTTTTAATAAAAAT------TTCTATTACTTCGTTGTGCAAAGGTTGGGCTCAGTTATATTTCTG------------------------------GTC------------TCTGTTCTTCTTAGGCCTATAGAT---------AAT---------ATGAAAGAAGTTATA---GAGATTCTTATTTGTGTTACTTTAAGATTGAAGTTAGGTATTTTTCCTTTTAGATTTTGAAGATTT------------------------------------------------------------------------------------------------------------------------------------------------------------------------------------------------------------------------AATTTTGGGGTAGGATTAGAC---AGA------TTGAGATTC---------TTT------CTATTTTTAAGATTTCAAAAA---TTACCT------CTG---------------TTAATAATTAGACTAAAT---TTAACT---------TTTAATTCAATTTTT---TTGATTTTT------------------------------GTACTT---------AATACTCTTTTAGGTGGTTTTAAA------------------TTAATTTTTTCT---------AAAAGTTTAAAAGATTTATTAATTAGTTCTTCTTTATACAAT---------------------------------------ATTTTTTGA------------------------ATA---TATTTTTTTTTGGTGTCGAACTTAATAACTTTTTCA---CTTTTTTTTTTT---AACTATACT------------TTTTTTATTTTTTTAATTTCTAAAAAAAACTTGAAACAAAACTTA------------------AATGAAAGAGTTATAATT------------------------------AATAATTTGGTGCCAATAATTACTTTA---------TTATTCTTGCTATCCTTGCCCCCTTTAAGTACTTTCTTTATAAAATTT------------TACTCG---------ATTAAT---TACTTCAAT------------------------------------------AATTACTTAAAT------------------TTAAATATTTTCTTATTAATTTTTTTAAGGGTTTTATTATCTTTGGTAGGTTACTTTAAT------------------------------TATTTTTTTAACACA------ATTTTTTTT---TTCAAAAATTTTTATTACTCTCTTTCTAGC---------------TACAAAATAAGTTTAATTTTA------------------------------------------------ATAATATTTTTTTTAGGGTTGATTATTGTAATGTTT------------------------------------------------------------------------
>HK1_20190627
------------------------------------------------------------ATTATAATTTCGATGTTCATAATAGCATTAATCAACTTAAAATACTTGCTCATTTTATACATTATGATA---------------------------------------GGA---------------------------------TTACCTAACTTATACACTCTG---------------------------------------------------------------------------------------------TGGGTAACCATAGAGGTTCAAACTATACTTTTCATTTTAATAATATCTTATTCAAGA---AATAAAATAATGGAAGTAAAAGAAAAGAGAGGAGAAATA---------TTATTATATTTTTTGATCCAAGGAATTGCCAGTATAATCTTTTTA------------------------------ATGACAATCATATCACAAAGGGTAGAAATATACTCCTTA---------AGG---------------------------AAAATTTTAATAACTGTGAGAATTATGATCAAATTAGGAGTATACCCTTTTCATTCATGAATTTTT------------------------------------------------------------------------------------------------------------------------------------------------------------------------------------------------------------------------GAAATATCAAAATACATCGAA---GAC------TATCCTCTT---------GCA------CTTTTATTGACTGTACAAAAA---ATTCCT------TTG---------------CTTATAGCCCTTGTAATT---ATCAAA---------GACCAAACTTCCAAC---ATATTTTTC------------------------------TTATTA---------AGAATAGCCTTAGGGTGTAAAATG------------------ATCGATTGCAGG---------ACAACAAAGAAAGAAGTATTAGTATCGTCTTCCGTCTATAGA---------------------------------------ACAGGTTGA------------------------ATA---TATTTATTAGGCTTATATTCCTTAAATTGTATGATT---TGAGTTTATATA---ATATACGGT------------ATATTTTTGTTTGCCATTCTTAATGAAAAAGAAAGA---------------------------AAAATGAAGCTACCT---------------------------------------GTGATAATAGCAATATTATTC---------TTATTG------GGCCTACCTCCTATTTCTATATTTATGCTAAAACTA------------ATATCA---------GTAGAA---CTTGTAATT------------------------------------------AGATACCTATCA------------------GGTTTATTTTTGGTAGTAGTAATGTTAAGAACGTTTTTAGCTTTAATTGGGTACTTAAAA------------------------------TTTTTTTTAAAA---------GTAGTAAATAATAGAGCCGCCTTGAAAAGAATCGTG---------------------ACAAAAAAGAAAAAATTTCTT------------------------------------------------ACAATAATCCTAATC---------------------------------------------------------------------------------------------
>Histiostoma_blomquisti
------------------------------------------------------------------------------------------ATAATAACCACCTTAGCCTGTACCACTGTAATAGGAATA---------------------------------------ATA---------------------------------AGAGCAACATGAACAACAGTA---------------------------------------------------------------------------------------------TGGCTAATAATAGAAGTAAATACTATAGCAATATGCTATATACTATCAGTAGAC---------------TCAAATAATAAAAAAATAAAAAACATGAATTCA------ATAAAATACTTTTTAGTACAGATGTTAGCCTCATCCTTTATTGCA------------ATTATAGTGTCACAACAAATAACAAACAACAGC------------------------------------------------------------ACTGAGCTATTACTAGTAATGTCCTTATTGATTAAAATAGGAGCGTGACCTTTTCACTATTGGCTTATA------------------------------------------------------------------------------------------------------------------------------------------------------------------------------------------------------------------------AGAATAATATCCACAATTAAATTAGAAAATAAATCTACACTA------------------TTATTAATGACTTGACAAAAAATTTTACCA------------------------AGGTCTATCCTAAGGGTGATAACCCTAGACACAAAAACAAAAATAATAGTTCTAACTCTTTCG------------------------------CTAATA---------AGACTAATACTACCACTAGTAAAA------------------ATAAAACAT------------ATAAAAAACAGCATAATAATAGCACTTTCCTCTTTACATAAC---------------------------------------AACAGATGA------------------------ATC---CTAATCTCTGCTATTATTTCGTTTAAAACTTTAATT---ATCATACTAATT---CTATACTCA------------AGAGCAATAATAATAACAATAAATACATTAAGAAAAAAAAGTAACTCTATG------------ATAAATAGTATTCCA---------------------------------ATAATACTAAGTTCATTGGCAATAATA---------GCAAATTTAAGAGGGATACCCCCTATGTCTATATTCTGGATAAAAATC------------ATAGTA---------ATTATA---GAATCTATT---------------------------------------------CAAAAATCG---------ATAAGAGCTAGAGTA---ATAGCACTATTACTAACCATATCCTGTGTTATACTAACAATTTATCTAATA------------------------------ATGATAATC------------------------------CCCATATTTATAAAGTACAACAACAAAACCCAAAACAATAAAGGAATGGAAATAAACAACTCAATAAAAGCTATGCTTCAAGTATCACTATTATCAACACTAGTTATAATAATAGTTAAAGTAAGA------------------------------------------------------------------------------------------
>Heterometrus_longimanus
---------------------------------------------------------------ATCTTC------CCCTTACATTTATTGTTTTTGATCACTTTGGTGTTAGGGAGATTAGTTGCTATT---------------------------------------AAT---------------------------------GCTTCTTCTTGGTTAGTAGCT---------------------------------------------------------------------------------------------TGAGTTGGGTTGGAAGTTAATCTTCTTTCTATCTTACCTGTTATAGCT---------------------GTGGAGAGGACTAGGGGGGCGGCTGAATCTTGC------TTAAAATATTTTTTAGTACAAAGAATGGCTTCATTAATTATTCTT------------ATTTCTTCAGTT---------------------TTTGTATTTACTTCAGTTCTT---------------------------------TTTATAAGAGTCTCTTTTATTTTTATTGGTTTAAGTATTAAATTAGGGGTGGCTCCTTTTCATTATTGGTTTCCT------------------------------------------------------------------------------------------------------------------------------------------------------------------------------------------------------------------------ATGGTGTTAGAGGGGTTGGGTTGGTGG------AGATGTTTA------------------TTATTAATGACTTGGCAGAAGTTGGCGCCA------------------------TTGTTTTTGTTGAGTTTTGTGAAG---------------------ATGTTGTTTGTATTGGTT------------------------------ATGTTA---------ACATCTTTGGTAGGGGCTTTAGGG------------------GGTTTTGGGCAA---------ACTTCTATTCGAAAGATCTTAGCTTTTTCTTCAGTTAATCAT---------------------------------------GTAGGGTGA------------------------ATG---ATAGCTGGGTTGTTGTGTGGGGTCTGGGTGGGGATG---GTTTATTTTGGA---ATTTATTTC------------TTTTTATCTGTTTTAATTGTTATTAGTTTGTATTCATTTAAAATATTTCAT------------TTAAGACATGTGGGGGAGAGCTCTTTTTTTTTA---------------AAAATGGTTCTTTTA---GTTAATTTC---------TTGTCTTTAGGAGGAATGCCCCCCTTGTTGGGGTTTTTTCCTAAATGA------------TTTGTT---------ATGGAG---AGGTTATTG---------------------------------------------TGGGAGTTT---------TTA------ATATTG---TCTGTTGTGTTAATTTTTTCTTCTTTGGTTAGACTTTATTTTTATTTACGG------------------------------CTGATATATCCATCATTATTATTG---------------AAATATATTGGTAGAGAGGCGGAGACCGGGGTTGGGTGGTATATAATCGGTGTA------GTTTCTTTATTTTTTCTTTCGAGA------------GGAGGGTTTTTTTGTTACCCCCTCCTCTCGAATCTT------------------------------------------------------------------------------------
>Hermanniella_granulata
------------------------------------------------------------------------------------------ATTTATTCTACTCTTCTCTTAGCTCCTCTCTTATGCATC---------------------------------------ATT---------------------------------TCTAACTCTTGAATTAGAATA---------------------------------------------------------------------------------------------TGAATTTTACTAGAAATAAGAACCCTAGCCTTTGCTTCTACCCTGAAGCACTCAACC---AAATCCCCAAAGGAAAAGAAT---------ACAGAATCCAGC------CTAAAATACTTCATCATCCAGTCCATCGCATCCAGTCTCCTAATT------------ATATGCGCCATTAAAACTAAAATACTTGAGTGGGCCACTCCATTCCTC------------------------------------------------TTA---------GTGACAGCCCTTACAATCAAAATAGCAGCTGTCCCCTTTCATGATTGATTTGTA------------------------------------------------------------------------------------------------------------------------------------------------------------------------------------------------------------------------AAGCTCATATTAGGTTCTAGTTGAAGC------AACATAATT------------------ATCCTATCAACTTGACAAAAATTAGCCCCC------------------------ATCTTTCTGAGTTCGTTCCAAAAAATAAAACTTTTG------------GTTCCA---TTCATC------------------------------CTACTC---------TCTGCTTGAGTGGGGGCAGTCACA------------------CAAATAAATAAA---------AAAATAACATCTGAAATCATAGCCTTCTCGTCTATTTTCAAT---------------------------------------TTAAGATGA------------------------ATT---CTTACCGCAACTATAATTAATTTTACCCTTCTATTT---CTATTCTTAATG---TTGTACTGG------------GCATCCACTCTCACCGCTATATGACTTCTAAAATCTCTAAACATAACGACC------------CTTACCTCAACATGGGGGATCGCTCTATCA------------------AAACTGACACTAATT---ATGATTTTC---------GCCAACCTAGCGGGGGTACCCCCGCTAGCAGGTTTCATCGGGAAATGG------------CTCGTG---------GTACGA---GAGAGTCTC---------------------------------------------CTCTACAGG---------CTTTCT---CTCCTT---ACCACATACCTCCTTGTCACTAGTGCTGTAAACTTCTTCGTTTATCTCCGA------------------------------ATAATCACC------------------------------CCTCTCCTTCTT------------TCTTCTCCCTTCACCTCAAATACATGGGCCGTCTCCCAGTCCTCTTCCTGGGTACCCCTGTTCTTCACCCTGCCGTCCCTGACGTTAATTTTT---------------------------------------------------------------------------------------------------
>HEN32
---------------------------------------ATTAAACCATTGTATCTACTCCCCCCTACCGGAATGATTAGAAATATTTATTTATGATTTATTTATTTTTTTAGCCTGATATTTTTCCTA---------------------------------------ACT---------------------------------AGATCTTCTCCTATTACATTT---------------------------------------------------------------------------------------------TGGCTGTTTATAGAAATTAATATAATTTCGTTGATTTATTTA------TTTTTTACT---CTAAGAAAT---AACGAAGATTTCATCCAA---GTTGGA---------TTTTATTATTTTTTAGTCCAATCTTTTGGGAGTTTACTGTACCTA------------------------------GCA------------GGAGTTCTAGTAAAAGATATTTTA---------GTA---------------GTTTATCTT---GATTTGATCTTGATCATATCTCTTTGTCTTAAAATTGGTATTTTTCCTTTATTGTTTTGAATCTTA------------------------------------------------------------------------------------------------------------------------------------------------------------------------------------------------------------------------AAATTGAGAAGTTCTTTGAGC---TCC------AATATAGTT---------TTT------ATTCTTTTAGTTTATCAAAAG---GTTCCT------ATG---------------TTTTTGTTACTTTACAAT---TTTTTT---------TCTTCAGAAATTATT---TTTCTTCTT------------------------------TTTCTT---------TCTTTTCTTACAGGTTGTCTTTTT------------------ATCTTTTTCAGG---------GATAATTTGAAGACTCTTTTAGTTAGCTCTTCTATTAGTAGT---------------------------------------TCTTTCTGA------------------------GTA---ATATTTCTTCTTTTAGAAAGACCTAGCTCTTACTTT---CTTTTTTTTTTC---TTCTACGGT------------TGTAATATT------------TTTTTTTTGCTTCAAAATTTAGAT------AAAACTCCGCTATCTTCTGTCAGAAAG------------------------------------------------TCAGTATATTTT---------ATATTTGTCTGTGGGTTGCCTCCTGCTTCTCTTTTTTTTTTTAAGTTT------------TATATTTCTTCCTTTCTTATA---ATAACATCT------------------------------------------AGCCTA---------------------------TTTCTTTCTTTTATTTTTTGATTCTTTAGATTTCTCTGTCTTATTGGTTACACAAAG------------------------------TTCTTGTTTTCTGGC------TTATTTAGG---GACTCTTTTTGCTATTTAAAGAAAGAAATT---------CGTTTTCAAAAAATATCTCTAGGA---------------------------CTTTATGCTGGTTTATTT------TCTTTATTTTTT------------------------------------------------------------------------------------------------
>HEN23
------------------------------------------------------------------------ATGACTAGCTTCCTTTACGGACTAATCTTATATATAGTAAGTTTTTTCGTTTTTTTT---------------------------------------AGG---------------------------------AATTTAGATCCGCTTATATTT---------------------------------------------------------------------------------------------TGAATTTTGATGGAATTGAATCTTGTTTCTTTTGTTTTTTTACTTAGAATGGAAGTT---TTAGATAGA---AAGGGATTTTTGAAATCTTTGGAATTAGGA------TTGTTCTATTTCCTGGTCCAATCTTTAGGAAGAATGGTTTTTCTT------------------------------TTT------------AGGATTTGTTTAAGTGACTCAGCT---------TTT---------------CTTTTTTCA---TCTTTTCTTTTTTGGATTTCTATTAGGCTCAAGATCGGGATCTTTCCTTTATTTTTCTGGATCTTC------------------------------------------------------------------------------------------------------------------------------------------------------------------------------------------------------------------------TATTTAGGAAGCTCTTTGGGA---TCT------CTTTCCTTT---------TCT------TTAATCCTTACTTTTCAAAAG---GTTCCT------ATA---------------TTTCTTGTTTTATTTAAC---TTTAAC---------TCTCTTTTTAACTTT---GTTTTTATT------------------------------TCTCTC---------TCTCTAGTCTCTGGGAGGTTTTTA------------------ATTTTTAATTCT---------TTTAGATTGGTTCCTCTTCTTATTTCTTCTTCTATTTCTAGA---------------------------------------AGAATTTGA------------------------GTT---TTCCTTCTCTTTTCTATTGACCTAAATCTCTATTTT---TTTTACTTCTCT---GCTTATAGT------------TTGGTCGCCTTCTTA------TTAGTCTATTCTTTAAAGCTTAAT------CCTTGCAGCCTAGGAATTATTGAGATT------------------------------------------------CTTTCA---TTC---------GCTTTTCTAGGCGGCTTGCCCCCTATATCTTTTTTTTTCTTTAAATTT------------ATAATT---------TTT------AACACTCTT------------------------------------------TCTCTATCTAAT------------------TTTTGAATTTTTCTTTTTATCTGATTCTTTAGAATTTTTTGCTTGTTAGGTTACACCAAA------------------------------TTTTTTTTTAAGAGG------TTTTTTTAC---AAAATTTCTCCCTATTATACGCAAAAAATT---------TGTAAAAAAAAAAGCTTTATAGTTGTA------------------------ATAGGGTCGGGATTTTTG------CCGCTCTTTTACGTTTAT------------------------------------------------------------------------------------------
>HEN13_MT2
------------------------------------------------------------ATGATAGTTTTAATGACTAGCTCCCTTTACGGTCTAATCTTGTATGGGCTAAGCTTTTTGGTTTTCTTT---------------------------------------AGA---------------------------------AACTTGGATCCTCTTATGTTT---------------------------------------------------------------------------------------------TGGATCCTGATAGAAGTTAATCTTGTTTCTTTTGTTTGTTTAATTAGAATAGAAGTT---TTAGATAGA---AAGGGATTTATCAAAGCTTTGGAATTAGGA------TTGTTTTATTTCTTAATTCAGTCTATAGGAAGAATGATTTTTCTT------------------------------TTT------------AGAATTTGTTTAAGAGACTCAGTT---------TTT---------------TTCTTTTCA---TCTTTTTTGTTTTGGATTTCAATTAGGCTTAAGATCGGAATCTCTCCTTTATTTTTCTGGATCTTC------------------------------------------------------------------------------------------------------------------------------------------------------------------------------------------------------------------------TATTTAGGAGGCTCTTTGGGA---TCT------CTTTCCTTT---------TCT------TTGATCTTGACTCTTCAAAAG---GTTCCT------ATA---------------TTTCTTGTTTTATTTAAT---TTTAAT---------TCTCTTTTCAATATT---TTGTTCATT------------------------------TCTCTT---------TCATTGGTTTCTGGCAGGTTTTTA------------------ATCTTCAACTCT---------TTAAATTTGGTTCCCTTACTGGTTTCTTCCTCTGTTGCCAGA---------------------------------------AGAATTTGA------------------------GTG---TATCTTCTTTTCTCTATTGATTTGAGTTTCTATTTT---ATTTATTTTTTA---GTTTATAGC------------TTAGTAGTATTTTTA------TTGGTTTATTCTTTGAAATCTCAC------TCATGCAGTTTAAGAATTATTGAAATC------------------------------------------------ATATCA---TTT---------GCTTTTTTGGGGGGTTTGCCTCCCATATCTTTTTTTTTTTTTAAATTT------------ATAATT---------TTT------AACACTTTC------------------------------------------CCTTTCTCTCAG------------------TTTACCGTTTTCTCCCTTATTTGATTGTTTAGAATTTTTTGCCTGTTGGGTTATACTAAA------------------------------TTTTTTTTCAAGAGA------TTTTTTCAT---AAAATTTCACCCTATTATAGGCAAAAAATT---------TGTAAAAAAAAAAGCTTTCTAGCTGTA------------------------ATAGGGTCCAGATTTTTG------CCCCTTTTTTTTGTTTAT------------------------------------------------------------------------------------------
>Hemiscolocenus_sp.nov._Z394
---------------------------------------------------------------ATGACTAGAAATATCACAGGTAATCTTGCTCTATGGGGATATGTTTTATCTTTATATTTTTTCGTA---------------------------------------TGT---------------------------------TTTAACTCAACTCTCATTTTT---------------------------------------------------------------------------------------------TGACTTTTAATAGAATTAAATTTAGTTCTTTTTATCTTGATG------------------ATAGCTAAAGACTCGACAAGAAATATTTTTATTAATTGC---------TTATTCTATTTTATAATCCAATCTATCGGTAGGTTAATTTTTTTA---------------------------------------------TCAAGAATAATCGAAGAAAATTTT------------------------GGGGGTTCTATAACGGACATGTTATTAATTTTTTCTCTAGCTATCAAAATGGGTATATTTCCATTCCACACTTGATTATTT------------------------------------------------------------------------------------------------------------------------------------------------------------------------------------------------------------------------AAAATTTTTCCCATAATGGGT---TTA------AAAACCTTA---------AGA------ATCATGTTAGTAGCACAAAAG---GCACCT------TAT---------------CTTTACCTATTAAACGTC---CTCAGA---------CCAAAAAACTTAATT---TTATTTATA------------------------------GCGTTT---------AATGCTTTAGCAGGGTCAATAATA------------------GTGGTAAAAAGA---------AAAAACATGAAAGAAATAATCTTGTCTTCATCTGTTTACATA---------------------------------------AATTTATGA------------------------GTC---TGATTAACAATTGAAATTAGAATGCTTTTGTTTTTT---GTAACTCTAATT---ACATACCTC------------ACTTTTACTTATAAAATT---TTATCTATAGAGTCAAAAAGAAGG------AACTATTCAGAAAGAGCCCTTCCAACAATG------------------------------AAATGAGTCACTATA---------GTT---------CTTTTCATTGTGGGTTTACCCCCAATAAGCTTGTTCTTTTTCAAATTT------------TTTTCT---------ATAAAA---TTTATTGTG------------------------------------------GAGAATTGCAGT------------------ACACCTGTGTGCATCATACTGTGAGTTTCAGTCTTCTTATCCACCATGGGTTACTTAAAA------------------------------ATTTTTTTAAAAAGA------GCAAATTTAATTAAATCTAGGTTAAAAAAAAGAAAAGAAAGAATTAAATTTAGAACTTACTTTTTTTTATTAACTTGGGGGACACTA---------------------------------------ATTTTGGTGATAGCA---------------------------------------------------------------------------------------------
>HC3_20190110
------------------------------------------------------------------------------------------ATTCTTTCTATTTTTAGATTA------TTTTGCTTTATA---------------------------------------AAT---------------------------------TACTTGAGTTTC------------------------------------------------------------------------------------------------------TGATTCTTCATAGAAATTAATATGCTTATATTTATTGTTTATATGTTTTGTTTCGAT------------CGAGTATCAGGTGAGGAGATCTATAGAGCTACAGGCTATCTTTATTACTATATGTTAAATACTTTTGTTTCTATTTTTTTTATG------------------------------GTT------------GGATTTATC------ACT---------------AGGCCCGATCTATTCTGATCGGACCATTTAGACGGAATCGTAAGTATTTGCTTGATGTTTAAACTAGGTATATTTCCTATACATCTTTGGGTTATC------------------------------------------------------------------------------------------------------------------------------------------------------------------------------------------------------------------------AAAGTTTCT---CACTTAGGG---AAT------TGATTCTTC---------TTT------TTAGTCTTGACTCTTCAGAAG---TTCTAC------GTT---------------TATTCAATTTGTTTTTCTTTCATAGAT---------TCCTATATCTTTATTTTTTTACTTTTA---------------------------------------------TCTTCTTTTTTTTCTACTTTTTAT------------------TTATTCCTCAGA---------CGAGACTTTTTAGAGCTTTTAGTTTATTCAAGTATTTACACA---------------------------------------AGATTTTGATTTTTTATAATTTACCTATCTAGAGGC---GAGCTTTTCTCTCTA------------TATTATATT---ACGTTTTACATA---TTATTTACT------------TTAATCATCTTTGTT------------AACAAAAACTCT------------------------AGAGGTTTGAGCATA---------------------------------------CTCAGAATTAATCTGCTGACT---------TTGTTCCTTTTGGGTCTTCCTCCTTTTGGTTTTTTTTTTTCTAAAGTT------------TACGCT---------GTGTCAGAATTTTTAATA------------------------------------------AATGGTTTAAGC------------------TTTTCCAATTTCACTTTGGTCTGGTTAATAGTTTTTATTTCTGTTTTAGGGTACTGCAAG------------------------------TTTCTGTTTTGGAAT---------------------------------------------------------ATTCGTGGAAGATACCCAGTCTATTTCTCCAACGCCACTTCTGATTCATCCACCCTTGTTTTT---------TTTTTCATTTTTCTCTTTTCCACTTTTTTATTTCTTTTTCAAGGTAAGCTATAT---------------------------------------------------------
>Haemaphysalis_bancrofti
------------------------------------------------------------------------ATTTTTTTTAAAAATTTAATAAAATGAATAATTATATTAACAATTATTATTTCAATT---------------------------------------TCC---------------------------------TCAAACAATTGATTTATTTTT---------------------------------------------------------------------------------------------TGGATTATAATAGAAATAAATATATTAGTATTTATTCCTATTTTA------------------------AAAATAAACAAAATAGAAAGCTCAAATAGAATA------ATTTCATATTTTATCATTCAATCATTTTCTTCTATTTTGTTTTTT------------ATAAGATCTTCAATAATATTAATAAATTCATTTATA---------------ATT---------------------------------------AATGAAACTTTAATTAACATTTCATTAATAATTAAATTAGCCATAATTCCATTTCACTCTTGACTAATT------------------------------------------------------------------------------------------------------------------------------------------------------------------------------------------------------------------------TTAATTAGGGAAACTCTAGATTATAAT------TCATTTATA------------------ATTATTATTACTATTCAAAAAGTAATTCCT------------------------CTTTTTATTTTAGATAAAATAAAA---AGAGGAATT---------ACA---TTATTGATAAGA------------------------------ATTTTA---------TCAATTATCTGTAGATCAATTATA------------------ATTTTCAACTTA---------AAACTTTTAAAAAAAATTTTAATCTTTTCATCAATTTCTCAC---------------------------------------TTAAGTTGA------------------------ATA---ATTATTGTTATATTTTCTTCTAGAAACTTCTGAATA---TTTTATATAATT---ATTTATTTT------------TATATAATTTTTATACTTGTTAAAATTTTAAAAAAAATAAATATTAGATCT------------ATTAACTCTTTAATA------AAAATTAAAGGAAATGAT---------AAAATTAGAATAATC---GTTTTGCTT---------TTATCATTAGGGGGTATACCCCCTTTCATTGGATTTATTATTAAGTTT------------TTAGCA---------ATTTTA---ATTATTATT---------------------------------------------AAATACTCA---------GTA------ATTAGT---ATAATCATCTTAATTTTATCTTCCCTAATTAATATTTTTATTTATATACGA------------------------------ATAATTACA------------------------------CCAAGACTAATAATATTTAACAAATTAAATATTAATTTTAATTTTTTAAAAATTATA---------AAAAATTTT---------ATTTTTAGAATAACTGTAATTTTTACTTTTTTTATAATTAAT---ACAATCTTT------------------------------------------------------------------------------
>Habronattus_oregonensis
------------------------------------------------------------------ATTTTTATTCCTTCTGTTTATTGTTTTTTGTTTTTATATTTAATTAGATTTGCAGTGGTAATA---------------------------------------AGT---------------------------------GGGGAAGATTGATTTTTGATT---------------------------------------------------------------------------------------------TGGCTAGGATTGGAAATTAATATAATGTCTTTTTTGATTTTAATTTAT---------------------CGGCGCTATAGATTAGGAGTTGTTGAGTCGTGT------ATGAGGTACTTTTTTATTCAGAGATTAGGTTCCGCCATATTAATT------------AGTTTATTTTATTTGGGTTGAGACTATTTAGGCGGGGCT------------------------------------------------------GTTGGGTTAATTTTAAGATAT------------AAAATTGGTGCAGGTCCTTTTTTTTATTGATTTCCG------------------------------------------------------------------------------------------------------------------------------------------------------------------------------------------------------------------------TCTGTATGTGGAGGGTTAGAATGATTT------TCTTGTTTT------------------GTATTAATATTATTTCAAAAGATTCTTCCT------------------------ATTCTATTGATTTGTATATTTATTCATTGGGTATTA---------------TGATTAGTGATT------------------------------ATTATT---------AGTTTAATTGTTGGAGTTTTTGGA------------------TCTTTTAATCAA---------AATAATATTAAGCAATTGCTTGCTTATTCTTCTATCCATCAT---------------------------------------TTAGGTTGG------------------------ATT---TTAATAATCGTAATGAAGGAAAATTATGTGTGGTTT---TTTTATTTAATA---TTGTATGGA------------GTTATTTTATATATAGTAGTGGCGTTATTAATTGATGATGAAATTGTGAGT------------TTAAGAATGGTTTACAGGTGTAATAAA---------------------AAGGTATGATTTATT---GTTAGAATA---------TTAAGAATGGCGGGGATGCCTCCTCTATTGGGATTTTATTTGAAGTGA------------ATAGCT---------CTATTA---AATATTGTT---------------------------------------------AATTATAGT---------ATA------GTTTTT---CTTATATTATTGGTATTTTCTTCAGTTATTATGTTATATATTTATGTTCGC------------------------------ATAATTTATAGCGTAATTATAAGA---------------GGAGGTTTAGAAATATCTTGGATATGAGATATAAATATATTATATAATTATAAAATTGATTTATTAGGAATGATGGGTGTTTTAGGAGGGTTATTAGTATTTATAATGCTAATTGGA---------------------------------------------------------------------------------------------------
>Grandiscapitis_camelliae_YN453
------------------------------------------ATAACATTTCTGATTGAATTAAAAAAACTAAAAATAAAAAAATTTCTAATAATAATATCGTATTTAACAACAATTTTAATAATATTA---------------------------------------AAT---------------------------------TTTTCTTCATTTTTTTTATTT---------------------------------------------------------------------------------------------TGAATATCTATAGAATTAAATATAATCATATTAACTTTTATAATTAACAATAGCATAATAAGAATTAAAAAAAAAACA------------TTTAAAACCGAAAGATTT---TACTATTTTTGTATTCAAACTGTTTCATCAATAATA---TTA------------------------------ATA------------ATATTATTT---------CTAAAT---------AAAAACAATTTATACAGAAGA---AGCTTA---------GTTTTATGTATTATTTTATTTAAATTAGGATTGTATCCATTTTCGAGATGGTATCTA------------------------------------------------------------------------------------------------------------------------------------------------------------------------------------------------------------------------AAATTATGCAACAATTTATACAATAAT------TATTCATTG---------GTA------ATTATCTTAACTGTACAAAAA---CTAAGA------ATT---------------TTTTTAATTTTATTTAACTTTTTTAAC---------TACTTGATATTAATTTTTGTTTTATTA---------------------------------------------AACTTAATTTACGGAACAATTATA------------------ATAACCAAAGAA---------AGATCTATAATAATATTTATAACATTCTCATCTATCTACAGC---------------------------------------TGTTTATGA------------------------ATA---TTAATAAGATACATAATCTCGACAAAGTTTTATATA---ATCTTCATAATT---ATTTACTCA------------ATACACATCTCCATA------------TTTTTTGAAATGATCTTTTAC---------------ATAAAAAAAATAGAAATA------------------------------AAAATTATAAACATCCTAAGAACAATA---------ATTTTTTTTGTGGGTGTACCTCCCATAAGATTTTTCTTTGTAAAATTA------------ACA------------ATTATG---AGAAAT---------------------------------------------AACTTTATAAAC------------------TTATTATTAAATATCTTAATAATAATAGTTATATTTATCGCTTCAGCATCTTATTTTATA------------------------------AAATTTTTTCACATA------ACAATTATGAATATAAAAATAATAAAAAAAAGAATTAAA---------------ATAAATTTCAAAAATTTTTTAAAA------------------------ATAATAATATTATCTACATTTATATTAATTATAATATTT---------------------------------------------------------------------------------------------
>Gaeolaelaps_aculeifer
---------------------------------------------------------------ATTTTTTTTCATTGAGTTTGGCTCCTCTGTTTCACACTATTAATTATTTCACCTTCAATCAGAATT---------------------------------------TGT---------------------------------TCATCAAATTGGTTTAACCTT---------------------------------------------------------------------------------------------TGATTTTCTTTAGAAATTAATCTAATTAGATTTATTTTCCTAATATTT---------------------AACCCTAAAAATAATTTTTCTATTAATGGAACT------ATAAAATATTTTATTATCCAAAGATCCTCAAGAACAATCTTATTT---------------------------------------------------------------TTTGTAATTTTACTTTCAAAACCATTTCCCTTAAATGACCTATTCTGAATCTTTATACCTCTTTCAATAAGATTCAAACTTGGACTAAGTCCTTTTCATTTTTGGTTAACA------------------------------------------------------------------------------------------------------------------------------------------------------------------------------------------------------------------------GATGTCGGAGAAAGCTTAAGATGACTA------AATTTTTTT------------------ATTTTCAGAACATGACAAAAATTCATCCCT------------------------CTATTAATTTTATCTTTTTGTCCATTTATTTTATTA---------------AACTTTTTTATT------------------------------ATTCTT---------TCTTCAATTTGTGGTTGTATCCTG------------------ATATTTAATCAG---------ACTTCTTTACGAAAAATTTTAGTTTTTTCAAGACTTATCCAC---------------------------------------ATATCATGA------------------------ATT---ATTATTATTTTACCTAGAAATAACCTTAATTGAATC---TTCTATTTCATT---ATTTATTCT------------CTTACTTTATTAGGATTTCTAATTCAAAATAAAAATTTAGAAATCAACTCCACATTTCAACTTTTAAATCAAAATAAATTTAAT---------------------------AAAATACTTTGACTA---TTTATATTA---------TTAAATTTAAGAGGGCTCCCACCTTTTTTAGGATTTTTACCTAAATGA------------ACTATT---------CTTATC---------------------------------------------------------AACACAAAT---------TTTAATTTTATCACTACTATTTCTATTTTAATTTTAACTTCTTTTATTAGATGTTTTCTTTACCTACGA------------------------------TTATTCTTT------------------------------CCATCCCTATGTTATTCATACAATTTTAAGAAAAAAATCATTATTATAACCCACACAACCTACCTAACTTTAATTATTTTACTTTTATTTTATTTTTGAATTTTTTTC------------------------------------------------------------------------------------------------------------
>Fujianacarus_wisterianis_Z399
------------------------------------------------------------------------------ATTTCTGTTTTGTTGTGGCTGCCTTATTTAATTAGTATTGTTTTTAGTCTG---------------------------------------AAC---------------------------------TTCTGTAGGCATTTAGTATAT---------------------------------------------------------------------------------------------TGAATTTTAATTGAAATTAATTTAATTTTATTTTTATTGATACTTTTAGTTTCTGAT------------------TCTTTCTTAAAATTTCGTCCCTTAGTA------TTTTTTTATGTTTCTTTACAAATTTTAGGTTCTCTTCTATTTTTA---------------------------ATTGGTAGAAGTGAAGGCTCGTCCAGATTTAGTATGATGATT---------CGT---------------------------GAGTTTCTGTTGTCAATTTCTTTTTGTTTGAAATTAGGATTGTTTCCTTTCCATACTTGAGTTTTC------------------------------------------------------------------------------------------------------------------------------------------------------------------------------------------------------------------------ATGCTGTTAGATTCCTTGGAT---CAA------TTTTTTATT---------TTT------ATGGTGTTGACTTTTCAAAAG---ATTGTT------TTT---------------TTCTTTTTGATTTTTGAA---ATGTTT---------ATAGAATTTATTAAT---ATTTTGTTT------------------------------TTTTTA---------AGGTTTATGGTGGGTACTTTTTTT------------------ATTTTATTTAGG---------CAAAGGCCCTTAGATCTTATTGTCTCATCTTCTTTATATAGT---------------------------------------TTTTATTGG------------------------ATT---TGGTTGTTTATGAGTCAAAGTTTTCTAGGGTTTCTA---GTACTTTATATG---TTTTATAGG------------GCTGCCGTTTATATGTTTATTTCCGGTTTTTTTAAAAATATTTTT------------------------------------------------------------------------ATGCTGTTCTCTATTAGTCTT---------ATTTTTTTTTTAGGTCTGCCTCCTTTTGGTTATTTTTTTTTTAAATTC------------TTTGTG---------CTTATA---AGTTTAAGT------------------------------------------GAAGGACTTGGT------------------TTGTTTTTCGTTTTTTTACTAACTTTTTTGACTTTTATTTCGAGTGTTGGTTTTCTCATA------------------------------TATTTAAAAAATGTTTTATCTTTTTTTTTT---AACTCTAAAGATTTTTCTTATATTTCTTTC------------------AAACCTAATTTTTTGGAT---------------------------TTTTTATTTCCTTTTTCTTTGTTTTTTTTTTTTCTGGTTTTT---------------------------------------------------------------------------------------
>Fujianacarus_wisterianis_HN237
------------------------------------------------------------------------TTGCATATTTCTGTTCTGTTGTGGCTGCCTTATTTAATTAGTATTGTTTTTAGTCTG---------------------------------------AAC---------------------------------TTCTGTAGACATTTAGTATAT---------------------------------------------------------------------------------------------TGAATTTTAATTGAAATTAATTTAATTTTATTTTTATTGATACTTTTAGTTTCTGAC------------------TCTTTCTTAAAATTTCGTCCCTTAGTA------TTTTTTTATGTTTCTTTACAAATTTTAGGTTCTCTTCTATTTTTA---------------------------ATTGGTAGAAGTGAAGGCTCGTCCAGATTTAGTATGCTGATT---------CGT---------------------------GAGTTTCTGTTGTCAATTTCTTTTTGTTTGAAATTAGGATTGTTTCCTTTCCATACTTGAGTTTTC------------------------------------------------------------------------------------------------------------------------------------------------------------------------------------------------------------------------ATGCTGTTAGATTCTTTGGAC---CAA------TTTTTTATT---------TTT------ATGGTGTTGACTTTTCAAAAG---ATTGTT------TTT---------------TTCTTTTTGATTATTGAA---ATTTTT---------ATAGAATTTATTAAT---ATTTTGTTT------------------------------TTCTTA---------AGGTTTATGGTGGGTACTTTTTTT------------------ATTTTATTCAGG---------CAAAGGCCCTTAGATCTTATTGTCTCATCTTCTTTATATAGT---------------------------------------TTTTATTGG------------------------ATT---TGGTTGTTTATGAGTCAAAGTTTTCTAGGGTTCCTA---GTACTTTATATG---TTTTACAGG------------GCTGCCGTTTATATGTTTATTTCCGGTTTTTTTAAAAATATTTTT------------------------------------------------------------------------ATACTTTTCTTTATTAGTCTT---------ATTTTTTTTTTAGGCCTGCCTCCTTTTGGTTATTTTTTTTTTAAATTC------------TTTGTG---------CTTATA---AGTTTAAGT------------------------------------------GAAGGACTTGGT------------------TTGTTTTTCGTTTTGTTACTAACTTTTTTGACTTTTATTTCGAGTGTTGGCTTTCTCATA------------------------------TATTTAAAAAATGTTTTATCTTTTTTTTTT---AACTCTAAAGATTTTTCTTATATTTCTTTC------------------AAACCTAATTTTTTGGAT---------------------------TTTTTATTTCCTTTTTCTTTGTTTTTTTTTTTTCCTGGTTTTTTAGCATTG------------------------------------------------------------------------------
>Fujianacarus_wisterianis_CQ1
------------------------------------------------------------------------TTGCATATTTCTGTTCTGTTGTGGCTGCCTTATTTAATTAGTATTGTTTTTAGTCTG---------------------------------------AAC---------------------------------TTCTGTAGGCATTTAGTATAT---------------------------------------------------------------------------------------------TGAATTTTAATTGAAATTAATTTAATTTTATTTTTATTGATACTTTTAGTTTCTGAT------------------TCCTTCTTAAAATTTCGTCCCTTAGTA------TTTTTTTATGTCTCTTTACAAATTTTAGGTTCTCTTCTATTTTTA---------------------------ATTGGTAGAAGTGAAGGCTCGTCCAGATTTAGTATGATGATT---------CGT---------------------------GAGTTTCTGTTGTCAATTTCTTTTTGTTTGAAACTAGGATTGTTTCCTTTCCATACTTGAGTTTTC------------------------------------------------------------------------------------------------------------------------------------------------------------------------------------------------------------------------ATGCTGTTAGATTCCTTGGAT---CAA------TTTTTTATT---------TTT------ATGGTGTTGACTTTTCAAAAG---ATTGTT------TTT---------------TTCTTTTTGATTTTTGAA---ATGTTT---------ATAGAATTTATTAAT---ATTTTGTTT------------------------------TTCTTA---------AGGTTTATGGTGGGTACTTTTTTT------------------ATTTTATTTAGG---------CAAAGGCCCTTAGATCTTATTGTCTCATCTTCTTTATATAGT---------------------------------------TTTTATTGG------------------------ATT---TGGTTGTTTATGAGTCAAAGTTTTCTAGGGTTTCTA---GTACTTTATATG---TTTTATAGG------------GCTGCCGTTTATATGTTTATTTCCGGTTTTTTTAAAAATATTTTT------------------------------------------------------------------------ATACTGTTCTTTATTAGTCTT---------ATTTTTTTTTTAGGTCTGCCCCCTTTTGGTTATTTTTTTTTTAAATTC------------TTTGTG---------CTTATA---AGTTTAAGT------------------------------------------GAAGGACTTGGT------------------TTGTTTTTCGTTTTGTTACTAACTTTTTTGACTTTTATTTCGAGTGTTGGTTTTCTCATA------------------------------TATTTAAAAAATGTTTTATCTTTTTTTTTT---AACTCTAAAGATTTTTCTTATATTTCTTTC------------------AAACCTAATTTTTTGGAT---------------------------TTTTTATTTCCTTTTTCTTTGTTTTTTTTTTTTCTGGTTTTT---------------------------------------------------------------------------------------
>Fragariocoptes_setiger_CM
---------------------------------------------------------------------ATATTGGGACTGTATTTATGGGGGTTGTTTTTATATGGTTTTCAGATATTTGTCTTTATT---------------------------------------GGG---------------------------------ATGATCTCTTGGTATTTTTAT---------------------------------------------------------------------------------------------TGAGTGATGATTGAATTGAATCTTATTTTGTTTTTGGTTCTGGTTTCATCAATTACTATTAATAGTTTTTATTATCTAGGGGAAGTTTCT------------------TTTTCTTACTTTATAGTCCAGGTGTTGGGGTCGTTGATTTTTGTT------------------------------TCTTCTTATTTACTTTCTGTAGGTGTTGGAGATTCTTTT---------TCTTTTGATGATTCTTTATTCATAAAT---------TTAGTTATCTTTTCTTTGTTTTTGAAAATGGGTTTGTTTCCCTCACATTCTTGGAATTAT------------------------------------------------------------------------------------------------------------------------------------------------------------------------------------------------------------------------TTTTTTTCTAGAAAAATTAGA---TTT------AATGTTCTT---------TTA------ATTTTTATTACTTTTCAAAAA---ATTCCT------ATT---------------TTTCTTTTGATTAATTGG---GTTAAT---------GGTTTAATGGTTTTC---TTCCTTTTT------------------------------TTGTTA---------TCTTTATTTTTTGGATCTTTTTTT------------------ATTGTTTTTTCT---------TTTGATTTGATTTATATGTTGGTCAGGTCTTCTTTGATGGCT---------------------------------------TCTTTTTAT------------------------TTT---TATTTTGCTTCTATTATAATGTTTAATGTTTTTTTG---TTTTTAAATTTA---TTCTATTTT------------TTTACTATAGTTGTTGTTTTTTCTTTATTTTATAGCTATTATTCT------------------TCTTTTTATCATAAGCAT------------------------------GGGTCTTATATAATATTAATGGTTTTT---------ATGATTTTTTCTGGTTTACCTCCTTTTTATATGTTTTTTCTTAAGTTT------------GGATTA---------TTTCAT---TTTATGTCT------------------------------------------TTAGACATACCT------------------TTGATGGTGGTATTTGTTTTTTCTTTTAGTTCATTAGTTTCATTAATGGGTTATCTTTCT------------------------------TTTTTTTATTGTAGG------TTTTTCGTT------------------------------------------------------------------------CCTAGTAATTATAATAAGAATCTTTACTTTAATAAATTTTTTGGTTTGTTGTATTTTATGGTACCTTCGTTGGTTTGTGTT------------------------------------------------------------------------
>Euseius_nicholsi
------------------------------------------------------------------------------------------------------------ATAAATATTATTAAAAAAACT---------------------------------------------------------------------------AATCTTAGATTTATTATAGAA---------------------------------------------------------------------------------------------ATATTAATTTTAATATTAGGCTGTGTGTTAATAATATTAATT------------------------------------------------------------------TTTATTGTTTTTCTTACTAAAGGTAAGAATAGTGTTAAAGAAATA---------------------------------------------------------------------------------------------------------ATTCTAATAATAATATTATTTAATGTTAATATTAAGATTATAAAAATAGAATTACTTGTTTGAATAAGT------------------------------------------------------------------------------------------------------------------------------------------------------------------------------------------------------------------------AGTAATTTAGGGAAAAACCCTAAAAAAGGAGGAAGGCCTAGA------------------ATATTAGAAATATTTAATGAAAATAAGAAT------------------------TTTTATTTTCAGTTTTTAAAATTAAATGTACTGAGTAGTGAGTTTGTATTAAAATTTTTAAGT------------------------------ATTGTGAATACACATAATGATATTATAAGATATATAATA------------------AGATATAATTCT---------CAATTATTTGAGGAAGAATTTATTCTAATTAGTATTCAGCTAAATTGGTTTAAAGAAGAGCAATTTAATAATCATCGGATTCTTCTTTGAGTTGTTATTTCTAAAGAGCTGTATACT---CTGTTAATTATTACTGCAAAAGATGAAGGTTGTATTTGAATAAAATTTGTTAAAATTACCCAAATTGGCAAAATTTTTTGTATTATATTTAATATGAGTCATATTTTTCAT---------------------------------------------------------------------------TCTATATTTTCTGTAATTTGAAAATAT---------CATGTTCTAAATGGGAATAAGCCTAAT---------------------------------TTTATTCATATAGAGATTAATAATATTATATTTAAAGGCATATTAATTACATTTATAGAATTATTATTTATTTATAATAATCATAAA------------------AATATTCTTCTGCTAACTCTTTGAATTAGAAAATATTTTATTATTGAG------------------------------------------TTTGTAAGTGTTAATTCTATATTTTGATGCAGAGGAATAAAAATTATTATATTTAGTTCAATAAAAATTCAAATTAATAATATATTATTTCTTGAAATACAAAATATTAAAGATATAAAATATAGGCAAATAATGATATATTTG---------------------------------------------------------------------------------------------------------------
>Eriophyes_armandis_Z303
------------------------------------------ATCATAGTCTTGTTGGTATTTAAATTTAATTCACATAATTCTTTACTTGCTATTATCTTTTACCTTCTTACAATTTTATCCTTTTTT---------------------------------------GGT---------------------------------TCTTATCCTCCTCTAATAATC---------------------------------------------------------------------------------------------TGGGTCCTCTTTGAAGTTAACACTTTAAGATTCATTTACTTATGCCATCAGCTTAAG---------------GAACCCTTTAAGATGAAG------------------ATGTATTATTTTTTAGTTCAATCTTCAGCTTCTTTTCTTTATTTA------------------------------CTT------------TCTGTTTTTATTGATGCCAAGTAT---------TCT---------------------------TTTTATCTTAGGACCACTGCTATAGTTGTAAAACTAGGAGTTTTCCCTTTTCATTCTTGATTTTAT------------------------------------------------------------------------------------------------------------------------------------------------------------------------------------------------------------------------AAATTGTCCAATTGTTTACGCCCACAG------CTCTTTATA---------TAT------TTG---TTAACCTTTCAAAAA---CTTCCT------CCC---------------TTAACAGTTTTATTTAGA---TCTTAT---------ACAGATTACAATCTTACTTTAACTATT------------------------------------------CTAATCATGGTTGTTGGTAGAGTTTCT------------------ATTTTTTATAGG---------ACGAACTTAAAAGAACTATTAGCCTCTTCTTCTATTTATATA---------------------------------------ACTTACTGG------------------------AAT---ATAATATCGCTTTATACATCTCTAATTTTT------------TTTTTTTGG---TTATATGCC------------ACTTATACTGTTATGTTAGCTTATTTTACTATGCATATTACTCATAATGATCCCTTAGATTATAAACGTTTAAGAGGTTGA------------------------------GGGCTAATT---------------------------GCTTTTCTTAGGGGAATGCCTCCTTTCAGAATCTTTTTCACTAAATAC------------TACTTG---------TTGCATGTTATTAAC---------------------------------------------TCTTCGATGAGG------------------CATTGATTCATTGTCCTTATTTGGGCAACCTCTTTTATGTGCATAATAGGCTATTTTATA------------------------------TATTTTGTTAAAAATAAATCTAAAGTTGTTAATGTATTTTATGTTCCTGTGAAGCAACACAAGTTTGGGGTTCTTCTTTGGCTTATCTGAATCTTTTCT---------------------------ATCGGTATTTATCATTCTATTTTT---------------------------------------------------------------------------------------------------------
>Eremobates_cf._palpisetulosus
------------------------------------------------------------------ATAATCTTCTCTAATACAATTATATTTGCAAGCATACTAATTATCAGAACAATTATTATTATT---------------------------------------AGT---------------------------------TCACCCTCATGAATCTGTATA---------------------------------------------------------------------------------------------TGAATAGGTCTAGAAATTAATATAATGGCTTTCATTCCAATTTTGCAT---------------------CAAAGAAAGAATAAACTAGCCACAGAAAGTTCA------ATTAAATACTTCCTAACTCAAGCTTTTGCATCAGTAATCATACTA------------TTTGCAATCATTATAACAACCCAACAAGACTTCAATCTCATTATATCAAATTCC---------------------------------------------TCCATTATCTTGATAGCAAGAGGAATCAAACTAGGTGCAGCACCATTTCACATATGATTCCCA------------------------------------------------------------------------------------------------------------------------------------------------------------------------------------------------------------------------CCAGTAGCTGAAGGTCTTCCTTGACTA------CAAAATTTT------------------ATTTTAATGACTTGGCAAAAAATTGCCCCC------------------------CTATATATTATATCTCTTATAATACAA---CATCCA---------TTAATATTCATTATAGTT------------------------------CTAGCA---------TCCGCTATTATTGGTAGAGTAAAT------------------GCTTTAAATCAA---------TCATCAATACGAAAAATTATAGCATATTCATCAATCACCCAT---------------------------------------ATAAGTTGA------------------------ATA---ATTGCCCCAATAATTATCAACTCTTCAATATGGATA---ATTTACATATTA---ATTTATTTC------------ATTACAACAATAATCATATTAATTTCATTCTCTACCTTCAACATTTACCAT------------ACATCACAAATAATAATATTATCCACATCAATATTA------------ATTATCTCATTATTTACAATCAACTTT---------TTATCAATAGGAGGATTTCCTCCTCTATTTGGATTTATAGGAAAATGA------------TTAATT---------TTAAAT---CTTCTTATT---------------------------------------------GAAGCCAAC---------ATA------ACACTCATTCCAATAGTTATAGTAATATCATCCTGAATAAACATATATATTTACCTACGT------------------------------ATCATCCATCCACTAATTATAATT---------------AAATCCTCCCAATTAAAAATTAATTTTGTTAATCAATCACATCTGATA---ATC---------------------TTATCTATACTAACTTTACTTTCTACAATAGGAATAACATCAATTATTTTAATA---------------------------------------------------------------------------------------
>Epitrimerus_sp.nov._Z338
---------------------------------------------------------------------------------ATAAATACCTATTTAGTAGGATATTTAGTTAGGATTGTTATGTTATTT---------------------------------------AAT---------------------------------AGTAATAGAACGTTGATACTA---------------------------------------------------------------------------------------------TGATGTTTGTTAGAAATCAATATAATTTTAGTTATTACAATCTTTTTG------AGA---CTAAGGAAT---AGGGATATAATATTGAATAGAGAGATAAGA------TTATATTACTTTTTCATTCAGACTATAGGTTCTTTTGGAATTTTA------------------------------GCC------------TCAGTTAGTTTAAATGGCTTAACG---------CTT---------CAATCGGTTTTTAAT---GAGTATCTTCTAGTGGTCTCAGTTTGCGTAAAGCTGGGAATGTTCCCCTTTTACTTTTGGGTATAT------------------------------------------------------------------------------------------------------------------------------------------------------------------------------------------------------------------------CGTTTGGGTGAATTGATAAAC---AAG------AATCAATTT---------TTT------ATTCTTTTAGGTATCCAGAAA---GTTCCT------TTA---------------ATTTATTTTGTCTTTCTT---TTTTAT---------TCTACACTCATAGAC---TTCTTCCTA------------------------------TTTATT---------AGATTGATTGGAGGAAGGGTGTTA------------------ATATTATACTCT---------TTTGGATTATGGTCAATTTTAGTTTCCTCTTCTATTTATAGA---------------------------------------ATTTATTGA------------------------CTA---GGATTTTTGGTTTCTAATTCCTATGTTCTTTTGGTA---ATATTTTTTTTG---TTTTATTTT------------CTGACCTTGCATAATCTCTTAGACTATCTAGAA------------------------------ACTAAAGATTAT---------------------------------------TTTTATTTAAGGTATCTAAGATTT---------TTGTTCTTTTTAGGTTTACCTCCTTTTAGTTTATTCTTTTTCAAAGTT------------TGTCTT---------ATAGAT---TTCATTATA------------------------------------------AATAGATGTAGG------------------CTTTTGGAATTTTTATTTTTTTGAATTTTCAGGTTCTTAGCCTTGTTTGGTTACATAAAA------------------------------ATTTTTTTGGAACAA------TTCTTTCAG---AAATTTTTCGTGTATTTAAACAATGAAATT---------TTATCATTAAAAATACTCATTATTTAT---------------------------TTTACAATCCCCTTA------TTTCTTCTTTTTCTGGCT------------------------------------------------------------------------------------------
>Epitrimerus_sp.nov._SD25
------------------------------------------------------------------------------ATAAATTTGTTTATTTGGTTATCTTATCTACTGAGCATACTTATGTTTTTG---------------------------------------AAT---------------------------------GTGTCCAACATCGTATCTTTT---------------------------------------------------------------------------------------------TGGTTAATCTTAGAAATTAACTTAGTTTTATTTATTATTGTTTCCTTGGAGTCTAGC---CATTCCATT---TTCAATACACAGGATTCATATCAGGCTGGA------ATCTTTTATTTTATTGTACAAACTATATCTAGAGTTTTTATTCTT---------------------------TTTTTC------------AGCATTTATATAAGTTTAAGCCTA---------TCG---------------GAGATATGC---AGTGTTTTAATTTTATTTTGTTTTATAATTAAATCTGGGCTAGTACCCTTTCATTATTGAATTTTT------------------------------------------------------------------------------------------------------------------------------------------------------------------------------------------------------------------------AAAATTGGATCGTTCCTCACT---AGT------GTCTCTTTT---------TTT------GTTCTTTTGACCTTTCAAAAG---ATTCCC------TTC---------------TTTTTGTTTGTATGCAAC---TTAGAT---------TATTTTGTTAGAATC---CCATTTATA------------------------------GTTTTA---------AACCTAGTCTTTGGAGCTTTCATT------------------ATCTTTTTTAGA---------GATAATCTGATACAACTAATTTTAGGGTCTTCCATCTATTCA---------------------------------------ACATTTTGA------------------------TTC---TTTTTATCCTATATGATAAATGTCGACTTCTTTTTC---TTCTTCTTCTTC---TTTTATAGG------------GCGACTATTATTTTCATTTGTATCGATTCAAAGGTGTAC------------------------TGCAATGTTATATATTCC------------------------------AAAAGGTTCATAATTAATTGCACCCTT---------TTCTTTTTAATGGGGCTGCCTCCCTTTTCCTTTTTTTTCTTCAAATTG------------TACATG---------CTATCT---TTTCTTTAC------------------------------------------ACTCATTATACC------------------TATCTAATAATATTTTTCCTTTGAATTTTTAGTTTTGTCAGTTTAATGGGTTACTTCTTT------------------------------TTTCTTAGAAAAAGT------CTGTTTTTA---CAGGAAGAAATTTATTTCAAA------------------ACTTGTTCTTCTCAAGATTTTTTCTTT------------------------CTTGCTTCTATTTCTCTT------TTCATGTTTTTTTTTGTT------------------------------------------------------------------------------------------
>Epitrimerus_sabinae_S83
------------------------------------------------------------------------------ATAAATTGAGTCTTAAGTGGGAGTTACCTAATTAATATTTTAGGTTTTATT---------------------------------------AAC---------------------------------TGTAATTCCATATTTTTGTTT---------------------------------------------------------------------------------------------TGGATCATACTAGAATTAAATTTGTTATTGTTTGTCTTGATTCTGACCTGCGCTGAAAACGAGGGGTTAGACAAGTTCAAAATAGAATCT------------------TTAAATTATTTTATCATCCAGTCTTTTGGTTCTATTTTATTTCTG------------------------------GTT------------TCTTTTTCTATAGGAGATAGTATC---------TTG---------------TTTTCAATTAACGAAGGTATTTTGGTTACTTCTCTTCTTATTAAATTGGCTCTGTATCCCACTTCTTTTTGGGTATAC------------------------------------------------------------------------------------------------------------------------------------------------------------------------------------------------------------------------CTAATAAGAAACAAATTGAAT---TAT------TTTTGTTTT---------TGG------TTGTTGCTTTCAATTCAAAAG---CTCCCC------TTG---------------ATAATTTACCTTTTTTCC---TTAGAC---------AGGAATATAGTATTA---TTTGTCTTG------------------------------TCCCTA---------AATGTCGTTATGGGATGTGCTTAC------------------CTTATTGTGTCT---------CTTGATTTTCGTCAAGTTTTAATTAGCTCCTCTATTTATTTT---------------------------------------ACCTTTTGA------------------------TTT---TTTTTATCTTATGGGGTAAGTTTTTCTTTCTACTTA---CTTTTTTATTTT---ATTTATACT------------ATTATATTTTCTTTATTCTTATTTTCTTATAAGGACCCTAATCGT------------------ATTTTAAATATTTCAAGA------------------------------GATAGGATTATGGTTTTTTTGTTTATC---------TTGTTTTTGCTGGGTCTTCCCCCTATGCCCCTATTTTTCATAAAGCTC------------TGGTCT---------TGCGAT---CTCTTTCTT------------------------------------------CTTGCTTGGGGG------------------GTGCCTTTTTTTCTTTTTATCTTTTTCTTCACTTTCTTAAGCTTAATTGGTTATTTTAAA------------------------------TTTTTTTTCTGAGCC------TTTTTGAAA---TTTAAAGATTTGAATTCTGAAAGGTTAGAAAAAAAA------AAAATTTCTTTTATTTTAACCGTC------------------------------------------------ATAAGATTCTTATTTCTAGCAAGTTTTCTG------------------------------------------------------------------------------
>Epitrimerus_sabinae_HEN25
------------------------------------------------------------------------------ATAAATTGAGTCTTAAGTGGGAGTTACCTAATTAATATTTTAGGTTTTATT---------------------------------------AAC---------------------------------TGTAATTCCATATTTTTGTTT---------------------------------------------------------------------------------------------TGGATCATACTAGAATTAAATTTGTTATTGTTTGTCTTGATTCTGACCTGCGCTGAAAACGAGGGGTTAGACAAGTTCAAAATAGAATCT------------------TTAAATTATTTTATCATCCAGTCTTTTGGTTCTATTTTATTTCTG------------------------------GTT------------TCTTTTTCTATAGGAGATAGTATC---------TTG---------------TTTTTAATTAACGAAGGTATTTTGGTTACTTCTCTTCTTATTAAATTGGCTCTGTATCCCACTTCTTTTTGGGTATAC------------------------------------------------------------------------------------------------------------------------------------------------------------------------------------------------------------------------CTAATAAGAAACAAATTGAAT---TAT------TTTTGTTTT---------TGG------TTGTTGCTTTCAATTCAAAAG---CTCCCC------TTG---------------ATAATTTACCTTTTTTCC---TTAGAC---------AGGAATATAGTATTA---TTTGTCTTG------------------------------TCCCTA---------AATGTCGTTATGGGATGTGCTTAC------------------CTTATTGTGTCT---------CTTGATTTTCGTCAAGTTTTAATTAGCTCCTCTATTTATTTT---------------------------------------ACCTTTTGA------------------------TTT---TTTTTATCTTATGGGGTAAGTTTTTCTTTCTACTTA---CTTTTTTATTTT---ATTTATACT------------ATTATATTTTCTTTATTCTTATTTTCTTATAAGGACCCTAATCGT------------------ATTTTAAATATTTCAAGA------------------------------GATAGGATTATGGTTTTTTTGTTTATC---------TTGTTTTTGCTGGGTCTTCCCCCTATGCCCCTATTTTTCATAAAGCTC------------TGGTCT---------TGCGAT---CTCTTTTTT------------------------------------------CTTGCTTGGGGG------------------GTGCCTTTTTTTCTTTTTATCTTTTTCTTCACTTTCTTAAGCTTAATTGGTTATTTTAAA------------------------------TTTTTTTTCTGAGCC------TTTTTGAAA---TTTAAAGATCTGAATTCTGAAAGGTTAGAAAAAAAA------AAAATTTCTTTTATTTTAACCGTC------------------------------------------------ATAAGATTCTTATTTCTAGCAAGTTTTCTG------------------------------------------------------------------------------
>Epitrimerus_sabinae_GZ121
---------------------------------------------------------------------ATTTTAACTGCTCCTTTTTTGGTTGAAGTTGCTTATTTATATTGTTTATTTTTATTTTTA---------------------------------------AGG---------------------------------TCTAGTTCTATCCTATTGTTT---------------------------------------------------------------------------------------------TGGTTGTTCATAGAGGTGAACTTATGCATTATTTTAGTTTTACTTTGCAAAAAGAATCTTAGAGACCCAAGAATATTCAAATATAACTTGGGA---------------ATTTATTACTTTATTGTTCAATCTCTAGGTACAATGATTTTTTTA------------------------------TTG------------AGAAGATTGCTAATAGACTTGTTT---------CCTTCAAATATTATTCAGTTC---------------TTGATTGCTCTAAGTTTAACCTTGAAAGCTGGTTTATGACCTTTTCATTTGTGGTTTTAT------------------------------------------------------------------------------------------------------------------------------------------------------------------------------------------------------------------------AATTTTACTTTACTGGTGCCT---CCT------TTTATATTC---------CTA------CTAATATTAACGTTACAAAAG---TTTCCT------CTT---------------CTTTTGATAGTTTTCATT---TTGGGC---------TCTCAAATTTCTTCC---ATTTTGTTA------------------------------GTTTTG---------AATATAATTATAGGTGTTTTTTAC------------------TTATTTCATTCTAAG------TCGGACTTATCTTATGCTCTTATTTCTTCTTCAATTTATTCG---------------------------------------GTTTTATGA------------------------ATT---TACTTGTTTTATACTAATAATTTTATAATATACTTG---TATTTTTTTTTT---AGCTATAGT------------GTTTCGATTTTATTTTTTTGTGGTTTAAAAGCTTAT---------------TCAAGG------TATGATTTAAATTCTAAC------------------------------TTTAAATTATCTTTGATATGTGGGATT---------TTGTTTTTACTTAGCTTACCACCTTTTGGTATGTTCTTTTTGAAGCTTTCTTGAATATGTTACATT------------------AATATTTTT------------------------------------------------ATATCC------------------GAAGTTTTAATAACAATTATTTGATTAGTTTCATTTTTTTCTCTAATTTCTTATATAAGA------------------------------ATCTTTTAT------------TCATTTTAC---TTAAGACAAGCAAATACCCACAATAGAACTGTTAAATTTATAAGTGCAAAGATAAACAAAACTTAT---------------------------ATTTTATTGATATTTACATCTTTATTTTTTTTTTTT---------------------------------------------------------------------------------------------
>Epitrimerus_pyri_AH40
------------------------------------------------------------ATCTTGGATTTG---GTTAACTCTATCCTTTGTTTTTCTGGTTATCTAGTTAGATTGGTGTTAATAGTT---------------------------------------AAC---------------------------------TTTTACCATCCTTTGCTCTTT---------------------------------------------------------------------------------------------TGGTTTTTTATAGAAATCAATTTGATAGTGTTTTTATTTTTTTGCTCAAAAACCTTC---------TTAGAATATAAGTCTCTAAGGGTAATTCATATTTTA------TTTTTTTACTTTCTTTTACAATGTCTAGCTTCTTTT------------------------------------------------------ATGTTTATTTTTTTTTCTCTATTG---------GAAGTATCTAGGGGTTTGGTGGGTTCTTTTTCCTTTACCCTGGGCTTATTGGCTTTTATTAAGCTAGGCCTTTACCCCTTTCATTTCTGGGTTTTT------------------------------------------------------------------------------------------------------------------------------------------------------------------------------------------------------------------------GAGTTTTGTAGGGTTATAGGG---TCC------TTAGAGTGT---------TTT------TTGGTTTTGACCCTTCAAAAA---ATTCCC------TTT---------------TTTTTTATACTGTTTGGA---TTCAAT---------TGAGAGATTCTTCCC---CCATTGCTA------------------------------ATGGTT---------TCTAGGATAGCGGCAGTCTTTCTA------------------TTGTGAAAGAGA---------AAGAGTTTGATTTTCCTTTTGGTTTCTTCAGGCATGTATGTT---------------------------------------TCTTTTTGA------------------------TTG---TTTAGCATGTTTGAAGAA---------------AGA---GTTTTTTTGTTG---CTGGTCATG------------TTGCTTGTCTATACAGCTTTTACCGGG---CTGGGGTGTTTTATGAAGCCTCTCTCTTCATTCTCTATTGTCAGATCAATA------------------------------GATAGATTTATTTTACTCAGGCTTCTA---------ATATTTTTTGTAGGGGTTCCTCCTATGATCTTATTTTTTTTAAAGTTT------------TTCTCC---------CTTTAC---TCCGTCATC------------------------------------------AACAGATTTAGC------------------CCTTTGTTTGTGGTTTCTTTCTGAGTTCTAGTTTTTGGGGCTATAATAGGGTATTTTAGT------------------------------TTTTTTTACTCA---------------------------------TACTTAAACATTTCTCTA---------------AAAAGT------------TTTAAAAGTTTTTCTTCGGAAATTTTGATTACTTTTCTCTTTTTT------TTTTTTTTTTTTTTTTTT------------------------------------------------------------------------------------------
>Epitrimerus_cf._spirae_KK1
---------------------------------------------------------------------ATTAAGCTTGATTATTCTTTTTGTCTTGTAGGTTTATTTGTAAGAATTATTTTATTATTT---------------------------------------AAT---------------------------------TTTAGTTCTTTTATTTTATTT---------------------------------------------------------------------------------------------TGAGTTTGCATAGAGTTAAACATCTGTATATTTATTTTGTTTTCTTTATATTTTAGA---AAGATTTATGGG---ACCTTATTAGACTTAGCTAGTATT---------TTACATTATTTATTTATTCAATGTCTTAGAAGAATTTTCTTTATT------------------------------TTTAGGGTTTTAATAAGCTTAGTGTTGTTAGATAGG------------------------TTAATAGAGTTATTATCA------------ATTCTTTCAATCTTCTTGAAGTTAGGATTAACTCCTTTTCATTCTTGATTTTTA------------------------------------------------------------------------------------------------------------------------------------------------------------------------------------------------------------------------AAGTTTTCTAGT---CAAGTGTCTTGG------CCCGTTTTA---------TTT------ATAGCTCTGACAATTCAAAAA---ATTCCT------TTTATTTTTTTTTGTACATTTTTTCTTTATTTCAAC------------------------TTCTTTTTTTCTTTAAGAATT------------------------------------------TTAAGTTTAATTGTAGGTTCTTTATTT------------------ATGTTTAATAGA---------TTATATTTATTTGAGTTATTAGTTTTTTCTTCTTTATATTCC---------------------------------------TTTTTTTGA------------------------GTG---AGTGTATTTTTTTTGGAGAGATCATTTATAGGGTGA---GTTAATTTTATT---TTTTACTCT------------TATATATTATTAACTTTTTTTGAATATTGCTCATATTTTGAAATTGGGTGTTCAAGTTAT------------------TTT------------------------------AGAAGATTCTTAATATTTTTTATT------------CTACTTTTTTTTAGTTTACCTCCTTTTAATATATTCTTTTTTAAAATA------------TTTTCT---------TTATCT---TTTATAAGA------------------------------------------GAAATCTTTTCT------------------ATTCCTTTTTTATTTATTGTTTGAATTTTTAGTTTTTTTACTTTACTTGGTTACTTTCGA------------------------------TTTTTTTATAAT---------AAAATTTGTTATTCG------------ACCTCTTTAAAAAGAAACTTTGTATATTCTTATAATATTAAAACTTTTATA------------------------ATTTTC------TGTCTAATAGGGAGAGTCTTATTTTTTTTT------------------------------------------------------------------------------------------
>Epitrimerus_c.f._sabinae_Z300
------------------------------------------------------------TTGAGCTTTATTTTAACTGCTCCTTTTTTGGTTGAAGTTGCTTATTTATATTGTTTATTTTTATTTTTA---------------------------------------AGG---------------------------------TCTAGTTCTATCCTATTGTTT---------------------------------------------------------------------------------------------TGGTTGTTCATAGAGGTGAACTTATGCATTATTTTAGTTTTACTTTGTAAAAAGAATCTTAGAGACCCAAGAATATTCAAATATAACTTGGGA---------------ATTTATTACTTTATTGTTCAATCTGTAGGTACAATGATTTTTTTA------------------------------TTG------------AGAAGGTTGCTAATAGAATTGTTT---------CCATCAAATATTATTCAGTTT---------------TTGATTGCTTTAAGTTTAACTTTAAAAGCTGGTTTATGGCCTTTTCATTTGTGGTTTTAT------------------------------------------------------------------------------------------------------------------------------------------------------------------------------------------------------------------------AATTTTACTTTACTGGTGCCC---CCT------TTTATATTC---------CTA------CTTATATTAACGTTACAAAAG---TTTCCT------CTT---------------CTTTTGATAGTTTTCATT---TTGGGC---------TCTCAAATTTCTTCC---ATTTTGTTA------------------------------GTTTTG---------AATATAATTATAGGTGTTTTTTAC------------------TTATTTCATTCTAAG------TCGGACTTATCTTATGCTCTTATTTCCTCTTCAATTTATTCG---------------------------------------GTTTTATGA------------------------ATT---TACTTGTTCTATACTAATAATTTTATAATATACTTG---TATTTTTTTTTT---AGCTATAGT------------GTTTCGATTTTATTTTTTTGTGGTTTAAAAGCTTAT---------------TCAAGG------TATGATTTAAATTCTAAC------------------------------TTTAAATTATCTTTGATATGTGGGATT---------TTGTTTTTACTTAGCTTACCACCTTTTGGTATGTTCTTTTTGAAGCTCTCTTGAATATGTTACATT------------------AATATTTTT------------------------------------------------ATATCC------------------GAAGTTTTAATAACAATTATTTGATTAGTTTCATTTTTTTCTCTAATTTCTTATATAAGA------------------------------ATCTTTTAT------------TCATTTTAC---TTAAGACAAACAAATACCCACAATAGAACTGTCAAATTTATAAGTGCAAAGATAAACAAAATTTAT---------------------------ATTTTATTGATATTTACATCTTTATTTTTTTTTTTT---------------------------------------------------------------------------------------------
>Epilohmannia_sp2.
------------------------ATTGAAAAAGCCCCCCCCCCCAACTTGCAATTGAAGAAACAAAAAAAAATCCACAAAAAACCCCTCATGATATCGTCTATCTTACTGTCAACCTGCCTGTGTCTA---------------------------------------TCG---------------------------------TCAAGATCCTGACCAATACTC---------------------------------------------------------------------------------------------TGAGCAATACTAGAAATAAACAGACTCTCATTCATCAGATGGATC------------------------ACAAGAAAAAAAAAACTCACAACAGAAAACAAC------ATAAAATACCTAATCATCCAATTAGCAGGATCCGCCGTAATCCTG------------ATAACAGCCGTAACC---------ACAGAAAAAATGAGCACACAAGGCAAGCTA---------------------------------------GGATCAATAGTGATCATGACCGCCTCCATGATAAAAATAGGGGTACCCCCCTTGCACTCATGATACATA------------------------------------------------------------------------------------------------------------------------------------------------------------------------------------------------------------------------AACATAAGAATGGAAATAGCATGAAAA------GAATTCCTT------------------ATATTAGCCACCGTGCAAAAAATCCCACCC------------------------CTCATCATTATAACAACAATCAAAATAAAAGCCGCA------------GAAATGTTCGTAATC------------------------------GCCTCT---------GCCCTAATTCCCATTGGAGCACAA------------------GCAAAAAGAAAA---------AACAGCAAG---GAAATCATCGTAAACTCATCCATATACAAC---------------------------------------AGTACATGA------------------------CTA---ATAGCAAGAACAGTAATAAGGAACAAA------ACC---CTGCTAATTATA---TCCAGGACT------------TACTTCTCCAGACTGATACCAATAACA------AAAATAATAGAAAAATCA------------ACAAGC------ACAAAAAAACACTCCAAACACAACCTCCAATCAGAAGACAGC------------TTAGTAGTT---------ATAAACGCAGCCGGCATCCCACCCTCGCCAAACTTCATGGGAAAACTG------------TGAATA---------ATCAAA---ACAATAACA------------------------------------------ATAATAAAAAAC---------CTCCCC------ATG---GCCGTTTCACTAATCATAGGAAGAATCATAAACCTAATAATATACATAAAG---------------------------------AGAATT------------------------------TCAAGGTCAATGAGAAAATTGAAACCCACCACAAAATCAAAAAAAACAAGACACAAA---------------------AAACCCATCATAATAGCAATAGCCGTGAGGGCTATT------------------------------------------------------------------------------------------------------
>E1
---------------------------------------------ATGATTACTATAACCTATTTATTCACACCT---------------------------TACATTCTTTCTATTATTTCTTTTTTT---------------------------------------TTT---------------------------------AGATTGGAGCCTTTTTTATTT---------------------------------------------------------------------------------------------TGGATTATCATAGAGTTTAACTTACTGACATTAGTATTTGTTTGTTTC---TTTTTT---------------GACCTGTGGAAAATGATGTTTCATGAAGAATATATTTTATTTTATTTTCTAGTTCAGTCTTTTTTTAGGTTTATTTTACTG------------------------------TTT------------AGAATTTATATTTCTGATACTTATAAGATCGTTTCA---------------------------CACATCATGTTTATTTCTTCAATAATTGGAAAATTAGGAATCTTTCCTTTTCACTTTTGGATTTTA------------------------------------------------------------------------------------------------------------------------------------------------------------------------------------------------------------------------AAGATTGCTGATTCTTTTAACTTCTTT------ATTCTACTA---------ATA------GTT---TTATCTATTCAAAAA---ATTCCT------ATG---------------TTTATTATTTTTTTTAAT---ATGAGC---------TTTAGAGAGGCTTTTACTATCTTACTT------------------------------------------TTTTCTTCAATCTTTGGAAGAATTATA------------------GTTAATTTCACT---------TACAAATTGAAAAATGTTTTAATTTTTTCTTCTATCTCTTCA---------------------------------------TCTTTTTGA------------------------GTT---TTAATTATTTATAGATATAGAAATTTCTTCTATTTT---GTTTTCTTTTTT---ATTTACACT------------CTCTTTATTTTCAGGATGGTTTTTAGGGGGAGGGCTATTACG---------------------------TTGGAAAGTTTA------------------------------TTATTTTTT---------------------------ATATTTATTTGTGGTTTGCCTCCTTTTTCCTTGTTTTATTTCAAAATT------------TATATT---------TCTAGAATTATCCCTATC------------------------------------------TTAAGAGTTAAT------------------TCGATCTTTTTGGTTTTT---TGGGTGATGAGTCTAGTTTCTCTATTTGGTTACACTAAA------------------------------TATTTCTAT---------TCTAGATTTTTTCATCTTAACTAT---CCTTATTTAAAGGATGAATTT------CTGTTTAAAAAAATATTTAATTTGACT---------------------------ATTTCTTTTTTTTTTTTGATTTTTTTAATATTT------------------------------------------------------------------------------------------------
>Diptilomiopinae_sp._GZ126
---------------------------------------------------------------------ATTTTTACTCAAAACAAATTAATTATTTTTAGCTATATTCTCAGAATATTTATGTTTTTC---------------------------------------AAT---------------------------------ATAAATAGATCTTTAATTTAT---------------------------------------------------------------------------------------------TGATTGTTATTAGAATTTAATATATGTTTGTTTATTTTAGTTATAATTTTTTTTAAC---AGTAATAAT---AGATTAAATAATGAATTTTTAAATATGAGA------TTTTATTATTTAGTAATTCAATCTTTGGGTTCTTATATTTTTTTA------------------------------ATT------------TCTAATTTAAACATTTTTAATTTG---------AGT---------TCTAATTTTCAGATA------ATAGGTCTAATAGTTTCAATAATAATAAAAGGAGGTATAATTCCTTTTCATTATTGAATTTAC------------------------------------------------------------------------------------------------------------------------------------------------------------------------------------------------------------------------AAAATTTCTAAATTTATAAAT---AAA------GAATCTTTT---------TTT------TTTTTACTTACAATTCAAAAA---TTACCT------GTA---------------TTTTATATTCTTTTTAAT---ATTAAT---------TCTGATTATAATATA---TTTATCTTG------------------------------TTAATT---------AATTTAATTTTAGGTTCCATTTTT------------------ATATTTATTAGT---------AAGGATCTAATCAGTTTAATGATTTCTTCATCAATTTATATT---------------------------------------ACAATATGA------------------------ATA---ATAATATTTTATCAAATAAACATAATTTTTTTTACA---ATAATTTTTTCT---AGCTATATA------------TTCTTTTTGTACTACTTAATTTTAAATTCGGAATTTAAATTTAAT------TAC---------ATAAATTACTACAATAAA------------------------------AATGAAAATAATTTAATTCCAAGTTTC---------ATATTTCTTCTGGGAGTACCACCATTTAGAATATTTTTTTTTAAAATT------------TATTTA---------ATTGAA---TTTTTAATT------------------------------------------AAATTTATAAAT------------------ATATTTTCATTTTTATTAATTTGAAGGTTTTCATTTTTAGCTACTATTTCTTATTTTTTT------------------------------TTTTTTTATAAATTA------TTTTTTAAT---TTAAATAATATTTATAATTTTAATATAAAA---------------ACCAAAAGTTTATCTATTATT------------------------ATAATATTATATTTTACT------CTAATATTATTTATG---------------------------------------------------------------------------------------------
>Diptacus_sp._CA46
---------------------------------------------------------------------ATATCTAAAGAAAAATTCTTATTTTATTTTTTTTATTTTTTTACAATTCTAATATTTTTG---------------------------------------AAT---------------------------------AGACAAAGAATATTTATATAT---------------------------------------------------------------------------------------------TGAATTTTTTTAGAATTAAATCTGATTAGATTTACAATTATAATTACTTTTCTAAAT------AAATTT---TATTTTAATTTTAGAATTTATAGAAAAAAT------TTTAATTATTTTATTATCCAATCTTTAGGTTCAATTATTTTTTTA------------------------------GTT------------TCAGTAAAATTTAGATTTTTTCTT---------TCT---------AATATATTTTCCCTA------AGCTTAATAATTCTAAGATTAAGCTTAAAAATGGGTATTATTCCTTTCCAAACTTGAGTTTTC------------------------------------------------------------------------------------------------------------------------------------------------------------------------------------------------------------------------GATTTAATTAAATACTTAGAT---AAA------AATAATTTT---------TGT------TTACTTATTACTCTACAAAAA---TTACCT------CTT---------------TTTATTTTGTTTTTCAAC---TTAGAA---------CATAAAATTGTATTT---TTTTTAATT------------------------------ATAATT---------AATATAATTTTTTCTTCTATTTCT------------------ATATTATTCCAA---------AAAAATTTAAATTTAATTTTAATTTTATCTTCCATATACTCT---------------------------------------ATAGTTTGA------------------------ATG---TTTATATTTTTTAATGATAGAATTATATTATTTTTT---TTTTTTTTTTTT---ATATATACT------------GTTTTTATTTTTTTCTCCACAAAAATATCTAAAATAAATGTTAAC------TTT---------CTTAATCTGGATTCTAAC------------------------------AACAAAAACTTTTTAATTATAGGATTT---------TTATTTTTATTAGGTTTACCTCCTTTCAGACTTTTTTTTTTCAAAATT------------TATATT---------ATTCAT---TTTTCTTAT------------------------------------------TTGAATCTTGGA------------------GAATGAAATTTTTTACTTATTTGAATTTGCTCATTTCTAGCAACTTTATCTTATTTCCTA------------------------------TACTTTTACAAAAGG------ATTTTTAAT---ATAAAAAAATTTTATAATTTAAATTTTAAA---------GTTAACATAAAATTATTTTTTCTATTA------------------------ATATACTTATTTTCGACC------TTAATATTTTTT------------------------------------------------------------------------------------------------
>Diptacus_brevichaetus_Z365
------------------------------------------------------------------------------------TTAGTAATTTATCTTCTTTATTACTTTAGAATTCTTTTAATTTTT---------------------------------------AAT---------------------------------TTTACTACCTTATTTACATTT---------------------------------------------------------------------------------------------TGGATTGCTTTAGAAATTAATATGGTTATTTTTTTATTAGTTATAATAAAT---------ACATCTGAAAAATTAATAAAAGTAGAATTAATAAGTCAAGTA------TTTTTTTACTTCTTAGTTCAAAGTCTGGGTTCTATCCTTCTAGTT------------------------------TTA------------TCA------------AATTTTTTT---------ACTAGTCCTAACTTAAATTTTTTTAATAGAATGACTTTATTTGTTTTGTCTGTTTCAATGAAAGCAGGTTTATACCCTTTTCATTATTGAGTCTTC------------------------------------------------------------------------------------------------------------------------------------------------------------------------------------------------------------------------AAATTAAGACAATACCTTCCA---AGT------TTTAGAATA---------TTA------ATAATTTTAAGGATTCAAAAG---CTTCCT------ATA---------------ATATTTATCATTTTTAGA---TTTAAT---------AATCATATAATTATT---ATGCTAGTT------------------------------CTAATT---------AATATAATTTCAGGTAGATTTATA------------------TTAAGTAATAGAATAAAAGTAAAAGATCTT---------CTTATTTCCTCTTCAATTTACGGT---------------------------------------ATAATTTGA------------------------TTT---TATTTTATTTTTAATTTAAGAACATTTACTTTTTTT---TTAATTTTCCTT---ATTTATACT------------TTAAATATTGAAATTATTTTAAGTTTTAGAAAGTATCCATTTATT------AGAAAT------TTTGATGAAAATTCA---------------------------------TTAAAA---AATCTGATAACCAGATTT---------ATATTCATTTTAGGACTACCCCCTTTTAATATTTTTTTTATAAAATTA------------TATGTT---------CTTCAA---AATATTTTT------------------------------------------ACAGAGGTATCT------------------TATAGAACAGTTATCTTAATCTGACTATTTAGATTCATTCCTTTATATTATTATTTCAAA------------------------------TTTTTTTTTTTGAAA------TCATTTTAT---AATGAAAATTTATATATTTTATACACTACACCTAAGTACATG------------------TTTTAT---------------------------TTATTATCTATTTTCACATCTTTATTATTATTTTTTTTT------------------------------------------------------------------------------------------
>Dipentamerus_litseaec_GD140
------------------------------------------------------------------------ATGACTAGGAATATATATCTAATCAGATTCTATCTTATTAGATTGTTCCTTTTTTTG---------------------------------------AAC---------------------------------TTTTCTAGGTCTTTCACTTTT---------------------------------------------------------------------------------------------TGAATTTTGATTGAGTTTAATTTGATTATATTTATTTCTTTTTGCCTT---TATATA---GGCAAGCAC---AAGGATAGGCAGGAGATAAATGATGTCTTT------CTTTTTTATTTCATTATTCAAAGGTTAGCTTCTAGTTTTTTCTTG------------------------------TTT------------GACTTTTTCTTTTTGTCGGAAATT---------TCT------------ATCTTTCATTTC---AACTATTTCTTTTTTGTTTCTATTTTGATTAAGTTGGGGGTATTCCCATTCTTCTTTTGAATTTTC------------------------------------------------------------------------------------------------------------------------------------------------------------------------------------------------------------------------AAGATTCGAGATTTTGTTGAT---TCT------TTTATTTTT---------AGG------ATTTTGTTAAGACTTCAAAAG---CTACCC------TTT---------------TTCTTAGTTTTATTTTCC---TCTAAC---------GATTTTCTTTTATTA---ATTACCTTG------------------------------GTCAGA---------TCTTTTATTGTGGGGTCTATTTTG------------------ATTTTATTTTCT---------AAAGATTTCAAGTTTATACTTATTTGTTCATCTATCTCTTAT---------------------------------------AGTTTTTGG------------------------ACA---GTTTATCTTTATCTGATTAGTAGTTCCCTCTTTATT---TTTTTTTACATA---TTGTATGGT------------TTATTTTTATGGTTGCTCCTTCATAGAGTGGAAGTA---------------------------GGTGTTGGAATCAGATCT------------------------------------------ATTTTT---TCTTTT---------ATATTTTTTCTAGGGCTTTCTCCTTTAAGTCTTTTTTTTCTTAAATTT------------TTGGCT---------GTAGGT---TTCATTTTA------------------------------------------TTTTCTTTTGGT------------------CAGATGGAGATTTTAATTTTTTTAATCTTTAGATTTATATTACTTTTTGGGTACATAAAA------------------------------TTCTTCCATACTAGG------ATGTACCTC---CTCTCTGATTTGTATAAGTACATTAAAATT---------TTTGGAAATAAAATATTGTTAATTAGG---------------------------CTTACAACTTCCATT------TTTTGTGGGTTTTTACTT------------------------------------------------------------------------------------------
>Dermatophagoides_farinae
------------------------------------------------------------------------------------------ATAGTAAGATTAGTTTTAATTTCTTCCTTAATTGCAATA---------------------------------------TCT---------------------------------TCCTCATCATGGGTAATCTTA---------------------------------------------------------------------------------------------TGAATTTTCTTAGAAATAAATTCTCTCACATTATGTGGAATAATAGCAAAAGAA---------------TTAAAAAAACAAACACAGATAAACCAACCAGTT------TTATTATACCTTGTCGCCCAAATCTCATCCTCTATTATTTTACTA------------ATTTCCTGCACATCTATAGAAAAAAGAATAACC------------------------------------------------------------ACTAGAACCCTATGCGTATTATGTTTAATAATAAAATCAGGAAGATTCCCATTCCATTTGTGATACTTA------------------------------------------------------------------------------------------------------------------------------------------------------------------------------------------------------------------------AAAGCTATAGAAAAACTAAAAATAAAGATAAACAGGATAAAA------------------ATAGCCATAACATGACAAAAAATCCTACCA------------------------TTTTTT------------ATTCTTCCCTACTTTAACATTAAATTAGTCATCATTACAATAGCA------------------------------TTAGCA---------TCTATAACAATCCCCATCTATAAA------------------ATAAAAAAAAAC---------TCTTCCATAAAGTCTATCTTAATTTTATCATCTTTAAACAAC---------------------------------------AACAGTTGA------------------------CTT---ATAATTAGAACAATTATATCATACATAAGGTTTTCT---ATTTATTTTTTA---TTATATTCA------------GTAACCCTTCTTATCACAATAAATTTCATAAAAGACATAAAAATAAAAAAA------------TTTAATCTAAAAAAA---------------------------------AAAATACATGAATCAGTAATAGTAATT---------TTTAATTTAGGAGGAATCCCACCTTCTATAATATTCATAGGAAAATTT------------TTAATC---------ATAATA---ATTCTAATC---------------------------------------------CAATCAAAC---------ATCCCTAAAGAATTA---TTATTAGTAATAATGATAATAATGTGTTATTTTATATACCACTACCTATGG------------------------------TGCACTCAC------------------------------TCGTTAATAATAAATTCACCACAAAAAACACAAGTG---------ATTAACATACAAACCCACCCTTGAATTTCAAGGGTAATTTGGATTATATCTACTATA---------GCACTACTAATAACAATA---------------------------------------------------------------------------------------
>Dermacentor_silvarum
------------------------------------------------------------------------ATTTTTTTTAAAAAATCAATAATATGAATAATTATAATAACAATTTTAATTTCAATT---------------------------------------TCT---------------------------------TCAAATTCGTGATTTATTTAT---------------------------------------------------------------------------------------------TGATTATCAATAGAAATAAATTTAATAAGATTTATCCCAATTATA------------------------AATAACTACAAAATTAAAAATTGTAACTCAATA------ATCATCTATTTCATTATCCAATCATTTTCTTCATCTTTATTTTTT------------ATTTCAAGATTCCAATTTAATTTAAGAAATTCTTTA---------------ATT---------------------------------------TTTTTAATAATTATAAATATAACTATTTTAATTAAATTAGCTATTATTCCTTTTCATTTTTGAATTATA------------------------------------------------------------------------------------------------------------------------------------------------------------------------------------------------------------------------AGAATTAGAGAATCATTAAATTTTGAT------GCATTGTTT------------------CTAATTTTATCAATTCAAAAAATTATTCCA------------------------TTATTTATTCTTTCTAATTTCTTT---TTCAATAAA---------ATT---ATTATTTTAATT------------------------------ATAATA---------TCCACATTAACTAGATCCATTTTA------------------GCTTTAAACTTA---------AAACTTTTCAAAAAATTATTAATTCTTTCTTCAATTTCTCAT---------------------------------------CAAGGTTGA------------------------ATA---ATTTCTTTAATTTTTTTTAAAATTAATTTTTGAATA---ACATATATTATA---ATTTATTCA------------ATTATTATTTTCTCAATTATAAAAAGTTGTAAAAAACATAAAATTTACTCT------------ATATTTACAATTTTTAACAATAAAATTAATTATAATGAA---------AAAATAAATTTCATT---ATACATTTC---------ATATCCTTAGGTGGAATACCCCCTTTTTTAGGATTTTTTATAAAAATA------------ATAACT---------ATTTTT---ATTTTAATA---------------------------------------------AAATTTAGA---------ACT------TTTATT---ATTATAATTTTAATTACCTCTTCTTTAATTAATTTATTCTTTTATTTTAAA------------------------------ATTTTAACA------------------------------CCTATTTTCTTTTTAAATTTAAAA------ACCCTTAAAAAT---TTAAAAATTAATTTTAATAATAAAACTTTA---------TTTATCAATATAAATTTAATATTTTTAATTTTTTTTATAAATTTATGAATTTAT------------------------------------------------------------------------------
>Demodex_folliculorum
---------------------------------------------------------------------------------------------------ATCTTAATTCTATCATCTTTACTAGGCTTG---------------------------------------TCT---------------------------------TCAAACTCCTGAATCATCCTA---------------------------------------------------------------------------------------------TGATTCATACTAGAAGTCAACTCTCCAATATTC---TCAATATTA------------------------ATGATTTACAACAAAGAAAACCCTTCCAACCCA------TTAAATTACTTCATCTTCCAAACTCTTCCCTCAATAGTTCTTCTA------------ATGCTTATTTTAAATATATTTTTCAAAACTCCAATTAATTCTAAAAACTCAATC---------------------------------------CCTTCATCACTCCTTAGCCTAGTATCGTTTATAAAAATAGGAATAGCACCCCTCCATAACTGAATACTA------------------------------------------------------------------------------------------------------------------------------------------------------------------------------------------------------------------------GCAATTATAAAAAGACTAAAGAAAAAA------TCCATCATA------------------ACCATTCTAACAATCCAAAAAATCTTACCT------------------------CTGAAGGTACTATGCCTCTCATCTCTAAACCCCTTA------------GCACTAATTTTAATT------------------------------CTGTTA---------AACCTAATTACAAGAAATATCATA------------------ATCTTAAACTAT---------AACAAACTATTCAACATTCTAATATCATCATCCCTATTCAAT---------------------------------------ATATCATGA------------------------ATA---TCCTTAAGAATTAATTCATCCCCCAAACTCTGTTCA---ATCTACTTCCTC---ACCTATAGA------------TACCTAACCACCTTCTTAATTATTTACTCATTTAAAATAAACCTAAAATCA------------ATAAACATCCCCAACCAAAAATTTTCACCAAATTTCTTATGCTCC---------------------------ATT---------TTATCATTGTCAGGAATCCCACCACTGTGGGGATTTATAAACAAACTA------------ATCCTT---------ATTAAT---CTAATA---------------------------------------------ATTACAAACAAC---------ACACCAAAACTCATA---ATTCTAATTCTATTAGCTTCAAGAGTTTTAATGTTAGCTGGATACCTAAAA------------------------------CTAACTTTT------------------------------AGAATACTAATAAAAAACATTAAAAACAGAATAAATATAAAAAAAGAGAACCTAACATTCCTCATTTTTAACTTAGTCTCCCCCTTTTCAATTACAATACTT------------------------------------------------------------------------------------------------------------------
>Damon_diadema
------------------------------------------------------------------ATCCCCAACCCAACCAATTTACTTATATTTACACTTATTATCATAAGCCTAATATTAATAGCA---------------------------------------TCA---------------------------------TCCTCCTCGCCTTTCATAATG---------------------------------------------------------------------------------------------TGAATCTCCCTAGAAATCAACACTATCTCTTTCATTGCCCTAATATTC---------------------CTCCCATCTAACCAAGAAAGCTCAGAAAGATGT------ATAATCTATTTTCTTCCTCAAAGCGTGGGCTCCTCCTTATTTCTT------------ATATCTTCATCC---------ACCCCCGCT------GTATTCTCCACCCCTTTT---------------------------------------TTACCCCTAATTATTACTCTCTCAATAGCATTAAAACTAGGAATAGCTCCTTTTCATTACTGGTTTATT------------------------------------------------------------------------------------------------------------------------------------------------------------------------------------------------------------------------AAAACCGCCAAAAATATCTCTTGAAAA------ATAAACTCA------------------ATTCTAATAACAATCCAAAAAATCCCACCT------------------------TTTATAGTAATC---------ATCATAAATACACCCCACCCTCAAACTAAAATAATCCTGATT------------------------------CTCCTC---------TCTGCTATAGTAGGACCTTTTGGG------------------GGAATTAACCAA---------ACCAATATTAAATCACTTTTAGCATTTTCCTCAGTATCCCAT---------------------------------------ATAGCATGA------------------------ATA---ATAGCAGCATTGTACATCGACAATCTAAGATGATTA---ATCTATTTGACT---GTTTACTCC------------ACTATTTTTATAGCAATTTCTCTCACCCTCAATAAAAAAATCTCATCA---------------ATTAATCAGATAATTTCAGTCAATCCTAATATA---------------AAACTTACATTTTTTCTC---CTAATC---------TTATCATTAGGTGGAATACCTCCCCTAACAGGGTTTTTCCAAAAGTGA------------ATAGTA---------ATTACC---CTT---CTT---------------------------------------------TCCAGCCCT---------TTG------GTAATT------TTTACCCTAATACTTTCAGCAGTGTTAAATTTATATTTCTACATCCGC------------------------------TTATCTCTC------------------------------CCTATTCTTCTCACAAACAACTCATCC---AACCCTTGGATA---------AAAAAAAATTTTCATATAAAT------------ATTCTTACCATTCCATCCCTGTTCCTCCTTCCCTTCCTTCTTTTATTCTTTCCTATTTTA------------------------------------------------------------------------
>Cryptocellus_narino
------------------------------------------------------------ATTAGAAACCTA------------------ATCATAAGCACAATAATTTTAAGAATCATCATAATTATT---------------------------------------AGA---------------------------------TCCAACTCATGGTTTCAAACC---------------------------------------------------------------------------------------------TGAATTAGATTTGAAATTAATATATTAACCTTTATTGGATGAACGCTA------------------------CACGAAAAACATCAC------GAAGCCATA------ATCAAATATTTCCTAGTACAAGCAATAGGATCGTCATTATTTATT------------GCTAGA---------AGATTACTTATTTCACCCTCAATT---------GACTTA---------------------CCAGAAGGATCGCACATCATCTATGTATTACCAGCTATAGCAATCTTAATTAAAATTGGTAGAGCCCCATTTCACTTATGATACCCA------------------------------------------------------------------------------------------------------------------------------------------------------------------------------------------------------------------------GAAGTTATAAGTATAATTAACTGAAGG------CAATGCATA------------------ATATTGACAACAGGACAAAAATTAGGTCCA------------------------TTATTTATTGTCTACCAACTCAAT---ACAAACGTA---------------ACCTTATTTGCA------------------------------CTAGCA---------TCTTCTATTATAGGAAGAGTTTCA------------------TCATTAAACCAA---------ACATCCCTACGAAAATTAATAGCCTTTTCATCAATTTCACAT---------------------------------------AACGGTTGA------------------------ATA---TTAATATGTATTTCATTACAAATCCATATATGAGTC---TGATATTTTCTA---ATTTACTCA------------ATTATTAACATTAGTATTATAAATATTTTAAACAAAATAAAGCTATCCTTC------------ATCAACCAAATCAAAACCAAATCAACAACATCA---------------AAATTATCACTAATT---ATTAGTATT---------TTAGCTTTAAGAGGACTACCACCCACTATTGGGTTTATACCAAAATGA------------TCAATC---------ATCTGC---AAAATTACA---------------------------------------------TTAATTTCA---------ACC------ATAGCA---AGATTTATCTTAATCTTTTCTTCATTAATTATTATGTTTGCTTACATAAAT------------------------------ATAATTTAT------------------------------AATTCACTCTTCAACACACACCAAGACGAA---------ACTATATTAAAAATCAATAACAAATTACCTCTATCGTGATACTTTCTCACAACACTCCCACTGATTCCTCTAATTCTCGTT------------------------------------------------------------------------------------------------
>Cosetacus_sp.nov._GD115
---------------------------------------------------------------ATAAAATTTATCATGGATAGGTCAATTCTA---TTTATTTATTTGTTTAGAATTTATTCAGTTATA---------------------------------------AAT---------------------------------TTTTTACCTGGGTTCTTGTTT---------------------------------------------------------------------------------------------TTATTTTTATTGGAATTGAATATAGCTAGATTTATCCTTCTTATAGTGAAA---------GATAAATTTTGATTTAATAAAACAGATCTTTATAATCAATGC------TTTTTCTATTTCTCTTTAATATCTATAAGGTCTCTTATTTGATTT---------------------------------------------TTTTTCTTAGTTTGAGACAGAATT---------------------------TTCTTTTTAAGTTCTAATTTTATTCTTATTATCCTAATTTTTAAATTGGGTTTAATTCCTTTTCATTTTTGAGTTTAC------------------------------------------------------------------------------------------------------------------------------------------------------------------------------------------------------------------------AAGATTTGCAATTTTCTAAGA---CCT------TTTAATTTG---------TTC------CTAGTTCTTAATTTGCAAAAA---ATTCCG------TCT---------------ACTTTGTATATTCTTTCT---TTTAAT---------TCAAAAAACTTAATA---ATTTTTATT------------------------------TTTTTG---------TCGATGTTTGTCAGATCTATTTTT------------------TTATATAAAAGA---------ACATTAATATCAGATTTATTAGTTTCTTCCAGGATGTGTTCT---------------------------------------TTTTTAATT------------------------AGT---TTATTATTTATAATTTTTAACTTAATAGGTTTTGTT---ATTTATTACTTG---TATTATCTG------------TTCTTCAGTTTGGTTATAATCAAAATAAAAGATTTTTGCTCAATTTACTGTTGCAGAAAAAACTCTTTCATCTTA---------------------------------------------TTTTTTTTTACCATA------------ATGTTCATAATAGGTTTACCTCCGATGTTTTATTTTTATTTTAAAATT------------TATCTTTTAAATTTAATTTTTATTTTTATAAGG------------------------------------------TATACC---AGG------------------TTTATCTTTTTTATT---------CTTTTTTCGTTATTATGCTTATTTTCTTTATTTAAT------------------------------TTTTTCTTATTT---------TTTATAATAAATTCAAATAAATTTTATTCTTCAAGTTCTTCTTAC---AATATTGAAATAAAAATTTTATCTTTAATA---------------------------------------ATTTTAAGATTTTTATTTTTTTTC---------------------------------------------------------------------------------------------
>Cosella_viburniae_GD139
---------------------------------------------------------------------------------------ATTAAATTTATCATAATTCCTAAGAAATTTAATTTTTGACTGATAATATCTTTTTATATCATAGTCAGTATAATAGCTATTAAC---------------------------------TCCTCTAGTTTAATTAATATC---------------------------------------------------------------------------------------------TTTTTGATTTTAGAGGTTAATATACTCACTTATTTCTTAGTTTGTATAAACTATAGT---GATGTTATTCTAAATAAAGAGAAA---------------TTA------TTCATTTATTTACTCGTTCAAACATCTTTATCTATTTATATAATA---------------------------GTTTTT------------TTTTCTATTTTTGACAATAACTTG---------TTG---------------AATTTTAATTTGGATTACTTAATTTCTAGAATTATCTTTATAAAAATAGGACTTTATCCTTTTAGGTTCTGGATTTAC------------------------------------------------------------------------------------------------------------------------------------------------------------------------------------------------------------------------AAAATAAAA---ACAATTGAT---AAT------ATAAGGTTT---------TTT------AATCTTATTATTGTGCAAAAA---ATCCCT------TTC---------------TTTTTTTTAATAGAATCA---ATTAGA---------GTAAATGTTTCTTTT---TTCTTTATA------------------------------TTATTA---------AATATAATAATTGGCAGTTTGATA------------------ATATTATCCAGA---------AGATCCCTTAAAAATATGCTCATTGGATCTTCTATGAGCAGG---------------------------------------ATTATTTGA------------------------TTT---TATTTAATGTTAATAGAAAGGTGTACTTTGTTCGTA---TTATCTTATCTG---ACTTATGCT------------ATTTTAATTTGGTTCATTTTAATGAGAGTG------------------------AGAAGTATAAGGAATATAAATTTATTT---------------------------------------------GTTCTAATATTG---------ATGTTTAATATTTCTTCTCCCCCTATAGGTTCTTTTCTGATAAAATTTAATTTGTTATTAAATATG------------------TTAGAATTTAGAGTTCTAATTAAAGTAATTATTAGAATGTCAATTGTTGCATCCTTGACAGCT------------------TATATAAAGTTCCTATTCTTATTTTTATTTAAT------------------------------------------------------------------AAATCT---------------------------------------------------------AACAAGTATAAAGTAATTGTA---------AGCAAAAGATTATCATATAAATTACTTTTAATCTTCTTAAGTAGAATTGTAATAATC------------------------------------------------------------------------------------------------
>Cosella_sp._GZ75
---------------------------------------------------------------------------------------ATAGCAGTAATATTATACTTTATAATAATTTATACATTCATA---------------------------------------ACT---------------------------------TTAAAAACTGGAATAATATGT---------------------------------------------------------------------------------------------TTTTTAATAATCGAAGTTTTAACTTGTTTATTTATTACCATTATACAAAGAATAATA------------TGGGAAGTAAAAATAAAATTTTTAAAGTTAGAAATTTTATTTTTTTATTTTCTACTACAATCAATATTTTCTATAATTTTTATT------------------------------------------------TTAGGATTAAGTTATTTGAAT---------ATAGATTATTTAATAATAATTGAAACTTCAACTATATTTATAACCATAGGTATTTTAATAAAGATAGGAATTTATCCTTTTAGGTTTTGAATATTC------------------------------------------------------------------------------------------------------------------------------------------------------------------------------------------------------------------------AAAATATGTGATAATTTAAATATTTCT------TCATTAATT------------------TTATTAACTTTATTACAAAAA---ATTCCA------------------------TTAGTTTCTATTATCCCAGAATTAAAT---------TGGAAATTAATAATT---TTTATAGGT------------------------------GTAATC---------AATAGAATTATGGGAAGATACTTT------------------ATAATAAAATCT---------AACACAATTAATCAATTTTTGACTGCGAGATCTATAAATAGA---------------------------------------ATAATATGA------------------------ATT---TTATTAGCATCAAAATTAAATCAAAATGTCATAATA---ATTTACTTAGTA---GTATACTTA------------TTGATATGT---ATAACTTTATCTATAATTATACAATCTAATAATGACAAATTTACAGAAATTCTA---ATATATAATTTC------------------------------AATATATTTAACTTAGGAGTC---------------------------------CCCCCTAGAGTTAGTTTTATGATTAAATATTATACGTTG------------------------------AAAGAT------------------------------------------CAACAATTAACT------------------ATACTTATAAGTGTTTTAGTAATTTTAACAATTGTGGTTTCTATTTTGCCTACCATAAAA------------------------------TTTTTGTTTAAA---------TCAGTCAGACCTAAAAAATTTAAATACAAGATTATAAATAATAAATTTGAAATGAAATTA---ATAATATTAATGATA---------------------------------------AGTATTAATATTATTATATTTTTA---------------------------------------------------------------------------------------------
>Cosella_sp._FJ16
---------------------------------------------------------------ATAACTAATAAATATTTTATAAATATAAATATAATAATGTATTTTTTATTAATGTTCATTATATTT---------------------------------------AAT---------------------------------GCATCTTCTTTTCTATCATTT---------------------------------------------------------------------------------------------TACATTGTTATAGAATTTATAATAATATTTTTTATATTTATAAGTTTTATCTTATTA------------AAAAAATCAAAATTTAAAATT------TCAGAGAAAATATTCTTTTATTTAATTTTACAAACTCTTATTTCTTTAAGATTATTA------------------------------------------------ATATTTTTT---TACTTAACA---------GAAATTAAAAGACTTTATTCAATTAATATAAAAAAAATTATATCTATTATTCTATTATTTAAAATAGGATTATACCCGTTTAGATTTTGAATTTAT------------------------------------------------------------------------------------------------------------------------------------------------------------------------------------------------------------------------AAAATA---AAAAATATAGAAAATATT------GTATTTTTT------------------ACTATATTGATATTAATAAAA---ATTCCA------------------------TTAGTAGTTATCATAGAAATATTTCCA---------AGAAAATTTATAATA---ATAATTATA------------------------------ACAATT---------AATATATTTATAGGATCTTTATTT------------------ATAGTTATAAGA---------AATAATATTAAATCTATATTAATCAGGTCTTCTATTTATAGT---------------------------------------ATAATATGA------------------------ATT---TACTTATTAATTATAAACAATCATATAGAATTTTTT---ATTTATTACTCT---ATATATTTG------------ATAATTTCATACATAATTATA------------------------------ATAATGAAAATATTG------ACAAATATA------------------------------AAAAAAATATTTTTATTATTTTTA------------TTAATTTCTATTAGTAACCCACCTATAGGAACTTTTTTTGTAAAATTTATAATATTAATA---------------------------GAAATA------------------------------------------TATAGAATAAAT------------------TTTATAACAAAATTTATAATTTGATTAATAGCTACAATTAGAATTTTTTCTTACATGAAA------------------------------TTTGTTTTTAAA---------TATATTTTT---AAAAGCAAGAATTTTTATTTAATTAAATTAAATTATAACAATTATTTA---TTATTATTGTCATTA---------------------------------------------AATTTATTAATATTTTTG---------------------------------------------------------------------------------------------
>Cereusacarus_sp.nov._Z361
------------------------------------------------------------------ATCCTTTCAATTGTTAACTTCTTTATTCTTTTTTTTAATATGGCTTCTATTTTTATATTGATT---------------------------------------AAT---------------------------------TTTAATTCTCTTTTTTGCTTT---------------------------------------------------------------------------------------------TGAATATTTATAGAGATCAACATGCTTACTTTTATTGTTCTTACTTTTTTCTTTACC---------------AACCTTGATATAAGGGTAGAGATGTATAATCAATGTTTGTTTTATTTCATGGTACAAAGTATTATAAGATTTATTTTTTTG------------------------------TTTAGTTTAGCTATAAATAACATTATAAATTCTTAT------------------------------------GTGTTGCTTTATTTACTATTGGCTTCTTTGATTTTTAAAATAGGAATTTTCCCCTTTCACTATTGAGTTTTC------------------------------------------------------------------------------------------------------------------------------------------------------------------------------------------------------------------------AAGATTTCTGATTATTTGCCT---AGC------TTTAGTTTT---------TTT------GTCTTAATGAGCTTTCAAAAA---CTTTTT------CTT---------------TATTTATTATTCTTCTCT---TTCACT---------GAGAATTCAATTATT---TATTTTATC------------------------------TTATTT---------TCAACGGTTTTCGGATTGTTTTAT------------------TTATTTTTTAGC---------AAGAATGTTAAAGAGTTAATTATTTCCTCTAGAATATACTCA---------------------------------------ATCTTTTGG------------------------ATG---TTTCTTATTTTCTGTGTTGGTACTATGTTGTTCCTA---AAGTTTTATATTGTTAATTATTGT------------ATTTTTTTATTTATTTTAATTAGGACTTTTTGCAGT---------------------------TTTTCCAGGTCTAAGTTG------------------------------ATAAATGCTCTTTTTGTTTTATGTTTG---------GTATTTTTAATGGGGCTTCCTCCTCTTTCCTTTTTTGTCTTTAAGATT------------AATTTC---------GTTTCT---TCATTACAT------------------------------------------ACGTTCTTCAAT------------------TTCTCTGCTTTCAACTTATTTTGAGTCAGGTCTTTCCTAAGTAGGATTGCTTATTTTTCT------------------------------TTTTTTTATCCTTTT------ATATTTAAG---------------GATTATTTTTATACAGTGGAACTAGGACACAAAATTTTGTTT---TTTTACTTT------------------------TTCCTTTTTTTCTCTTTT------TTTCTTTATTTTTAT---------------------------------------------------------------------------------------------
>Ceratoppia_bipilis
------------------------------------------------------------------------ATGGGGATTGGTGTGATAATAGGAATAGCACTAGTGATTTCCTCTCTATTTTGTTTG---------------------------------------GTT---------------------------------AGAAATTCTTGATTGTGGATT---------------------------------------------------------------------------------------------TGAGTTTGCTTGGAGTTAAACACAATATCGTTTTGTTGCTTAATAAAAAAAGATGTA---AGAAGAGAAAACACAAGAACC---------ATTGAAATAAGA------ATAAAATATTTTATCATTCAATCAGTGGCTTCTGTTTTTTTGGTG------------TTTTCAATGATTTTTACAAAAGAAATATCTTTTTCA---AAAAGATTT------------------------------------------------TTTTTATTAGCCGTAACAATATTAATACTTAAAATAGCAGCCTCACCTTTTCACGGGTGGTTCATT------------------------------------------------------------------------------------------------------------------------------------------------------------------------------------------------------------------------GAAGTAAGAAAAAATTCTTACTGGAAG------AATTCTCTT------------------TTATTAATAACTTGGCAAAAATTAGCACCT------------------------CTTTATCTTATTTTATTTCAAATAAAAAGATTGATT------------TTCCCA---TTCATT------------------------------TCAATA---------TCTATCGTAATAGGTAGGGTTTTG------------------CAATTTAACAAA---------AAAATATTTTTAGAAATTATAGCATTTTCTTCAGTATTTAAT---------------------------------------CTGGGGTGA------------------------ATA---ATAACTGCTATTATTCTCAACATAAAAGTCTTTATC---CTATACTGTTTA---ATTTATTGA------------AATTCTGTAATTTTGATAATAGTTATGTTTTTTTTAATAAACCATAAAACT------------ATCGGAAAAGAATTCTCCTTCTTAAAAAAAAGTACT------------TCC---------TTA---ATAGTAAGG---------GCAAATTTAGCAGGTGTTCCACCCACAGCCGGGTTCGTGGCTAAATTT------------ATAGTT---------TTTGAG---AAAGGGTTG---------------------------------------------GGAACTTGT---------CTGATT---TTACTA---ATAACCGTAAGATTAATTTTAAGAGCTATTAATTTCTATATTTACCTACGT------------------------------CTAATAAAC------------------------------ACAGCATGGATAGCA------ACAAACGGGAGAACACAAAAACTCACA---------------GTAATAAAAAAAAATATATTTTTTTTTACTGTGAGTTTTTGTGTTCTCCCGTTTGTTGCTATCCATGCT------------------------------------------------------------------------------------
>Catarhinus_sp.nov._GD136
---------------------------------------ATTAAAAAAAAAAAAAAAAAAAAAAAAAAAAAGATTTCTAACAAATCGTCGATTTTAATAATGCATATATTAACTTTAATTTTGATAACA---------------------------------------AAT---------------------------------TCTTTTTCTATCATTATGTTA---------------------------------------------------------------------------------------------TGAGTGGTTTTAGAATTGAATATACTATCTATATGCATGCTA------------ATAAAATCGGAATACATAAAAAGTATAAACAGGTACATAGCTAAAAATTCAATATTCTTATACTTTTTGTATCAAACTATAGGGTCTGTAATAATTATT------------------------------CTA------------TCGGCAAAA---------ATAGAA---------AGAATATACTTTTTTCAAGAATTAAGTCAGGAGTTTTTGATTTTTTTAGGTATTAGATTAAAAATAGGTATCTTTCCGATACAATTTTGATTATAT------------------------------------------------------------------------------------------------------------------------------------------------------------------------------------------------------------------------TCTTTA---------GTTAAAGAAAAT------AGATCTTTT---------ATTTCAGCTATAGTTCTGGTAACACAAAAG---TTTCCA------ATA---------------ATTATACTAATAAGATATCTACCATTT---------AATTCAATTATTATATTATGCAAAATT---------------------------------------------AATTTAACTTTTGGTTTATTTATA------------------ATAGTAATTTCT---------AAGGATTTAACCGAATTAATTGTGTTTTCATCATTATTCGGA---------------------------------------TTAACCTGA------------------------ATG---TTATCTGCTTTTTATATAGGGATAATATTTTTCTTA---AATTTCATGATA---GGTTATTTA------------TTGGTAATAATATGTTTAGTTAATAAAGATTTAAAAAAAATTGAAAGG---------------AAAGAAAAAGTTCAATAC------------------------------ACATTATGT---------------TTT---------ATATTTTTAGCTGGTTTACCACCTATAAGAATATTTTTTAGGAAAATA------------GCA------------ATTTTT---TATACTATT------------------------------------------ATAAACAAAGAG------------------ATGATGATTATAATATTTGTATGAATTATGGCGTTTATATCTTTAGTGGTATATTCTAAA------------------------------TTTATTATAAAATTT------ATAGTAAAC---------TCTAGAAAAAACTTTTTTAAAAAAAATAATAACTCAATATTGATAAGAAATTTATCT------------------------------ATAATTCTAAGATCTTTAATAATTACATTATTTGTATTC------------------------------------------------------------------------------------------
>Carcinoscorpius_rotundicauda
---------------------------------------------------------------ATTATAATTTCCTTTACAAATAATTTATTTTTTTTAATAATACTTTTAGGATCATTGATTACAATA---------------------------------------AGA---------------------------------TCATCTTCTTGATTTATAGCC---------------------------------------------------------------------------------------------TGAATTGGAATAGAAATTAATTTAATAGGCTTTATTCCTTTGATTTCC---------------------TCCCATTCCAACAAACGATATTCAGAAGCTTCA------ATAAAATATTTCTTTATTCAATCAATTGCTTCTTCAATTTTTTTA------------TTTTCC---------------------------TTCCTTTTATCCTTTTCTTTTCTTTCTATTATTCAATCTATTTCAATAAACCCATGAATAATTTCATCTATTATAATTTTATCACTAACAGTCAAATTAGGAGCCTCCCCTTTTCACATATGACTTCCT------------------------------------------------------------------------------------------------------------------------------------------------------------------------------------------------------------------------ACTGTCTCAGAAGGTCTTTCTTGAATA------AATTGCTTT------------------ATTTTAATAACATGACAAAAAATTGCCCCT------------------------CTTTCAATATTTTCACTTATTAATCAAAAATCTTTC---------ACAATATTAATAATTATT------------------------------TTTTTA---------TCCGCAATTAGAGGATCTATTGGA------------------GGACTAAACCAA---------ACATCATTACGAAAAATTATAGCATTTTCATCAATTTCTCAT---------------------------------------ATAGCATGA------------------------ATT---TTAGCTTCCATATACCTTTCAAAAACCTTATGAATT---TTATATTTACTT---ATTTATTCC------------ATTTTAATTTTCTCCATTATTTATAATTTCCTTTTTCTAAATATTTTTCAT------------ATTAATCAAATCTTTACAAATCAAAATAACAACTTC------------AATATATTCATCTTT---ATCAACTTT---------TTTTCCCTAGGAGGGTTACCTCCTTTTTTTGGATTCTTACCAAAATGA------------CTTATT---------ATTATT---CAATTAATC---------------------------------------------CAAAATAAC---------ATA------ACATTTTTAACATTTATTCTCATTTCATCTGCCTTAATTAACTTATATTTTTATACTCGA------------------------------ATTTCATATTCATCTATTTTAATA---------------------TACAATAATAACAATAAATGAATAAAAACAAAAAAATTTATTCCCTTA------TCTCATTCAATT---CTATTGATAATTTCCTCTTTTGGTTTAATTTTAACATCAATATTATTCTCTTATATT------------------------------------------------------------------------------------
>Calepitrimerus_sp.nov._Z308
------------------------------------------------------------------------------------TTAGGGTTCCCTTCTTTGTATTCAATAAGGGTTTACATTTGTTTG---------------------------------------ACT---------------------------------AGCTTAGATCTATTTCAAATT---------------------------------------------------------------------------------------------TGGATCCCTTTAGAAATTAACATGGTATTCTTTTTATTATTTATATCTTTATTTTTT---------------CCAGTCCCTAAATCTTTTTCCCTCTCTAGTCCGGTTCTTTATTATTTTATAATTCAGTCACTCTCTTCTATAATTATACTA------------------------------ATT------------TTATTTAGGGTTTCTTCCTCTTAT---------AGAATGTCTATTTTTATTTTT---------TCCTATGGAATATTTTTGTTAATCTCTTTAAAAAGAGGTCTATTTCCTTTCTATTTTTGGGTCTTC------------------------------------------------------------------------------------------------------------------------------------------------------------------------------------------------------------------------AATTTGAGAAGCATGCTTAGA---TTT------TGAACTTTA---------GGG------CTACTTCTTACGCTTCAAAAA---CTAGCT---CCCATT------------------TTGATTGCATTTAAC---ATAAGT---------TCCAGGATCTTTCTTCTCATTCTCTTG---------------------------------------------AATTTCTTTGGGGGCATTTTTTTA------------------ATGTTTACCAGA---------AAAAATATATGAGGTTTGATTATTTCTTCTAGTTTATATTCT---------------------------------------TTAGTTTGG------------------------ATG---TATCTTATTTATATAAAGGGAGAGAATTTTTTTTTT---CTCTTTTACTTT---ATATATACG------------GTTTTTATAATGCTCATCTTAAAAATATCTGAATCTACT------------------------AATTTTTTGAGTCTTTTT------------------------------AAAAAAATAGTCTTAGTTCTTTGTTTG---------TTGTTTCTTATGGGAATGCCTCCCCTTCCTTTCTTTTTCTATAAGATTCTCTCTTTAACACCGGCTATAGTTGCTGCAAGTACCTTATGA------------------------------------------------------------------------------------GAAACTCTTTTTTGGTTTGGCGTTTTTTTGAGTCTCATTTGTTACGTCAAT------------------------------ATTTTTTGGAACAGC------TTATTCTTCATTAGAAACAAAAACTTGTATAAATTGAACGAT---------CATTCA---CCACTTTTTTTGGTTTCC---------------------------AGAATTGGTGCTATTTGTTTTTTATTTATTTTTGTTTCATGT---------------------------------------------------------------------------------------
>Calepitrimerus_flexuosus_Z342
------------------------------------------------------ATACTAGGGTTTCTTTCTGAGCAAAAAAGATTCTTTCTTTGCTTCTTATATAGGTTGAGGGTTTTTCTTCTACTA---------------------------------------AAC---------------------------------TTTTGTCACCCTATTCTCTTT---------------------------------------------------------------------------------------------TGACTTTTGATAGAACTAAACTTAATAGTGTTCATTCTTTTA---------TCCCAACTTTATCTCCTA---TCCTAT------AATAACGTTCAGAATATT------TTTTTCTATTTTTTAATTCAATGCGCGGCGTCATTTTTATTTGTT------------------------------TTC------------TGCTGTTGTATAGAAGAGTGTTCA---------TATTTTTCAGGTCTTTCTTTTTTTTCT------CTAATTCTTTTAGCTAGGATTTTAGTTAAGTTAGGTCTTTGACCTTTTCATTTTTGAGTTTTT------------------------------------------------------------------------------------------------------------------------------------------------------------------------------------------------------------------------AAG---------TTCACTCTG---GCC------TCTTCTTGGGTGAATTCTTTT------ATCGTTTTAACCATCCAGAAA---ATTCCT------TTC---------------ATTTTATTTATTTTTTCC---ATTAAC---------TGAAACAATATTATT---ATGGTATTT------------------------------CTTTTA---------TCTAGTGCTGCAGGAACTTTATTT------------------ATTTGAAAAAGA---------GTCAATCTGATGAGATTAATTGTTTCTTCTAGAATTTACTCA---------------------------------------ACTTTTTGG------------------------CTC---TTTCCTATTGTTTCCCATTCGCTCTGCTTGTTTGTT---TTATTTTATTTT---CTTTATTCT------------ATTTTTGTTCTTTTAGGGTGCTTTTTCTACCATAAAAGGGTCAGA------GAAAAAAGT---------CTAAATTCT---------------------------------GGCTTATTTTTTTTATTT------TTT---------TTGTTTACTGTTGGTCTTCCTCCTCTCGCATTTTTCTTTTTTAAATTT------------TTTTCT---------TTAAAC---ATCTTTTTT------------------------------------------TCGGATTTTTCT------------------TATTTTTTTCTTCTGTTAAGTTGATTTTTTACTTTTGGTTCCATAATAGGATATTTCAAA------------------------------TTCTTTTATAAATACTTTGGAATCTTTTCAATATCTTCTAAAATTTTTTTTTCTAAGATTTTT---------TACGTTAGTTCCTCCATTCTTTTTTTT------------------------------------------------TTTTTTTTTTTT------------------------------------------------------------------------------------------------
>Calepitrimerus_bungeanus_HLJ97
---------------------------------------------------------ATCCCCCCCTCTGTGGGATTACGAAGATATTGCTATTACATTTCTATTGTTATAAGGCTTAGGTTATTTATT---------------------------------------ACT---------------------------------AGTTCAGGTTTTATGGGGTAT---------------------------------------------------------------------------------------------TGAATTGCCATAGAAGTAAATATGCTGACTTTCATTCTCATATCTAATGTTTATGAGTACGGTAAAGGATTTAGTCTCCATTCT------------------------TTTTTTTATATACTAGTCCAGTCTTTTGGTTCTATGATTTTTTTA------------------------------GCTTCTTGTTTTGCAAGCCACGTTTTTCAGATAATGGGA------------------------------------------------TTGATGGTTTCTTTAAGCGCTAAAGCTGGTATCTTTCCTTTTCATGGGTGAATGTAT------------------------------------------------------------------------------------------------------------------------------------------------------------------------------------------------------------------------AAAATTAGTGGATGGATGGAT---AAG------TATAGATTC---------TCT------CTATTGGTCGGTGCACAGAAA---TTTGCC------CCT---------------TTAATGGTTATATTCAGAACTTTAACT---------AACTATTCCATAATTGTATCTTTATTC---------------------------------------------AACGGGCTGTTTGGCTCACTTATT------------------TTAGCTTTCTCCCTA------TTGGGTCTTCGACATATGTTAATTAGTTCTTCTATTTACACA---------------------------------------ACCTTATGA------------------------TTT---TACCTTAGTTATACTTGTAGATTTCATCTGTTCTTC---CTGTATTTTGTT---TTTTATTCT------------TTTTTGGTTTCATTTTTTTTTTGCTTCGAAAGGGAT---------------------------------------------------------------------------------TATGTTTATTCTGTTTTATTT---------TACTTTTTATGTGGAATCCCTCCTATGTTCCTCTTTTTTATTAAATTT------------TACATT------------------ATGTATCTA------------------------------------------TCTTCTCTCAGG------------------ACACTCATTTTTATTGGGAATTGTAATCTTCACTCTATTAGCCTTGACAGGCTACCTCAA------------------------------GTTTTT---------------CTTTGGTTTGATCGAAGAAATTTATGCGTATCTATACATCTT------------------------------------------------------------------------------------------------------------------------------------------------------------------------------------------------
>Calepitrimerus_anomalus_HLJ99
---------------------------------------------------------------------------------------ATTCCTATTTCTCTTTATTTAATCAGAGTTTACTTAATATTT---------------------------------------AAT---------------------------------TTTTCTCATCCATTTGTTTTT---------------------------------------------------------------------------------------------TGATTTTTAATAGAATTAAATCTTTTTCTCTTCGTTTATTTTTGTTCTTCAAATAAACTTTTTTCTTCT---TTCTTT------AATTGTTTTTCCATTCTT------TTCTTCTATTTTGTTGTTCAATCTTTAGCTTCATTTTTTTTTCTT------------------------------TTT------------TTTATTTTCATAGACTCTTGGTTT---------TTTATTTCTTGAAGTAGATATTTC------------ATTTTTTTATTAGTTGTCTTTTTAAAATTAGGTCTTTTTCCTTTTCATTCTTGAGTATAT------------------------------------------------------------------------------------------------------------------------------------------------------------------------------------------------------------------------AAT---------TTTTGTTTG---AAA------ACAGATTGATTAGAATCTTTT------TTAGTGCTTTTCATTCAAAAA---ATTCCT------TTT---------------TTATTTCTTTTATTTTTC---TCTAAT---------TGATCTAATTCTTTC---ATTTTTATT------------------------------TTTTTC---------TCTTCTTTAGCAGGTATTTTTTTT------------------ATTTGAGTTAGA---------AACAGAATTATCTTTGTTATTATTTCTTCTAGAATTTATATA---------------------------------------TTTTTTTGA------------------------TTT---TATGTATTTTCTCTCAGTAGATTTACCCTTTTACTT---CTTTTTTATATT---TTTTACTGT------------CTTGTTGGCGCAATTGGTTGTAAGTTT------AAATCTTTTTCT------TTGAAAGAAACATATTTCTTTAATTCCTTT------------------------------AACCTAATTTATATTCTT------TTT---------TTATTTATTCTGGGTCTTCCTCCTTTTTCATTTTTTTTTTTTAAGTTT------------TTCTCC---------CTTTTT---AGTGTTTTT------------------------------------------TCTTATTTTAGA------------------TATCTTTTTATGGTTATATTGTGATTCTTCGTGTTCTCCTCCATTATAGGTTATTTTAAA------------------------------TTCTTTTTTAAATTTTTCTTTATTGTTTCAAATAATTCAAAAATTTTTAATTCAGATTTTTTT---------TTT------------TTCTTTTTCTTT------------------------------------------------TTTTTTTTCTTTCTTTTATTTTATTTT---------------------------------------------------------------------------------
>ca39W
---------------------------------------------------------------------------TTGGATAAGGTTTTTCTTTTTTTTATTTATTTTATTAGATTATTTTTTTTTTTC---------------------------------------AAT---------------------------------TTTATGTCGTCTTTTATCTTT---------------------------------------------------------------------------------------------TGGTTTTGAATGGAATTTAATATAATTGTTTTTTTAATTATTTTGGCTTCA---------GATAAGTCTCTTATCAATGAATCTGATATTTTTTCTCAAAGA------TTTTATTATTTTTTGTTGCAGTCTATTGCTTCT---ATTTTTTTT---------------------------------------------TTGTTTTTAGTGTCATCTGAAACG---------------------------TTTTTTTTTAAGGACTACGTTCTTGTTTTTATCGTTTTGTTTAAGCTTGGCATTGCTCCTTTTTATTTTTGGGTTTTT------------------------------------------------------------------------------------------------------------------------------------------------------------------------------------------------------------------------AAACTTTGCGAGTACATGGGG---GTT------CTTTCAATT---------TTT------TTGGTTCTTAATTTTCAGAAA---GTCCCT------CTT---------------TTTATTATTCTATTTTCT---TTTGAC---------CCAAGATTTTATTTG---GTTTTTTTG------------------------------GTGTTT---------AATATAGCTGTAGGAAGTCTTTTG------------------CTTTTTAAAAGA---------AAAAGTTTAATTGAATTTATAGTTAGGTCTAGGATTTGTTTT---------------------------------------TTTAATTGG------------------------TTG---ATTTTTATTTTGGTCTGAAGGTTTTTAGGGTTTTTT---TTATTTTTTTTT---AAGTATTTG------------ATTCTAAATTATATTTTTCTTTCTTTAAAA---------------------------AAAATTTCTTTTATTATTGAACAA------------------------------AATTTATCTTTTTTTTTCAAAATGTTTTTTTTGTCTCTTTTTTTGGTTGGGTTCCCTCCTATGTTTTTTTTTTATTTTAAGTTC------------TAT------------GTTATTTATTTTTTGGCC------------------------------------------TTTAATTGTAGA------------------TTTTTTTTTCTAATTATTGCTTGGATTTTTTCTTTTTTTTGTTTGATTAGGTATTTTAAT------------------------------TTTTTCTTTTTT---------TATTTTTTTAAAAATAGTCAACTTTATATGGCCTTTTCTTTTTTTAAAAAATCTGAATTCCTTATTTCGAGTTTTTTT---------------------------------------ATCTTTAACTTTTTTATATTCTGT---------------------------------------------------------------------------------------------
>ca35
---------------------------------------------------------------------ATGACTACTCTATCTGAGACCACCTTGGTCTTATATTCTTTCTCTGTTTTTCTTTTGATT---------------------------------------AAT---------------------------------TCTAATTCTACTTTTCTTTTT---------------------------------------------------------------------------------------------TGGATTCTTTTGGAATGTAATATAGTTTTGTTTATTTGCTTGAGCTTTTATAACCAA---GATTTTTTTAAAAAGATG------GAGTGCTACGATCTTGCT------CTGTTCTATTTTATTATTCAGAGAATTAGTTCTATTTTTTTTTTA------------------------------ACT------------TTTTCTATTTTTAGTTCATTCTTT---------AAC---------------ATCTTATGAAGCTCCGCATTACTTCTTTGCTCCCTCACCACCAAAGGTGGGTTGTACCCGTTTTCTCTTTGGGTTTAT------------------------------------------------------------------------------------------------------------------------------------------------------------------------------------------------------------------------GATTCTGTAAGTTCTTTTTCT---TCC------TTTAGATTT---------TGG------TTGTTGATTAGTGTTCAAAAA---GTACCT------CTT---------------TATCTTTTCCTTTTCACT---GTTTGT---------GGT------------TCCCTGCTTCTC------------------------------TTATTTCTTATTGGATCCATATTTTCTGGCTCTTTAAAC------------------CTTCTTCGATCG---------ACCTTATGGAGAGAATTACTTCTTTCTTCCTCCATCTATTCA---------------------------------------GCTCTTTGA------------------------ATT---TTAACTCTCTATCTTTTAGGTATCCACTTTTTTTTA---TATTTTTTTGCT---TTTTACGGG------------TTTATTACTTTTCTTTTTTGTAGTATCTATAGATCTAAG------------------------TTAATACAGGGATCTTTA------------------------------GATCTTCTGTTTCTTTACCTCTTTTTT---------CTTTTTTTTTTAGGTCTTCCTCCTCTCAGAATTTTCTTTTTTAAGTTG------------AATTTC---------GTGCAG---GTAGTCATG------------------------------------------GACCTTGCTGGG------------------ACAGCAAGTCTATTTTCGGTATGGGTTACAATTTTTATTTCTCTATTCGGCTATTTTAAA------------------------------TTCATTTATAGGGGG------TTTGTGTTAGGGGTTTCAAAACTACATTCTTCTTCTCCAGTG---------TTGAACTCCAAAGGTTTGGTTATTTTA------------------------------------------------GGATTCCTGGGAATCTTGCCC---------------------------------------------------------------------TTATCTTTGGGGCTAGCT
>CA2
---------------------------------------------------------------------------TTGGTTCTTCCTTTTTTAGGGTTGTGTTATATAGCTAGGGTCATCTTGCTACTA---------------------------------------AGA---------------------------------TTCAGTCATCCCTTTTTCTTC---------------------------------------------------------------------------------------------TGATTTTCTATGGAACTAAATCTACTGATGTTTCTC---------------TGCTTCGCTTGCATTGGTCTCAAGAATTTTTTCAACTTTATAAGCTTTGAAACTTTTTTACTATATTTTCTAGTACAATGTCTCGCTTCTTTTCTCTTTTTT------------------------------TCT------------TGCTTTCTT---------ACTCTT---------AGGGCTCCAATTTTTAGCTAT---TCGGTTGCTTTTCCTGTCTTGGCCTCTCTTTTTTTAAAATTAGGTCTTTTTCCTTTTCACTTTTGGTTTTTT------------------------------------------------------------------------------------------------------------------------------------------------------------------------------------------------------------------------TCTTTTTGTTCAGGGTCGTGCTGAGAA------AGAAGCTTT---------CTA---------GTACTGACGATTCAAAAA---TTTCCT------TTG---------------TTGATATTTCTTTTTTCTCTAGACTTA---------GGGGTGACGATCTTTTTTTTAGCTGTC---------------------------------------------TCCTCCTTAGCAGGGGTAGTTTTT------------------TTGTGAAAAAGA---------GACACTCTCATTACAGTTTTTGCTGCCTCTAGAATCTATGTG---------------------------------------ACCACTTGG------------------------TTC---ATAGTTAGCTATTTCTGCGGCGTTAATTTCTTTCTTAGCTTATTTTTCTGC---TATACTCTT------------TTTTCCTTCTACGTGTGCAAAATTAAATTCAGCAGGCTCATGGAACAG---------------GCTAACTGTGCTTCTTTT------------------------------GCTTTAGTTTTTCTCTTG------TTT---------CTGTTTTTGGTGGGCTTGCCTCCATTAAGATTTTTTTTTTTTAAATTT------------TTTTCT---------TTTCTT---TTTGGCTAC------------------------------------------TCAGCACTCTCT------------------CTCCCACTTCTAGTTGCCCTTTGGGTTTTGGTTTTTGGGTCCATTATAGGCTATTTTAAG------------------------------TTTTTTTTTAAATTT------TTTTTTTTT---------------TCTAAGAGAAACTCTAAAAATCCCCGACCCGCTAGC---------------------------------------------TTGGTCCTCCCTACTTTTTTTTTTTTTTTTTTTTTTATTTTT---------------------------------------------------------------------------------------
>Boczekella_fabris_HLJ101
---------------------------------------------ATTTTTTTCTTTAACATCTTTCTTAAATTTAGAAATGGAGAAATTGTACTTTTGGCTTTTAGTTTATCCGATATTTTAATTTTT---------------------------------------TCCGTCTACTTATTAACCATTTCTTTGTTTTTCAGGGTTAACAATTTTTTTTTCATT---------------------------------------------------------------------------------------------TGGATTTGTATAGAGATTAATTTGTTAATATTTATTTTTATAGGATTAATTATGAGA---------AGTGAACTGACTAAAATAGCTATAAGAGAAGCTTCA------TTTAATTATTTTAAAATCCAAAGGGTTGCCTCTTTTTTCTTTTTA------------------------------TCCAGATTTTTGGTCTCT---------------AGTTTTTCTACCTGATCTAGTTTAATAGTTATTTTCTATTGTAGT---------------ATTTCCCTAATTATTAAGCTGGGTATATTCCCCTTTCATAGTTGGGTATAT------------------------------------------------------------------------------------------------------------------------------------------------------------------------------------------------------------------------GAGTATTGTTTCTTGTCAAGTACTTTC------ATGAACTTA---------GTT------CTTCTG---ACTACCCAAAAA---TTTCCT------TTA---------------TTTGGTTTACTCATAGAG------------------CAATCTTTG------AGCTTAGGTGTA------------------------------TTAATCTCTTTACTTTCTTTGGTAGCAGGCTCTCTCTTC------------------CTTTTTTTTAGT---------AGAAGATTGATTACTTTAGTAATTTCTTCTTCCATTATGAAT---------------------------------------TCCTTCTGG------------------------CTA---GTCTATTCTTTATCTGAGTCATTTTTTTTATTCTTC---ATGTATTTTACT---ATTTACAGA------------TTAATAATTGCCATGATGTTTGTATTTTTTTAT---ATTTTTTATTCTTCCTTCGGCTCTCAAATAAACGGTATTATTTAT------------------------------------GTCTTCCTTCTTTTTATA------------GCCCTG------GGGATACCTCCCTTTTCTCTCTTCTTTCTAAAAGTA------------GGCATC---------TTAGAG---GTTTTTCTT------------------------------------------ATACATATGCCT------------------AAAATTTATCTAATTTTTATCCTATTTTTCTCATTTGTCAGCTATTGTGGATATATCAAG------------------------------TTTTTCTATAAT---------TATCTGACTTATGCTCCAACTCTATACAGGTTTTACTCATCATTTAATATCTCT------------------ATTATA------------------------GTATTAATTCTGGTTTTGTCCCCTCTTTATCTTTTT------------------------------------------------------------------------------------------------
>Bipassalozetes_perforatus
------------------------------------------------------------------------ATTCTTATTAATGTATTTATAATTTTTTCCATTGTTTTTTCTTCTATTTTGTGCTTA---------------------------------------ATG---------------------------------GTAAATTCTTGAGTTTTTGTT---------------------------------------------------------------------------------------------TGGGTTATACTAGAAATTAATACTTTATCATTTTGTTCTGCTAGTAAA---TCTTTT---TCCTCACTTAAGAAAGGCCTG---------TCTGAGTGAAGC------ATTAAATATTTCATTATTCAATCAATTGCTTCATCAATATTAATT------------TTGTCTTGTATGTACTTAAGACTCTCTCCTATTCTATGGGCTATGGTT------------------------------------------------CTC---CTGAGAACTCTATCTATCATACTTAAATCAGGGGCCTCCCCTTTACATCAGTGATTTATC------------------------------------------------------------------------------------------------------------------------------------------------------------------------------------------------------------------------GACATGTTAAAGAAATCAGATTGAAAA------GTGGCCACA------------------ATATTAATGACTTGGCAAAAATTAGCCCCT------------------------GTTTACTTGTTGATTTTTCAGTTTAAAAAGATAGTT------------ATTATG---TTTATT------------------------------TTGTAC---------TCTTTATTTTTGGGGGCTTTACTT------------------CAACTCAATAAA---------AGAAAATTGTTAGAAATTTTAGGGCTATCCTCTGTTTTTAAT---------------------------------------TTGAGTTGA------------------------GTA---ATATTAAGCCTATTAATGAGAACTAAACTATTTTTT---GTATTTTTAATA---TTTTATTGA------------GTCTCTGTCTTAATTGTGGTATACATTTTTGTAGTATTTAATCTCAAAGGA------------TTGGGGGGAGAA------GCTTTTGCGAATAACATT------------AAGTGGATAGCTTTT---GTTTCTATT---------ATTAATTTGGGAGGCATCCCTCCTTTAAGAAATTTTTTGGTGAAAATA------------TTTATT---------GCTTAT---GAGAGAACC---------------------------------------------AAACTCTAT---------TTAATT---TTATTA---TTTACGGTGATAATCATTATAAGAAGAATTAATTTATATATTTATATACGA------------------------------ATAGTTAAT------------------------------GGTATTTTAACTAAG------AGAGGATTTTCTTTTAAGAAAAATAAAGAACCAAGAAAGTTTAGGATCTCCTTAATTACAATCTTTACTTTAATCCCCTTAATATTTTTTGCTTTT---------------------------------------------------------------------------------------------------
>Asternoseius_sp.
---------------------------------------------------ATTAATTTTCCTTTGTTAGTAAATATCATTAACATCTCAATTTATAGAACCTTAATATTATCCATTCTACTGTGTTTT---------------------------------------TCA---------------------------------AGTAAATCATATTTTCAAATC---------------------------------------------------------------------------------------------TGATTAGCTTTAGAAATAAACATAATAGCTTTTATTCCTCTTATA------------------------AAATTTAATAATATAAGAAGAATT---GCTATA------ATAAAATATTTTATTGTTCAAAGATTAGGATCTTCTTTATTTTTC------------TTATTTTTATCTCTAAATTTTATAGACAATTTATTTTTTTAT---------TAT---------------------------------------AATAGCATAATCCTTACATTAGCTATAAGCTTAAAACTAGGAATAGCCCCTCTTCATTTTTGATTTCCT------------------------------------------------------------------------------------------------------------------------------------------------------------------------------------------------------------------------ACAATCAGCGAGATATTAAACTGAATT------CCTCTTCTC------------------ATTTTATTAACATGACAAAAACTAATTCCA------------------------ATATTTATTTTA------TTTACTAAAACAAATATT---------TATTTTATTATTATTATT------------------------------ATTATA---------TCCTCTATTACTAGATCTTTAGGG------------------ATATTTATACAA---------ATCTCACTACGAAAACTTTTAGCCTTTTCCTCTATTTCTCAC---------------------------------------ATATCATGA------------------------ATA---ATATTTTCTATATTT---TCATCTATGTCATGACTT---ATTTATTTGTCA---ATCTATTCA------------ATTATAAACATTTTCATTGTCATAATTATTAAAACTTATAATAATTCCATTACTCTTCATAATATATTCATTATAAACTCTGACAAT------------------------AAATTATCTTTATTT---TTAAATTTA---------ATATCCTTAGCTGGGATTCCTCCTCTTCTAGGATTTTTCCCTAAATGA------------ATAATT---------ATTATA---GAAATATCA---------------------------------------------TCATCAATA---------TAT------AATATC---CTATCAATTTTAATTTTATCTTCCTTATTTAATATTTTTTCATACTCTCAA------------------------------ATCATTTTT------------ACA---------------AATATTATATTAAACATATATGACTTTTCAAAATTTATCTCATATATATCTATTTCT---------------------------TTTATTATATTCCCTTTATTAATTATAATTCCCAACCTAAGA------------------------------------------------------------------------------------------
>Argyroneta_aquatica
------------------------------------------------------------------ATTATTTCTCCTTCCTTTTGTTTGTTTGTTTTATTATATATTTTTAGTTTTTATTTATGTTTT---------------------------------------AAT---------------------------------ATAGATGATTGATTTCTGGTC---------------------------------------------------------------------------------------------TGAATGGGTCTGGAGCTTAATATAATTAGTTTTGTTCTTTTAATTTAC---------------------TCTCGAGAGGATATAAAAACGGTTGAGTCTTGT------TTGAAATATTTTTTTGTGCAAAGATTGGGCTCTAGAATTTTTATG------------ATGGTTTTTTATTTAAATGGTAGAGGATTTGAATTCTTA------------------------------------------------------AGAAGTTTGGTTTTAAGATAT------------AAAATAGGGGGGGGCCCTTTCTTTTTTTGGTTTCCA------------------------------------------------------------------------------------------------------------------------------------------------------------------------------------------------------------------------TCAATATGTGACGGGATTTCTTGGTAT------TCTTGTTTC------------------ATATTAATGTCTTTTCAGAAATTAATTCCG------------------------TTGATGTTGATAGTAGAATTAATTGGTGTCGGGTTA---------------TGGGCGGTTGTT------------------------------TTTTTA---------AGTATTTTATCAGGTGCGATTGGG------------------TCGTTTAATCAA---------GTGCGGATGAAAGTTTTAATAGCTTTTTCGTCTATTAATCAA---------------------------------------ATAGGGTGA------------------------TTA---TTGATGTGTATGATTTTAAATAAAACTATTTGGGTT---AGTTATTATTTA---ACATATATT------------GTTGTTTTATTTGTTGTGTTGTATAAAATGAAGGATGGAGAAGTTAATAAT------------TATTTAGGGGTTATGAGTTTAGAATCA---------------------AAATGGTGAGTTTTA---TTGATGTTG---------ATAAATTTAGGGGGTATTCCTCCTTTTTTAGGGTTTTTTTTGAGGTGA------------GTGGGG---------TTTTAT---AATATATTA---------------------------------------------TTAGGGGGG---------TTA------TTTATA---TTTATATTTATAATTGTGATATCAGTGGTAATATTATATGTGTATATACGT------------------------------ATTTGTTATGGAATTTTGATAGGAATAAAGGGAGAAATAGGGTATGTTAAAATATCTGTGGAAGGTGATAATTGGTTTATTATTAAGTTTATTGTAGATTTATTTATGATGATAGGATTACTTACTGGGGGTTTATTTATAGTTTTTTTTGTC------------------------------------------------------------------------------------------------------
>Argas_lagenoplastis
---------------------------------------------------------------------------ATAACCCATCTAATTTTACTTTGAACTTTGATTATTACAATTGTAATAAGTTTC---------------------------------------TCA---------------------------------ACTTCATCATTTTTTTCTTTA---------------------------------------------------------------------------------------------TGAATTTGCTTAGAGATAAATATAATAATATTTATTCCAATTATA------------------------AATTCTAAAACACTTCTATCTTCAAATAGAATT------ACCTTTTATTTTATTACCCAGTCTTTAGCATCAACAATTTTTATC------------TTTTTTTTTTTATTAAGCTTAATTAATCCCACACTTTTAATTAAT---------------------------------------------------AACACTTTTATAGTAAGAGCTATTTTAATAAAATTAGGAGCTGCACCATTCCATATTTGATTCCCA------------------------------------------------------------------------------------------------------------------------------------------------------------------------------------------------------------------------GAGGTATCAGAAGGACTAAAATTCTCT------TCGCTATTA------------------GTCCTAATAACTCTTCAAAAACTTATCCCC------------------------CTATTAATTTTAAATTTTATAAAT---AACTTCATT---------ATA---CTTATATCACTT------------------------------CTTATA---------TCTACCACAGTTGGCTCTTTAGGG------------------GGGTGAAACCAA---------AACTCAATCCGAAAAATTCTAGCCTTTTCTTCCATTACTCAT---------------------------------------ATTGGATGG------------------------ATA---ATCTCACTTATCATAAATGCGAAAACCTGATGATTA---ATATACTTTTTT---ATTTACTCT------------TTTATTATTACTACATTTATTTTCTTTGTTTCAAAAATAAACATTTCCTTT------------ATTTCTCAAATCAGCTTTTTAAATGAACCTTTGATA------------AAAATCTCATTTATT---ATAACTCTT---------TTATCTCTTGGTGGCATACCTCCTATATTAGGTTTTTTAGTGAAGCTC------------CTAACA---------ATTAAA---ATTATTATT---------------------------------------------CTTTCAATG---------CCA------ATAATT---CTTTTAGTCATTATTCCATCTTCATTATTGAATCTATTTTTTTATATACGA------------------------------ATTATATAC------------------------------CCTTTTTTAATAAAAATATTCCACTATAACCAAATAAACTTTAAA---AAAAAAAAAATGCTTCTTCCTATTTTA---------GCCCACTGTTTAAGATTATTTGTATTAATCCCTTTGTTG---------------------------------------------------------------------------------------------
>Ardeacarus_ardeae
------------------------------------------------------------------------------------------ATAATAATTTTAATAATATTTTCTACCATAATAACCATT---------------------------------------TCT---------------------------------TCATCCTCATGACTATTAATA---------------------------------------------------------------------------------------------TGATTATGAATAGAAATCAACACTATATCTATATGTTGTATAATTTCAACTCAG---------------CTAAAAATAAACAACGAAAACATTCAATCAACA------TTTTTATATTTAGTTGTACAGTTAATTTCATCAATTATCTTAATT------------ATTTCAATTTATATAATAAAAGATTCAATAATA------------------------------------------------------------TCATCAGTTTTACCCATATTTATACTTATAATGAAAATAGGAAACTGACCGTTTCACTTATGATATGCT------------------------------------------------------------------------------------------------------------------------------------------------------------------------------------------------------------------------AAAATACTGAAAAATTTAAACATTTCAGAAAATTCAACATTT------------------ATAATTATATCTTGACAAAAATTAATTCCT------------------------ATTATATTA---------ATTACATTTTTCACAAGAGTCAAGATAATAATTATAGTTATAGGT------------------------------ATAATA---------ACAATAATTATCCCTCTAACAAAA------------------ATAAAACACAAC---------TCTTCCACTAAAAGAATTATTATCCTATCGTCAATCAATAAT---------------------------------------AACGGATGA------------------------TTA---ATAATCTCGTCTATATTTTCTATTATCACTTCATGA---ATAATCTTAATT---ATCTATTCT------------ACAAGATTGCTTATAACTATTAAACTAATTAAAAACATAAAAAAAAAATAT------------AGATTAAGTAATACA---------------------------------AACTCATGAAAGTCCATAATTACACTA---------ATAAATCTAAGAGGTGTTCCACCTTCCCCCTTATTTCTTATAAAAGTC------------TTAGTA---------ATTGTA---AATATTGTT---------------------------------------------TCTAATCAATGATACTTTTTTCCA---------------ATATTAATAATAGTCTCAGCAGTTTTATACATTTATAACTACAGATGA------------------------------ATAATCATA------------------------------AACTTTATGATAAGAAAATCTATAAACAGTCAAATA---------ATAAAAAAGGACCTAAATAAAAAAAGAATAATATTTATACTGATCTTAACGTCAACTGTTTTTATCGTGGCACTTAATAATATG---------------------------------------------------------------------------------------
>Apodiptacus_toxicodendri_FJ25
---------------------------------------------------------------ATTTTTATATCCGAGCAAAAATTTCTAATGTATTTTGCTTACACTTTAAGAATTTTATTTTTTTTT---------------------------------------AAC---------------------------------ATGCATAGGACTTTGATAATA---------------------------------------------------------------------------------------------TGATTATTTCTAGAGCTGAACATGTGCATTTTTATTATAATAACTACTTTCCTAGAA------AAATTT---AGACACTATTTTCAGTATACTAATAAAAAT------TTTCTGTATTTAGTCATTCAATCTTTGGGTTCTTTTATATTCTTA------------------------------CTT------------GCCAACAAAATAAATTTTATTCTA---------GAA---------TTTAATATTTTTGAT------TTTTTTATATGTCTAGGGTTAGTTTTAAAAATAGGATTGATTCCCTTAAGTTTTTGAATTTTT------------------------------------------------------------------------------------------------------------------------------------------------------------------------------------------------------------------------AAGTACTCTAAATTTTTGGAT---AAA------ATTAATTTC---------AGG------TTTTTAATCACATCTCAAAAA---TTACCA------ATC---------------TTGCCTTTATTTTTTAAT---TTTATA---------TTGGAGCCTGTGATA---TGTGTCGTA------------------------------ATATTA---------AACATAATTGTAGGAAGAATTTTA------------------ATATTATTTAGT---------AAAACTTTAGTTAATATTTTAATTTCTTCTTCAATTTATAGA---------------------------------------ATTATTTGG------------------------CTA---ATGTTAGCTTATTATAGGGGGTTAGTAAATTTTCTT---TTTTTGTATAGA---AATTATATT------------TTTTTCATTCTATTAAGAACTTTAATTTTTAAAGTAGGATTATTA------TTT---------TTTGATCCTAAACAAACT------------------------------TTTAGAATTTTTATAATCTACACGTTT---------TTATTCCTGATAGGTTTACCTCCTTTTAATATGTTTTTTTTCAAAATT------------TTCACT---------ATTAAA---ATTAGTTTA------------------------------------------ATAAATTTAAAT------------------TACATGAATTTTGTTATAATTTGATTAAGTTCTTTTGTTGCTTCATTAGCTTATTTTTTT------------------------------TTTTTAAGAAAAATA------ATTCTTTAC---TTATGCAAAAGATACAAATCA------------------------CAAGAAAATTTTAAAATTTTA------------------------TTAGCTGTTTTAAGAGGA------ACCTGGGGATTTTTAAGCTTATTA------------------------------------------------------------------------------------
>Apodiptacus_sp._E11
---------------------------------------------------------------------ATAGATAAAGAAAAAAACATACTTTTTATGATTTATATTATAATTATTACTTTATTTTTT---------------------------------------AAT---------------------------------ATAAATAGAATATTTTTATAT---------------------------------------------------------------------------------------------TGAATATTTTTAGAATTTAATATAGTAATTTATATTATGATAATAACTTTTTTAGAT------AAATAT---TTTTTTAATTTTCAGTATAATAATAAAAAT------TTTAATTATTTAATTGTGCAATCCCTAGGTTCTATGGTATTCCTT------------------------------GTT------------TCTAACAAGCTAAATTTTTTCATG---------GAG---------CAAGACATAAGACTA------AATTTTATTTTAGTGAGATTAATTTTAAAAATAGGTTCCATCCCTTTACATTCATGAATTTTT------------------------------------------------------------------------------------------------------------------------------------------------------------------------------------------------------------------------GAATTAAGAAAATACCTAAGT---AAA------ATAAACTTT---------GTA------ATTTTAATCTCTTTACAAAAA---TTACCC------ATT---------------TATATTCTGTTTTTTAAC---TTAAAT---------ACAAAATTAATAATG---AATTTAATT------------------------------TTAATT---------AATTTAATTCTAGGTTCTATTATA------------------ATATTTATAAAA---------AAAAATATTATCGAAATTTTGCTTTGTTCTTCAATATACTCT---------------------------------------ATAATCTGA------------------------TTT---ATAATAATTTTCAATACTAATTTAAATAATTTTGTT---TTTTTATTTTTT---AATTATAGA------------ATACATATTTATTTAATTTTAAGTTCGAGTAGTTTGATGGTCAAT------TAT---------ATTAATTTCTTTACAATA------------------------------AAAAAAAATTTTTTAATTTCCAGATTT---------TTATTCCTGGCAGGATTACCTCCTTTTAGGCTTTTTTTTTTTAAAATT------------TACGTC---------ATAGAT---TTCATAATG------------------------------------------CATAATTTTAGG------------------ATAAGAATTTTTTTCTTAGTTTGAATTTTTTCTTTTTTATCTACTTTAGCTTATTTTTTT------------------------------TTTTTTTACAAAATA------TTATTTTCT---ATTAAATCTTTTTATTCTATTAATTTAAAA---------------TTTAAAAGTTTTTTTCTTCTA------------------------ATTATTTCATATTCATTT------TTTATTATATTTTTT---------------------------------------------------------------------------------------------
>Apodiptacus_castaneae_Z377
---------------------------------------------------------------------ATCTATATAGAAAAAAAAAATTTTTTACTGTTATATTTTTTTAGCATAATATTATTTTTT---------------------------------------AAT---------------------------------ATAAATAGTATGTTTATGTAT---------------------------------------------------------------------------------------------TGAATTTTGTTAGAATTTAATATAGTAATTTTTATCGTATTAATAACCTTTTGAGAT------AAGTAT---TATTTTAACTTTCAATATAATAATAAAAAT------TTTAATTATTTTATTATTCAATCTTTAGGGTCTATACTATTCCTT------------------------------ACT------------TCTAATAAATTAAATTATATAGGA---------GAA---------AGAAATTTTATAGAA------GTTATAATTTTAAGGGCTTTAATTTTAAAGATAGGAGTTGTTCCATTACATTCTTGGATTTTC------------------------------------------------------------------------------------------------------------------------------------------------------------------------------------------------------------------------GAATTTAGAAAATTTTTAAGG---AAA------TTCAATTTT---------TTT------TTGTTAATCACTTTACAAAAA---TTACCA------CTA---------------TTCATGTTAATATTTAAC---TTAAAT---------AGTAAAATAATGTAT---ATTTTAATT------------------------------TTTATT---------AATATAATTTTAAGATCTTTGATA------------------ATAATTTTAACA---------AAAAATTTAATTAATATTATTTTATTCTCTTCCATATATTCT---------------------------------------ATGCTTTGA------------------------ATG---TTGATAATTTTTAGAAGAAGAGTTAATAATTTTTTT---TTTTTGTTTATA---AACTATAGA------------ATTCATATTTTTTTAATATTAAATTCTTCTAATTATTTATCAAAT------TTT---------GTTAATTTAAGAAGAGAT------------------------------AAAAGAAAATTTTTAATTTCTAGATTT---------ATTTTTATACTAGGACTCCCTCCTTACGGCTTGTTTTTTTTTAAAATT------------TATATC---------ATAGAT---TTTATGGTT------------------------------------------TCTAATTTAAAT------------------AACTGAATCATTATAAATATCTGAATTTTTTCTTTTGTTGCTACAATAGGTTACTTTTTT------------------------------TTTATATATAAATTA------ATTTTTTCT---TTAAAATCTTTTTATAGTTTAAAAATCGAA---------------ATAAAAAGTATTATAATATAC------------------------ATAATTTTTTATTCAACT------TTAATTTTATTTTTT---------------------------------------------------------------------------------------------
>Amphitetranychus_viennensis
------------------------------------------------------------------------------ATCATTAATATATATATATGGATTTATATATTATCTATAATATTAACTTTT---------------------------------------ATA---------------------------------TATAAAAATTTTATAATAATT---------------------------------------------------------------------------------------------TGATTTTTTATAGAGATTAATTCAATAATATTCTTTTATATA---------TTAAAT------------TCAATTAATAAAAATAAA------------GAAATAAATATTATTTATTTTATTATTCAAGAAATAAGATCTATT---ATAATT------------------------------------------------ATTTATATA---TACTTA---------------------------------TTAAATAATTTTTTTTTTTTAATAATTTTTTTTTTAATTAAAATAGGGGTTCCCCCTATACACAGTTGATTATTA------------------------------------------------------------------------------------------------------------------------------------------------------------------------------------------------------------------------AAAATCTCAAGACAAATGAATTGAATT------ATTCTTTTC------------------ATTGTAATGAATTTACAAAAAATTATTCCG------------------------TTAAATTTAATTTACTTAAATTTAACG---------AAAATTTTTGTTTTA---TTTGTACTT---------------------------------TTC---------AGAATACTTATATCTATTTATCTA------------------GTGATAAATATC---------AATAATTACAAGTATCTATACTCAGTGACCTCTATTAATAGA---------------------------------------GTTAGATGG------------------------ATA---TTTCTATTAGGATTAATAAGAAAAACATATTTATTT---TTTTATTTATCA---TTGTATATA------------ATAGTAAATTATTATTTTATTATGTATATATATATAAATAATAATAATAATTTATTTAATATGTTA---------AATATG------------------------------GATATATTTTTTTTATTAATCATT------------CTAAACTTAATTTCTTACCCTCCTTCAATTATATTTATATTAAAAATAAAAATTTTATTTTTTTTA------------------AGAAATTTA------------------------------------------ATAAAAATCAAA------------------TATATTATATTATTTATACTTCTTATAATAGTT---------ATTTTCTCA---TTAATT------------------------------TTTTTTGTATTT---------TTTTTAAAT---CATTTTTTTACATTAATTTGAAAAAAGATTTTAATTAATATATATATATACTTAATTATTTATCTA---------------------------------------------AATATATTAATATTTTTTATC------------------------------------------------------------------------------------------
>Ammothea_carolinensis
---------------------------------------------------------------------ATTAAT------AAATTCTTACTAATAACCTTAATTTTATTAACCCTCAGTTGAGGGTTA---------------------------------------TCC---------------------------------TCCTCCTCCTGATTTTCACTA---------------------------------------------------------------------------------------------TGAATAGCATTAGAAATCAATAACATAATAATTATACCATTAATATTA---------------------TTAAAAACTTACCAACAATACTCAGAATCTACT------ATTAAATATTTTTTAATTCAATCAATTTCATCTTTAACATTCATT------------ATATCTAGGTTAATAATTAATAACCCTTTATGA---ATATTTATAAATTTAAAT---------------------------------TTAATTTTTAAT---ATAATTATATTATCCATAATAATAAAAATCGGAATGTTTCCATTCATAATATGATATATT------------------------------------------------------------------------------------------------------------------------------------------------------------------------------------------------------------------------GAAATTATTACTAAAACTAGATTTTTA------ACAATAAAG------------------TTAATTATAACTATTCAAAAAATTATACCA------------------------ATAATCATCATTAATATAACTATTAAA---------AATTATAACATATTATTTTTAATAATT------------------------------ATAATT---------AATATAATATTTAGATCTTTAACC------------------ACTTTAAACCAA---------ACTAATATAAAAAAAATTTTATCTTTATCCTCAATTAATCAT---------------------------------------ATAGGCTGA------------------------ATA---TTAATAAGATTAATTTTTAATTATTCAATTTTCATT---ATTTATTTTATT---ATTTATAGA------------CTAATTCTATTTATAATTATCTCATTTATAAAAATTTTCTCTATTAAATAT------------ATCATACAAATATTAATTATAAAT------------------------AATATTTATTTTACA---TTAAATATT---------ATATCAATAGCTGGATTACCCCCTTTTTCAGGATTCATAATAAAATGA------------ATAATT---------ATTAAT---TTAATAATA---------------------------------------------AATTTCAGC---------ATA------ATTTTTTTATCTATAATTATAATTTTATCTTCAATAATTAGATTATATTTTTATTTACGA------------------------------TTAATTATATTAAGATTTATAATA---------------TCATTTATCAAATTAAAATGAAATGTAAAAATTAATTATAAATTAACTAAAAATTAT---TTAAAT------------------ATAATATCATTATTAAATTTAATAAGAATCCCCTTTTTAAATTTTATTATAATTTTATTA------------------------------------------------------------------------
>Amblyomma_cajennense
------------------------------------------------------------------------ATTTTATTTAAAAATGTTATAAAATGATTAATTGTGATAACTATTTTAATTTCTTTA---------------------------------------TCT---------------------------------TCAAACTCCTGATTTATTTTG---------------------------------------------------------------------------------------------TGATTAATAATAGAAATAAATTTATTAATTTTTATTTCAATTTTA------------------------AACAAAAAAAAAATAAACAATTCAAATTTAATA------GTTTCATATTTTGTTATTCAATCTTTTTCCTCTACTATTTTTTTT------------TGGGGGTCATTAAATTTTCTCATTTTCCAAATATTT---------------TTA---------------------------------------TTTAAAATAATTATAAATATTTCTATACTTATTAAACTAGCCGTTGTTCCATTTCATTTCTGGCTTACT------------------------------------------------------------------------------------------------------------------------------------------------------------------------------------------------------------------------TCCTTAAGAGAAATAATTGATTTCTCC------TCATTATGG------------------GTAATTTTAACAATACAAAAAATAATCCCC------------------------CTAATCGTCCTTTATACATATAAT---GTAGAAATT---------ATT---ATTATATTTGCT------------------------------GCTATT---------TCATCAATCATTGGTTCAATCCTA------------------GCATTAAATTCA---------AAAACCATTAAAAAAATTTTAATCTTCTCTTCGATTTCTCAT---------------------------------------CAAGGATGA------------------------ATA---ATTAGCTTAATTCTAATGAAAAGGAATTTTTGATTA---ACTTATTTACTT---ATTTACTCA------------ACATTAATTTTTAAAATTTCTTCAAGTTTAACAAAGGTTAATTTTATTAAC------------ATAACCAGTTTATTTTTTATTAACAATAAATACCCTGGA---------AAAATTTCAATTATT---AGAATAATA---------TTGTCATTGGGGGGTATACCCCCCTTTCTAGGATTTTTTATCAAACTA------------ATATCC---------ATTATT---ATTCTTATT---------------------------------------------AATAATTTT---------AAT------ATTATT---ATTATTATTTTAATTATGTCATCAATAATTAATATTTATTTTTATCTGCGC------------------------------ATCTTTACT------------------------------CCACTTCTTTTTTTAAAT------TATTTTAGTTTTAAAAATTATTTCAAAAGTAATTACTCTGTAAAAAATTTT---------ATTTTAACCATAAATGTTATTTTTTCCATCTTTTTATTAAATGTTATTATATTT------------------------------------------------------------------------------
>Allothyrus_sp.
---------------------------------------------------------------------------ATAATTTTTTATTTATATCTATGAATTTTAATTATATCTTCTTTTTTAGCTCTA---------------------------------------TGC---------------------------------TCATTTAACTGATTTTTACTA---------------------------------------------------------------------------------------------TGATTAATATTAGAAGTTAATATAATAACCTTTATTCCAATTATA------------------------AATTATAAACTTATACTCAACTCTAATAGAATA------ATTAAGTACTATATTATCCAAGTTTTTGCATCCTCATTATTCCTA------------ATCGCA---------ATAATAACTAATAACTTCATAGAATTTTCTCAAATAATT---------------------------------------ATTTCTATCATTATTATAATTGCTATACTAATTAAATTAGGATCAGCTCCATTTCATATTTGATTTCCT------------------------------------------------------------------------------------------------------------------------------------------------------------------------------------------------------------------------CAAATCACTGAAGGACTTATATGATTT------TCTATTATA------------------ATATTACTTACATGACAAAAAATTATTCCT------------------------ATATATATTTTAAGATTTAATAATATATCTAATTTT---------CTT---ATTATTATTATT------------------------------CTAATA---------TCTCTAATAATTGGCCCTTTAGGA------------------GGATTTACCCAA---------ATTTCTCTCCGTAAAATTCTTGTATATTCTTCAATCACCCAC---------------------------------------ATAGGTTGA------------------------ATA---TTAAGAATTATTTTAATAATAAAAAATTTTTGAATC---TACTATCTATTA---TTATATTCA------------ATAATAACAATTATTATTATTATTCAATTAATGAAATATAACATTAATTTT------------ATTAACCAAATTAATTTAATAAATTCATCTTTTCTTACT---------AAATTTTCTTTATTA---ATTTCACTA---------TTATCCTTAGGAGGTTTACCTCCACTTTTAGGGTTTTTCCCAAAATTA------------ATAGTT---------ATT------TATTATATG---------------------------------------------AATATGTAT---------CCC------ACTATA---TTATTTCCATTAATTTTATCTTCATTAATTAATTTATATTTTTATTTACGT------------------------------ATTTTATAC------------------------------CCAATTTTCCTAAAAAATATGATTAATAAAAAAAATAATAAAATTAATAATTTTATTTCTATAATTTCAATCAGA---------ATTAATAGTACAATTATTTTTTTTTTAATTCCTTATATAATTTTTTTA------------------------------------------------------------------------------------
>Aculus_sp.nov._Z388
------------------------------------------------------------------ATAAATAAAATGGAAAGTATAATTTATCTATTTCCATATTTTTTATTTTTATTTTTTTTTTTC---------------------------------------AAT---------------------------------TGCAACTCAGTATTATTATTT---------------------------------------------------------------------------------------------TGAATTATTATAGAATTAAATATTATTATGTTTATTTGTTTAATAAAGACTGAAGAA---CATTTTTAT---TCTTATAAATCAAATTTCCTT---------------TTATATTATTTAATAATTCAACTAATGGGATCTTTAATTTTTTTA------------------------------------------------------AGTTCTAACGTTTGT---------AAT---------CTAATTTCAAATTACAATCAATTTTTATTTACAGTATCATTGTTTATAAAAGCAGGGTTTTTTCCTTTTCAAAATTGAATGTAT------------------------------------------------------------------------------------------------------------------------------------------------------------------------------------------------------------------------GATTTAGCCAAATTTATAGGA---ATA------TTCTCTTTT---------TTT------TTAATTATAACTTTCCAAAAA---CTACCG------ATT---------------TTTTGATTAATTTTTTAT---TCCCCA---------ATTCAAATGGTTATA---ATTTTAATC------------------------------TTAATA---------AATATAATTTATGGTTGCTTTTAC------------------TTGATGAAAAAT---------AAATGTATCAAAGATCTACTAATTTCTTCATCTTTATACTCA---------------------------------------TTGATTTGA------------------------ATT---TTTATATTTTTTTTTTTCTCTAACTATATTTTTCTA---TTTTATATTCTT---AACTATTTT------------ATTTTATTTTATATATTTTATATAGATAATAAAAATTTT------------------------TATAGAAATGATTTAAGA------------------------------AACTTGATGAATTTGGCGATTTTTTTT---------ATATTTTTATTAGGTTTGCCGCCTTTATCTCTATTCTTCACTAAGTTG------------TATGTC---------ATTATT---TTGTCTACG------------------------------------------GAACTATTAAAT------------------TCCTATTTTCTATCATTAGTTTGAATTTTAACTTTTATAAGATTTTTTTTTTATTTGATT------------------------------TTTTTTTATAAATTA------ATTTTCGAT---TGTAACAATCTATATAAATTTAACTTATTG------------AAAATAAAACATTTTATTTATTTT------------------------GTTATCCTACATTTAATTTCTCTATTAATTTTATTT------------------------------------------------------------------------------------------------
>Aculus_sp.nov._Z316
[truncated: 60,649 more chars]
