# Supplementary material for: Phylogenomics resolves the higher-level phylogeny of herbivorous eriophyoid mites (Acariformes: Eriophyoidea)
Source: BMC Biol. 2024 Mar 22;22:70. doi: 10.1186/s12915-024-01870-9 (PMC10960459; doi:10.1186/s12915-024-01870-9)
Supplement: Supplementary file 3 — Additional file 3. Original untrimmed alignments by Gblocks v0.91. [file 12915_2024_1870_MOESM3_ESM.zip › Additional file 3/NU/NAD3.fasta]

>Zygoribatula_sp1.
------------------------------------------------------------------------------------------------------------------------------------------------------------ATCTCAATAATTTGAGTCATCTCATTACTGCTAGTAGCAGTATTTATA---------TTT---TTA---------------GTACAGATAGTTCAA------------AAAAAAGCACAAAGAAGTAAAGAAATGTGA------TCCCAGTTTGAATGCGGATTTAATGTAATAAACCCAACCCAC---ATTCCCTTTTCCCTCCAATTTTTTTTAGTAGCACTATTATTCTTAATTTTTGACGTAGAGATTGCTATGATTTTGTCA------TTTCCTATA---------------GAACCTCACAACATCAAAAGAATTTTATTAATCACA------ATCTTTATTGTTGCA---TTAACTATTGGACTCTTATACGAATGACAAAAAAGAAAAATTAATTGATCCGAA------------------------------------------------
>Z392
---------------------------------------------------------------------------------------------------------------------------------------------TTGCTAAAATTTTATTACGCTTTTAATTATTTTATTTTTTTTTTTTTGTTAATTTTAATTACC---------GGT---TTA---------------TTTTTTTTATCAAAA------------AAAGAAGAAAATTGAGAAATTCAAGATTCC------CAAATTTTTGAATGTGGATTTTCATCATACTTTGACTCTCGA---TTTTCCTTTTCTATTCATTACTTTTTAGTTGGGCTAATCTTTTTATTTTTGGACTTGGAACTTTGTTTAATAATACCG------ATATTAGTT------------ACTTCTTTAGACAATTTAAAAATAGTCACTTACTTATTA------TTATTTCTAGTTTTA---CTTTTGGCAGGTTTAGCAGAAAAATGATTTGAAGGCTCTTTAGATTGAAACTTT------------------------------------------------
>Z382
---------------------------------------------------------------------------------------------------------------------------------------------------ATTTATTCTTTTGCCTTTCTAATGTTAGTCTTAATTATTTTGTCTTCTTTTATCATG---------GTG---GTT---------------TTTTTTTTATTGAGA------------AAGAAAGAAAAATGGGAAATAATTTTAAGC------TCCAGCTTTGAATGTGGTTACACATCTTATTTTTACTCTCGT---TATTCATTTTCTATTCATTACTTTTTTGTGGGTTTAATTTTTTTATTTTTAGACTTGGAATTATGTATCGTGATGCCT------TTATTAATT------------AATTTTTCTCAAAGAGTCTTTAGAATTTTCATTTTAATA------GCTTTTGTTCTAATT---CTTTTAATAGGCCTGTTGAAAGAATGAGTTGAAAACAAATTGGAGTGGTTTAAA------------------------------------------------
>Z344
------------------------------------------------------------------------------------------------------------------------------------------------------TTACTATTAATTAAAACCGTCATCATAATTTCGATTCTATGTGTGGTTTTACTA---------ATT---TTA---------------TTTTACTGAGCAAGA------------TTAAAAACTAAAATAGATAAATTAAGTCAA------ACATCTTTTGAGTGTGGATACACTTCACATTTCAATTCTCGA---AACTCTTTCTCTGTACACTATTTTGTAATCTCATTAATTTTTTTATTTTTAGATTTAGAAATCTGTTTTGCCTTACCT------TTTTTCATA------------GAGGATTTAAATAATACTGAAACTTGGATTAGTTTAATA------CTATTTATTTTTATC---CTTTTTCTTGGCTTAGTTAAAGAATGAATAGATAAAAAATTAGATTGAGAGTAT------------------------------------------------
>Z343
------------------------------------------------------------------------------------------------------------------------------------------------------TTACTATTGTTAAAATTTTTATTTATAGTAGTTTTTTTAATTGTCATTCTGTCG---------ATT---CTA---------------TTTTATATGGTGTCT------------AAGCTAACAATTTTTAATTTTAGTTGCGTC------TCGCCTTTTGAGTGTGGTTACACTTCTTATTTTTATTCTCGA---TTTTCCTTTTCTATTCATTACTTTATAGTTGCTTTAATTTTTTTATTTTTAGATTTAGAAATCTGCTTCATCATTCCT------TTTTTTGTA------------GAAGAATTATCCAGAGTTTATTTGTGAGTTTATATAATT------TTGTTTATTTCTATT---TTGTTACTGACTCTTTTTAAAGAATGGGTAGACGGGAAATTAGATTGAGAATTT------------------------------------------------
>Z318
------------------------------------------------------------------------------------------------------------------------------------------------------TTGCTAGTATTCATTTTTTTTCTG---ACAGTCCTTTTCGGCTTATTCTTGCTC---------TCT---CTA---------------TTTTTTATTTTTAGG------------AAAAATAAAAATTTTGACATTTTGTTTAAT------AGGAGTTTTGAATGCGGATTCACTTCTTATTTCTTCTCTCGT---TTTTCTTTTTCAGTCCACTATTTCTTGGTGGGGATAATTTTTTTGTTCCTAGACCTGGAGCTTTGCTACCTTTTGCCC------TTTATAAGT------------GAAAGATATTCAAGGCTAATAATTCTAAGTTTATTCCTT------ACTTTCATCGTTGCC---TTATTGTTAGGCCTCCTGCAGGAGTGAAGAAGGGGGCTATTAGATTGAAAATTT------------------------------------------------
>Z296
------------------------------------------------------------------------------------------------------------------------------------------------------TTACTATTGAACTTTATTTTAACC---TCTATAATATTAATTTTTTTAATTAAC---------TTT---CTT---------------TTTTTCCTTTTAAGA------------AAAAAATTTAATTGGGAACACAGAATAAGA------TCGACATTTGAATGTGGGTTCACTTCCTATTTTTTTTCTCGA---TATTCTTTTTCTATGCATTATTTTTTAATTGGGTTAATTTTTTTGTTCTTAGATTTAGAAATCTGTTTTATAATACCA------TTTTTTAAT------------GGAGAGTTTGCTTCTGCTTCCTCTTATTATTTCTTATTA------ATTTTTATTGTAATT---TTAATTTTAAGAATTTTAATAGAGTGGAAATTGGGAAAGTTGGAATGAAAATAT------------------------------------------------
>Xenillus_tegeocranus
---------------------------------------------------------------------------------------------------------------------------------------------------------------------ATATGAACAACCGCCGTCATTGTAACCCTTCTCTTATAC---------ACA---ACA---------------ACTAAATTAACCAGA------------AAAAAAAGCCACCCCAGAAAAAACAAGTGG------AACATTTTCGAGTGCGGGTTTTTCAATATAACGCCACACCAC---ACCCCATTTTCTCTCCAATTTTTCCTAATCGCTCTTCTATTTTTAGTATTTGACATTGAGATAGCAATCCTGCTGTCT------TTTCCGATA---------------GAACCCACAACAACTAAAAAAACATATATCATCATA------ATAATCATAATAATC---CTAACCATCGGTCTAATGTATGAATGACAAAACTCAAAAATTGAATGAACAAACTGGATGGAA---------------------------------------
>Walchia_hayashii
---------------------------------------------------------------------------------------------------------------------------------------------------------------ATAAACATTATAATAACAACCCTAATATTAATAATTATGTTAATTACAACATGAACA---ATT---------------ATCAGACCCACAGAA------------AAAGAAAATCAAACAATA---------AAT------TCACCATTTGAATCAGGATTTGAAAATTTTAACTCATCATTC---ATCCCATTCAGAAGACAATATTTTATAATCGCACTAGTATTTTTAATTTTTGATTTGGAAATTGTTATAACCCTACCA------ATACCACAATCCACAGAAAAAGAAAAAACAACAACAATAGTTTCA------------GCATTCCTAGTAGCACTAATAATC---TTAATA---------ATAAAAGAAATAAAAATCAGATCTACAGAATGAATAAAA------------------------------------------------
>Vittacus_cannabus_HEN44
------------------------------------------------------------------------------------------------------------------------------------------------------------ATTTTTTTTTTTATATTA---AGGGTGGCTCTAATTTCATTACTAGTA---------ATA---ATT---------------TTCTTCTTGTCCAGA------------AAGAAACTGGAATGGGGTGAGTCATCCTCC------TCTTCTTTTGAGTGCGGATTCACTTCATACTTCTTTTCTCAT---TATTCTTTTTCTATACATTATTTTTTAATTGGGATTATTTTTTTATTTCTGGATTTAGAGCTTTGTTTCTTGATACCT------TTTTTCAAC------------GGAGACTTAACCACTTTATCCTCATATTTGTTGTTTGGT------TCCTTTATTGGATTA---CTGTTGGCGGGGATTTTAATAGAGTGAGCGGAGGGGAAGTTAGATTGAAAATTCTGAGCT------------------------------------------
>Vitex_agnus-castus_L._S152
------------------------------------------------------------------------------------------------------------------------------------------------------------ATAGTTTTTATTTTTTTA---ACCTTAATTGTTATTTTAATTTTATCA---------GCT---TTA---------------TTTTTTTTTTCAAGG------------AAACAAATTGGATGAGAAGAGGGGGTATCT------TCTAGATTTGAGTGTGGATTCACTTCCTACTTTTTTTCCCGA---TACTCATTTTCTATGCATTACTTTTTAATCGGTTTGATTTTCTTATTTTTAGACTTAGAGTTATGCTTTATAATACCT------TTTTTTAAC------------GGTGAAATATCTAGGTTCACTTCCTACTACTCTTTACTT------TCTTTTATCACTATT---TTGATTTTTGGGGTGTTGTTAGAGTGGGGGGATAAAAAGTTGGATTGAAAATAT------------------------------------------------
>Vasates_sp.nov._Z327
------------------------------------------------------------------------------------------------------------------------------------------------------TTACTAATGTCGAGAGTTTGTTTA---GCTGCGGTATTGCCCATTTTAATTTCT---------TTA---ATT---------------TTTATTTCGATGGGG------------AAGACAAGTGACTGGAGAATTTGAACAAGA------TCTGTGTTCGAGTGTGGATTCACATCTTATTTTTTTTCTCGA---TTTTCTTTTTCTAGACATTATTTTATTATCAGCCTAGTCTTTCTTTTTCTAGATTTAGAATTATGCTTACTTTTCCCC------TTTTTTAGA------------CAAGTTAGATCGAGAACACTTAGTTTATGCCTGGGCTGA------ATCTTTGCTTTAATT---CTTCTGTTAGGTCTATTAGAAGAATGATTCCTAGGCGCTTTAGACTGATCCTCT------------------------------------------------
>Trombiculidae_sp4.
------------------------------------------------------------------------------------------------------------------------------------------------------ATATCAATAATTAAATTAATTTTAGTATCTCTGACTATAAGAATATTTTTATGC---------GCA---ATC---------------ATAATTTTGACAGCA------------AAAAGTCATCAAATAAATAAAATCAATAAA------TCCCCTTTTGAATGTGGGTTTAAAAAAGAAACAAGAAGAAAG---AATAGATTTTCAAGACAATTTGTTACAATTATATTATTGTTCCTAATATTCGACTTAGAAATTGTAATAGTTATACCC------TCTCCTCTC------------ATTAAGGCTGCCTCAACAACAAACTTCTTGGTAGTCTCG------CTATTCATATTAATA---CTGACAATAACCTTAATAATTGAGTGGGCAAAAGGAATACTAGAATGAAAGTCA------------------------------------------------
>Trisetacus_ehmanni_Z341
------------------------------------------------------------------------------------------------------------------------------------------------ATATTATTTAAT---------TATTTAGCTGTTACATTATTATTTGGTTTAGTATTTTTT---------TTA---GTT---------------TTTTATTTTTCTTCA------------ATTAAAGTCTTTTTAAATCATAATTATCAG------AGTTCTTTTGAATGTGGGTTCAGATCAATGTTTTATTCTCGT---TATTCTTTTTCTGTACATTATGTTATGGTTATTTTAATTTTTGTTTTGTTAGATTTAGAG---TTTACTTTAATCTTTTGGTTTTTTTTTTCT------------TCTTCT---CCAAGATTTATATTTAGTTTCTCTATTGTT------TCTTTTCTTTTATTA---GTAATACTTAGATTGTTTTATGAGTGGTATGTTGGGAGCTTGGATTGGTCTTAT------------------------------------------------
>Trimeroptes_luanchuanensis_Z322
------------------------------------------------------------------------------------------------------------------------------------------------------------ATAAACAAATCAATTTTTTTAATTTTAATAATTAATTTATTAATTTCC---------ATA---ATA---------------TTTTTTCTAGCTAGA------------AAAAAAGAAAAATGGGAAAAAATAAAAAGA------TCAACATTTGAATGTGGATTTAACTCTTACTATCATTCACGA---TTCTCATTTTCTATCCACTATCTAATTGTAGCTTTGATCTTTCTATTTTTCGATTTAGAATTATGTTTTCTTATACCA------TTCATAAAC------------GAAAACTCTTCAAGTTACATAATAAAAAATTCATTAACA------TTTTTTATTTTAATT---CTTTTGATAGGTTTATTAATTGAATGAAAAACTAAAAAATTAGAATGAACAGAA------------------------------------------------
>Trematuridae_sp.
------------------------------------------------------------------------------------------------------------------------------------------------------------ATAATTAAATATATAATATTAATCATCATTATTTTAAGCACAATTTTA---------ATA---ATT---------------TTTATGATTATTACT------------AAAAAAACTTTTTTTAATAAAAATAAAGCC------TCCTCATTTGAGTGTGGTTTAGAACCATTCTCAACTGGCCGT---ATCCCCTTCTCCCTACGATTTTTTAAAATTACACTAATTTTCCTAATCTTTGATATTGAAATTATCTTAATCCTGCCT------TTTCCCATTAATATT------TCTCAA------CAAACTGAAATGCTTAGATCATTTTTA------ATTATTATAATAATT---ATTATTCTTGGTCTACTTTACGAGTGAGTGACAGGAGCTTTAAATTGAATTAAA------------------------------------------------
>Tityus_serrulatus
---------------------------------------------------------------------------------------------------------------------------------------------------------ATATTTGTTTTAATTGTCATTTTTTGTTTCATTTTAAGATTTATAATTTGA---------GTA---GTT---------------GGAAATATATTATCT------------AAAAGGATGGAGAAGGATAAGGAAAAAGGA------GGTGTTTATGAATGTGGGTTTGAATCTTTTTATATAGCTCGG---GTTCCCTTTTCTTTACAATTTTTTTTAATTGGTGTAATTTTTTTAATTTTTGATGTTGAGATTGTTTTAATACTTCCT------ATAATTTTA---TTG------AGGGATGTAAATTTAATT---GAAAGAGTCTATTTTTTC------TTGTTTGTATTACTT---TTATTGGGTGGTCTTTATTATGAATGAAAGGAGGGAGCTTTAGAATGATATAAT------------------------------------------------
>Tetra_suspensae_SD22
------------------------------------------------------------------------------------------------------------------------------------------------------TTACTAGTATATTTTTTATTATTT---AATTCTTTAATTTCATTTTTAATTCTT---------TTT---CTG---------------TTTTTCTTTCTGGGG------------AAAAATAATATTTGAGATAGATTAAAAAGA------AGTATCTTTGAGTGTGGTTTTTCTTCCTACCATTTTTCTCGA---TTCTCTTTTTCTATACACTATTATACAATTGGATTAATTTTTTTATTTCTGGATTTAGAATTATGTTTTCTTTTACCT------TTTTTTAAT------------TTTGGATTCAACGAATTAAAGATATCATATTTTTTTTGA------ACATTTACTTTAGTT---TTAATTCTAGGTTTATTGGAGGAATGAAGATTTGGAATTTTGGATTGAAAATTT------------------------------------------------
>Tetraspinus_sp._HEN26
------------------------------------------------------------------------------------------------------------------------------------------------------------ATTCTATTTTTAGTAGGT---TTTTCTTTAGTGATTTTAATTATCCTT---------TCT---TTA---------------TTTTTTCTTTTAAGA------------AAGACTTCAATATTTGATAATTTAGGGGCT------TCTTCTTTTGAATGTGGTTTTACTTCTTATTTTTTTTCCCGA---TTTTCTTTTTCTTTGCACTACTATTTGATTGGCTTGATTTTTTTATTCTTAGATTTAGAATTATGCTATCTGTTGCCT------TTCTTAAAT------------GAAGAATTCTCTTCTTTTTTGCCTTTTTCTTTTTTTTGG------ATTTTTATAGCAGTT---TTAGTCCTAGGATTAATAGAGGAGTGAAAAGAGGGACTTTTAGATTGAAAATTT------------------------------------------------
>Tetra_sp.nov._Z400
------------------------------------------------------------------------------------------------------------------------------------------------------TTACTAATGTCGAGAGTTTATTTG---GCTGCGGTATTGCCTATTTTAATTTCT---------CTA---ATC---------------TTTATTTCAATAGGG------------AAAATAAATGATTGAAGAATTTGAACAGGA------TCTGTCTTTGAGTGTGGTTTCACCTCTTATTTTTTTTCCCGA---TTTTCTTTTTCCAGGCACTATTTCATTATCAGCCTAGTCTTCCTTTTTCTAGATTTAGAATTATGTTTACTTTTTCCC------TTTTTTAGG------------CAAATTAGATCGAGAACACTTAATCTATGCCTAGGCTGA------ATTTTTGCCTTAATC---CTCTTACTAGGGTTGTTAGAAGAATGGTTCCTAGGCGCTTTGGACTGATCCTCT------------------------------------------------
>Tetra_sp.nov._Z284
------------------------------------------------------------------------------------------------------------------------------------------------------TTGCTAATAATATTGTTGGTCCTG---TCATCTATATTAATTACATTAGTCTTA---------ATA---TTA---------------TTTTTTCTTTCTAGT------------AAAAATTTAGAATTTGATAATTTAATAAGA------TCTGTATTTGAATGTGGATTTTCTTCATATTTCTTCTCACGA---TTTTCTTTTTCTTTTCATTATTATTTGATTGGGCTAATTTTTTTGTTTCTAGACTTAGAGTTATGCTATTTATTTCCT------TTTTTTAAT------------GAGGATTTCTCCTCTAATCTTAGAATTTTTTATTTATGA------ATATTTATTTTAATT---TTACTTTTGGGGTTACTAGAAGAGTGGAAGGAGGGTCTGATAGAATGAAAATTT------------------------------------------------
>Tetra_sp.nov._CA43
------------------------------------------------------------------------------------------------------------------------------------------------------------ATCATTCATCTTATATTC---TCTTTTTTTTTAATTATAATCATCTTA---------TAT---CTC---------------TTTTTTAGAGTAGGA------------AAAAAAATTCCTTGGGAAGCAAGGTCAAGT------TCAAGATTCGAATGCGGATTTACCTCCTATTTTTTCTCTCGT---TTCTCCTTTTCGATGCATTATTATATAGTGGGAATAATTTTTCTGCTATTAGACTTAGAGCTCTGCTTTCTCATACCG------TTCTTCAAT------------GAAGAATTCTCTTCCATTAAAATTACGTCTCTTTCCTGA------GTCTTTGTCACAATT---CTCATCTTAAGAGTGCTAATGGAATGAGCTAAGAGAAAACTAGAATGAAAATTT------------------------------------------------
>Tetra_qingyuanensis_Z333
------------------------------------------------------------------------------------------------------------------------------------------------------TTGCTAATTTTTTCTTTTTTTCTC---AGATTCTTAATTCCTTTATTAATTTTG---------TCT---ATT---------------TTTACAAGACTATCA------------AAATTTAGAAAATGGGGGTTAATTAATAGC------TCTATCTTTGAATGTGGGTTTTCTTCTTATTTTTTTTCCCGC---TTCTCTTTTTCCAGTCACTATTTTCTTATCGGGTTAATTTTTTTATTTCTAGACCTAGAGCTTTGTGTTCTATTCCCT------CTCTTCAGA------------CAACCTTCTAGTGACTACACCGCCATAATTTTAGGGTGG------CTCTTCGTCTTTATC---TTACTGCTTGGGTTACTAGAAGAATGGAGTGCAGGAGCTTTGGAATGAAAATTTTGAGCT------------------------------------------
>Tetra_pyriana_HLJ98
------------------------------------------------------------------------------------------------------------------------------------------------------TTACTAATACTTTATATTTTAAGA---GCTAGGTCTTTATTGATAATTATTATA---------TTA---TTA---------------TTTTTTTTAGCTAGA------------AAAAAAATAGAATTCGAAATATTATCCTCC------TCAGTGTTTGAATGTGGGTTTAGATCATACTATTTTTCCCGA---TTTTCTTTTTCTATGCACTATTTCTTGGTAGGCCTTATTTTTCTTTTCCTGGATTTAGAATTATGTTATATTATACCT------TTTTTTAAC------------TCTAGATTTGCTGAATTAAAGCTCATATTCTTTTTATGG------GTATTTATCTTAATT---TTATTAGGAGGGTTTATAGAAGAGTGAAAATTTTCAATATTAGATTGAAAATTT------------------------------------------------
>Tetranychus_urticae
------------------------------------------------------------------------------------------------------------------------------------------------ATGATCATTTTT---------TTATTTATAATTTTATTCATAATTATTATGCTTTTATCA---------TTA---TAT---------------TTAATATTTTACAAA------------AACGAAAATATAATAAACTATAATTTTTCA------TCAATATATGAATGTGGATTTATAAATATAACTTTTTCTCGA---TTCTTTTTTTCAATAAATATGTTTATTTACTTAATTCTTTTTATTGTTTTAGATATAGAAATTTTTTTCTTAAGACTAATAGTTTTTTACGAA------------ATAAGATTTTTAATTATTTTAAATACATTTATTTTTTCA------ATAATTTTATTAATA------------------ATTTATGAATGATTCTCTATAAGATTAAATTGATTTATTAAA---------------------------------------------
>Tetra_lycopersici_FQ
---------------------------------------------------------------------------------------------------------------------------------------------------------ATTAATTTGCTAGTTGCGTATGTAGCTCTT---ATTATTTCAATTTTTTTA---------CCT---TTGGGAGTTTTGCTAGGATTTTACCTTCTCAGC------------AAAAATTCTAAGTTTGAGGAAAATTTGGGT------GCGTCATTCGAGTGCGGGTATACCAGGTATTTTTACTCTCGA---TTTTCTTTTTCGATTCAATATTTTATGGTGGCTCTAATTTTCCTTCTCTTAGATTTAGAATTATGTTTGATTTTTCCT------GCTTTTGTT------------GGTTCTAGTGGAGGAGTCACCACTTCAAGAGCTGTATTT------TTTATGGTTTCTTTA---CTCCTTTGAGGACTTCTAGTAGAGTGGTCTAATGAAAAATTAGAATGGGTGAGT------------------------------------------------
>Tetra_lucidi_HEN8
---------------------------------------------------------------------------------------------------------------------------------------------------------------ATTTATTTTCTTATTTTTAGTTTGACTTTATCAATTCTAGTTTTA---------TCA---ATT---------------TTTTGGTCCGCCTCC------------AAGAAAGTTACCACTGAGAGCTTAACCTCC------TCCGTGTTTGAATGCGGGTTCTCTTCTTACTATTTTTCCCGA---TTTTCTTTTTCTATACACTATTTTATTATTGGCTTAATTTTTCTTTTTTTTGGATCTCGAGCTTTGTTACTTAATACC------TTTCTTCAA------------TTTAAACATCACAGATTTTACGATGGGTATCCTAATTTG------AACTTTTATCCTTGT---TTTAGTATTGGGTTTGCTAGAGGAATGAAAATTTCAAATATTAGACTGAAAGTT------------------------------------------------
>Tetra_louguantais_AH43
------------------------------------------------------------------------------------------------------------------------------------------------------------ATATGCTATTTCTTGGTT---TCGATTTTAATTTATTTCTTAATTATA---------GTT---TTA---------------TTCAACATCTCAAGA------------AAGAGAAGAGAGTGGGATAATTCTCAAAGA------TCCACCTTTGAGTGTGGGTTCACTTCTTACTATTTCTCTCAT---AATTCTTTTTCTATTCATTATTTTATTATCGGTATTATCTTCTTATACTTCGATTTAGAACTCTGTTTCTTGATACCT------TTTTTTAAC------------CAAGAATATTCTAATATATTGAGATTTATTGCGAGATTT------TTGTTCGTTCTTGCT---CTTATCTTAGGAGTTTTTATTGAGTGAAAGAGAAATAAATTAGATTGAAAAGAT------------------------------------------------
>Tetra_cuihuae_QH6
---------------------------------------------------------------------------------------------------------------------------------------------------------------------------------------------------------------------ATT---CTA---------------TTCGGATTGGCAAGA------------AAATCCTCCAAGTGAGATATAGAAGGCACC------CAGAGGTTTGAATGCGGTTACACCTCCTATTTTTTCTCCCAT---AATTCTTTTTCCATACACTACTTTGTGATCGGGCTAATTTTTTTGTTTCTGGATTTAGAGTTGTGCCTATTAATGCCT------TTTTTTAGG------------AGGGAATACCCCTCTTTAAAAACTATGCTTATCCTTGGA------GTTTTTATCTGAATT---CTAGTATTAGGTGTTATCTACGAGTGAAAAATAGATAAATTAGATTGAAAGTTTTGAGCTTGAAAGTTTTCTTTGCAAGAAAATAGGAAAAGGCTTATTAGT
>Tegonotus_celtis_YN448
ATCTGCTTCGTCTGGAAGGTATTTAAGGTTTGAAATAGCCTCTTGGTATTGACACTTTGTAGATGTTGTTTGAATTTTCCTATATTTTTTTTTATACTACTTAAAAAATTAGCAAATCCTTTAGGTATTTTGTCTTCCAAACAAATAATTATTTTGCTAATAATTTTCATGGCATTGAGAAGGTTCTTAGTTCTAATTTTAATT---------TTT---TTA---------------TTTTTTTTTATTTCT------------AAGCTAGAAAATTACTTAAATTTTCAAAGA------TTGTCGTTCGAATGTGGATTTTCTTCTTATTTTTTTTCTCGA---TTTTCTTTTTCAATCCATTACTTCGGAATCGCTTTGATCTTTTTATTTCTAGACCTAGAACTT---------------------------------------------------------------------------------------------------------------------------------------------------------------------------------------------------------------
>Tegolophus_ulmi_CQ4
------------------------------------------------------------------------------------------------------------------------------------------------------TTGCTAATAATCTACAATTCTGTT---TGTGGGGCTTTAATTACAATCTTAATT---------TTT---TTA---------------TTTTTTTTCTTATCT------------AAATCTGAATCATATTTAAATTTTCAAGGA------GTATCATTTGAATGTGGTTTTAGTTCTTATTTCTTTTCTCGA---TTTTCTTTTTCTATCCATTACTTTGGGATTGCTTTAATTTTTTTATTTCTAGATTTAGAACTTTGTTTTTTGCTTCCT------CTTTTCTCT------------GAAGAATTTTCTTCCTTTAAAGAATTAATTCTTTTATGA------ATTTTCGCTTTTATT---ATAATTTTAGGTTTAATTAAAGAATGAAAAATAGGAGAGTTAGATTGAAAATTT------------------------------------------------
>Tegolophus_tremae_Z368
---------------------------------------------------------------------------------------------------------------------------------------------------------------ATTTACAACTCTGTC---TGCGGAGCATTAATTACTATTTTAATT---------TTT---TTA---------------TTTTTTTTTTTATCC------------AAAATGGAGTCTCCACTAAATTTCCAGGGG------GTCTCATTCGAATGCGGTTTCAGGTCCTATTTTTTTTCTCGA---TTTTCTTTTTCTATTCATTATTTTGGAATTGCTTTAATTTTCCTATTTTTAGACTTAGAACTTTGCTTTTTGCTTCCA------CTGTTTTCT------------GAGGAGCTCTCGTCATTTAAAGAATTACTCATCCTCTGG------CTATTCGCCTTTGTG---ATAATTTTAGGACTTCTAAAAGAATGGGAAAAAGGAGAGCTAGATTGAAAGTTT------------------------------------------------
>Tegolophus_oblatus_QH7
------------------------------------------------------------------------------------------------------------------------------------------------------------ATAATCTTCTTTTTGGTA---AGAATAATTTTGGGATTGGTTATTTTA---------ACA---TTA---------------TTTTCAATTCTGAGG------------GAAAAGATAGATACCGATAGGCTCAGATCT------TCTGTGTTCGAGTGTGGGTACTCTTCCTATTACTTCTCCCGT---TTTTCTTTTTCTATACATTATTATACTATTGGTTTAATTTTTTTGTTTTTAGACTTGGAGTTATGTTACCTTATGCCC------TTTTTTAAT------------ATAGATTTAGCAGATTTTAAAATAATGGCCCAAATATGA------ATTTTTATTATAATT---TTGGTTGTAGGTTTAATTGAAGAATGAAGTTTTAATATGCTTGATTGAAAATTT------------------------------------------------
>Tegolophus_miscanthus_Z371
---------------------------------------------------------------------------------------------------------------------------------------------------------TTACTATTGCTAATCTCTACAGGTACATTTATTTTTGTGAGATTACTTCTT---------ACC---CTC---------------TTCTATCTATTAGGA------------AAAAACTTCAAATTCTCAAACTCGGGAGCC------CAAAGATTTGAGTGCGGGTTTTCTAGGTACTTTTTTACTCGA---TTTACTTTTTCTATTCAATATTTTATAGTAGCGCTTGTTTTTTTGTTTTTAGACATAGAAATTTGTATGATTATTCCC------ATCCTTATC------------TCTGAATCCTGATACACCTTGTTAGAAGAAAAACTCCTG------ATTTTTGTCACGGTT---TTATTTGCAGGTTTGTTAGTGGAATGAGTTCTAGGGAAATTAGATTGAACATAT------------------------------------------------
>Tegolophus_miscanthus_Z336
------------------------------------------------------------------------------------------------------------------------------------------------------TTGCTAATATTTTTCTTTTTTTTT---ATTAGGGTTCTCTCTATTTTATTAGTT---------TCC---CTA---------------TTTTTTATTTTTTCA------------AAAAATTTTTTATTCGATTCTTTTTTTAAC------TCGAGATTCGAATGTGGTTTCACTTCTTATTTTTTTTCTCGC---TTTTCTTTTTCATCTCATTATTTTCTGATCGGGATAATCTTTTTGTTTTTAGACTTAGAACTGTGCTTACTAATACCA------TTTATAAGG------------GAAAATTTTTCCATACTCTTTACTGTTGGACTCTTCTTT------AGATTTGTTTTGGTT---TTATTATTAGGACTTTTGGAGGAATGGAAGAAGGGCCTTTTGAATTGAAAATTT------------------------------------------------
>Tegolophus_lespedezae_HEN12
------------------------------------------------------------------------------------------------------------------------------------------------------------------------ATTATT---AGCCTATTGGTTCCAATTATCGTATTA---------TCT---GCT---------------TTTAGGTTTTTAGCT------------AAGTCCAGTGAATGAGTTTCCTCCGGAAGG------TCTATCTTTGAATGTGGGTTTACCTCTTATTTCTTCTCTCGT---TTTTCTTTTTCCAGACATTACTTTATTATTGGGTTAATTTTTTTATTTTTAGATTTAGAACTTTGCATTCTTTTCCCT------CTTTTTAGA------------GGGCCCTCTAGGGATTCTTCATCTATATTTTTAGGCTGA------TTTTTTGCTCTTCTT---CTTCTTATTGGGTTGGTTGAAGAATGGGGGGTAGGGGCTTTAGAATGAAAATTT------------------------------------------------
>Tegolophus_hunanensis_HEN41
------------------------------------------------------------------------------------------------------------------------------------------------------------ATAGTTTTTATTTTTTTA---ACCTTAATTGTTATTTTAATTTTATCA---------GCG---TTA---------------TTTTTTTTTTCAAGG------------AAACAAATTGGATGGGAAGAGGGGGTATCT------TCTAGATTTGAGTGTGGGTTCACTTCCTACTTTTTTTCCCGA---TACTCATTTTCTATGCATTACTTTTTAATCGGTTTGATTTTCTTATTTTTAGACTTAGAGTTATGCTTTATAATACCT------TTTTTTAAC------------GGTGAAATATCTAGGTTCACTTCCTACTACTCTTTGCTT------TCTTTTATCACTATT---TTAATTTTTGGGGTGTTGTTAGAGTGGGGGAATAAAAAGTTGGATTGAAAATAT------------------------------------------------
>Tegolophus_hunanensis_HEN17
------------------------------------------------------------------------------------------------------------------------------------------------------------ATAGTTTTTATTTTTTTA---ACCTTAATTGTTATTTTAATTTTATCA---------GCG---TTA---------------TTTTTTTTTTCAAGG------------AAACAAATTGGATGGGAAGAGGGGGTATCT------TCTAGATTTGAGTGTGGGTTCACTTCCTACTTTTTTTCCCGA---TACTCATTTTCTATGCATTACTTTTTAATCGGTTTGATTTTCTTATTTTTAGACTTAGAGTTATGCTTTATAATGCCT------TTTTTTAAC------------GGTGAAATATCTAGGTTCTCTTCCTACTACTCTTTGCTT------TCTTTTATCATTATT---TTAATTTTTGGGGTGTTGTTAGAGTGGGGGAATAAAAAGTTGGATTGAAAATAT------------------------------------------------
>Tegolophus_hunanensis_AH39
------------------------------------------------------------------------------------------------------------------------------------------------------------ATAGTTTTTATTTTTTTA---ACCTTAATTGTTATTTTAATTTTATCA---------GCG---TTA---------------TTTTTTTTTTCAAGG------------AAACAAATTGGATGGGAAGAGGGGGTGTCT------TCTAGATTTGAGTGTGGGTTCACTTCCTACTTTTTCTCCCGA---TACTCATTTTCTATGCATTACTTTTTAATCGGTTTGATTTTCTTATTTTTAGACTTAGAGTTATGCTTTATAATACCT------TTTTTTAAC------------GGTGAAATATCTAGGTTCTCTTCCTACTACTCTTTGCTT------TCTTTTATCACTATT---TTAATTTTTGGGGTGTTGTTAGAGTGGGGGAATAAAAAGTTGGATTGAAAATAT------------------------------------------------
>Tegolophus_celtis_S136
------------------------------------------------------------------------------------------------------------------------------------------------ATTAATTTGCTAATCTTGTTTTTCTTTTTT---TCTTTTACTCTAATTTTAGTACTTATT---------TTT---TTA---------------TTTTTTTTTTTATCT------------AAAATCAGAATTTTAAATTCAACCCAAGGG------AGAGCTTTTGAATGTGGTTTTACCTCTTATTTCTTTTCTCGA---TTCTCTTTTTCTATTCATTATTTTACGGTAGCTTTGGTATTCCTTTTTTTAGATTTGGAGCTGTGTTTTCTTTTACCA------TTATTTAGA------------GAGCAAAATAGATCTGTAAAAGAAATATTATTCCTTTGA------ACAGTAGTTTTCGTT---CTATTAATAGGATTATTAAAAGAGTGAACTTCTGGAGAATTAGAC---------------------------------------------------------
>Tanystylum_orbiculare
---------------------------------------------------------------------------------------------------------------------------------------------------ATATTTATAATTATAATTATTTTGTTTTCAATTTTTGTTTTATCTTTATTAATTATT---------TTT---ATA---------------TCTTTATTATTATCT------------AAATTTGATTTTAAAGATATAGAAAAATCT------TCTGCTTTTGAGTGTGGTATAAATATAATAAATTCACCTTTA---ATTCCTTTTTCTTTACAATTTTTTTTAATTGCAATTATTTTTATAATTTTTGATGTTGAAGTAGCATTAATTGTTCCT------TTTCCTTTA---ATT------GATTTAATTAATTATCAAGTAACTAGATTAACTATAATT------TTATTCTTATTAATT---TTATTATTTGGAATTTTGTATGAATGATTAAATGGAGCATTAGAGTGAAAAATT------------------------------------------------
>Tachypleus_tridentatus
---------------------------------------------------------------------------------------------------------------------------------------------------ATTAAAATTACTTTACTTATATGTCTTTTCTCTCTTTTCTTAAGATTTATTCTCAGT---------TTA---ATT---------------TCAATAACAATTTCA------------AAAAAAACAATATTAGACAAAGAAAAATTA------TCCCCATTTGAATGTGGTTTTAATCCTTTCTCTTCTTCTCGA---ATTCCTTTTTCTCTTCGATTTTTTTTAATTTCAATCATTTTCCTAATTTTTGATGTTGAAATTGCTCTTCTTCTTCCT------ATTCCTTTC---ATT------TTATTAACCAAATTT---TCTATTTTTACCTTCTCCTTA------TTCATA---ATTATT---CTTCTAATTGGTTTATTTCATGAATGAAATGAAGGAGCTTTAGAGTGGGCAAAT------------------------------------------------
>Surapoda_tianlinensis_Z302
------------------------------------------------------------------------------------------------------------------------------------------------ATTATATTGCTACTGTCTTTTATCTTGCCTACAGCCTTCTTTTTTTTTTTTTTTTTTTTT---------ACT------------------------TTTTTGTTGTCT------------AAGTTAGAGGTATCAGACTTCAATTTCTCC------TCTAGCTTTGAGTGTGGGTTCACTCCATTCTTTTTGTCACGG---TTTTCTTTTTCCGTCCACTATTTCCTCGTATCTTTGCTGTTCTTATTTTTAGATTTGGAGCTTTGTATATTTTTTCCT------ATTCTTTTT------------TTGGACCGTCTGTCTTTTAAAACTCTTCTCTTTGGCTTT------TTTTTCGTACTAGTT---CTCTTACTTGGGCTCCTTTCTGAGTGAGGAATAGGCGGGATTGACTGAGACGTG------------------------------------------------
>Surapoda_tianlinensis_GD126
------------------------------------------------------------------------------------------------------------------------------------------------------ATGTTGTTAGTTTTTATAATT---------TTTTTTTTTTTTTTTTTTTTTTTA---------TCC---ATT------------CTTTTCTACATCCTTAAT------------AAATCAGAGAAGTTTGATCACTTATTTTCA------TCCCCTTTTGAATGTGGATTTACTCCATTTTTTATTTCTCGA---ATGTCTTTTTCCATTCATTATTTTGTAGTTTGCCTTATTTTTTTGTTTTTAGATTTAGAGTTGTGTATATTTTTTCCT------ATTTTCCTT------------TTAGATTTTGCAGATTGGAAAATATACTTAGTTGGATTT------TTATTTATTTTTTGT---GTATTCTTATCTCTTATTTTAGAGTGAATCAGAGGCGCCTTAGATTGGAGTAAA------------------------------------------------
>Stylochyrus_rarior
---------------------------------------------------------------------------------------------------------------------------------------------------------------ATTCAATTATTTTACTCTATTTGGTTTTTAGTTTTGGTTATCCTA---------ATA---TTA---------------GGTCTATACCTGTCT------------AAAAAAACTTTTTTAGATAAAGAAAAAACA------TCCTCATTTGAATGTGGGTTTGATCCTTTTTTTATAACACGG---ACCCCATTCTCTTTGCGATTTTTTAAAATTAGAATTATTTTTATTATCTTCGACATCGAAATCATTTTAATACTCCCC------CTCCCTCTA---ATA------CCCCCATTATTAAATACCTCTAATACAATCACCGTTATA------GTTCTCCTTTTTATT---ATTATAATAGGACTCCTTTATGAATGACTCCAAGGAAGACTTGACTGAATTAAA------------------------------------------------
>Steganacarus_magnus
------------------------------------------------------------------------------------------------------------------------------------------------------ATTAAATTCACTCTTTTTGTTTTTTCATCTTTTATTTTAGTTCTATTATTTTAT---------AAT---CTT---------------GTATATTTTTTATTT------------TTTCGG---TTTGAGGGTTTTAATATTTGA------AGCCCTTTTGAATGTGGTTTTAATAATAACTTTTTTGGGAAT---AATCCTATATCCTATCAATTTTTTGTAATTGGTGTTTTGTTTTTAATTTTTGATGTGGAAATCGCTTTAATTATTCCA------TTTTCTGTA---------------GAAAAATGAATTGACAAAAATATGAATTCAATAATT------ATTTTTTTACTTATT---TTAATTTTTGGGGTAGCATATGAATGAAAGAGTGGGAAGATTCAATGGTTAAAG------------------------------------------------
>Sperchon_plumifer
------------------------------------------------------------------------------------------------------------------------------------------------------ATAACACTGCTATCAGTCATAATATCATCGATTTTA------------------------TATTCA---ATA---------------CTAACAACTTTAAGA------------AAAGAAAAAAATCTTCTAAAAGAAGAAAGA------TCAAACTTTGAATGTGGTTTCCAGTCTCAAACAGAAAAGAAT---AATCAAATGTCTAGACAATTTTTTATAATCGCCATTTTATTTCTAATCTTCGACGTAGAAATCGCATTTATTTTACCA------ATCCCCCTTTCA------------------GAAACAATATTTAATTTGAATAATTGAAACATCCTAATTATCTTAATCATT---CTATTAACAGGAACTTTAGCCGAATGAAAAATAGGTATAATTGAATGAACAAAA------------------------------------------------
>Shevfchenkella_miscanthis_KK11
------------------------------------------------------------------------------------------------------------------------------------------------------TTGCTAATATTTTTCTTATTCTGT---ATTAGAGCTCTCTCTATTTTGTTAGTT---------TCT---CTG---------------TTTTTTATTTTTTCA------------AAAAATTATATATTTGATTCTTTTTTTAAT------TCGAGATTTGAATGTGGTTTTACTTCTTATTTTTTTTCTCGC---TTCTCTTTCTCATCCCACTACTTTTTGATCGGTATAATCTTTTTGTTTTTAGACTTAGAACTGTGTTTACTAATACCA------TTTATAGGG------------GAAAATTTTTCTATACTTTTCACCGTTAGGCTTTTTTTT------AGGTTCGTTTTAGTT---CTGCTATTAGGACTCTTAGAGGAATGGAAGAAAGGCCTTTTAAACTGAAAATTT------------------------------------------------
>Setoptus_koraiensis_SD23
------------------------------------------------------------------------------------------------------------------------------------------------ATCTTA---------------TATCTT---TTAGGCTTTGCAGTATCTTTATTGATTTAT---------ATG---ATG---------------TTTTTTGTCTTTTCT------------TACAAGTTAATAAGAATAAACGATGAATTA------TCCCCATTTGAGTGTGGATATACTTCTTTTAGGCAGTCCAAT---TTTACTTTTTCTATTCACTATTTATTATTTATTTTTTTGTTTTTACTCTTGGATTTGGAA---TTTACTTTGACATTCTGGTATTTTTATTCT------------TCTAGATTTAGAAGACAAGTTTCTCTTTTTTTAGTTGAA------GTTTTTTTGATGGTA---GTTCTTTTAAGATTAGTATATGAATGGTATAGCTCTAAGTTAGACTGAACTTAC------------------------------------------------
>Setoptus_koraiensis_HEN28
------------------------------------------------------------------------------------------------------------------------------------------------------------ATGGCATCTTTTATTCTG---AGGCTGCTGATCCCAATCATTGTTTTA---------TCT---ATT---------------TTCAGATCCTTAGCT------------AAGTCTGGCGTATGAGTCTCCATCAGAAGA------TCTATTTTTGAGTGTGGGTTTACCTCTTATTTCTTTTCTCGT---TTTTCTTTTTCTAGCCATTACTTTATTATTGGACTAATTTTTTTATTTTTAGATTTAGAGCTCTGTATCATCTTTCCC------TTTTTTAGC------------GGGCCTTCTAGAGATCCTTCATCCATATTATTAGGCTGA------TTCTTTGCTCTCATT---CTTCTTATCGGACTAATTGAAGAGTGGGGGGTAGGGGCTTTGGAATGAAAATTC------------------------------------------------
>SD27
------------------------------------------------------------------------------------------------------------------------------------------------------TTACTAATCTTTTTTCTATTAGGA---ATTATTGTGGTGGTGCTTGTTATTTTA---------ATT---TTA---------------TTCTTTTTTTCAAGA------------AAGTTTAATCAGTTTGATATTTTTTCTAAT------TCCACTTTTGAATGTGGATTTACTTCTTATTTCTTTTCTCGA---TTTTCTTTTTCGATCCATTACTTTATGATTGGTTTAATTTTTTTATTTCTGGACTTAGAATTATGTTATCTAATGCCT------TTTTTCAAT------------GAAGATTCTTCTAATCCAATTTTAAGGATATTCCTATGA------ATTTTTGTTTTGGTT---TTGATTTTAGGCTTAATAGAAGAGTGAAATCAGGGTTTATTAGAATGAAAAGAT------------------------------------------------
>SD20
------------------------------------------------------------------------------------------------------------------------------------------------------------ATATATTTTATTTTAGGT---ATTATTATTGTAATTTTTTTTATTTTA---------ATT---TTA---------------TTTTTTATTTTAAGA------------AAAAAAAATAAATTCGATACTTTAGGAGGT------AGCCCTTTTGAGTGTGGTTTTTCTTCTTACTTTTTTTCCCGA---TTTTCTTTTTCTTTTCATTATTTTTTAATTGGTTTAATTTTTTTATTCTTAGATTTGGAATTATGTTATTTACTACCA------TTTTTTAAT------------GAAGATTTTTCTTCAATTGTAATAATTTTTTATTTATGA------ATTTTTATTACTATT---TTAATTTTAGGATTAGCAGAAGAGTGAAACCAAGGGTTTTTAAATTGAAAATTT------------------------------------------------
>SD19
------------------------------------------------------------------------------------------------------------------------------------------------------------ATATTATATTTAGTATTC---AGAGGTCTTTTAAGGTCACTAATCTTG---------TTG---ATT---------------TTTTTTTTTCTAAGA------------AAGAAAAATGGAATCGAAAATTTAAATACA------TCAGTCTTTGAGTGCGGATTTTCCTCCTACTACTTCTCTCGA---TTCTCTTTTTCTATGCACTACTTTACCATTGGCTTAATTTTCTTATTTCTAGACTTGGAATTGTGTTATCTTATACCT------TTTTTTAAC------------CTAGACTTTCCCGACTTAAAAATGCTGTTTTTAGTTTGG------ATGTTTATCTTAGTC---TTGATTTTGGGTTTAATGGAAGAGTGAAAAAATCAAATGCTTGACTGAAAGTTT------------------------------------------------
>Scolotosus_sp.nov._GX54
------------------------------------------------------------------------------------------------------------------------------------------------------------ATATATTTTTTTGTACTC---AGCTTTATTTTAGTAATTTTGATTATT---------TTT---TTG---------------TTTTTTATTTCTAGC------------AAAAATTTAAATTGAGAGGAAATAATAGCT------GCTAGCTTTGAGTGTGGGTTCACCTCCTACTTTTTTTCTCGA---TATTCCTTTTCTATGCACTATTATTTAATCGGTCTAATTTTTCTTTTTTTGGACCTTGAGCTTTGTTTCATTATACCA------TTTTTTTCA------------GGTGAAGTTGGATCTTTGTCCTCTTTTTTTTTTCTTTCT------TTTTTTGTTTTGATT---TTAGTTACAGGAATTTTTTTAGAGTGGGCCATAAATAATTTAGACTGAAAATTT------------------------------------------------
>Scolotosus_sp._GZ100
------------------------------------------------------------------------------------------------------------------------------------------------------------ATAATTTTCATTTTTTTT---TTTCTTCTATTAATCTTTTTAATTATT---------ATT---ATT---------------TTTTTTTTAATCAGG------------AAAAATAATTCTTGAAATGAAAGTATAGCT------TCTAGATTCGAATGCGGATACACTTCTTATTTTTTTTCTCGT---TATTCTTTTTCTATGCATTATTATTTGATTGGTTTAATTTTTTTATTTTTAGACTTGGAATTATGTTTTATTATACCT------TTTTTTAAT------------GGTGATTTTTCATCTAGAACCTCTTATTTTTTATTTTAT------ATGTTTATTACAATT---TTAATTTTGAGACTACTTTTAGAGTGAAAAAATGATAAAATAGAATGAAAATTT------------------------------------------------
>Sarcoptes_scabiei
------------------------------------------------------------------------------------------------------------------------------------------------------ATTATATTAATTCTAATTATTACTATTATTTTGCTAATATTAATATTTTTTTTT---------TTA---ATT---------------ATAATTTTAACTAAATTTAATAAAATAAATTTCTAT---------------AAAAAT------TCCCCTTTTGAATGTGGTTTTCAAAACATAACAAAATTTTCT---ACACCTTTTTCTTTTCCTTTTTTTATCTATTCTATTATATTTTTAATTTTTGATTTAGAGATTTCTATTTTAAGTTCTTTTCCTATTTTT------------------------------ATTTTTTTTAAAGTAGAAATATGA------TTTTTAATAGTTTTA---ATTATAATTATTACATTTTATGAGTGAAAAAAAGGTATAATAAAATGAATTTTTAGCAAAAAAAAATTAGTTTCGACC------------------------
>S167
---------------------------------------------------------------------------------------------------------------------------------------------------------------CTATTTACGGTTTTTATTCCTTTTCTTATTGGATTTGTAGTTTTA---------ATA---TTA---------------TTTAGTTTTTTAGGA------------TTTAAAATAATTTGAGAATCTTGATCATCT------TCAACTTTTGAATGTGGTTTTAGCTCTTATCAACTTTGTCGA---AACTCTTATTCTGTTCATTTCTTTTTAATTGCTTTAATTTTTTTATTTTTAGATCTTGAACTATGTTCTTTGATGCCT------TACTTAAAT------------GAAGAATTAGAGTCAAATTTTAGAATAGAATTATTTTTA------ATTTTTGTGGTCAGT---CTTCTTTTAGGACTAATTTTAGAGTGAAAAAACAATTCTCTAAACTGAGTCAAT------------------------------------------------
>Robertsicus_elaphensis
---------------------------------------------------------------------------------------------------------------------------------------------------------------ATTTTAAGAAAAATTTTAATAATAACAATATTAATTTTAATATTT---------TTG---TTT---------------TTTTTTTTTATAAAA------------TTTAAAAATATTTTATCTAAACATAAATTT------TCTCCTTTTGAATGTGGTTTAGATCCTTTTTCGTCTTCCCGA---GTTCCTTTTTCATTAAAATTTTTTATTATTGGTATTATCTTTTTAGTGTTTGATATTGAAATTATTTTAATTATCCCT------TTTCCAATT---TTA------GTTTTAAATAAAAATTTCTCAATTTTTTTTTCTTTTTTT------TTAATTAATTTATTA---ATATTATTAGGTTTAATTTATGAATGAAAAATAGGAATAATTGATTGATTAAAA------------------------------------------------
>Ricinoides_karschii
------------------------------------------------------------------------------------------------------------------------------------------------------------ATAAAATTTATAATTACCATAATTATTACATTAAGACTTCTAATTTCA---------TTT---TTA---------------ACATTAATTTTAAAC------------AAAAAACTATCATTG---ATAGAAAAAGGA------ACTTGCTTCGAGTGCGGTTTTAACCCAATTAACCCCACTCGA---GCACCTTTTTCTATCCGATTTTTCCTTTTAGCCATCCTTTTTTTAATTTTCGATGTAGAAATTGCATTAATTTTACCA------TTTCCCTTC---ATA------AATACAAGCACTACA------ACCCTCATCTCAACCACC------ACCTTCCTACTCCTA---CTAAACATAGGTTTAGTTTATGAATGATTAAACACCTTCCTAGAGTGATAT---------------------------------------------------
>Rhyncaphytoptus_ulmi_HEN3
---------------------------------------------------------------------------------------------------------------------------------------------------------------ATTATTTTATTTGTC---CCTGTACTAATTATTATATTGGTGCAA---------ATA---CTA---------------TTTTTTTTAAGAAGA------------AAAAAAATAGAATGAGATGTACTATTTTCT------TCTTCCTTTGAATGTGGCTACAGTTCTTATTTTTTTTCTCAT---TTTTCTTTTTCTATCCACTATTTTATAGTAGCTATAATTTTTTTATTCCTAGATTTGGAGTTATGCATCCTTATACCT------TATTTGAAT------------GAGTGCCTGGCCGGCATTCTTTTAGAGAGCGCAATTTTT------CTGTTTGTCGGGGCT---TTACTTTTAGGACTAATTTTGGAGTGAAAAGAAGGAAAGCTAGAATGAATATTC------------------------------------------------
>Rhyncaphytoptus_sp.nov._GZ96
------------------------------------------------------------------------------------------------------------------------------------------------------ATAAATTTAATTTTTGGAATTATT---TGCATTATTTTAATTTTAACAATCAAT---------GTT---TTA---------------TTTTTTTTAGCTAGA------------TTTAAGCATAATTGAGAATCTTTATCTTCA------GCAACTTTTGAATGTGGTTATTCTTCTTATTTTTTTTCTCAT---TTTTCTTTTTCTGTTCATTATTTTTTAATTGCTTTAATTTTTTTGTTTTTAGACTTAGAATTATGTTTTATAATACCT------TTCTTCAAC------------GACTTTTTATCAGATTTTTCAATTTTAAATATTGTGATT------ATCTTTATTACGTTA---CTTTTATTAAGACTTTTGTTAGAATGAAAAATAAAAAAATTAGAATGAATTTAT------------------------------------------------
>Rhyncaphytoptus_sp.nov._CA38
------------------------------------------------------------------------------------------------------------------------------------------------------------ATATTGAAGAGAATAATTATTAGATTTTCTTTAATTTCCATTATTTAT---------ATT---ATT---------------TTTCTATTAGTAAGA------------AAAAGAGAGCAAAATGATTGTCTAATCCAA------TCCACTTTTGAATGCGGATTTACTTCTTACTTTTCTTCTCGA---CATTCATTTTCTATTCATTTTTTTATCGTTAGGATTATATTCTTATTTTTCGATTTAGAGTTGTGCGTAATCATGCCA------TTTTTCGAC------------TCCCCCATAATGAGTTTGAAAGAGGTTATAATGGTATTA------ACAATGATTTCGATA---TTATTATTAGGATTAGTTTTCAAGTACAAACGATTTAATTTAGACTGAGTTAGA------------------------------------------------
>Rhyncaphytoptus_redwayensis_CA28
------------------------------------------------------------------------------------------------------------------------------------------------------ATAAATTTTTTTTTCTTTATAATT---TTAATTTTGATCTGTCTTATTATTAAT---------TCA---CTG---------------TTTTTTCTCGCGAGA------------TTAAAACAAAATTCTAGTGGAATGTCTTTT------TCTTCTTTTGAATGTGGTTACACATCTTATTTTTTTTCTCAT---TATTCTTTTTCTATTCATTACTTCATACTCGCTATAATTTTCTTATTCTTAGATTTAGAATTATGTTTTTTGTTGTTA------TTTTTAAAT------------GACTTCTTAAGTACGGATATTATTAATAACTTTCTAATT------ATTTTCGTTAGTATT---CTTTTAGTAAGACTTCTTTATGAATGAACTTTAGGTAAGTTAGAATGAATT---------------------------------------------------
>Rhyncaphytoptus_longipalpis_JX3
------------------------------------------------------------------------------------------------------------------------------------------------------------ATATTTTTTTTACTTTCT---TATACATTAGTCATTTCATTAATTTTA---------CTA---TTA---------------TTTTTTATAGCAAGC------------AAAAAAAATAAGTTTGATACTTTCATAATA------ACTTCTTTTGAATGTGGGTTTACGTCTTATTTTTTTTCTCGG---TTTTCTTTTTCTTTACATTACTATCTGATTGGCTTAATTTTTTTGTTTTTAGATTTAGAACTTTGTTATCTTTTCCCT------TTTTTTAAT------------GAGGAATTTTCTTCTTTAGTCTCAATTTTTTATTTTTGA------GTCTTCATAGTAATT---TTGTTTTTGGGCTTAATGGAAGAATGGGGGGACGGGCTGTTAAATTGAAAATTT------------------------------------------------
>Rhyncaphytoptus_longipalpis_JX2
------------------------------------------------------------------------------------------------------------------------------------------------------------ATATTTTTTTTACTTTCT---TATACATTAGTCATTTCATTAATTTTA---------CTA---TTA---------------TTTTTTATAGCAAGC------------AAAAAAAATAAGTTTGATACTTTCATAATA------ACTTCTTTTGAATGTGGGTTTACGTCTTATTTTTTTTCTCGG---TTTTCTTTTTCTTTACATTACTATCTGATTGGCTTAATTTTTTTGTTTTTAGATTTAGAACTTTGTTATCTTTTCCCT------TTTTTTAAT------------GAGGAATTTTCTTCTTTAGTCTCAATTTTTTATTTTTGA------GTCTTCATAGTAATT---TTGTTTTTGGGCTTAATGGAAGAATGGGGAGATGGGCTGTTAAATTGAAAATTT------------------------------------------------
>Rhyncaphytoptus_dielsianus_GZ35
---------------------------------------------------------------------------------------------------------------------------------------------------------ATTAATTTGCTAGTTGCGTATGTAGCTCTT---ATTATTTCAATTTTTTTA---------CCT---TTGGGAGTTTTGCTAGGATTTTACCTTCTCAGC------------AAAAATTCTAAGTTTGAGGAAAATTTGGGT------GCGTCATTCGAGTGCGGGTATACCAGGTATTTTTACTCTCGA---TTTTCTTTTTCGATTCAATATTTTATGGTGGCTCTAATTTTCCTTCTCTTAGATTTAGAATTATGTTTGATTTTTCCT------GCTTTTGTT------------GGTTCTAGTGGAGGAGTCACCACTTCAAGAGCTGTATTT------TTTATGGTTTCTTTA---CTCCTTTGAGGACTTCTAGTAGAGTGGTCTAATGAAAAATTAGAATGGGTGAGT------------------------------------------------
>Rhyncaphytoptus_boczeki_CA37
------------------------------------------------------------------------------------------------------------------------------------------------------------ATATTGAAGAGAATAATTATTAGATTTTCTTTAATTTCCATTATTTAT---------ATT---ATT---------------TTTCTATTAGTAAGA------------AAAAGAGAGCAAAATGATTGTCTAATCCAA------TCCACTTTTGAATGCGGATTTACTTCTTACTTTTCTTCTCGA---CATTCATTTTCTATTCATTTTTTTATCGTTAGGATTATATTCTTATTTTTCGATTTAGAGTTGTGCGTAATCATGCCA------TTTTTCGAC------------TCCCCCATAATGAGTTTGAAAGAGGTTATAATGGTATTA------ACAATGATTTCGATA---TTATTATTAGGATTAGTTTTCAAGTATAAACGATTTAATTTAGACTGAGTTAGA------------------------------------------------
>Rhodacarus_sp1.
---------------------------------------------------------------------------------------------------------------------------------------------------------------ATAAAATTATTCATTCTTTTTACTCTTATAAGCATCTTTCTTACA---------TTC---ATC---------------TTTTTTTACCTTTCT------------AAAAAAAGATGAATAGATAAAGAAAAAACA------TCCCCCTTTGAATGTGGATTTGACCCCCACTTGATCACACGA---AGCCCCTTTTCATTGCAATTTTTTAAAATTGCAATAATTTTTTTAGTTTTTGATATTGAAATTGTTATTATTTTGCCT------TTACCTTTAATTATA------CAAGAATACCTTCCTTGAGAATTTTTTATCAGAGTTAGA------TTTATTGTTTTTATT---ATTATTGCGGGCCTTTACATTGAGTGAGCCCAAGGAACATTAAATTGATTAAAA------------------------------------------------
>Rhizoglyphus_robini
------------------------------------------------------------------------------------------------------------------------------------------------------ATTAAGCTTTTATTCTATTCTTTAGTTTGTTTTGCTTTATTGTTAGTCTTATGT---------TTA---GTG---------------GTTTATGCGATCAGATTT---------TCTTTAGAGAAGTCTTTTGAGGATAAGGGG------GGTTCTTTTGAGTGCGGGTTCCAGCCTTTTAGGGGGAGGGGG---TTTACCTTTTCAATGCCTTTTTTTGTTATTTCTTTAATATTTTTACTTTTTGATGTTGAAATTTTGTTAGTTTGTTTCTACCCTTTATTT------------------TATTCCTTTTCTTTTTATTCTTCTTTAATTATTTGG------TTGGTGTTGTTTTTT---GTCTTGTTGGCTACTCTTTTTGAGTGATTTAAGGGTGTGTTAAGTTGGGTT---------------------------------------------------
>Rhipicephalus_geigyi
------------------------------------------------------------------------------------------------------------------------------------------------------------ATTTTTTATTTATTTATTAGTTTAATAATTATTTTAAGTTTGCTTTTC---------TTT---TTA---------------TTTTTTTCTTTGGGC------------TTTCAGGGGAAAAAAGCCAAAGAAAAAAAT------TCTCCTTTTGAATGTGGATTTGATCCATTTTCTTTATCTCGT---GTACCTTTTTCATTAAAATTTTTTTTTATTGGTATTGTTTTTTTAATTTTTGATGTAGAAATTGTAGTAATTTTGCCT------TTTCCTTTA---ATA------ATAATAATAAAAAGTTTAAATTTTACATTTTCATTTATA------ATTATTAATATCATA---ATTTTAATAGGACTTTTATACGAATTAAACTATAGAATACTTGATTGAATAAAA------------------------------------------------
>Rhinotergum_shaoguanense_S88
---------------------------------------------------------------------------------------------------------------------------------------------------------------ATTTATGGA---ATT---TGTGTTATTTTAGTTACCGTAATCAAT---------ATT---TTA---------------TTTTTTGTTTCTAGA------------AATAAGCAAGACTGAGACGGTTTAAATAGA------TCCTCTTTTGAATGTGGCTACTCTTCATATTTTTTTTCTCAT---TTTTCTTTTTCTGTCCATTATTTTTTAGTAGCTCTCATTTTTTTATTCTTAGATCTAGAATTGTGTTTTTTAATACCT------TTTTTCAAT------------GATTCTATTCCAAATTTTGTACTAGAAGATCTCATATAT------ATATTTGTATTAATT---CTACTAATAGGATTAGTCATCGAATGAAAAGAAAGGAAATTGGAATGAGTT---------------------------------------------------
>Rhinophytoptus_c.f._sericeaomeiensis_AH42
------------------------------------------------------------------------------------------------------------------------------------------------------------ATCATATTAATACTTGCT---TGTTTGCTAGTTATTTTATTGATCAAC---------TCT---TTA---------------TTCTTTTTAGCAGGA------------ATGAAACAAAAATGAGACCATGACCAAAGA------TCTTCTTTTGAATGTGGTTACACATCTTATTTTTTTTCTCAC---TTCTCTTTCTCAGTGCATTATTTTCTAATCGCTTTAATTTTCTTATTTTTAGACCTAGAGTTGTGTGTGATTATGCCA------TTCATGTGT------------GAAGAAATTTCTAGTTCTTATTTAAAACTATTAATATTA------ACATTTGTTTTTATC---TTGTTGATAGGATTGTTATTCGAATGAGGAAATAAAAAATTGGAATGAATTTTT------------------------------------------------
>Rhinophytoptus_broussonetiae_Z401
---------------------------------------------------------------------------------------------------------------------------------------------------------------ATATTTTTTTTTTTG---AATTTCATGTTGATATTGATTTTTCTT---------AGA---ATA---------------TTTTTTTACACCAGT------------AAAAAATTTAAATGGTCTGCTTTAGCATCT------TCCACTTTTGAGTGTGGGTACACTTCTTATTTTTTTTCTCGC---TATTCTTTTTCAATTCATTTTTTTATTGTTGGTTTAGTTTTTTTATTTTTAGATTTGGAACTTTGTTTTTTATTCCCT------TTTTTTAGG------------GATTTTTCAAGTAATAAAATTCAAATTTTTTTAAAAATT------TTTTTAGTCTTTATT---TTGTTGTTAGGATTGATCTACGAATGGTTGGAAGGAAAACTTGACTGACAGTTT------------------------------------------------
>Rhinophytoptus_broussonetiae_Z292
---------------------------------------------------------------------------------------------------------------------------------------------------------------ATATTTTTTTTTTTG---AATTTCATATTAATATTGATTTTTCTT---------AGA---TTA---------------TTTTTTTACACCAGT------------AAAAAATTTAAATGGTCTGCTTTAGCATCT------TCCACTTTTGAGTGTGGGTACACTTCTTATTTTTTTTCTCGC---CATTCTTTTTCAATTCACTTTTTTATTGTTGGTTTAGTTTTTTTATTTTTAGATTTAGAACTTTGTTTTTTATTCCCT------TTTTTTAGG------------GATTTTTCAAGTAATAAAATTCAAATTTTTTTAAAAATT------TTTTTAGTCTTTATT---TTGTTGTTAGGATTAATTTACGAATGGTTGGAAGGAAAACTTGACTGACAGTTT------------------------------------------------
>Rhinophytoptus_broussonetiae_GZ98
---------------------------------------------------------------------------------------------------------------------------------------------------------------ATATTTTTTTTTTTG---AATTTCATGTTGATATTGATTTTTCTT---------AGA---ATA---------------TTTTTTTACACCAGT------------AAAAAATTTAAATGGTCTGCTTTAGCATCT------TCCACTTTTGAGTGTGGGTACACTTCTTATTTTTTTTCTCGC---TATTCTTTTTCAATTCATTTTTTTATTGTTGGTTTAGTTTTTTTATTTTTAGATTTGGAACTTTGTTTTTTATTCCCT------TTTTTTAGG------------GATTTTTCAAGTAATAAAATTCAAATTTTTTTAAAAATT------TTTTTAGTCTTTATT---TTGTTGTTAGGATTGATCTACGAATGGTTGGAAGGAAAACTTGACTGACAGTTT------------------------------------------------
>Rhinophytoptus_broussonetiae_GZ74
---------------------------------------------------------------------------------------------------------------------------------------------------------------ATATTTTTTTTTTTG---AATTTCATGTTGATATTGATTTTTCTT---------AGA---ATA---------------TTTTTTTACACCAGT------------AAAAAATTTAAATGGTCTGCTTTAGCATCT------TCCACTTTTGAGTGTGGGTACACTTCTTATTTTTTTTCTCGC---TATTCTTTTTCAATTCATTTTTTTATTGTTGGTTTAGTTTTTTTATTTTTAGATTTGGAACTTTGTTTTTTATTCCCT------TTTTTTAGG------------GATTTTTCAAGTAATAAAATTCAAATTTTTTTAAAAATT------TTTTTAGTCTTTATT---TTGTTGTTAGGATTGATCTACGAATGGTTGGAAGGAAAACTTGACTGACAGTTT------------------------------------------------
>Quadracus_cudraniae_AH41
------------------------------------------------------------------------------------------------------------------------------------------------------------ATCATATTAATACTTGCT---TGTTTGCTAGTTATTTTATTGATCAAC---------TCT---TTA---------------TTCTTTTTAGCAGGA------------ATGAAACAAAAATGAGACCATGACCAAAGA------TCTTCTTTTGAATGTGGTTACACATCTTATTTTTTTTCTCAC---TTCTCTTTCTCAGTGCATTATTTTCTAATCGCTTTAATTTTCTTATTTTTAGACCTAGAGTTGTGTGTGATTATGCCA------TTCATGTGT------------GAAGAAATTTCTAGTTCTTATTTAAAACTATTAATATTA------ACATTTGTTTTTATC---TTGTTGATAGGATTGTTATTCGAATGAGGAAATAAAAAATTGGAATGAATTTTT------------------------------------------------
>QH8
------------------------------------------------------------------------------------------------------------------------------------------------------------ATTTTCTTTTTTTTAGTA---AGTTTGCTTTTAGGATTATTAATTGTT---------ATT---CTC---------------TTTTCTTTCTTGGGA------------AAAAAAACGGAAAATGAGAGACTTTTGAGA------TCTGTGTTTGAGTGTGGTTTTTCTTCGTATTACTTCTCTCGC---TTCTCTTTTTCTATGCATTATTTTTCTATCGGTTTAATTTTTCTATTCTTAGATTTAGAATTATGCTACTTAATGCCT------TTTTTCAAT------------CTAGATTACAGAGATGTAAAGATAAGACTTTTTGTTTGT------CTATTCATTCTTATT---TTAGTTTTAGGCCTTCTAGAGGAGTGGAAATTTCGGATGCTAGAGTGAAAGTTT------------------------------------------------
>QH2
------------------------------------------------------------------------------------------------------------------------------------------------------------ATTTTAATCTGATTAATT---TCTTTAATATTGTGTTTAGCAGTTCTT---------CTA---ATT---------------TTCTCTATCAAAAGT------------TCCCTTCAGAAGTGGGAAAAAGATTCCAGA------ATATCTTTCGAATGTGGTTTCACTTCTGGGTTCGTTAGACGA---TTTTCTTTTTCCATACATTTTTTTATAGTAGGCATAATCTTTCTGTTTTTGGATCTAGAATTATGCTTTGTGATACCT------TTCTTTAAT------------GATGAATTTTTCTCATTCAAGTTAGTCTCTTCTATCTGG------ATCTTTATCTTAATG---CTCCTGCTAGGGGTATTCATTGAGTGGCGTAGGGGGGAGTTGAACTGAAAATTC------------------------------------------------
>Pseudogarypus_banksi
------------------------------------------------------------------------------------------------------------------------------------------------------------ATAATCTTTATATTTTATAACATTATAATCTCATTATTAATTTTAATTTCATTTATAATT---TTT---------------TCCATATTAGTTACT------------AAAATTAATAAAATTAAAAAAGAAAAACCT------TCTCCTTATGAATGTGGTTTTGAACCTTGATCAATAAATCGT---CTACCCTTTTCAATAAAATTTTATATAATTCTTATTATTTTTATTTCTTTCGATTTAGAATTAATTATTCTCCTACCT------TTAATATTT---------TTTAATTCATTCTTTATTATTAACTCATGTTTAATTAATTTA------TTATTTTTTATTATT---TTAAGAATAAGATTATACTGAGAATGGTCTTCTTCTTTATTAAAATGACAAGAA------------------------------------------------
>Pseudocellus_pearsei
---------------------------------------------------------------------------------------------------------------------------------------------------------ATAACATTATTTATATCATTATTCTCTATAACTCTTTCAATCCTAATTATC---------ATT---CTT---------------TATATAACAATTATA------------AAAAAAACCAACTACAATTCAGGAAAAATA------TCAAGATTTGAGTGTGGTTTTAACCCAATTTCCACGACACGA---AATCCATTCTCCCTACGATTTTTTATCTTAGCAATCCTATTCCTAATTTTTGACGTAGAAATCTCCCTTTTATTTCCA------TTTCCCTTA---TCC------AATATCAATTCACAC------TACATCTTAACATCAATT------ACATTCTTAACACTA---CTAAACTTAGGTTTAATCTACGAATGACTTAACAATTCTCTAGAATGAAAA---------------------------------------------------
>Pseudocellus_gertschi
---------------------------------------------------------------------------------------------------------------------------------------------------------ATAATACTATACATAATTACCGTAATAACCTTAATTTCAATCATTATCATA---------ACA---CTT---------------TGCATCACAATAATA------------AAAAAAACAATACAAGATTTAGAAAAAACT------TCCTGCTTCGAATGCGGCTTCAACCCAATATCACCAACTCGA---ACACCATTTTCTCTACGATTCTTTTTACTAGCCATTTTATTCTTAATCTTTGACGTAGAAATCTCACTACTTCTACCA------TTTCCACTA---TCA------TCTATCAACACTAAC------TTCATTATCACATCAATC------ACCTTTCTCACCATT---TTAAACTTAGGATTATTATATGAATGAATGAACCAATCATTAGAATGAAAA---------------------------------------------------
>Prominens_photiniae_FJ26
---------------------------------------------------------------------------------------------------------------------------------------------------ATTCATAATCTTTTAAACTTATTTTTTTTTCCATTAATT------------CTAATC---------TTT---CTA---------------TTTTTTTCTTTAAGA------------AAATGATCAAAATTTGATATAAATTCAGGC------TCATCTTTCGAGTGCGGCTTTAGATCTTATTATTTTTCTCGA---GTACCCTTTTCCGTTCATTTTTTTATAATTGGCTTAATTTTTCTTTTTTTGGATTTAGAAATTTGTGTTTTATTTTTC------TTTTTTTTT------------TCTTTTAATAGAATTATCAGCATATCTTCTAAGCTAATT------TCTTTTTGTTCACTT---CTTTTGGGGGGCCTTTTGTACGAAATCATTAGAGGAGAGATCGAATGATTCTTG------------------------------------------------
>Proiectus_granularpro_Z304
------------------------------------------------------------------------------------------------------------------------------------------------------ATTCTTAACCTTTACGGATTTTTTGTAGCCTTATTACTAAGCCTATTTATTGGA---------CTC---ATT---------------TTTGAGTTAATCAGA------------GCTAAAGAGCGGTGAGAGAAAGAAGTTTCG------AATACTTTCGAATGTGGATTTGAAAAATACTGAGGGAACCAT---TATGGTTTTTCTGTGCATTATTATCTTTTAGGTTTAATCTTTCTGTTTTTAGACTTGGAACTATGTTTAGTTCTTCCA------TTTTTTTTG------------GAGTCAATCACAGAGCCTAACACTATGCTGATGTTATTT------TTGTTTGTTATAACT---CTTTTTATTGGTTTAGTTGAAGAATGAGGTAGAGCTAAATTAGATTGGCTAGAC------------------------------------------------
>Phyllocoptruta_sp.nov._CA6
------------------------------------------------------------------------------------------------------------------------------------------------ATTTCAAATTTACTAGTAATTTATTATTTATGTTCACTAGTTTTATCCATTATTATTTCA---------CTA---ATC---------------TTTATTTATTGTTCT------------AAGTCAAAAAGATTCAACTTGGGGGAAAGA------TCTACTTTTGAGTGCGGGTTCTCTTCATATTTTTTTTCCCGA---TCTTCATTTTCGATCCATTACTTCTTAATCGGACTAATTTTTTTATATCTGGATTTAGAACTCTCATTTCTAATGCCT------ATGTTCCTG------------GATATTAGTGGGGGACACCTAAGTATTTGATTTGTTTCT------ACATTTACTATTATT---TTACTAATGGGATTGTTATGGGAATGAGGGTCTAATCAATTAAGTTGGAAAAAT------------------------------------------------
>Phyllocoptrata_platyclada_S138_12S
------------------------------------------------------------------------------------------------------------------------------------------------------------ATTTTTAAACTGATCATTGGGTGCTGCCTTTTGGCAATAGCCTTGTCG---------TTA---CTT---------------TTTGATTCTTTGTCA------------TTTAAACAAGTTTGAGACAAAGCCAGAGCA------TGCGCATTCGAGTGTGGCTTCAGGTCCTATTTTTATTCTCGA---TTTTCTTTTTCCATCCATTATTTTTTAGTGGGGTTGATCTTTTTGTTCTTAGATTTGGAGCTCTGTTTTTTGATACCT------ATTTTAATA------------AAAAGGCCCTGTTCCTACGTCTGCAAAGAATTATTTTTT------ATGTTTTTAATTATT---TTACTGGCAAGGTTAATTTTAGAGTGAGGTGAGGGGAAATTAGATTGAAGATTT------------------------------------------------
>Phyllocoptrata_platyclada_G6
------------------------------------------------------------------------------------------------------------------------------------------------------------ATTTTTAAACTGATCATTGGGTGCTGCCTTTTGGCCATAGCCTTATCG---------TTA---ATT---------------TTTGATTCTTTATCA------------TTTAAACAAGTTTGAGACAAAGCCAGAGCA------TGTGCATTCGAATGTGGTTTCAGATCTTATTTTTATTCTCGA---TTTTCCTTTTCCATCCATTATTTTATAGTGGGGTTGATCTTTTTGTTTTTAGATTTAGAGCTCTGTTTTTTGATACCT------ATCTTAATA------------AAGAGACCCTGTTCCTACGTCTGCAAAGAATTATTCTTT------GTGTTTTTAATTATT---TTACTGGCGAGGTTAATTTTAGAGTGAGGAGAAGGGAAGCTAGACTGAAGATTT------------------------------------------------
>Phyllocoptes_taishanensis_S90
------------------------------------------------------------------------------------------------------------------------------------------------------------ATCTTTCTTATTTTATCATACAGCTTTCTACTCTGTTATCTAATTTAT---------CTT---CTT---------------TTCATGATAGCTAGG------------ACTAAAAGATCTTGAGAGGCTACAGCGGGC------TCCCCTTTTGAATGCGGTTTCACCTCCTATTTTTTTTCGCGA---TTTTCTTTCTCAGTGCACTATTTTTTGGTCGGATTAATTTTTTTGTTTTTTGATCTGGAGTTAACATTTATAATGCCA------TTTTTTAAC------------GAGTCATTGAGAAGCCTTATTCTAGGGCAAGTCTTATTA------ATCTTTATTGTTATT---CTTTTAAGGGGTTTGTTAATAGAGTGGAAGGAAGGGGGTCTGGACTGATCT---------------------------------------------------
>Phyllocoptes_gaotainensus_GS9
---------------------------------------------------------------------------------------------------------------------------------------------------------------ATTATTTTATTTGTC---CCTGTACTAATTATTATATTGGTGCAA---------ATA---CTA---------------TTTTTTTTAAGAAGA------------AAAAAAATAGAATGAGATGTACTATTTTCT------TCTTCCTTTGAATGTGGCTACAGTTCTTATTTTTTTTCTCAT---TTTTCTTTTTCTATCCACTATTTTATAGTAGCTATAATTTTTTTATTCCTAGATTTGGAGTTATGCATCCTTATACCT------TATTTGAAT------------GAGTGCCTGGCCGGCATTCTTTTAGAGAGCGCAATTTTT------CTGTTTGTCGGGGCT---TTACTTTTAGGACTAATTTTGGAGTGAAAAGAAGGAAAGCTAGAATGAATATTC------------------------------------------------
>Phrynus_sp.
---------------------------------------------------------------------------------------------------------------------------------------------------ATTCTTCTTACATCTTATCTTATTTTTCTTATCCTCTTATTAATAGTTATTCTCCTC---------CTG---ATT---------------ATTAATCTCTTTATA------------AGAAGAAAACCACTCCCATCCGAAACTCCT------ACCCCATTTGAGTGTGGGTTTGACCCACACTCAACATCCCGA---ATCCCATTCTCCCTTCAATTTTTTCTCATTGCCATCCTCTTTCTAATTTTTGATGTTGAAATTTCACTCATTCTCCCT------TTTATCTTT------------TGTTTTTCCATTAATCCTTCATCTCATCTATCTTTTATA------ATTTTCCTAATGATT---CTCTTACTAGGCCTATTTTATGAATGATATTTAGGTTCCCTAAATTGATTAAAT------------------------------------------------
>Pholcus_phalangioides
---------------------------------------------------------------------------------------------------------------------------------------------------------ATTTTTTTGTTAAATGTTTTAATTATATCTGTTTTATCTTTAGTTGTATTA---------TTA---CTT---------------TTTAATGCTATTAGA------------GTTAAG---ATTAATGAGGATGATTATTTA------GGTGTGTATGAGTGTGGGTTTGACTCTATTGTTGAGGCTCGG---GCGTGATTTTCGTATCGGTTTTTTTTGTTAGGGGTTTTGTTTATTGTGTTTGATGTGGAAATTTCTTTATTATTATCA------GTGCCTTAT---------------TGTGTGGGGGGAGGGATACTCATAGTTTTATTATGA------GGGTTTATGTTTATT---TTGTTGGGAGGAACTTTATATGAAATTGAGTGAGGGAGAATGGATTGGGTT---------------------------------------------------
>Phoebe_hunanensis_S153
------------------------------------------------------------------------------------------------------------------------------------------------------------ATAAGTTACTCATTATTTGCATTAATAGCCATTATTTTAATTTTAATA---------ACC---TTT---------------TTTTATTTAGTTGGA------------AAAAAGTTTACTCTAGAAAATTCTATAATA------AGATCTTTTGAATGTGGTTTTACATCCTATTACAATTCTCGG---TTTTCTTTCTGCATTCATTATTTTTTAATTGGTTTAATTTTTCTTTTCCTAGATTTAGAATTATCAATCGCGATACCT------ATATTAAGA------------GAAAGCATGTCAAATTTAATTATGGTTTCTAATTTTATT------TATTTTGTTTTAATC---CTCATTGTGAGAGTCTTCATAGAATGAATAGACGGAAAATTAAATTGAAAGTTT------------------------------------------------
>Phalangium_opilio
---------------------------------------------------------------------------------------------------------------------------------------------------------ATATTTATATTAATGCTTACAACAGCTCTTACTCTAAGAATAGTAGTCATA---------CTA---CTA---------------TCCTCAAATCTAGCC------------AAATTACAAAACCCTTCCATGGAAAAAAAT------TCACCATTCGAATGTGGATTTAACCCTTCTTATAAAACTCGA---GTACCTTTCTCTTTACAGTTTTTCTTAATTGCTTTAATCTTTATTATTTTTGATGTGGAAATCATCTTAATCATACCC------TCACCTTTA---TTC------CTATTTAAATCTCATATT---ATAAGAATCTCAGTATTT------AGATTAATTTTTATT---GTTACTCTAGGGTTACTTCATGAATGAAAAGAAGGGAGATTAAATTGAGTT---------------------------------------------------
>Pergamasus_crassipes
------------------------------------------------------------------------------------------------------------------------------------------------------------ATAATAAAATTTTATATTATAACCCTATTACTAACATACACCCTGATG---------ATA---CTA---------------GCTTTTACAATTAGT------------AAAAAAAGTAATATAGATAAAGAAAAGACA------AGCCCGTTTGAATGTGGATTTGACCCCTACAAAATAACTCGA---AGACCCTTCTCATTACGCTTTTTTAAAGTAGCTCTTATCTTCTTAATTTTTGACATTGAAATTGTATTAATTTTACCC------ATTCCTTTA---ATA------AGTAGAAACATGTCCATAACATTTTTATTATCCAGACTC------ATTATCATTACTACC---ATTATAATCGGGCTTATTTATGAATGACAACAAAAAAGATTAGACTGAATAAAA------------------------------------------------
>Paratemnoides_elongatus
---------------------------------------------------------------------------------------------------------------------------------------------------ATAATTATAATTATAGCTTTCTTACTTATTATTATAACCCTATTTATCCTACTCTTT---------ATA---ATT---------------GGTTTTATTACAAAT------------AAAAAGGCTAAAAACACCATATCTAAACCA------ACGCCATTTGAATGCGGAATAGAACTAATTAACCCAGTATAT---ATATATTTCTCTATTCAGTTTTATGTTATCTGTATTGTATTTATTGTATTTGATCTAGAAATTTTATTTTTAATTCCT------TATAGCAGT------------ATATATTTCATAAGTTTTAATTTAAATACTTTTTTCATG------TACTTTTTCACAATT---CTATCTTTAAGATTTATTTATGAGTGAGTAATAAAATCCATCAATTGAGTA---------------------------------------------------
>Paraleius_leontonychus
------------------------------------------------------------------------------------------------------------------------------------------------------ATTAAAATTTCCATTCTGTGAGTCACAGCTTTGATACTTTTGACAGTGTTCTTT---------ATT---GCT---------------TTTGCAATAGTAAAA------------AAAGAAGGGAACTTAACAAAAAATAATAAT------TCCCAATTCGAATGCGGTTTCACAATCATAAACCCGTCCCAA---TTACCCTTTTCCTTCCAGTTTTTTCTTGTCGCCCTCCTATTTCTAATTTTCGATGTAGAAATTGCCCTGATCCTCTCT------TACCCCATA---------------GAACCCAAGACCACCAAAAATCTTATTGTTATCTCA------AGATTTCTAGCAATC---CTCGCTGTTGGCCTGATCTACGAATGGCAAAAAAGCAAAATTGACTGGTCAAAG------------------------------------------------
>Paracalacarus_podocarpi_S142
---------------------------------------------------------------------------------------------------------------------------------------------------------------ATAACCATTGAAATTTCTATTCTTTTACTAGTTTTATTCTTGGAG---------GGG---CTT---------------CTTTTTACTGTTAGA------------GGTTTTAAAAAGGAACGTTCCGAGAATACC------ACAATATTTGAATGCGGTTTTACTTCTTATTTCTTTTCTCGT---TTTTCTTACTCAATTCATTATTTCATAGTCGCTTTAATTTTCTTATTTTTGGATTTAGAACTTTGCATTTTGATGCCC------TTTATGAAA------------GAAAAAATAGAGTCCATAGTTAAACCTTTAGCTATATGA------TCTATCGCTTTATTA---CTTCTAATAGGTTTAATCAAAGAGTGGAAAGATAATAAATTAGATTGAATTTTT------------------------------------------------
>Panonychus_ulmi
---------------------------------------------------------------------------------------------------------------------------------------------------------------------------ATAATAATTTTCACATTAATATTTATAATATAT---------ATATTTTAT---------------TTTTTTTTTTTAAAC------------TATTCAATGTCTATAAATTTAAATTTTTCT------TCTATATATGAGTGTGGATATATAAATTTAACATATTCTCGA---TTTTATTTTTCAATATATAACTATATGTATTTAATTTTATTTTTAGTTTTAGATTTAGAAATTTTTTTTATTTCTCTAATAATTTACTTAAAT------------TTTAACTTTTTAATACTTTTAAATGTATTTATATTTTTT------TTAATTTTTATAATT------------------TTATATGAATGATTAAGTCTCAGTCTTGATTGATTCAAAAAC---------------------------------------------
>Ornithodoros_brasiliensis
---------------------------------------------------------------------------------------------------------------------------------------------------------------ATTAAATTTTTATTAACTTCATTAACATTAACAATAATTATTACA---------TCA---ATT---------------GCCAACTCAGTAAAA------------AAAAAATTTCATCTTAAAAAAGAAAAAAAT------TCTCCTTTTGAATGCGGTTTTGATCCATTTTCCATATCCCGA---ACACCATTTTCAATTCGATTTTTTATAATCGCTATTATCTTTATCATTTTTGACATTGAAATTATTATCATCCTTCCA------TTCCCAATA---TTTAATAACTTCTTAGAAACCTACTCCGTTGTTTCAATAAGCTTCATC------ATCATT------CTA---ATCCTTGCTGGATTAATTTACGAGTGGTATAATGGAATAATTAAATGATTAAAA------------------------------------------------
>Ornithoctonus_huwena
---------------------------------------------------------------------------------------------------------------------------------------------------------------ATAGTGATGATTTTAGAAATTGTTATTTTGGTATTTATTGTTTAT---------TTA---CTG---------------TTTTTGTTTGTTTCT------------ATGAGGTCTGATAAGAATGATAGAATGTTG------TCTAGATATGAGTGTGGGTTTGATTCAGTAATGGGAGCTCGT---TTAAGATTTTCTTATCGTTTTTTTTTAATTTCTATTTTGTTTTTGGTTTTCGATGTGGAAATTACGTTATTGGTTCCT------TTACCTTAT---------------GTAGAAATGGAAATATGGCAGGTTTATGGATTGTGG------TGGTTTATGACGGTT---CTGTTCTTTGGTCTTTTGTATGAATATTTTAATGGAGTCCTAGAG---------------------------------------------------------
>Oribatula_tibialis
------------------------------------------------------------------------------------------------------------------------------------------------------------ATCAGAATTCTATGAAGAATTAGTTTCGCCTTAATCTTAATCTTCGGT---------ATA---TTA---------------ACCCAGGCAACCAAA------------AAAAAAAGCGAAACAGTTAAAAACGCATGA------ACCCAATTTGAATGTGGATTTAATGTCATAAACCCTTCTCAC---ATTCCATTTTCCTTTCAATTTTTCTTAATCTCATTACTTTTCTTAATCTTTGACGTAGAGATTGCCTTAATTTTATCC------TATCCCTTA---------------GAACCAAACAGAAGAAAAACCAGAATCCTTTTAATA------GGGTTCATTATAACT---TTAACTATGGGATTAATCTACGAATGACAAAAAAGAAAAATCTCCTGGGCAAAA------------------------------------------------
>Oppia_africana
------------------------------------------------------------------------------------------------------------------------------------------------ATAATATTTAAACTAATAACTATATGAATGACCGCAATACTCCTCCTGAGTCTACTATTG---------ACC---GTG---------------ACTCTGTTAGTGCAA------------AAAAAAAACAAAGCAGACAAAGACAAATGA------ACTCAATTTGAATGTGGGTTTTCCTTTATAAATCCGAGCCAC---ATTCCATTTTCATTCCAATTTTTCTTAATTGCCATTTTATTCTTAATCTTCGATATCGAAATCTCTATACTACTTTCC------TTTCCCCTT---------------GAGCCCTCCTTAATAAAAAGAAAACTCTTCTGCTTT------TGTTTTGTGCTCATT---TTAATCTTAGGACTAATTTACGAATGACAAAAAGCAAAAATTGAT---------------------------------------------------------
>Opilio_parietinus
---------------------------------------------------------------------------------------------------------------------------------------------------------ATTTTGAGACTATTTTTAATATTCGCTTTAATACTAAGAATTTTAGTTATA---------TTT---TTA---------------TCTTCCAATATTGCC------------AAAAGACATTATAACCTCTTAGAAAAAATA------ACTCCCTTTGAGTGTGGATTTAACCCTTCGAATAAATCACGT---GTTCCATTTTCCCTCCAGTTTTTTCTCATTGCTCTAATTTTTATTATCTTTGATATTGAAATTATTCTAATTATCCCA------GCCCCCCTA---TTC------TCTATAAAATCCTTACCT---CTAAGTTTATCTATTACA------CTCCTTATTCTAATT---ATTTTTTTAGGACTATTACATGAATGGAAAGAAGGGAGATTAAAGTGAGTT---------------------------------------------------
>Oligonychus_shinkajii
------------------------------------------------------------------------------------------------------------------ATTAGTCTTAAAAATTGATTTAAATATTTTATAATCATTTTT---------TTATTTATAATTTTATTTATAATTATTATGCTTTTATCA---------TTA---TAC---------------TTAATATTTTACAAA------------AACGAAAATATAATAAACTATAATTTTTCA------TCAATATATGAGTGTGGGTTTATAAATATAACTTTTTCTCGA---TTCTTTTTTTCAATAAATATGTTTATTTACTTAATTCTTTTTATTGTATTAGATATAGAAATTTTTTTCTTAAGACTAATAGTTTTTTACGAA------------ATAAGATTTTTAATTATTTTAAATACATTTATTTTTTCA------ATAGTTTTATTAATA------------------ATTTATGAATGATTCTCTATAAGATTAAATTGATTTATTAAA---------------------------------------------
>Oligolophus_tienmushanensis
---------------------------------------------------------------------------------------------------------------------------------------------------------ATTACAATAACATATTTTTACTTAACAATATTAATAAGAATAGCTATCATA---------ATT---CTA---------------TCTTCAAATCTAGCA------------AGGATACACTATATAACAAATGAAAAAAAT------TCTCCTTTTGAATGTGGATTTAACCCCTCACAAAAATCACGT---ACCCCTTTTTCATTACAATTTTTTTTGATTACTTTAATTTTCATTATTTTTGATGTCGAAATTATTCTAATTATACCC------ACCCCCTTA---TTC------TTAACAACATCATGAAAA---CTAAGAGTTTCTATCTCT------ACCCTTATTATTATT---ATTTTTTTAGGGTTACTTCATGAATGAAATGAAGGAAGATTAAAATGAGTG---------------------------------------------------
>Nymphon_gracile
------------------------------------------------------------------------------------------------------------------------------------------------------------ATCCTATACATATTTATTTTATTTATAATTATTTCAATAATTATTATAGCAATAACATTG---ATT---------------AATATTATTTTTTTC------------AAAAAAAAAGAAACAGAAAATGAAAAACCT------TCACCAATTGAATGTGGCATAAATCCCTTTTCAACATTTATA---ATTCCATTCTCATTACAATTTTTTCTGATTACAATTATTTTTATTATTTTTGATGTAGAAATTGCTATAATTATCCCC------TTCCCTATT---ACC------AATACATCAAAAACCCCT---TATATTATTACGATAATT------ATTTTTTTAATAATT---CTAATTATTGGATTTTACCACGAATGAAAAAAAGGAGCTTTAAATTGAAATAAA------------------------------------------------
>Nothopuga_sp.
------------------------------------------------------------------------------------------------------------------------------------------------------ATTATTACAAGAATAACCATCTTCATATTAATTATCATTTCATCGCTGTCAATA---------TTT---ATC---------------ACCATCCTTCTAAGA------------CAAAAAACAATCACAGATCAAGAAAAGCTT------TCCCCTTTCGAATGCGGATTCAATCCAGCTACTTCTCCACGA---ATTCCTTTTTCAATTCGATTCTTCCTAATTGCAATAATCTTCCTAGTCTTTGATGTTGAAATCGTTCTATTACTGCCT------ATTCCTTTG---ATT------CATATAAACCCAAATATCACTATTATATCTTCTACCTTA------TTCATT---CTCATT---TTACTACTAGGGCTTTTCCATGAATGAAATAAAGGTGCTTTAAACTGAGCGTCA------------------------------------------------
>Nothoaspis_amazoniensis
---------------------------------------------------------------------------------------------------------------------------------------------------------------ATAGCACTTTTTATTACATCTATATTAATTACAATTATTTTAATC---------ACA---ATA---------------GGAAATCTAACAATA------------AAAAAATCCCTATTCAAAAAAGAGAAAAAT------TCCCCTTTTGAATGTGGTTTTGATCCTTTTTCATTAGCACGA---CAACCATTTTCTATTCGATTCTTTATAATTGCAATCATTTTCTTAATTTTTGATATCGAAATTATTATCCTTCTTCCA------TTCCCAATA---TTAAATAATTTTAATAATATAAATTTAATCATTTTCATAACACTCATT------ATCCTA------ATT---ATCATACTTAGACTCTTTTACGAGTGAAAAAATGGAATAATTCAATGGCTA---------------------------------------------------
>Neoscona_theisi
---------------------------------------------------------------------------------------------------------------------------------------------------------ATTTATTTATTCAGTTTAGTATTATCTTTTGTTTTAGTAGTAGTTGTGAGA---------ATT---TTA---------------TTTTTTATAGTTTCT------------TATAAAAAGTTAATAGATACTGAAACATTT------TCTTCATATGAATGTGGTTTTAATGTAAAATCTGTTGCTCGA---ATATTTTTTTCTTTTCGGTTTTTTTTAATTTCTATTTTGTTTTTAATTTTTGATATTGAAATTGCTTTAATACTTCCA------ATTCCTTAT---------------TTAATATTGAGAGGAGATAAAATAATAATTATTTAT------ATATTTTTTTTTGTA---TTAGTTTTAGGTTTAATTTATGAATATTTTTATGGTTCTTTAAATTGATTAAATTTCATTTCTAAGGCT---------------------------------
>Neoepitrimerus_platyclad_S138
---------------------------------------------------------------------------------------------------------------------------------------------------------ATTCAGTTAAGTGTTTTATTGATTTTAAGAATCGTAGCATTTTTTCTTTCA---------GCA---CTG---------------TTTTTAGCACTTAGA------------AAAAAGTTCGATTGAAATTTCAGTTCTGTC------TCTTCCTTTGAATGCGGATTTTCTTCTTATTTTTACTCCCGA---TTTTCTTTTTCTATCCATTACTTTCTAGTCGGGTTAGTGTTTTTATTTTTAGATTTGGAACTTTGTTTTCTAATACCC------TTTATAGTT------------GAATTAACAGAATCTGACCAGACTTCATTAATCTTAATT------GTTTTTGTCATGTTT---ATGCTAGTGGGGCTTTTAGCCGAATGGGCCAACAAAAAATTAAACTGAAATTTT------------------------------------------------
>Neocalepitrimerus_rosa_GX37
------------------------------------------------------------------------------------------------------------------------------------------------------------------ATTGTTATTATTATCCCTTTAGTTATTTCTTTTGGACTTCTT---------ATA---CTT---------------TTTTTTATTTTGTCT------------AATTTTTTTAAGCACAATTCACGTTTAAGG------TCGACTTTTGAATGCGGGTTTTTTTCTTATTATCCTTCTCGG---GTTTCTTTTTCTATTCATTTTTTTCTGATTGGTTTAGTTTTTCTTTTTTTAGATTTGGAAATTTGTTTTATATTTTTT------TTTTTTAAA------------AGTGTAAGAGATAGCCTTCTTTTAAATTTCAAAATTTTA------ATTTTTTGTTCAATT---TTATTATTGGGTCTTTTTATAGAGATTTTAAGAGCTAAAATTGAATGATTCGAT------------------------------------------------
>Nalepella_abiesis_Z275
------------------------------------------------------------------------------------------------------------------------------------------------ATGTTACTAAATTTATCTTATTATTTA---TTTTTATTATTACTATCTTTCTTAATTTAT---------CTG---TTG---------------TTCTATTTTAGGTCC------------TTTAAAAATTTTATTAATAACGATGACCTT------ACACCTTTCGAATGTGGTTATATATCTTTTTCTCAAAGAATT---TTTTCTTTCTCCATTCATTATTTGCTATATGTCTTTTTATTTCTCTTACTTGATTTGGAG---TTTTCATTAACTTTTTGATATTTTTATTCA------------TCGGGTTTTATTGGATTTATGACTTCTTTTTTTGTCTCT------ATTTTCTTATTAATT---GTTCTAATTAGACTAATTTACGAATGATATAGAAAAAAGCTTGATTGGAGTTAT------------------------------------------------
>Mesobuthus_martensii
------------------------------------------------------------------------------------------------------------------------------------------------------ATAGTGTTCTTGTTTGTTCTTATTTTTAGTTTATTGTTAAGAGGGGTTATTTTG---------TTT---GTT---------------GGGGGTTTAATTTCG------------AAAAAAATGGAGGAAGAGAAAGAAAAAGGG------TCAGTTTACGAGTGTGGATTTGAGTCTAGAAAAAGAGCTCGA---GTGCCTTTTTCTTTACAGTTCTTTTTGATTGGAGCTATTTTTTTAATTTTTGATGTTGAGATTGTTTTAATGATACCT------GTTCCATTG---GTT------TTTTGATTGAGAAGTGGA---GAAGTTTTTTTGTTATTT------TTTTTTATTATTTTG---TTGTTGGTTGGTTTATTTTTTGAGTGATGAAATGGTGCTTTAGAGTGACGAGTT------------------------------------------------
>Mastigoproctus_giganteus
---------------------------------------------------------------------------------------------------------------------------------------------------------ATTCCATTCATTATTTTAACAATAAGTCTACTCCTCTCCATTATTATCATT---------TTG---ATT---------------GCTGCCACCATCTCT------------AAAAAACAATTAATTACTACAGAAAAAAGA------TCCCCCTATGAATGTGGGTTTGAACCAATTTCGATCACCCGC---ATTCCATTTAGATCCCGCTTTTTTCTAATTGCCACAATTTTCTTAATTTTTGATGGGGAACTAGCCCTAATCTTACCA------ATCTCTTTA---ATA------AACTTTCAAACATCTTAT---AACGTTATTACCTTCTCT------ACATTTATTATAATC---TTAATCATTGGTTTATTCTGAGAATGAAAAGAAGGTGCACTCAAATGAATTGAG------------------------------------------------
>Mahunkania_secundademo
------------------------------------------------------------------------------------------------------------------------------------------------------ATTAATATTCCTGTTAACATTTTAATTTCTTTGATGGTAGGAATTCTTCTTCTT---------ATT---TTA---------------AATCATTCATTGGAA------------CAAAATTTTTTAGATTATAAAACTTCTAAA------TCAAATGTTGAATGTGGATTTGAATCAAATTCTAAATTGAAG---ATAGAATTTTCCAATCAATTTTTTATAATTACTATTATTTTTCTTATTTTTGAAATTGAGATTATTATTTTAATACCA------CTTCCCGTT---------------------AGAAGTATTAGAACAATCATAAAATTAATTATATTAAATATTATGATTTTA---ATTCTTTTAAGACTATTATTAGAATGAATAAATAGTATGCTAGAATGATCAAATTCACAAATTAAGCTATAT------------------------------
>Liphistius_erawan
------------------------------------------------------------------------------------------------------------------------------------------------------------------------ATTAGTCTTACAGTAACCCTATCATTTATCTTTCTC---------TTA---ATA---------------AGCATTAGCTTCTCA------------AAATCCCTAGCTAGGGATTTTGAGAAGCTA------TCCCCTTATGAGTGTGGGTTCGATCCTTTCTCCAGCCCTCGT---CTTCCATTCTCACTACGCTTTTTTTTAATTTCTATCATCTTCATTATTTTTGATGTAGAAATCTCCCTAATTTTGCCA------GCCCCCATA---TCC------CTAAAATCCCCTTCA---TCTTTGATCTTCATATCATCT------TTCTTA---ATTATC---CTATTATTAAGATTATTTTTCGAGTGAAATAATGGGGCCTTAAAATGACTT---------------------------------------------------
>Limulus_polyphemus
---------------------------------------------------------------------------------------------------------------------------------------------------ATTAAATCAATCCTAACCTCAATCATTTTATCAATTACATTAAGATTCATTCTTATT---------ATT---CTA---------------TCTCTAATCTTATCC------------AAAAAATCCACCCTAGATAAAGAAAAAAGA------TCTCCTTACGAATGTGGATTCAATCCATTCTCATCCTCCCGA---ATTCCATTTTCCCTACGATTCTTTTTAATTTCAATTATCTTCCTAATTTTTGATGTAGAAATCGCCTTACTACTTCCC------ATCCCACTA---ACT------ACCTCTTTAAAAAAC---TCTATAATTACCTTATCCATC------TTCCTA---ATAATT---CTAATTTTAGGCCTATTCCATGAATGAAATCAAGGAGCATTAGAGTGAGCAAAT------------------------------------------------
>Leptotrombidium_deliense
------------------------------------------------------------------------------------------------------------------------------------------------------------------ATGCCTTTTCTAATTATTTTATTTTTATGCTTTATTTTGTTC---------TCC---CTA---------------ATATGATTTCTCTCA------------AAGGAAGAAGAGAGGAACAGAAAAAAT---------ACTCCTTTTGAAAGGGGATTTAGAGCAAAAAACATAAGA------ATTAGATTTTCCAATCAGTACTATTTAGTAGCAATTCTTTTTTTGGTTTTTGATTTAGAAATTGTATTAACCTTTCCAATTCCATTATCACTT---------------------------------TCTAAAAGGGCTCTTTTAGGAGCTTTATTTTTTTTATTC---TTTGCATTGGTTTTGTTTTATGAATGAAAATTTGGATTATTAGATTGAATTAAATGGTGGAATTTTTCCTCTTGA---------------------------
>Leipothrix_sp._Z372
------------------------------------------------------------------------------------------------------------------------------------------------------ATTTTATTTGTATTTATGATTATATTTGGAATTTTGATTCCTTTATTTTTATTA---------ATA---CTG---------------TTTTTTTTTTCTAGT------------AAGCAAGTTAAATGAGACAGCTTATCGGGT------AGAATTTTTGAGTGTGGATTTGCTTCTTATTATAATTCTCGA---TTTTCTTTCTCAATTCATTATTACTTAGTTAGGCTAATTTTTTTGTTTCTAGACTTAGAATTTTGTTTTATATTTCCT------TTTTTTTTA------------GAAAACTTAATTAGAATCAAATTAATTATTGTAATTATT------TTATTTACGATATTT---ATTTTTTTAGGATATTTGTTGGAATGGCGACAAAATAAATTAGACTGAAAAAAT------------------------------------------------
>Leipothrix_sp._S83
------------------------------------------------------------------------------------------------------------------------------------------------ATTTGCTTGTTAGTTCTTATTTTTTTG---------------------------TTATCT---------GTG---ATA---------------TTTTTCTTAGCTTCA------------AGAAAAATAAAAATAAATTTTAATTCGCAG------ACCCCTTTTGAATGTGGTTTTTCGTCCTACTTTTACAGGCGA---CACTCTTTTTCTATTCATTATTTTATTATCACCTTAATTTTTTTGTTCTTAGATCTAGAGATTTGCTTTCTTTTTCCT------TTTTTTATA------------GAAGATTTAGGCTCAGTAAGTTTAGCCAGAGTCACTTAC------GTATTCGTAAGAGTT---CTTCTTTTAGGATTATTGAAAGAGTGGCAAGAAATAAAATTAGACTGAGTTTTT------------------------------------------------
>Leipothrix_c.f._sabinae_HEN4
---------------------------------------------------------------------------------------------------------------------------------------------------------ATTCAGTTAAGTGTTTTATTGATTTTAAGAATTGTAGCATTTTTTCTTTCA---------GCA---TTG---------------TTTTTAGCACTTAGA------------AAAAAGTTCGATTGAAATTTCAGTTCTGTC------ACTTCCTTTGAATGCGGATTTTCTTCTTATTTTTACTCCCGA---TTTTCTTTTTCTATCCATTACTTTCTAGTCGGGTTAGTGTTTTTATTTTTAGATTTGGAACTTTGTTTTCTAATACCT------TTTATAGTA------------GAACTAACAGAATCTGGCCAGACTTCATTAATCTTAATT------GTTTTTGTCATGTTT---ATGCTAGTGGGGCTTTTAGCCGAATGGGCCAACAAAAAATTAAACTGAAATTTT------------------------------------------------
>Keiferella_guanegouensis_QH1
------------------------------------------------------------------------------------------------------------------------------------------------------ATATTTTTATTGGGGGTACTAGTC---TCTTTTTTCCTGGGTTTTGTTATCGCT---------GTT---ATT---------------CAGTTCGCAACGGGG------------AAAAAAGAAAGGTGGGATAAAATATCTTCT------ACAGGGTTTGAGTGTGGGTTTAGGTCTTATTTCAACTCGCGG---TTCTCGTTCTCTGTCCATTATTTCATAGTAGGGCTCGTGTTTCTATTCTTGGATTTAGAGTTATGTGTATTAATACCT------TTTTTTAAT------------GAGGGGGTAAATAACGCTGCTATCATAGGCTTAATGTGC------TTTTTCATCTTCATT---TTGCTACTTGGATTACTTCAAGAGTGGTCGAGTAAGAAATTAGACTGATTGAAC------------------------------------------------
>Ixodes_holocyclus
------------------------------------------------------------------------------------------------------------------------------------------------------------------ATTAAAATAATAACAATTTTTATTATTCCTTTTGTAATTATA---------ATT---ATT---------------TCAATAATTTTATCT------------AAAAATAAATTTATAGACAAGGAAAAATTA------TCACCATTTGAATGCGGATTTGATCCATTTTCTATTTCACGA---ATATCATTTTCTTTAAAATTTTTTATAATCGCTATTATTTTTTTAATTTTTGATATTGAAATTATTTTAATTCTTCCT------TTTCCTTTT---ATT------TTAAGAAAAAAAATTATTTTCCCGATTACAATTACAATT------ATTATA---ATTATT---ATTTTACTAGGTTTACTATATGAATGAAATAAAGGCATACTTGAATGAATAAAA------------------------------------------------
>Humerobates_rostrolamellatus
------------------------------------------------------------------------------------------------------------------------------------------------------ATAAAAGTAACAGTTCTATGAATCTCATCATTTGTATTGATTTTAGTATTCGCT---------ACG---GCA---------------ACAATCCTAGTACAA------------AAAAAGATAACAGTACAAAAAGAAAAATGA------TCTCAATTTGAATGTGGATTTAACACCATAACACCATCCCAT---ATTCCGTTTTCCTTTCAATTCTTCCTGATTGCCCTACTGTTTCTGATTTTTGACGTAGAAATTTCTCTGGTTCTCTCG------TACCCTATA---------------GAAACCAAATCAACGAAAACCCTGATAATAATGGTA------ATGTTTTTATCAATT---TTAACAATTGGACTAATCTACGAATGACAAAAAAGAAAAATCGACTGA------------------------------------------------------
>HK8_20200104
---------------------------------------------------------------------------------------------------------------------------------------------------ATTTTGCTAATAGTTTTTATTTTTTTA---ACCTTAATTGTTATTTTAATTTTATCA---------GCG---TTA---------------TTTTTTTTTTCAAGG------------AAACAAATTGGATGGGAAGAGGGGGTGTCT------TCTAGGTTTGAGTGTGGGTTCACTTCCTACTTTTTCTCTCGA---TATTCATTTTCTATGCATTACTTTTTAATCGGTTTGATTTTCTTATTTTTAGACTTAGAGTTATGCTTTATAATACCT------TTTTTTAAC------------GGTGAGATATCTAGGTTCACTTCCTACTACTCTTTGCTT------TCTTTTATCACTATT---TTAATTTTTGGGGTGTTGTTAGAGTGGAGGAATAAAAAGTTGGATTGAAAATAT------------------------------------------------
>HK3_20191031
------------------------------------------------------------------------------------------------------------------------------------------------------------ATTTTTTTTATGATAGGA---TTCTCTTTGTTAATCCTATTAATTTTA---------ATC---TTA---------------TTTTTTTTCGCAAGA------------AAATTTTCAAATTTTGATACTTTAGGAACT------GCTAGATTTGAATGTGGGTTTAGCTCCTATTTTTTTTCTCGA---TTTTCCTTTTCTTTACATTACTATTATATTGGTCTAATTTTTTTATTCCTGGACTTAGAATTATGTTATTTGCTACCT------TTTTTCAAT------------GAAGATTTTTCATCTATAATTGAGTTTTCTTTTTTATTT------ATTTTAATTTTTGTT---TTACTCGTAGGTTTAATTGAAGAATGAAATCAGGGTTTAGTGGAGTGAAAGTAT------------------------------------------------
>HK3_20190627N10
------------------------------------------------------------------------------------------------------------------------------------------------------------------------ATGGGA---TTCTCACTATTAATTTTACTAATTTTA---------ATT---TTA---------------TTTTTTTTTGCAAGG------------AAACTTTCAAATTTTGATACACTAGGAACT------TCCAGATTCGAATGTGGGTTTAGCTCTTATTTTTTTTCTCGG---TTTTCTTTTTCTTTACATTATTATTATATTGGTTTAATTTTTTTATTCCTGGACTTAGAACTATGTTACCTATTGCCT------TTTTTTAAT------------GAAGATTTCTCATCTATAATTGAATTTTCTTTTTTATTT------ATTCTAATTTTTGTT---TTACTTTTAGGCTTAATTGAAGAATGAAACCAAGGCCTAGTAGAATGAAAGCAC------------------------------------------------
>HK3_20190627N9
------------------------------------------------------------------------------------------------------------------------------------------ATTAATTTGATTAATTCTTATTTTATATTTTTGTTTTTCATTATTTTTCTGACTTTAATTTTGATT---------TTC---TTA---------------TTTTTATCTATTAGA------------AAGAAAGAAAAATGAGATCTACTTACATCT------TCAGTTTTTGAATGTGGTTTCAACTCCTTCTACTTTTCTCGA---TTCTCTTTTAGTATTCATTTTTTTAAAATTTCTTTAATTTTTTTATTTTTGGACTTAGAATTATGTTTCTTTTTTACT------TTTATTTTA------------GATTTTGGTCATATGGAAAAATTAGTAATAATTTTTATC------ATCTTTTTTTTTATT---TTGTTTTTAGGACTGGTTATAGAATGAAAAGAAGGTAAATTAGATTGATCTAAT------------------------------------------------
>HK2_20190627
------------------------------------------------------------------------------------------------------------------------------------------------------------ATTAAGACACTATTTGCAAACACCTTACTAGTATCCGCTTTATCATTA---------------ATT---------------TTTTTCATTTGTATA------------AAAAAAGAGAAAAAAGAAATTGGGAAAACC------AAAACTTTCGAATGCGGATTTTCATCATATTTTTTTTCTCGA---TTTTCTTTTTCCATCCATTATTATGTAGTAGGTTTAATTTTTTTATTCCTCGACTTAGAATTATGCCTCATAATGCCT------ATAATAATT------------GAAATTACAATAAGAAAAAAAATAGAATTAGTTTTAATA------ATTTTTGTTCTGACA---TTACTAATGAGGCTGTTGTTAGAATGAAAAGAAAAAAATTTAGATTGAAAATTT------------------------------------------------
>HK1_20190627
------------------------------------------------------------------------------------------------------------------------------------------------------------------------ATGTTAGTCTTAATTATTTTGTCTTCTTTTATCATG---------GTG---GTT---------------TTTTTTTTATTGAGA------------AAGAAAGAAAAATGGGAAATAATTTTAAGC------TCCAGCTTTGAATGTGGTTACACATCTTATTTTTACTCTCGT---TATTCATTTTCTATTCATTACTTTTTTGTGGGTTTAATTTTTTTATTTTTAGACTTGGAATTATGTATCGTGATGCCT------TTATTAATT------------AATTTTTCTCAAAGAGTCTTTAGAATTTTCATTTTAATA------GCTTTTGTTCTAATT---CTTTTAATAGGCCTGTTGAAAGAATGAGTTGAAAACAAATTGGAGTGGTTTAAA------------------------------------------------
>Histiostoma_blomquisti
------------------------------------------------------------------------------------------------------------------------------------------------------TTGAAGCTTTTTTTTATTTTTATTATTAGTTTTTGTTTTTGTTTTATTTTTTTT---------TCC---CTT---------------GTTTTTATATTATTCTTT---------AGATTGTATCTGGAGGGCTTAGAAAAGAGG------TCTCCCTTTGAGTGCGGCTTTTCTTCTATCTCTGGATTAGGC---GTTATTTTTTCTATGCCTTTTTTTGTTATTTCTACTATATTTCTTTTGTTTGATGTTGAGATCTTAATTTTATGTGTTTACCCTCTTTTT------------------TATTTGTCTAGTTTTTATGTTTTGATGTTTATTTAT------TTTGTGTTGATTATT---GTTATTACATCTACGTTATTTGAGTGGTTGAAGGGTATTTTAGATTGATTC---------------------------------------------------
>Heterometrus_longimanus
---------------------------------------------------------------------------------------------------------------------------------------------------ATAGTAGTTCTTATATTTTTTGTTTTGTTTTTGTTTGGATTAGGGGTGTTGGTGATA---------CTA---GTA---------------GGAGTATTATTATCT------------AGGAGGGTAGGTTTAGATAAAGAGAAAGGT------TCTTCTTTTGAATGTGGGTTTGATCCTTTCAATTCTTCTCGT---TTATCTTTTTCTTTGCAGTTTTTTTTAATTGGGATTGTTTTTTTGATTTTTGATGTTGAGATTGCTTTAATGCTTCCA------GCTCCTTTA---AGC------TTGGTGAGAATAATA------TTTTTTTTTGTTTTAGTA------ATATTTGTTTTAATT---TTGTTGTTTGGGCTTTATTTTGAGTGAATTCAAGGTACTTTGGAGTGAATAAAA------------------------------------------------
>Hermanniella_granulata
------------------------------------------------------------------------------------------------------------------------------------------------------ATCAAAACAACTGTTTCGTGGGCCTCTGCCCTTTTTCTTCTTCTTCTCTTCTCA---------ATC---CTA---------------ATTAAAATCATAAAA------------AAAAACTTCTCCTCTTCAGAGGAGACCTGA------ACCCAATTTGAATGCGGATTCCTCAGCATAAGGCCTCCCCAC---ATTCCATTTTCTTTTCAATTTTTTCTAATTGCTCTTTTATTTCTTATCTTTGACATTGAAATCTCACTTGTATTGGCC------TACCCTTTG---------------GAGAACACCTCGTTAAAAACCATTTTATTGCTAACC------CTATTCCTCCTTACT---CTGACCCTGGGGTTAATTTACGAATGAGAAAAAAACAAAATTGAC---------------------------------------------------------
>HEN32
------------------------------------------------------------------------------------------------------------------------------------------------------------ATTCTATATTTTTTAGTA---TCTTTAGGTTTAGGTTTGATCTTAATG---------TCA---ATT---------------TTTTTCTTTTTGAGA------------AAGAAATCTTTTTGAAATGTTAGAAGAGGC------TCTTCTTTTGAATGTGGTTTCACTTCTTATTTCTTTTCTCAT---AACTCTTTTTCTATCCATTATTTTATTGTTGGATTAGTTTTTTTGTTTCTAGATTTGGAACTTTGTTTTCTTATACCT------TTCTTAAGA------------AACGAGCATTCGGATATTTACCCATTCTTTTTAAGATTT------GTTTTTGTAATTATC---TTGATTTTGGGAGTTCTCTTTGAATGAATGGTAGAGAAATTAGATTGAAAAAAC------------------------------------------------
>HEN23
------------------------------------------------------------------------------------------------------------------------------------------------------------ATGTTTTATTTCTTATTC---AGTGCTACTTTAATTTTTATTCTCTAC---------GTG---TTA---------------TTTTTTGTGGCAGGG------------AAAAAAGCTTTATGAGACATGGAAGGAAGA------GAGAGATTTGAATGTGGGTTTTCTTCTTACTTTTTTGCTCAC---AACTCTTTTTCCATACATTACTTTATAGTAGGTTTGATTTTTTTATTCCTCGATTTAGAGCTATGCTTAATCATACCT------TTTTTTAAC------------GGAGAGTATCCTTCTATTAAGAGCTTTCTGATTCTAGAA------GTTTTTATTTTACTT---TTAGTCCTCAGAATTTTATATGAATGAATAAAAGGAAAACTAGAC---------------------------------------------------------
>HEN13_MT2
---------------------------------------------------------------------------------------------------------------------------------------------------ATTTTACTAATTTTTTTTTTCTTGTTT---AGCTCCGTCTTAGTTTTAGTCCTATAT---------GTT---GTG---------------TTTTTTTTAGTGGGA------------AAGAAAAGTTTATGGGATATAGAAGGAAGA------GAAAGATTTGAATGCGGGTTCTCTTCATATTTTTTTGCTCAT---AATTCTTTTTCCATACACTACTTTATAGTGGGGTTGATTTTTTTATTTCTTGATCTGGAGCTTTGTTTAATTATACCG------TTTTTCAAC------------GGAGAATATCCCTCTATTAAAAGTTTTTTGATTCTAGAA------CTTTTCATTTTGCTT---TTAGTTCTCAGAATTTTGTATGAGTGGGTAAAAGGAAAACTTGACTGAAAG---------------------------------------------------
>Hemiscolocenus_sp.nov._Z394
---------------------------------------------------------------------------------------------------------------------------------------------------------TTGATTCTCTCGTACATATTTTTATCTTCGTCTCTGGCTATTTTATTATTG---------GTC---TTA---------------TTTTTTTTAGTTAGA------------AAGAGAGAGAAATGGGAACTTCTTAGATTT------TCTACATTTGAATGTGGTTACACTACTTATTTTTTTGCTCGA---TTTTCCTTCAGAGTGCATTTTTTTTTGGTAGCTTTAATTTTCTTGTTTTTAGACTTAGAAATTTGTCTAATAATGCCT------TTTTTTATA------------GAGTTCTATGATAATAAAATTTCTTTAACTTTTATGCTA------ATGTTTGTGATGATT---ATATTGGTAGCAGTTCTTTTAGAATGAGCGGACCGAAATATTGAATGAAAAAGA------------------------------------------------
>HC3_20190110
------------------------------------------------------------------------------------------------------------------------------------------------------------TTGACCGTTCTTATTGTA---TCTTTCTTTATCCCTATCTCTCTTTTA---------GGC---TTA---------------TTTTTTACCATTTCG------------AAGCTAGAGAAATGAGATGAGTTTTCTTCT------TCTATCTTTGAGTGCGGATTCACATCTTATTTTTATTCCCGA---TTCAGATTTTCTATTCATTTCTTTATAATCGCTTTAATTTTCCTTTTCTTGGACTTAGAAATTTGTTTCGTCATACCC------TTTTTCTCA------------GAAGACTTCTCTAGATATGAAAAATTGTTATTGTCCTCT------ATCTTTCTCCTCATT---TTACTAATAGGTCTCCTAGAAGAATGAAAAGAAGAAAAGATTGAATGAGTTTAT------------------------------------------------
>Haemaphysalis_bancrofti
------------------------------------------------------------------------------------------------------------------------------------------------------------ATTTTAATTAATATTATAATTGTGTTCTTAATTCCTTTATTTATTTTA---------ATG---TTA---------------TTTAAATTAATACAA------------TTTAAAAATTTAAAAAATAAAGAAAAGTTA------TCCCCTTTTGAATGTGGATTTGACCCTTTTTCTTATTCTCGT---GTTCCATTTTCTTTAAAATTTTTTTATATTGGAATTGTTTTTTTAATTTTTGATGTAGAAATTATTATTATTATTCCT------TTTCCA------ATA------ATTATTGGATATAATTTTTATTTGTTTATGTCATTTATT------ATTATTAATTTTGTT---ATTTTTATAAGATTAATTTTTGAATGAAAATTAGGAATAATTGATTGATTAAAA------------------------------------------------
>Habronattus_oregonensis
---------------------------------------------------------------------------------------------------------------------------------------------------------------ATAATAAGATTTTTTGAATCTATTTTATTAATATTAGTAGTATAT---------TTT---TTA---------------TTTGTAATAATTTTT------------TATAAAAATATAATAGATATAGAGAGAGTG------AGTTCATATGAGTGTGGCTTTGAACCTAATTCATATACTCGT---ATATTTTTTTCTTATCGATTTTTTTTAATTTCCATTTTGTTTATTATTTTTGATGTAGAAATTTCTTTAATATTACCT------GTTCCTTTT---------------TTAATAGAAAATGAAATTGGTTTATGAATTTTTATT------ATATTTTTAATGGTA---TTAATTTTAGGGTTGCTTTATGAATATTGATGTGGCTCATTAGATTGATTAGAAGTTCATAAT---------------------------------------
>Grandiscapitis_camelliae_YN453
---------------------------------------------------------------------------------------------------------------------------------------------------------------------------ATAATTTCTATATTTTTATCTTTTTTCTTTATT---------ATT---TTA---------------ATGTTTTATGGTTCA------------TTTTTAACAAAGTTTAATAAAATTCAAACT------AGAAGTTTTGAATGTGGATTTTATTCTTATCATTATAGTCGA---TTTTCTTTTTCTATGCATTTTTTTATAATTTCTTTGATATTTTTATTTCTTGATCTAGAATTATGTTTTATATTTTAT------TTTTTAATC------------TTATCAAAAAATAACTATATAATTTGTTTATTTTTATTT------TTATTTTTAATATTT---TTATTTATAACCTTATTATTAGAAATTTTTGAAAATAACATTGAATGATTGAAT------------------------------------------------
>Gaeolaelaps_aculeifer
------------------------------------------------------------------------------------------------------------------------------------------------------------ATAATAATTATATTAATCTCCATTATTCTTTTAACTATAATAATTTTC---------TTG---ATT---------------TCTTTTTTTATTGAT------------TTAAAAATAAAATGAAATTTTAATAAGTCA------TCCTTATTTGAATGTGGGTTTGACCCACTAACTTTAGCCCGT---AGCCCATTTAGACTACAATTTTTTAAAATTTGTGTAATTTTTATTTTTTTTGACGTAGAAATTGTGATTATCTTACCT------ATACCCCTA------------ATTATATTACCAAATATCTATATCTTTTGAATCTTCTTA------ATTATTTCATTAATC---ATTTTTTTAAGATTAATTTTTGAATGAAAACAAAACTCCTTAAACTGAATTTCT------------------------------------------------
>Fujianacarus_wisterianis_Z399
------------------------------------------------------------------------------------------------------------------------------------------------------------ATTAAGTTCTTATTTTTT---CCATTATTAATTAGAATTTTAGTACTG---------ACA---ATT---------------TTCTACTTTTTGAGT------------AGAAAACAAAAAAAGAGAAGATCAGATCAG------TCAGTTTTTGAATGTGGCTTTACCTCGTATTTTTTTTCTCGT---TTCTCTTTTTCCATCCACTACTATATAGTAGGTCTAATTTTTCTTTTTTTAGATTTAGAATTATGTTTCTTGATACCA------ATACTAAAT------------GAAAGAATGCCCAGGGAAGAAATGTCTAGATTGACTACT------ATTTTTGTAATCATC---TTGTTAATAAGGCTTTTATTTGAATGATGAGAAGGGAATCTAGAATGAAAATTT------------------------------------------------
>Fujianacarus_wisterianis_HN237
------------------------------------------------------------------------------------------------------------------------------------------------------------ATCAAGTTCTTATTTTTT---CCATTATTAATTAGAATTTTAGTACTG---------ACA---ATT---------------TTTTACTTTTTGAGT------------AGAAAACAAAAAAAGAGAAGAGCAGATCAG------TCAGTTTTTGAATGTGGCTTTACCTCATATTTTTTTTCTCGT---TTCTCTTTTTCCATCCACTACTATATAGTAGGCCTAATTTTTCTTTTTTTAGATTTAGAATTATGTTTCTTGATACCA------ATACTAAAT------------GAAAGAATGCCCAGGGAAGAAATGTCTAGGTTGACTACT------ATTTTTGTAATCATC---TTATTAATAAGGCTTTTATTTGAATGATGAGAAGGAAATCTAGAATGAAAA---------------------------------------------------
>Fujianacarus_wisterianis_CQ1
------------------------------------------------------------------------------------------------------------------------------------------------------------ATTAAGTTCTTATTTTTT---CCATTATTAATTAGAATTTTAGTACTA---------ACA---ATT---------------TTCTACTTTTTGAGT------------AAAAAACAAAAAAAGAGAAGATCAGATCAG------TCAGTTTTTGAATGTGGCTTTACCTCATATTTTTTTTCTCGT---TTCTCTTTTTCCATCCACTACTATATAGTAGGTCTAATTTTTCTTTTTTTAGATTTAGAATTATGTTTCTTGATACCA------ATACTAAAT------------GAAAGAATGCCCAGGGAAGAAATGTCTAGATTGACTACT------ATTTTTGTAATCATC---TTGTTGGTAAGGCTTTTATTTGAATGATGAGAAGGGAATCTAGAATGAAAATTT------------------------------------------------
>Fragariocoptes_setiger_CM
------------------------------------------------------------------------------------------------------------------TTGACGTACGTTTGTTTTCCATACAAAAGGATTTTACCATTAATTTTAACATATTTGTTTATTTCTTTAATTGTTAGATTGTTGTTGTTT---------TTT---CTG---------------TTTTCATCCATGTCT------------GTTATAAGAAGGTTAGATTTTATTACGGTT------AGAACTTTCGAGTGCGGTTTTTCTTCTTATCATTTTTCTCGA---TATTCTTTTTCAGTGCATTACTTTTTTTTGGCAGTACTATTTCTTTTTCTTGACTTAGAAATTTCATTGATTTTT---------TTTTTTTTT------------TTTTTTTTCGGGGGGTTTTATAGATCAATTTACATTTTA------TTTTTTTTGATTTTC---TTGCTTTTTGGTTTATATTATGAATGGTTACAAGGGTTGGTTGATTGGAGTTTT------------------------------------------------
>Euseius_nicholsi
------------------------------------------------------------------------------------------------------------------------------------------------------------ATAATGATAATATTTATTTTAGCATTAATTTTATGTACATTATTTTGA---------ATA---ATT---------------TCT---TTTCTTAGA------------AATAAAAGAATAAATTTAAAAAATAAAGTT------TATTCTTTTGAATGCGGATTTAACCCATTTAATAAGTCTCAG---ACTCCTTTTTCTATTCAATTTTTTAAAATCTTACTAATCTTTCTATTATTTGACATAGAAATCATTGTAGTTTTACCT------CTTCCTCTT------------TATCACCTATTAACCGTTAAAACTTGTAAATTATATATC------ATACTTATTAGTCTT---ATTACAGCAGGATTAATATTTGAATGAAAAGAAGGATCACTTCAATGATTAAAA------------------------------------------------
>Eriophyes_armandis_Z303
------------------------------------------------------------------------------------------------------------------------------------------------------------TTGTTAGTGATTATTCCT---GTTCTTATTTTAGTTTTGATGTTATCT---------ATT---TTA---------------TTCGACCTAGTAGGT------------AAGAAAGAGAAATGAGATAGGCAAAGATCC------ACCTCATTTGAGTGTGGATACACTTCCTATTTTTTTTCTCGT---TTTTCTTTCTCAATTCATTATTATATTGTGGGCCTAATTTTTCTATTTTTAGATTTAGAATTGTGTATACTTATACCT------TTTTTTTTA------------GACTGCTCCCATGATTCTAAGAGAATTCTTTCATTATTT------GTTTTGCTTTCGAGA---TTATTATTAGGTCTCTTGGAAGAGTGACGAGATGGCAAGTTGGAATGAATTTAC------------------------------------------------
>Eremobates_cf._palpisetulosus
---------------------------------------------------------------------------------------------------------------------------------------------------ATAAACTTATCTATACTAACCATTTTAATATTGTTCCTTCTATCCTCAATCATTATA---------ATA---ATT---------------ACCATCACCATCAGA------------AAAAAATCCATTACAGATCAAGAAAAATTA------TCACCATTTGAATGTGGATTCAACCCAGCTATCTCCCCACGA---ATTCCATTTTCCTTACGATTTTTTCTTATTGCCATAATTTTCCTAATCTTCGATGTTGAAATTGTTCTACTCCTACCA------TTACCAATT---TCA------ACATTAAACCCCAACATAGTATTTATTACAGCCTTCCTA------TTCATC---TTAGTT---TTATCCATAGGTTTATATCACGAATGAAATAAAGGAATTCTAAATTGAAATAAG------------------------------------------------
>Epitrimerus_sp.nov._Z338
------------------------------------------------------------------------------------------------------------------------------------------------------------ATGTCAAGGATTTGCTTA---GCTGTGATTCTGTCTATCTTAATTTCT---------TTA---ATT---------------TTTATCTCACTAGGT------------AAAAGGAATGATTGGGTAATTTGGTCAGGG------TCTGTTTTTGAGTGTGGTTTTACATCTTATTTTTTTTCTCGA---TTTTCTTTTTCCAGACATTATTTTATTATCAGCTTAGTTTTCCTTTTCCTGGATTTAGAGTTGTGTCTACTTTTTCCA------TTTTTTAGA------------CAAATTAGATCGAGGACGCTAAATTTATTCTTAGGTTGA------ATATTTGCACTAATC---CTCCTATTAGGGCTCCTAGAAGAATGATTTCTGGGCGCTTTGGATTGATCCTCT------------------------------------------------
>Epitrimerus_sp.nov._SD25
------------------------------------------------------------------------------------------------------------------------------------------------TTACTATTGAGGCTTCTA------TTTTTTTTATCGGGGGGGATTTCCTTTATAATTATG---------ACT---TTA---------------TTTTTTTTAGCTAGG------------AAATTTACGAAATGAGAAACCTACTCTAGG------AGAGGTTTTGAATGCGGATTTTCTTCTTATTTCTTCTCCCGA---TTTTCTTTCAGTATCCACTACTATTTAGTGGGGTTAATCTTTTTATTTTTAGATTTGGAATTATGCTTGCTTATACCT------TTTTTTTTA------------GAAAGGCACTCAACTTTAGGGCTACATAACGTTTGTATT------TTTTTTGTCTCAGCT---CTTATTTTTAGACTTATCTTAGAGTGGGTTAACAAAGAATTAGATTGAAGAAAA------------------------------------------------
>Epitrimerus_sabinae_S83
------------------------------------------------------------------------------------------------------------------------------------------------------------ATGTTTAGGTTCTTGTTCAGATGCTTGATTGTAGTAACTTTGTTGTCC---------ATA---GTT---------------TTTTACGTGTTATCA------------TTTAAGCACAATTGAATAAAAGAGGGGGGC------AGGCCTTTCGAGTGCGGGTTCAGTTCTTACTTTTATTCTCGA---TTTTCTTTTTCGATCCATTATTTTCTAATTGGGCTAATCTTTTTATTCTTAGACTTGGAGCTATCCTTTTTGATACCT------GTGCTGATT------------GAGGGGTCTTTTTCTATTTGAGTGAAAACAAGATTCGTA------GTCTTTCTAAGTGTT---CTACTGCTAGGAATCCTTTGGGAATGAAAGGAGAAAAAATTGGACTGAACATTT------------------------------------------------
>Epitrimerus_sabinae_HEN25
---------------------------------------------------------------------------------------------------------------------------------------------------ATTGTCAAAATGTTTAGGTTCTTGTTGAGATGCTTGATTGTAGTAACTTTGTTGTCC---------ATA---GTT---------------TTTTACGTGTTATCA------------TTTAAGCACAATTGAATAAAAGAGGGGGGC------AGGCCTTTCGAGTGCGGGTTCAGTTCTTACTTTTATTCTCGA---TTTTCTTTTTCGATCCATTATTTTCTAATTGGGCTAATCTTTTTATTCTTAGACTTGGAGCTATCCTTTTTGATACCT------GTGCTGATT------------GAGGGGTCTTTTTCTATTTGAGTGAAAACAAGATTCGTA------GTCTTTCTAAGTGTT---CTACTGCTAGGAATCCTTTGGGAATGAAAGGAGAAAAAATTGGAC---------------------------------------------------------
>Epitrimerus_sabinae_GZ121
---------------------------------------------------------------------------------------------------------------------------------------------------------------ATTAAAACCATCATCATAATTTCAATTCTATGTGTGGTTTTACTA---------ATT---TTA---------------TTTTACTGAGCAGGA------------TTAAAAACTAAAATAGATAAATTAAGTCAA------ACATCTTTTGAGTGTGGATACACTTCACATTTCAATTCTCGA---AACTCTTTCTCTGTACACTATTTTGTAATCTCATTAATTTTTTTATTTTTAGATTTAGAAATCTGTTTTGCCTTACCT------TTTTTCATA------------GAGGACTTAAATAATACTGAAACTTGAATTAGTTTAATA------CTATTTATTTTTATC---CTTTTTCTTGGCTTAATTAAAGAATGAATAGATAAAAAATTAGATTGAGAGTAT------------------------------------------------
>Epitrimerus_pyri_AH40
------------------------------------------------------------------------------------------------------------------------------------------------------CTATTATTTTTTTACTATGTCTTCTTTTCTCTTTTTCTAAGAATTTTTTTAATC---------TTA---ATT---------------TTTTTTCTTTCTAGA------------AAAAGAGCATCTTGGGACAAGTTGATTTGC------ACTGTCTTTGAGTGTGGCTTTTCCTCTTGGTTCTTTTCTCGT---TTCTCTTTTTCTATTCATTATTTCATGGTTAGTTTGATCTTTTTATTTTTAGACTTGGAATTATGTTTAGCTCTTCCT------TTATTGAGA------------TCCCCAATAAGTTCAATTGAGTTATTGTTTAATTTTTTT------ATCTTTCTTTCACTG---CTTATTTTTGGTCTTCTTTTTGAATGGAAAGAAGGACAGTTGGAATGAACTTTT------------------------------------------------
>Epitrimerus_cf._spirae_KK1
---------------------------------------------------------------------------------------------------------------------------------------------------ATCGTGATACTTATTTTTTTAAGAGTAATTTCTTTC------------TTGATTTTA---------ACA---TTG---------------TTTTTTGTTATAAGT------------AATAATCAAAAATGAGAGAACTTACTTTCT------CAAACTTTTGAGTGTGGGTTTACATCTTATTTTTTTTCACGG---TTTTCTTTCTCTATTCATTATTTTACGGTGGCGTTATTGTTCTTATTCTTAGACTTAGAACTTTGTATTCTGATGCCT---------CTCATA------------CAAGAAATTAGAATAGAATTAATAACTTTAACTTTATTTAGTGGTATTCTTATAACCCTT---CTTTTA---GGCCTTTTAGAAGAATGGGTGGATGGGAAAATTGATTGAAATTTT------------------------------------------------
>Epitrimerus_c.f._sabinae_Z300
------------------------------------------------------------------------------------------------------------------------------------------------------TTACTATTTATTAAAACCATCATCATAATTTCCATTCTATGTGTGGTTTTACTA---------ATT---TTA---------------TTTTACTGAGCAGGA------------TTAAAAACTAAAATAGATAAATTAAGTCAA------ACATCTTTTGAGTGTGGGTACACTTCACATTTCAATTCTCGA---AACTCTTTCTCTGTACACTATTTTGTAATCTCATTAATTTTTTTATTTTTAGATTTAGAAATCTGTTTTGCCTTACCT------TTTTTCATA------------GAGGACTTAAATAATACTGAAACTTGAATTAGTTTAATA------CTATTTATTTTTATC---CTTTTTCTTGGCTTAATTAAAGAATGAATAGATAAAAAATTAGATTGAAAGTAT------------------------------------------------
>Epilohmannia_sp2.
---------------------------------------------------------------------------------------------------------------------------------------------------ATGAACAAAGAGTTGACAATGTTCATAACTATCTTAGTGTTAAGACTGCTTTTAATT---------CTA---GCG---------------ATGCTATTAACACAA------------CACGGAAGGAATCACGCAACGACAAAAAAA------GACTCCTTCGAATGCGGGTTCTCCTTAGTCTCTCCCTCAAAG---CTACCTTTTTCCTCCCAATACTTCATGGTACTCATTCTATTTATCATCTTCGATGTAGAAATTTCAATACTAATCCCA------TTTTCCTTG---------------GAAAAAAAGATAAACTTAAACAAAACGACCATAATA------ACCTTGCTAATGCTC---CTGGCTGCGGGCCTGTTGTACGAATGAAAGAAAGGAACTCTCGACTGATCCAAGTGGATGAAACAAAGGCTCACTTGCACT---------------------
>E1
------------------------------------------------------------------------------------------------------------------------------------------------------------ATAGTTTTTATTTTTTTA---ACCTTAATTGTTATTTTAATTTTATCA---------GCG---TTA---------------TTTTTTTTTTCAAGG------------AAACAAATTGGATGGGAAGAGGGGGTGTCT------TCTAGGTTTGAGTGTGGGTTCACTTCCTACTTTTTCTCTCGA---TATTCATTTTCTATGCATTACTTTTTAATCGGTTTGATTTTCTTATTTTTAGACTTAGAGTTATGCTTTATAATACCT------TTTTTTAAC------------GGTGAGATATCTAGGTTCACTTCCTACTACTCTTTGCTT------TCTTTTATCACTATT---TTAATTTTTGGGGTGTTGTTAGAGTGGAGGAATAAAAAGTTGGATTGAAAATAT------------------------------------------------
>Diptilomiopinae_sp._GZ126
------------------------------------------------------------------------------------------------------------------------------------------------------------ATTATATTTACAATAATTATTCCTATTTTAATCACATTTATAGTAAGA---------AGG---CTA---------------TTTTTTTTAGCCAGA------------AAAATATATGAAAAAGAAAAAAATTTAAGT------AGAACTTTTGAATGTGGTTTTACTCCTTTTTATTTGTCGCGC---TCTAATTTTTCAATTCACTACTTAATTATTGCTATAATCTTTTTATTTTTTGACCTAGAACTATGCTTTTTAATACCT------TTTATAAGA------------GAATCAATAAGAAGTCTAATAATTAATAAACATGTATTA------TTATTCGCATTAAGT---CTAATTTTAGGTTTAGTAATTGAATGATTTACAAAAAAAGTAGAATGAAATGAC------------------------------------------------
>Diptacus_sp._CA46
---------------------------------------------------------------------------------------------------------------------------------------------------ATTTACTATATGCAAAAATCATTAATTTTAAGTATAATAATTTCCATGTTAATCTTA---------GCT---ATT---------------TTCTTCGTCGCAAGA------------AAAAAAGAAAAGTGAGATAAATTAAAAAAT------AGAAATTTTGAATGTGGTTTCACATCTTATTATTTTTCTCGT---TTTGTATTCTCTATCCACTACTTAATGGTCGCTCTGATTTTTCTATTCCTTGATTTAGAATTATGTTTTTTAATACCT------TTTCTGAAT------------GAAAGGACTTCAAATTTAACTCTAATTAAATATTTAAGT------ATTTTTGTTAGAGTT---TTACTATTAGGATTATTTATAGAATGAAAAACAAAAAAAATAGAGTGAGTAGAC------------------------------------------------
>Diptacus_brevichaetus_Z365
------------------------------------------------------------------------------------------------------------------------------------------------------------ATAAACTATTATGTAACAGCAAGTACTATAATTATTACAATTTTAATG---------ATT---TTA---------------TTTTATATGATGAGA------------AAAAAAGAAAAATGAGAAAAAGACAGAGCA------ACTTCATTTGAATGCGGTTTCCAAACTTATTTTTTTTCTCGA---TTTTCATTTTCTATCCATTATCATATCATCGCTATCTTATTTTTATTTCTAGATTTAGAATTATGTTATGTAATACCT------TATTTTATT------------GAAACTATCAATGATAATAAAACCTTACTTAATATAATA------ATCTTTCTAACAATT---CTATTAATAGGACTTTTCTATGAATGGCTTAACTCTAAAATTCAGTGAGCAATA------------------------------------------------
>Dipentamerus_litseaec_GD140
------------------------------------------------------------------------------------------------------------------------------------------------------------ATAATTTTTTTTTTGATA---ATTATTTTAGTGAGATTAATCCTTTTA---------TCA---TTA---------------TTTTTCTTAGCCTCC------------AAAAAAACTTTTTTCGACTCCCTCTTCAAC------TCTAGGTTTGAATGTGGGTTTTCTTCTTATTTTTTTTCTCGT---TTTTCTTTCTCCATTCATTACTTTCTCGTAGGGATGATTTTTTTGTTTATAGATTTAGAACTTTGCTATCTATTTCCC------TTTTTGAAT------------GAAAGATATTCCAGTTTCATGGCTATTGGGCTTTTTTTA------GGATTTGTTTTATCT---CTTTTATTGGGACTTTTCCACGAGTGAGCTAAAGGATTGCTAAACTGAAAATTT------------------------------------------------
>Dermatophagoides_farinae
---------------------------------------------------------------------------------------------------------------------------------------------------------TTGTTTTTTTTTATATTTTTGTTTGTTTTAATTATTGTTTTGGTTTTTTGC---------TCA---TTG---------------GTTTTTGGTTTGTCTTTT---------TTTTTTGAAGGATGCGAGACCTTGAAAAGT------TCTCCTTTTGAGTGTGGTTTTCAACCTTTTTCTATAAGAGGC---TCATCTTTTTCTATACCCTTTTTTATTATTTCTTTAATATTTTTATTGTTTGATGTGGAGATTATCATTATAAGATTTCCCCCTTTTGTTGGG---------------GAGGGGTTTGTTTTTTTC------------TACTGA------TTAGTAGTTTTGATG---GTTTTATTAGCCACCTGTTATGAGTGAGTTAGTGGTATTTTAAGATGGATT---------------------------------------------------
>Dermacentor_silvarum
---------------------------------------------------------------------------------------------------------------------------------------------------------------ATTTATTTATTTTTAATTTTAATTATTTTAATA---ATGTTATTA---------ACT---ATA---------------TTCATAATAATAAAT------------TTTAAAAATTTAGAGAGAAAAGAAAAAAAT------TCCCCTTTTGAGTGTGGGTTCGACCCCTTTTCTTTGTCACGT---GTGCCTTTTTCTCTTAAGTTTTTCTTAATCGGTATTATTTTTTTAGTCTTTGATATTGAAATTGATATTATTATTCCC------TTTCCTTTA---TTA------GCAATAAATAAAAATTTAATTTTTACTTTATCATTTTTA------ATAATTAATTTATTA---ATTTTATTGGGATTATTATATGAATATAAATTTAGAATGTTAGATTGACTTAAA------------------------------------------------
>Demodex_folliculorum
---------------------------------------------------------------------------------------------------------------------------------------------------------ATAAAAAATATAACAGCAACTACAATAATAATAATAGCACTCATTCTTATA---------ATA---GTT---------------AATAAACTAGCATCA------------CAGAAAGACAAATCTTCTTCATCTTCCAGTTTAAATTCACCCTTCGAATGTGGATTCACAAACTCTTTAAAAAATAAT---GTTCCGGCAGCTAATAATTTCTTTATTTTTAGTATTTTATTTTTAATTCTAGAATTAGAAATCATTTTAATTATACCC------TTTACCACC------------CTAAACCTTAAAAGTGACATTAATAACTACTCTTTCTTT------TTAATCATTATTACT---ATTTTGGTAATCATAGTTATAGAATGAAAAAGAAAAATCATAATTTGAAGAACG------------------------------------------------
>Damon_diadema
---------------------------------------------------------------------------------------------------------------------------------------------------ATTCTTCTTAAAACCATCATAACCTTAAGTATTATCCCTTTA------ATCCTACTA---------TTA---ATT---------------ATCATTACACTTATA------------AAAAAAATAAATGAAATCTCAGAAATGAAA------TCCCCATTTGAATGTGGTTTTGATCCCCTTACACAAACACGA---ATCCCATTCTCCATTCAATTTTTCCTTATTGCCATCTTATTTCTAATCTTCGATGTTGAAATCTCCTTAATCCTCCCC------ATCCCCTTT------------AGATTATCCCTCCTCTCAAGCCCATGACTAGCATTCTCC------GTATTTATATTAATC---TTACTAGTTGGCTTAATCCATGAATGAAATATAGGCTCTTTAGAATGATCAAAA------------------------------------------------
>Cryptocellus_narino
------------------------------------------------------------------------------------------------------------------------------------------------------------ATCATATTCATAGTAATATTATCCACGCTATTAGCATTAGCAGTAATC---------ACT---GTA---------------TCAATAATTCTTAGA------------AAAAAAACCACACTCGAAATAGAAAAATCC------TCTTGTTTCGAGTGTGGTTTCAACTCTATATCACCAGTACGA---ACACCATTCTCACTACAATTTTTCCTTCTAGCTATCTTATTTCTAATCTTCGATGTAGAAATCTCCCTCCTACTCCCT------CTCCCACTC---TCA------AAATTTAATATACTT------TATATAACCACATCAATA------ACTTTCCTAATTATC---CTTACACTAGGCCTATATTACGAATGAACAAAAAAAACACTCGAATGAAAA---------------------------------------------------
>Cosetacus_sp.nov._GD115
---------------------------------------------------------------------------------------------------------------------------------------------------------------------ATATTTTTATTATGCTTTATAATTTCTTCTCTCATTTTA---------TTC---TTG---------------TTTTATTTTTTTTCA------------AAAAAAATTCTTTTTGATTATAACTTTTCT------TCGGGCTTTGAATGTGGGTATTCTTCCTATCTTTTTTCCAAA---GTTTCTTTTTCTGTGCATTATTTTGTAGTTTGTTTAATTTTTCTTTGCCTAGACTTAGAATTAGTTTTTATCTTTTCT------TTTTTTTTT------------TTTTTTTTTTCTTTTTTTTCTCTTTTTATAGTTGAA---------CTTTTTATTTTCTTT---ATGCTGGTTGGAATCTTTTTGGAATGACTTGACGGTTCTTTAAATTGATTAAAT------------------------------------------------
>Cosella_viburniae_GD139
---------------------------------------------------------------------------------------------------------------------------------------ATATTAATAAATTCTTTTTTAGAGATTAAACTATCT---------ATAATAATTGTGACAATTCTGTGC---------TTA---TTA---------------TTTTATATAATAAAC------------AAATCAGAAAAATGAGATAATTTAAACTCT------ACTATTTTCGAATGTGGATTTGGCTCTTACAATTTTATTCGA---TTTGGGTACTCTTCCCATTATTTTATTATTGTTATCTTATTCTTGTTTTTAGATTTAGAGTTTTGTTTTATTTTACCT------ATAATTCAT------------AAATTTTTTGTCGGTACTAAATTGTTTTACTTAATTTCT------ATATTGTTAACTTTA---ATTCTATTTAGGTTAATAATAGAGTGAAGTATTAACTCTCTTAATTGAAAATTT------------------------------------------------
>Cosella_sp._GZ75
------------------------------------------------------------------------------------------------------------------------------------------------------------ATAATTAAGATGATGAGAAGGTGTATCTTATTAATAAGTTTTTTAATA---------ATT---ACT---------------TTTTATCTATTAAAC------------AAAATGGAGAGATGAATAAAAAACATAGGA------AGCTCTTTTGAATGCGGTTTTAATTCTTTCAATTTTAGTCGA---TTTAATTTTTCTATTCAATACTTTTTTTTAGCTATTATTTTTTTGATTTTAGACCTAGAATTTTGCTTAATTATTCCT------TTTATAATA------------AAAATTAATTTAGATATGAATTCTATTTATCTAATAATA------ATTATAATTTTAATT---ATTTTAATAAGATTATTAATAGAAATATACAACAAATCTTTAGATTGAAAAATT------------------------------------------------
>Cosella_sp._FJ16
------------------------------------------------------------------------------------------------------------------------ATATTAAAATTACTAATATTTTATCTAAATTTTATAGAATTTAAAATAATT---------TTATTAGTTGTTATAATAATATCA---------ATA---TCT---------------TTTTACATATTTAAT------------AAAAAAGAAATATGAGATAATTTTAATTCG------ATATCATTTGAATGTGGTTTTAACTCTTTTAATTTTTTACGT---TTTACTTTTTCTTCTCATTATTTTGTAATAATAATTATTTTTTTATTCTTAGATTTAGAATTTTGTTTAATTTTACCA------TATTTCTAT------------AAAATAGAATTTAGTATTAAATCTTTCTTAATATTAAAT------TTATTAACATTTATA---ATTCTATTAAGATTAATTTGAGAATCTAAAATAACTTCAATTAATTGGAAACAT------------------------------------------------
>Cereusacarus_sp.nov._Z361
------------------------------------------------------------------------------------------------------------------------------------------------------ATTTACCTATCTTTAATTTTAATT---ATCTTATTTTTG---------TTAGTA---------TTT---TTA---------------TTTTTCATATTGAGA------------AAAAAAGAAAAATGAGACTTTTTTTCAACT------TCAACTTTCGAATGTGGATTTAGACCATATTTCTTCTCTCGA---TTTTCTTTTTCTATCCACTATTTCATGATCGCTCTGATTTTTTTGTTTCTAGATCTTGAGATCTGTTTTGTGATACCT------TACTTTAAT------------GAAAGATTTTCTCAGACTATTAAATTTTTCATACTTTTA------ACTTTTCTTTTAATT---GTAATGTTAGGTTTAAGAGAAGAATGAAAAGAAGGAAAAGTAGAATGATTTTTT------------------------------------------------
>Ceratoppia_bipilis
------------------------------------------------------------------------------------------------------------------------------------------------------ATAAAAATTAGAATTATTTTTATAATAGTATTAATAATAATTTTAGTTTTTGGG---------AGA---GTT---------------ATACAAGTAATACAA------------AAAAAAAGTAATTCCTACCTAGAAAAATGA------TTTCAATTTGAATGTGGGTTTTCCCCCCTATCCCCAAGACAC---CTACCTTTTTCTTTTCAGTTTTTTTTGATTGCTATTTTATTTTTAATTTTTGATATTGAAATTGCACTAGTTTTATCT------TACCCGCTA---------------GAGATTAATGCTTTAAAAAATACAATATTTTTATGA------GCATTTTTAGTAATC---TTAATTATTGGATTAGTTTACGAATGACAAAAAAGAAAAATTAATTGAAATCAA------------------------------------------------
>Catarhinus_sp.nov._GD136
------------------------------------------------------------------------------------------------------------------------------------------------------------------------ATAATTCTTACCACAATATTGTCTTTAATTTTGTCA---------GTA---TTA---------------TTTATTTCTTTAATG------------AAAATATCAAATTGGGAGTTAATAATAGCT------AGGTCTTTTGAATGTGGATTTAATAGATTTTATTTTTCTCGT---TACTCATTCAGTATTCATTTTGTAAAAATTTCATTAATCTTTTTGTTCTTAGATTTAGAACTATGTATCTTTTTTCCT------TACGTAATA------------GATTTTAGAATAAGTCTAATGTCAACCATATTTTTTTTT------AATTTTATCATAATT---TTGTTAATAGGGTTGATCTTAGAATGAAAGGAGGGAAAATTGAATTGGAGA---------------------------------------------------
>Carcinoscorpius_rotundicauda
---------------------------------------------------------------------------------------------------------------------------------------------------ATAAAAATTACCTTACTAATATGCTTTCTCTCCTTATCTTTAAGATTAATTTTCAGT---------TTA---ATC---------------TCAATAATAATCTCA------------AAAAAAACAATACTTGACAAAGAAAAATTA------TCCCCATACGAATGTGGTTTTAATCCCTTTTCCTCTTCCCGC---ATTCCCTTTTCTCTCCGATTTTTTTTAATTTCAATTATTTTTCTAATCTTTGATGTAGAAATTACACTTCTTCTTCCC------ATCCCCTTT---ATT------CTCTTTTATAAATTT---TCCATTTTAACTTTTTCCTTA------TTTATA---ATTATT---CTCCTATTTGGTTTATTATACGAATGAAATGAAGGAGCCTTAGAATGAGCTAAC------------------------------------------------
>Calepitrimerus_sp.nov._Z308
------------------------------------------------------------------------------------------------------------------------------------------------------GTGATAATGGTTCCACTCATAGTA---CCAGTTGCTCTATGTATTTTAATTACC---------TTT---CTT---------------TTCTTTTGGGCGAAA------------AAGGAGGACTCTTGAGAGAAGGAAATATCT------ATAATTTTTGAGTGTGGATTCAGTTCGTATTTCTATTCTCGG---TTTTCTTTTTCAATTCATTATTTTATAGTAGGGCTGATCTTCTTGTTTTTGGATCTAGAAATTTGTTTTATTATACCC------ATCTTCACC------------GATCAAATTGTTAGGCAAAAATTACTTTTGCTCACTTTG------TTTTTTTTAACTGTG---CTGCTAGTGGGGTTGGTAGAGGAGTGAATATCCGAATCCTTGGATTGAATTTTC------------------------------------------------
>Calepitrimerus_flexuosus_Z342
---------------------------------------------------------------------------------------------------------------------------------------------------TTGCTAATATATTTCTCCCTCTTAGCTTTAATTTTCTTAGTATCGTCACTTTTAATA---------TTA---CTA---------------TTTTTTTTAGCTAGA------------AAAACCTCAAAATGAGACGTTTTTTCGTCT------AGGGTGTTTGAGTGTGGGTTTAGCTCCTCTTTTTTTTCCCGC---TTCTCTTTTTCCATCCATTATTTTATAGTAGCCCTAATTTTTTTGTTTTTAGACCTTGAGCTTTGCTTAATTTTCCCG------TTAATCAAT------------CTTTATTCTAGTTCTTTAAATATCTGAGCAAATTTTTTT------CTTTTTGTAATCATT---TTGTTGGCGGGTTTATTAATAGAGTGGCAAGAGAAAAAGTTAGATTGACTT---------------------------------------------------
>Calepitrimerus_bungeanus_HLJ97
------------------------------------------------------------------------------------------------------------------------------------------------------------------ATAATCCTGACGGTTCCCATTTTAATCATTTTGTTTCTTGGG---------GTG---TTA---------------TTTTTATCAGTATCG------------CATAAGGAAGCCTGAGATTCCAAGAGGATA------ACCACTTTCGAGTGCGGGTACAGGACCTATTTTATATCTCGC---GTATCTTTCTCCATCCACTATTTCGTGGTGGCCCTTATTTTTCTTCTATTTGACTTAGAGCTGGTCTTAGTTATGCCA------TTTATATTT------------GACTATGCTAAAACAATTGGTGAATTGGAGCTCTGCTGT------TTTTTTATTACCATC---CTACTGATGAGATTAATTTTTGAGTGGAACCAAGGACAGCTTGATTGGAAGTAT------------------------------------------------
>Calepitrimerus_anomalus_HLJ99
---------------------------------------------------------------------------------------------------------------------------------------------------ATATTA---AGATTTTCTTTTCTA---------TTTTTCTTATGTTTATTGTTTTAT---------ATA---TTA---------------TTTTTTGCTAGAAAA------------AAACAGAATTACTGGGATGTTCTTAGGTCT------TCTAGATTTGAATGTGGATTTAGATCTTGATTTTTTTCTCGA---TTTTCATTTTCTATTCATTACTTCTTAGTGGCTTTAATTTTTTTGTTCTTAGATTTAGAGCTTTGTTTAATATTCCCT------TTCTTATTT------------ACTAGTTCTTCTAGTATAGAAATTAACTTTAGTTTAGTA------ATATTTTTGGTTATT---CTTTTTTTAGGGTTGTTGATTGAGTGAGCGGAAGGAAAACTTGATTGAATTTTT------------------------------------------------
>ca39W
------------------------------------------------------------------------------------------------------------------------------------------ATTGCTATCTTTTTGGATTTGCTCGCTTATGTTTTTTTTAGAATTTTTATTGTGGCTCTTATTTTA---------GGT---TTG---------------TTTTTTTTGGCTTCT------------ACCACTCAAAATTGAGATTTAAACTTTTCT------ACAGGGTTTGAATGCGGATTCACTTCTTATTTTTTTTCTCGG---TTTTCCTTTTCTGTTCATTATTTTTTGGTGGCTTTAATTTTTTTGTTCTTAGATTTAGAGCTTTGTTTTATTTTTTTT------TTTTTCTTA------------ATAGGCCATTCAATTTTTTCTATGACGGTTTCTGTGCTT------TTTTTTATTCTTACT---CTTTTGTTTGGTCTTTTTTTGGAGTGGTGGGAGTTTAAATTAGATTGGGTGTAC------------------------------------------------
>ca35
---------------------------------------------------------------------------------------------------------------------------------------------------------------ATGTCTCTTATAGCCCCGTGTTTGGTGTTAGCCCTTCTTCTGTAC---------ACT---TTC---------------TTCTTTTTAGCTGGG------------AAGAAGTCATTATGGGACCAGTTTTCTAAA------TCTGTATTTGAGTGTGGTTTCTCTTCATACTTTTATTCTCGA---TTTTCCTTCTCTATCCATTATTTTCTGATCGCTTTAACATTCTTATTTTTCGATTTGGAGTTATGTTTCTTAATGCCT------TTCTTTGTG------------GAAGAGGGGGGCAACCTAAAGACTTATGTTTTCTTTTAT------ACTTTCACCGTTGTT---CTGGCTTCGGGATTAATCGTTGAATGATTTATGGGATTTATCGATTGAAAGAGG------------------------------------------------
>CA2
---------------------------------------------------------------------------------------------------------------------------------------------------TTGCTTAGCAGGTTAGCGGTTTTG---------ATAGTGGTTGTTTTTATTTTGTTG---------TTT---CTT---------------TTCTTTTTCGCTAGC------------AAAAGGTTTTATTGAGATTCTCTCTCTTCA------TCGGGGTTTGAGTGTGGCTTTAGCAGATGATTTTTTTCTCGG---TTCTCTTTTTCCGTTCACTATTTTTTAATCGCTTTAATTTTTCTCTTTTTAGATCTAGAATTGGTTATAATCTTTCCT------CTGATGTGC------------TTTAGCCTGAGCAGGATTGAAGTTAGATCCTATTTCTTT------TATTTTGTTACAGTT---TTAGTTCTGGGGTTGTTATTGGAGTGAGCAGAAGAAAAATTAGATTGGATTTTT------------------------------------------------
>Boczekella_fabris_HLJ101
------------------------------------------------------------------------------------------------------------------------------------------------ATACTATTAAAG---------TTCACTTTATTTCCCTTTTGTCTCGTTTTAATTATTTTT---------ACT---ATA---------------TTTTACTTTGTTTCC------------ACAAAAACTACCTATACTAACTTAATAATT------AGAACCTTCGAATGTGGATATAGAAGAGTCTATAGATCTCGT---TATTCTTTTTCTATTCATTACGTTCTAATTGTAATGATTTTTGTTCTTTTAGATTTAGAA---TTTTCGTTAACCTTTTGATTTTTTTCTTCT------------AAAAGG------TCTAGAATACTAGTATTTTTGTTAACA------TATCTTCTTCTGATCTGCGCTTTACTCAGACTTATATACGAATATTACGAAAGCAAGTTGGATTGAGAGTAC------------------------------------------------
>Bipassalozetes_perforatus
------------------------------------------------------------------------------------------------------------------------------------------------------ATGAAAATTTCTGTCTTTTGGGGGTTTGTCGTAGGCCTTTCTGTTTTACTTTAT---------GTA---TTA---------------ATTTACGTTTTGCAA------------AAGAAAATATTTGTAAGCAAAGAAAAATGA------ATTCAGTTTGAGTGTGGTTTTGAGCTTATGGGCCCCTCCCAC---TTACCGTTCTCTTTTCAATTTTTTTTGGTTGCTGTTTTATTCCTTATTTTTGATATTGAGATTGCTATGATTTTGTCG------TATCCTATA---------------GAAAATAGAGATTTAAAGAGATTTTTTTTGGTTTTG------TCTTTTATTTTTTTA---GTCACTTTTGGTCTTTTTTATGAATGGCAGAAGGGTAAAATTGATTGGTCTCAT------------------------------------------------
>Asternoseius_sp.
---------------------------------------------------------------------------------------------------------------------------------------------------------------------------------------ATTTTAAGCCTCATTATTCTT---------ATA---ACC---------------TCCCTTATTATTCAA------------AAAAATTTACTAATTTATAAAGAAAAATCT------TCACCATTTGAATGTGGATTTGATCCTTTTATAATTTCTCGA---CATCCTTTCTCTCTACGATTTTTTAAAATTACCATTATCTTTTTAATTTTTGATGTAGAAATTGTCTTAATTCTTCCTATCATTTTTCCAATT---------------TTCAACATTAACCTAATCTTACTATTATCAGCATTC------TTTATTTTACTATTA---ATTATCATAGGATTAACTTACGAATGAATTTTAGGTATAATTAATTGAACTCTA------------------------------------------------
>Argyroneta_aquatica
------------------------------------------------------------------------------------------------------------------------------------------------------ATTATTGTGCATATTATTTTGTTTATTGCTTTTTTTGTTGTGGGTTTTGTTTAT---------TTT---ATT---------------TTTTGTTTGATTTTT------------TATAGGGAGATAGGGGGTTTTGAGGCCATG------AGTTCTTATGAATGCGGTTTTGATCCTAATTCTTTAACTCGA---TTAGGATTTTCTTATCGATTTTTTTTGATCTCTATTTTGTTTTTGATTTTTGATGTGGAAGTTTCTTTAATATTGCCT------GTACCTTTT---------------TTAGTTAGGAGATTTTCTAGAATTTGGGTGTTTTTA------TTGTTTATTTTTGTG---TTGGTTTTAGGTTTATTGTATGAGTATTATTGTGGGTCTTTGGAGTGA------------------------------------------------------
>Argas_lagenoplastis
---------------------------------------------------------------------------------------------------------------------------------------------------------------ATTAAATTTTTAATTTTAATAATTTTCATCTGTTTAACTTTTTAT---------TTT---CTT---------------AGTATTTTCACAAGA------------AAAAAAACTAAAAGAATAAAAGAAAAATTC------TCTCCATTCGAATGTGGATTTGACCCATTCTCCGCATCACGC---CTTCCATTTTCCCTTCGATTCTTCATAATTACAATTATTTTCTTAATTTTTGACATCGAAATTGTCATTCTCTTACCT------CTTCCAATT---ATCTCCTCAATTCCTAATTGAAATTTCCCTGTAATTTACATCTCAATT------ATTTTA------ATT---ATCCTTTTCGGCCTATTATATGAATGAAAAAAAGGAATAATTGAATGATTAAAA------------------------------------------------
>Ardeacarus_ardeae
------------------------------------------------------------------------------------------------------------------------------------------------------------ATATACATTTATTTTTTATTAATTTTTTTTATGGTTTCTGTTTTCTTT---------TTT---TTG---------------ATGATTTTTTTCTCTTATGGAGGAGTATACTTCTATGGT------------AAAAGA------AGTGCTTTTGAGTGTGGTTTTCAACCTTTTATTAGTACGGGAGAAGTAAACTTTTCTTTACCTTTCTTTGTTATTTCTCTAATGTTTCTTCTGTTTGATGTTGAGATTGTTATTATTGTTTTTCCTCCCTTCTTT---------------------ATAGGTTCTTTGTTTTTTTTCCTTAGAAGATTC------TTTGTATTACTTTTA---GTATTATTGATTACTCTTTATGAATGAAGCAATAAAATTTTTGAATGAAGA---------------------------------------------------
>Apodiptacus_toxicodendri_FJ25
---------------------------------------------------------------------------------------------------------------------------------------------------------ATACACATGTCGGTATTTTTACTAACAGTTGGAATTTTAACCCTCCTAGTC---------AGA---ATT---------------TTTTTTGCAAGAAGA------------AAGAAAGAAAAATGGGAAAAATCTCAAAGA------AGTTCATTCGAATGTGGATTTTCGTCTTACTATTACTCTCGT---TTTTCTTTTTCTATTCACTACTTAATAATAGGTCTAATCTTCTTATTTTTTGATTTAGAAATATGCTTTTTGATACCC------TTTTTAAAC------------CAAGAAACCAGAAGATGAATTTTAAATCAGTCTATAATT------ATTTTCGTCTGAATC---TTATTAACAGGTTTATACTTGGAATACCAAAGAAAAAAATTAAACTGAGTAGAT------------------------------------------------
>Apodiptacus_sp._E11
------------------------------------------------------------------------------------------------------------------------------------------------------------ATAATAAAATTAATTGTCACATCTATAACGCTAGCCTGCGCAGTATTA---------ATA---CTA---------------TTTTTCATAACAAGT------------AAGAAAGAAAAATGAGAAAAAAGAAAATCT------AGATCATTTGAGTGCGGCTTCACTTCCTACTTTTACTCGCGA---TTTTCATTTTCAATTCATTACCTAATTATATCAATAATTTTTTTATTCTTCGATTTAGAACTAAGATTCTTAATACCA------TTTTTAATC------------GAAAATACTAGAAGATTAAACATAGTAAAATTTTTAACA------ATATTCGTGGCTGCT---TTGTTAGCTGGACTATTCGTAGAATGAAACTCTCAGAAACTAGAATGAATCGAA------------------------------------------------
>Apodiptacus_castaneae_Z377
------------------------------------------------------------------------------------------------------------------------------------------------------------ATTTTAAAAATCATAATTTTAGGTTTTATTGTAGCCTCACTATTAATG---------TTT---TTA---------------TTTTTTTTAGCAAGA------------AAAAAGGAGAAATGAGAAATATTAAAATCT------AGATCATTTGAATGCGGCTTCACGGCTTATTATTATTCTCGA---TTTTCATTTTCGATTCATTATTTGATTATATCGTTAATTTTTTTATTTTTCGACTTAGAATTATGTTTTTTAATACCT------TTCATAATA------------GAAAACTCTAGAAGAATCAGTATTATAAAATTTCTAACC------GCATTCGTTTTAATT---CTATTTCTAGGTTTAATTATAGAATGGAAATCTCATAAACTGGAGTGAACAGAT------------------------------------------------
>Amphitetranychus_viennensis
---------------------------------------------------------------------------------------------------------------------------------------------------ATAATTTTT---------GTATTTATAATTATATTTATTTTAATAATTTTATTTTAT---------ATA---TAT---------------CTCTACTTTAATAAA------------AATAATATAAACATAAATTTTTCATTTAGT------TCTATGTATGAGTGTGGGTATATAAATATAACATACTCACGA---TTTTTTTTCTCTATATATAGATTTATATATTTAATTTTATTTCTTATTTTAGATTTAGAAATTTTTTTTATCAGAATAATAATTTTTTTAAAT------------TTAAACTTTTTAATAATAATAAGTTTATTTATAGTTACC------TTAATTTTAATTATA------------------TTTTTTGAATGAAAAAATTTAACTTTAGATTGATTCATAATT---------------------------------------------
>Ammothea_carolinensis
------------------------------------------------------------------------------------------------------------------------------------------------ATTCATTTTATTATTATAATAATATTATTAATTTTAATTTTAATA---ATTCTCCTTTTC---------ATT---ATT---------------TCTTTTTTTATATCA------------AAAAAAAATATTAAAGAGTTAGAAAAATCC------TCCCCTTTTGAATGCGGTATAAACCCCCTATATAATTTCTCA---ACTCCTTTCTCAATTCAATTCTTCTTAATTGCAATTTTATTTATAATTTTTGATGTAGAAATTGCTTTAATTATTCCT------TTACCTTTA---ACT------TCTATAATAAACCTATTATCCCTATTCATTTCCAGATAC------TTATTTTTATTTATC---CTTTTAATTGGACTAATTTATGAATGATTTAATGGGGCATTAGAATGAAATAAA------------------------------------------------
>Amblyomma_cajennense
---------------------------------------------------------------------------------------------------------------------------------------------------------------ATTTTTTTATATTTCATTATTTTTTTAATTTTA---TTGCTAATT---------TTT---GTA---------------TATTTAATTATAAAT------------TTTAAGAATTTAAAAATAAAAGAAAAATTA------TCCCCATTTGAATGTGGCTTTGATCCCTTTTCTTTATCTCGT---GTCCCTTTTTCATTGAAATTTTTTTTTTTAGGAATTGTTTTTTTAGTATTTGATGTTGAAATTATTGTTATTTTACCT------TTTCCTTTT---TTG------TTAATTAATAAAAGATTTTCTTTAATATTTTCATTTATT------ATAATTAATTTAGTA---ATTTTGTTAGGCTTTCTGTACGAATGAAAAAGAGGGATAATTGAATGAATAAAA------------------------------------------------
>Allothyrus_sp.
---------------------------------------------------------------------------------------------------------------------------------------------------------------ATTATCTTATTAATAATCTCTTTAATTTTATCATTTATAATTATA---------ATA---ATT---------------TCAATTTTTTTATCA------------AAAAAAACTTATTATGATAAAGAAAAATTA------TCCCCATTCGAATGTGGTTTTGATCCCTTCTCTATAACTCGC---ATCCCCTTTTCTCTTCATTTCTTTATAATTGCTATTATTTTTTTAATCTTTGATATTGAAATTATTATTTTATTACCA------ATCCCAATT---ATTAATAATTTTATAAATAATAATTTTTTTATTATAACTTTATTTATT------ATCCTA------GTT---ATTTTATTAGGATTAATTTTTGAATGATCTCAAGGTGCATTAAATTGAATTAAT------------------------------------------------
>Aculus_sp.nov._Z388
------------------------------------------------------------------------------------------------------------------------------------------------------ATATCCTTAATAATTTCAATAACAATAGCTACAATGATTGTAAGAATTTTGTCT---------ATA---ATT---------------TTTTTTATACTGAGA------------TCAAAACAAAAATCAGAATCTAACTTGGCT------TCAAGTTTCGAATGTGGGTTCACATCTTACTTTTATTCACGA---TTTTCATTTTCAGTTCACTACTTTGTAGTAGGGTTGACTTTCCTATTCTTAGACCTAGAACTCTGCTTGCTGATACCT------ATAATAACT------------GAATCATCATCTAGGATTAAAGAAACCATAAATTTGATC------TGTTTTACTTTAATT---CTAACATCAACTATTATTATGGAATGAAAAATAAAAAAGTTAGAATGAAAGTTT------------------------------------------------
>Aculus_sp.nov._Z316
---------------------------------------------------------------------------------------------------------------------------------------------------------ATAATGTTTACTTTTTTAGGATTAATCATCATTATTTCATTAATTTTA------------------ATC---------------TTTTTTTTAAGCTCA------------TGAAAAGAAAAATGGAAAAACATAAATATG------AGAGTTTTTGAGTGCGGTTTTTCTTCTTATTTTTTTTCTCGT---TATTCGATATCAATCCATTATTTTCTCATTGCTTTAACTTTCCTGTTATTAGATTTAGAATTATGTTTTTTGTTCCCT------TTTTTTGTG------------GAGGAGAGAAGAAACATAAAAATTAATTACTTTTTTTTT------ATTTTTTATTTCACC---TTGACATTAGCTTTAGTTTATGAATGATCTAAAAGTATATTTGAATGAAAAAAT------------------------------------------------
>Aculus_sp.nov._HEN16
------------------------------------------------------------------------------------------------------------------------------------------------------------ATTATATTTTTTTCACTA---AGGTTTTTGCTAAGATTTTTAATCCTT---------TTC---ATT---------------TTCTTTTCCTTGAGG------------AAAAGAAGAGAAACAGAAAGTCTTTCTACA------TCAGTATTCGAATGTGGGTTCTCTTCTTATTATTTCTCTCGA---TTCTCTTTTTCAATACATTATTTTACTATTGGTTTAATTTTTTTATTTTTAGATTTGGAATTATGTTATCTAATACCA------TTTTTCAAT------------CTTGATTTTCCTGATATAAAAATACTATTCTTAGTGTTA------TTATTTGTAAGAGTA---TTAGTATTGGGATTACTAGAAGAGTGAAAAAACCACATACTTGATTGAAAATTC------------------------------------------------
>Aculus_sp._GZ134
------------------------------------------------------------------------------------------------------------------------------------------------------------ATTATTTTTTTTATATTA---TCTATGTTATTAGTGGTTGTAATCCTA---------TCC---CTA---------------TTTTTTTTTGCTAGA------------AAAAATATTGCATGGGAAATAGGAGGAACC------TCGAGATTCGAGTGTGGCTTTAGTTCCTACTTTTTTTGTCGT---TACTCCTTTTCCATACATTATTTTATGATTGGTTTAATTTTTTTGTTTTTAGATTTAGAATTATGCTTTTTAATGCCT------TTTTTTATT------------AAAGAATTCTCGAGGGTGACAAACTACTTTATCTCCAGA------ATCTTTGTTTTGATC---CTAATTTTGGGAATTTTATTTGAGTGAAAGGAAGGGAAATTAGAATGAAAATTT------------------------------------------------
>Aculus_schlechtendali_CA18
------------------------------------------------------------------------------------------------------------------------------------------------------------ATAGCTTACCTTTCCCTC---AGGCTAGCTTTAAGTATGTTAGTATTA---------TTT---ATC---------------TTCTTCATTTTAAGT------------AAAAAAACAGAGATGGAAAGATTATCTTCT------TCAGTATTCGAATGTGGATTCTCCTCTTATTACTTTTCTCGA---TTCTCTTTCTCTATACACTACTTCGCCATTGGCTTGATTTTCTTATTTTTAGATCTGGAGCTATGCTATCTTATGCCT------TTTTTTAAT------------TTAGATTTTCCTGATATAAATATACTAATTTTATTTTGG------ATCTTCATGACTGTT---TTGGTGTTAGGGCTCTTGGAAGAATGAAAAAATTACATATTAGATTGAAAGTTT------------------------------------------------
>Aculus_populi_HEN13_MT1
---------------------------------------------------------------------------------------------------------------------------------------------------------------------------------------------------ATTCTCTAC---------GTG---TTA---------------TTTTTTGTGGCAGGG------------AAAAAAGCTTTATGAGACATGGAAGGAAGA------GAGAGATTTGAATGTGGGTTTTCTTCTTACTTTTTTGCTCAC---AACTCTTTTTCCATACATTACTTTATAGTAGGTTTGATTTTTTTATTCCTCGATTTAGAGCTATGCTTAATCATACCT------TTTTTTAAC------------GGAGAGTATCCTTCTATTAAGAGCTTTCTGATTCTAGAA------GTTTTTATTTTACTT---TTAGTCCTCAGAATTTTATATGAATGAATAAAAGGAAAACTAGACTGAAAATTTTGAGCTAAAAATTTTTCTTTGCAAGAAAATCTGAAAAAAGCT------
>Aculus_ligustri_HEN33
------------------------------------------------------------------------------------------------------------------------------------------------------------------------ATTTTT---AGTTTGACTTTATCAATTCTAGTTTTA---------TCA---ATT---------------TTTTGGTCCGCCTCC------------AAGAAAGCTACCGCTGAGAGCTTAACCTCC------TCCGTATTTGAATGCGGGTTTTCTTCTTACTATTTTTCCCGA---TTTTCTTTTTCTATACACTATTTTATTATTGGCTTAATTTTTCTTTTTTTGGACCTCGAGCTTTGTTACTTAATACCT------TTCTTCAAT------------TTAAACATCACAGATTTTAAGATGGGTATCCTAATTTGA------ACTTTTATCCTTGTT---TTAGTATTGGGTTTGTTAGAGGAATGAAAATTTCAAATATTAGACTGAAAGTTTTGGGCT------------------------------------------
>Aculus_ichnocarpi_GZ124
------------------------------------------------------------------------------------------------------------------------------------------------------------ATTATTTTTTTTATATTA---TCTATGTTATTAGTGGTTGTAATCCTA---------TCC---CTA---------------TTTTTTTTTGCTAGA------------AAAAATATTGCATGGGAAATAGGAGGAACC------TCGAGATTCGAGTGTGGCTTTAGTTCCTACTTTTTTTGTCGT---TACTCCTTTTCCATACATTATTTTATGATTGGTTTAATTTTTTTGTTTTTAGATTTAGAATTATGCTTTTTAATGCCT------TTTTTTATT------------AAAGAATTCTCGAGGGTGACAAACTACTTTATCTCCAGA------ATCTTTGTTTTGATC---CTAATTTTGGGAATTTTATTTGAGTGAAAGGAAGGGAAATTAGAATGAAAATTT------------------------------------------------
>Aculus_huzhongsalixus_HEN37
------------------------------------------------------------------------------------------------------------------------------------------------------------ATTTTAATCTGATTAATT---TCTTTGATATTGTGTTTAGCAGTACTT---------TTG---ATT---------------TTTTCTATTAAAAGT------------TCTCTTCAAAAGTGAGAAAAAGATTCTAGA------ATGTCTTTTGAGTGTGGATTTACTTCTGGGTTCGTTAGGCGA---TTTTCTTTTTCTATACATTTTTTTATGGTAGGTATAATCTTTCTGTTTTTAGATCTAGAATTATGTTTTGTGATGCCT------TTCTTTAAT------------GATGAATTTTTTTCATTCAAATTGGTTTCTTTAATCTGG------ATTTTTATTTTAATG---CTTCTATTAGGAGTATTTATTGAGTGGCGTAGAGGAGAGTTAAATTGAAAATTC------------------------------------------------
>Aculus_bambusae_SD15
---------------------------------------------------------------------------------------------------------------------------------------------ATATTTAATTTGCTAATTCTATTTTTAGTAGGT---TTTTCTTTAGTGATCTTAATTATTCTT---------TCT---TTA---------------TTTTTTCTTTTAAGA------------AAGACTTCAATATTTGATAATTTAGGGGCT------TCTTCTTTTGAATGTGGTTTTACTTCGTATTTTTTTTCCCGA---TTTTCTTTTTCTTTGCATTACTATTTGATTGGCTTGATTTTTTTATTCTTAGATTTAGAATTATGTTATCTGTTGCCT------TTCTTAAAT------------GAAGAATTCTCTTCTTTTTTGCCTTTTTCTTTTTTTTGG------ATTTTTATAGCAGTT---TTAGTCCTAGGACTAATAGAGGAGTGAAAAGAGGGACTTTTAGATTGAAAATTT------------------------------------------------
>Aculops_taihangensis_Z289
------------------------------------------------------------------------------------------------------------------------------------------------ATAAATTTACTATTGAGATTTTTTTTTCTA---GGTTTAACTTTGATATTTCTCTTGATT---------TTT---CTT---------------TTTTTTTTGGCAGGA------------AAGAAAATCACGCAAGAAAAAGACAGATCT------TCTAGCTTCGAATGTGGATTTACCTCATATTTTTACTCTCGA---TTCTCTTTTTCTATGCACTATTTTTTGATCGGAGTGATTTTTCTTTTTTTAGATCTAGAATTGTGCTTATTAATACCT------ATTTTGAAA------------GAAGAGTCTTCTTACTTTTTATTATTTTTTTATTTTTGT------TTTTTTATTATTTTT---TTAATTTTAGGATTGTTTAAAGAATGAAAATCTGGTTTAATCGATTGGAAATTT------------------------------------------------
>Aculops_sp.nov._Z332
------------------------------------------------------------------------------------------------------------------------------------------TTGGGTTTTAACTTACTAATGTCAAGGATTTGCTTA---GCTGTGATTCTGCCTATCTTAATTTCT---------TTA---ATT---------------TTTATCTCACTAGGA------------AAAAGGAATGATTGGGTAATTTGGTCAGGG------TCTGTTTTTGAGTGTGGTTTTACATCTTATTTCTTTTCTCGA---TTTTCTTTTTCCAGACATTATTTTATTATCAGTTTAGTTTTTCTTTTCCTGGATTTAGAGTTGTGCTTACTTTTTCCA------TTTTTTAGA------------CAAATTAGATCGAGGACGCTAAATTTATTCCTAGGTTGA------ATATTTGCACTAATC---CTTCTATTAGGGCTCCTAGAAGAATGATTTCTAGGCGCTTTGGATTGATCCTCT------------------------------------------------
>Aculops_sp.nov._CA13
---------------------------------------------------------------------------------------------------------------------------------------------------------CTAGTTTTATTCTTAGTACTT---ACTCTTTTTTTAATTTTAATTATTTTA---------ATT---TTA---------------TTTTTTTTTGCTAGG------------AAAAGTGAAGTAAAAGAAAGACTTAGAAGT------TCTGTTTTTGAATGTGGGTTTAGCTCTTATTATTTTTCTCGT---TTCTCATTTTCTATTCATTATTTTTCTATTGGGTTAGTTTTTCTATTCCTAGATTTAGAACTATGCTACATTATACCA------TTTTTTAAT------------ATAAATTTTTCAGACTTAAAGTTATTATTATACTTATGA------CTTTTTATTCTAGTG---CTATTGTTAGGGTTGCTAAGAGAGTGAAAATTTAAAATGTTAGAATGAAAATTC------------------------------------------------
>Aculops_sp._CA47
------------------------------------------------------------------------------------------------------------------------------------------------------------ATTATGTCTCTTCTTTTT---TGTTTCTTAATTATTTTTCTTCTATTT---------GCA---CTG---------------TTTTACGCGGCCTCT------------AAATCCTTTTTAGGAGAAAAAGGGGCCTTC------ATAGTTTTTGAGTGTGGCTTTACATCTTATTTTTTTTCCCGA---TTTTCCTTCTCCATGCATTATTTTTTCATTGCCTTGATTTTTTTAATTTTCGATTTAGAACTTTGTTTGGTTATGCCG------TACCTAAAT------------TTGGATTTTAGGAATCTAAATATAATTATCAAAGTAAAG------ATATTTATGCTGGCC---CTAGTAGGGGGACTCGTGCTAGAGTGGGTTAACGGCCAGCTAGAGTGGAAGTTT------------------------------------------------
>Aculops_sinensis_HEN18
------------------------------------------------------------------------------------------------------------------------------------------------------------ATTTATTTTCTTATTTTT---AGTTTGACTTTATCAATTCTAGTTTTA---------TCA---ATT---------------TTTTGGTCCGCCTCC------------AAGAAAGCTACCGCTGAGAGCTTAACCTCC------TCCGTATTTGAATGTGGGTTTTCTTCTTACTATTTTTCCCGA---TTTTCTTTTTCTATACACTATTTTATTATTGGCTTAATTTTTCTTTTTTTGGACCTCGAGCTTTGTTACTTAATACCT------TTCTTCAAT------------TTAAACATCACAGATTTTAAGATGGGTATCCTAATTTGA------ACTTTTATTCTTGTT---TTAGTATTGGGTTTGTTAGAGGAATGAAAATTTCAAATATTAGACTGAAAGTTT------------------------------------------------
>Aculops_sinensis_GZ38
------------------------------------------------------------------------------------------------------------------------------------------------------ATAAAGATGATACTATACATGCAAATTTTGCCTTTA---------TTCCTAGGA---------TTT---CTA---------------TTTTATGGATCTATG------------AAAAAAAAAAAAAAAGAAATAGAAGGAACT------ACGGCATTCGAATGCGGTTTCACATCCTATTTTTACTCTCGT---TTTTCTTTTTCTATCCATTACTACATGGTCGCATTAATCTTTCTATTCTTAGACTTGGAGCTATGTGTGATAATGCCC------ATAATATCA------------GAAATAGAATCATCTTTAAAAATAAAAATCCTATTAATA------TTTTTTGTTTTAACT---CTTTTAGCAGGGCTACTACTAGAATGATGAAAAGAGAAGTTAGAATGAAAAAGT------------------------------------------------
>Aculops_lobuliferus_CA42
------------------------------------------------------------------------------------------------------------------------------------------------------------ATGCCATTCTTTCTATAC---TCCACTATTTTAATTCTATTAATTTAT---------TTA---TTA---------------TTTTTCTTAGCCAGA------------AAGAAATCCAAATGGAATTTAGACTCGGGA------GGAAGATTTGAATGCGGATTTAGCCCTTATTTTTTTTCTCAC---AATTCATTTTCTATACATTATTTTTTGGTGGGATTAATTTTTTTATTTCTAGACTTAGAGCTATGTATGATTATACCC------TTTTTCAAT------------GGGGATTTCGACGAATTAAAAAGATTGGGGCTAGTAAAT------TTGTTTATTTTAGCT---CTGGTTATAGGAATTTTGTTAGAGTGGAAGTTCGAAAAATTAGATTGAAAGTTC------------------------------------------------
>Achelia_bituberculata
---------------------------------------------------------------------------------------------------------------------------------------------------------ATAATTGTGCTTATATTATTAGTTGTATTTATTATA---TTAGTAATTGTT---------ATT---TTG---------------TCAATAATCATTTCT------------AAACTTAACTATAAGGAAATAAATAAATCT------TCACCAATTGAATGTGGCATAGATCCTTTAGGATCTCCACGT---AATCCTTTTTCTATTCAATTTTTTTTAATTGCGATTTTATTTATAATTTTTGATGTAGAGATTGCTTTGATTATTCCA------CTACCTTTA---GTT------AAAATGGTGAATTTAAATGTGTTTGTTTTTTCTAGGATG------TTTTTTTTAATCATT---TTATTATTAGGGTTGATTTATGAGTGATTCAATGGTGCATTAGAATGGGCTAAA------------------------------------------------
>Aceria_pseudoligustri_kadono_FJ31
------------------------------------------------------------------------------------------------------------------------------------------------------------ATTTTATACTTCTTTTAT---AGATCAATTTTAATTATTTTGATTATG---------CTT---TTA---------------TTTTTTTTTTTTAGA------------AAAAAAAGTGAAATAGAAAGTCTATCCTCA------ACTGTATTTGAATGTGGGTTTACTTCTTATTATTTTTCTCGA---TTTTCTTTTTCTATACATTATTTTACTATTGGTTTAATTTTTTTATTCATAGATTTAGAATTATGTTATTTAATACCT------TTTCTGAAT------------TGAAATTTTTCTGAAATCAAATTAATTTCATTTTTTTGA------ATTTTTGTTATAGTT---ATAGCTTTAAGTTTATTAGAAGAATGAAAATTCTGTATATTAGAATGAAAATTT------------------------------------------------
>Aceria_aloinis_BJ2
------------------------------------------------------------------------------------------------------------------------------------------------------TTGCTAATAATTTTTTTGATTTTT---TGTTTCATAATAATTCTATTAATTTTA---------TTT---TTA---------------TTTTTTTTTCTAAGA------------AAAACCAGAAAATTTGATTCTTTTAGGAAT------TCTCCTTTTGAATGTGGTTTCACATCTTATTTCTATTCTCGT---TTTTCCTTTTCTATGCATTATTTTTTAGTAGGTTTAATTTTCTTATTTTTAGATTTAGAATTATGTTACTTATTTCCA------TTTTTTAAT------------GAGGATTTTTCTAATTTTTTTTTAATTTTTTATTTATGA------ATTTTCGTAACAATT---TTAATTTTAGGTTTAATAGAAGAGTGAAGAAAGGGATTACTAGATTGAAAATTT------------------------------------------------
>Acarus_farris
------------------------------------------------------------------------------------------------------------------------------------------------------ATAACATTATTA---------TTATTGGTAATTTCACTGGTGTTAATTTTAAAT---------ACT---GTT---------------GTTTTTTTATTTAGATTT---------TCTGTAAAAAATTCTATGCTAATAAAAAGG------TCTCCTTTTGAATGCGGTTTTCAAGAATTTAGAATAACGGGA---ATGCAATTTTCCATACCCTTCTTTGTTATTTCTTTAGTGTTCTTATTATTTGATGTAGAAATTTTATTAGTATGTTTTTACCCCTTACTA------------------CAATACTTCAATCTTTACTGTTTTTTAAGAATTTTC------TTTATTTTGTTAATA---ATTTTATTTTCTACTTTATACGAATGAAAAAAGGGTATTCTAAGTTGAATT---------------------------------------------------
>Acarhis_gen.nov_Z277
------------------------------------------------------------------------------------------------------------------------------------------------------------ATAAAGATTTACTTGGTAGTTAGACTAATTGTTATTTTAATTATCATA---------AAT---TTA---------------TTTTACGTTCTAAGA------------AAAAAAGAAAAATGAGAGAAAGATAGGAGA------GTTTCATTTGAATGCGGATTCAGATCTTATTTCAATTCGCGA---TTTTCTTTCTCAATTCATTACTTTATCATTGCACTACTGTTCCTATTCCTAGATTTGGAATTATGTTTTGTTATACCA------TTTTTCAAA------------GAGATAGCAAGAGACAACAAAATTATCATAAACACGACA------ATATTTCTAACAGCA---CTATTAGCAGGGTTAGTTTACGAACTTTGTATGAATAAAGTAAAATGACAGTTC------------------------------------------------
>Abacarus_sp.nov._HEN45
------------------------------------------------------------------------------------------------------------------------------------------------------------ATAGGATTATTCATTTCT---CTCGTTCTTTTTAGGGTAATCTTACTG---------TTT---CTC---------------TTCTTTTTTCTATCT------------AAAAAAGACATCTTTGATAACTTATTCAAT------AGAAGATTCGAATGCGGGTTTACTTCTTACTTCTTTTCTCGT---TTCTCCTTTTCTATTCACTATTTTATAGTTGGTCTAATCTTTCTTTTTCTAGACTTAGAACTTTGTTATCTGATACCA------TTTATAAAT------------GAACCTTATTCGAGATTTGTCACCATAACTCTATTCTCT------CTTTTCGCTTTAATC---TTAGTTCTAGGTCTCTTAAAAGAGTGGAGAAAAGAGAAGTTGGATTGAAGATTT------------------------------------------------
>Abacarus_sp._HEN47
------------------------------------------------------------------------------------------------------------------------------------------------------------ATAGGATTATTCATTTCT---CTCGTTCTTTTTAGGGTAATCTTACTG---------TTT---CTC---------------TTCTTTTTTCTATCT------------AAAAAAGACATCTTTGATAACTTATTCAAT------AGAAGATTCGAATGCGGGTTTACTTCTTACTTCTTTTCTCGT---TTCTCCTTTTCTATTCACTATTTTATAGTTGGTCTAATCTTTCTTTTTCTAGACTTAGAACTTTGTTATCTGATACCA------TTTATAAAT------------GAACCTTATTCGAGATTTGTCACCATAACTCTATTCTCT------CTTTTCGCTTTAATC---TTAGTTCTAGGTCTCTTAAAAGAGTGGAGAAAAGAGAAGTTGGATTGAAGATTT------------------------------------------------
>Abacarus_sp._GD111
------------------------------------------------------------------------------------------------------------------------------------------------------------ATAATTTTTTTCTTACTT---ACTACTTTAATTATTTTTTTGATTTTA---------GCT---CTT---------------TTTTTCTTTTTAAGA------------AAAATAACATTATTCGACAAATTATCAAAT------TCAATTTTTGAATGTGGTTTCACCTCTTATTTTTTCTCTCGA---TTTTCATTCTCTATACATTATTTTATAATTGGTCTAATTTTTCTCTTCCTGGATTTAGAATTATGCTACATTATACCT------TTTATAAAT------------GAAGAATCTTCTCATTTTTTTTTAAATAGCTTCCTGTGA------GTTTTTATTTTAAGC---TTGCTGATGGGTTTATTGGAGGAGTGACGGTTGAAACTTCTAGAATGAAAATTC------------------------------------------------
>Abacarus_sp._CA9
------------------------------------------------------------------------------------------------------------------------------------------------------TTGCTAATAAACTTTGTTGTAAGA---TGCTTTATATTAGTGATACTTGTTCTA---------ACC---TTA---------------TTTTTCTTACTAGGA------------AAGAATTTCAAATTTGATATATGAGCCAGG------TCTTCCTTTGAGTGCGGGTATACCTCCTATTTTTTTTCTCGA---TTCTCTTTCTCTATACACTATTTTATAGTGGGCTTGATTTTTTTATTCTTGGATTTAGAATTGTGTTATCTATTTCCC------TTTCTAAAT------------GAGGACTTTTCAAGATTCTTCTTATCTTCTTATTTTTGA------AGATTCGTTTTAATT---TTAGTTTTGGGTCTTATAGAAGAATGAAGCCAAGGTCTATTGGATTGAAAATTT------------------------------------------------
>Abacarus_sacchari_GD130
------------------------------------------------------------------------------------------------------------------------------------------------------------ATAATTTTTTTTTTGATA---ATTATTTTAGTGAGATTAATCCTTTTA---------TCA---TTA---------------TTTTTCTTAGCCTCC------------AAAAAAACTTTTTTCGACTCCCTCTTCAAC------TCTAGGTTTGAATGTGGGTTTTCTTCTTATTTTTTTTCTCGT---TTTTCTTTCTCCATTCATTACTTTCTCGTAGGGATGATTTTTTTGTTTATAGATTTAGAACTTTGCTATCTATTTCCC------TTTTTGAAT------------GAAAGATATTCCAGTTTCATGGCTATTGGGCTTTTTTTA------GGATTTGTTTTATCT---CTTTTATTGGGACTTTTCCACGAGTGTGCTAAAGGATTGCTAAAC---------------------------------------------------------
>Abacarus_oplismeni_GZ33
------------------------------------------------------------------------------------------------------------------------------------------------------------CTGAATTTTTTATTATCT---ATTTTTGCTTTTAGAATTATCATTTTA---------ATT---CTT---------------TTCTTTTTTTTTTCA------------AAAAATTCCAATTTTGACATTCTTTTTAAC------TCTAGATTTGAGTGTGGTTTTACATCTTATTTCTTCTCTCGA---TTTTCTTTTTCTATACACTATTTTCTCATCGGTATAATTTTTTTATTCTTAGATTTAGAGTTGTGTTATTTGATACCT------TTCATTAAT------------GAGAGATATTCTAATTTCAAAGTAGTAAGACTATTTTTA------AGATTTACTCTTATT---CTTCTTTTTGGATTGTTAAAAGAATGAACGGAGGATATGCTGGAATGAAAATTT------------------------------------------------
>Abacarus_oplismeni_GD129
---------------------------------------------------------------------------------------------------------------------------------------------------------------ATTTTTTTTTTAATA---ATTATTTTAATTAGACTTATCCTCTTA---------TCA---TTA---------------TTTTTCTTAGCTTCC------------AAAAAAACTTTTTTCGATTCTCTTTTCAAC------TCTAGGTTTGAGTGTGGGTTTTCTTCTTATTTTTTTTCTCGT---TTTTCTTTCTCCATTCATTACTTTCTCGTAGGGATAATTTTTTTGTTTATAGATTTAGAACTTTGCTATCTATTTCCA------TTTTTGAAT------------GAAAGATATTCCAGTTTCATGGCTATTGGACTTTTTTTA------AGATTTGTTTTATCT---CTTTTATTGGGACTTTTTCACGAGTGAGCTAAAGGATTGCTAAACTGAAAATTT------------------------------------------------
>Abacarus_oplismeni_GD121
------------------------------------------------------------------------------------------------------------------------------------------------------------------------ATAATTCTTACTACAATATTGTCTTTAATTTTGTCA---------GTA---TTA---------------TTTATTTCTTTAATG------------AAAATATCAAATTGGGAGTTAATAATAGCT------AGGTCTTTTGAATGTGGATTTAATAGATTTTATTTCTCTCGT---TACTCATTCAGTATTCATTTTGTAAAAATTTCATTAATCTTTTTGTTCTTAGATTTAGAACTATGTATCTTTTTTCCT------TACGTAATA------------GATTTTAGAATAAGTCTAATGTCAACCATATTTTTTTTT------AATTTTATCATAATT---TTGTTAATAGGGTTGATCTTAGAATGAAAGGAGGGAAAATTGAATTGGAGA---------------------------------------------------
>Abacarus_bambusae_GD118
---------------------------------------------------------------------------------------------------------------------------------------------------------------------ATCTTGGGA---TTTTCCTTAGTAATTCTATTAATTTTA---------TTT---TTA---------------TTTTTTTTTGCTAGA------------AAATTCTCAAGGTTTGACACATCTGGCACT------TCTAGATTTGAGTGTGGGTTCAGGTCTTATTTTTTTTCCCGA---TTTTCTTTCTCTTTGCACTATTACTATGTAGGCTTAATTTTTTTATTTTTAGATTTAGAATTATGCTATTTGCTTCCT------TTTTTTAAT------------GAAGATTTTTCTTCTATGATTATATTTAATTTTTTATGG------GTTTTAATTTTTGTT---TTGTTAATAGGACTAATTGAAGAATGAAATCAAGGTCTTATAGAATGAAAATTT------------------------------------------------
