# Supplementary material for: Phylogenomics resolves the higher-level phylogeny of herbivorous eriophyoid mites (Acariformes: Eriophyoidea)
Source: BMC Biol. 2024 Mar 22;22:70. doi: 10.1186/s12915-024-01870-9 (PMC10960459; doi:10.1186/s12915-024-01870-9)
Supplement: Supplementary file 3 — Additional file 3. Original untrimmed alignments by Gblocks v0.91. [file 12915_2024_1870_MOESM3_ESM.zip › Additional file 3/NU/NAD4.fasta]

>Zygoribatula_sp1.
------------------------------ATGTCTTGAATTTTAGTTTTTTTAAGTGGGGTTTTTTTTATGTTTTTTGACTTTGTCTACTTGGCTTGTTTTTTT---------ATTGGCTTTCTTCTT---------------TTTTTTTTGTGT------------------------AATTGAGGA---GGGTTT------------------------------------TGGTTTGGGGGAATCTTTTTTATAGACAGA---TTGTCCTTTTTT------CTAATTTTTTTAACTGTTTTGATTTTTTTG---TTTTGTTTCTTTTCAAGTTTT---TTGGATGTTTGAAGAGGTAATTATTTTAATGCTTTTTTGTTTTGT---TTAAGT------------------------TCTATCTTTTTTTTG------------CTTTTT---------------------------------------------------------------------------------------------------------------------------TTAAGA---------------TTCTCT---------TGTTTTAGCTTTTTGTTTTTTTATATTTCATTT---GAGTTCATTTTTATTTTAATGTTTTTTTTT------------------GTTTATGGGTGGGGTTATAGTCCTGAGCGTCTGGGGGCTTCCTTTTACATGGTTTTTTATACTCTT---GTTGTTTCTTTTCCCTTTTTAGTTTTT------TTAGTT---------------------------------TTTTTTTCTTTGTCAAGATTTGGCAGAGGTAAGTTTATAATTTTAACTTCTTGG---------------------------------------TCTTCTTAT---TGATGGCTTAGTTTGATT------------------------TTTGTGTTTTTGGTCAAACTCCCTGTTTATGGTGTTCATTTGTGGCTTCCTAAGGCTCATGTAGAGGCTCCGGTGTCTGGTTCGATA---GTTCTAGCGGGAGTTCTTCTCAAACTTGGTGTTTATGGGGCACTTCGTTTTAGAAGGTTGCTTTTGAGTTCTTTGAGACTT------------TTTAAGGGATACCTTGTATCTGTTGGTCTGTTA------GGGGGTTTATTGAGATGTCTT---------------TTATGTTTGCGTCAATCTGATTTGAAGGCCTTTGTAGCTTATTCTTCTGTTTGTCATATGGGTTTTGGTTTGGGT---GGTTTATTTAGAGGAAATATTTTG---GGCGTTAGCGGTAGAGTCTTTATAATAATCGGTCATGGATTTTGTTCTTCTTGTTTGTTTTATATCTTATATGTTTTTTATGAGCGTTTTTTTACCCGTAGGGGCTTGGTTCTTAAGGGA------------GTAGGGTATCTTTTTCCTATGATGTTGTTTTTTTGATTTTTG---------TTTTCTGTTTTTAATATAGGAGTACCGCCTTCTTTTTCT---TTTTTTGCGGAAGTTTTTATTTTGAGTGGTATTAGAGGA---------TTAAGATTCTATACTTTTATT---GTTTCTGGTTTTCTCCTTCTTTTTGCAGGGTTTTAT------GGAATTTTTTTATAT---------------------------------------GTAATTTCTTGTCATAGA------AGGAGTTTT---TTAGGGGGAAGGGGATTTTCTTTGTCTCTT---CGTGAG---------------------------------------------------------TTTATCAATTTTTTCGGGCATGGGTTTTATATGTTGTTTTTTATTTTTTCTATTAAT---TTTTTTTATTTT---------------------------------------------------------------------------------------------------------
>Z392
------------------------------------------ATGATTATATGGCTTTTTACTTTTTTTTTC---------------TTTCTTTTAGGTTTA------------------------------------------------------------------------------------AAAAACTTTTAT------------------------------------TTCTTCAGGGAATATATGCATCTAGAGACT---TCTAACTTGAGC------TTGTTGCTTCTTGTACCCTTTTCTTTTATT---TGTTTACATTTT------TTTTCTTTT---AATTCTTTAGGGGGTTCAGAGACTTCTTTAACCTTTTTT---TTGTTT------GGT---------------TTAATTATCATTATA------------TGTGGT---------------------------------------------------------------------------------------------------------------------------TTTTGT---------------TTCATT---------ACTTCTTATTCTTTTTTATTTTTTTTGTGTTAT---GAACTTATTCTTTGGCCGATGAGATTTACT------------------CTTTGTGTATTTTCCAAGGATTATGAAAAGTTTAATTCTATGTTCTTCATATTGCTCATTAATTTG---ATTGGCTCAATCCCCTTTATAATC---------------TTTATTTTTTTT---------------------------------AGTCAGGTTGAAAATTCTTCTTTTATAATATTA---AATTAT------------------------ATGTTCTTCAGTTTTGATAGTTTT---GAGGCTTATTTTTTTATA------------------TGCATCTTA---TTTTTGACTAAGATTCCAGTGTTTCTTGCACATTTCTGGCTCACTAAGGCCCATGTCGAAGGCAGAACTTTTTGTTCTATA---ATCTTAGCGGGTCTCATTTTGAAAATAGGAACATGGGGGTTGCTTAAGTATTCTGTCTTAAGAATT------TTT---ATTTGTGAT---CTATTTTCTGATTTTGTTTTTAGATTTAGTTCTCTT------TCTTTGCTCTTTTTCGTTATG---------------ATTATAAACCGATTTTGTGATCTCAAGATTATAGTTGCCGTATCTTCGTTAGTCCATATGGCTTTTATCTGGCCT---CTTTGTTGTTTTATAACCTACATA---AGTATAACTGGGAGCATTTTAATGATAGTTAGTCATGGAATTGTCTCTTATATTCTTTTTTTACTTATTTCTATAATTTATGAGAAAAGCATGTCTCGTAGGATTGAGTTAAATAAGAGT------------TTAGAAAGGGTCAGCAAGACTTTTTTCTTGCTGTTGTTTATT---------TATGTTTTTGTTAATTTAGGAGTCCCCCCTTTTATTAGT---TTTATTTTGGAAGTTTACTTTTTTTCAATCTTGATTAGTTAC------TCTTCATTAATTTTGGTATTTTTCTTTGCT---TTTTTCGCTTTATTGAGAGTTTTTTAT------TTGATATTTATTTTA---------------------------------------ACCAAAAGTTCTTTTAGA------AAA------------AAATTTAATGTT---ATTGTTTCCAAT---GAGAGA---AGACATTTCTTAAAC------------------------------------------------TTG---TCTCTATCTCCCTTGTTTCTTTTTATTTTTTTTCCT---------TTTACTTTTTTGTGC------------------------------------------------------------------------------------------------------
>Z382
---------------------------------------------ATGATTAGGATTATT---TTTTTTAACACA------------TTTTTTTTTACGACGATA---------------------------------------------------------------------------------AAAGATCATATT------------------------------------TTTTTTAGTTTGATCTTAAATTTTGATGTG---TGATCTCTGTTT------TTGAGTAGAATCATTCCTTTTAGGTTTTTC---GTGGTTTTTTCT------TTTGATTTT---AATTTTCTCAAATTTGAATTTATTTTTTTTTTTAAGAGA---TTATTT------TTA---------------TTACTCATAGGTTTA------------ATTTTT---------------------------------------------------------------------------------------------------------------------------TTTTGC---------------TTTGTT---------TCATCTGATGCTATCCTTTTTTTATTATTCCTT---GAAATGACTGTTGTTCCAATATCTTTTTTT------------------ATTCTGTGGCTGTCTAAAGATTATGACAAGATAAGTTCTGTCTTTTTTATGTTGAGAATTAATTTA---ATAGGTTCTATTCCTTTTATGTTT---------------TTTATCAGTTTG---------------ACAAAAGATAAAAGTTTAATTGAATTCAGTCTTGATCCCTTAAATTTTCAT---------------------------------------------------TCTCTA---TTTTTCTTTTTCTTTATA------------------GTCTTAGTG---CTCATTTCTAAGTTGCCTGTTTTTTTTCTTCATTTTTGACTCACTAAAGCTCACGTTAGTGCTTCGGGTTCATGTTCCATG---CTTTTAGCAAGATTGATGCTGAAATTAGGGTCTTTTGGATTGTTTAAGTTTTTACCTCTCTTTTTT------AAA---GATTCTGGA---TCTCTGGTTTTATTTATTTATTCTGTCTGCATTCCT------AGTTCTCTATTGGTGAGTCTT---------------CTAATAATTCGTTTTTTTGATATTAAGTTTTTAATTGCATGCTCTTCTATTGTTCATATAGGGGGTATATTTCCA---ATTTTATTTTTAGGCCAATCTTTG---GGGGTTGCTTCTTCTATATACATAATAGTAGGACACGGGGTGGTCTCTTATATTCTATTTTACCTTGTCACTTTGTGTTATGAGCTGTCTTATAATCGTAGATTTAGGTTTAATAAAAGT------------ATTGAATCAGAGTCTAAAGGTTTTGCTATAATAATGGTATTT---------TTCATATTTCTCAATTTAGGTGTCCCCCCATTAATTAAT---TTTTTAAGGGAATTGATTTTTTGTTCAAACTTA---ATTCTT------TTAAGATTTTTTGGAGTGACTTTTTTTGGT---TTGCTGATATTCTCTTCTGTTATTTTT------ACAATACTATTGATC---------------------------------------ACTAAAATGCTTTTCGGA------AAA------------AAGAGTTTTTTT---GGATTTTCTAAG------ATT---AATTTACGCCTTGAT---------------------------------------TTTGAGTTCTTC---TTTATTTTTTCGTCCATT------ATTTTTTTTCCT---------CTTTTGTTTTACTTTTTTAGT------------------------------------------------------------------------------------------------
>Z344
------------------------------------------------ATTTGGGTAGTGGGAGCATTG------------------ATATTTCTTTCTAGTTGT---------------------------------------------------------------------------------AAGTCTTTTTTT------------------------------------TTTTTTTCAACTCTATTTTTTTTAGACTCA---TTTAGATTGTGC------ATAACTTTATTATTACCTATGTTATTATACTTGTTTTGATTTTTTCCCAATCCTTTTTTG---GATGAAAAAAGAACTTTTAAGGGGTGGGTGTATTTTAGT---TCTATT------GTT------------------------TTTTTT------------TTGTTT---------------------------------------------------------------------------------------------------------------------------GGTACT---------------TTTATG---------GCTCTGGATCCCTTTTTCTTTCTAATTTCATTT---GAGCTTTGCGTATTTCCAATGATATACGTA------------------TTTTTATTATTTTCTAAAGATTCTGATAAATTAGATTCTGTTTTGTTTATAATATTGATAAATCTA---TTCGGCTCTATTCCTTTCATG---TGG------------TATGTCTCTATT------------------------TGGTTTACTACA---------GATAATTTTGGATACGCAGTT---TTAGTT------------------------GAATCT------TTCTCAGATTAT---ATTGTTTTTATTAGCTTT------------------TGTTTGCTT---TTGGTTGTAAAGTTCCCTATTTTTATAGGACATGTTTGATTGACTAAAGCTCATGTTAGGGGGTCAGGATTCTGCTCGATG---ATTCTAGCTAGTGTAATGCTTAAGTTAGGGACGTTCGGACTCTTTAAGTTTGTAAAGCTCTTTCAC------AAG---CTTAGACTA---AAATTTAGTGTAAGTTTAGCTGCTCTTTGCTTAATT------GGAAGCATTTATTTTTTGTTA---------------AGGATAGTGCGAGGATTGGATGGAAAACTTTTAGTGGCTAGATCTTCTGTTGTTCACATGGCATCAATCATTCCA---GCTACTTGTATATTTGCTGCTTCA---GGCGTTCTTTCTAGTATTTTCATAATAATAGGTCATGGATTTATTTCGTTTATTTTATTTATACTTGTTTCTTTAATCTACGAGAACAGGCACTCTCGGTCTATGGATGCTAATAAGAGG------------CTTGAATCCGTTAGAAAAACTTTTATACTAATCTTTTTTGTG---------TTTTTATTTCTTAATCTTGGATTACCCCCTTTTATAAGT---TTTGTAAGTGAATTATTTTTTTGTTTGTTTTAC---TTTGAA------TTAGCTACACTTTTATTCTTACTATTTTGC---CTAGTTATGCTTATTTCTATTCTTTAT------GTCATATTTTTTACT---------------------------------------TATAGGTTCTTGTTTGGA------AAA------------AAAGAGCTTAATCATTATTTATTTATT------------------GATGTCAAT---------------------------------------TTTATGACGTGA---TGTTTTTTTATTATTGGGTGATTTGTATTTTCTCCA---------ATGATTTTT------------------------------------------------------------------------------------------------------------
>Z343
---------ATCAGGGTTTATAACCGACTATTTTTAAGCTTTTTAATGATGTGAATCTTTTGTCTTATA------------------TTCCCTTTTTTATTGATT---------------------------------------------------------------------------------AAGGATAAAATT------------------------------------TTTGTCAGGCAAAATTTTTTGCTAGATGAT---TTAAGTATGTGT------ATATTTGTTATGGCTCCTTGTATTGTGTACTTAATATATAACATACCCAACAGCTATTTA---AAT---TTATCGTATTTT------TACAGTTTTAACAGA---AGAATT------GTC---------------GTAGCTTTGTTTTTT------------TTATTT---------------------------------------------------------------------------------------------------------------------------ATAACG---------------TTTATT---------TTAAAAACACCAATATTGTTTCTCACGTCGTAT---GAACTATGCGTCGTCCCTGTGATATATTTT------------------TTAATTGGCATATCCAAGGAAGCAGATAAAATTGAGTCTTTCATTTTTATGCTTTTTATGAATATA---GCAGGATCTATTCTCTTTATAATCTTT------------TACAGTCATTTT------------------------AAATTTTCCGAAAACTCTTTGGATAATTTT---------------TTAAAG------------------------TTTTAT------TTTTATGAGTTA---GAAGTTTTTGCATGCATG------------------AGAATCCTA---CTGTTAACAAAATTCCCGATTTTTATACTTCATATATGGCTATTCAAAGCGCACGTGTCAGGGTCCGGTATTTGCTCAATA---ATTCTGGCTAGAGTTCTCTTAAAGTTAGGGACTTTTGGATTTCTGAAATGATGTGTATTCTTTAAT------TTA---TTAATTTTT---GATTTTATAGACATTTTTACAGTATTTAGTTTGCTT------GGATGTTTTACAATTTTGATG---------------GGAATAATACGAAGGTTCGATTTAAAGCTGATAGTTGCGAGGTCCTCTATTGTCCATATGGCTTGTTTTCTACCT---TGTTTAGGGTTGTATTCTTCTACG---GGGGTCGTCAGAAGTGTGTATATGATGGTAGGTCACGGTTTAATTTCTTATTTATTATTTTTTATAGCTACAGTTAGTTACGAAATTAGCCATTCCCGAACTATAAGTCTAAGTAAATCG------------TTAGAGTCTATTAATAGTTCTTTATCTTTGGTTGTATTCATT---------TTATTTTTTCTTAATATAGGTGTCCCTCCCTTTGTCAGC---TTCGTTAGGGAAGTTATATTTATAACCTTTTTC---ATGAAG------TTTTCTTTTATTTCTGTATTTTTGTTTATT---ATTGTTATGATTGCTAGCATTTTATAT------CTAATGTATTTTTTG---------------------------------------TGCTTGACTATATTTGGG------AAA------------AAATCCATTTTTATGCAGAACCATTTA------------------AACCTCAGA---------------------------------------ATAATTTCCCTA---ATTGTTTTATCTATGAGGGGGTTTATCTTACTTCCT---------TTAATTGTT------------------------------------------------------------------------------------------------------------
>Z318
------------------------------------------ATGATAACATTGGGGTTCCCTCTTTCTTTTTTC------------TTTCTAGTTATATTGGCT---------------------------------------------------------------------------------AAGGATTCTTTT------------------------------------TTCCTCTCCTCTTTTTTCATAATAGATTCA---GTGGCTCTCTTT------CTCCTTTGCATCTTTCCCATAGTATCCACT---GTACTATTCTTC------CCCACTTTT---AATTTTAGGAGCTTTAAAGAAGGGAGAATTTTTCTTTTC---ATCTTT------TGT---------------TCAGTAGTTTTCTTT------------TTATCT---------------------------------------------------------------------------------------------------------------------------TTTTGT---------------TTTTCT---------TCTAATAATTCCTTTTTTTTTCTTGTTTTTCTG---GAAAATTGTGTTATACTGATATTCATTTGT------------------ATCCTAGTATTTTCCAAAGACCAGGATAAATTATCTTCCGCTTTGTTCATATTTGTTATAAATATA---TTTCCTTCTGTCTTGTTTATGCTG---------------TTTTGTAGTCAA------------------------CAC---CGCTCTCCCTTAGATTTTTCCTATTTCCGTGTCGAG---GAG---------------------------------------TCCGTAAGTTAT---ATTTGCCTACTTTGTTTT------------------CTTGGTTTA---TTAGTTAGCAAGCTTCCTCTTTTCTTATTTCATTTTTGGCTAACAAAAGCTCACGTTAGGGCTTCTGGTTGTGGCTCTATA---ATTCTTGCTAGTCTTCTTTTAAAGTTGGGTTCTATAGGCCTTATTAACTTTTATCATTTATTTCTA------GGG---CTGTGTTCT---CTTTTCAGAGGAATGACTTTTTCTCTGGTTTGTTGG------ACTAGTTTAACCCTCTTGTTG---------------GTTATGACCCGTTTTTTTGATTTAAAATATTTGGTGGCTTGTTCATCTATTATCCATATAAGGCCTCTATTCTGT---CTCGTGTTACAAGGGAGCCCTTTT---TCTATCTTGGGTTCATGCTATATACAGGTGGGGCACGGGTTAGTGTCCTTCTTTATTTTTTTTTTGATTACTTTAATTTATGAGTCTTCTTACCATCGTTCTCTAGACTTAAATAAGGGG------------ATGGGCTCTAAATCTCCCTTAATTCTATTTTTTATTTTTTCT---------TTCTTTATCTTAAATATAGGGTTTCCACCTTTTTGCAGG---TTCCTTAGGGAGCTTATCTTTCTTTTTATTTTT---TTTGCG------ACGGATTCTCTGTTATTGTTTGCTCTTAGG---TTAACTCTTATCCCTAGTGGGATTTTT------TTTTTTATTCTTGTG---------------------------------------TCAAAAATAATTTTTGGA------AAA------------AAGATCAGGGTT---CCCTCTTCTTTT------TTC---AGTCCCTATCTAGTA---------------------------------------ACCTTTAACTAC---TCTTTTCTGGTAATCTTC------TTTTTCCTTCCA---------TTCATGTTTTTT---------------------------------------------------------------------------------------------------------
>Z296
---------------------------------------------ATGATTAGTTTTTTTCTCTTTTTTTTA---------------AGTTTCCTTGTTTCTTTA---------------------------------------------------------------------------------AAAGAGGAGCAT------------------------------------ATTTTTTGTGAATCAATTTGTTTGGAATCT---TGCATTATTTTC------ATAACTATGATTTTCCCCTTAGTTTATATT---TTTATTCACATC------TCTTTTTAC---AATAGCGGCAGTTATACAGAACATGGGTATTATAAATTA---AGTTTT------TTT---------------TTTTTTTTTTTTTTT------------CTTTAT---------------------------------------------------------------------------------------------------------------------------TTATGT---------------TTTTTG---------AGAATTTCTAGTTTTATTTTTCTTTTAACTATG---GAGATGCTTTCTTTTTTGATGATTTTTTTT------------------ATTTTTAATTTTTCTAAAGAGATAGACAAAATTTCTTCTTCTATTTTTATATTTTTGATTAATATT---ATAGGTTCAATTCCCTTTATGTTC---------------TTT---------------------------------------------------------------------------------------------------------------------------------------------------------------------------------------------------CTTCCTATTTTCTTTTTTCATTTTTGATTGACTAAAGCCCATGTCAGAGCTTCAGGTCCTGGTTCTGTG---ATTCTTGCTAGGCTCATGCTTAAAATTGGTAGGATAGGGATATTCAAATGGGGAGGGGTTTTTAGG------TTT---TTATTTAAT---TTTGGATTGAATCTTTTTTTAAGGTTTTCTTTAATT------ATGAGATTATTAGTCTTGTTT---------------CTGATGAATCGATTTTTTGACTTAAAGTATTTAGTAGCTTGTTCTTCTATTGCCCATATGTCTTTAACATTTCCT---TTTTTTATTTTTGATTCTTGCTCT---AGAACTTTTAGCTCTATTCTAATGAGAGTCAGGCATGGGGTGACCTCTTGCTTAGTTTTTTTTTTGGTTAGTTTCCTTTACGAAGTTAACCAAGATCGATCTATTTGCTCCAATAAGAGG------------TTGGAATCTCAGTCTTATCTTTTATCTTTATCTGTTGTAGTT---------TGAATAATTTTAAATTTAGGATTTCCTCCCTTTCTTAGG---TTTATTAGGGAGCTTGTTTTCTTATACTCTTTA---AATGAA------ATTTTTTTTATTTTTAGATTAATTTTTCTC---TTAAGATTTTTATTTTCAGGATTATAT------TTTATTAATCTTTTA---------------------------------------ATTATTATAGTTTTTTTT------AAA------------AAAAATTCTCTG---TCTATTGATGCC---------------------CCCCTT---------------------------------------GGTGTATTATCT---CTT---TGTTCAATTTTA------GGGTTTTTTTCA---------TTTTCTTCCTTAAGATTTTTCTTTTTT------------------------------------------------------------------------------------------
>Xenillus_tegeocranus
------------------------------ATGAAGTTTTATTTTTTGTTGGTATTTGTGTTTTTTTTTGGGTTTTTTGATTTTTTGAACTTTTTTTTGCTTCTC---------CTT---TTTTTGGTA---------------TTTTTTTTATTT------------------------TTTATGGGT---CCATTT------------------------------------GGATTTTTTGGATTATTCTTTTTTGATTGG---CTGAGCTTTTTT------TTGGTTTTTTTGGTAGTAACTTTGTTTTTG---TTATGTTTCCTCTCAGAGGTT---ATTAACAAGTGGGGTAATTTTAATTTTGTTTTTTATGGGGAGCTT---TTGTTT------------------------TTTATATTTGTTTTG------------ATGATT---------------------------------------------------------------------------------------------------------------------------TTTAGC---------------TTTTGT---------TGTTTGAATTTGATTTTGTTTTATTTTTGTTTT---GAATTTATTTTTGTTTTGATATTTATTTTT------------------TTGATAGGTTGGGGGTTGAGGCCTGAGCGGGTGCAAGCTTCTTTTTATATGGTTTTTTATACTTTG---CTTGTTTCTTTTCCGTTTTTGGGGTTT------TTGGTG---------------------------------TCTTTT---TATTTTATGTTTTTCAGTATAAGAATTTTTTTATTTGTGGAGTTG---------------------------------------GGTAGATTT---TGGTGGTGCTTTTTTTTG------------------------CTGGTTTTTTTGGTTAAATTACCTGTTTATGGAGTTCATTTGTGGTTGCCTAAGGCTCATGTGGAAGCTCCTGTTTCAGGGTCTATG---GTGTTGGCAGGGGTTCTTTTGAAGTTGGGGGGATATGGTCTTTATCGGTTTTCTTTTTTTCTTCCGATTGGATTGGGGATC------------CACGAGTTTTTTTTGGTTAGTCTGGGGGTATTT------GGTTCTTTGTATAGCTGTTTT---------------TTCTGTTTACGTCAGGTTGATTTAAAATCTTTTGTGGCTTATTCTTCTGTGTGTCATATGGGAGTGGGGCTGGCT---GGGTTATACAGCCTTAGGAACTTG---GGTGTAGGGGGAATGGTGTTAATGTTATTAGGGCATGGTTTTTGTTCTTCTTGTTTGTTTTATGTTATTTACGTTTTGTATGAACGGTACCATTCTCGTAGTTTAGTGATTTTGAAGGGA------------TCTTGTTTTTTAATTCCTTTAATTGGATTGATTTGGTTTTTT---------TTTTCTGTTCTTAATATGGGAGTACCCCCTTTTTTATCT---TTTTTTTCTGAGGTTTCTATTTTAATTTCCTTGATGTCC---------TTGGATTGTTTTTTGATTGGG---TTAATTGGTGTTATTTTGTTTTTGGGGGGGGTCTAT------GGAATTTATTTTTTT---------------------------------------GTTTCTTCTATACATGGA------GTTGGGTTT---TTGGGGGGGTACGAGTATGGTCTTGGCTTG---CGGGAG---------------------------------------------------------TTTTTGGTTTTTTGGGGGCATTTTTTTCCTTTGTTTTGGGTATTAATTAATATTAGT---TATTTCTTTGGT---------------------------------------------------------------------------------------------------------
>Walchia_hayashii
---------------------------ATGGAACTTATTATTTTTTTTGGAGTT------TTTATGAAGTTATTAAACAAA---------------ATT---TAC---------------------------------------TCTTTGATTCTTACTTTAGGATTTTTTTTGGGAGTTCTTCTTTTAAGTTTTACA------------------------------------AAGGAAAGAGTCTTTTTTCAATTAGATGTT---TTTAGTTGGTGTTTATCTTTA------TTAAGAATTTTTATTTTTATT---TTGATTATATTAGCTACTTTT---GGTGAG------------------------------TCTTTTTTG---TTTCAT------------------------TTATTATTAGGATTT------------TTGTTG---------------------------------------------------------------------------------------------------------------------------TTTACT---------------TTTATA---------ATTAGGAATTTATTTTTATTTTTTGTTTTTTTT---GAATGAACTGTCTTTCCTACATTTTTTTTA------------------ATTTTAGGATTTGGATTTAATATAGGACGTTTACAAGCCTCTTTGTTTTTTTTATTTTATACTTTA---ACTTTTTCTTTACCATTTTTATTTTTT------GTTTTGAATTTA------------------------------TATTTTTTAGAAGGAGGGTTAAGAATA---------TTTTTT------TTA------------------------GGCTTTGTTGAAATTTCTTTTATT---TGAGGATTATGCATTTTA------------------------TTAGTTTTTTCTTCTAAATTACCTGTATATTTTCTTCATTTATGATTACCTAAGGCTCATGTAGAAGCTCCGTTGGGTGGGTCAATG---GTTTTAGCTGCTGTTTTATTAAAGTTAGGTTCTTATGGTGTTATCCGTATAGTTTTCCTTTTTTTTTGATTAATT---AAACCTTATGTT---------AAAATTGGGTTTTCTTTAGGTTTAATT------GGAGGTCTAATTGCTGGTCTT---------------TCTTGTTATTCTCAAGTTGATTTAAAACGAATAGTAGCCTTTATGTCAGTTTCTCATATAGGTTTAATGTTTTCT---GGGATATTATCTTTTTTTTACAGA---GGTTATATCGGAAGTTTAATATTCATAATTTCTCATGGATTGATTTCTTCTGGTTTGTTTTTTATGGTAAATTTTTTTTATCAGCGATTTTTTTCTCGTAGAATTTTAAAGTTAAAAGGA------------GGAATAAGTTTTTTGTCTTATGTTTCTTTTTTTTCTTTTTTA---------TTATTAGCTGGAAATTTAGCTTTACCTCCTACCTTAAGT---TTTATATCTGAGGTTCATTTAATTTGGTCTTTAGTGTCT---------TTTTCTTTAATTAGTTCTTTA---TTTATTTTTTTACTTGTTATTGTAGGTAGATCTTAC------ACTGTGCATTTATAT---------------------------------------GTCTCTATGTTTCATGGA------AATGATTTT---TTGTTGGGGATTGGAATTTCTGGAAGAGTT---CAAGAG---------------------------------------------------------ATTTCTTCTTTGTTTTTTCATTTTTTGCCCTTATTTGTTTTGGTTATTTGTTTAAAT------------------------------------------------------------------------------------------------------------------------
>Vittacus_cannabus_HEN44
---------------------------------------------ATGATTAGTGTTTTTTTATTTTTTTCT---------------ACTTTCCTTCTTTCCTGT---------------------------------------------------------------------------------AAAAATAACTTT------------------------------------ATTCATTTTAAGTTTTTTTATTTTGACCTC---CATTCAATTTTT------ATGATGATAATTTTCTTTTTAGTTATTTTA---ATCATCTTTATA------TCCTACTTC---AACTCTTCTAATTTTAAAGACTTATATTTTTTTTCTATT---GTTTTC------TCA---------------TTTTTCTTTTTTTTT------------ATTTTT---------------------------------------------------------------------------------------------------------------------------TTTTGT---------------TTTAGA---------ACTTGTAGAAGATTTTTGTTCCTTCTTAGTTTA---GAAATATGCGCTTTCTTAATGATTTTTTTC------------------ATTTTTAATTACGCTAAAGATTACGATAAGATCTCCTCCTCTATTTTCATATTTTGTATAAATATT---GTTGGTTCAATCCCCTTCATGATT---------------TTTTGTTGGTCT------------------------TGC---CCTCTTGATTTCTTCTCTGGTGGAAATACTTTT---------AAT------------------------TCATTT------TCA---TCTTAT---CTAGTCTTTATTTTTTTT------------------TCCCTAATT---TTGGCTTCTAAACTTCCTATCTTTATCTTCCACTTCTGGTTGACAAAAGCTCACGTCAGGGCCTCAGGTTCAGGTTCAATT---ATGCTTGCTAGGATTATATTAAAGATTGGTTCTGTAGGTTTAATAAAATGGGGTCCTATATTCAGT------TTT---ATATTTTCT---CTTTTTTCTAGAATAACTTTCAGATTTTTTTTAATA------TTAGGAATCTTCATGTTAGTT---------------GTAATAAACCGATTTTTCGACTTAAAATTTTTGGTAGCTTGTTCTTCAGTTTCCCATATATCTCTAACTTTTCCA---CTTCTTATTATAGATTCTTCTTCA---GGCTTATATTCCTCTCTTCTGATGATGGTAGGTCATGGGGTAGTATCTTGTGTTGTATTTTTTTTGGTGACTCTGTCCTATGAGAGATCCCAGAATCGTTCTATTTTTTCCAGTAAAAGA------------ATTGAATCTTATTCTTCGAGTTTCTCTCTAATTATTGTTTTA---------TGAATGATTTTAAATTTGGGTTTCCCCCCCTTTCCAAGA---TTCTTTAGGGAGCTGTTTTTTATTTGGTCTCTT---CATAGA------TTTTCCCCTTTTTTGTCTTCAATTTTCTTT---TTTTGCTTAATTATTTCAGGCATATTT------TTTGTTAACTTCATC---------------------------------------ATGATGCTTATTTTTTTC------AAA------------AAAAATTCATTT---ACTTGGACAAAC---------------------AGAATT---------------------------------------TTTTCTTGAATT---TCAAGATCGTCTATATTC------ATAGTTTTATCC---------TTTGGATCAATT---ATTTTTTTCTTCAAC---------------------------------------------------------------------------------------
>Vitex_agnus-castus_L._S152
---------------------------------------------ATGATTAGAGGGTTTTTATTTTTTTTA---------------GGATTCCCTATAGCTTTA---------------------------------------------------------------------------------AAAGATATTAAA------------------------------------GTCTTTTCTAAATTTTTTTATATGGACGTT---CCTACTATTTTT------ATATTAATACTTTTTCCTTTAATCTTTTAC---GTAATCTTTTTA------GGAATTTTT---ATTGGTGGGTCTAAAGCAGATATGATAAAATTTAAAAAA---ATTTTT------TTT---------------TTTTTTTTTTTTTTC------------TTATTT---------------------------------------------------------------------------------------------------------------------------TTATGT---------------TTTTCC---------TCCTCTTCTAGAATTTTATTCTTGTTCTTTTTA---GAAATATGCGCTTGTTTCATGATTTTTTTC------------------ATTTTCAATTTTGGTAAGGACTCAGACAAAATTTCTTCATGCATTTTTATATTTCTTACCAACGTT---TCGGGGTCTATTCCTTTCATATAT---------------TTTTGTTTTTTT------------------------TAT---CCT---------TTTATGGCTGGTTTACATTTCGGA---TTAAAA------------------------TCTTGT------TCT---AGTATT---TTTGTTTTTGGTGGGTTC------------------ATTCTTCTT---CTAGCTTCTAAATTACCAATGTTTGTATTACATTTTTGGCTTACCAAAGCACATGTCAGGGCTTCTGGGGCTGGGTCAATA---ATCCTAGCCAGATTAATGTTAAAAATTGGATGTATGGGGTTGTATAAGTGGGGGTCTTTTTTTAGG------TTT---ATCTTTTTC---CCATTTCTAACTTACCTTCTTTCATATCTACTTGTT------ACAGGAACTTTGATCCTTTTT---------------TTTATAAATCGATATTTTGATCTTAAATACCTAGTAGCATGTTCTTCTATTTCTCACATGAGTTTAGTTCTTCCA---TTTTTTTTAGCTAGGAATCCCCTT---ATAAGTTACTCTTCTATTCTAATGATGGTAGGCCATGGAGTAACTTCCTGCATATTATTTTTCCTGGTAACCGTGTTGTATGAGTATACTCAGGATCGCTCCGTTATTTCTTCTAAAAGA------------GTGGAGTCGCTCTCATATACTTTTTCTTCTGTTTTAGTACTG---------TGGCTAATTTGTAACTTAGGTTTTCCCCCCTTAATTAGA---TTTATTAGAGAGATAGTTTTCACTCTCTGTCTT---ATAGAA------ATTTCTTTTACTTACAGGGTTTTTTTTATA---TTGATATTAATCATTTCGGGGCTTTAT------TTTATTAATGTAGTC---------------------------------------TCAAATATTTTATTTTTT------AAA------------AAAGATTCTTGA------GTTCGCGGT---------------------ATTGGT---------------------------------------ATAATTAAAACT---ACTTCTATTTCTTTATTT------TCATTTGTTTCT---------TTCTTGTCTCTA---TGCTTAATCTTT------------------------------------------------------------------------------------------
>Vasates_sp.nov._Z327
------------------------------------------ATAATGACAAGTAGTTTAATTTTATTCCTTCCC---------------ATCCTAACGCTGCCC---------------------------------------------------------------------------------AAAAGATGTTTA------------------------------------ATGTTTTCCCAGTATCTCTTTTTATCTATA---AGTTTTCTTTTT------CTACTTTCTATTTTTTTCCTTTTTTTTTTG---AAAATTTTGGTG------ATCAAGCTT---AATTTTTTTAGGAAGTTGGAAAATTTTATTTTCCTCTCC---TGCTTT------TCC---------------CTAGTTCTTACCTTT------------TTGACA---------------------------------------------------------------------------------------------------------------------------CTCTGT---------------TTTTGC---------TCCTCCACCCCTTTCTTTTTCTTAGTTTGGTTA---GAAATATGTGTCTTCTTTATGGTTTTTTTG------------------ATTTACAGGTTCTCTAAGGATATAGACAAGATTTCTTCAACTCTTTTTATGTTCTTTATAAATATC---CTAGGTTCAGTCCCTTTTATAGGG---------------TTCATTTCGTCT------------------ACTTGGGGGAAAGGTATCAACCAGACTTGGTCTGATCTTAATTTTAAC---GTT---------------------------------------TGCCTAAGAGGG---GCCCTGGTGGCTTCTTGT------------------TGCTTACTT---TTTATTCTTAAGTTGCCTGTCTTTTTATTTCATTTTTGGTTAACTAAAGCCCATGTATCCGCATCAGGGCCTTTGTCCATG---ATTCTTGCAAGGATTATGCTAAAAATTGGTTCCATAGGCCTTTTCAAATTTAGCTTTCTGACATAT------TTT---TTTTCTGGT---AAATTTATTAGCTACATCGTTTCCTTCTCCTTATTC------TCATGTATTTTTTTCTGTTTC---------------CTGATAATTCATTCATTTGATTTTAAGTTTTTGGTAGCCTGCTCTTCTGTTTTACACATATCCTTATTGTTTCCA---CTTTGTTTAAGTGACAGAGCAGAA---GGGATGGCAGGGTCCCTGCTAATGATGGTAGGTCACGGGGTAGCCTCTCTTCTTTTATTCTTTTTTTTAACTCTTTTTTATGAATTCTACTCTTCTCGTTCTTCTGATGTTTCCAAGAAT------------TTAGAGTCAACATCTAAGTTTCTTATAAAGTGATTTTTTTTG---------TTTGTTCTAATTAACTTAGGTTTACCCCCTTTTATGACT---TTTTTCAGGGAGTTGTATACTTTCAGGTACTTG---GTAAGT------TATAGCAGGTGAAGGAGATGAAGGTTTGGC---CTAGTAATATTGTTGAGGCTTTTTTTT------TCAATTATGCTTCTT---------------------------------------TTAAAAGTCATGTTTGGG------AAG------------AAATCAGGCTCATCTGATTTAATAGAA---CAATGC---TTTCTTAGGTTGATT---------------------------------------TTGAAATTTTGTGGAATTTTTGTGCTTGGATTC------AGAGTTTTACTG---------TTCTACCTC------------------------------------------------------------------------------------------------------------
>Trombiculidae_sp4.
---------------------------ATGGGTTTTGCTTTTTGATTTTTGATTAGTTCTTTTATAGTTTTTTTGTGCGGAGAAGTTTTTTTAATTTTCTCTTTT---------------------------------------TCATTAATATTTATT---------TTTTTCGGTTGCTGGGGTTTGGGCCATTCT------------------------------------------------TTTTTTATTTTTGATTAT---GGGCTATTGGGACTCTCTTTAGTTGAGTTGAGAATTTTGATTATTTAT---TTAATTATTTTGATTGGAGTA---AGAAACTTTTGGGGGGGATTAGATTACATTTGATTTATTTTTAGT---TTTTAC------------------------TTTTTGTTTGGTTTT------------TTATTT---------------------------------------------------------------------------------------------------------------------------CTGGCT---------------TTTGGT---------GTCACTAGATGGTTTTCTCTATATTTTCTATTT---GAGTGCTGTATTCTCCCCACATTTTTTGTT------------------ATTATGGGTTGGGGTTTGGGGGATGGCCGTGTTCAAGCGTCTTTCTATTTTTTATTATATACTATA---TTTTTCTCTTTGCCTTTTTTTATGTTA------GTTTTTTTTATT------------------------------GAGGGGTTGGGGGGAAGTTTGTGTATAGGTCTACATTATTAT------TTT------------------------ATGATAAGAAGAATTTGATGTTTT---TCTGGGGTTTTCTCTTTC------------------------TTCATTTTTTTGACTAAACTGCCGGTCTTTTTTCTCCATGTCTGGTTGCCTAAGGCGCATGTTGAGGCTCCTTTAACAGGTTCAATA---ATTTTGGCTGGAGTTTTGCTTAAGCTAGGGGGTTACGGTTTTGTTCGTTTATTGGACTCTTACTACTATTTAGTT---TGCGACTATATC---------TCTTTCCTGTATTCTTTCGGCCTCTTT------AGTGGGGTTTTAGCTGGAGTT---------------TCCTGTTTTCGTCAAGTGGATATAAAACGATTGGTTGCTTTTATATCAATTTCTCACATAAGATTAATACTTTCG---GGTATTCTTAGCTTGACTGAGTTA---GGATTAGTCGGGTCTATCTTCTTTATAGTTGGTCATGGCTTAGTGTCTTCTGGCCTATTCGGTTGTGTAACTTATTTTTATGATCGTTTGGGCTCACGAAGAATTGCTGTTTTAAGGGGG------------GGGTTAAATATATTTTCATCTTTCGCTCTGTTGTTTTTTGCT---------CTTTGTGTTTTAAACTTATCATTTCCTCCCACAATGAAT---TTTTTCGCTGAACTTTTTGTAGTTTGGGGAATTTTGTTT---------TATTCATTTAGAAGTTTGTTT---TTCTTATTTTTAGTTGTTTTCTTGGGTTGTCTTGGA------ACAGTTCATTTGTAT---------------------------------------AGTACATTGACTCATGGA------ATCGATTTA---GAGGTTGTGGGGGGGGAAGATTTAAACATT---AGGTCT---------------------------------------------------------AGTCTTTACTTTTTTATTCATCTCGCTCCTTCAATTGTTTTCTTTTTTATTCTGCTT------------------------------------------------------------------------------------------------------------------------
>Trisetacus_ehmanni_Z341
ATGAACATAATAATAATAAAAACTTTAAAATTAAAGATAAGAAAAAAGTTTTGCTTCTCCACAATATTTATA---------------TTAGTTCCAATTTTAAGT---------------------------------------------------------------------------------AAAGATGAAACA------------------------------------CTCATATCATCAATTATTAGTATT---AAC---TTAACTTCTGGA------CTACTAGTGATTTTATGTATTTCGTTATTC---ATTGTTTCTTCTAGAGAAAAATTTAAT---TTA---ACAAAAAAATTTGAGAAAATAATGTTATTTACT---TTAAAT------ATT---------------TTACTATTTTCTATA------------TCTTCT---------------------------------------------------------------------------------------------------------------------------TTATCT---------------TTTTGC---------TCAGAAGACAAAATATTATTTTTTGTGGCATTC---GAAGTGTCAATTATTCCCATACTAGTTATA------------------GTATTCTTAATAAGTAAAAGTAAAGAAAAAGTAGAATCTTCTCTATACATAATAGTAATGAGAACA---AGAGGGTCAGTACCATTTTTATTG---------------TACATCTCTAAA------------------------------GAAAACCAAACGTTAAATTCACTTATTTTAGAAATCTCTAATATA------------------------GAACAAAAAAAAATATCTGAAACA---TTATTTATAATTAGTATA------------------ATTATAATT---TTATTAATCAAAATGCCTTTATTCTTTTTTCATATTTGGCTACCCAAGGCTCACGTAGAAGCTTCTACTTTAGGATCTATA---ATTTTAGCAGGTATTATACTAAAACTTGGTATCTCAGGATTATTAAAAAATCTAGACATTTTTTCA------GAG---AAATTAACA---AACGTAAAGCCTATTATTATAATGATTTCTTGGCTA------TCTATACTAGCCTGTATGACC---------------ATATCAATCCGAAGAAGGGACATCAAAAAAATAGCAGCAATTTCTTCTATTACTCATATAGGTATAACTTTAAAC---TCCATTATAACAATAAAAATTAAC---GGGATAATTGGAGGAATTATTATAAGAGTTACACACGGTCTAGTTTCATCTTCTATGTTTTTATTAATTGGGTGTATATACGAAAAAACTAGAAGTCGAAGAATCTTTTCCAATAAAAAT------------ATAGAAAGAATAGATAAACAAATAAGAATACTATGAGTATTT---------ACTATATTTATAAACGTAGGTATCCCACCAATAGGATCA---TTTTTAAGAGAAGTATTTATAATAATAACATTTTTTTGTTTA------AGA------AAATATATTTCCATTTTCATTATAACTTCAATATTTTTAATCAGATCTGTT------TGTATGATCTTTGTG---------------------------------------ACAAAAAGAATTTTTTCA------AAA------------ATTGAAAAAATAAGCAACATCTTTAAC---CCCATG---CCTATTTCTTTATTT------------------------------------------------------AACTTCATATCATTACTA------ACCTTTCTAAAC---------TTAGACGTAATTTACTACATT------------------------------------------------------------------------------------------------
>Trimeroptes_luanchuanensis_Z322
---------------------------------------------ATGATTTGATTTTTTTATTTATTTATTTTT------------AGTTTATTTATTAATTCT---------------------------------------------------------------------------------AAAAAAAATTTT------------------------------------TTTATCAATAAATATATTGAAATAAATTAT---GGTAATTTTATA------ATAATTAGTATTGTTTTAATTTCTATATTA---ATTATTTTTATA------TTTAAATTT---AATATAGAAAATTATAAAAGAAATAATATTTATAAATTT---CTTTTT------ATA---------------ATAATTTTTATTATA------------AATTTT---------------------------------------------------------------------------------------------------------------------------TTGGGT---------------TTTTTA---------ATTACAGATATAATTTTATTTTTGTTAGTACTA---GAGATATGTATATTTCCAATAACTTATTTA------------------ATTTTAAATTATTCTAAAGATAAAGATAAAATTTCAGCTATAATTTATATATTTAGAATTAATATA---TTAGGTTCTATTTTATTTATATAT---------------TTTACATTGAATTGTATAGTTTATAATATTAATAGA---ACTTTTTTATTTTATTTAAAGCCTTATTTTAATATAAAT------------------------------------------------------TAT---TTTGTTTATATTTTTTTT------------------ATTTTATTA---CTTGTTTCTAAATTACCTATGTTTATATTTCATTTTTGACTAACTAAAGCTCATGTAGCTTCTTCAGGGGCCGTTTCTATA---ATTTTAGCTAGACTTATATTAAAATTAGGTTCTTTTGGTTTATTTAAATTTATACCTATATTTTTA------ATT---TTATCAAAA---GAAATATTCAATATAATTGTAACTATTTCTATAATA------GGATATCTAATTTTTAGTTTA---------------ATTATGATTCGATTGTTTGATGTAAAATATATAGTAGCTTGTTCTTCAATTTTACATATATCTTTAATTTTACCA---TTTGTGATGATTTACACATATGAT---GGTGTAATTTCATCTATTATAATAATATCTAGACATGGAATTATTTCTTACTATTTATTTTATTTAGTTACTTTAAATTATGAGAAAAATTTAAGTCGAAGAAAAGAATTAATAAAATCT------------ATAGAATCTTCTGAAAAATGAATAACTTCAATAATTTTTATT---------TTTATATTCTTAAATTTAGGGATGCCTCCTTTTATCAGT---TTTTACAGAGAATTAATTTTTATAAAATTGTTA---TTAATT------AATTCTTTATTTATAAGGCTAATATTTATA---ATTTTAATAATTATATCAATTATATTT------GTTATATTTTATTTA---------------------------------------AGAAAAATTTTATTTGGT------AAA------------AAGTATCAATAT---GAAAAAAAAAAA------ATA---AACATAAATATGAAT---------------------------------------TTAAATTCTTTT---ATTATAATTTCAAGAATT------ATTTTTTTAACT---------TTTATTAAT------------------------------------------------------------------------------------------------------------
>Trematuridae_sp.
---------------------------------------ATATTAATTAATTTGTTTTTG---GTTATTTTTGGGGCTTTTTTTAATTTTTATATTATTAGC------------ATGTGTTTAATA------------------ATTTTGGTTTTTATTTTAAAATTTTTATCAGAGGAAGATTTTTCTTTTTTAGGA------------------------------------ATATTTTTAAGTTTAGACATAATTGGGTGA---TTAATGTGT---------------TTATTATCAATGTGG------------TTGGTCTTACTAATGCGAATATCAATAAAAACTTATCTTTTATGAGATAATTATAAGTATAATTTTTTT---GAAGTA------------------------ATAATATTATATTTT------------TTACTT---------------------------------------------------------------------------------------------------------------------------ATAAGC---------------TTTAGA---------TGATATAATATAATAGGATTTTATATTTTTTTT---GAGTCTGTTTTGGTTTTTATTTTATTGATT------------------ATTTTTTTTTGGGGTGGTACCCCTGAAAAGACACAAGCAGGTATATATATATTAATATATACTTTA---TTTGGCTCTTTACCTTTTTTAGTTATA------TTATTAATT---------------------------------------------------------------AATAATTTTTATGGAAGCTTA---CATTTTATATATTTAGATTGAGATTATATAAGAATAAGAGGTTTT---ATAGGAATATTTATATTA------------------------ATTGCTTTTTTAGTTAAATTTCCAATATTTTTGGTACACATATGGCTTCCAAAGGCTCACGTAGAGGCTCCTGTGGGGGGATCTATA---ATTTTGGCTGGAGTTTTATTGAAATTAGGGGGGTATGGATTTTTCCGCTTAATTAATATACTAAAAGAATGAATT---AGTTTATATGGAATTTTTTTG---------TTAGAGTTTAGAATTTTT------GGGGGTATAATTGTTGCTTTT---------------TTTTGTTTATGTCAGATTGATATTAAAATATTGATTGCCTATTCTTCTGTAAGACATATAAGTTTAGTGTTGGGG---GGTATTTTGTGTATGAGTTATTGA---GGAATAAGAGGAATATTAGTAATAATATTAGGACATGGTTTATGTTCTTCTTGTATGTTTTTTATAGCTAATTTATTTTATGATCGTGTTAAAAGACGTAATATAATAATATTAAAGGGT------------TTAGGGTATTTTAATGTGGGGGTTATAATTTTTTGGTTTATT---------GTATGTGCTGTTAATTTAGGACTGCCTTTAAGAATAAAT---TTTTTAGGTGAGGTTATATTAATAGTAGGTTTATTGAAA---------TATGATTTT---TTTAATTTAATACTTATAATAATAATATCTTTTTTAGGGGCTTGTTTT------TCTTTATACTTATTT---------------------------------------ATTCAAATTTTTCATGGT------AAATCATGG---TTTATTAGTTCTTTTATTGGTACTAGGATG---TTGGAA---------------------------------------------------------TTTAATATTTGTCTTTTACATGTCTTACCATTATTTTTATATGTTTTAAAGGGGGACATATTATTTTTATATTTTAATAGTTTA---------------------------------------------------------------------------------------------
>Tityus_serrulatus
---------------------------ATAACTTTAAGATTAATTTTAATAACTCTACCTTTA------------------AAAAAATGAAAATTGATTCTATTC---------TCACTATCAACTATATTA---CCTCTATCTTTTATTAAAATT---CCTTTACATTCTTCAACA---------TATATATAC---------------------------------------------TCTAACTTTTTAACAATAGATTTA---ATAACTTTCTGC------TTAATTTCTTTAAGAATTTTAATTACCACC---CTTATGTTACTTGCTTCAAGA---AATATTAAA---------ATTAATATTAATCTATTTACTTTTCTT---ATTATA------------------------ACACTTTTATTCTTT------------CTACTT---------------------------------------------------------------------------------------------------------------------------TTAACA---------------TTTTTA---------AGACCTAATATAATTTTATTCTACATCTCATTT---GAAACAACCATTATCCCTACATTTTTAATT------------------ATTACATATTGAGGAATTCAACCAGAACGATTATCCTCTACACTTTATTTAATCTTTTACACTTTA---GGAGCCTCAATTCCACTATTACTAATT------TTAATA---------------------------------------------------AAACTTAAT---------AATCAATTTATAACTTTATCTTTCTGAATAATAAGATAT---ATCCAACCCAATTTACCTTTTTTA---TGAATTTTAATTCTCTTA------------------------GGTGCTTTTCTAGTAAAACTTCCTATATTCATAATCCATTTATGGTTACCAAAAGCACACGTAGAAGCCCCTTTAGCAGGGTCAATA---ATTTTAGCCGCAGTACTTTTAAAATTAGGGGGATATGGTTTAATACGTATATTTCATCTTTTTTAT------------AAATCCCTAAACAAAATAATCCCTATTTTAATAAGAATCTCCCTAATA------GGAGGAATTATTACAGGAATC---------------CTTTGTATTATACAAACAGACATAAAAGCATTAGTTGCCTACTCATCTGTTTGTCACATAAGTCTCCTATTAGGA---GGAGCTATCACCTTAACACAATGA---GGAACCAGAGGGGCTATAAGCATAATAATTTCCCACGGATTATGTTCCTCTTCTATATTCCAATTAGTGACACTACTTTATTCCTCTACCCACACTCGAAGATTAATCTTAACACGAGGA------------ATATTGTCATTATTTCCTTCTCTAATTCTATGATGATTCTTA---------ATAAGCGCTAATAACATAGCAGCTCCACCCTCAATAAAT---TTATTTAGAGAAATCTCATTATTAATAGGACTTTTATCT---------TGAAGATATCTCATCTTAATC---CCATTTATGATAATTTCTTTTATCTCTGCTTCCTAT------TCACTAATTTTATTT---------------------------------------TCAACAACTAGTCATGGA------CTACCTTTG---ATAAACTCTCCACAGTGTAACTTCTACCCT---CGAGAT---------------------------------------------------------TACCTTTCAATTTTTCTCCATTGACTACCTCTTAATATTTTAATTATTAAAATAGATTTAATAATAATATGACCT------------------------------------------------------------------------------------------------------
>Tetra_suspensae_SD22
------------------------------------------------ATTATAATACCTGTTACTTGTTCT---------------TCTTTATTTTTGTTAACC---------------------------------------------------------------------------------AAAGAAAAGACT------------------------------------TTTTTTAGGGTAGATTTTTTTCTTGAAGAA---AGTTTAATCTTT------ATAGTTTTTATTTTCCCTGTAGTTTTTTAT---TTGTGTGTGGGG------GGTTTTCAT---TGTCTGATAAGAACCAAATATAACAAATTTAATACTCTA---TTCTTC------TTT---------------TTAATCGTTTTTTTC------------CTATCT---------------------------------------------------------------------------------------------------------------------------ATGAGA---------------TTTTTG---------TCTGTTAGAGAGTTTATATTCCTTCTTTATCTT---GAAAGTTGCGTTATTTCTATGATTCTTTTT------------------ATTTTCTGGTTTTCCAAAGAACAAGATAAAGTATCTTCTACTATTTTTATATTTTTTCTAAATATT---CTACCTTCTACTATCTTTATGTAC---------------TTCTGC---------------------------------TCTTTAGGAGGTTCTAGGTGGTCTCTTGGAAATTTTTTT---ACT---------------------------------------TTTATTAGAGCC---CCTTTTTTTCTATTCTTT------------------TTGAGTTTG---TTAGTTTCAAAACTTCCTATTTTTCTTTTTCATTTTTGGTTGACGAAAGCCCATGTAAGAGCCTCAGGTCCCGGTTCTATA---ATTTTAGCTAGTCTACTCCTTAAGATTGGTTGTGTAGGTCTATATAAGTTCTCTTGTATTTTTCTTAAG---------ATTTCCAAA---CTTTTTTTAAGTTTAACTCTATCTATTTGTGTTATT------GGGGGATTTCTTATTTTACTT---------------TCTATCTTCCGATTTTTAGATATAAAATTTATAGTAGCTTGTTCTTCAATTGTTCATATATCTCCTATTTTTCCT---TTCTTACTAAAAAGAGATAGAATT---TGTATTTTTTCTTGCTTTTTAATGATAGTAGGGCATGGTTTGCTATCTTACTTTATTTTCTTTCTCGTGAGGATTGTTTATGAATTTTCTCAAAATAAAAGTTCTTCTTTTAATAAAGGT------------TTAGAATCCGTTAGTCTTAATATTTCTTTATTTTTATCTATT---------TTCTTTCTGATAAATTTAGGTTTTCCTCCTTTTATAAGC---TTTATTAGAGAAATTTTTTTTTCTACTCTATTC---TTAGAC------CATTCCTATTTAGGTTTTTTAATATTCATA---TGTAATCTTATAATGGGGGGCTTAGTT------TTTTTTATTATTTGT---------------------------------------TCTAACTTCATTTTTAGG------AAA------------AAAAGAAATTTT---ATCCTTACTGGG------TCT---ATAGTATGTTATCTT---------------------------------------TCTTGAGGAATT---TGTTATATTTTGATATTT------TCTCTCTTTATC---------TTCTTTTATCTTTGTTTCCGTAGT---------------------------------------------------------------------------------------------
>Tetraspinus_sp._HEN26
---------------------------------------ATAATGACTATTTATCCTTTTTATTCATTTTTA---------------TTAGTTTTTTTTATAATT---------------------------------------------------------------------------------AAAGATTTTATT------------------------------------TTTTTAGGCTTTCATTTTTATATAGATTCT---AGTCTTATACTT------ATAATTTTTATTTTTCCTTTGATTCTTTTT---CTAATTAAAATA------GTAAATTTT---AATTTTGTTGATTATAGGAATAAAATTCTTTATCTTTTT---CTTTTT------TAT---------------CTTGTTTGTTTTTTT------------TTAAGG---------------------------------------------------------------------------------------------------------------------------TTTTCT---------------TTTAAT---------TCTACAAATTCTTTTTTTTTTTTAATTTTTCTG---GAGAATTGTGTTATCTTTATGGTTTCTCTC------------------ATTTTTATGTATTCTAAAGATTTAGATAAGATTTCTTCCACTCTTTTTATGTTTTTTATTAATATT---TTTCCTTCTATTATATTTATGTAT---------------TTTTGCTACTGC------------------------TGG---GGGGAGAGGAGTTTTTGTCTCTTTTTTTTAACTCAA---GTT---------------------------------------TCTTCTGATATG---CTTTGTTATTTTTGTTTT------------------ATAGGGTTG---TTAGTTAGTAAATTGCCCCTTTTCTTTTTTCATTTTTGGTTGACTAAGGTCCATGTTAGGGCTTCTGGGTGTGGGTCTATG---ATTTTAGCTAGTCTCATATTAAAAATTGGTACGGTTGGACTTTATAAGTTTTATATAATTTTTTTA------AAT---AATTTTAAA---ATCTTTATCGCACCTTTCAGGGTGTTGACAGTTTTA------ACTAGCGTTTTCCTTTTAAGA---------------GTCATAACACGTTATTTTGATCTTAAATACTTAGTTGCTTGTTCTTCTATTATTCACATAGCTCCTATTTTTCCT---ATGTCTATTAGTGGTAGAAGAAGC---TCTTTTTTTTCCTGCTTTTTAATGATGGTTGGTCATGGATTAATTTCTTATTTTATCTTTTATTTGGTAAGTTTAGTCTATGAAGTCTCTTATAATCGTTCTTTAGATTTTAATAAAAGC------------TTATTTACTTTTTCTAAAGCTTTTATGGTTTTCTTTTTTTTT---------TTTTTCCTTATGAATTTAGGCTTTCCACCTTTTTCTAGA---TTAATCAGAGAATTAATTTTTTTTTATTTTTTT---TTTCAT------ATTAGTTCCTTTTTGTCCTTTTTCTTTTTT---CTTAGGCTCTTAGTAAGGGGTTTAGTT------TTTTTTTTTGTTGTA---------------------------------------TCTAAATCTCTTTTTGGA------AAA------------AAATCTTTATTT---AATATTCATTTT------TTT---AATATTAATAATTTT---------------------------------------TTATACTCCCTA---ATTTATCTTTTTTTTTTT------ATTTTACTTCCT---------TTCATTTATGTTTGTTCT---------------------------------------------------------------------------------------------------
>Tetra_sp.nov._Z400
---------------------------------------------ATGATAAGTAGTTTGATTTTATTTCTGCCC---------------ATTATGATGTTACCC---------------------------------------------------------------------------------AAAAGATGTTTA------------------------------------ATATTTTCCCAACACCTTCTATTATTTTCA---AGTTTTCTTTTT------TTAGTTTCTATTTTCTTCCTCTTTTTTTTG---AAAATTTTGGTA------ATCAAACTC---AATTTTTTTAGGAAGTTAGAAAATTCCACTTTTCTTTCT---TGTTTC------TCT---------------ATAGTTCTTATTTTT------------TTGGCA---------------------------------------------------------------------------------------------------------------------------CTCTGT---------------TTTTGT---------TCTTCCACCCCCTTTTTCTTTTTAATTTGATTA---GAGATATGCGTCTTTTTTATGGTTTTTTTG------------------ATCTACAGGTTTTCCAAAGATATGGATAAGATTTCTTCGACTCTTTTTATGTTCTTCATAAATATC---CTAGGTTCAGTTCCTTTTATAGGT---------------TTCATTTCAGTT------------------ACTTGAAGGAAAAGTATTAATCAGATTTGGTCAGATTTTAATTTTAAT---GTC---------------------------------------TGCTTAAGAGGG---ACTCTGGTGGCTTCTTGT------------------TGCTTACTA---TTTATTCTTAAGCTACCTATTTTTTTATTTCATTTTTGGTTAACCAAAGCCCATGTATCTGCATCAGGGCCTTTGTCTATG---ATTCTTGCTAGGATTATGTTAAAAATTGGTTCCATAGGTCTTTTCAAATTTAGCTTCTTGACATAT------TAC---TCTTCTGTT---AAATTTATTCATTACATTGTTTCCTTCTCTTTAGTT------TCATGCATTTTCTTTTGTTTC---------------TTGATAATTCATTCATTTGATTTTAAGTTTTTGGTAGCTTGCTCTTCCGTTTTACACATATCTCTACTATTTCCA---CTTTGTTTAAGTGATAGAGCAGAA---GGAATGGTAGGGTCCTTATTAATGATGGTAGGTCATGGGGTAGCTTCTCTTCTGTTATTCTTTTTTTTAACCCTTCTTTATGAATTCTACTCTTCCCGTTCTTCTGATGTCTCCAAAAAT------------TTAGAGTCAACATCTAAGTTCTTTATAAAATGATTTTTTTTG---------TTTGTTCTGATTAATTTAGGTTTGCCACCTTTTATAACT---TTTTTTAGGGAGTTGTATACTTTTAGGTACTTA---GTAAGT------TTTAGTAGGTGAAGGAGGTGGACATTCGGT---TTAGTGATATTGTTGAGGTTATTTTTT------TCAATTATGCTTCTT---------------------------------------TTAAAAGTCATGTTTGGA------AAG------------AAATCAGGTTCATCTGATTTAATAGAG---CAATGC---TTTCTTAGGTTGATT---------------------------------------CTGAAATTTTGTGGAATTTTTGTACTTGGATTT------AGGGTTTTTCTG---------TTCTACCTC------------------------------------------------------------------------------------------------------------
>Tetra_sp.nov._Z284
------------------ATTTTCTTTTTACTGTTTAGATTAATGATGATAATACCTTTGGTCAGGATATTT---------------TTTTTTTTTTTTCTGCCT---------------------------------------------------------------------------------AAGGATTTATTG------------------------------------TTTTTCAGAGCATTAGTTTCTTTAGATTCT---AGCTTAATTCTA------ATAAGGTTAGTGTTTCCCTTAGTTTTATTT---TTGATTTGGGTT------GTAAGATTT---AATTTTGTTTATTCAAAGGAGAAAATTTTATTTTTTAGT---ATTTTC------AGG---------------TTTGTTTGTTTTTTT------------CTTTTT---------------------------------------------------------------------------------------------------------------------------TTTTGT---------------TTTAAT---------TCCCTAACAACTATTATGTTTCTTATTTTTTTA---GAAAATTCTGTGATCTTTATAATATGTTTA------------------ATTTTTTGGTTTTCTAAAGATTTAGATAAGGTCTCTTCCACTTTTTTTATGTTTTTCATTAATATT---TTTCCTTCAATTTTGTTTATATAT---------------TTTTGTTTGGCT------------------------TGG---AGGGGGAGAATTTTAATTTTCTCTTTTGGAATGGAG---GAA---------------------------------------GCTAGTAATTTT---TATTGTTTTATTTGTTTT------------------ACAGGCTTG---TTGGTTAGAAAGCTCCCACTTTTTTTTTTTCATTTTTGATTGACTAAAGCTCATGTGAGAGCTTCTGGTTGTGGGTCTATG---ATTTTAGCCAGACTTTTACTAAAAATTGGGACTATCGGATTTTATAAGTTCCATATAATTTTTTTTTTCCTTTCA---AATTTC---------TTAATAAGATTTAATGTTATTTTAGTAATTTTT------ACTAGTTTATTTTTGCTGATG---------------ATTATAATTCGATTTTTTGATTTAAAATATTTGGTTGCTTGTTCTTCCATTATCCACATAGCTCCTATTTTCCCT---TTAGGCTTATCGGGGGGTTCTGGC---TCGGTTTATGCTTGCGTTTTGATAATAGTAGGGCATGGATTGATTTCTTATTTTATCTTTTATTTGGTCAGAATTTTGTATGAGGTTAGTTACAATCGTTCTGTGGATTATAATAAGAGT------------CTGTCTTCTATCTCTAAAACTTTCGTTTTTTTTTTTTTTCTT---------TTCTTCTTAATAAATATAGGGTTCCCTCCTTTTTGTTCT---TTTTTAACTGAGTTGTATTTTTTTTTCTTTTTT---TTCAGT------TTTAGTATAATTTCTCTTTTTTTCTTTTCA---ATTAGGTTAGCTTTAAGGGGTTTAATC------TTCTTCTTTGTTGCT---------------------------------------TCTAAAGTTATTTTTGGT------AAG------------AAACTTTTTTAT---AATATTTTTAGT------TTT---AATTTTAATGGGGTT---------------------------------------ATTTTTTGCAAT---TTATACCTTTTATATTTT------ATTTTGTTGCCT---------TTT------------------------------------------------------------------------------------------------------------------
>Tetra_sp.nov._CA43
---------------------------------ATGGGGATTTTAATGATTAGGTGTCTACTTCTTTTTCCC---------------TCCCTCTTTCCAGGGTTT---------------------------------------------------------------------------------CCCAAAGAATTT------------------------------------ATTTCCTTTAGCAGCATTTTCCAAGTCGATATAATTTTCATCTTT------ATACTTAGTATTTTTCCTATCATTCTTCAC---AGAATTTTAAGG------GCCCTATTC---AATTATAGCTCAGAAAAGGATAATTTGATATACTTTTCA---ATTTTT------CTT---------------TTTGTTTTTTTTTTT------------CTATTT---------------------------------------------------------------------------------------------------------------------------AGTAGT---------------TTCTCC---------TCTGTCAATCCTCTTCTATTTCTCACTTTCTTG---GAAACTTGCGTCATTTTCATAATAATTTTA------------------ATTTTGGTCTTTTCCAAAGATCAGGACAAGGTATCTTCAGTATTTTTCATGTTTCTCATTAACATT---TTTGGTTCAATTCCATTTATGTTT---------------TTCAGG------------------------------GTA---TGGGGGGAATCCTTTTTTTCAATATATATATTCCTC---TTTCAG------------------------AATATT------CAC---AGAATT---TTCTTATTTTTCTGTTTT------------------TGTTCAATT---TTAGCTTCTAAAATTCCAGTATTTTTAGCACATTTTTGGCTCACTAAAGCTCATGTTAGAGCTAGGGGGTCTGGTAGGATG---GTTCTGGCAAGTCTTATGCTAAAAATCGGTTGTATGGGGTTGGTTAAATTCAGGTACTTCTTCTTC------TCT---ATTTTTTTAGGACCCCTTTTTTCTTCCTTTATAAACTTTAGAATTTTG------ACGTCGTTTATTTTAATTTTT---------------ATTATAAATCGTTTCTTCGATCTAAAGTATGTAGTCGCTTGTTCTTCTATTGTTCACATGTCCCTCCTTTTACCC---TTTTTCTGTTTTGGTTCCAGACTA---AGAGTCTTCTCCGGGGTTTTGATGATGGTAGGTCATGGGCTGATCTCTTGCTTTGTTTTTATGCTTATCAGTATCCTTTATGAACTCAGGCTAAATCGTTCTTCGGAATCTAACAAAGGA------------GTTGAGGCCTCTAGGAAGGTTTTTCTCTTGTTTTTATTTTTC---------TTTTTTTTAATAAATTTAGGTTTTCCTCCTTTTATTTCA---TTCGTTAGAGAGTTAGGTTCTACTTGTTTTTTA---ATGGGT------CTAAGATTTTTCTCCCTTCTGGTCTTCTGC---TTGGTATTAATTCTTTCTGGGAAAATG------TTTATTTCTATTTGC---------------------------------------TTTAATTTCATGTTTGGC------AAG------------AAGTCCCAATTA---AGATGCTCATCT------TTT---AGAGTGCTCTTGCCC---------------------------------------TTCTTGTTCTTT---GTCTATTTTTTGTTTTTC------TTCTTTCTGTCC---------TTTCTT---------------------------------------------------------------------------------------------------------------
>Tetra_qingyuanensis_Z333
------------------------------------------------ATGAATAGATTTTTTATTTTTCCCCTT------------CTAATTTTGTGTTCTTGT---------------------------------------------------------------------------------AAATCCGCTACC------------------------------------TTTTTTTGTTCTACTTATTTATTTTTAGAT---AGGGTTCTGTTT------TTTTTGAGGATCTTTACATTAGTTTACTAT---ATTATCTCCCTA------GTTCGTTTT---AATTTCAGCCAAATGGTAGACAAATATTTCTATTACTTG---GGATTT------TTT---------------GTGGTTTTCGTTAGC------------TTATAC---------------------------------------------------------------------------------------------------------------------------TTTTGC---------------TTTAGC---------TCTTGTACTTCACTCATTTTCTTGTTTTGGTTA---GAAATGTGTGTTTTCTCTATAATTTTCCTT------------------ATTTTTTCTTTTTCCAAAGAGGTGGATAAAGTTTCTTCTACTCTTTTTATATTTCTTTTAAATATT---TTGGGCTCGATTCCTTTTATAGGG---------------TTTTGTTATTTT------------------TTTAACTATAGATTAGAAAATTTGCACTGAAGTGTCTTTTTCTGTGGG---AAT---------------------------------------TGCCTAAGTTGG---AGTACCATGGTCTTTTTA------------------ATGCTCATC---TTATTAATTAAACTCCCTATTTTGATTGGTCATTTTTGGCTCACGAAAGCCCATGTTGCAGCTTCGGGGCCTTTATCTATG---ATTTTAGCCAGTCTTATGCTTAAGTTGGGTTCCATAGGAATAATGAAATTCAATTACTTCATTCTC------TTT---AGTTCTCTT---AAATTTATGAGGTTTTTGATATCTATTTCCTTATTT------TCCTGTCTCTTCTTCACGATT---------------CTCATAGTTTTCTTTTTTGATTTAAAATTTTTGGTAGCTTGTTCTTCTATTCTTCATATGTCTTTGATCGTCCCT---CTTGTTTTGTCTAATTCTGGGGTG---GGTTGTTTTAGGGGGCTCTTTATAACAGTGGGCCATGGTTTTACGTCTCTCATTTTGTTTTTTCTCCTGACTTTGATTTATGAGTTTTCTATGTCTCGTTCCTCTGATTTGGGTAAATGT------------CAGGAATCCCATTCTAAGTTTTATGCTAAATGGATTTTCTTT---------TTTTCTTTTTTAAATTTGGGGGTGCCCCCATTCCTGGGA---TTCTTTAGAGAGTTGTATTTGTTTAGGTTTTTA---ACAAGA------AGTTCCTACCTTTGTTCTTTTTTATTTGCT---TTAGTCATACTTTTTAGCTTATTCTTT------ACTATTTTGCTAATT---------------------------------------TTAAAAATTCTTTTTGGT------AAA------------AAAAATCATTTAAGAGAGTTAAGAGAG---TTTACT---CATTTTAGAGCCTAC---------------------------------------TTGAAAATTTGTGCTACTGTTTTGTTGTTTTAT------CCTGCTTTGGTC---------TAT------------------------------------------------------------------------------------------------------------------
>Tetra_pyriana_HLJ98
---------------------------------------------ATGACTAGAGTGTTCTTGGGATTTTTT---------------CTTTCTTGTCTTTCTCTT---------------------------------------------------------------------------------AAAGATTTCTTT------------------------------------TTTCTTGGCAAAAATTTTTACCTGGATGAA---AGTATTATTTTT------ATTTTAATGATCTTCCCCATAGTGTTTTTT---TTAGTTGCCCTC------AGATCTACT---TATTATAGAATTTCTATGGAAAAAAACTTTCAGGTTCTT---TCTTTT------TTG---------------TTGATTTTAGGTTTT------------TTATCT---------------------------------------------------------------------------------------------------------------------------TTAAGT---------------TTTACT---------TCTTTTTCTAGATTTTCTTTTCTTGTTTTCTTG---GAGAGTTGTGTTCTTTTTATAATTCTTTTT------------------GTTTTTCGCTTGGCTAAAGATAAAGATAAAGTCTCTTCGACTATTTTTATGTTTTTGATTAATATG---TCTCCTTCCATTTTGTTCATATAT---------------TTTTGTTTT------------------------------------------CTTGATAATAGACATTCTTATTTCAAG---TCT---------------------------------------TCTTCTAGATTG---TTTCTTTTTCTTAGATTC------------------TTAGGACTT---TTGGTTTCTAAGTTACCCCTTTTTTTGTTTCATTTTTGGTTGACTAAAGCTCATGTTAGAGCTTCTGGGCCAGGTTCTATG---ATTTTAGCCAGATTATTGTTAAAAATTGGATGTTTAGGCTTTTATAAATTTTTTTACAGGTTTATAAGT---------TTGTCTAGT---ATTCTTTTTAGTTTTCTTCTCTCCTTTTCTATTATA------AGAAGATTGTTTATAATAATC---------------ATTATCTTTCGATTTGTGGATTTAAAGTTTATAGTAGCTTGCTCTTCGGTGGTCCACATAGCTTTGACTTTTCCT---TTTTTTTTGAAAAGGGACTTCTTG---GGGGTATACTCTTCCTTCCTGATGGTGGTCGGTCATGGGGTGATTTCTTATTTTATTTTTTTTCTTGTTAGCTTGATTTATGAATTAACTCAAAGTAAAAGAGTCCATTTTAGTAAAGGC------------TTCGAGTCCGTGGGCCCTTTAGTTTCTTTAGTTCTTTTAATT---------TTTTTCTTAATGAATATAGGGTTTCCCCCTTTTCTCAGA---TTTCTGAGAGAGTTACTTTTTTCATTTCTTATC---TTTTCT------AGTTCTTATGTAAGAATCTTCTTTTTTCTT---TTAACTTTACTTTTAGGGGGGGCTATT------TTTTTCCTTCTTTCT---------------------------------------TCTAAGGTTTCCTTCTCT------AAA------------GGTTCTTCT------------TCTGCT------TAT---TTGGGCCCTCTAAAT---------------------------------------TTTCTTTACGTA---ATTTTTTTCTTTTTTTTT------GTTTATCTGTTCCTAATTTTATTCTTTTATATTTGCTCTTTTAGTTTATTTAAAATT---------------------------------------------------------------------------------
>Tetranychus_urticae
---------------------------ATGTCATTTATATATATATTTTTGTTTTCCAACAACATAATTTTACTATTTTTAGTAATATTTACGTATTTAATTTTC------------------------------------------------------------------------------------------------------------------------------------TTA---GAAAATTTT---ATTAATTGT---ATAATAATATTT------ATAACAATAATT---------ATAATAAAA---ATGATTTTATTTAGTGTGAAA------GAAAAAATGAATAATTACTTTTTTTTTATAAAAAAAAAGATT---ATTATA------------------------TTAATAATAATTATA------------TTATTA---------------------------------------------------------------------------------------------------------------------------ATATTT---------------TTTTAT---------ACAAAAAAAATAATTAACTTTTACATTTATTTT---GAATTAATTTCGTTAATAATTTTTTCTTTA------------------ATTTTTTTTTCTAGATTTTCAAATCAGCGACTAAAAGCAAGAATCTATATTTTTATATTTATAGGG---ATAAGAACTTTTCCTATATTAGTAATA---------------------------------------------------------------------------------TTTTTTTTTTTAAATGAA---------------------------------------------------AACACAATATTATTAATT------------------TTTTTTTTAGGATTTTTAATTAAAATTCCTATTATGTTCTTTCATTTATGACTTCCTAAAGCACATGTAGAAGCAAATTTTTATGATTCAATA---ATTTTAGCGAGTCTATTATTAAAATTAGGAGGGTATGGAATAATAAAT------------------------------TTAAATTTAATCAAAAAAATCAATTTTTTTTTTATATGAACTTTAATA------AGAATTTTTTTTTTATCAGTT---------------AGAATAATTTTTTTAATAGATTTAAAAATGATTTTTGCCTACTCATCAATTATTCATATAAATGGAATAGTAATA---ATGTTATTAAGAAATAATTTTTTT---ACAGAAAAAATATTTGTTATTATAATAATTAGTCATGCAATTAGATCATCAATAATATTTTATATTATTGGAGTAATTTATGAATTTACATTTTCACGAATAATAATGATTAATAAAAAT------------TTTATGATTAATAATCTAATTTTATTTATAATTATTTTTTTT---------ACTTTATTTGTTAATATAGCAATACCTCCTTTTATAACT---TTTTTTTCAGAAATATATATATATATATCTTTAATTAAT---------TATAGA---AAAAAAATAATAATTATTCTTATTTACATATTATTAGTATCAGTAATATTT------AACCTTATAGTATTA---------------------------------------AAAAATATAGGGATAAGA------AACATAAAC---AAATTTTTTAAAATTAACCAAATAAAAACA---AAAAAT---------------------------------------------------------TTATTTTTATTAAAAGAACATCTAATA---TTACTTTTATTTATA------------------------------------------------------------------------------------------------------------------------------------
>Tetra_lycopersici_FQ
---------------------------------------------ATGGTTACCGTTCTTTCCAGGTTT------------------TATATGGCTTCTTGTACT---------------------------------------------------------------------------------AAGGTTCTTACT------------------------------------TTTTTGAGTCCTGCTTTGAAACCGGATATC---TTTAGAATTTCA------TTGTGCATTTTATGTTTAGCTACTTGGGGCTTTTTAACGAGGTCC------ACGTCATTT---TCTATGCCCCATGATCAAGATTATAAAACTTTTATTTTT---CTCCTA------TCA---------------GCAATTTTTACTAGT------------CTTATA---------------------------------------------------------------------------------------------------------------------------GCGTGT---------------TTTTTA---------ACCAAAAATCCTATAATTTTTTTTATTTTTTTA---GAGATAACTGCTTTACCCATATTTTTTTTG------------------ATTAATTATTTCTCTAAAGATCACGATAAACTTAGAGCTTCCTTATTTATAATTTGCATCAACATA---TTTGGCTCTATTCCTTTTTTTATT---------------TTTGTGCAGTCT---------------------------ATGAACACTCAAAGTTTTTTTAGGGGATTTTTATTTTTA---AATTTT------------------------CATGAGTCTATTTGTGAAAGGGGT---TTAATTACCTTTTGTCTA------------------TCTTTAATA---CTTCTCTCAAAAGTTCCAGTAATCTTTTTACATTTCTGGCTTACAAAAGCACACGTTGCAGCTTCAGCTGCTTGTTCCATG---TTGCTAGCTAGCCTGATGCTTAAGCTTGGAACCTTTGGGTTAATCAGGTACTCTGTGTTTGTTTGT------ACC---GTTGGTCTA---CTTTTTACTTATATTACTCTTCCTTTAAGGGTATTT------AGATCTTTTGTTTTCTCCATT---------------TTTATAATTCGTTATTTCGATCTTAAGGGGTTAGTAGCATGTTCCTCTATCGTTCACATGGCTTTACTTGTTCCT---TTCTGCATAAATCAGTGCACTTTG---ATAAGGCTTCCGTCTATTCTTATAATGCTCGGGCACGGTCTATCTTCTTTATGCATATTTTTTATAGTATCCTTAATATATGAAAGATTCTACAATCGATCTATTGATTTTACAAAAAAT------------CTAGAGAGGGTAGGTAAATCTTTTTCAATAATTTTCCTAATT---------TTCTTCTTTTTTAACTTCGGAGTCCCCCCTTTTATTAAT---TTTTTAAGAGAGTTCCTAAGATGTTCCTTAATT---TTGAGG------TACAGGATAGAATTTTTGATGGCCTTTATG---GCTTGTTTAGTTAGATTTACAGTGTTT------TTTATATTTGTTATT---------------------------------------ACAAAAAGTCTTTTTGGA------AAA------------AAAAATTCTTTACCTTCGGGGGTGGGG------GAC---TCTCCTAGATTAACG---------------------------------------CTTATTAGTGTGGTACCATTTGCTTTGTTTTTACCCTTGCTTTTC------------------------------------------------------------------------------------------------------------------------------------
>Tetra_lucidi_HEN8
------------------------------------------------ATGATTAGGTTAATTACTTTTTCT---------------TTTCTTTTCTTCATAGCC---------------------------------------------------------------------------------AAAGAATTTATT------------------------------------TTTCTAAGATCAAATTTTTTTTTGGACGAA---AGACTAAGTTTT------CTCCTCCTTATTTTTCCTCTTGTCCTTTTC---TTAGTTTATAAC------CCTCCTTTT---TCTTCTTCTTTGAGTTCTCAGTTTACATTTAATTTGGTA---GTTTTT------TGT---------------TCTATTATATTTTTT------------CTCTTT---------------------------------------------------------------------------------------------------------------------------TTTAGA---------------TTTAGG---------GCTAATGATGCATTTTTCTTTCTTTTATTTTTA---GAAGGTTGTGTTATATTTATGATTGTTTTT------------------ATTTTTCAATTGGCCAAAGATCAAGATAAAATTTCTTCTTCCTTATTTATGTTTATAATTAATATA---AGTCCCTCTGTTTTGTTTATAGTT---------------TTTTCTTTTTCC------------------------TCTATACTACCTATTTTAAGTTTATCTTACTCTGGGGCTTCT---GTT---------------------------------------ATAAGATGCCCC---CTCTTTTTTTTC---TTT------------------CTTGGCCTT---TTAGTAGTCAAGTTGCCCCTTTTCCTATTTCATTTTTGGTTAACCAAAGCTCATGTCAGGGCGTCTGGGCCGGGTTCAATA---GTACTTGCTAGCCTTCTACTCAAAATTGGTTGTGTTGGGTTTTACAAGTTTTCTTTAAATTTTGTTTTCGTCTTC---TTTTCTAGG---TTTATTTTC---CTTTTTTTTTTTATCACTTTGCTA------AGCTTTTTTTTTATATTGATT---------------TTGATAATGCGATTCTCCGATCTGAAGTTTTTGGTGGCTTGCTCTTCTATTGTTCATATAGCCCCTACTTTTCCT---TTATTATTAAAAAGAGATTTTATT---AGTGTTTATTCTAGGTTTCTTATAGTTGTTGGTCATGGCCTCATCTCTTATTTTATTTTCTTCTTAGTGAGAAGTATTTATGAGGTTACTCAGAGTAAAAGCTCTTTTTTTATAAAAACT------------TTAGAATCTATTAGAGGTGTCTTTATTATGTGGTTGGTTATT---------TTCTTTCTTATAAATATAGGGTTTCCTCCTTTTATAAGT---TTCATAAGAGAAGTTATTTTCAGTTTTATCTTT---TTTCAG------TCTTGTTCAGTTAATTCTTTTTTCTTTTTT---TCCGGATTAATAATTAGAGGAATTATT------TTTTTTATAGTTAGA---------------------------------------TCTAAGTTTTTATTTGGT------AAA------------AAGTCTATATTT---TATTTCTGTGGG------TAT---AATGTGTCTTTAAGA---------------------------------------GTTTTCTCTTAT---TTATTTTTAGGAATTTTT------AGTTTTTGTTTT---------TTGGTTTATAAATGCTTTTATAGTTTA------------------------------------------------------------------------------------------
>Tetra_louguantais_AH43
------------------------------------------------------TTGCTTCTTGAAACTGTT---------------TTTTTTTTCTGCTCT---------------------------------------------------------------------------------------------TTT------------------------------------TGGAAT---------------------------------GTTGTG------TGTCTTTTATATTTT------------------------------------------------------------------------------------------TTCTTC------TTCTGAATTTCTCAAATTTTTTTGTTTTTCTTT------------CTCTCC---------------------------------------------------------------------------------------------------------------------------TTTTGT---------------TTTGCT---------TCTTGAAACTGTTTTTTTTTTCTGCTCTTTTTG---GAATGTTGTGTGTCTTTTATAATTTTTCTT------------------CTTCTGAATTTCTCAAAAGATATTGATAAAGTTTCTTCAGTCTTATTCATATTTTTTACAAACATT---TTTGGGTCTATTCCTTTTATATAT---------------TTTAGATATTAT------------------------TTT---GAAGGCTTCTCTCATTTTAGGTTTCTTAGTAGAGCT------CTA------------------------GAAAGT------TCT---AGACTT---TTCATATTATTTTGTTTT------------------TTGATTCTC---TTAGCTTCTAAGTTGCCAGCTTTCAACCTACATTTTTGGTTGACCAAAGCCCATGTTAGATCTTTTGGCTCAGGTTCTGTT---CTCCTGGCTAGTTTAATGCTTAAAATTGGTTCGGTCGGTCTGCTGAAATGATCGCACTTGTTTGTT------CTT---GTGTTTTGA---GCTTCATTTTATGGCTTTACTTGAATTACTATTTTT------TTTATGGCTTTTTTTCTACTC---------------ATCATATTTCGGTTTTTCGATCTAAAGTTTTTAGTAGCCTGTTCTTCTATTGTCCACATAGGTCTAACCCTCCCC---TTTTTCTTGAGAGAAGGTTGTATC---CATTGTTATTCTTCAATTCTAATAATAGTAGGCCATGGGGTTACTTCTTGTTGTCTTTTCATATTAGTTTCTTACCTGTATGAAGTTAGACAAAATCGCTCTGTTTCTTCCAATGAAAGG------------ATTGAATTCTTCCTATCGATCCTCTGCATGTTCATTTTTATT---------TGGTTCCTTCTCAATATAGGATTCCCCCCTTTTATTGGG---TTCATCAGAGAAATGTATTTT---TTCTGTTGT---ATCCTG---GGAGGCTCCTTTATTAATAGAGTTTTTTTTATT---TTGATTTTGCTTTTCTCAGGGAAATTT------TTTATTTCAGTTATT---------------------------------------TTATCTTTCCTGTTTGGC------AAA------------AAAATTTTGTTC---AGCGTCAACTCG---------------------GTTTAT---------------------------------------AATAGTTTCGTT---TCATGTAATCTTTTTTTT------TCTGTGTTCTAT---------TTTATTTTAATTTTTTTTATCTTT---------------------------------------------------------------------------------------------
>Tetra_cuihuae_QH6
---------------------------------------------ATGACTACTTTCTTTTTAAGCTATACT---------------TTTTTTTTGGTACACTTT---------------------------------------------------------------------------------TCA------TTT------------------------------------TTCTGCCCCTCTATTCTTCTCGAGTTTAGTCCCGTCGTATTGTTC------CTTTTAATGGTATTCCCTGCAGTGGGGGGG---TTTGTGTGGGGG------GCCTCTTTC---AATTTTTTGAGGGCATTAGATGGTGGCCTCTATAAGTTT---ATTTTT------TTT---------------TTTTTTTTTTTTTTT------------CTTTTT---------------------------------------------------------------------------------------------------------------------------TTTTGT---------------TTTAGA---------AGAAGGGATCCTTTCATCTTCCTCCTAAGATTA---GAGTCCTGTGCCTCCTTGATGATTCTTCTT------------------ATTCTGAATTTTTCAAAAGATATCGATAAAAGTTCTTCGACATGTTTTCTGTTTCTCACAAATATA---ATAGGCTCAGTTCCTTTTATATAT---------------TTTTGC------------------------------TAC---CAGGGGGGTTCCACTCTGTTAAGTTCCTTTGAAGAA------GGG------------------------TGCCTG------AGG---AACTCA---CTTATTTTTTGCTCCTTC------------------ACTTTGCTT---TTGGCAAGGAAACTTCCCCTTTTCCTCTTTCATTTTTGGTTAACTAAAGCTCATGTTAGGGCTTCAGGGTCCGGTTCGATT---ATTCTGGCAAGTCTAATGCTTAAAATTGGAAGGATAGGGCTTAGGAAGTGGGGTTCCCTCTTTAGT------TAT---TTTTTTCAC---TCTTTTTCCTCTTATTTAATTACTTTCTGTCTGTTG------GGGAGAGTATTTTTGGTGGGG---------------GTCATAAATCGTTTATTTGATCTAAAATACTTAGTCGCTTGTTCTTCTATTGTTCATATATCACTTATTCTTCCA---TTTTTTTTTGTGGGGGTTCCAATT---TTCTTTTTTAGCTCATCGTTAGGTATGGTAGGTCACGGGCTGGTTTCCTGTTTAGTTTTCTTCTTGGTTACACTCATCTATGAAGTTTCTTTCAGTCGCTCAGTGAGATGCAATAAAAGG------------ATTGAGTCTTTCTCGGGAATTCTGGCACTTATGCTTTTTTTT---------TGGTTCCTTATAAATCTGGGTTTTCCCCCATTTCTTAGC---TTTTCTAGGGAAGTATACTTTTTCTTATGTTGT---AAGGTT------GCAGGTTCTATCACCACTAATCTTTTTTTA---ATGGTGATTATTCTTAGGGGGATATTC------TTTATGACCATTCTT---------------------------------------TTGAATCTTCTCTTCTTA------AAA------------AAAAACTTATTT------GTATTCAAC---------------------GTCCCT---------------------------------------GGTATCCTTTGT---TCATGCTTTTGCCTAGGT------GGTTTTTGATTG---------TTTCTAATGCTGCAGAATTACCTA---------------------------------------------------------------------------------------------
>Tegonotus_celtis_YN448
------------------------------------------------ATTTGCTTTCCTCTTTTCATTCTTCTC------------TTATTTTTTTTTCTGATT---------------------------------------------------------------------------------AAAGACTATTTT------------------------------------TTTTTTGGAAGTTTTTTCATCTTTGATTCT---CTTAGAAGTTTC------ATGTCTATTTTAGTGATTTTTGTTTTTTTT---ATCTTTTTGGGT------TTAAAATTT---GTTTGGGTTAGAAAATTAAATTATCTTTTTTTTCTTTCT---AGAAAC------TTT---------------GCAATTTTTTTTAGA------------ATTTTG---------------------------------------------------------------------------------------------------------------------------ATCTGT---------------TTTTGT---------TCCAATTCTTTTCTTTTCTTTTTATTATTTTTT---GAAAGATGTGTGGTATTTATAATTTTTCTT------------------ATTTTTAATTTTTCCAAAAGTTTGGATAAGATCTCTTCTACCTTTTTTATATTGTTTATTAATATT---TTAGGCTCTGTTCCTTTTATG------------------TATGTTTCTTCTTTTTTTTTAGTGGATGTTAGT------------------TTTTGTTCTAATTTTTTTTTTAGTTTT---------------------------------AATTTT------TTTTTTTCTTCT---CTTTTTCTTTTTTCTTTT------------------GTAATTGTT---TTGTTCAGCAAAATTCCTGTTTTTCTGATGCATTTTTGGTTGACTAAAGCTCATGTGGCTGCTTCAGGCACTGTTTCTATA---ATTTTGGCTAGTTTAATACTTAAAATTGGCACCTTTGGTTTATATAAATTTTTTTTTAAGTTTTTA------AAT---TCTTTTTCT---AAGTATTTTCTAGGTCTTATTTCTTTTGTTATTTGG------GGTATGTTCTTTTTTAGTATT---------------ATTATGATTCGGTTTTTTGATGTTAAGTTTTTAATTGCTTGTTCTTCAATTCTGCATATATCTATGGTAAGACCA---ATAATTTTATCAGGTAGAAATGTA---GGAATTTTTTCTAGACTTTTAGTTATGCTAGGGCACGGGGTAGTTTCTTATTTTCTTTTTTTTGTTTTAACTTTGGGGTATGAAAAATTTCATAATCGAACTTCTGATTTTTTAAAAAGC------------TCTGAATCTTTTAGGAAAATTTTTGTTTTTTTTTTTCTAATT---------TTTTTAATTTTGAATTTAGGATTTCCTCCTTTTATGAAT---TTTTTAAGAGAAATAACAAGTCTACTTTTTGTT---TATTTT------AGGGAAAATTTTCTTATTTTTTTAATGGGG---CCTATTTTTGTTTTAAGAATCTTTTTT------TTTGTTTTCATAATT---------------------------------------TTAAAAATTTTTTTTGGA------AAA------------AAAAGATTTCTT---AGGAAAGGAAAA------GTT---AATTCTGGGTTTATT---------------------------------------ATTCATTCCATG---TTTACTTCTTTGTTTTTA------GTTTTGTTGACA---------TTCTTAGCAACTTGC------------------------------------------------------------------------------------------------------
>Tegolophus_ulmi_CQ4
---------------------------------------------ATGATTTGTTTTAGGTCACTCTTTCTCTTA------------TCTTTTTTCTTTTTTTGT---------------------------------------------------------------------------------AAAGAAGAATTT------------------------------------TTTTTTTCTAGTGGTTTTTTTCTAGATTTC---AGAGTTTTATTC------ATAGTTAGTTTGATTTTCTTCGTATCTTTT---ATTTTCTTAGGT------TTAAAATTT---CTTTGAAGTTCTAATTTCAATTTTTTTTATTTTTTTCTT---AGAAAT------TTT---------------CTTATTCTTTTTTTT------------CTTTGT---------------------------------------------------------------------------------------------------------------------------CTTTGC---------------TTTTGC---------TCTAATTCTTTTTTTTTTTTCCTTTTATTTTTT---GAAAGTTGTGTGGCTTTTATAATTTTTTTG------------------ATCTTTAATTTTTCTAAAGGCTCTGACAAAATTTCTTCTACTTTTTTCATAATTTTAATTAATATT---TTGGGTTCTATTCCTTTTATG------------------TTTGTTTCAATTTTAACTTACTATGATTTAGGT------------------TTTTGTTCCAATTTTTTTCTAAGTTTT---------------------------------TATTCT------TACTTTTCTCTC---TTATTTCTTTTTTCATTT------------------TCCTTAGTT---CTTTTTAGCAAGGTTCCAGTGTTCTTAATACATTTCTGGTTAACAAAAGCCCATGTCTCAGCTTCTGGGACAGTTTCTATG---ATTTTAGCTAGTCTTATGCTTAAAATTGGTACTTTTGGGATGTTTAAATTTTTTTTTAAGTTTATA------GAA---TCTTTTTTT---AGTATCTTCTTAGGTCTTCTCTCTTATTCCATTTGA------GGAATAATTTTTTTTATTTTT---------------CTGATGCTCCGATTCTTTGATGTGAAGTATTTGATCGCTTGCTCTTCCATTCTGCATATGTCTTTAGTCAGCCCA---ATAATTTTTACTGGGAGGACCGTC---GGCCTTTTCTCCAGGCTTATAGTAATGTTGGGCCATGGAGTGGTTTCTTATTTCCTTTTCTTTTTATTAACTTGAACCTATGAAAAGTTTCTAAATCGTTCTTCGGATTTTATTAAGAGT------------TTAGAATCAGTCAGTAAAAATTTTTTGTTCTTTTTACTAATT---------TTTTTGATTTTAAATTTAGGGTTCCCTCCTTTAGTTAAT---TTTTTAAGTGAAATGTTTAGTTTATTATTCTGT---TTTTTT------AGTGAGTATTCCTTTTTTTTTTCTGTCGGT---GCAATTTTCTTGTTTAGAATTTTTTAC------TTCGTATTTATAATC---------------------------------------CTTAATACGTTTTTTGGA------AAG------------AAAGTTTTGTTT---TTTAAGGGTTTT------ACT---GATCCTCTTTTTTCT---------------------------------------TGTCATTGTCTT---TTTTCTTTGCTTTTCTTG------TTTTCGCTTGTT---------TTTTTGATTTCA---------------------------------------------------------------------------------------------------------
>Tegolophus_tremae_Z368
---------------------------------------------ATGATTTGCGTTAGGTCTTTGTTTCTTCTT------------TCTTTTTTCTTTTTTTGT---------------------------------------------------------------------------------AAGGAAGAATTC------------------------------------TTTTTTTCCAGTAACCTATTTTTAGATTTT---AGAGTTCTGTTC------ATAACCAGGTTAATTTTTTTTGTTTTCTTT---ATTTTTTTAGGG------TTAAAATTT---CTTTGAAGATCTAGTTCCAACTTTCTTTATTTTTTTGTA---AGAAAT------TTT---------------TCTGTTTTTTTCTCT------------CTCTTC---------------------------------------------------------------------------------------------------------------------------CTTTGT---------------TTTTGT---------TCTAATTCTTTTCTTTTCTTCCTTTTATTTTTC---GAAAGTTGTGTTTCTTTGATAATCTTTTTG------------------ATTTTTAATTTTTCTAAAGGTTTTGATAAAATCTCTTCTACTTTTTTTATAGTATTAATCAATATT---CTAGGCTCTATCCCGTTCATG------------------TTTGTCTCTGTTCTAAACTCCGAAAGATTAAAT------------------TTTTGTTCCAATCTTTCTATAAGAGCT---------------------------------AATTTT------TATTTTTCCTTT---TTCTTCCTTTTTTCTTTC------------------TCTCTGGTT---CTTTTCAGGAAAGTTCCCGTTTTTTTGATGCACTTTTGATTAACTAAAGCCCATGTTTCAGCGTCTGGTACAGTTTCTATA---GTTCTGGCTAGACTTATGTTAAAAATTGGTACATTTGGTATATTTAAATTTTTTTTTAAGTTCATG------GAT---TCTTTTTCA---AAGCTATTTGTAGGGTTTCTTTCCTATTCTATTTGA------GGTATAGTTTTTTTTGCTTTT---------------TTAATGCTTCGATTTTTTGATGTTAAATATTTAATTGCCTGTTCATCTATTTTGCATATGTCTTTAGTTAGCCCT---ATAATTTTCGTTGGAAGAAGTGTT---GGGGTTTTTTCTAGCTTATTAGTTATGCTAGGCCATGGTGTAGTGTCTTACTTCCTTTTTTTTCTTCTTACTTGAACTTATGAAAAATTCTTAAATCGTTCTTCTGACTACATTAAAAAC------------TTAGAATCTGTGAGTAAAAATTTTCTTTTTTTTCTTTTAATT---------TTTTTAGTTTTAAATTTGGGTTTTCCTCCCTTAGTTAAT---TTTTTAAGGGAAATGCTTAGACTCTTATTTTGT---TTTTTC------AGGGAGTATTTATTTTTTTTTTTTATCGGA---TTAACTTTTCTATTTAGAATTTTTTAT------TTTGTTTTCATAGTT---------------------------------------TTTAACTCATTTTTCGGA------AAA------------AAGGTCTTATTT---TTAAAAGGCTTG------ACT---GATTCTTTGTTTTCT---------------------------------------TGCCACTGTCTT---TTTTCTTTGATCTTCCTG------TTTTCTTTGACA---------TTTTTAATTTCTTGCTTATATAGTTTAACAAAAATATCTCATTGTGGTTGAGGAGAGTTT---------------------------------------------------------
>Tegolophus_oblatus_QH7
------------------------------ATGATCAATATCTTGGCAGGTGTCAGTATTATAACCTTT------------------------------CTTTGC---------------------------------------------------------------------------------AAAGAAATTCTT------------------------------------TACTTGAGACCTGATTTTCTGTTAGATGAG---AGCTTAAGATTT------TTGATCTTTATCTTCCCCTTTATTCTTTTT---TTAGTATTAAAA------TCTTTTTTT---TCCCACTCTTCTAAAAGCGAGGGTTTCTTTAACTTTTTG---GTATTT------TTC---------------ATGATTCTTATTCTC------------CTATTC---------------------------------------------------------------------------------------------------------------------------CTTAGA---------------TTCTCT---------TCTAGTAGCTATTTCTTTTTTTTATTGTACTTA---GAGAGATGTGTTATTTTAATAATTTTATTT------------------ATTTTCCGGCTGGCTAAAGATCAGGATAAGTCTTCTTCTTCCATTTTTATGTTTTTCATCAATATG---TGCCCCTCTATTTTGTTCATATAT---------------TTTTGTAGAGAT------------------------TTTTTTTTAACTAATGCT---TGTAGGCCTATGGGAGGTTTT---TAC---------------------------------------GCGAATAGTATT---CTTTTCTATATTTTTTTT------------------ATTGGCCTC---TTAGTATCTAAGCTTCCTTTATTTATATTCCACTTCTGGCTAACCAAAGCTCATGTTAGGGCCTCAGGACCAGGTTCTATA---ATTCTTGCTAGCTTGCTGCTAAAAATTGGGTGTGTAGGATTTTATAAATTTTCTCTTGATTTTTGTCCTTTAATT---TCTGGAGGG---ATATTTTTT---CTAGCTCTTTTTTTGAGACTGGTA------GGAGGGAGGGTCTTGCTTCTT---------------GTCATAACTCGTTTCTGTGATCTTAAGTTTATAGTAGCCTGTTCTTCTATTGTTCACATATCCCCCACTCTTCCT---TTTCTTCTCAAAAGAGACTACATA---AGGGTTTATTCATGTTATCTTATAATAGTGGGGCACGGTCTTATTTCTTACTTTATTTTTCTCCTTGTTAGGTGTGCTTACGAAGTTCTTCAAAGGAAAAACTCTATTACTATAAAATCC------------TTTGAATCAGTTAGGGCTTCTTTTAGTATGTGATTAGTTTTA---------TTTTTTCTTTTGAATATAGGGTTTCCACCCCTTATAGGG---TTTTTGAGGGAAATTATTTTTTCTTACATATAT---TTTCAA------TCTTGTGGTGTCAGCTCTATGTTTTTTTTT---TTAGGACTCATACTGAGTGCTATTATT------TTCTTCATTATTTCT---------------------------------------TCTAAAATCCTTTTTGGC------AAA------------AAATTTTTTCAT---TTTTATGGGGTG------ATA---AGATATTCTTTAGTA---------------------------------------GTTTACTCCTAT---ATCTTCATTTTATTGTCT------GTTTTCTGCTTT---------TTCTTTTACAAG---------------------------------------------------------------------------------------------------------
>Tegolophus_miscanthus_Z371
---------------------------------------------ATGATCTGGCTTTTAATTTTT---------------------CTTCCTTTTTATGTTAGC---------------------------------------------------------------------------------AAGCGCACTCTC------------------------------------TTTGTCAGAAATTTTCTATCTCTCAGTATT---ACCGATTTTTTG------ATAGTAGCACTTGTTTTTTTTTGCTCCAGA---ATTTTTTATTTT------TTTTACTTT---TCCCCCTCTTCCAGGAAAGAAAGGTTCCTATTCAATTTT---TTCTTT------TTT---------------CTTATTTTCTTCATG------------AGACTT---------------------------------------------------------------------------------------------------------------------------TCTTGC---------------CTTATT---------TCCAGTAGAGCACTTTTCTTTCTTTTTTTTCTA---GAGTCTTGTGTACTACCCATGTCCCTGTTG------------------GTTTTAATCTTCTCTAAAAGTTTCGATAAATATAGCTCCGTTATTTTTATATTGATTCTCAATATA---TTGGGCTCAGTTCCTTTTATATTT---------------TTTATTGGGTTT------------------------TCTTCTTCAGATGTTCTATTACTTTCCGAGTAC------------------------------------------------------ATAAGTAGAGTT---TGCATTTATGTTTTCTTT------------------TCTTTAATT---TTATTGTCCAAATTTCCAGCTCTTTTTTTGCACTTCTGATTGACCAAAGCTCACGTGTCAGCCTCTGCTCCCTGCTCCATA---ATTTTAGCCGGCCTTATACTTAAGCTAGGCTCCTGCGGGTTTTTTAAATTCTTCTTATTTTTTTCTTTACCTCCC---------------TCTTTGATTGAATCTCACTTGTGCTTAGGCATTTTT------ACCATCATTTTCTTTTCTCTC---------------TTTATGTTGCGGTCTTCTGATATCAAATTTACCATCGCTTGCTCCTCTATTATACACATGTCTATGATTCCTTTT---TCTTGCGTCCTGTCCTGTTTCTGA---GGTTATTTAGGGGGCTATCTGATGATATTTTGCCACGGGGTGGTTTCCCTCTTCCTTTTTTTGACTTTGGGGTATCTCTATGAGCTAAGGCTGAGTCGATCTTTTGATTCAGGCAAAAGA------------ATTCATAGCTACAGTAAAATCATTGTGGTTCCTTTTTTCTTA---------TTTATTTTTCTTAATCTTGGATTTCCCCCCTTAATTAAC---TTTATCAGAGAACTCCTATTTCTTTACCCTTCC---TTCTTT------TTCAGATGGGTGAGCCTCTTTTTCATATTT---CTGGCTCTAATGCTTTCTCTCATCTTT------ACTGTAATGTTGGCT---------------------------------------TTCAAAATTTTATTTGGC------AAA------------AAGTCGTCTCTCCTTTGTAGGCCCGAT---TCTAAC---TCTATTTTCTTGCAC---------------------------------------TTAGGCTTTTTCTACTTTATTGTGACTCTTTTT---------------------------TTTCTATGGATACAC------------------------------------------------------------------------------------------------------
>Tegolophus_miscanthus_Z336
------------------------------------------ATGATCAGGTTAGGGTTTCCCGTCTCTTTTTTA------------TTTGTTTTTTTTATTCTA---------------------------------------------------------------------------------AAAGAATCCTTT------------------------------------TTTTTTTCTTCGTTTTTTGTAGCTAACAGG---GTCTCAATTTTT------CTTCTTTCTATTTTCCCCTTAGTATTTCTT---CTTATTTTTTTC------CCTTCTTTT---TGCTTTGCTTCTGTCAAAGAATTTTTTTTTCACCTTTTT---ATTTTT------CTT---------------AGCGTCCTTTTTTTT------------TTGGTT---------------------------------------------------------------------------------------------------------------------------TTTTGT---------------TTTACT---------ACTATAGATCCTTTTTTCTTTTTAATTTTCTTA---GAGAATTGTGTAGTATTTATGTTGACCTGT------------------ATTATTATTTTTTCTAAAGATATGGAAAAGATCTCCTCCTCCCTCTTTATATTTTTTATTAACATC---TTCCCTTCTATTATATTCATAAGA---------------TTTTGCTCCTCC------------------------TGG---GGGGATTCTTCTTCTTTCCTTCATTTTTCGGTTTCT---GAA---------------------------------------AGGGTGAGGTTT---ATTTGTTTTTTCTCGTTT------------------TTAGGTTTG---TTAGTGAGTAAGTTGCCTCTTTTTACTTTTCATTTTTGGTTAACTAAAGCACATGTGAGGGCTTCAGGTTGTGGGTCCATA---ATCTTAGCGAGTCTTCTCCTTAAGCTTGGTTCTATGGGCTTAATTAAGTTTTATTATATCTTCAAT------TTA---TGTTATTCC---TTTATTGGCGGGGTTGCTTATTCCTCTGTGTGCCTT------TTCAGATTTTTACTTCTGACG---------------GTTATAATACGTTTTTTTGATCTTAAATATCTAGTTGCTTGCTCCTCTATTATTCACATAGGGCCCCTCTTTTGC---TTGGTTCTTCAAGGGGATTCTTTT---TCCATCTTTGGTTCCTGCTTTATACAGGTCGGTCATGGTTTAGTCTCCTATTTTATTTTCTTTCTGATTACCTTAATTTATGAATCCTCCTATCATCGTTCTATCGATCAGAATAAAAAT------------TTTTCTTCTTCTTCTCCTATTTTTTTCTTTTTAATTTTTTTC---------TTTTTTATCCTTAATATAGGATTTCCCCCCTTTTGTAGG---TTTTTGAGAGAGCTCATTTTTTCTTTCTCTTTC---ATAGTT------TTTAGACCTTGGGTTCTATTAGTTTTTGCT---GCAAGTTTAATACCCAGGGGAATTTTT------TTTTTCTTTGTAGTT---------------------------------------TCCAAGAGTATTTTTGGT------AAA------------AAATCCAATTCG---CCTTCCCATCAG------ATT---AGGGACTGTTTGGTT---------------------------------------CTCCTGAGCTAC---TTTTTTCTAATTTTTTTC------TCAATCATCCCT---------TTATTTTTTTTT---------------------------------------------------------------------------------------------------------
>Tegolophus_lespedezae_HEN12
------------------------------------------------ATGACCAGCCTTCTTAGGTTCCCCCCT------------TTAGTTTTGTGTTTATGT---------------------------------------------------------------------------------AAATCTGGTGTC------------------------------------TTTTTTTGTTCTTCTTATTTTCTTTTGGAC---AGAGTTCTATTT------TTCTTGAGTATTATTATCTTGGTCTACTAT---GCTATTTTTTCA------GTTCGCTTC---AATTTTTCGGATCTCTCAGATAAAGCTTTCTTTTATTTA---GGTTTC------TTC---------------GTAGTTTTTTCAAGT------------CTCTAT---------------------------------------------------------------------------------------------------------------------------TTTTGT---------------TTCAGA---------TCTTCTACTTCTATCATTTTTTTGTTTTGGTTA---GAGATATGTGTATTTTCTATAATTTTACTT------------------ATTTTTATTTTCTCGAAAGATGAGGATAAAATTTCTTCCACCCTTTTTATGTTTTTTCTTAATATT---TTGGGGTCCATGCCTTTCATAGGC---------------TTTTGTTATTTT------------------TTTAATTATAAATTAGAAAATCTTCATTGGAGTGTTTTTTCTTTTAGG---AAT---------------------------------------TCTCTAAGCTGA---AGGGTTAGATTATTCTTG------------------GCCCTTATT---TTGTTGCTCAAGCTTCCTATTCTAATCGGACACTTTTGGCTGACTAAGGCTCATGTAGCTGCGGCTGGCCCTTTGTCTATG---ATTTTAGCCAGACTTATGCTCAAATTAGGTTCCATGGGTATATTAAAATTCAATTATTTTATTCTT------GCT---AATTCTTTA---AAGATTACAAGTTTTCTCATTTCCATTTCTCTTTTT------TCCTGTATTTTTTTTACTATA---------------CTCATAATTTTTTTTTTTGATTTAAAATTTCTGGTAGCTTGTTCTTCTATCCTACATATGTCCCTTTTAGTACCT---CTTAGTCTTTCCAGTTCTAGTTCA---GGTTGCTTTAGGAGGATTTTTATAACAGTAGGCCATGGGTTCACTTCTCTTATTCTATTTTTTCTTTTAACTTTAATCTATGAATTTTCTATATCCCGTTCATCGGATATTAGTAAGTGT------------CAAGAATCTCATTCTAAGTTTTATTCTAAATGAATCTTTTTC---------TTTTCTTTTTTAAATTTAGGTGTCCCCCCTTTTCTCAGG---TTCTTTAGAGAACTGTTTTTATTTAGATTTTTG---TCTTCA------AATTCCTATGTTTCTTCTTTCTTTTTTGGG---GTGGTGATATTGTTTAGGTTATTTTTC------ACTATTTTTCTAATT---------------------------------------TTAAAAATTCTTTTTGGT------AAA------------AAAAATCAAATAAGAGAAATAAGAGAA---TATTCT---TATTTTAGTGTTTAT---------------------------------------TTTAAATTTTGTGGGTTCTTGCTATTTTTCTTT------CCCATTTTAATT---------TTT------------------------------------------------------------------------------------------------------------------
>Tegolophus_hunanensis_HEN41
---------------------------------------------ATGATTAGAGGGTTTTTATTTTTTTTA---------------GGATTCCCTATAGCTTTA---------------------------------------------------------------------------------AAAGATATTAAA------------------------------------GTCTTTTCTAAATTTTTTTATATGGACGTT---CCTACTATTTTT------ATATTAATACTTTTTCCTTTAATCTTTTAC---GTAATCTTTTTA------GGAATTTTT---ATTGGTGGGTCTAAAGCAGAGATGATAAAATTTAAAAAA---ATTTTT------TTT---------------TTTTTTTTTTTTTTC------------TTATTT---------------------------------------------------------------------------------------------------------------------------TTATGT---------------TTTTCC---------TCCTCTTCTAGAATTTTATTCTTGTTCTTTTTA---GAAATATGCGCTTGTTTCATGATTTTTTTC------------------ATTTTCAATTTTGGTAAGGACTCAGATAAAATTTCCTCATGCATTTTTATATTTCTTACCAACGTT---TCGGGGTCTATTCCTTTCATATAT---------------TTCTGTTTTTTT------------------------TAT---CCT---------TTTATGGCTGGTTTACATTTCGGA---TTAAAA------------------------TCTTGT------TCT---AGTATT---TTTGTTTTTGGTGGGTTC------------------ATTCTTCTT---CTAGCTTCTAAATTACCAATGTTTGTATTACATTTTTGGCTTACCAAAGCACATGTCAGGGCTTCCGGGGCTGGGTCAATA---ATTCTAGCCAGATTAATGTTAAAAATTGGATGCATGGGGTTGTATAAGTGGGGGTCTTTTTTTAGG------TTT---ATCTTTTTC---CCATTTCTAACTTACCTTCTTTCATATCTACTTGTT------ACAGGAACTTTGATCCTTTTT---------------TTTATAAATCGATATTTTGATCTTAAATATCTAGTAGCATGTTCTTCTATTTCTCACATGAGTTTAGTTCTTCCA---TTTTTTTTAGCTAGGAATCCCCTT---ATAAGTTACTCTTCTATTTTAATGATGGTAGGCCATGGAGTAACTTCCTGCATATTATTTTTCCTGGTAACCGTGCTGTATGAGTATACTCAGGATCGCTCCGTTATTTCTTCTAAAAGA------------GTGGAATCCCTCTCATATACTTTTTCTTCTGTTTTAGTACTG---------TGGCTAATTTGTAACTTAGGTTTTCCCCCCTTAATTAGA---TTTATTAGAGAGATAGTTTTTACTCTCTGTCTT---ATAGAA------ATTTCTTTTACTTACAGGGTTTTTTTTATA---TTGATATTAATTATTTCGGGGCTTTAT------TTTATTAATGTAGTC---------------------------------------TCAAATATTTTATTTTTT------AAA------------AAAGATTCTTGA------GTGCGCGGT---------------------ATTGGT---------------------------------------ATAATTAAAACT---ACTTCTATTTCTTTATTT------TCATTTGTTTCT---------TTCTTGTCTCTA---TGCTTAATCTTT------------------------------------------------------------------------------------------
>Tegolophus_hunanensis_HEN17
---------------------------------------------ATGATTAGAGGGTTTTTATTTTTTTTA---------------GGATTCCCTATAGCTTTA---------------------------------------------------------------------------------AAAGATATTAAA------------------------------------GTCTTTTCTAAATTTTTTTATATGGACGTT---CCTACTATTTTT------ATATTAATACTTTTTCCTTTAATCTTCTAC---GTAATCTTTTTA------GGAATTTTT---ATTGGTGGGTCTAAAGCAGAGATGATAAAATTTAAAAAA---ATTTTT------TTT---------------TTTTTTTTTTTTTTC------------TTATTT---------------------------------------------------------------------------------------------------------------------------TTATGT---------------TTTTCT---------TCCTCTTCTAGAATTTTATTTTTGTTCTTTTTA---GAAATATGCGCTTGTTTCATGATTTTTTTC------------------ATTTTCAATTTTGGTAAGGACTCAGACAAAATTTCCTCATGCATTTTTATATTTCTTACCAACGTT---TCGGGGTCTATTCCTTTCATATAT---------------TTTTGTTTTTTC------------------------TAC---CCT---------TTTATGGCTGGTTTACATTTCGGA---TTAAAA------------------------TCTTGT------TGT---AGTATT---TTTGTTTTTGGTGGGTTC------------------ATTCTTCTT---CTAGCTTCTAAATTACCAATGTTTGTATTACATTTTTGGCTTACCAAAGCACATGTCAGGGCTTCTGGGGCTGGGTCAATA---ATTCTAGCCAGATTAATGTTAAAAATTGGATGCATGGGGTTGTATAAGTGGGGGTCTTTTTTTAGA------TTT---ATATTTTTC---CCATTTTTAACTTACCTTCTTTCATATCTACTTGTT------ACAGGAACTTTGATCCTTTTT---------------TTTATAAATCGATATTTTGATCTTAAATATCTAGTAGCATGTTCTTCTATTTCTCACATGAGTTTAGTTCTTCCA---TTTTTTTTAGCTAGGAATCCCCTT---ATAAGCTACTCTTCTATTTTAATGATGGTAGGCCATGGAGTAACTTCCTGCATATTATTTTTCCTGGTAACCGTGCTGTATGAGTATACTCAGGATCGCTCCGTTATTTCTTCTAAAAGA------------GTGGAATCCCTCTCATATACTTTTTCTTCTGTTTTAGTACTG---------TGGTTAATTTGTAACTTAGGCTTTCCCCCCTTAATTAGA---TTTATTAGAGAGATAGTTTTTACTCTCTGTCTT---ATAGAA------ATTTCTTTTACTTACAGGGTTTTTTTTATA---CTGATATTAATTATTTCGGGGCTTTAT------TTTATTAATGTAGTC---------------------------------------TCAAATATTTTATTTTTT------AAA------------AAAGATTCTTGA------GTGCGCGGT---------------------ATTGGT---------------------------------------ATAATTAAAACT---ACTTCTATTTCTTTATTT------TCATTTGTTTCT---------TTCTTGTCTCTA---TGCTTAATCTTT------------------------------------------------------------------------------------------
>Tegolophus_hunanensis_AH39
---------------------------------------------ATGATTAGAGGGTTTTTATTTTTTTTA---------------GGATTCCCTATAGCTTTA---------------------------------------------------------------------------------AAAGATATTAAA------------------------------------GTCTTTTCTAAATTTTTTTATATGGACGTT---CCTACTATTTTT------ATATTAATACTTTTTCCTTTAATCTTTTAC---GTAATCTTTTTA------GGAATTTTT---ATTGGTGGGTCTAAAGCAGAGATGATAAAATTTAAAAAA---ATTTTT------TTT---------------TTTTTTTTTTTTTTC------------TTACTT---------------------------------------------------------------------------------------------------------------------------TTATGT---------------TTTTCC---------TCCTCCTCTAGAATTTTATTCTTGTTCTTTTTA---GAAATATGCGCTTGTTTCATGATTTTTTTC------------------ATTTTCAATTTTGGTAAGGACTCAGACAAAATTTCCTCATGCATTTTTATATTTATTACCAACGTT---TCGGGGTCTATTCCTTTCATATAT---------------TTTTGTTTTTTT------------------------TAT---CCT---------TTTATGGCTGGTTTACATTTCGGA---TTAAAA------------------------TCTTGT------TCT---AGTATT---TTTGTTTTTGGTGGGTTT------------------ATTCTTCTT---CTAGCTTCTAAATTACCAATGTTTGTATTACATTTTTGGCTTACTAAAGCGCATGTCAGGGCTTCTGGGGCTGGGTCAATA---ATTCTAGCCAGATTAATGTTAAAAATTGGATGCATGGGGTTGTATAAGTGGGGGTCTTTTTTTAGG------TTT---ATCTTTTTC---CCATTTCTAACTTACCTTCTTTCATATTTACTTGTT------ACAGGAACTTTGATCCTTTTT---------------TTTATAAATCGATTTTTTGATCTTAAATATCTAGTAGCATGTTCTTCTATTTCTCACATGAGTTTAGTCCTTCCA---TTTTTTTTAACTAGGAACCCCCTT---ATAAGTTACTCTTCTATTCTAATGATGGTAGGCCATGGAGTAACTTCCTGCATATTATTTTTACTGGTAACCGTGCTGTATGAGTATACTCAGGATCGCTCCGTTATTTCTTCTAAAAGA------------GTGGAATCCCTCTCATATACTTTTTCTTCTGTTTTAGTACTG---------TGGCTAATTTGTAACTTAGGTTTTCCCCCCTTAATTAGA---TTTATTAGAGAGATAGTTTTTACTCTCTGTCTT---ATAGAA------ATTTCTTTTACTTACAGGGTTTTTTTTATA---TTGATATTAATTATTTCGGGGCTTTAT------TTTATTAATGTAGTC---------------------------------------TCAAATATTTTATTTTTT------AAA------------AAAGATTCTTGA------GTGCGCGGT---------------------ATTGGT---------------------------------------ATGATTAAAACT---ACTTCTATTTCTTTATTT------TCATTTGTTTCT---------TTCTTGTCTCTA---TGCTTAATCTTT------------------------------------------------------------------------------------------
>Tegolophus_celtis_S136
---------------------------------------------ATGATTTGTTGAAGCATTCTTCTATTTCTT------------CCCTTCTTCTTTTTCCAC---------------------------------------------------------------------------------AAAGATTCATTT------------------------------------TTTTTCAGAAGTTTTTATTCCTTCGAGGCT---TCTACTTTTTTT------ATAGTTAGTATTATTCCAATTGTTTGCTAT---TTGTTCTCAAGA------ACCAAGTTT---ATCTTCGATTCTTGGAAAAAAATATTTTTTTTTTTATTT---TCTAAT------GTC---------------CTCATTTTTTTTTTA------------TTATTT---------------------------------------------------------------------------------------------------------------------------TTTTGC---------------TTTACG---------TGTGATTCCCCCTTTTTTTTCCTTTTTTTTTTT---GAGAGGTGTGTTTTTTTTATGTTATTTTTG------------------ATTATAAATTATTCCAAGAATTCTGATAAAATTTCTTCCAGTTTCTTCATATTTTTTATCAACATT---TTAGGATCTATTCCCTTTATGGTG---------------TTTGTCTCTATTGGTTCTCTTTCTGGGGTTTCTTCTTTTTTGATTGAGGAAACTTGCTCAGATTTCTTTATT------------------------------------------------------------------------TTTTTTAGTTTC------------------TGTTTTGTT---TTACTTAGGAAAATTCCTTTGTTCTTAATACACTTCTGGCTTACTAAAGCTCACGTTGCTGCTTCTGGAACTTCCTCCATA---ATCTTGGCTAGTCTCATGTTAAAAATTGGGACCTTTGGTTTGTTTAAATTTTTTTTAGGCTTCACT------TTA---GTTTTCTCA---TTAATTTCCTCTTTTGTTTCAAGTTTTAGAGTTTGA------GGGATATTGTTTTTAAGTTTG---------------ATCATGATTCGTTTTTTCGATGTAAAATATCTAATTGCCTGTTCTTCTGTTCTTCATATATCTCTTATTTTCCCT---TTAATTCTGTCTGGAAGAAATATT---GGAATCTTTAGTTCTATGCTAATAATAGTAGGGCACGGTTTAGTTTCTTATTTCTTATTTTTTTTATTGACTTGGGGTTATGAAATATTTCTGAATCGTACCTCAGATATGAATAAATCT------------TTTGAGTCTATCAGAAAATCTTTTGTTCTTTTTTTTCTTCTG---------TTTTTAATCATAAACTTAGGGTTCCCTCCTTTTATAAAT---TTTATTAGAGAATTCGGTGGTTTTATATTTCTC---TTAAAA------ATAAGGGTTTCTTTCTTGCCCTTGTTCTTG---TTAGTCTTGGTTTTAAGAGTCTTCTTT------TTCGTTTTTCTAGTA---------------------------------------TTAAAGCTCTTTTTTGGA------AAA------------AAATCTTCTTAT---AGGGTTGGTTAC------AGT---ACTTCTTCTTTTTCG---------------------------------------GCACATTCCCTT---ATTCTCATTTGGTATCTG------GTTTTTATTCCA---------TTTATCTATAGGTACTCT---------------------------------------------------------------------------------------------------
>Tanystylum_orbiculare
---------------------------ATGATAATGATAATTTTTACCAGATTAATATTAATTCCTCTATTATCATCAAAAATTAAATTTTGAATATACTGAGTGTATATAAAAATTTTTTTTATA---------ATAATATCATTTAAGTTTATAATAATAATATATAATATATTT---------AATTTTTCTAAT------------------------------------AATATTTTTTTTATATTTGGAAACGATTCA---TTATCAAGAATT------ATAATTATACTAACAATATGAATTATTATT---TTAATATCAATTTCTAGAGTA---AAATTAATT---ATAAATAAATTTAATTTTTTATATATAATATTA---ATATTA------------------------AGACTTATAATAATT------------TTAATA---------------------------------------------------------------------------------------------------------------------------CTAATA---------------TTTTTA---------ACTTTAAATATACTCTCATTTTACTTATTATTC---GAATTTATTTTAATCCCAACATTTTTTTTA------------------GTTTTAGGATGAGGATACCAACCAGAACGAATTTCCGCAGGATTATACTTTTTATTCTATACTATT---TTTGCTTCTTTACCTTTATTAATATTA------ATTATTATAATT---------------------------ATAAATTGTACA---ATTAGTTTAACTTGATTTTATTATTCATATTTCACAATA---ATTAATATT------------AAAATTTTTTGAATCAGATATTTA---ATTTTTTTCTTTATAGTA------------------------TTTTCATTTTTAGTAAAAATACCTATCTACTTTTTTCATTTATGGTTACCAAAAGCCCATGTTGAAGCTCCTATTTCTGGATCAATA---ATTTTAGCTGGAATTTTATTAAAATTAGGAGGATACGGTTTATACCGATTTTTTAGGCTAATTATAAAATTGTAT---ACTTATTTGAAC---------ATATATTTTATTGTTTTTATTTTGTAT------GCATCAATAATATGCTCTTTA---------------GTCTGCCTAAATCAAATTGATTTAAAATCATTAGTAGCTTACTCTTCAGTTGTTCATATAGGGATAATGGCAAGA---AGAATTTTTAATATTAATTCTATG---AGATTTAACGGAGGATTAATTATAATAATTGGGCATGGATTATGTTCTTCTGGTTTATTTTGTTTATGTAACATTATTTATGAACGTTCATCTACTCGAAGTATAATTATTAATAAAGGC------------TTAATTAATATTTTTCCTAATATAAATATTTGAATATTTATT---------TTTTTAGCAATTAATATCTCTGTTCCTCCATCTATAAAT---TTATTAGGAGAATTAAGATTATTTATTTCTTTAATTAGA---------TTTAGATATATTAATATTTTT---ATACTTTTAGTATTTTCATTTTTTTGCTCATGCTAC------TCCATTTACTTATAC---------------------------------------TATAATACTAATCATGGT------AAACTAAAT---CATAATTTTAGATTTAATTTTATTAACAAA---CGTGAA---------------------------------------------------------TTAATACTATTATTTTTACATTTATTTCCATTATTTATATTTATTATAAAATGTCAATTATTTTATTTTTATTTA------------------------------------------------------------------------------------------------------
>Tachypleus_tridentatus
---------------------------ATGTTTATATGTATATGTATATTGAGATTATGTACAATGATT------------TTTTCCTGAGAAGTAGTTCAATGT---------GGATTATTTTTTTTAAGT------------TTTTTGAGAATT---TTTTTTATTTATTGTTTT---------AGAAGATTTAGA------------------------------------TGTTTATCTGTAATAATAGGTGGTGATTTG---TTAAGATTTTCG------TTAATTAGATTATCTTGTTGAATTTGTTCT---TTAATGTTGTTAGCTAGATAT---AAAATTTATATAAATAATTTTGATAGGGAAAAGTTTTCTTTTTTG---GTGATT------------------------TTAATTTTAATTTTT------------TTGTTT---------------------------------------------------------------------------------------------------------------------------TTAAGT---------------TTTGGT---------TGTTTAGATTTATTAATATTTTATGTTTTTTTT---GAATGTGTATTAGTTCCTACTTTTTTATTA------------------ATTATTGGTTGAGGTGGACAACCTGAACGTCTTCAAGCTGGGATTTATATATTTTTTTATACTTTA---TGTGCTTCTCTACCTTTATTAGTAGGA------ATTTTAAACTTA------------------------------------------TATGGAAAAAGGGGAAGTATAGTATATTATGTTTTAATA---------TTA------------AATGGAAGAGAAATAGAAATAATT---TGATTTTTTATTTTTATT------------------------ATTGCTTTTTTAGTAAAATTACCAGTGTTTTTGTTACATTTATGACTCCCTAAAGCTCATGTGGAGGCTCCTATTGCGGGGTCAATA---ATTTTAGCGGGAATTTTATTAAAATTAGGAGGTTATGGATTATTTCGTGTTTTGTTTTTATTTCAAAATTTTGTA---ATTTATAGTGGG---------GGATTTTTATTAAGAGTGGGTTTAATA------GGAGGATTATTTACTAGATTT---------------ATTTGTTTACGTCAGGTTGATTTAAAATCTTTAATTGCTTATTCTTCTGTTGGGCATATAGGAATAGTAATAGGA---GGAATTATTACTTTAAATAGATGA---GGTTGTAGAGGAGCACTTTTATTAATAATTGCTCATGGTTTATGTTCTTCTGCTTTGTTTTGTTTAGCAAATTTAGTTTATGAACGTTTTTATTCTCGTAGATTAATAGTTTTAAAAGGA------------TTAATAAGAATTTTTCCTATATTGGCTATATGATGGTTTTTA---------TTTTGTGTGTTTAATATAGCGGCACCTCCTTCAATAAAT---TTATTTGGTGAAATTTTTTTAATAATAAGAATAATTAGA---------TGAAGACGATGAACTATAATT---TGCTTAATTTTATTATCTTTTTTTTCTGCTTGTTAC------TCTTTATTTATATTT---------------------------------------TCATCTACTCAACATGGT------AAGAGATGA---ATAATATTTCCTTTTAATGAAATTAAGGTT---CGAGAG---------------------------------------------------------TATATTCTTTTATTATTACATTTTGTGCCATTAAATTTTTTAGTGTTCAATCTTGATTTATGATCATATTGATTT------------------------------------------------------------------------------------------------------
>Surapoda_tianlinensis_Z302
---------------------------------------------------------ATGATTTTTTTTTTGGCC------------ATGTCCTTTATATTGATT---------------------------------------------------------------------------------AGATCAAAAGAG------------------------------------TTTGCAGTATCTTCTGTCTCTTCTATTACGTTAGAGAATTCAATT------CTTATCATCTCTTGCTGGGCAGTTATAGTC---ATA---------TTCCACTTTAAAGAGGGGCCCAGAGTTTCTATAAAGGGGGCAGCA---------ATA---ATCTGG------GCC---------------GTAAGAATTGCC---------------ATAATT---------------------------------------------------------------------------------------------------------------------------TATACC---------------TTCATT---------ATTGATTTAATATTGTATTTTTTAATTATATTT---GAATCTTGCCTTCTTCCTATAATTTATATG------------------ATCATAAAAAGATCTTACGGACCAGACAAAATTTCCTCTTCTATGTTTATGTTCCTTATGAATGTG---GCAGGTTCTATTCCTACATTGTTC------------------------------TCCTCTTTA---------TTTATCTATGAGAGATCTGGGACTCAAATGTTTTCTGTGTTTTATTACAGCTCC------------------------TCCACCCTCTTTATGCATAGGGGG---GCTATGCTGGTACTCTTG------------------TCTTCTATACTCTTACTA---AAGTTACCTTATATTTATGTATACTTCTGAATTCCTAAGGCACACGTCTCTGCTCCAGCAGGTTTATCTGTG---GTACTGGCAAGAATAATATTAAAATTAGCCACATCAGGAATTTACAAATATTTCCATATATTCAAAGGGACTTTA---AATACTCTTCAAGGATTGTTG---------------------------TCTCTCTCGTTAATGCTCTTTTGTATT------ATAATCCTGTTCATGATTCGAATATTCGACCAAAAGTACTTAGTAGCTCTATCTTCTATTCTTCATATGAGCTTTATTCCTTTT---TTATTTTTGCAGGGTAACCAGGTG---TCTGCCCATGGAGCCATTCTAGGGATATCCAGGCATGGATTAGCGTCGGGGGCTTTATTTATAATAGTGGGATATTTATATGAGAAATGCACAAATCGCTCCAGACAAAGGACTAAGGGA------------ATAGAGAGAATCTCAAAAAGTTACTGTTTCCTAATAGTAGTT---------ATAATAATAGTAAACATAGGCCTTCCCCCTTTTTCTAAC---TTCTTTAGAGAGATAAGAATGCTAGGGTCTTTCTTGTCCCAGTCCTAT------------TTTGTGAGGGGGCTATTTTGTCTTTTTATAGTAGTTTCGATTATTCTT------ACCATGAGGTTTATT---------------------------------------ATTAACTATAGGTCTAGA------AAA------------AGCACGTCCCCCGTCTTCATGTCCTTT---AATGCT---AGGGTGGGGGTAAAC------------------------------------------------------TCTATGATGCTATCTTTTTTTTTGTTATTTTTATCT---------CTGTTACTT------------------------------------------------------------------------------------------------------------
>Surapoda_tianlinensis_GD126
------------------------------------------------------------ATTTTTATTTTAACT------------CCTTTAACTATATTTTTA---------------------------------------------------------------------------------TCCCAGATAAAT------------------------------------ATTTTCCTTAATTCTTTATTTTTTATCTCGGATTTAAATTTTATT------TTAATTACAATTACTTTCTTAATTTTAAGA---ATAATTTTTGACTTTAACTTT---------TTTTGGACTAGAATAAAAGACAAAATATCCTATAATTAT---TTGATG------TCT---------------TTTTCTATCATATTA------------ATAGTG---------------------------------------------------------------------------------------------------------------------------TTAAGT---------------TTTATG---------TGCGACCTAATAATTCAATTCTTAATTTTATTT---GAAACCTCTTTGATTCCCATGGTTATTTTA------------------ATTGCCTTGTTTTCAAATTCCCCCGACAAAGTAGTATCCTCTATATCTATGTTTATTTTTAACTCC---TCCGGTTCCATACCAGCCTTTCTA------------------------------GCCACTCTGGGGATGTGTTGGGTCTTTGAAACAAGCTCTTTGTCTTCCGCTTCG------------GAAACT------------------------AGGTTTATTATATTTCATTCGTTC---TTCTTTTGGTTTATTATG------------------ACCCTGATTTATTTAATC---AAAATTCCATATATTTATTTGTATTTATGACTACCAAAGGCCCATGTAAGAGCCCCTGTTTCCTGCTCAGTA---GTATTGGCCAGATTAATACTAAAGTTAGCTACCAGAGGGATCATAAAGTTCTACCCAATATTA------ACAAAC---AACAATTTACAAAAGTCAGTT---------------------------GTAGCCGGGGCTTCATGCTTCTGCATTTTTTGAATTTTTCTGGTTATAGTTCGATACTATGACCAAAAGTACCTTGTAGCTCTTTCCTCAGTTATACACATGTCAATAATCCCCGCT---ATAATTATATGATTTAGTTATAAT---TGTTTAGTTTCTAGAGTTTTAATAGTATCAGCACATGGTATTATTTCGGGGGGATTGTTCATTTTTTCTGGGCTTCTCTACGAGAAAAATAATAATCGATCGTTAGACTTTTCTAAATCT------------ATAGAGAGTAGTTCTAAGTTCTTAAACTGAATTTTTATTTTT---------ATCATACTCATTAATTTAGGGATTCCCCCCTTTTCTAAT---TTTTTTAGGGAGATGTCTATATTAGTTTTTTGTTTGTATAATAGATCC------------ACATTATTAGTTTTCACTTGCTTTAGAGTTTTTTGCTCTGTTATTATT------ATAATATTATTTTGT---------------------------------------ACTAAAATTTGCCCAGGA------AAA------------AAATCTTTTTTTGTAGTAAACCAACAA---AATTCT---AAAATTTTGATTGAG------------------------------------------------------TTTATTAAATTATTTTTCAGGTCCATAATAATCACT---------TTTTTGATT------------------------------------------------------------------------------------------------------------
>Stylochyrus_rarior
---------------------------ATATACTTGTGTTTTATTGTCGGGTATTTTATATTTTATATTTTATTCTGTTATTTGGGATTTTATGGTTTTTCTAAC------------------------------------------------------AACAATTTTTTTTCTTCTTTTTTTTTTTATAGATACAGA------------------------------------TTTCGTTTTTACGGTTACTTTCTTAATGTA---TTTTGATATTTT------ATCTTATTGTTTAGTTATATTAAGATTATG---GGTTTTGTTATTAAGTACTATTGCTATAATAAATTTTACTTTTGAAGAAAGAATAGGTGGTTTTATTAT---GGTAAT------------------------ATTTTTTATATTATT------------ATTTTT---------------------------------------------------------------------------------------------------------------------------ATTAATGGCTTTTTTAGTAAATACTTT---------GTTATGTTTTTATTTATTTTTTGAGTCTGTTTT---AGTGCCTATATTATTAATAATTTTTTTATGGGGGGGACAACCTGAGCGTTTAAAAGCTGGGGT---------------------------TTATATGTTGTTATATAC---------TTTGGTAGGTTCTTTGCCTTTATTAATTCTTTTATTATTGAGAGATACAAAGATATTATTAAGAAATGTTGTATATGAATATTTAAGTTTAGAGTTAACAAGATTTCAGGTTTTTTTTTTAAT------------------------------------------------------------------------------------------------TTGTGCTTTTTAGTTAAAACTCCAATATTTGGGGTTCACTTATGATTACCAAAGGCTCATGTCGAAGCTCCTGTATCAGGTTCAATA---ATTTTGGCAGGGGTATTATTGAAATTAGGGGGTTATGGATTATTTCGTTGTTGGGGTTTATTTATGTATAAATCGTTTTTAAATTTAAAT---------TATTTTTTAATTCCAGTATCTTTGATA------GGGTCGTTATATGTGGGGGTA---------------TTATGTTTAATTCAGGTAGATATTAAATCTTTAATTGCTTATTCTTCAGTATGTCATATAGGTATAATATTGGCT---GGCTTATTGGGGGGTAGAATGTGG---GGTTGGATAGGGGCTTTATTAATAATATTAGGACATGGTTTGTGTTCTTCAGCCTTATTTTGTATTTCTAATTGTATGTATGAACGATTATTTGTACGAAGTTTATTTTTTTTAAAGGGT------------CTTATAGTTTTATATACTTCTTTTACTTTGTGGTGGTTTTTA---------AGTTTAGCTATTAATTTAGGAGCTCCTTTGTCAATAAAT---TTTTTAAGAGAGGTTATTTTAATGGGGGGAATTTATAAG---------TATTCTATGTTACTTTTAGGA---ATTGTTTTTATTATTTCTTTTTTAAGTGCTGGTTAT------TCTTTGTTTTTATAT---------------------------------------TCTCAAACACAACATGGA------AAATCTTTA---TTTTTTTATTCAGGAGATATAGTTATAATT---CGTGAA---------------------------------------------------------AATATTATATTGTATGCTCATTTAGTACCGATAGTTTTATTTTTATTTAAAATGGAGATATTTATATTTTTTAATTAC---------------------------------------------------------------------------------------------------
>Steganacarus_magnus
------------------------------ATTAAATTTTTATTAACAGTTTCTTTTTGTTCTATTATGTTAAAATTTGACTTTTCATTT------------------------------------------------------TTATCTTCTTTGTCAATTTTTTTCTTTCTTTCTATCAGAATAATATCTTTAAAT------------------------------------AATTCATTTGGACTTTTAAATATCGATATT---ATAAGGACTTTA------TTCCTTAGATTGGTTTTTATCGTAAGAGTA---TTTTCTTTTCTTTCAGTTTTT---TTATCAATAAAACAAAGGGATGAAAAGAAAGTCGAACAAACATTT---TTAATA------------------------ATTATATTTATTCTT------------TTAAAT---------------------------------------------------------------------------------------------------------------------------ATATGT---------------TTTGTG---------TTTGATTCAATATTTATTTTTTATATTAATTTT---GAAATCATCTTTTTATTTATATTCTTCTTT------------------CTTTTCTCTCTTAGTAGCAAAATAAACCGAGAGATGGCTTCATACTATATATTTTTCATTACTTTA---GCAACTTCTATTCCATTACTAGTATTA------ATATTTTCTTCT---------------------------TTAGATGAAGAACAAATTTTATCTATGATAATAATTTTATTTAATCAAAATATG---------------------------------------------------TGATGAATATTTATTTTA------------------------CTTGTATTTTTAGTAAAAATTCCTCTTTTTGGTCTTCACATGTGACTTCCTAAAGCCCATGTGGAAGCTACTTTATCTGGCTCAATT---TTCCTATCTGGGATTCTTTTAAAAATTGGAATTTACGGGATCTTTCGAGTTTCTTTGATAAAAATAAGAGCTCTC---ACTCATTTTTCT---------AGGATTTTTTCATGTGTGGGATGAGTT------AGATCTTTAATTGTTGCTATA---------------ATTTGTTATCGTCAAGTAGATTGTAAGTCTCTTGTTGCTTACTCTTCAGTTGTTCATATAGGAATATGCACTAAT---GGAGCCCTAAGGGGATCAAACACT---GGATTTTCTAGATGTATGTATATAGTTTTATCTCACGGAGTGAGTTCACCTTTGATGTTCTTCTTAGTTTATATATTTTATGATCGACAAAATTCACGGAGTTTAATTATAATAAAAGGG------------GTTAACTCTTTGCATCCCCTTTTGTTTCTCTCAGGATTTTTA---------ATTATAATTTCATCTTTAGGAATACCCCCATTACTATCT---TTTTTTTCTGAATTTATACTGGGTATTAGAGCTTTATTG---------ATTAATCATATTTTAATTCCA---GTTTCACTTTTTATTTTTTTCTTATCTGGATTATAT------ATAATCTTTTATTTT---------------------------------------ATTTATTTCAGTCAAGGAAATCCTTCTAATTTT---GGGTATATAAATATTAGAAAAATAGATTTA---TCATTA---------------------------------------------------------ATTTTCAGTTTAATTTTCTATCTTTTC------------------------------------------------------------------------------------------------------------------------------------------------------
>Sperchon_plumifer
------------------------------ATGGGGTTTATTTTTATCCTTCCTTTTTTCTTTTTTTTATTAATTAACAAAATAGTTTTAGAACTTTTTTTTGTC---------TTGTCTTTTATTTTTGTT------------TATTATATTTTA------------------------------TCTTCTTATTTA------------------------------------TTTGATTATTATCTTTTTTATTTTGATATT---TTAAATTGGTCT------CTTCTTATTCTTTCTGTGTTAATCATTTCT---TTTATACTTATTAGTAATTTA---AGCTTTTCTTTGGATTTTAATTTTGGTTCTATTTTTAATTTTAAT---TTATTT------------------------TTGATATTTTTATCT------------TTATTA---------------------------------------------------------------------------------------------------------------------------TTGGTT---------------TTTGTT---------TCTTCTAGAGTTATTATATTTTATGTCTTCTTT---GAATTTTCTGTTATTCCAATTTTTTTTATA------------------CTTTGCGGGTGGGGTTTTAACTTTGAGCGCCTGCAAGCTGGCTTCTATATATTAATATATACTTTA---TTTTTCTCTCTTCCTTTTTTAATTTTTATTTGTTTGATTAATTTT---------------------------AACATTAAAACTATTTTTATTCTTTCTTCTTATTATTTATACGAGTCCGATTTT---------------------------------------------GAT---TTTTTTTTTGTTTTTATT------------------TCTATTTTTATATTTTTGGTTAAGTTGCCTTCTTATTTTTTTCACCTTTGGCTTCCTAAGGCCCATGTCGAAGCTCCTGTTTCTGGGTCTATA---ATTTTAGCTGGGGTTCTCCTTAAGTTGGGGGCTTATGGGATGCTAATTTATGTGCCCTTTGTTTTTTATAATTTA---ATTACTTTTTCT---------TATTATTTTTATTTTTTAGGTCTTTGG------GGGGGTTTAATAGCCTGCTTT---------------GTTTGTTTTCGTCAGGTTGATTTAAAAAAATTAGTAGCTTTTATATCTATTTCTCATATGGGAATAGTTTTATCA---GGGGTTTTTTCTTTTTCTTTTATC---TCTTTAGTTGGATTAGTTTTTATATTATTAGCCCATGGGTTAAGCTCTTCTGGATTATTTTTTTCTTTAAATTGCTTTTATGAGCGTTTTCATTCCCGTAGTCTAGTTCTTATTAAAGGT------------AGAAGTATTTTGTTAATTGGTTTGTCTTTTTGATTTTTTATT---------TTAATTTCTTCTAATATTTCTGCTCCTCCTTCCTTTAGT---TTCTTTTCTGAGTTGAGTCTGTTAATTGGAATTTCCTTT---------TTTGATTTAAATTCTCTCTTT---GTTTTTTTAACTATTATATTTATTGGTACTGTTTGT------TCTTTTCACCTGTAT---------------------------------------ATGTCTGTTTTCCACGGA------TTTTCTCAC---ATCTTTTATTCATTTGAGCCTTTGAATTTA---AAGGAG---------------------------------------------------------CATTTCATTCTTTTTATTCATTGTGTTCCTATTTTTGTTTTATTTGTTTTTATT---------------------------------------------------------------------------------------------------------------------------
>Shevfchenkella_miscanthis_KK11
------------------------------------------ATGATTAGGTTGGGTCTTCCCGTTTCTTTTTTA------------TTTGTCTTTTTTATTCTA---------------------------------------------------------------------------------AAGGAATCTTTT------------------------------------TTTCTTTCTTCCCTCTTTGCAGCCAACAGG---GTTTCAATTTTT------CTCCTTTCCATCTTTCCTCTAGTATTTCTC---TTGATCTTTTTC------CCTTCTTTT---TGCTTTTCTTCTTTTAAAGAATTTTTTTTTCACTTCTTT---GTTTTT------TTT---------------AGTGTTCTCTTTTTT------------CTGGTT---------------------------------------------------------------------------------------------------------------------------TTTTGT---------------TTCACC---------ACTATGGATCCCTTTTTCTTTTTGATTTTCCTG---GAGAATTGTGTGGTATTTATATTGGCTTGT------------------ATTATTATTTTCTCCAAGGATATGGAAAAGATTTCCTCCTCACTTTTTATATTTTTTATCAACATT---TTTCCTTCCATCATATTCATAAGA---------------TTTTGCTCTTCT------------------------TGG---GAGGACTCTTCTTTTTTCCTTCATTTTTCAGTTTTT---GAG---------------------------------------AGAGTGAGTTTT---ATTTGTTTTTTCTCGTTT------------------TTAGGCTTG---TTAGTGAGTAAATTGCCCCTTTTTACTTTTCATTTTTGGTTGACTAAAGCACATGTGAGAGCCTCTGGTTGTGGGTCTATG---ATTTTAGCAAGTCTTCTCCTCAAGCTTGGATCTATAGGCTTAATTAAGTTTTATTTTATCTTCAAT------TTA---TGTTATTCT---TTTATCGGGAGGGTTTCTTATTCCGTTGTAAGACTT------TTTAGACTTTTACTCTTGACG---------------GTTATGATACGTTTTTTTGATCTTAAATATTTAGTTGCCTGCTCCTCTATTATTCACATAGGGCCCCTCTTTTGC---TTAATTCTTCAAGGGGATTCTTTC---TCCATCTTTGGTTCCTGCTTCATACAGGTTGGGCACGGCTTAATCTCCTATTTTATTTTCTTTTTGATCACCTTAATCTACGAATCATCCTATCATCGGTCTATTGACCAAAATAAAAAT------------TTTTCTTCCTCTTCCTCCATTTTTTTCTTTTTAATTTTCTTT---------TTTTTTATCCTTAATATAGGATTTCCCCCTTTTTGTAGG---TTTCTGAGAGAGCTTATTTTTTCTTTTTCTTTT---ATAGCC------TTCAGGCCTTGGGTTCTCCTAGTTTTTGTT---GTGAGCCTAATACCTAGGGGAATTTTT------TTCTTCTTTGTAGTT---------------------------------------TCCAAGAGTATCTTTGGT------AAG------------AAATCTAATTCT---CCCTCTCATGAG------ATT---AGAAATTGTTTCATC---------------------------------------CTTCTGAGTTAT---TTTTTCCTAATTTTTTTC------TTGATCATTCCT---------TTATTTTTTTTT---------------------------------------------------------------------------------------------------------
>Setoptus_koraiensis_SD23
------ATGATTTTCAGATGTTATTTAAAAAGATTAGTGTACTCTTCGTTAATTGGTCTTATATTAATCAGG------------------------------TCA---------------------------------------------------------------------------------AAAAGAGTCAAA------------------------------------ACATTATATTGAGAAATTGATTTAACACCT---ACGGAAAGAATT------CTTTCTTTGTTAAGTATGATAATTATTTCG---ATAACATTTTTAACAATTTTTTCT------------AGATTTAAAAAAGAAAATTTTTTCTTAAAATGT---ATGATA------ACG---------------TCAGTAATTTTATGA------------TGTGCT---------------------------------------------------------------------------------------------------------------------------TTGTCA---------------TTTATT---------TCTTCAAATAAATTCATTTTCTTCCTAGCTTTT---GAAATTTCTATAATTCCTATATTTATTAGA------------------ATTCTTTATTTGAGTAAAGAAAAATCTAAAATTTACTCGGCTATGATTATAATACTTATAAATATA---GCTATAGCGGTTCCTTGCTTAATT---------------TTTATTTTAAAG------------------------------GAATTCAGAAGGTTAAAAACATTTAACGTTTTTGTAAGCTCTTTT------------------------TTAAACATAAAGAATGTAAATTTT---TTTTTTGGATTAATAATA------------------ATTTTAATG---ATGCTATCTAAGGCTCCTATATTCTTTATTCACATTTGACTCCCTAAAGCTCATGTTGACGCTTTTACCCTGGGGTCTGTT---GTCTTAGCCAGTCTTATAATTAAGTTAAGAATTATAGGTTTAATTAAATTAGATATTTTATTAGAA------GAA---AAAATAAAA---AATTTTTCTTTTATTTTATATAGAATTTCTTGGACA------ACTTTAATTATTTCTTTGATA---------------ATGATAATCCGTAGGGTAGACATCAAAAAATTAGCTGCCACTTCATCTATCGTTCATATAGGTTCCGCTTTAAAT---TCAATCTTATCTATAAAATCTATA---GGTATAGTGGGAGCGGTGATAGTTTTATTTTCCCACGGTCTAGTATCAGCTTTGATATTTAGTATAATTGGTTTGATGTACGAGTCGACTGAAGGTCGATCTACTTACTCTAATAAAAGT------------AAAGAAAGATTCAATAAAACTTTAACTATAATATGGGTAGTA---------ATTTTATTTTTGAATGTAGGAGTACCGCCTACTATAAGA---TTTTTCAGGGAAATTTATTTAATATCTACCTTTTTATTTATA------GGA------AGATCCAGAGTAATTTTTTTAATAATCAGAATAGTTCTGATCAGAAACGCC------TCTATATTAAGAATG---------------------------------------GAAAAAATCACGTTTATG------AAA------------AAAGAAAGATCTATGATAATCATAAAA---ATAAAC---AGATGTATGTTTTTA------------------------------------------------------AACATTGTTTTATGTTTT------GTAATTATAAAT---------ATTTTAATCATAAAAATTTAT------------------------------------------------------------------------------------------------
>Setoptus_koraiensis_HEN28
------------------------------------------------ATGATTAGCTTCCTTAGGCTCCCCCCT------------TTAGTTTTGTGTTTATGT---------------------------------------------------------------------------------AAATCCGGCATT------------------------------------TTTTTCTGTTCTTCCTATTTGCTTTTGGAT---AGAGTTTTATTT------TTTTTGAGTATTATTATGTTGGTTTATTAT---ATTATTTTTTCA------GTTCGTTTT---AATTTTTCAGAGGCCTCAGATAAAGTTTTTTTTCAGTTA---GGTTTT------CTT---------------GTAGTCTTTTCAAGT------------CTTTAT---------------------------------------------------------------------------------------------------------------------------TTTTGT---------------TTTAGA---------TCTTCTACTTCTATTATCTTTCTGTTTTGGCTA---GAAATATGCGTATTTTCTATAATTTTCCTC------------------ATTTTCACCTTTTCTAAAGAAGAGGACAAAATTTCTTCTACCCTCTTTATGTTTTTTCTCAACATT---TTAGGGTCTGTTCCTTTTATAGGC---------------TTTTGCTACTTT------------------TCTAATTATAAATTAGAAAATCTTCATTGGAGTATCTTTTCTTTTAGG---AAT---------------------------------------TCTCTAAGTTGG---GAGGTCACATTATTTTTA------------------ATTCTTATT---TTGGTGCTTAAACTTCCTATTTTAATTGGGCATTTTTGACTGACTAAAGCTCATGTGGCTGCTGCTGGCCCTCTTTCTATA---ATCCTAGCTAGACTTATGCTCAAGTTAGGTTCTATGGGTATATTAAAATTTAATTACTTTATTCTT------TCC---AATTCTCTT---AAATTGACAGGTTCTCTCATTTCTATTTCTCTTTTT------TCTTGTATTTTTTTCACTATT---------------CTTATAATCTTTTTTTTTGATCTAAAATTTTTGGTAGCTTGTTCTTCTATTTTGCATATATCTCTTTTAGTGCCC---CTCACTCTCTCTAATTCAAGCTTG---GGTTGCTTTAGAAGTATTTTCATAACAGTAGGTCATGGTTTTACTTCTCTTATTTTGTTTTTTCTTTTAACCCTAATTTATGAATTTTCCATATCCCGCTCCTCAGATATTGGTAAATGT------------CAGGAGTCTCACTCTAAGTTTTATGCTAAATGAATCTTTTTT---------TTTTCTTTTCTCAATCTAGGTGTTCCCCCCTTTCTGAGA---TTTTTTAGAGAACTGTTTTTATTTAGATTTTTG---TCCGCA------AGTTCTTATATTTCTTCTTTCTTTTTTGGG---GGGGTGATGTTGTTCAGGTTATTTTTT------ACCATTTTATTAATT---------------------------------------TTAAAAATTCTTTTTGGC------AAA------------AAAAATCAAATAAGAGAAATAAGAGAA---TATTCT---TATTTTAGTGTTTAT---------------------------------------TTAAAATTTTGTGTCTTTTTATTGCTTCTCTTA------CCCATCTTAATT---------TCT------------------------------------------------------------------------------------------------------------------
>SD27
------------------------------------------ATGATTAGTCTAAGGGTTCCTTTGTTTTTTTTTTCTCTT------TTTTTTTTACTA---------------------------------------------------------------------------------------AAAGAATCTGTA------------------------------------CTATTAAGTTCTTCTTTTTATTTTAATTTG---GAGACTCAGATG------ATGATTCTCATTTTCCCTTTAGTATACCTT---TTAATTTCCAAC------TCTCAATTT---AACTTTAATAGTTTAAAAAACAAATTTTTTTTTAATTTG---CAGGTT------GTT---------------TTAGTCCTCTCTTCT------------TTGATC---------------------------------------------------------------------------------------------------------------------------TTTTGT---------------TTTTCC---------TCTTGTACCCCATTTTTATTTTTAGTTTTTTTA---GAAAATTGTGTCATTTTTATAATTATGTTA------------------ATCATAAATTTTTCCAAAGACTTCGATAAAATTTCTTCTACTATTTTTATGTTTATTATTAACATC---TTTCCATCTATCTTATTCATATAT---------------TTTTGCACTGAG------------------------TGAAAAAATTTGGAT---CAGATTTCTGGGTTTCTGTGTTTA---GAA---------------------------------------ATTTTTTCTCTT---TTTACTTTTATTTGCTTT------------------ATCGGTTTA---TTAGTCAGTAAACTTCCGTTGTTTCTTTCCCATTTTTGACTCACTAAAGCCCACGTGAGGGCTTCAGGTTGCGGTTCCATG---ATCTTAGCCAGTTTAATGTTAAAAATTGGTTCTATAGGACTATTTAAGTTTAATTATCTGTTTAGT------TTT---GTTTATAGA---ACTCTAATGTCCTTTTCTTTCTTTTTCATTAGCTGG------AGTATGATTATCTTTTTGACA---------------ATTATGATTCGTTTCTTTGATCTGAAGTATTTAGTAGCTTGCTCCTCTGTAGTTCATATAAGTCCTATTTTTTGC---GTGGTTCTTTTAGGGGACTCTATA---AGAACCTATGGGTCTGTTCTTATGATGGTAGGTCACGGTATCGTTTCTTATATAATCTTTTATCTCGTTAGTATTCTTTATGAGCTTGGTTATCATCGTTCAGTAGACTTTAATAAAAGT------------CTGAGTTCTATAACCAAACTTTTTTATATATTTTTTCTATTC---------TTTTTTCTGATGAACATAGGCTTCCCCCCTTTTTGCAGA---TTTTTAAGAGAGCTTTATTTTTTACGATCTTTT---TTTATC------ATAGACTTCGTTCCCTTTATCTTTTTTATA---GCATCTTTAATTATCAGAGGGATCTTT------TTTTTCTTTATTATT---------------------------------------TCCAAAACATTATTTGGA------AAA------------AAAAATATACTA---AATAATCATATG------ATT---CTATACGATAACTTT---------------------------------------TTTTTTTCATAT---TATTACCTCTTTATTTTC------ATTCTTCTTCCT---------TTTCTCTATGTT---------------------------------------------------------------------------------------------------------
>SD20
---------------------------------------------ATGATATACTCCTTGAGTTCTTTTATT---------------TTTTTTTTTTGAATGTGT---------------------------------------------------------------------------------AAAGATTTTATT------------------------------------TTCTTAGGTAAAATTTTTTGTTTAGATTTA---AATTTAAATTTG------ATGTCTTTTATTTTTCCTTTAATTTTATTT---TTAATTTATTTA------GTTATTTTT---AATTTTCTAGGTTTTAAAGAAAAATCTTTTTATAGTTTG---GGGTTT------GGA---------------ATTATTTGTTTATTT------------TTATTT---------------------------------------------------------------------------------------------------------------------------TTTTGT---------------TTTAAT---------TCTATTTCTCCTTTTTTTTTTTTGTTATTTTTA---GAAAGTTGTGTTGTTTTTATAGTTGCTCTT------------------ATTTTTTGATTTTCAAAAGATTTAGATAAGGTTTCTTCGGTTTTATTTATGTTTTTTATTAATATT---TTTCCTGCTATTCTTTTTATGTAC---------------TTTTGTTGTTGA------------------------TGG---CCCTATAATATTTTATTTCTAAGGTTAATTAGGATA---CAG---------------------------------------TCACAAGATTTT---TTTATTTTTTTTTGTTGT------------------TTGGGACTT---TTAATTAGCAAGCTTCCTTTATTTTTTTTTCATTTTTGGCTAACTAAAGCTCATGTTAGAGCATCAGGTTGTGGTTCTATA---ATTTTAGCTAGGCTTCTCCTTAAAATTGGTTCTGTAGGGTTCTATAAATTTTATTTAATTTTTCTT------AAA---AATTTTAAA---GATTTTGGGTCTTTTTTTTTTAGTTTAGTAATTTTT------AGAAGGGTAATTCTGTTGGTC---------------ATTATGATTCGATTTTTTGATTTAAAGTATATAGTGGCTTGCTCTTCTGTGGTTCATATAGCTCCTATTTTCCCT---CTTCTTTTTTGGGGAAGGAGTAGA---TGTGTTTTTAGATGTTTTTTAATAATAGTAGGGCATGGTTTAGTTTCTTATTTTATTTTTTTTTTGGTAAGATTGATTTATGAAGTTAGATTTAATCGTTCTATTGATTTTAATAAGAGG------------CTAAGTTCTTATTCTAAAGTTTTTATAATTTTTTTTTTTTTT---------TTTTTCTTGGCTAATATAGGGTTTCCACCTTTTAGGAGC---TTTATTAGAGAACTTTTTTTTTTTTTCTCTTTT---TTAGGT------TATAGATATATTTTATGTTTTTTTTTTTTT---GTTACTTTAATTCTTAGAGGTTTAATA------TTTTTCTTCTTAATT---------------------------------------TCAAAAAGTTTATTCGGG------AAG------------AAACTTTTATTC---AATATTTTTTCT------TTT---AATTTAAATAATTTT---------------------------------------TTTTTTTTCATT---TTATATTTTATATTTTTT------TTAATTATACCT---------TTTATTTATAATTGCCTTTTTAGT---------------------------------------------------------------------------------------------
>SD19
---------------------------------------------ATGATTATTAGAACTTTAAGTAATTCT---------------CTAGTTTACTTTTTGTCT---------------------------------------------------------------------------------AAAGATTATATT------------------------------------TTTTTCAACTCTCTACTTTTTACTGATGAG---AGTCTAAGCTTC------TTGATCTTCATTTTTCCTTTGACCTTCTTT---CTAGTCGTTTTTATCCCTAGCACTTTT---AATATACATTCTCTCTCT------CTTTTCAACAATATA---TCATTT------TTT---------------TTAATTTTGGTTCTT------------CTCTCT---------------------------------------------------------------------------------------------------------------------------ATGAGA---------------TTTTTT---------TCTAATACTATGTTTCACTTTCTTTTTTATCTA---GAGAGATGTGTGATTATCATAATTCTCTAC------------------ATCTTTCGCATAGCGAAAGACCAAGATAAAATCTCTTCTTCTATATTCATATTTTTAATCAATATG---GCTCCTTCTTTGTTGTTCTTATATTTC------------TGCTGTATAGGC------------------------TCCTCTTTCCTCTCCCTCTGTTTAAAT---TTTACCAATTTT------------------------------------------------TCTAGTCTG---TTAATTTTTGCTTTCTTT------------------CTTGGGTTA---TTAGTATCAAAACTTCCTTTATTTATGTTTCACTTCTGACTTACAAAAGCCCACGTCAGAGCCTCCGGCCCGGGGTCGATA---GTCCTTGCTAGTCTACTTTTAAAAATTGGGTGTGTGGGGTTTTATAAATTCTCCTTAAGATTCGAGGGCAGATTG---ATTAGACAA---TCTATCTCC---ATTTCCTTGTGCGTTAGAATTTTA------GGGTTTCTTTTAATATTGGGG---------------CTTATGCTTCGTTTTTGTGATCTCAAATTTATGGTAGCATGTTCTTCTGTTGTGCACATATCTCCTACTCTTTCC---TTTCTGTTGCTTAGGGATTCTTTA---AGTGTATACTGTTCTTTTCTTATAGTTGTAGGTCACGGATTAATTTCTTATTTTATCTTCTTTTTAGTTGGCTGTGTTTACGAAGTCTTACAAAGTAAAAGGTCCTATTTCATGAAATCA------------ATAGAGTCCTTTAGCAGAGTTTTTAGTATGTGAATAATTATC---------TTTTTTCTTTTAAATATAGGGTTCCCTCCCTTTATAAGA---TTTTTAAGGGAAATCATTTTTACTTATTTCTTT---TTCAGA------TTTTCCTTTTTCAATTGCATAATGTTCTTA---CTAGGATTGCTATTTAGAGGTCTGATC------TTCTTTCTCGTTTCT---------------------------------------TCTAAGTTAATTTATTCT------AAA------------AAAACAACCTTT---CTTTTTGAAGGG------TTT---TCTTTGTGTTTAAGA---------------------------------------GTCTATTCTTAT---ATTTTTTTATTCTTTTTC------TCCCTTTGTTTT---------TTTTTCTACAAATGCTTT---------------------------------------------------------------------------------------------------
>Scolotosus_sp.nov._GX54
---------------------------------------------ATGATTAGAATATTTTTGGTGTACAAT---------------TATTTTTTTTTCAATTTG---------------------------------------------------------------------------------AAAGATTTTTAC------------------------------------TTCCTTATAAAGTATTTTTATTTAGATTCT---TTCACTATATTT------TTATTAATGATTTTTCCTCTAGTTTATTAT---ATCACTTTTATA------GGGATGAGC---TCTAGTATAGGTAGGAAAGATCGGTGGTTTTATAGTATA---ACTTTT------TTT---------------TTTTTTTTTTTTTTT------------TTTTTTTTTTTTTTTTTTTTTTTTTTTTTTTTTTTTTTTTTTTTTTTTTTTTTTTTTTTTTTTTTTTTTTTTTTTTTTTTTTTTTTTTTTTTTTTTTTTTTTTTTTTTTTTTTTTTTTTTTTTTTTATTTTTTTG---------------TTTATT---------AGAAATACAAGGTTTTTTTTTCTCATCTTTTTG---GAGATAGTTTCATTTTTTATGATTTTCTTT------------------ATTTTTAATTATGCAAAAGATAGGGACAAAATTTCCTCTTCTAGTTTTATATTTTTCTTTAATGTT---TTAGGTTCCATTCCTTTTATGTTT---------------TTCTGTGTTTCG------------------------ATT---TGA---------TATAATGGAATTTTCAATTTTTTA---GGATGA------------------------ACTATA------ACT---AGGGTC---TTCATTTTTTTGTCTTTT------------------TGCATGGTG---TTGTGCTCTAAGCTTCCAATTTTTTTCTTTCATTTCTGGCTCACTAAGGCCCATGTTAGGGCTTCTGGTTCAGGATCAATC---ATCTTGGCAAGAATTATGTTAAAAATAGGTTCTATAGGGCTTTTAAAATGGGGAATAATATTTAGA------GTC---CTATTCACC---AAGTTTATTTCTACAGCAGTTAGATTAATATTGTTA------ACGGGGATTTTTATTCTTTTT---------------TTTATAAATCGGTTTTTTGATTTAAAATACATAGTTGCTTGCTCTTCAATTTCTCATATATCTATTACATTTCCT---TTTTTTTTGTTGGACTCTAACGAG---AGAGTCTTTTCTTCATGCCTAATGATAGTGGGTCATGGAGTGACTTCCTGTATATTATTTTTTTTGGTGACTTTGATATACGAGTTTAACCAAGACCGCTCTATTATCTCTAGTAAAAGC------------TTAGAATCTTTCTCTTATTTAGTATCTTTAGGTTTAATTTCC---------TGACTTTTATTAAATTTGGGATTTCCTCCGTTTCCTAGT---TTCATTAGAGAGTTAATATTTTTTCTTTGTTTA---AATGAG------CAGTCTTTCATTTTCAGAATTTTATTTTTT---TTAGTTCTTATACTTTCAGGGTTGTAT------TTTATTAATGTTATG---------------------------------------GCAAGGCTATTGTTTTTA------AAG------------AAAAATAACAAG---ACATTAGAAGGA------------------------TCT---------------------------------------TTGGTTTTTTCT---GGATCTTACTCCTTATTT------TGCTTTTTTTCA---------TTTCTTTTAATT---ATCTTTTATTTTAAC---------------------------------------------------------------------------------------
>Scolotosus_sp._GZ100
---------------------------------------------ATGATTAGATTATTTATTTTTTTTGGG---------------ACTTTTTTAAGATCTTTA---------------------------------------------------------------------------------AAAGAAATAATT------------------------------------TTTTTTTGTAAATTCTTTTTTCTTGATAAT---TCATCTTTATTC------ATGTTAATTATTTTTCCTATTGTTTTTTTT---ACTATCTATATT------AGAATTTTT---TCAAGAAGATCTAATAAAAGATTATTTATTTATAAAACT---ATTTTT------TTT---------------TTTTTTTTTTTTTTT------------CTTTTT---------------------------------------------------------------------------------------------------------------------------TTTTGT---------------TTTTCT---------TCTTCTTTTGGAATTTTTTTTTTACTGTTTTTG---GAGTTATGTGCTTGCATCATAATTTTTTTT------------------ATCTTTAATTATGCTAAAGATAGGGATAAAATTTCTTCTTCTTTATTTATATTTTTTTTTAATGTA---TCTGGTTCTATTCCTTTTATGTAT---------------TTTTGCTCGTTT------------------------TTA---GAG---------TATGAAAGGTTGTTTAAATTTTTA---GGAGAA------------------------TCAATC------TAT---TCCTTT---TTAGTACTATTTTGTTTT------------------TTTTTACTT---TTAGCATCCAAACTCCCTATTTTTATCTTACATTTTTGGCTTACTAAGGCTCATGTTAGAGCCTCAGGCTCTGGCTCTATA---ATTTTAGCTAGGCTCATACTTAAAATTGGTTCAATAGGGCTTTTGAAATGAGGCTCAAATTTTAGT------TTT---AAAATTTTT---AAATCAATAAATTTTTTCATTAGATTTTTAGTTTTA------ACTAGATTATTTGTCCTTTTT---------------ATTATATCTCGATTTTTTGATGGTAAATATCTAGTAGCTTGTTCATCTATCTCTCATATGTCTTTAACTTTTCCA---TTTTTAATTATAAATTCTAATTTT---AGTATTTATTCTTCTATTTTAATGATAGTTGGGCATGGTTTAACCTCTCTAATATTATTTTTTTCAGTTAGATTAATATATGAGTTTAATCAAGATCGTTCTTTTTTTTCTAGTAAAAGT------------TTGGAATCTTATTCTTACTCTATTTCATTGTTTTTAATTTTA---------TGGCTAATTTTAAATTTAGGATTTCCTCCCTTTTTAAGG---TTTATTAGAGAGTTAGTTTTCATGTTGGTTTTA---AAAGAA------ATTTATGTATATTTATCTTTAATCTTTAGA---GCTTTATTGATTGTTTCTGGATTATAC------TTTATTAATATTATG---------------------------------------TTAGTAATTTTATTTTTT------AAA------------AAATCAGTTTAT---TCAATGGAAGGA---------------------ATTAGT---------------------------------------GTTATTCCTGTT---ATA---ATCCTTTTTTTT------TCATTTTTTTCC---------TTTTTACTTTTACCATGTTTCCAATTA------------------------------------------------------------------------------------------
>Sarcoptes_scabiei
------------------------------------ATGATAATAATAATAATCATAAGATCTTTTTTATTCTTGTTAGATATTAGATTTATAAATTGATTTTTA---------------------------------------ATATTTTCAATCTACTTCATTATTATGAATTTACCATCAAATTTAAATAATTTA------------------------------------TCTATCAAAGCTATATGACTAAGGGATCAT---AATAGAATTTTA------TTAATATTCTTAAATTTATGAATATTTTTT---ATAATAATGAAAATAATAAAA------------------------------AAAAAATCCTTAAAAATA---ATATGA------------------------TTTATATTCTTATTA------------ATCTGA---------------------------------------------------------------------------------------------------------------------------ATAAGC---------------TTTATA---------GTTAATAGAATTTTTAATTTTTTCTTTCTGTTT---GAAATAATCTTTTTTATCATATTTTTATAT------------------TTAATAATAAATGGTAAAACAATAAAACGTATTCAAGCTTCATTATATATATTTTTCTTTACTTTT---ATATTTTCTTTACCTTTACTTATTATA------ATAATAACAATA------------------------------TTTTATTTATCTAATTCACAAAATTTTTCAATATTAAGCTATATTCAAATT------------------------AATAATAGTTTTTTAAATAAAATA---ATAATAGTATTTATAATA------------------------ATTGTATTTTTAGTAAAACTCCCCATTTACATATTTCATATATGACTTCCAAAAGCTCATGTAGAAGCTCCTCTAGAAGGGTCAATA---ATTTTAGCAGGGGTTTTACTTAAACTTGGAGGATACGGGGTAATTCGATTTTCTTTTCTAACAAAAAATTTTTTT---AAAATAACAAGTAACTTATCTAATATTTTAGTATTTACAGCAATCTTA------GGAAGCCTTATTATAAGTTTA---------------GTATGCTTGCGACAAAGTGATATAAAATCAATTATTGCTTACTCTTCAGTAGTTCACATAAGAATTATACTTATA---GGAATTATATCTTTCTCAAGAATACAAGGTAATCAAGGTAGATTAATAATAATAATTGCTCATGGATTTATCTCACCTTTGATATTCTTTTCAGTAGATTATATTTATAACAAAATAAATTCACGAAGAATTTTTATTATAAAATCA------------ATTAATTATAAAATATCAAAATTTTACATTATATGAATATTT---------TGTCTTATACTTAATATAAGATTCCCTATTTTTATATCA---TTTTTTTCAGAAGTAATAGTAATAGCGTCTTTATCTAAC---------AATAATATGATTTTAATTTTT---ATTCTAATCATAACTTTATTTTTTTCTGCAGCTTAT------AATATTTTTTTATTT---------------------------------------ATTTTTTGTTGTCATGGT------AAATCTATT------------------ATAAAAAAATCCATA---AAAATA---------------------------------------------------------AATTCTCTATTCATATTATATTATTCTTTAATAATTTACTTTGTATTAGTGTATCCTATTTTTATATTATGATATTTCAGTTTCAATAAATAT------------------------------------------------------------------------------------
>S167
---------------------------------------------ATGATTTGAGTTTTA---ATATTTTTTTTT------------ATTTTCTTGATGAGTGTT---------------------------------------------------------------------------------AAAAATTTTTTA------------------------------------TTTTTTTCCAACTTATTAGTTCTCGACTCT---TACCCTATTTTC------ATAATGTCATTGTGTCCTCTCATTTTTGTT---TTATTGTTCTAC------TTTTTTTTT---TGTTTTTCTGATTTAAGGGATTTTACAGTCTTTAAAATT---CTTTTT------TTC---------------TTAGTTACTTTTATG------------GCATTT---------------------------------------------------------------------------------------------------------------------------TTAACT---------------TTTATT---------TTCTCTTCTCCATTTTATTTTCTTATTTTTTTA---GAATTCACAGTAGTACCTATGAGTATTTTA------------------ATTATAAAGTTTTCTAAAGAAAGAGATAATTTAATCTCTTTATTTTTTATATTTCTAATTAATATA---ATAGGTTCTATCCCTTTTATAGGA---------------TTTTCTTTATTTATATTAAGTAAATCAGATTATTTTTTTAGACTCTCAAATTTTTTTTTTAATCTAGCTTATTTAAAT---------------------------------------------------TCTTCT---TTTTTTTTATTTTCCTTT------------------CTTTTGGTT---CTTCTTTCTAAGCTTCCTATCTTTTTTCTCCATTTTTGGCTTACTAAAGCCCACGTCAGAGCTTCTGGGGCTTGCTCAATA---GTTTTAGCTAGGCTTATATTAAAGTTAGGCTCTTTCGGTATTTTTAAGTTTTCTTCTCTATTTTTG------TTA---GTTTCTAAC---TATTTTTTAAGTATTTTAACTTCCGTCTGTAATTTT------TCTTGTTTATTTTTTTCTTTA---------------GTTATAATTCGGTTTATAGACCTAAAATACGCTATTGCTTGCTCTTCTGTTCTTCATATATCTTTCATTGTACCT---TTGACATTAAAGTTTTCCTTAGAT---TCTGTATTTGGGCCTATCCTTATAATAGTTGGGCATGGATTAATTTCTTTTATCTTGTTCTATTTAGTTTCTATCTCTTATGAATCTAATCAGAGTCGCTCTTTAGATCTAGTTAAATCT------------TCAGAATCTTTTTTTAAGTCTTTGAGGATTTGGATTTTTATT---------TATTCTTTTTTAAATTTAGGCCTTCCTCCTTTAATTAGT---TTTTTTAGAGAGTTAATTTTTTGCTTTTCTTTA---ATATCT------TTTTCTTATTTTTCAATATTTTTTTTCGGT---CTATCCATGATCATTATTATTTTTTTC------GTCATAAATTTGCTT---------------------------------------ACTAAGTTCCTTTTTGGT------AAA------------AAGAGATTTGTT---ACTATTAATGGA------AAT---TTTCTTGGTATTAAT---------------------------------------TTTTATAGATTT---TTTTACTTAATTATAACA------ATTAGTGTCGCT---------TTTTTTTTT------------------------------------------------------------------------------------------------------------
>Robertsicus_elaphensis
---------------------------ATTATAATTTCTTTTTTAATTTTATGTTCTTTTTTTTTATTA------------AATAATTTTCAAATTATTATTATA---------TTATTATTTTTATTT---------------ATTATAAGCATA---ATATTTATTTTAGGCTCA---------AGAGAAATTAAT------------------------------------AGATTTTTT------TTTTATTTAGATTTA---ATAAGAAATATA------ATAATTAGTTTAACAATTTGAATTTCAATT---TTAATGATAATTTCTAGAATT---AAAAATAATTTT---ATAAATAAA------AGTTTTATTTTTTAT---ATTTTA------------------------TTAATAATATTTATA------------TTAATC---------------------------------------------------------------------------------------------------------------------------AATTGT---------------TTTTCA---------ATTATGAATTTATTGTATTTTTATTTTTTTTTT---GAGTGTACTTTATTTCCAATAATCATAATA------------------ATTTTTGGTTGAGGAAACCAACCTGAGCGATTTCAAGCAGCTATTTATTTATTTATTTATACATTA---TTAGGATCAATTCCTTTATTAATAATG------ATAATAATTTAT---------------------------------GGTAAA---ATCTCATTATCA---------TATATATATATAGAATGA---TTTTTCTTA------------AAA------------TTAGGCTAT---AAATTTATTTTAATGCTT------------------------ATTGGTTTTTTAGTAAAAATTCCAATATTCTTATTTCATCTTTGATTACCCAAAGCTCATGTTGAAGCACCAATTTCAGGATCTATG---ATATTAGCTGCAATTTTATTAAAGTTAGGTATTTATGGAATTTTTCGGTTTAAAAGTTTTTTGATTGTTGATTTA---TTGTTATTTAAT---------TGATTATTGATAATTGTATCAATTTGT------GGAAGAATAATTGTTAGAATT---------------TTATGTATATTTCAAGTTGATTTAAAATCCTTAATTGCTTATTCTTCTGTATGTCATATAGGAATTGTTTTAACA---GGTACTTTAACTATATTCAACTAT---AGTTGTTATGGAATTTTATTATTAATAATTGGTCATGGTCTTTGTAGGTCTGGATTATTTTGTTTAGCTAATTTATTATATGAACGATTTTATACTCGTAGAATAATTTTAGTTAAAGGA------------TCAATAAAATTTTTTCCATCTTTAACGTTAATATGATTTATT---------TTAAGAGCAGTTAATATATCAGCACCTTTATCAATAAAT---TTAATAGGTGAAATTTTAATTATAATAAGAATTTTAAAG---------TATAGAATATTTTTTGCCTTT---CCAATTATATTAATTATTTTTATAAGAGCTTGTTAT------TCAATTTATATATAT---------------------------------------AGTTATGTTAATCATGGA------TTAGGATGA---ATTGTATGAAGAATAAATTTTATTCGAGTT---CGAGAA---------------------------------------------------------TATTATTTAATTTTTCTTCATATTATACCAATTTTTATATGAATTTTAAAAATGAATTTTTTTATTGAATGATTA------------------------------------------------------------------------------------------------------
>Ricinoides_karschii
---------------------------------ATGTGTTTAATTTTTTTTTCTGGTGGTTTGTTGGTGGTGACTTATTGATTGAAGATTGGGTATATTGTTGCT---------ATATTGAGTTTT------------------ATACTGTTGGTGAGGATAACTAAGTTAGTTGGG---------TGTGGGTGGAGT------------------------------------GATTTAAGATGGTTGTTTGGTGGCGATGTG---ATGAGTTGAGCA------ATGGTTATTATGAGTGTTTGAATTGTGATG---ATGATATTTATGTCTCAGTCG---CGTTGGTTTGGTTTTTATGGT---------TTTAATAATTTTGTG---TTTGTT------------------------AGATTATTGTTTTTT------------TTGGTT---------------------------------------------------------------------------------------------------------------------------TTATCA---------------TTTAGT---------TTTGTTAATTTGTTTTCGTTTTATGTTTCTTTT---GAGAGAGTGTTGATTCCTACGTTGATTTTG------------------ATTTGTGGGTGAGGTTTTCAACCAGAGCGGCTGTATGCTGGTATGTATATGCTTTTTTATACGTTA---ATGGCTTCGTTGCCGTTATTTATGTGT------TTGTTA---------------------------------------------------------------------AAGATATATAGTGATTGGGGTAGATTAAGTTTTTTTGTTTTGGTTGATTTTAATGTGGTGAATTGG---ATAGTTGTAGGTATGATA------------------------GTGGCTTTTTTGGTTAAACATCCGATGTACTTTTTTCATTTGTGATTGCCACGAGCTCATGTGGAGGCTCCTGTGAGAGGTTCGATA---ATTTTGGCTGGTGTTTTGTTGAAATTAGGTGGTTATGGTTTGTTTCGGGTTGTGGTGTTGTTTAAGGATTGGTTG---GTTATGGAATCG---------GGTTATTTAATGAGAATTGGTTTGGTG------GGTGGTGTTATTACTGGTTTT---------------GTTTGTGTCGGTCAGGTTGATATAAAAATGTTGGTGGCTTATTCGTCTGTTGTGCATATATCTTTAGTTTTGGGT---GGTGTTGTTAGTGGTCTGAAAATT---GGGTTTTATGGTTCTTTGGCTATGATGATTGCTCATGGTTTGTGTTCTTCTTGTTTATTTTATTTGGTTAATGTGTTTTATGAGCGCTTGCATTCTCGTAGCTTAATAATGGTTAAGGGT------------ATGTTGATGCTTAGTCCTATTATAAGGATGTGATGATTTATA---------ATATGTGTGTGCAACATATCAGCTCCTCCTTCTATGTCT---CTTTTAGCGGAATTGATGTTGATGATTAGGTTGGTTAAA---------TTTGATGTTGTAATTAGTATT---CTGTTGTTTGTACTAAATTTTTTATGTGCTGTTTTT------TCTTTATGTTTATAT---------------------------------------AATGCTGTTCAACATGGG------AAGAGGTGA---TTTAATTGGTTTGGGTATGATGTTGTAATT---CGTGAA---------------------------------------------------------TATTTGGTTCTTTTTCTTCATTGGGTGCCTTTAAATGTAATATTTATTGGTTATGGTGTTTGAGTGGAA------------------------------------------------------------------------------------------------------------
>Rhyncaphytoptus_ulmi_HEN3
---------------------------------------------ATGATTTGATTCATT---ATTTTTGTTCTC------------TTTTTTTTTTTTAGTATC---------------------------------------------------------------------------------AAAGAGATTACA------------------------------------TTTTTTAATACTTTTTTCCATTTAGAATCA---TTTACAGTTTTT------ATACTTAGAGTTGTATTTATTTGTGGCACC---TTAATTTTTAAA------TTTCTATTC---AATTGTTTTAATGAAAAAGAATCCCTAAGTTACTTTTAC---ATATTC------TTC---------------TTAGTACTCATGTGA------------GTAGGG---------------------------------------------------------------------------------------------------------------------------ATGACC---------------TTTATC---------ACTATTCATCATTTTTTTTTTTTACTCTTTCTA---GAGTTTTGTGCTTTACCCATAAGTTGATTG------------------ATTATCAATTTTTCTAAAGATTTCGACAAATTTTTATCCGTCTTGTTCATATTTAGTTTTAATATT---GTAGGATCAATCCTCTTTATTACT---------------TTTTCCAATTAT---TTTTTTTCTACTTTTAGGAGTGATTCTACATACAATTGTAATTTTAGGAGTTCTTTATTTTGT---------------------------------------------------AGATTT---ATATTATTAAGATGTTTA------------------ATTTTAATT---CTAATTAGAAAACTGCCTTTGTTATTTTTTCACTTTTGGCTTACCAAAGCTCATGTTAGGGCTTCTGGTTCTTGTTCTATA---ATTTTAGCGGGCCTAATATTAAAGTTAGGATCATTTGGGTTAGTTAAATTTTTTATAATCTTTATT------TAT---AGTTCAATA---TTACTTCTATGTAGGTTCTTTAGAATTTCTTTGTTT------GGTTGCTTATTTTTTTCTCTC---------------TTAATATTGCGATTTACCGATTTAAAATATTTGGTCGCTTGTTCATCTATTCTTCACATATCTTTAATTTTTCCC---TTTTCTTGTATAGGTTCTACCGAA---GGGCTACTAGCTTGTATATTTATGATAACAGGACACGGGTTAGTCTCTTATTTTCTATTCTTTATAATTTCTCTTGTCTATGAGTTTTCCTATAGTCGAAGTATCGATTTTAATAAATCT------------TTAGAATCCATTTGTAAATATACTTCTATATATCTATTTTTC---------TTCATTTTTCTAAACATTGGGTTTCCGTTATTTATTAAT---TTTTACAGAGAGTTTATGTTTGTGGCTTCTCTC---AACCTT------TTTTCTATTTTTAGGGTTCTTGTCTTTTGT---TTAGCTATATTCTTTTCTATCTTTTTT------TCTATATTTACAGTC---------------------------------------TCCAAACTAATTTTCGGT------AAA------------AAACTCTCTTTC---TTTAGCTCCCAT------AGG---GAAAGGTTTCTTAAT---------------------------------------TTCTCCAGTCTT---ATAATTATTTCCTCTTTA------ATTTTTCTACCT---------TTTTTGTCC------------------------------------------------------------------------------------------------------------
>Rhyncaphytoptus_sp.nov._GZ96
---------------------------------------------ATGATATGA---ATA---TTTTTCTTTTTT------------TTCTTTTTTTTTAATTTA---------------------------------------------------------------------------------AAAGATATTGTT------------------------------------TTTTTTAATTTTTTTTTCTTTTTGGAAGGG---CCTGCTATGTTT------TTATGTTCCATTGTTATTTTGATTGCTTTT---TTGATTATATTT------TTTAAGTTT---AATAAATTTGGTTCTTTAGATAATTTATTTTATAGTTCC---CTGTTT------TTT---------------TCGATCTTAATTTTT------------GTTAAT---------------------------------------------------------------------------------------------------------------------------CTAAGT---------------TTTTTT---------TGTAATTCTCCTTTTTTTTTTATTTTATTTTTA---GAAATATGTGTGTATCCTATAAGATTCCTT------------------ATTATTAATTTTTCTAAAGATCAAGATAAATATCTGTCTACTTTATTTATGTTTAGAATTAATATT---TTAGGTTCCATTCCTTTTTTATTA---------------TTTTCTTCATTT---TTTTCTAATAATTTTTTATTTGAATCTTTAATTTGTTTTCATATTTTAAATTTTAGTTGTGTT---------------------------------------------------ATATTT---TTATTTTTTTTTTCTTTT------------------CTTTTAATT---TTGGTAAGTAAACTTCCTTTATTATTTTTTCATTTTTGACTAACCAAAGCTCACGTTAGAGCAAGAGGGTCTTGCTCTATA---GTCTTAGCTAGCTTAATGTTGAAGTTAGGATCTTTTGGACTTTACAAGTTTTCTTTATTATTTTTG------TTT---AGATCACTT---TTATTTATAGTAAACTTTTTTAGTATTAGTTTAATA------AGTTGTATCTTTTTTTGTCTT---------------CTTATGATTCGATTTTTTGATTTAAAATATTTGATTGCTTGTTCTTCTATTCTTCATATATCTTTGATTCTTCCT---TTAGTTTGTTTAGGATCTTCGCAA---GGTCTTATTAGTAGAATGTTTATAATAGTAGGTCACGGGTTGGTATCTTATTATTTATTTTTTTTAATTTCTCTTTTTTATGAGTTTTCCTTAAATCGTAGAATAGATTTTAATAAATCT------------CTTGAGTCTATTAGAAAGATTTCTTCCATATATTTTTTTTTT---------TTTATTTTTTTAAATTTAGGGTTTCCTCCTTTAATTAAT---TTTTATAGAGAGTTAATTTTTTGTTTGAGTTTA---TTTTCT------TATTCCTTGTTTTCTACTCTAATTTTTTTT---GTTAGAATAATTCTAAGAATTTTATTT------GTGATATTTCTTATT---------------------------------------TCTAAAACTATTTTTGGT------AAA------------AAATCTATGTTT---AGTATAACAGAG------TAT---GAATATTTTTTAAAT---------------------------------------TTTGTATCTTTC---AAATTTTTGTTTGTTTTG------GTTATGTTACCT---------TTTTTATTT------------------------------------------------------------------------------------------------------------
>Rhyncaphytoptus_sp.nov._CA38
---------------------------------------------ATGATTTATTTTTTAATTTTTTTTGCT---------------TTCTTTTTAATTGTACCA---------------------------------------------------------------------------------AAAGATTTTTCA------------------------------------TTTTTGTCTAATCTCTTGCATTTGGATCTT---TACTCCTGTATC------TTAGCCTCTATTTGTTCTTTGATTTTT---------TTTTTACTTCTTAAAATTAAATAT---AGAATGGTTGGTTTAATAGAGGGTGTTAATTTTTAC---------TTCCTTATAAGG---------------TTTTTAGTTTTACTA------------AACTTT---------------------------------------------------------------------------------------------------------------------------TTTTGC---------------TACTTA---------TCTAATTACCCTCTGCTGTTTATGATTTTACTT---GAGCTATCTGTTGCACCCATATCTTATTCT------------------ATTTTATTTTTTTCTAAAGATAAAGATAAATTTTCCTCTACTGCTTTCATAGCTATTATCAATATA---ATAGGGTCAATTCCCTTTTTATTT---------------TTTATTTCTCAGTTTATAAAAATG------GACTTTTACTCTCCTCTTAATTCCTTAATTGATCTTTTCATTATTAAT---------------------------------------------TTTAATAGGTAT---TTAATTTTATCTTTTATA------------------CTTCTTATA---TTAATTTCTAAATTACCCGTTTTCTTTTTTCATTTTTGACTTACCAAGGCCCATGTTAGAGCATCGGGGGCTTGCTCTATT---ATTTTGGCCAGTTTGATGTTAAAAATAAGTTCTATCGGTCTTTTAAACTTCACTTGTATATTTTTATCC---------CTTAATAAT---TTTATTTTGAGTTTAATTATAGCTATTAGAATCGTA------GGCTCCTTATTATTCTCTTTA---------------ATTATAATTTCATATAGGGATGTAAAGCATTTAATTGCCAGTTCTTCTGTTGTCCATATATCTTTCATTTTTCCA---GGACTAATTTTCTATAATTCTGAA---GGAATTTCAGGTAGGGTTTTTATAATAGCAGGTCATGGACTAAGTTCAGCTTTGTTATTTTTCTTGTTTACTGAAATTTACGAAACTTGTTTAAGTCGTTCTTCCGATATGAGAGGTAGA------------ATCGAGTCTATAAACAGAACTTTCTCAATAATTTTTGTTTTA---------TGAGTTCTTTTAAGATTGGGTATTCCTCCTTTTATTAAT---TTTTTAAGGGAAGTTTATTTTTGTATGACTTTT---ATTATC------TTTTCTAATATTTCTGTAATATTTTTCTTA---TTAATTGGTTTGATTTCTATTATTTAT------ACCATGTTAATTCTA---------------------------------------GCTAGAGTTTTATATAAT------AAA------------ACTACTTATAAAATTAACTCTTTTAAT---CCAACT---TCTGCTGTTTTAGGT------------------------------------------------------TTATTATATGTTGTCTTTAGGATT---ATAATCCCT---------TTTCTTTCA------------------------------------------------------------------------------------------------------------
>Rhyncaphytoptus_redwayensis_CA28
---------------------------------------------ATGATTTGGTTAATC---TTCTTTTTTTCA------------CTTTTTTTGTTTAACTTA---------------------------------------------------------------------------------AAAAATTTTAAT------------------------------------TTTTTTAACTTTTTTCTTTTTTTTGATTCT---TCTTCTATTTTC------ATAGTTTCAGTCATCCTTTTTTCTATATTT---CTTTTGCTCATG------TTTTTTTTT---ACTAATTTTTTATTAGCAGAGTTTTTAAATTATTTTTTT---TGGTTT------GGT---------------CTTATTATATTTTCT------------CTTTTC---------------------------------------------------------------------------------------------------------------------------TTTTGC---------------TTCGTA---------TGTAATTCACCTCTTTTTTTTATCATTTTTCTT---GAAGTTTGTGTTTCTCCTATAGTTTATTTA------------------ATTCTTAATTTGTCCAAAGATTTAGATAAATTTATTTCCGTTATATTTATATTTTGCATCAATATT---TTTGGCTCTATCCCTTTTATCATT---------------TTTTCTTATTTT---TTCTTACAAAATTATAACTCAAATTCTTTAATTTTATCTACTTTTGAGAATAATCCTTTGAGT---------------------------------------------------GATATA---TATTTTTTTTTTTGTTTT------------------TTGCTGGTT---TTAATTAGTAAAGTACCCATAGTTTTTTTTCATTTTTGGTTAACTAAAGCCCATGTTAGCGCTAGGGGTGCCTGCTCTATA---ATTTTAGCTAGCTTAATATTGAAATTGGGCACATTTGGTATTTATAAATTTTTTTTACTTTTTACT------TTT---TGTTCCATT---ATCTTTTTACCTCCTTTATTAAGAGTCAGATTATTT------GGATGTGTGTTTTTCTGTATT---------------TTAATACTTCGTTTTTTTGATTTAAAATTTGTTGTAGCTTGTTCTTCTATTTTGCATATATCATTAATTGTCCCT---CTTTTATGTTGAGGGAATTCTTCA---GGAGTTATTAGAAGTTTATTTATAATAACGGGTCATGGCTTAGTCTCTTATTTTTTATTTTATATTGTCACTCTTTTTTATGAGGCCACCATTAATCGTACCACTGATTTTAACAAATCT------------TTAGAGTCTCATAATAAATTAATTCCTTTAATTCTTTTTATA---------TTAGTTTTTCTGAACATAGGGTTTCCTCCTTTTATTAAT---TTTTTTAGAGAATTAATGTTTTGTATAGCTTTA---ATTAAA------ATTTCTTTGTTTTCTCTACCTATTTTTTGT---TTTTCCATATTGATCATGGTAATTGTG------TCTATATTTATTTTG---------------------------------------ACCAAATCACTTTTTGGA------AAA------------AAAAATTTATTT---AATTATTCATTT------AGA---GATTCTTCT---AGA---------------------------------------TTCAGCTCACTAATTAGACTAGTTTCTTCTATT------ACTTTTTTACCT---------TTCCTTCTT------------------------------------------------------------------------------------------------------------
>Rhyncaphytoptus_longipalpis_JX3
------------------------------------------ATGATAATTCTTCCTCTTTATTCTTTTTTT---------------TTTTTTTTTTTTTTTGCT---------------------------------------------------------------------------------AAAGATTTTATT------------------------------------TTTTTTGGGGAAATTTTGAGATTAGACTCT---AATTTAAAATTT------ATAACATTTATTTTCCCTTTGGTTCTTTTT---TTAATTTTAACA------ATAAATTTT---AATTCTCTGGGAGAAAAAGATAAGATTTTATACTCTAGG---ATCTTT------TTT---------------TTTGTTTGTTTTTTT------------TTAATT---------------------------------------------------------------------------------------------------------------------------TTCTGT---------------TTCAAT---------AGGAATAGAGCTCTGTTCTTCCTTATTTTTTTA---GAAAATTGTGTAATTTTCATGGTATGTTTA------------------ATTTTATGGGCTTCTAAAGATTTAGATAAGATCTCTTCTACTTTTTTTATATTTTTTATTAATATT---ATACCTTCTATCCTTTTTATACTT---------------TTCTGTTTCTTT------------------------TGG---AGGTTGAACGTCCTTTTTCTGAGAACAATTATAATG---TTC---------------------------------------TCTTCCTCGATA---TTTTTTTTTTTTTGTTTT------------------TTAGGCCTT---ATTATTAGAAAACTCCCTCTATTTTTTTTTCATTTTTGGCTTACGAAAGCCCATGTAAGGGCTTCTGGAGCAGGGTCTATG---GTCTTAGCTAGGCTCATGTTAAAAATTGGAACAGTAGGATTATATAAATTTTATATAATTTTTTTC------AAA---AATTTTATT---ACTTTTTCCTGTTTAATTGTTAGTTTAGTTCTTTTG------TCTAGTCTTTTTTTGCTGGGG---------------GTTATACTACGGTTTTTTGATTTGAAAAATATGGTAGCTTGCTCATCTGTCATTCATATGGCTCCAATTCTTCCC---CTATTTTTAGAAGGGGGTTCTTGT---TCTTTTTATTCTTCTTTTTTGATGATGGTGGGGCATGGCCTGATCTCTTATTTTATCTTTTTTCTTGTTAGTCTTTTATATGAGGTTTCTTATCATCGTTCTATCGATTTCAATAAAAGT------------TTAGGCTCTTTTTCTAAAAGTCTAATAATTTTTTTTTTTTTT---------TTTTTTTTAATAAATATAGGATTTCCTCCTCTTTGTAGT---TTTATCAGAGAGTTGTATTTCTTTTTTTACTTC---CTTAAT------TTCTCTTGAGCTGCTACAGTCTTTTTTGGG---GGGTGCCTAATTCTGAGGGGACTTGTT------TTTTTCTTTTTACTT---------------------------------------TCTAAGAGCCTATTTGGG------AAA------------AAATCTATTTAC---AGAATTTTTTTT------TTT---AATTTTAGTATTTTT---------------------------------------TTTAAATCTTAT---CTTTACCTCTTTTTTTTC------CTACTTCTTCCT---------TTTATTTATTCTTGTTCTTTTAGT---------------------------------------------------------------------------------------------
>Rhyncaphytoptus_longipalpis_JX2
------------------------------------------ATGATAATTCTTCCTCTTTATTCTTTTTTT---------------TTTTTTCTTTTTTTTGCT---------------------------------------------------------------------------------AAAGATTTTATT------------------------------------TTTTTTGGGGAAATTTTGAGATTAGACTCT---AATTTAAAATTT------ATAACATTTATTTTCCCTTTGGTTCTTTTT---TTAATTTTAACA------ATAAATTTT---AATTCTTTGGGGGAAAAAGATAAGATTTTGTACTCTAGT---ACCTTT------TCT---------------TTTGTTTGTTTTTTT------------TTAATT---------------------------------------------------------------------------------------------------------------------------TTTTGT---------------TTTAAT---------AGGAATAGAGCTCTGTTTTTCCTTATTTTTTTA---GAAAATTGTGTAATTTTTATGGTATGTTTA------------------ATTTTATGGGCTTCTAAAGATTTAGATAAGATCTCTTCTACCTTTTTTATATTTTTTATTAATATT---ATACCTTCTATCCTTTTTATATTT---------------TTCTGTTTTTTT------------------------TGG---AGGTTGAACGTTCTTTTTCTGAGAACAATTATAATG---TTC---------------------------------------TCTTCCTCGATA---TTTTTCTTTTTTTGTTTT------------------TTAGGCCTT---CTTATTAGAAAACTCCCTTTATTTTTTTTTCATTTTTGGCTTACGAAAGCCCATGTAAGGGCTTCTGGAGCAGGGTCTATG---GTCTTAGCTAGGCTCATGTTAAAAATTGGAACAGTAGGATTATATAAATTTTGTATAATTTTTTTC------AAA---AATTTTATT---ACTTTTTCCTGTTTAATTGTTAGTTTAGTTCTTTTG------TCTAGTCTTTTTTTGCTGGGG---------------GTTATACTACGGTTTTTTGATTTGAAAAATATGGTAGCTTGCTCATCTGTCATTCATATGGCTCCAATTCTTCCC---CTATTTTTAGAAGGGGGTTCTTGT---TCTTTTTATTCTTCTTTTTTGATGATGGTGGGGCATGGCCTGATCTCTTATTTTATCTTTTTTCTTGTTAGTCTTTTATATGAGGTTTCTTATCATCGTTCTATCGATTTCAATAAAAGT------------TTAGGCTCTTTTTCTAAAAGTCTAATAATTTTTTTTTTTTTT---------TTTTTTTTAATAAATATAGGATTTCCTCCTCTTTGTAGT---TTTATCAGAGAGTTGTATTTCTTTTTTTACTTC---CTTAAT------TTCTCTTGAGCTGCTACAGTCTTTTTTGGG---GGGTGCCTAATTCTGAGAGGACTTGTT------TTTTTCTTTTTACTT---------------------------------------TCTAAGAGCCTATTTGGG------AAA------------AAATCTATTTAC---GGAATTTTTTTT------TTT---AATTTTAGTATTTTT---------------------------------------TTTAAATCTTAT---CTTTACCTCTTTTTTTTC------TTACTTCTTCCT---------TTTATTTAT------------------------------------------------------------------------------------------------------------
>Rhyncaphytoptus_dielsianus_GZ35
---------------------------------------------ATGGTTACCGTTCTTTCCAGGTTT------------------TATATGGCTTCTTGTACT---------------------------------------------------------------------------------AAGGTTCTTACT------------------------------------TTTTTGAGTCCTGCTTTGAAACCGGATATC---TTTAGAATTTCA------TTGTGCATTTTATGTTTAGCTACTTGGGGCTTTTTAACGAGGTCC------ACGTCATTT---TCTATGCCCCATGATCAAGATTATAAAACTTTTATTTTT---CTCCTA------TCA---------------GCAATTTTTACTAGT------------CTTATA---------------------------------------------------------------------------------------------------------------------------GCGTGT---------------TTTTTA---------ACCAAAAATCCTATAATTTTTTTTATTTTTTTA---GAGATAACTGCTTTACCCATATTTTTTTTG------------------ATTAATTATTTCTCTAAAGATCACGATAAACTTAGAGCTTCCTTATTTATAATTTGCATCAACATA---TTTGGCTCTATTCCTTTTTTTATT---------------TTTGTGCAGTCT---------------------------ATGAACACTCAAAGTTTTTTTAGGGGATTTTTATTTTTA---AATTTT------------------------CATGAGTCTATTTGTGAAAGGGGT---TTAATTACCTTTTGTCTA------------------TCTTTAATA---CTTCTCTCAAAAGTTCCAGTAATCTTTTTACATTTCTGGCTTACAAAAGCACACGTTGCAGCTTCAGCTGCTTGTTCCATG---TTGCTAGCTAGCCTGATGCTTAAGCTTGGAACCTTTGGGTTAATCAGGTACTCTGTGTTTGTTTGT------ACC---GTTGGTCTA---CTTTTTACTTATATTACTCTTCCTTTAAGGGTATTT------AGATCTTTTGTTTTCTCCATT---------------TTTATAATTCGTTATTTCGATCTTAAGGGGTTAGTAGCATGTTCCTCTATCGTTCACATGGCTTTACTTGTTCCT---TTCTGCATAAATCAGTGCACTTTG---ATAAGGCTTCCGTCTATTCTTATAATGCTCGGGCACGGTCTATCTTCTTTATGCATATTTTTTATAGTATCCTTAATATATGAAAGATTCTACAATCGATCTATTGATTTTACAAAAAAT------------CTAGAGAGGGTAGGTAAATCTTTTTCAATAATTTTCCTAATT---------TTCTTCTTTTTTAACTTCGGAGTCCCCCCTTTTATTAAT---TTTTTAAGAGAGTTCCTAAGATGTTCCTTAATT---TTGAGG------TACAGGATAGAATTTTTGATGGCCTTTATG---GCTTGTTTAGTTAGATTTACAGTGTTT------TTTATATTTGTTATT---------------------------------------ACAAAAAGTCTTTTTGGA------AAA------------AAAAATTCTTTACCTTCGGGGGTGGGG------GAC---TCTCCTAGATTAACG---------------------------------------CTTATTAGTGTGGTACCATTTGCTTTGTTTTTACCCTTGCTTTTC------------------------------------------------------------------------------------------------------------------------------------
>Rhyncaphytoptus_boczeki_CA37
---------------------------------------------ATGATTTATTTTTTAATTTTTTTTGCT---------------TTCTTTTTAATTGTACCA---------------------------------------------------------------------------------AAAGATTTTTCA------------------------------------TTTTTGTCTAATCTCTTGCATTTGGATCTT---TACTCCTGTATC------TTAGCCTCTATTTGTTCTTTGATTTTT---------TTTTTACTTCTTAAAATTAAATAT---AGAATGGTTGGTTTAATAGAGGGTGTTAATTTTTAC---------TTCCTTATAAGG---------------TTTTTAGTTTTACTA------------AACTTT---------------------------------------------------------------------------------------------------------------------------TTTTGC---------------TACTTA---------TCTAATTACCCTCTGCTGTTTATGATTTTACTT---GAGCTATCTGTTGCACCTATATCTTATTCT------------------ATTTTATTTTTTTCTAAAGATAAAGATAAATTTTCCTCTACTGCTTTCATAGCTATTATCAATATA---ATAGGGTCAATTCCCTTTTTATTT---------------TTTATTTCTCAGTTTATAAAAATG------GACTTTTACTCTCCTCTTAATTCCTTAATTGATCTTTTCATTATTAAT---------------------------------------------TTTAATAGGTAT---TTAATTTTATCTTTTATA------------------CTTCTTATA---TTAATTTCTAAATTACCCGTTTTCTTTTTTCATTTTTGACTTACCAAGGCCCATGTTAGAGCATCGGGGGCTTGTTCTATT---ATTTTGGCCAGTTTGATGTTAAAAATAAGTTCTATCGGTCTTTTAAACTTCACTTGTATATTTTTATCC---------CTTAATAAT---TTTATTTTGAGTTTAATTATAGCTATTAGAATCGTA------GGCTCCTTATTATTCTCTTTA---------------ATTATAATTTCATATAGGGATGTAAAGCATTTAATTGCCAGTTCTTCTGTTGTCCATATATCTTTCATTTTTCCA---GGACTAATTTTCTATAATTCTGAA---GGAATTTCAGGTAGGGTTTTTATAATAGCAGGTCATGGACTAAGTTCAGCTTTGTTATTTTTCTTGTTTACTGAAATTTACGAAACTTGTTTAAGTCGTTCTTCCGATATGAGAGGTAGA------------ATCGAGTCTATAAACAGAACCTTCTCAATAATTTTTGTTTTA---------TGAGTTCTTTTAAGATTGGGTATTCCTCCTTTTATTAAT---TTTTTAAGAGAAGTTTATTTTTGTATGACTTTT---ATTATC------TTTTCTAATATTTCTGTAATATTTTTCTTA---TTAATTGGTTTGATTTCTATTATTTAT------ACCATGTTAATTTTA---------------------------------------GCTAGAGTTTTATATAAT------AAA------------ACTACTTATAAAATTAACTCTTTTAAT---CCAACT---TCTGCTGTTTTAGGT------------------------------------------------------TTATTATATGTTGTCTTTAGGATT---ATAATCCCT---------TTTCTTTCA------------------------------------------------------------------------------------------------------------
>Rhodacarus_sp1.
---------ATGATCATTACTTTAGTTTTATTAAGGGGATTCTTGTTGGTATCAACATTTTTGAATAGA------------AATATATTTCTAGTAATAGTGTTA---------TTAATTTTTATATTAATT------------ATTTATTCATTT---TTATTTAGAGTTAGGCAA---------ACTTTAGTTTGT------------------------------------AGAACATTTTCC---TTAGGCTTAGATAAC---ATATCAACGATT------ATGATTGGTTTAAGTTTATGGGTAAGACTA---TTAATATTTTTATCTATTTTT---AAAAGAGATATGCTAAAAGATAAT------TATTTTTATTTTTTT---ACTATT------------------------TTAATATTAATATTT------------CTGTTA---------------------------------------------------------------------------------------------------------------------------AGAAGT---------------TTTTTA---------TCTTTTAATATAATTTCTTTTTATATTTATTTT---GAGGTAGTCTTAATTCCTATCTTTTTAATA------------------ATTTTCATATGGGGAAACCAACCTGAACGTCTTCAGGCAGGTATATATATATTTTTATACACACTC---TTTGGCTCATTACCTCTTTTAATAATT------TTCATTATAATT---------------------------TATACAAATAAT------AGTTTAAAT---------TATATTTATTTTACTTTTTTTATAAAAATA------------AAT---------TATAGAATGATA---ATTATATTTTTTATAATT------------------------TTTGCATTTTTAGTCAAAATACCAATATTTTTAGTTCATATATGACTCCCGAAGGCACACGTGGAGGCTCCTGTACCCGGCTCAATA---ATTTTAGCAGGAGTTTTACTAAAATTAGGAGGTTATGGTATTTACCGACAAATAGGTTTAATAAATTTTAATATTTCTATAAAATTAATT---------GAGTTTATTTACGTGTTTAGAGCAATT------GGAGGGGCTTTAATTAGTATA---------------GTATGTTTACGACAAGTAGATGTAAAGGCTTTAATTGCTTATTCTTCTGTTTGTCATATAAGAATTGTTTTAATA---GGGCTATTTAGTGAGAGAATTATT---GGGTCAGGGGGAGCTTTAGCTCTAATATTTGCGCATGGGCTATGTTCAAGGGCTCTTTTTTGTTTATCAAATTTTATATATGAGCGAGTTTTTACTCGAAGTTTATTGCTTTTGAAAGGG------------ATGATGTTATTATTTCCTTCTTTGTCTTTTTGATGATTTATT---------TTTAGAATTATAAATATAGGAGCTCCTCCTTCAATAAAT---TTATTAGGGGAAATTCTTTTGTTAGGCTCAATTATGAAG---------ATAAGAATTACTTTAATTTTC---ACTATAATTTTGGTTTTCTTTATAAGAGCTGTTTAC------TCCCTTTACCTATTT---------------------------------------AGATTTTCTCAACATGGA------AAAAGTATT---TTTTTATTTAGAGTTGAGGGGATTTCTTTA---CGGGAG---------------------------------------------------------TTTCATTTAATGCTAGTTCATTTTCTCCCCTTAGTTCTTTATACATTTAAAATAGAATATTTTACTGAATTAGTT------------------------------------------------------------------------------------------------------
>Rhizoglyphus_robini
------------------------------ATGGCTCTAAGTTTTTTTTGTTCTTTGATTTCTTTTTTTGTTTATTTTGACTCTTTTTTTCTTTTTTGATCCTTT---------CCTTTAATTTTTTTT---------------GTTTTTTATTAC------------------------CTCTATGGT------GGG------------------------------------TTTTGTGATGGTTTATTTTTTAGTGATTTT---ATTTCTTTGGTT------TTGATTTTTGTTACTCTTTGGGTTTTTTTG---TTTTCTATTCTTTCAATATCT---TTAAGTTTTTATAGG---------------------TTTTTGATT---CTTTGG------------------------CTTATATTTTCTTTT------------TTGGTG---------------------------------------------------------------------------------------------------------------------------TTTAGT---------------TTTCTT---------ACCTCTAATTATTTACTTTTTTACTCTTCTTTT---GAGTTTGTTTTTGTTATAATATTTAGGTTT------------------CTGCTTGGTTGGGGTAAAACCGCTGAGCGTTTACAAGCTTCTTTTTATATATTTTTTTATACTATA---GTTTTTTCTTTACCTTTTCTAGTTATA------TTGGTTAATTGT---------------------------TTTTATGAGTTTTCAGGTCTATTTGTTTCTTTAGGTGTT------TTTACTTAT---------------------------------------TTTGATTTT---TTTTGGGTGTTCATATTT------------------------CTTGTTTTTGTTGTAAAACTTCCTTTGTTTGGTTTTCATCTTTGATTACCTAAAGCCCATGTAGAGGCTCCTGTTGCTGGTTCTATA---ATTCTTGCTGGGGTTTTACTAAAATTGGGGGGTTATGGGATTTTTCGATTTTTTCCTGTTGTTGGGGAGTTAAGCTATTCTAATAGGGTA---TTTTTAAACTATTTATTTTATGTGGGTCTTTAT------GGGGGTGTTTTTGTTAGTCTT---------------TTATGTGTGCGTCAAATAGACTTAAAAATAATGATTGCTTATTCTTCTGTTGTTCATATGAGTGTTATGGTTTTA---GGGTTTTTGAGTTTTACTTCTTGG---GGTGTATATGGTTCTGTTATGATAATAGTAGCCCATGGTTTTATTTCTCCTATAATGTTTTATCTTATAACTTATATTTATGAGTTTAAGCACTCTCGTAGAATTATGGTTTTAAAGGGT------------GTTTTATTAGTTAGTCCTCTTTTTTGTATACTTTGATTTTTT---------TGTTGTTCTTTAAATTTAAGTCTCCCTCCTTTTATATCT---TTCTTTTCTGAGGTGATTATTGTTAGCTCTTTGCTTTCT---------TTTTCTTTAGTTGAGTGGATT---GTGGTTATTTTTTCTTGTTTTTTTACTGGGGTTTAC------TGTATCTTCATGTAC---------------------------------------ACTACAGTATCGCATGGT------GATAGGGTT---TATAATTTT---TTTTATTTTCTCGATATT---AAGACA---------------------------------------------------------ATTTTGGTGTCTCTTTCTCATTGTTTCTTTGTCTTATTTTATCCGGTAGTT---------TTCTTTTTATTG---------------------------------------------------------------------------------------------------------
>Rhipicephalus_geigyi
---------------------ATAATATATTTTCCTATAATTTTAATTTTATGTTTAAATATTTTTATA------------AATCCTTATCAAAATATAATTTAT---------TTAATAATTTTAATA---------------ATTTTATTAATT---TTTAAAACTTTAATAACC---------AATGCTGAAATA---------------------------------------ATTATAAATTTTATATATTTTGATCTT---ATAAGATTAATA------ATAATTAATTTAACAATTTGAATTACTTTT---TTAATAATTATAGCAAGACGA---TTTAATAATATTTATTACAATAAA------ATTTATAATTTTTAT---ATTTTA------------------------ATTATAATAAATTTG------------TTATTT---------------------------------------------------------------------------------------------------------------------------TTCTGT---------------TTTTCA---------TTAAATAACTTATTACTATTTTATTTATTTTTT---GAATCAGTTTTATTTCCTATTATTTTAATA------------------ATTATAGGATGAGGTTCACAACCTGAGCGAATCCAAGCCGGATTTTATATATTAATATATACGGTA---TTAGGTTCATTACCTTTGCTTGTATTA------ATACTTATTAAT------------------------------------AAA---ACTTCATTAATA---------ATTATTTACAATGAATGA---TTAATAAAT------------CAA------------ATAGGTTTT---TTTTTTTTTTTAATGATT------------------------TTAGGTTTTTTAGTAAAAATTCCAATGTTTTTGTTACATTTATGATTACCTAAGGCTCATGTAGAAGCTCCAGTAGCAGGATCTATA---ATTTTAGCTGGGGTTTTATTAAAATTAGGATTTTATGGATTATATCGATTTAAAGGGTTTTTTTTTATTGATTTA---ATAAATTATAAT---------TATACATTTATTGTAATTTCATTATGA------GGAGCAATTATAATTAGAATT---------------TATTGTTTATTTCAAACTGATATTAAATCTTTAATTGCTTACTCTTCAGTATCTCATATAGGAATTGCTTTAAGA---GGTAGTTTAACATTTTATTTACAT---GGATCATATGGAATATTGCTTATAATAATTGGTCATGGGTTATGTAGATCTGGACTTTTTTGTTTAAGAAATATAATTTATGAACGATTTTATACTCGAAATATTTTTATAATTAAAGGA------------ATAATTTTAATTTTCCCTAATTTAACTTTATGGTGATTTTTA---------TTTAGAATTATTAATATGTCAGCTCCTATAACTATAAAT---TTATTTGGGGAATTATTTTTAGGGTTAAGATTAATAAAA---------TTTAGAATAATATTAATATTA---CCTATAATATTACTTATTTTTATAAGTGCTTGTTAT------TCTATGTATATATAT---------------------------------------AGCTATATTAATCATGGT------AAGAATTGA---TTTTTTTTTAGAAATAATATAATTTTTGTT---CGTGAA---------------------------------------------------------TATTATTTATTATTTCTTCATATAACTCCTATAATTTTATGATTTATAAAATCTAATTTTTTTATAAAATGATTA------------------------------------------------------------------------------------------------------
>Rhinotergum_shaoguanense_S88
---------------------------------------------ATGATATGATTTTTT---CTTTTTTTAAGA------------CTTTGTGCTATTAGTTTT---------------------------------------------------------------------------------AAGGATTGAATA------------------------------------TTTTTTAGCTCAATATTTTTTATTGATGGT---TTCACTGTCTTT------ATTATTAGAATCATTCCTTTGGTATTAATT---ATGATTTTATTG------TTTCATTTC---AATTACAGGAGCACAGATGAAATATTAATTTATTATTCT---TCCTTT------TTT---------------TTCATTCTTTTATTC------------GTGTTT---------------------------------------------------------------------------------------------------------------------------GCTGTA---------------TTCTTA---------GTGAATCATTCTTTTCTTTTCATTTTTTTCATT---GAAATGTGTGTGTATTTAATAAGTTTTCTC------------------ATTCTGTTTTACTCCAAGGATTTAGATAAATATGCCTCTACTTTGTTTATGTTTACCCTAAATATT---CTTGGTTCTATTCCTTTTTTGCTA---------------TTTAGAACTCTT---TTGACGGACACTTCTTTTACCTTTAGCTTATTTAACCAGGTTTTTTCTCTTTCGTATGTTAGC---------------------------------------------------AACATA---ATCATATTTTTCTCTTTT------------------TTTCTTATT---TTAGTTAGAAAATTACCTTTAATATTTTTTCATTTTTGATTAACTAAGGCCCATGTTAGAGCCTCTGGTTCATGCTCTATG---ATTTTAGCTAGGCTTATATTAAAATTAGGGTCTTTTGGTTTTTACAAATTTTTTCTATTTTTTTTT------TTT---TGCTCTCTT---TTAACTTTTAATATAACCGTAAGATTGAGGCTATTT------AGTTGTTTATTTTTTTGCCTA---------------CTGATATTGCGTTTTTCTGACATGAAACACTTAATTGCCTGCTCTTCAATTTTACATATATCTTTGATTTTTCCC---CTGACAGGTAGGGGGTTTACTCCG---GGTATTTTTAGGAGAATATTTATAATGGTTGGCCATGGTTTAGTTTCTTATTTTTTATTTTTCTTGGTAACTTTGCTCTATGAGTTCTCTTATGGCCGTAGGATAGACCTAAATAAAAGT------------CAGGAGTCCTTCACAAAGAGTATTTTGATAATGCTCTTTATT---------TTTTTGTTTTTGAACATTGGGTTTCCTCCTTTTTTAAAT---TTTTATAGGGAAGTAGGATTTTGCTTGTTTTTA---TTAAGA------TTTTCATTAATTTCTTTAATTATTTTTTGT---CTGACTATAACTTTTAGAATTTTATTT------ACTATGTATTTAATT---------------------------------------TCTAAAAGGATCTTTGGT------AAG------------AAACATTCTTTT---TTCTTGTTAGAA------AAC---GATGGTACTGTTAAT---------------------------------------TTCTTTTCTTTA---AAGCTTTTATATTCTCTT------CTTGTTTTGTCC---------TTTATTACT------------------------------------------------------------------------------------------------------------
>Rhinophytoptus_c.f._sericeaomeiensis_AH42
---------------------------------------------ATGATATGGTTTTTA---TTTTTTATTATA------------TATTTTTTTTACACTTTA---------------------------------------------------------------------------------AAAGATTTTTTT------------------------------------TTTATCAGAAACTTTTTCTTTGCAGAGAGT---CTTGGAGTTTTC------TTAACTAGAATTACTTTCCTGACTTTGATG---ATTATTTTATAT------TTTTCCTTC---AATTATTTTGGGGAGACGGATTTCTTTAATTATTTTAGC---ATGTTT------ATC---------------TTATTAATTCTTATT------------GTTTCC---------------------------------------------------------------------------------------------------------------------------TTAAGA---------------TTTTTA---------ATTAATTCTTCTTTTTATTTTTTGGTTCTTCTG---GAGTTATGTGTATATCCTATGAGATTTTTG------------------ATTATTAATTTTGCAAAAGATGTTGATAAATTTATTTCAGTACTTTTTATATTTGGTATTAACATT---TTAGGTTCCATTTCTTTTATAGTT---------------TTTTCCTCTGAA---ATTTTTAATACATTTTATACAGAATATTTAAATACTTTAGAGCATATAGTTGCTCCTCTTTAT---------------------------------------------------AGAAGT---TTCTTATTTTTTTGTTTT------------------GTTTTTATT---TTAATTAGCAAACTTCCTTTAATCTTTCTTCATTTTTGGTTATCTAAAGCTCATGTAAGAGCCTCTGGATCTTGTTCAATG---ATTCTAGCTAGGCTAATATTAAAACTAGGTTCTTTTGGTCTCTTTAAATTTGGGGTAATGTTTTTA------TAT---TGTAGTTTT---ATTTTCATCTCCAGAACACTGGCCTTTTCTCTTTTT------GGCTGTGCAGCTTTTTGTTTA---------------GTCATGCTTCGATTTTTGGATTTAAAATACTTAATTGCTTGTTCTTCTATTTTACACATGTCTCTTATTCTTCCT---TTAGTCAGTTGTTTTTCCAGGGAA---GGTGTGTTAGGTAGAATATTTATAATAACTGGCCACGGTTTAGTTTCTTATTATTTGTTTTACCTAGTGTCTCTATTTTATGAGTTTTCTTACAATCGTTCAAGAGATTTTAACAAAAAC------------TTTGAGTCTTTTTCTAAAAATTTAGCTATGTACTTCTTTTTT---------TTTATTTTTCTAAATATCGGCTTTCCCCCATTTATAAAT---TTTTTTAGAGAGTTGCTCTTTTGTTCTAGTCTT---TACTCA------TACTCTTTAACTAGAGTCTTTATTTTTTGT---GTAAGAATGTTAATTAGAATTATATTT------TCAATGTTCTTAGTT---------------------------------------ACAAAAATAACTTTTGGA------AAA------------AAATTCATTTTC---TATAAAACAGGG------CCT---GAATCTAATCTAAAT---------------------------------------TTTTTTTCTTTC---AATTTTGTTTTTTGTGTT------CTGACTCTGCCT---------TATTTGGTT------------------------------------------------------------------------------------------------------------
>Rhinophytoptus_broussonetiae_Z401
---------------------------------------------------------------------------------------------------------------------------------------------------------------------------------------------------------------------------------------------------------------------------------------------------------------------------------------------------------------------------------------------------------------------------------------------------------------------------------------------------------------------------------------------------------------------------------------------------------------------------------------------------------TTAATGTTTTTA---GAATTTTCAGTTTTTCCTATAATGTTTTTG------------------ATTTTGAATTATTCTAAAAGGGAAGATAAATTTGAATCAGTTATTTACATAGTGTTTTTAAATATA---TTAGGATCTTTACCTTTTATATAT---------------TTTTGTGGGACT---TTTTTTTTGTCTTATTTTTCTAGTTTTTTTTCTTTTTTTTTTACTAACTTATTTTTTTTCAAT---------------------------------------------------AGTTAT---TTTATTTTTTTATCTTTT------------------TGTTTAATT---TTAATTTTTAAGCTTCCTTTATATTTTTTTCATTTTTGGTTGACTAAAGCCCATGTTAGAGCTTCAGGATCTTGTTCGATA---GTTTTAGCTAGGCTGATATTAAAGCTAGGTTCTTTTGGGTTATTTAAGTTTAGTTTTTTGTTTTTA------TTT---ATGAGATTA---TCTGTTATAAATAATTTAGTTTCTTTCACTCTTTTA------GGCTTATTAATTGTAGGATTT---------------TTAATGATTCGTTTTTTTGATGTTAAATTTTTGATTGCCTGTTCTTCTATTCTTCATATTTCTTTTATTTTCCCC---ATAGTAATTTATTATAGGTCTCCT---TCTGTAGTTTCTAGTATGTTCATGATGACTGGGCATGGTTTGGTTTCTTATTTTCTTTTTTTTATCGTTTCATTGATTTACGAGCTTAGTTTTAATCGTTCGGTTGATTTTATAAAATCT------------TCTGAATCTTTGTCTAAAACTTTGTCTATAGTTTTATTTATT---------TTTGTTTTTTTAAATTTAGGTTTGCCTCCTTTTCTGAAT---TTTTTTAGAGAATTTTATACTTGTCTATTTTTA---AACTAT------TTTTCTTTTTTTTCCTTGACTTTTTTTTCT---TTAACCATGATTATTTCTATTATTTTC------TCTATGTTTATTTTA---------------------------------------TCTAAATCTCTATTTGGT------AAA------------AAATCTATTTAT---TTTTTTTTTAGG------GTT---GGATTTTTGTTGGAA---------------------------------------TGTTATTCTTTT---TTTTTTTTATTTTTTTTA------TTTTTTTTGCCT---------TATTTGTTCTGTTCTTTTAGTTTATTA------------------------------------------------------------------------------------------
>Rhinophytoptus_broussonetiae_Z292
---------------------------------------------------------------------------------------------------------------------------------------------------------------------------------------------------------------------------------------------------------------------------------------------------------------------------------------------------------------------------------------------------------------------------------------------------------------------------------------------------------------------------------------------------------------------------------------------------------------------------------------------------------TTAATGTTTTTA---GAATTTTCAGTTTTTCCTATAATGTTTTTG------------------ATTTTGAATTACTCTAAAAGAGAAGATAAATTTGAATCAGTTATTTATATAGTGTTTTTAAATATA---TTAGGATCTTTACCTTTTATATAT---------------TTTTGTGGGACT---TTTTTTTTGTCTTATTTTTCTAGTTTTTTTTCTTTTTTTTTTACCAACTTATTTTTTTTTAAT---------------------------------------------------AGTTAT---TTTATTTTTTTATCTTTT------------------TGTTTAATT---TTAATTTTTAAGCTTCCTTTATATTTTTTTCATTTTTGGTTGACTAAAGCTCATGTTAGAGCTTCAGGTTCTTGTTCGATA---GTTTTAGCTAGGCTGATATTGAAGTTAGGTTCTTTTGGGTTATTTAAGTTCAGTTTTTTGTTTCTA------TTT---ATGAGATTA---TCTGTTATAAATAATTTAGTTTCTTTCACTCTCCTA------GGCCTATTAATTGTAGGATTT---------------TTAATGATTCGTTTTTTTGATGTTAAATTTTTGATTGCTTGCTCTTCTATTCTTCATATTTCTTTTATTTTTCCC---ATAGTAATTTATTATAGGTCTCCT---TCTGTAGTTTCTAGTATGTTCATGATGACTGGGCATGGTTTGGTTTCTTATTTTCTTTTTTTTGTCGTTTCATTAATTTACGAGCTTAGTTTTAATCGTTCGGTTGATTTTATGAAATCT------------TCTGAATCTTTGTCTAAAACTTTGTCTATAGTTTTATTTATT---------TTTGTTTTTTTAAACTTAGGATTACCTCCTTTTTTAAAT---TTTTTTAGAGAATTTTATACTTGTTTATTTTTA---AACTAT------TTTTCTTTTTTTTCCTTGATTTTTTTTTCT---TTATCCATGATTATTTCTATTATTTTT------TCTATGTTTATTTTA---------------------------------------TCTAAATCTTTATTTGGT------AAA------------AAATCTATTTAT---TTTTTTTTTAGG------GTA---GGATTTTTGTTGGAA---------------------------------------TGTTATTCTTTT---TTTTTTTTATTTTTTTTA------TTTTTTTTGCCT---------TATTTGTTCTGTTCTTTTAGTTTATTAAAAATATCGTTTTGTGGAGACGAAGATTCGAAGAACAATTTTATTTACGAAATCTTTTTATATTATAAT---------------------
>Rhinophytoptus_broussonetiae_GZ98
------------------------------------------------ATTTGATTTTTT---TTTTTTTTTATT------------TTTTTTTTTTTCACTCTT---------------------------------------------------------------------------------AAAGATTATTAT------------------------------------TTTTTTTCTGATTTTTTTTATTTGGATAGT---TCTTCTTTCTTT------ATGATATCTGTTATTCCTTTGGTTTTGTTT---TTAATTCTCACT------TTTAGTTTT---AGGTTTTTTTCTTTGGTTGATATAAAATTTTATTCTTTT---TTTTTT------TTT---------------TTAATTTGTTATTTA------------GTTTTT---------------------------------------------------------------------------------------------------------------------------TTTTTT---------------TTTTCT---------TGTAATAATTATTTTTTTTTTTTAATGTTTTTA---GAATTTTCAGTTTTTCCTATAATGTTTTTG------------------ATTTTGAATTACTCTAAAAGGGAAGATAAATTTGAATCAGTTATTTACATAGTGTTTTTAAATATA---TTAGGATCTTTACCTTTTATATAT---------------TTTTGTGGGACT---TTTTTTTTGTCTTATTTTTCTAGTTTTTTTTCTTTTTTTTTTACTAACTTATTTTTTTTCAAT---------------------------------------------------AGTTAT---TTTATTTTTTTATCTTTT------------------TGTTTAATT---TTAATTTTTAAGCTTCCTTTATATTTTTTTCATTTTTGGTTGACTAAAGCCCATGTTAGAGCTTCAGGATCTTGTTCGATA---GTTTTAGCTAGGCTGATATTAAAGCTAGGTTCTTTTGGGTTATTTAAGTTTAGTTTTTTGTTTTTA------TTT---ATGAGATTA---TCTGTTATAAATAATTTAGTTTCTTTCACTCTTTTA------GGCTTATTAATTGTAGGATTT---------------TTAATGATTCGTTTTTTTGATGTTAAATTTTTGATTGCCTGTTCTTCTATTCTTCATATTTCTTTTATTTTCCCC---ATAGTAATTTATTATAGGTCTCCT---TCTGTAGTTTCTAGTATGTTCATGATGACTGGGCATGGTTTGGTTTCTTATTTTCTTTTTTTTATCGTTTCATTGATTTACGAGCTTAGTTTTAATCGTTCGGTTGATTTTATAAAATCT------------TCTGAATCTTTGTCTAAAACTTTGTCTATAGTTTTATTTATT---------TTTGTTTTTTTAAATTTAGGTTTGCCTCCTTTTCTGAAT---TTTTTTAGAGAATTTTATACTTGTCTATTTTTA---AACTAT------TTTTCTTTTTTTTCCTTGACTTTTTTTTCT---TTAACCATGATTATTTCTATTATTTTC------TCTATGTTTATTTTA---------------------------------------TCTAAATCTCTATTTGGT------AAA------------AAATCTATTTAT---TTTTTTTTTAGG------GTT---GGATTTTTGTTGGAA---------------------------------------TGTTATTCTTTT---TTTTTTTTATTTTTTTTA------TTTTTTTTGCCT---------TATTTGTTC------------------------------------------------------------------------------------------------------------
>Rhinophytoptus_broussonetiae_GZ74
------------------------------------------------------------------------ATT------------TTTTTTTTTTTCACTCTT---------------------------------------------------------------------------------AAAGATTATTAT------------------------------------TTTTTTTCTGATTTTTTTTATTTGGATAGT---TCTTCTTTCTTT------ATGATATCTGTTATTCCTTTGGTTTTGTTT---TTAATTCTCACT------TTTAGTTTT---AGGTTTTTTTCTTTGGTTGATATAAAATTTTATTCTTTT---TTTTTT------TTT---------------TTAATTTGTTATTTA------------GTTTTT---------------------------------------------------------------------------------------------------------------------------TTTTTT---------------TTTTCT---------TGTAATAATTATTTTTTTTTTTTAATGTTTTTA---GAATTTTCAGTTTTTCCTATAATGTTTTTG------------------ATTTTGAATTACTCTAAAAGGGAAGATAAATTTGAATCAGTTATTTACATAGTGTTTTTAAATATA---TTAGGATCTTTACCTTTTATATAT---------------TTTTGTGGGACT---TTTTTTTTGTCTTATTTTTCTAGTTTTTTTTCTTTTTTTTTTACTAACTTATTTTTTTTCAAT---------------------------------------------------AGTTAT---TTTATTTTTTTATCTTTT------------------TGTTTAATT---TTAATTTTTAAGCTTCCTTTATATTTTTTTCATTTTTGGTTGACTAAAGCCCATGTTAGAGCTTCAGGATCTTGTTCGATA---GTTTTAGCTAGGCTGATATTAAAGCTAGGTTCTTTTGGGTTATTTAAGTTTAGTTTTTTGTTTTTA------TTT---ATGAGATTA---TCTGTTATAAATAATTTAGTTTCTTTCACTCTTTTA------GGCTTATTAATTGTAGGATTT---------------TTAATGATTCGTTTTTTTGATGTTAAATTTTTGATTGCCTGTTCTTCTATTCTTCATATTTCTTTTATTTTCCCC---ATAGTAATTTATTATAGGTCTCCT---TCTGTAGTTTCTAGTATGTTCATGATGACTGGGCATGGTTTGGTTTCTTATTTTCTTTTTTTTATCGTTTCATTGATTTACGAGCTTAGTTTTAATCGTTCGGTTGATTTTATAAAATCT------------TCTGAATCTTTGTCTAAAACTTTGTCTATAGTTTTATTTATT---------TTTGTTTTTTTAAATTTAGGTTTGCCTCCTTTTCTGAAT---TTTTTTAGAGAATTTTATACTTGTCTATTTTTA---AACTAT------TTTTCTTTTTTTTCCTTGACTTTTTTTTCT---TTAACCATGATTATTTCTATTATTTTC------TCTATGTTTATTTTA---------------------------------------TCTAAATCTCTATTTGGT------AAA------------AAATCTATTTAT---TTTTTTTTTAGG------GTT---GGATTTTTGTTGGAA---------------------------------------TGTTATTCTTTT---TTTTTTTTATTTTTTTTA------TTTTTTTTGCCT---------TATTTGTTCTGTTCTTTTAGTTTATTA------------------------------------------------------------------------------------------
>Quadracus_cudraniae_AH41
---------------------------------------------ATGATATGGTTTTTA---TTTTTTATTATA------------TATTTTTTTTACACTTTA---------------------------------------------------------------------------------AAAGATTTTTTT------------------------------------TTTATCAGAAACTTTTTCTTTGCAGAGAGT---CTTGGAGTTTTC------TTAACTAGAATTACTTTCCTGACTTTGATG---ATTATTTTATAT------TTTTCCTTC---AATTATTTTGGGGAGACGGATTTCTTTAATTATTTTAGC---ATGTTT------ATC---------------TTATTAATTCTTATT------------GTTTCC---------------------------------------------------------------------------------------------------------------------------TTAAGA---------------TTTTTA---------ATTAATTCTTCTTTTTATTTTTTGGTTCTTCTG---GAGTTATGTGTATATCCTATGAGATTTTTG------------------ATTATTAATTTTGCAAAAGATGTTGATAAATTTATTTCAGTACTTTTTATATTTGGTATTAACATT---TTAGGTTCCATTTCTTTTATAGTT---------------TTTTCCTCTGAA---ATTTTTAATACATTTTATACAGAATATTTAAATACTTTAGAGCATATAGTTGCTCCTCTTTAT---------------------------------------------------AGAAGT---TTCTTATTTTTTTGTTTT------------------GTTTTTATT---TTAATTAGCAAACTTCCTTTAATCTTTCTTCATTTTTGGTTATCTAAAGCTCATGTAAGAGCCTCTGGATCTTGTTCAATG---ATTCTAGCTAGGCTAATATTAAAACTAGGTTCTTTTGGTCTCTTTAAATTTGGGGTAATGTTTTTA------TAT---TGTAGTTTT---ATTTTCATCTCCAGAACACTGGCCTTTTCTCTTTTT------GGCTGTGCAGCTTTTTGTTTA---------------GTCATGCTTCGATTTTTGGATTTAAAATACTTAATTGCTTGTTCTTCTATTTTACACATGTCTCTTATTCTTCCT---TTAGTCAGTTGTTTTTCCAGGGAA---GGTGTGTTAGGTAGAATATTTATAATAACTGGCCACGGTTTAGTTTCTTATTATTTGTTTTACCTAGTGTCTCTATTTTATGAGTTTTCTTACAATCGTTCAAGAGATTTTAACAAAAAC------------TTTGAGTCTTTTTCTAAAAATTTAGCTATGTACTTCTTTTTT---------TTTATTTTTCTAAATATCGGCTTTCCCCCATTTATAAAT---TTTTTTAGAGAGTTGCTCTTTTGTTCTAGTCTT---TACTCA------TACTCTTTAACTAGAGTCTTTATTTTTTGT---GTAAGAATGTTAATTAGAATTATATTT------TCAATGTTCTTAGTT---------------------------------------ACAAAAATAACTTTTGGA------AAA------------AAATTCATTTTC---TATAAAACAGGG------CCT---GAATCTAATCTAAAT---------------------------------------TTTTTTTCTTTC---AATTTTGTTTTTTGTGTT------CTGACTCTGCCT---------TATTTGGTT------------------------------------------------------------------------------------------------------------
>QH8
---------------------------------ATCTTTGTCTCCGGGGCTTCATCTTTGATTTTATTT---------------------------------------------------------------------------------------------------------------------AAAAATTTTATC------------------------------------TTTTTTAGGGGTATACTTTTTTTAGATGAG---AGATTAGGATTT------TTATCTTTAATTTTTCCTCTTACTTTTATT---TTAGTTTGTAAT------CCCCCTTTC---TTTTCCCTCCTGAAAAGTCATCTCACTTTTAACATGTTA---AATTTT------TTT---------------TTTATCTTACTATTT------------TTAACT---------------------------------------------------------------------------------------------------------------------------CTAAGT---------------TTCAGG---------TCTAACACCTCATTTCTTTTTTTGTTATATTTA---GAAATATGTGTTATCTTTATGGTCTTGTTT------------------ATCTTTCGTTTGGCTAAGGATCAGGACAAAGCTTCTTCTTCTTTATTCATATTTCTTATTAATATA---GGGCCTTCCATTTTGTTTATATTT---------------TTTTGTTGAGGA------------------------TTTTTGACCCCCCTTCTT---CTCTCTCCCTCTGAAAGGGAG---AAT---------------------------------------CTTGTGGGTTGG---GTCTTTTATTTAACTTTT------------------CTAACTTTG---CTAGTTTCTAAACTCCCTTTATTTATATTTCATTTTTGGTTAACTAAAGCCCACGTAAGGGCTTCTGGCCCCGGGTCCATG---ATTCTTGCCAGACTATTGTTGAAAATTGGATGTGTAGGATTTTATAAATTTTCCTTAAAATTTAGTTTT---TTT---AATCTCCAA---TTTAGCTTCCCATTATTCCTTAGGTTCAGAGTTTTA------GGCTTTTTCTCTATATTAATT---------------TTAATAGTTCGGTTTTGTGACCTTAAATTTATGGTAGCTTGTTCCTCAGTGGTTCATATAGCGCCAACCTTTCCC---CTTTTGATTAAGAGGGATCTTTTA---GGGGTTTACTCTTCATTCCTGATAGTAGTAGGCCACGGTATTATTTCTTATTTTATCTTTTTTTTAGTTAGAAGTATTTATGAAATTTGTCAAAGAAAAAGTTCTTTCTTTACCAAAAGC------------ATAGAATCTTTTAGGGGTCTTTTTAATATGTGGATAATTTTT---------TTCTTTTTATTAAATATAGGCTTCCCTCCTTTTATAAGT---TTTCTAAGAGAAATTATTTTTGCTTACTATTTT---TTTCAG------TCCTCTAGTTTTATAATGGTATTCTTTATA---TTAGGACTGATGATAAGAGGTTTAATT------TTTTTTATCGTGTCC---------------------------------------TCCAAATTTCTATATGGT------AAA------------AAAGTCTCATCT---TTCTCTACTGAT------TTT---TCTGTTTCTTTGAAT---------------------------------------TTTTACTCCTAT---ATATTCTTTATATTTTTT------GTGTTTTGTTTT---------TTTATCTATAAATGCTTTTTTAGTTTAATT---------------------------------------------------------------------------------------
>QH2
---------------------------ATAAAAGATTTTTTTAGAATGATTAGGGTGGTCTCTTCTTCAATA---------------ATTTATTTTTGTATGTGC---------------------------------------------------------------------------------AAAGATTACTTT------------------------------------TTTTTTAATTCCTGTTTTTTCTTTAGAAAG---AATGTTATGGTT------CTCTTGTTTTTATTCCCCTTGGTTTTTTAT---ATAATTAAACAC------TGCATATTT---TCTCATTCATCTTACATAGATTTTTCTACTTATCATCTA---TCCTTT------TCA---------------CTACTCTTTTTTTTT------------TTAACT---------------------------------------------------------------------------------------------------------------------------CTTTGT---------------TTTTCT---------TCTTTTTCTTCTTTTATTTTTCTTTTGACTTTA---GAATCTTGCGTTTTTCTTATGATTATTCTT------------------ATTTTTAATTTTTCCAAGGAATCTGACAAGTTCTCTTCTGTTTGCTTCATAGTCTTAACTAATATA---TTTGGTTCCATCCCCTTTATATTT---------------TTTACTGTGGTA------------------------------GATTCTTCCTATATTATTTCTTTGCCTAGATATAAT---------------------------------------------------AATTTT---CCCGTTTTAATTAGATGC------------------TATCTTATT---CTGGCTTCCAAGGTTCCCGTTTTTTTCACTCACTTCTGGCTAACCAAGGCCCATGTAAGAGCCAGGGGTTCAGGATCAATA---ATTTTGGCCAGTTTGATATTAAAAATCGGAACTATAGGCCTTTACAAATTCTGTAGAATATTTTTA------AAT---TTTTCCTCTAAGACTATTATATCCTTTTTTTGTGCTCTCTCAATAATC------GGATCAATAATTTTAGGTGTG---------------GTAATAATCCGGTTTTTTGATATTAAGTATATGGTGGCTTGTTCTTCTATTGTCCATATATCTTTAATTTTGCCT---TCTTGTAATATTAATATGTCTAAT---GGAGTTATTTGCTCCGTTCTAATGATAGTTGGTCACGGGTTAGTATCTTGCTTCATATTTTATTTAGTTACAGTTCTTTATGAGTCATCGATTAATCGTTCTTCTGATTCAGGTAAGGGG------------GTAGAAAGAATGAATTTCACTTTATCTCTTATCTTTCTTTTA---------TTTTTTCTTTTTAATCTGGGATTTCCCCCTCTAATTAGA---TTTTTAAGAGAATTCCTCTTCATTTGTTTGTCT---TTAATT------TGTAGGTTTTCTTTTTTAGCATCTTTTTGC---TTTACTCTCCTTTTTGTTGGGTTAGTT------TTTATATTTTTCATT---------------------------------------TTAATCGTGTTATTTGGG------AAA------------AATCTAAAA------AAAATATCTGGA---GTTTGC---GATTGCCTTTTATCT---------------------------------------TCTGTTTTCTTT---TTTAATCTCATGATTTTT------TTTTTGTTGCCC---------CTTTGTTTTTGC---------------------------------------------------------------------------------------------------------
>Pseudogarypus_banksi
---------------------------------------ATTATAATATTATTATTTTTGGGTTTTATTTTTTCTTGTTTAAATTTATTTATTTTAATTTCTATT---------ATACTTCTTTTT------------------TTTCTTCTATTTATGTTAAAATAT---------------TATTGAAGAATTAAT------------------------------------GAATTTATAAATTTTTGTATAATTGATAAT---GTGAGATGTTAT------TTAATTATATTAACTTTATGGGTAGTAATT---TTAGTTTTATTAAAAGGATTAGATTTAAAATGCTTTTTAAATTTAATAAATTATAATTATTATATAATA---ATTTTT------------------------ATTTTAGGGTTTATT------------TTAATA---------------------------------------------------------------------------------------------------------------------------GTATGT---------------TTTTTA---------TTAAAAAATTTTTTTATTTTTTATCTATTTTTT---GAATTAGCGTTGGTTCCTTTATTTATATTA------------------ATTTATTTTTGGGGATATTATCCTGAGCGAATATCTGCAGGGGTTTATATGATATTATATACAATT---TTCTCATCTTTACCTTTATTAGTTACT------TTAATTATTGTA---------------------------TGAAAAATTTCTGCTAGATTAACAATTTGAATAATAAAATTTTATACTCCTTTA---AATTATAATAAATTA---------------------------------ATACTAATTTTTCTTCTA------------------------TTTTCATTTTTAATTAAATCTCCTATATTTTATTTTCATTTATGATTGCCTAAGGCTCATACCCAGGCTCCTGTTTTTGGTTCTATG---ATTTTAGCAGGGGTAGTTTTAAAGCTAGGGGGTTATGGGTTGATTCGAGTTTTA---TTTTTGGTTGATTGAAGA---TTGTTAATGGAGATTTTTTTAATCTTGGGATTATTAGGGGCTTTATGA------GGAGGTATAGTA---------------------------AGATTATGCCAGAAGGATTTTAAAATATTAATTGCTTATTCATCTATTAGCCATATAGGGATAGTAATTTAT---GGGGTATTAGGAGCTTATAAAATT---AGAGTTTTAGGATCTTTAATGATAATAGTAGCTCATGGGCTTTGTTCATCTGGTTTATTTTTTATTTTAGATTTACTTTATACACGAGTTTTTACTCGTTCAGTTTTATTATTAAAAGGT---------TCTTTAATCTTATTTGTAGGAGGTTTGATATTTTATTGATTTATA---------TTAATTATTGGAAATTTTTCCAGCCCCCCTTCACTAGGG---TTATTGAGAGAAATTTTAATTTTAGTAAGAATTTTTTCT---------TATAATTTAAAAATAATTTTGGTAATTTTTTTACTATTAATAATATTAGTAGCATGGTAT------TCTCTTTTTTTATTT---------------------------------------ATTTTTAATTTTCATGGT------GATATTTGT---TTAATGAATGGATTAATTATTATTAGGATG---GTAGAT---------------------------------------------------------TATATTAATTTATTTTGCCATTTACTCCCATTAAACTTATTAATTTTGAAAATAGGGGTATTTTAT---------------------------------------------------------------------------------------------------------------
>Pseudocellus_pearsei
------------------------------ATAGTGGGTTTGATGTTTTGTGTTGTGGGTTTGTTGATGGTGACTTGGTGGATGGATAAATCTTTGTTGTGTATT---------ATTATTTTATTT------------------ATAATAGTGAAATGTTATTTTTGTTTAGATGGTTATTATTCTCTGGGTTGAGTA------------------------------------TGGATGTATTGGTGT------------GTG---ATATATTGATGTTGGGGGATGATGATTTTAACTTTTTGAATTGTATTT---CTTATGTATTTATCTAGAAAG---GATTTGCTTTATATTAATTTGTCT------TTTTACAGGATAATT---ATAATG------------------------TTAGTGATGTTGATG------------TTGTTT---------------------------------------------------------------------------------------------------------------------------TTTAGA---------------TTTATG---------GTTTGTGATCTATTTTTGTTTTACTTGTCATTT---GAGAGAGTGTTAATTCCTACTGTAATTTTA------------------ATTGTTGGATGGGGTAGTCAACCTGAGCGGTTGAAAGCTGGTTTATATATGTTATTTTATACAATT---GTTGCTTCGTTACCTTTGTTGTTGTGT------TTATTA---------------------------------------------------------------------TATGTATATAGTAACTTTGGTAGTGTTCATTATTTAGTGTTGGTGGATTTTAGTTTATGTGGTTTT---TGGGTGTTAATAATGTTG------------------------GTAGCTTTTTTGGTTAAATTGCCGATGTATATATTGCATTTGTGGTTACCTCGAGCTCATGTGGAGGCTCCTGTAACTGGTTCCATG---GTGTTGGCGGGCGTGTTGTTGAAATTGGGTGGGTATGGTTTATTTCGTGTTGTATTTTTAGTTAAGCATTTTATG---ATTAGATGAGGG---------GGTTATTTAATGAGTTTGGGTTTATTA------GGAGGGTTGGTTATTGGTTTG---------------GTGTGTGTAGGTCAGGTGGATATAAAGATGTTGGTTGCTTATTCTTCAGTTGTCCATATATCGTTGGTGTTGGGG---GGTTTTGTTACGTGTACTTTTATT---GGTTTATATGGCGGTTTTGTTATATTGTTAGGTCATGGTTTATGTTCTTCGTGTTTATTTAATTTGGTTAATGTGTTATATGAGCGTTTTCATACTCGTAGAGTTATAATTAATAAGGGT------------ATGATGTCTTTATATCCTATTTTAGGTATGTGGTGATTTTTG---------TTGTGTGTATGTAATTTATCAGCTCCTCCTTCTTTTGGG---TTGGTCGGGGAGATTATGTTGTTGGTGGGAATAATTCAT---------TGGAGATTGGTGATATTTGTG---ATTTTGTGTTTGTTAAATTTTTTTACTGCTGTTTTT------TCGTTGTATTTGTAT---------------------------------------CATGTTATTCAACATGGG------AAGAGATGA---GTAAATGTGATGGGGGGATTTATTAGAATG---CGGGAA---------------------------------------------------------TATATGGTCTTTTTATTTCATTGGATACCTTTGAATGTGATATTTGTATGTATAACTTTATGGATAGAG------------------------------------------------------------------------------------------------------------
>Pseudocellus_gertschi
------------------------------ATGATTAGTTTAGTGGCTGGGGTTTTTGGGATGATTTTTGTGACTTACTGGTTGGATTCGTCGTTTGTTTTTGCT---------TTAATTTGTTTA------------------ATAATAATGTTTTGTTTTCTTTGTTTAGATGGT---------GTTTCTTATGTT------------------------------------GGTTTGAGATGATGTTTTGGTGGTGATTTG---ATGAGAGTCGGT------ATAATGATTATTTCTTTTTGGGTTATTGGG---TTGATGTATTTATCTGGTGGT---TATTATGGTGGTATGTATGATTGT------TTTTATAAGGTGGTT---GTTGTG------------------------GTGTTGTTATTTTTG------------TTGTTG---------------------------------------------------------------------------------------------------------------------------TTAAGA---------------TTTATG---------GTGATGGATTTATTTTTATTTTATGTGTCTTTT---GAGAGAGTTTTGATTCCTACTTTAATTTTG------------------ATTGTGGGGTGGGGTTATCAACCAGAACGTTTACGGGCTGGTTTATATATGTTGTTTTATACTTTG---GTGGCTTCGTTGCCTTTGTTGTTGTGT------TTGTTA---------------------------------------------------------------------TATTTGTATAATTATTTTGGTAGTGTGTGTTATTTTATTTTGATAGATTTAAGTATTGGTGGTTGG---TGGGTTGTGGCTTTATTT------------------------ATGGCTTTTTTGGTTAAGTTACCTATGTATTTTTTGCATTTGTGGTTGCCACGGGCTCATGTTGAAGCTCCGGTGGCTGGTTCTATG---ATTTTGGCTGGTGTTTTATTAAAGTTGGGTGGTTACGGTTTATTTCGCATTTTTTTATTAGCTCGGTATTGAATT---ATTTATAATTGT---------GATTATTTAATGTCGTTGGGATTAATG------GGCGGTTTAATTGTTGGTTTT---------------GTATGTGTTGGACAGGTTGATATGAAAATGTTAGTTGCTTATTCTTCTGTGGTTCATATATCTTTGGTTATGGGT---GGTGTTTTGGTTGGTAATTTTTTA---GGTGGGTGAGGTGGTTTTGTTATGATGTTGGCTCATGGTCTATGCTCCTCTTGTTTGTTTTGTTTGGTTAATGTTTTATATGAGCGTTTTCATTCTCGTAGAGTTGTGATTATTAGGGGG------------GTGCTAATTATTTTCCCTTCATTGGGTTTATGGTGATTTCTG---------GTTTGTGTTTGTAATATATCTGCCCCTCCTTCTTTTGGT---TTGGTTGGTGAGATGATATTGTTGGTTGGTTTAATTGGT---------TATGATTTTATTATGATGTTA---CCTTTGTGCGGGATTAGATTTATTTCTGCTGTATTT------TCTTTGTATTTGTAT---------------------------------------AATGTTGTCCAACATGGT------AAAAGTTGG---TTGGTTTGGTATGGTTGTGATGTTGTTGTT---CGTGAA---------------------------------------------------------TATTTGTTGTTTTTTTTTCATTGAGTTCCTTTAAATCTTATATTTGTTGATATAAATATGTGGGGCGAG------------------------------------------------------------------------------------------------------------
>Prominens_photiniae_FJ26
---------------------------------------------ATGATAAGAATCATCTTAGTTTGACAA---------------AGACTTGCTTTTAGAACT---------------------------------------------------------------------------------AAAATAACC---------------------------------------TTTCTAAGAGACCACTACATTTTGCATCGC---CAAATCAAATTA------CTTTGCTTTTTGGGCCCA---------CTT---TGTGTGTCTATA------TTCTACTTTCAAAATTTCATAGATCCAGGAAACTTTAAAGAATATGGTTATTTTAAGCTTACTGTTTTT---------------TCGACTTTAATCATA------------TCCATG---------------------------------------------------------------------------------------------------------------------------ATCGTT---------------TTAAGT---------ACTTGCCATATAGGAGCCTTTATTATTTTTATA---GAACTGATTGCTTTACCAATTAGAATTGTC------------------ATTCTCAATTTTTCGAAGGGCAAGGATAAAATTGTAGCAAGAATAACTATACTATTTACTAATCTT---CTAGGATCGGTCCCTTTTCTACTG---------------ATTTGTGAATCTAGCGCGGACCTGTCGGGGGGGCATATGATGAGCTTAGTCGAAGGGCAATCTCAATGCATTATAGGA------------------------------------------------------------------ATAGTTTGTTTT------------------TATGGTGCT---TTAGTTATTAAAATCCCTATCTTTATATTCCATATGTGATTAACAAAAGCCCATGTAAGAGCTAGGGGAATAATTTCTGTT---ATTTTAGCTAGAATCATAATTAAAATAGGAAGAATAGGTATTTTGAATTTGGGAAACCCTTATATT------AAA---GTTTTTTATTCTTGGGCTTTCGATTTAAGCATGGCCATTTCCTTGACC------TGTTTTGTTCTTTTGCTTCCT---------------TTAATGCCCCGATATTTTGATTTAAAAACTTTAATTGCTGTGTCCTCTGTAGTCCATATAGCTGTGGTTTTCCCA---TTCTCAGGAAGACATTTTGGACCA---GCAGTTCAAAGAACTATTTTCATAAATTTAGTGCATGGGACTGTTTCTTTAAGATTATTTTTCACAATGACAATTTTGTACGAAGCAGCTCAAAGACGGGCAACTATTTTTCTTATGAGC------------TTAGAATCTGTGAACAAATTTACAAATGCGGCATTAATTGGA---------TTTTTTATCATAAATTTGGGAGTTCCTCCTTTTCTGGGG---TTCTTTAGAGAAATTTTAACTATTTTAATGATG---CTACAC------CTTACAAAAATTGCAATTTTTCTGGGCTTT---TTATACACTGTCTCCTCAGTGCTCTAT------TTTATAGAAATAAGC---------------------------------------CTCCTAGCATGCGGAGGC------AAA------------AGTTTCACAATG---------ATAGAA---GACACT---GATTTAACTGCTAAT---------------------------------------TTTGCAAAGTTT---TTTTTTTCCGCGGCTTTAACTTTTCTTCTGGTATTT---------TTCTTA---------------------------------------------------------------------------------------------------------------
>Proiectus_granularpro_Z304
---------------------------------------------ATGATTAGATCTCTTTATTTTGGTTTA---------------ATATGCATGCTCATGCTT---------------------------------------------------------------------------------AAAAGTTCTTAC------------------------------------TTTGTTACTCCTTGAATCGTTTTTAATTCT---CACACTATGTTT------ATGAGGTCGGTCAGCCTACTTTTATTTAGGCAGCATTATTTGTACCATTTTCATAAGGCC---ACATTTCTCGGT---------------AGTTTTTACGGA---GGCTTTTTCTATTCT---------------TCCGTGCTGGTCATT------------TCTACT---------------------------------------------------------------------------------------------------------------------------CTATCT---------------TTCATT---------GTTCGTAGACCTTTTGTTTTCTTAGTCTTAGTT---GAACTAACGGTTCCTCTTATAATGGCTCTT------------------ATGTATATTTTTGGCAAAGAACGGGATAAGGTTGATAGGATCCTCTTTATAGTAATCATAAATGCA---ATATTTTCTCTCCCTTTTCTGTAT---------------TTTTGC---------ATGAAAGTTTGACCTACTCCCTACACTTATTTAGGCCATCAGTTTGAGTTCTTTATT------------------------------------------------------------TAT---TTTTGCTTCTGTGGGATG------------------CTTCTT------------GCTAAAATACCCGTTTTTTTTTACCATTTTTGACTAACTAAAGCCCATGTAGCGGCCTCTGGCTTTATTTCAATA---CTTCTTGCCAGAGTCATAATTAAACTTGGTTCTTTTGGTTTTTTTAAGTTT---TGTCCATTTTTTAATGTCTGT---ATGAGTAAT---TGACTCATCCCT---ATCTCTTCTTTCTGTATCGTA------GGGATAATTACTATGAGCCTT---------------TTTATAGTTCGACATTTTGATTGCAAACTTCTTATTGCCCAATCATCAGTAATTCATATGGGGGCTGTGTGGCCA---CTTATCTCTTCACAATCTTATCTT---GGTATAGTCCCCAGTCTCTATATAATAACGGGTCACGGCATTATCTCCTTTGTTATATTTCTCATGATTACATATTGCTACGAACGACGGCAATGTCGCTCGGCTCCTTATAACAAGGCT------------CTGGAGTCTTATTTTAAGCTCTTTTCTTTTCTACTTGCTTGA---------GTGGCTTTCTTAAATATGGGTATTCCTCCTCTTGTCAGG---TTTATTAGTGAGTTCCTTTTTTGT---TCTTTC---TTCGCT------TTTTATAACGTCCCTCTTCTTCTTGGTATAGGCCTTTATATGCTGTTTGGAATCTTTTTC------CTCATGTTTTTTTTC---------------------------------------ACTAATTATAATTACCAT------AAA------------AATACTCGTGTATTGGTTGGCACTGAT---AATTTG---GGATTCCAAGCCGGC------------------------------------------------------TTAAGGTATATTTTATCCCCTATTTTTTTCTTACCT---------TTCTTGTTG------------------------------------------------------------------------------------------------------------
>Phyllocoptruta_sp.nov._CA6
---------------------------------------------ATGATTAGTTTATTAATTCTACCTGTA---------------ATTCTATTTTTATCTTTA---------------------------------------------------------------------------------AAAACTCTTATT------------------------------------TTTTCGATTTTATTAATTAATTTGGATTAC---TTTACTATGTTT------ATAGTCTCTATCTTTGGTTTAGTGATATTT---TTAATTTTTTTG------AGGAAAATA---AATTTTTTTTCTTTGTTTCGTTCCTATTTTCATAGGAAT---ATTAAT------TTT---------------ATGTTATTATTTCTT------------CTTTTC---------------------------------------------------------------------------------------------------------------------------TTTTGC---------------TTGTCA---------TCCCAAAATCTTTTCTTCTTCTTTTTAATAGTA---GAAATCTGTATTTTGGGGTTAATATTCTTG------------------ATCTTTAACTTTGCTAAGGATCAGGACAAAATTTTATCAGGATTTTTTATATTTTTTATAAATATA---TTAGGTTCAATTCCTTTTATAATAATA------------CTTATGTCACCT---------------------TCTTTTTTTGACTCAGAGTGTTGTATTTCTTATTTCACTTATGAA---AGC---------------------------------------GTTTATTCTTTT---ATTCTCTTTTTTTCCTTT------------------CTTATTATG---CTTTTATTTAAGTTACCATTGTTTTTAGGCCATTTCTGGTTGACCAAGGCTCACGTTGCTTCTTCTGGACCAACATCTATA---TTGCTAGCAAGTCTCATACTGAAAATCGGATCTTTTGGTTTATTAAAATTTTCTTTTCTTTTTCTT------TCC---TGTTTCCTT---ACTTTTTATAGAATCTTTTACAGAGTCTCTCTTTCA------GGTTCTATTATTTTAAGGTTG---------------ATTATAATTCGCTTTTTCGATCTTAAATATGTAGTAGCTTGCTCTTCAATTATCCACATAGGCCCTATAGCACCT---TTAATTATTTCATCCAATTTCCTA---GGAGTATCTTCTTCTTTGTTAATAATGGTGAGGCACGGTTTAGTGTCATATGTTTTGTTTTTTTTAGTTTCGCTATTATATGAGGGATGTTTAGGTCGTTCTTTTGATTTAGGGAAATCT------------TTGGAATCTTGGTCTACTTCTGGAATGTTTTGGATATTTTTA---------TTCTTTCTTTTTAATTTAGGACTTCCCCCCTTTTTGAGA---TTTATTAGAGAGTTATACTTCTTTAGAGTTTTT---AGTTTT------TTTTCTCTGGTAAGACTTTTATCTTTTTCT---TTATGTTTACTATTATCATTAATTATT------TTTATGTTTATAGTA---------------------------------------ACTAAATTTATCTTTGAC------AAA------------AAAAGGTTTATT---TTAAAAAGTGAT------TGA---GATGCTTCCATCCAC---------------------------------------ACTTCTTTGGCA---TATTATGTATTTTGTTTC------ACTTTCCTTCCA------ATCTTTATTTGG------------------------------------------------------------------------------------------------------------
>Phyllocoptrata_platyclada_S138_12S
------------------------------------------------ATTTGAGTTTTC---TTCTTTTTTAGC------------CTCCTTTTTTTTAGGTGT---------------------------------------------------------------------------------AAAGATTTTATG------------------------------------TATTTTTGTGACAACGTTGGGGTTTCTTCT---TTGGAGTTACTT------ATGCTATCGGTAAGGCCGATAGTCTTCTTT---TTAGTATTTTAC------TTTCTATTT---GCTGTTCTTGGTAGATTCGAGGGTTCCTTCTATAAGTAT---GTTTTC------GGG---------------TTCGTTATCCTTTTG------------GTAAGC---------------------------------------------------------------------------------------------------------------------------TGTTGC---------------TTTCTG---------ACAGGTAATTCTTTTATTTATTTAGTCTTGTTG---GAGTTAACTGCGGTCCCGATATGCGCCTTG------------------GTTCTATGGCTTTCCAAAGATGCGGATAAAATCTCTTCGGTATTCTTTATAACTTTCACAAACTTG---GCGGGTTCTTTGCCTTTTATATTT---------------TTTGTCTCTTTGACCTTTATT---TTTGCTCCTTGTTTTTTTTGCACTTCTTACTTGTATAGGTTGAGAAAAGCTTGG---------------------------------------------------AGTTTT---CTTTCCTATTTCTTTTTT------------------TCCATTTTA---CTTTTATGTAAGGTGCCCCTCTTTTTTTTCCACTACTGGCTTACTAAAGCCCATGTAGCAGCTTCTGGCTCTTGTTCGATA---GTCTTAGCCAGTTTGATGTTGAAAATAGGCACCTTTGGTCTTATAAAGTTCAATTCTTTTTTTTTG------GAA---GTGTCGCAG---TCTGTTCTGAACTTAATGTGTTATTTGTGTTATTTC------AGTATATTTTTTTTCTTGTTG---------------GTGATGTATCGCTCTTTTGATTTCAAGTATATAATTGCGGGGTCTTCAGTTGTCCATATAGCTCTGATTATCCCC---TCTTGCGCTATCTTTAACTGCCTC---GGAGTTCTGGGTAGTATTTTTATAATGGTTAGTCACGGTTTAGTTTCTTATTTTTTATTTTTATTGGTGACTAGCTTGTACGAGGCTAAGCATAGACGAAGCCTCGAGCTGAGGGGTACG------------TTGGAAAGGTTCTCTAAGTCTTTAGCCCTTGTAATTTTTGTA---------TGCCTCTTTTTGAATTTAGGATTCCCCCCTTTTATAAGA---TTCTTTAGAGAGTTTCTCTTTTGCACTTTTTTT---AATTGT------TTCAGTAGAGCTTTCCTGCTGATACTTTTA---ATTTGTATAACACTATCTGTCGGTTAT------TTGTTGCTAATCATT---------------------------------------TCTAAGGTCTATTTTGGA------AGT------------GTATCTAAGCTG---AGTCTGGGTGGT---TTTTCA---GGACCAGATCTCCTA---------------------------------------AGTAAGAGTTTC---TTTTTTTTCACCACCCTC------TTTGCAATTATT---------TTTGTGAGC------------------------------------------------------------------------------------------------------------
>Phyllocoptrata_platyclada_G6
---------------------------------------------ATGATTTGAGTTTTT---TTCTTTTTTAGT------------CTTCTTTTTTTCAGGTGC---------------------------------------------------------------------------------AAAGATTTTATG------------------------------------TACTTTTGTGATAATGTTGTGGTTTCTTCT---TTGGAGTTACTT------ATATTATCGGTAAGGCCGATAGTTTTCTTT---TTAGTATTTTAC------TTTCTATTT---TCTGTTCTTGGTAGATTTGAGGGTTCTTTCTATAATTAT---GTTTTT------GGG---------------TTTGTCATTTTTTTG------------GTAAGC---------------------------------------------------------------------------------------------------------------------------TGTTGC---------------TTTTTG---------ACGGGTAATTCTTTTATTTATTTAGTTTTGTTG---GAATTAACTGCGGTCCCGATATGTGCTTTG------------------GTTCTTTGGCTTTCCAAAGATGCGGATAAAATTTCTTCGGTATTTTTTATAACTTTCACAAATCTG---GCGGGCTCTTTGCCTTTTATATTT---------------TTTGTCTCTCTGACTTTTATT---TTTGCCCCTTGTTTTTTTTGTACTTCTTATTTGTATAGGTTGAGAAAAGCTTGG---------------------------------------------------AGTTTT---CTTTCTTATTTCTTTTTT------------------TCTATTTTA---CTTTTATGTAAGGTACCCCTTTTTTTTTTCCACTACTGACTTACTAAAGCTCATGTAGCAGCTTCTGGCTCTTGTTCGATA---GTCTTAGCCAGTTTGATATTGAAAATAGGCACCTTTGGTCTTATAAAGTTCAATTCTTTTTTTTTA------GAA---GTGTCGCAG---CGCGTGCTTAATTTAATGTGTTATCTGTGTTATTTT------AGTATATTTTTCTTCTTGCTA---------------GTGATGTATCGTTCTTTTGATTTTAAGTACGTAATTGCGGGGTCTTCAGTTGTTCATATAGCTTTGATTATCCCT---TCTTGTGCCATCTTCAGCTGCCTC---GGAGTTCTGGGTAGTATTTTTATAATGGTTAGCCACGGCTTAGTTTCTTATTTTTTATTTTTGTTGGTGACTAGCTTGTACGAGGCTAAACACAGCCGAAGCCTTGAGTTAAGGGGTACG------------TTGGAAAGGTTTTCTAAGTCTTTAGCTCTTATAATTTTTGTA---------TGCCTCTTCTTGAATTTAGGGTTTCCTCCTTTTATAAGA---TTTTTCAGAGAGTTTCTCTTTTGCACTTTTTTC---AATTGT------TTTAGCAGAGCTTTCCTGTTGATACTTTTA---ATTTGTATAACACTATCTGTTGGTTAT------TTGTTGTTAATTATC---------------------------------------TCTAAGGTCTATTTTGGT------AGT------------GTTTCCAAACTG---AGTCTCGGTGGT---TTTTCA---GGACCAGACCTCCTA---------------------------------------AGTAAGAGTTTC---TTTTTTATCACCACCCTC------TTCACAATGATT---------TTCGTAAGC------------------------------------------------------------------------------------------------------------
>Phyllocoptes_taishanensis_S90
---------------------------------------------ATGATTTGGAGCTGG---TTGGCTTTATCT------------TTACTGTTTTGTTCATGT---------------------------------------------------------------------------------AAAAGGTATTCT------------------------------------TTTTTTTCAGGGTTTATGGTTTCAGACTCG---TATTCTCTATTT------ATATTAAGAATTTGTCCTCTAACCTTTTTC---TTATTATGCAGG------TTTGAGTTC---GTTTCTGTGGGCGATCGAGAAGATTTGGATTTTAAATTT---CTATTT------TTT---------------TTACTCATAGTGTTA------------GTAGGG---------------------------------------------------------------------------------------------------------------------------GGAGCT---------------TTTTTA---------GCAGTAAACCCTTTTTTATTTTTAGTAGCACTA---GAGTTGACAGTTACACCTATGTGTATTTTG------------------ATTCTCGTTTATTCTAAGGATTATGATAAACTGTTGTCAGTATTTTTTATGTTGTTTATTAATCTT---TTGGGTTCGATTCCTTTCATGATG---------------TTCTGTCTTCTT---TATAATAAAGCGGGGTATCAATGAGTTCTAGGGAGCGGGTGACTGAGGAGATTTTGTTATCAT---------------------------------------------------GAGTTT---GTGGTTTGACTTGGATTT------------------GTTGTCATC---TTAATTAGGAAGTTACCTTTTATTTTTTTTCACTTTTGGCTAACTAAAGCCCACGTGAGGGCCTCAGGAGCGTGCTCGATA---ATTCTTGCAAGACTCATGCTTAAATTGGGCTCCTTTGGGTTATTCAAGTTCTCTTCCTTGTTTAAA------ATT---CCCAGGTTT---AAGGTTATAAGGGGGGTTCTAGGATTAGCTGTCTTA------AGAGTTCTGGTGTTCTGTGTA---------------ATTATGATTCGATTCTTTGATATAAAATATGTGATTGCCTGTTCTTCTATCGTTCATATATCTTTAGTTTTCCCT---TTAGTTCTGACGTTCCAAACTGTA---GCGGTAGCAGGGAGAGTCTTAATAATGGTAGGACACGGGTTGATCTCGTACATCTTATTTTTTATTGTCAGGTATATTTATGAATTTTCTCATAGACGAAGATTGGATTTCAACAAGTCT------------TTAGAGTCAACGATTAAGTCTATTTCCTTCTTAGTTTTTCTT---------TTTATGTTTTTAAATTTAGGTTTACCTCCTTTCTTGAGG---TTTTTTAGGGAACTTTATTATTGCACTTTTATG---ATTGGA------TTCTCTCTAGTTAGTCTGATTTTATTCTCT---TTTTCTATGATTATTTCTATCATCTTT------CTTATGATTATAGTT---------------------------------------TCTAAAGTGTTATTTGGA------AAA------------AAGATCATTAAG---GCAGCACAGCCT------AAC---TTTGAAGGTGTTTAC---------------------------------------TTTTACAGTCTA---AGGTTTTTAAGCTTTATT------GTTTGGATTCCT---------TTTTTCTTG------------------------------------------------------------------------------------------------------------
>Phyllocoptes_gaotainensus_GS9
---------------------------------------------ATGATTTGGTTCATT---ATTTTTGTTCTC------------TTTTTTTTTTTTAGTATC---------------------------------------------------------------------------------AAAGAGATTACA------------------------------------TTTTTTAATACTTTTTTCCATCTAGAATCA---TTTACAGTTTTT------ATACTTAGAGTTGTATTTATTTGTGGCACC---TTAATTTTTAAA------TTTCTATTC---AATTGTTTTAATGAAAAAGAATCCCTAAGTTACTTTTAC---ATATTC------TTC---------------TTAGTACTCATGTGA------------GTAGGG---------------------------------------------------------------------------------------------------------------------------ATGACC---------------TTTATC---------ACTAATTCATCATTTTTTTTTTTACTCTTTCTA---GAGTTTTGTGCTCTACCCATAAGTTGATTG------------------ATCATCAATTTTTCTAAAGATTTCGACAAATTTTTATCCGTCTTGTTCATATTTAGTTTTAATATT---GTAGGATCAATCCTCTTTATTACT---------------TTTTCCAATTAT---TTTTTTTCTACTTTTAGGAGCGATTCTACATACAATTGTAATTTTAGGAGTTCTTTATTTTGT---------------------------------------------------AGATTT---ATATTATTAAGATGTTTA------------------ATTTTAATT---CTAATTAGAAAACTGCCTTTGTTATTTTTTCACTTTTGGCTTACCAAAGCTCATGTTAGGGCTTCTGGTTCTTGTTCTATA---ATTTTAGCGGGCCTAATATTAAAGTTAGGATCATTTGGGTTAGTTAAATTTTTTATAATCTTTATT------TAT---AGTTCAACA---TTACTTCTATGTAGGTTCTTTAGAATTTCTTTGTTT------GGTTGCTTATTTTTTTCTCTT---------------TTAATATTTCGATTTACCGATTTAAAATATTTGGTCGCTTGTTCTTCTATTCTTCACATATCTTTAATTTTTCCC---TTTTCTTGTATAGGTTCTACCGAA---GGGTTACTAGCTTGTATATTTATGATAACAGGACACGGGTTAGTTTCTTATTTTCTATTCTTTTTAATTTCTCTTGTCTATGAGTTTTCCTATAGTCGAAGTATCGATTTTAATAAATCT------------TTAGAATCCATTTGTAAATATACTTCTATATATTTATTTTTC---------TTCATTTTTCTAAACATTGGGTTTCCATTATTTATTAAT---TTTTACAGAGAGTTTATGTTTGTGGCTTCCCTC---AACCTT------TTTTCTATTTTTAGGGTTCTTGTCTTTTGT---TTAGCTATATTCTTTTCTATCTTCTTT------TCTATATTTACAGTC---------------------------------------TCCAAACTAATTTTCGGT------AAA------------AAACTCTCTTTC---TTTAGCTCCCAT------AGG---GAAAGGTTTCTCAAT---------------------------------------TTCTCTAGTCTT---ATAATTATTTCCTCTTTA------ATTTTTCTACCT---------TTTTTGTCC------------------------------------------------------------------------------------------------------------
>Phrynus_sp.
------------------------------ATGTTGGGGGTGGGATTTAGTTTGTTAAGATTAATGATATGTTTAGGGGAGACATGATTGGTGAGTGTGATGATA------------------------------------GGGTTATTATCTATGGTGGTATTGTTAATGTTGGGATCATGACATTTATGTTTGGTA------------------------------------AAAATGAGTATGGGCTATGGGGGTGATTTA---TTGGGGATGATA------TTGGTAATATTATCATTATGACTATTAATA---TTAATGGTAATGGCAAGAGAGGGGATATTTTTTTATATAAGAGGAAAAAAGAACTTTTAT---GGAATC---ATAGTA------------------------ATGATGGGGATTTTG------------TTGAGA---------------------------------------------------------------------------------------------------------------------------ATATTT---------------TTTTGA---------AGCGAGAATATATTAATATTTTATGTATATTTT---GAGGGGGTTTTGATCCCAATTTTTTTGATA------------------GTGACTGGCTATGGTTATCAGCCGGAGCGTTTAATGGCTGGATTATACATATTTTTTTATACTTTG---TTTGCTTCTTTACCTTTATTGGTTGGG------ATAATATGATTT---------------------------------------------GAAGAACAGTGAGGATGTTTATCTTTTCAGGTGATTAGATTA------------------CTTGAGAGGGAAGTTTATGGATGG---TGAAGAGTTACATTTATA------------------------TTGGCATTTTTAGTAAAAATACCAATGTATTTTGTTCATTTATGACTTCCAAGGGCTCATGTTGAGGCTCCAGTTGCTGGATCAATG---ATTTTGGCTGGGGTTTTATTAAAGTTGGGGGGATATGGATTATATCGGTTCCTTTTTTTTTCAAAAAGGGTAATT---AAAATATGAGGG---------GGATATATAGTTAGAGTAGGACTAATG------GGGGGGTTATTTGTTGGGTTA---------------ATTTGTTTGGTGCAGATTGACTTAAAAAGATTAATTGCTTATTCCTCGGTAGCTCATATAGGCTTAGTTATGGCT---GCAATTTTTAGAGGAAGATGGGGG---GGCTATCAAGGGGGTTTTATAATAATGGTGGCTCATGGATTATGTTCTTCGGGTTTGTTTTGTTTAGCAAATATTCTTTACGAACGATTTAGGACTCGGAGAATATTATTATTGAGGGGA------------ATAATAGGAATTTTTCCTGGTTTATCTTTATGATGATTTTTG---------TTTAGAACGATAAATATGGCTGCTCCTCCAGGAATTAAT---ATGTTTGGAGAAGTAATAATTTTAATTAGAGTTGTGAGGTTTATATGGTGATCGGTTTTAGTGATAATG---GGGGGGATA---------TTTATTGCTGGGGCATAT------TCATTGTGAATATAT---------------------------------------TCATGTATTAATCATAGT------GAGGGGTGG---GGGCTAATTATGGAGGAAGGAATAATTTTAGAACGTGAA---------------------------------------------------------TATTTATTAATATTTTGTCATTGATTTCCCTTAAATTTAATCATTATAAAGATGGATGTGGTAAGGTTATGGGTGTTT---------------------------------------------------------------------------------------------------
>Pholcus_phalangioides
------------------------------ATGCCTATAATCTTAGTTACACTAATAACATTCAACACTAAAAAACTAATAATTACATGCTTATCACTATCTATCATATGAACACTAGTATGACTAATACAACCTTCCATATACTCTCTTTTACTG------------------------------------TCAAAC------------------------------------------------------------GACAAC---CTATCCTCACTT------CTAATCATATTAACTATAATAACAACACTT---TTAATTACTCTTGCTTCTTCA------------------------TCTCCTTCAACAATAAAA---ATA---ATCTCA------------------------CTAATTAACGCCTCC------------CTAATC---------------------------------------------------------------------------------------------------------------------------ACCGCA---------------TTTATA---------ATAACCTCTATAATCTCATTTTATGTAATATTT---GAATTATCCATCATTCCAACCTTCTTATTA------------------ATTATAAAATCAGGGAACCAACCAGAACGAAACAAAGCCAGATTATTCCTATTAATATATACTATT---TTCGCATCCATCCCACTACTTCTAGCC------ATTATAGCCTCA---------------------------TTCCCCTTAACAAATATAATCCTAATCCAAAAAACATCCTTATCTATAAACATA------------------------------------------------------CCACTTTTTCTAATC------------------------CTAGCATTCCTAGTTAAACTCCCAATATTCACATTTCACCTGTGACTACCAAAAGCTCACGTAGAAGCTCCCATGGAGGGGTCAATA---GTACTTGCTGCGATCTTACTAAAACTAGGATCGTATGGCCTGATACGAATACTCCCATTAATAAAATTATTCAAT---AAAAACATATCC---------CCATTAATAATAAGAATTTCCCTAATA------GGCTGCATAATTACATGTATC---------------ACGTGTAACCGACAAAAAGACCTAAAAGCTATAATCGCCTACTCTTCAGTAGCCCACATAGCCCTCATCCTTATC---AGATTATTTTCACTATCAAACTCA---GGCCCAAACACGACAATACTAATAACAGTAAGCCACGCATTTTCATCCTCCGCCATATTCTTCCTAGCTACTCACACCTACCTCCCCCTCCATTCACGAAATATCCATCTATTTAAAGGT------------ATAACCAATATCAACCCTAATATATCAATATGATGATTCCTA---------ACAATAGCAGCCAATATAGGTACTCCCCCCTTTATTAGA---TTAATTAGAGAAACTATAGCAATTACAAGAGCTGCCTAC---------TGGTCACTTTATTCTTTAATC---CCATTACTCATGGCTGGTATATTAATAACGTCATTT------TCTATTAACCTATAT---------------------------------------TCCCAAGTCAACCACGGCTCTCCATCCACCAAC---ACCAAAACCCCTATTATATCACTAGCACCA---TCT---------------------------------------------------------------TTAACAATAACCTTGCACCTACTACCGCTAGTCATACTATTAATAAACCCTAATATTATAATATTACCTATTAGT---------------------------------------------------------------------------------------------------
>Phoebe_hunanensis_S153
---------------------------------------------ATGATATGAATTTTT---TTTTTTTGTTTG------------TTTATAGGTTTAATTTTA---------------------------------------------------------------------------------AAAGATTTTATA------------------------------------TTCCATAGAAACTGAATCATGGTAGACGTG---GCTAGGGTGATA------ATAGTTTCTTTGGGTTTTTTAATTATTTTT---AATCTATTTAGG------TTTTCTTTT---CCCATACTTAGGTTAGGTTTAAAGCTAGTATATTTTTAT---TTGTAC------TTA---------------TTGGTTGTTATTTTT------------TTAAGT---------------------------------------------------------------------------------------------------------------------------TTTTGT---------------TTTTTT---------TCTTTTAATCCCATATTTTATTTAGTTTTTTTA---GAATTTAGTGTCATCCCTCTATCAATTCTA------------------ATTATAAATTTTTCTAAAGACTTTGATAAATTCTACTCTTTAGTTTTGATATTGTTTATTAATTTA---TTTGGTTCTCTACCTTTTATATTT---------------TTTTCTCTAAAT------------------------TTCATATTATTATTTTTTAATTTTTCTTATATTAAACAAAGT---TTTTAT------------------------AATTAT------ATCTATGACTTA---GAGATTTTTTTTTTTTTT------------------TTTTTAATT---CTTGTATGCAAAGTTCCTATTATTTTTTCTCATTTTTGGCTTACTAAAGCTCATGTAAGCTCCTCAGGTGCTTGTTCGATA---GTTCTGGCTAGACTAATGCTAAAATTGGGTACTATAGGTTTGTATAAATTTTCTTCT---TTTTTT------TCT---TTAAAAATC---TTAATTTTTCACATAATTGTAAGAGTCAGAATATTG------GGGAATTTTTTTATTACTATA---------------GTTATGATTCGTTTTTTTGATGTAAAATTTCTTATCGCTTGTTCTTCTATTTCTCACATATCTATAATTTTTCCT---CTTAGAGTCATAGGACTTTCCTTA---GGTCTAAACGGAAGACTGATAATAATACTTAGTCATGGAATCGTATCTCTTTTTTTGTTTTTCATAGTGACCTTGTTTTATGAATGTTATTTCAATCGTTCTATTAGTTTTTTTAAGGCC------------ACTGAGACTTGGTCTAAAATCATGTCAATAGTGTTCTTCTTT---------TATGTGATTTTAAATATAGGATTACCCCCTTTTATAAAT---TTTTATAGAGAATTTTTGTTTCTTATAAGAGTT---TTAAAA------ATTTCTTTATTTTTGACTTTTTTTTTTTTT---TTATCTCTAGTAAGACTAGTTATGATT------GTAATATTTCTGCTA---------------------------------------TGCAATTATATTTTTGGC------AAA------------AAGTTAATTTTA---AGTGAATCAATA------GAA---TCTAGAATAATTTTA---------------------------------------TATTTTTCTTTT---AAGTATCTAGTTATCATT------TTTTTTTTTCCT---------TTTGTTTTT------------------------------------------------------------------------------------------------------------
>Phalangium_opilio
------------------------------ATGTTAGCTTTTATTTTTTTTTGATTTTCTTTAATAGTTCTAAGAATAAAATTACCTTATTATGTTTTGTTAACT---------TTATTAGGCCTATCT---------------TGTTTAGGTTGAGTAATAGTTTATCCTATA------------GAGGGAGTTTCT------------------------------------CAAATTTCTATAGTTTTTGCGTGTGATTTG---TTAAGCTATTCT------TTAGTTTTTCTAACCCTTTGAATTTTATAT---TTAGGTTTATTAGCCAGAGGC---GGGATTAAAAGGGAAAATTTTAATTTTTTATTATATAAAGTTTTA---TGTATA------------------------TTTATATTATTAACT------------TTAGTG---------------------------------------------------------------------------------------------------------------------------CTCACT---------------TTTCTA---------GCTGCAGATTTGTTATATTTTTATTTTTCTTTT---GAAGCTTCTTTAGTTCCTCTTTTATTATTA------------------ATTGTTGGGTATGGTTTTCAACCAGAAAAGCTAAAGGCTGGGATTTATATGTTATTTTATACTATG---TTTGGTTCCTTACCTCTCTTATTAGGA------TTGTTATGAATA---------------------------GGGAGGGATTTA---GGTACTATAAAT---------TTTTTTTACTATAGCCTA------------------------ATTAGTCTTAGGAGTTCTTCTTAT---TTATTTTTTTTTATTTAT------------------------TTAGCTTTCTTAATTAAGTTACCCGGGTATATAGTGCATTTATGATTACCAAAGGCTCATGTAGAAGCACCTGTTTTTGGTTCAATG---ATTTTGGCGGGTGTAATGCTAAAAATAGGGGGGTATGGTATGCTACGGTTAATCCCATTATATTTAGGGTTTTTA---GTTGAGTATGGG---------GATATTATTTTATCTTTTTTTTTGGGG------GGAGGGGTAATTATAAGAATT---------------GTATGTTTGTCCCAAAGAGATATAAAGGGGTTAGTTGCTTATTCTTCAGTAGGGCATATAAGTATATTTCTTGGG---GGTGTTTTTAGACTATCAGTTTAT---GGTTATCTTGGCTCCGTTATTATAATACTTTCCCATGGATTTACTTCTTCTGGGTTGTTCGCTATTGTAAATATGATTTATGAGCGTTTACATACACGAAGACTTCTCCTTCTTCGTGGT------------TTAATCCTAGTCTTACCTAGTTTTTCCTTTTTGTGATTTATT---------TTAAGTGTGAGAAATATGGCTGCTCCTCCTTTTCTAAAT---TTAGTGGGGGAATTGTTTCTTTCATTTGGGATAGTTCAG---------GTTAGATGCTGATTAATATTT---CCGTTAGGGTATATATTTTTTTTGGCTGGATGTTAT------TCTCTATATTTATTT---------------------------------------TCTTTGAGCCAACATGGT------CGATTTTGA---ACTTTTAGAAGATTCTACCCTAGAAGTTTA---AGGGAA---------------------------------------------------------AATTTGGTTTTATGGGGACATATTTATCCCTTGTTATTATTAGTTTTAAATCTGGGTCTTATTATT---------------------------------------------------------------------------------------------------------------
>Pergamasus_crassipes
---------------------------------------------ATAAGTTGTCTTATAGACTACTTT------------------ATATACCTTTTAATAGCC---------ATTTTATTCCTATTTAAG------------TTGTTAGGGGCTAGCATAGTGTTAGACGCTGCT---------GCGGGGTTTTCA------------------------------------TCTTTA---------TTTGTATTTGATGGG---ATGTCATTGTTT------TTATCTATTTTAAGTGTCTGAATCAGAGCT---TTAACAATCTTAGCGAGTTGC---AATTTAGACTCAAAAAACTTTCCT------CTTTTTCTTTTTTTT---TCTTTT------------------------ATAATACTTTGTATG------------TTATTT---------------------------------------------------------------------------------------------------------------------------GTTAGT---------------TTTATC---------TTATTAAACCTTCTCGGATTTTATTTGTTTTTT---GAGGCTGTGTTGGTGCCTATAGTTATTATA------------------ATTTATTTGTGGGGTAAGCAACCAGAGCGGCTGGTTGCAGGTCTTTATATATTAATGTATACCTTA---TTTGGTTCTTTGCCTTTATTAGTCGCT------ATATTAAGGGTT---------------------------TTTAATAAGTCT------AGTGCCAGT---------TTTATATTTTTAAGTTAT---------CTT------------AGTCTTGTTGGTATTGAGTACACT---TTGGTTTTCATGTTGTTA------------------------TTTGCTTTTTTAGTAAAGATACCTATATACATAGTTCATTTATGATTACCAAAGGCTCATGTTGAGGCCCCTGTAGCAGGCTCAATA---ATATTGGCTGGGGTTTTACTAAAGTTAGGGGCTTATGGGTTTTATCGTATTTCTTTTATACTTTGTTATTGACATTTATATTTTTATGAC---------TATTTAGTTTTTTCTATTAGTTTAGTT------GGAGCTGTTATTATTTGTTTT---------------ACTTGCTTACGTCAGGTTGATATTAAGTGTTTAGTAGCCTATTCTTCTATTTGTCATATAGCTTTAGTAATTGTA---GGTTGCTATAGTGGTGCTTTTATA---GGTAGTGGGGGTGTTATAATTATGATATTGGGGCATGGGTTGTGTTCTTCTGCTTTATTCTGTTTAGCAAATTTTATATATGAGCGAGTTTTTACGCGTAATTTAATATTAATAAAGGGG------------ATAATGGGGGTTTTTCCTGTTTTATCTTTTTGATGATTTATT---------TTTTGTGCTATTAATATAGGAGCTCCTCCTTTTATAAAT---CTTTGAGGGGAAATTATTTTGATGTCAGTAGCTGTTAAA---------TGAAACCTTTTTGCAATTATT---TTAGTTTGTTTGGTTTCTTTTCTGTCTGCATGCTAT------TCTTTGTATATATTT---------------------------------------TCTTTTTTGCAACATGGG------AAGCCTTAT---TTTCTTTTTAGTATTTTGCCTATTAATACT---CGAGAG---------------------------------------------------------TATGTTTTGTTATATGGCCATTTTTTTCCTCTTGGCTTATACCTTATAAAGGTTGATGTTTTTTTCAGTTGAGTC------------------------------------------------------------------------------------------------------
>Paratemnoides_elongatus
------------------------------ATGGAGTACTTGGTAGTAAGTATTATGATATATTTTCAGGGGGTGGTTGGTTTATTAATTTCTATGTTTATTATT---------ATATTATTATTATTAAATACCCCTAAGAAGATTTTACATTTA------------------------------------------------------------------------------------GAGGAAGGTTTAATAATAGATTAT---TCTTCTGAATGA------ATAATTTTATTATCTGTATGATTATTTATA---TTAATTTTTATAAAAATATTAAGATATCAATTGGTTTCAAATAATGAG------------TTTAATCTT---ATATAT------------------------ATAATGATACTAATT------------TTATTT---------------------------------------------------------------------------------------------------------------------------ATAGCT---------------TTTTCT---------GTTAAAAGATTACTAGTTTTTTTTATCATATTT---GAATTAGTTTTAATTCCTATTTTTTTGATT------------------ATTGTAGGTTGGGGCTATCAACCAGAACGTTTACAGGCAGGGGTTTTTATGATTATATATACTATA---GTGTTCTCTTTAATTATAATATTAGGA------ATTTTAAATATT------------------------------------------------------------------TATTTTCAAGAAGGGACCTTTTGTATATTAATGTTAGGGGTTGTAAAAAGTGAAATGAACTTT---TTAAGAGTTATAATAATT------------------------CTAAGAATGTTGGTTAAGTTCCCTGTGTATTTTTTACACTCATGGTTACCTAAAGCACATGTTCAGGCGCCTTCTTACGGGTCTATA---GTATTAGCTGGTTTATTGCTGAAATTAGGAGGATATGGTATAATTCGCTTATGTAATTTTTTTATCTTTAAACAG------------------------ATGTGGCTATTATGTATAATTACTTTG------GGTGGTTTATATTCCGCTGTA---------------GTAAGCATTCGTCAAAAAGATATAAAATCAATAGTAGCTTATTCTAGAATTAGCCATATAATATTTGTAGCTGTA---GGTCTTATATCTGGAAAGATAGAA---GGGTTAAAAGGAGCTGTGGTGTTGATAGTAGCACATGGGTTGTGTTCATCTGGGTTGTTTATAATAATAGATTCAATTTATTCAACTATAAAAACTCGAATATTTATTTTAAGAAAAAGA------------CTAGGGTTTTCTTCTAGATTAATAGTAATGTGGTTATTTTTT---------ATATGTGTAAGAAATATATCAGCACCCCCAACAATTAAT---TTATATTCAGAGGTTTTTCTTTTGTTTTCAGGGTTTAAT---------TATAGATTTAACATTGTTCTA---ATTATAGTTTTAGTGTGTTTTTTATGTGCTTATTTT------AGATTATTTTTATTT---------------------------------------ATTAACCCAAGTCATGGG------------TGA---AGAGTATTTCCTCATGAGGATGTGAGATCT---TTTATA---------------------------------------------------------AGAATAATTTATTTTATACATTGAAGCCCTCTTAACTTAATAATCATAAGAGAGATAATT---------------------------------------------------------------------------------------------------------------------
>Paraleius_leontonychus
------------------------------ATGATTTCGGTTTTTTTGTTCTTTTTTGTTCTTTTTTCTTTTTTTTTTGACTCAATTTTTGTTTTAATTTCTTTG---------ATGCTTTTGTTGGGA---------------CTGTTTGTTGTT---------------------------AGGGGA---AGTGAT------------------------------------GTCTTTTCGGGAATTTTTTTTATTGACTCT---TTTTCTTTCGTT------TTGATTTTTTTAAGCCTTTTGATTTTTTTG---TATTGTTTTTTTTCTAGTTTT---TTAGACTATTGAAGTTCTAATTTTTTTGGGGGCTTTGGTTTTACG---TTGGGA------------------------ATGATGTTTTCTTTT------------CTTTTG---------------------------------------------------------------------------------------------------------------------------ATTAGA---------------TTTTCT---------TGTTTTAGTCTTCTTGTTTTCTATTTCTCTTTT---GAGTTTCTTTTTCTTTTAATATTTTTTTTT------------------TTGTTGAGATGGGGGTATAGCCCAGAGCGTTTGCAGGCTTCTTTCTATATGATTTTTTATACTATT---GTAGTTTCTTTTCCTTTCCTAGTTTAT------ATTGTT---------------------------------GTT------ATGGGGGAGGCTGCTTTTTATGTTTTTGGCCTTTTTTTGGAAATT---------------------------------------CAAAGTTAT---TGGTGGGTATTTTTTCTT------------------------TTGGTTTTTTTGGTGAAACTGCCGGTATACGGCGCGCATCTTTGGTTGCCCAAGGCTCATGTTGAGGCCCCGGTTTCTGGTTCTATA---CTATTAGCAGGTGTCCTGTTGAAATTGGGTGGTTACGGGCTAGTTCGATTTTTAGGAAACTTTTTAAGTAAAGTTTTTGTC------------TTTAAGGGTTATTTGGTTTCTTTGGGCTTACTG------GGAGGCTTGTTTAGCTGTTAT---------------CTGTGCTTACGGCAGTCTGATATGAAGGCTTTAGTTGCATATTCTTCTGTTTGTCATATGGGTTTTGCGCTTGCG---GGCATTCTGTCGGGGAATTGTTTG---GGGTATTCTGGGGGAGTCCTAATGTTAGTCGCGCATGGTTATTGTTCTTCTTGTCTTTTTTATATTCTTTACGTACTTTATGAACGATTTCATTCTCGTAGTAGTTTGGTTTTGAAAGGT------------TTGGGGGGCATTCTACCTTTGCTGGGAGGGATTTGATTTTTT---------TTTTCTGCTTTAAACATAGGAGTACCTCCTTTTTATTCT---TTTTTTTCAGAAATTTTGATTTTTTCTAGTTTACTCAGA---------ACATCCTTAACGACTTTTTTT---TCGGGGGGAATAATTCTTTTTTTCGCGGGGATTTAT------TGCGTTTACATGTAT---------------------------------------GTGTTTTGCTTTCATGGT------AAATCGATT---AATGAAGGAAGGGTTAGCTTTTTGAGATTA---CGGGAA---------------------------------------------------------TGTCTTAATTTGTATTCACATTCTTTTTATATGATTTTTTCCCTTTTCTTTTTC------TTTTTCTATTTG---------------------------------------------------------------------------------------------------------
>Paracalacarus_podocarpi_S142
---------------------------------------------------------TTGCCTTTCTTCTTT---------------TCTTTTTTATTTTCTTGT---------------------------------------------------------------------------------AAAGAATTTTTT------------------------------------ATTCTGAGATCTTTTGTCTCTTTGGGGCTA---CTGAACATTGGT------ATTAGAAGACTTCTGCTGTTGGTTTTAATTATTTTTCTCTATTAT------AAGTTTTTC---TCTCTTTTTAACTTGAAGTCTATTTTTTTCTTCTTTTTT---GTTGTT------TCC------------------TCTCTTTTCTTT------------GTTTTT---------------------------------------------------------------------------------------------------------------------------TTTACT---------------TTCACT---------GTTTGCGATATTTTTTATTTCTTCTTTTTTTAT---GAGAGTTGTATGATTCCCATGGTCATATTA------------------ATTTCTGTTTTCTCTAAAGATCATGATAAGGTTTCTTCTTTCATTTTTATATTTTTTTTAAATATT---TTTGGTTCTATTCCTTTTATATTT---------------TTTTGCTCTCTA---TGCAATATGGGAATTTACCACTTTTTTGAGGATTTTCTTTGTCTAAGTAATACTAACTTCTTG---------------------------------------------------AGGCTT---TTTTTTTTATTTTGTTTT------------------TGCCTTATT---CTGTTAACTAAGATGCCTTTATTCCTTTTTCATTTTTGGCTTACAAAGGCGCATGTCAGTGCTTTTGGGGCCTGCTCTATG---TTGCTTGCTAGAATCATGCTTAAGCTTGGTTCTTTTGGCTTACTAAAGTTTAGAAGGATAGTTAGT------TTT---TGCAGGTTG---AATTTTATCTCTTTCTTCTCTTCTTTTTGTTCTTTA------GGCTTTTTTCTTTTAAGTTTG---------------TTTATGATTCGCTTTTTTGATGTAAAATATTTGGTAGCTTGTTCTTCCGTGACCCATTTGCTATATTGTTTTCCT---TTTTTTTTAAGTAGATTTAAAGAG---GGGGTCTTGAGTTCCTGTTTGATGCTTGTTGGGCATGGTTTAGTTTCTTATTTCTTATTTTTTTTTCTTTCTTTATTTTATGAAGTAAGCCAAAATCGATCTTTAGATTTTACAAAGTGT------------TTACATGTCGTAACCAAAAGAATCTCTTTTTTTTTCATTTTT---------TTTCTTCTTTGTAATATGGGCATCCCTCCTTTTATGAAT---TTTTTTAGAGAATTTTTCATGTTCCTGTTCTTT---TTTAAT------TTTAGATGAAGTATTTGCTTTTTAGTGGGG---TCAGGGGTTCTTTTATTTATAGTTTCT------ACTTTATTTTTAACG---------------------------------------ACTAAGTTTTTGTTTGGA------AAA------------AAGAATTTGTTG---ACTCCCAGCTTT------AAT---GAGAGAGCGATCTTG---------------------------------------CTATGATCTTCT---ATTTTTTCTTTTTTTTTC------TTTTTCATATTG---------TTTCTTTTTTGCTTGTTTAGTTTAAAT------------------------------------------------------------------------------------------
>Panonychus_ulmi
---------------------------ATGTCGTATATGTTTCTTTATATAATTAATAGAAATTTTATA---------------ATTTTCTTTTATTTTATTTCT------------------------------------------------------------------------------------------------------------------------------------TTAATTAATTTGTTTTGTTTAAATAGT---TTAATATTGTAT------ATATACATAATAACATTTTTTCTTATAAAA---ATAATTTTTTTTAGTTTAAAA------GAAAAAATATTAGTTTATTTTTTTATTATAAAAAAAAATATT---ATTAAA------------------------TTAATATTTTTATTT------------ATATTA---------------------------------------------------------------------------------------------------------------------------TTATTT---------------TTTTCT---------AGCATAAATTTAATTTTTTTTTATATTTTTTTT---GAAATTATCTCATTATTAATTTTTTTTCTT------------------GTATATTTATCTTCTTTTTCAATTATACGTATAAAAGCTAGAATTTACATATTTGTTTTTATAAGA---ATTGGAACTTTACCTATATTAGTAATA---------------------------------------------------------------------------------ATTTTTTTTATTAATGAA---------------------------------------------------AAAACTTTTTTAATAATT------------------TTTATTCTAAGATTTTCAGTAAAGATACCTATTGTATTTTTACATTTATGATTACCTAAAGCTCACGTAGAAGCAAATTATTATGATTCAATG---ATTCTAGCTAGATTACTATTAAAATTAGGAGGTTATGGTATATTAATT------------------------------ATAGATATAAATTTTAAATTAAATTTTTTTTTTTTATGAGGTTTATTT------GGAAGATTGATTATTTCGTTT---------------ATAGTATTGTTTTTATTAGATGTAAAAATAATTATAGCTTTTTCTTCTATTATTCATATAAATATTATATTAGTA---ATATTTTTAAATAGAAGAGTTTTT---ATGGAAAAAATTTTTTCTACAGCTATATTATCTCATGCTTTAATTTCTTCTATAATGTTTTATATGATTGGTATAATTTATGATCAATCTTTTAGTCGAAATATATTTATTAATAAAAAC------------TTTTTTTTGAATTTTATATTTTTTTTTAATTTTTTTTTTTTA---------ATTTGTTTTATTAATATAGGTTCACCAATATTTATAAGA---TTTTTTTCTGAAATATACACTTATATATTTTTAATTGAT---------TATAATTTTAATAAAATAAATTTATTAATTTTTATAATTATATTTTTTTCATGTATACTA------AATTTATACCTATTA---------------------------------------AAAAATTTAGGAATAATG------GTTATAAGA---AAATTTTTTAAAATATTTAATTTAAAATTA---ATTACT---------------------------------------------------------TTATTAATTTTAAAAGAACATTTATTTTATTTATTACTTTTTTTT------------------------------------------------------------------------------------------------------------------------------------
>Ornithodoros_brasiliensis
------------------------TTGTTGATAAGTATCATATGGATAATAGGAATATTTATATGTTAT------------TCATCTATAGAGGTAATTTTATCT---------ATATTTTTGCTGGAA---------------GTTTTTTTATTT---TGTCAAATAGATTGATCT---------TTTAGAATTACA------------------------------------AATATTGGGAGTTTTGTTGGTGTTGATTTA---ATAGGTTTTCTG------TTGATTCAATTGAGATTGTTTATTGTAATT---TTAATATATATAGCAAGAATA---AGTTTAAGGATTTTTAATGAAGGA------ATATTTAGTTTTTAT---TCTCTT------------------------TTAATGGCATTTTTA------------TTAGTC---------------------------------------------------------------------------------------------------------------------------TTTTGT---------------TTTTCT---------GTTTATAATTTGATTGGATTTTATTTATTTTTT---GAGAGAGTATTATTTCCTATTGTTATGCTA------------------ATTGTTGGATGAGGGAATCAACCGGAACGTTTACAAGCAGGGTTATATATGTTGTTTTACACATTG---GGAGGTTCTTTGCCTTTATTATTATTT------TTATTA---------------------------------AGAAATGGTAATGAGTTTAGAATTAGA---------ATTTTTTATGCTGGTTGG---CAAAGATGT------------AAG---------ATAGGTACTTTA---ATGTTTTGTATAGGCATT------------------------TTAGCTTTTTTGGTGAAAATGCCTATATTTATAGTTCATGTATGACTTCCTAAAGCTCATGTAGAGGCACCTGTTGCTGGATCAATA---ATTCTAGCGGGTGTTTTATTAAAATTAGGAATTTATGGTTTATTGCGGGTTAAGATTTTTTTTATTGATGAGATA---AAAAATTATGGT---------TTTGTTTTTATAAGAATCATTTTAATA------GGAGGAATTTTTGTAAGCTTA---------------ATTTGTTTATGCCAAGTTGATGTAAAGGCTTTGATTGCTTATTCTTCTGTATGTCATATAGGTTTATCATTAGGG---GGAGTTATTAGAATAAGTAGATGA---GGTTTGACAGGAAATATATTGATGATATTGGGTCATGGGTTATGCTCTTCTGGTTTATTTTGTTTAGCTAATATTTATTATGAACGGTTGTATTCACGTAGATTAATTTTATTAAAGGGA------------ATAGGAATTTTTTTCCCTTTTTTATCAGTAATGTGATTTTTG---------TTTAGAATTACTAATATAGCTGCTCCTCCTTCTATGAAT---TTAGGGGGGGAAATTCTTCTTATAGGAAGAATAATTAAA---------TGGAGATTTTTATGTTTAATT---CCTTTGGGGTTGATATGTTTTCTTAGTGCTGCTTAT------TCTTTATATTTATAT---------------------------------------AGCTATTTAAATCATGGG------AAGGGTTGA---GTTATATATTCTGTAAATATAATTAGATTT---CGGGAA---------------------------------------------------------ATATTGTTAATGGTTTATCATTTTATTCCTTTAATTTTGTGGGTATTTAAAATGGAATTTTTTATAAGTTGATTT------------------------------------------------------------------------------------------------------
>Ornithoctonus_huwena
------------------------------ATTCCAATATTA------------TTTATACTTTTTATAAAATTCGACTGCCTATCATTCATATCATTATCATCAATTATTTTTACAATATTCATTTTAATATTGTCATACATCCAAATTTTGTCT------------------------------------TCATTT---------------------------------------------AGATTCTTTTTCTACGATATA---TTATCCTTTTCT------ATAATTATTTTAACATTAATTTCATTTATT---TTAATTATATTATCATCTTTT------------------------AATCCTAAAACCACATTTCCATTC---ATTTCC------------------------TGTATCTGCGCAACT------------TTATTA---------------------------------------------------------------------------------------------------------------------------ATTTGT---------------TTTTCA---------GCATCCAACACCATTTTATTCTATATTATATTC---GAAACAGTTCTAATTCCTACTCTTCTTATT------------------ATCACAATAGAAAGAAAATCTCCAGAACGTCTACAAGCAGGAATTTACCTTCTTTTATACACTATC---TTTGGATCCTTACCATTATTAATCGGC------TTACTATGATAT---------------------------TTCAAATTTTCATCTTTTCCAATTATTAATTCTACACTTCCAAATTTCAATTAC------------------------------------------------------CCATTAGTATTTTTA------------------------TTAGCTTTTCTAGTAAAGATACCAATATTCTTCATTCACCTATGATTACCCAAAGCACACGTAGAAGCTCCATTAGAAGGAAGAATA---ATTTTAGCAGCAATTCTCCTTAAACTAGGAGGTTACGGTATAATTCGATTCATTCCCACCCTTCTTTTAAATTTT---TATTCAATCAAA---------TTTCTCCTAATTTCAATTGGTATTTTA------GGAGCCATCTTTACAAGACTT---------------AATTGTATTCGACAAAAAGATATCAAAGCCTTAATTGCATATTCTTCAGTAGCACATATAGGTCTAGTAATTGCA---GCCATCTCATCTCTTAAACCAATC---GGAATTTCATCCGCCATCTTAATAATAGTTGCACATGGTCTGTCTTCATCTAGATTATTCTTTTTAGTGACAATTTTATATAATCAAACCCACTCACGAAACATTATAGTATTTAAAAGA------------TTAATTACTCTTTTTCCTAACATTACCCTTTGATTATTCATC---------TTTTTAGCCATCAACTTTTCAGCCCCTCCTTCATTTAAT---ATAATTAGAGAAACCATAATTATCTCCAGCCTATCCCAT---------TTAGACATCCTTAATCTAATT---ATCCTATTTCTAGCAATCATATTTACAGCTACCTTC------TCAGTAGTATTGTAC---------------------------------------GCAAATATTTCTCATAAC------ATTTCTCAT---TCACACATCCCTGTCTACTCACCCCCACAC---AAAAAC---------------------------------------------------------TTCTTAAGATTATCTCTTCACGCTATTCCAATCCTTCTAATTTCTATAAAAACAGAAAACTTTATAACACTATTC------------------------------------------------------------------------------------------------------
>Oribatula_tibialis
------------------------------ATGAGAATTGTGTTGGTTTTTTTTTGTTCTCTTATTAGATGGGGGTTTGATTATTTTTACTTTATCTGTTTTCTT---------TTGGGA---TTGGGG---------------GTTTTTTTAGCG------------------------TTGAGGGGG---GGCAGA------------------------------------TGTTTCAGAGGTATCTTTTTTATGGATTCC---CTATCTTCTTTT------TTGGTTTTTTTGAGTCTTCTGGTTTTTTTA---TTTTGCGCATTTTCTAGTCTT---TTTGATGAGTGGGGGAAGAATTATTTTAGGGTTTTTTTATTCTTT---TTAGGG------------------------GGAATTTTTCTTTTC------------CTTTTC---------------------------------------------------------------------------------------------------------------------------TTGAGT---------------TTTACT---------TGTTTTAGATTTATGTTTTTTTATGTTTCTTTT---GAGTTTATTTTTGTTTTAATGTTTTTTTTT------------------GTGTTAGGTTGAGGTTATAGCCCAGAACGGTTGCAAGCTTCTTTTTATATGGTCTTTTATACATTG---GTTGTTTCTTTCCCCTTTTTGGTTTAT------GTGACT---------------------------------TTT------TTGGGGGAAGGATTCATAGGAAAGTTCTTGGTTTGGGGTTATTTT---------------------------------------GAGGGGTTT---TATTGACTTTCGTTTATT------------------------TTTGTTTTTTTGGTTAAGCTTCCGGTATATGGAGTTCATTTGTGGCTTCCAAAGGCTCATGTTGAGGCTCCTGTTTCGGGTTCTATG---GTGTTAGCTGGTGTTTTGCTAAAGTTGGGGGGATATGGAATTTTGCGGTTTGGTATGGGTTTAGGATTTTATTTGTCTATG------------TTTAAGGGCTTGTTTGTTAGGGTTGGGCTTGTT------GGGGGGTTGGCAAGGTGTTTC---------------CTTTGTCTGCGGCAATCGGATTTGAAGGCTTTTGTTGCGTATTCTTCAGTGTGTCATATGGGATTTGGATTGGGG---GCTTTATTTTCTGGTGTCTTTCTC---GGTCAGATTGGGGGAGTTTTTATGATAATCGGGCACGGGTTCTGTTCTTCTTGTTTGTTTTATATTCTTTATGTTTTTTATGAACGGTTTCATTCTCGTAGTTTGATGATTTTGAAAGGG------------TTGGGGTTTTTTTTGCCTATATTGGGCATAGTTTGGTTTATT---------TTTTCTGTTCTTAATATGGGAGTACCCCCTTCTTTTTCT---TTTTTTTCTGAGATTATGATTTTTTCTGGGGTAAGGGGT---------ATGCAGTTTTTTACAGTTTTC---TTTAGGGGGTTTCTTTTACTTTTTTCTGGTTTTTAT------GGTATCTTTCTTTTC---------------------------------------GTGATTTGTTCCCATGGG------AGAAGAGCT---TTTGATGGGTTTGGATTTTTTGTTACTTTG---CGGGAA---------------------------------------------------------TTTTTAAATTTTTTCGCTCATTTTTTTTATTTGGTTTTCTTCATTTTTTCTTTGGAG---TTTTTTTACTTG---------------------------------------------------------------------------------------------------------
>Oppia_africana
------------------------------ATGTTATTAATGATGTTTTTTTTGTTTACGTTTTTTTTAGGATTTTTTGATTTGTTTTGTTTTTTGTTCTTAATG---------ATAGTGGGGTTTGTG---------------TTATTTTTGTTG------------------------GTCGGGTAC---GGAGAT------------------------------------TTTCATTTGGGTTTTATTTTTTTTGATGGG---GTGAGATTCTTT------TTAGGATTGCTGACGATTTATTTAGGTGTC---TGTTGTATATTGAGGGTATTT---TCTGACAAGTGGGGGAGGAATTTTTATTTTGGTTATGTGTTTTTT---TTTAGG------------------------TTTGTCTTTTTTTTT------------TCTTTA---------------------------------------------------------------------------------------------------------------------------TTAAGT---------------TTTGTG---------TGTAGAAATATTTTTTTGTTTTATTTTAGTTTT---GAGTTTGTTTTTATTATTATGTTTTTGTTT------------------TTATTAAGTTGAGGCTATAGCCCTGAGCGTTTACAGGCTTCTTTTTATATGGTTTTTTATACTTTA---TTAGTATCATTCCCCTTTTTGATTTTT------ATTATT---------------------------------CTGAGGGGGGAAAGTTCTTTAAGA------------TTTTTGTTAACTGGTTCT---------------------------------------AGAAGTTAT---TGGGTGCCTTTTATTTTT------------------------ACGGTTTTTTTGGTTAAGCTGCCAGTGTATGGGGTTCACCTATGGCTGCCTAAGGCTCATGTTGAAGCGCCTGTGGGGGGTTCTATG---GTATTAGCTGGTGTATTGCTTAAGCTAGGTGGGTACGGGATTTACCGTTTTTCTTTTTTTGTGAAGAATATGATAGGGGGT------------TACTTTGGTTATATATTTTCTTTTGGTTTAGTG------GGAAGTTTATTGAGATGCTTT---------------CTTTGCATACGTCAGTCTGATTTGAAGGCCTTTGTGGCATATTCTTCTGTGTGTCATATGGGGTTTGGTCTGGTT---GGTGCTTTTAGGGGAAATAGGGTA---GGCTTTAGTGGATTTCTGATTATGATAATCTCTCATGGATTTATCTCTTCTTGTTTATTTTACATCCTTTATGTTTTTTACAAGCGTTATTTTAGCCGGAGTTTGATTTTAATAAAAGGC------------TTGGGGAGACTCTCATTTACAATTGTTTTTTTCGTATTTTTA---------TTTTCTGTTTTGAACATAGGAGTGCCCCCAAGATTTTCT---TTTTTTTCGGAAGTTTCCCTTTTAATAGGAGCTAGAAGA---------TACACCTTTGGCTGCTTGACT---TTTTGTGGGGGAGTCCTATTTTTTGCAGGGGTTTAC------AATATTTTTTTCTTT---------------------------------------GTTAACATAAGTCACGGG------ATAAGTGTC---TTGTCTTCGGTGGGAATTAATTTTTCTATT---CGTGAG---------------------------------------------------------GTTTTAATCTTAGTCTCTCATTTTTTTCCTTTGTTGGGTTTTGTTATTTTATATAGA---TGATTTTTTTGACCAGAAAGTTTGGTAGAA---------------------------------------------------------------------------------------
>Opilio_parietinus
------------------------------ATGTTAGGATTTTTATTATTTAATTTTTCCTTGATCCTATTGAGTTCCCAGTTAACTTTTTTTGTGTTATGTTCC---------TTTGTATGTTTATCT---------------ATAGTAATTTGGGCTTTAAAATTTCCTTTGAGT---------GAGGGTGTTAAC------------------------------------CATTTATCTTTAGTTTTTGGATACGATATC---TTAGGTTATATT------TTAGTGTTTTTAACTTTATGGATTGTTTAC---TTAGGGTTGCTTTCGAGAGGT---ATTTTATTCCGTGAAAAAATTAATTTTTCTCCTTTCATTTTTTTG---AGTTTA------------------------TTGCTGCTATTAACC------------CTTTTA---------------------------------------------------------------------------------------------------------------------------GTAACC---------------TTTTTA---------ACTTATGATGCTTTAATATTTTATTTTTCTTTT---GAGGCTTCTTTAATTCCTTTACTTCTTTTA------------------ATTGTGGGATATGGAGCCCAGCCCGAAAAACTTCGGGCTGGGCTCTATATATTATTTTATACTATG---TTTGGTTCTTTACCTCTTCTACTAGGT------TTATTTTTTAGT---------------------------TTAAATTTTTTA---CATTCTTTAAAT---------TTTTTTTATTTTTCTTTA------------------------TGCCCCTATGAACTCCCTTATATT---TTATTTTTTTTTATTAAT------------------------GGGGCATTTTTTATTAAACTACCTGGGTACCTAGTTCATTTATGGTTACCTAAAGCTCATGTGGAAGCTCCTGTATTTGGGTCAATA---ATTTTAGCAGGAGTAATACTAAGGATAGGGGGATATGGTATATTACGATTTATTCCTCTATTTTTATCTTACTTA---ATTTTATATGGA---------GATTTAATTTTATCCTTCTTCTTAGGA------GGGGGAGTTATTATAAGAATT---------------GTTTGTCTTTCCCAAAGAGATATAAAGGGTTTAGTAGCTTATTCTTCTGTGGGGCACATAAGAATATTTTTAGGG---GGTGTTTTTAGCCTAAGAATTTAT---GGTTATATAGGGGCTTTAGTTATTATGTTAGCCCATGGTTTTACTTCTTCTGGGCTTTTTAGAATTGTAAATATAGTTTATGAACGATTACACACTCGAAGTTTGTTAATAATTCGGGGT------------TTAATAATACTTTTCCCGGGCTTAAGTTTATTATGATTTATT---------TTAAGTGTGAGAAATATGGCAGCTCCACCATTTTTGAAT---TTGTTGGGTGAATTATTTTTATCTTTTGGGATTGTGAGT---------GTAAGCTTATTTTATATAGTT---CCTTTAGGGTTAATATTTTTTTTAGCTGGTTGTTAT------TCTCTTTATTTATTT---------------------------------------TCTATTAGCCAGCATGGG------AAAGTATGA---GTCTTTAGTACGTCTCCCCCTCTTAGTGTT---AAAGAG---------------------------------------------------------TGTTTAATTTTATGAGGTCATATTTACCCTTTATTGCTCATTGTTTTAAATTTAAGTTTGATTTTT---------------------------------------------------------------------------------------------------------------
>Oligonychus_shinkajii
------------------------------------------------------------------------------------------ATTTATTTAATTTTC------------------------------------------------------------------------------------------------------------------------------------TTA---GAAAATTTT---ATTAATTGT---ATAATAATATTT------ATAACAATAATT---------ATAATAAAA---ATAATTTTATTTAGTGTAAAA------GAAAAAATGAATAATTACTTTTTTTTTATAAAAAAAAAGATT---ATTATA------------------------TTAATAATAATTATA------------TTATTA---------------------------------------------------------------------------------------------------------------------------ATATTT---------------TTTTAT---------ACAAAAAAAATAATTAACTTTTACATTTATTTT---GAATTAATTTCGTTAATAATTTTTTCTTTA------------------ATTTTTTTTTCTAGATTTTCAAATCAACGACTAAAAGCAAGAATCTATATTTTTATATTTATAGGG---ATAAGAACTTTTCCTATGTTAGTAATA---------------------------------------------------------------------------------TTTTTCTTTTTAAATGAA---------------------------------------------------AACACAATATTATTAATT------------------TTTTTTTTAGGATTTTTAATTAAAATTCCTATTATGTTTTTTCATTTATGACTTCCTAAAGCACATGTAGAAGCAAATTTTTATGATTCAATA---GTTTTGGCGAGTTTATTATTAAAATTAGGAGGGTATGGAATTATAACT------------------------------TTAAATTTAATCAAAAAAATCAATTTTTTTTTTATATGAACCTTAATA------AGAATTTTTTTTTTATCAGTT---------------AGAATGATTTTTTTGATAGATTTAAAAATAATTTTCGCCTACTCATCAATTATTCATATAAATGGAATAGTAATA---ATATTATTAAGAAATAATTTTTTT---ACAGAAAAAATATTTGTTATTATAATAATTAGTCATGCAATTAGATCTTCAATAATATTTTATATTATTGGAGTAATTTATGAATTTACATTTTCACGAATAATAATGATTAATAAAAGT------------TTTATGATTAATAATCTAATTTTATTTATAATTATTTTTTTT---------ACTTTATTTGTTAATATAGCAATACCTCCTTTTATAACT---TTTTTTTCAGAAATATATATATATATATCCTTAATTAAT---------TATAGA---AAAAAAATAATAATTATTCTTATTTACATATTATTAGTGTCAGTAATGTTT------AACCTTTTAGTATTA---------------------------------------AAAAATATAGGGATAAGA------AATATAAAC---AAATTTTTTAAAATTAACCAAGTAAAAACA---AAAAAT---------------------------------------------------------TTATTTTTGTTAAAAGAACATATAATA---TTACTTTTATTTATA------------------------------------------------------------------------------------------------------------------------------------
>Oligolophus_tienmushanensis
------------------------------ATGTTAGCTTTTTTAATATATAATTTTATTTTGATTTTTTTAACTCCTTTTCTAACCTTTTTAAATTTTTTATCT---------CTTCTAAGAATTTCT---------------TTATTTTTATGGGTATTTTATTTCCCTTTAGAA---------GAGGGTGTTTTA------------------------------------AATTTATCTTTAATTTTTGGGGTTGATACT---CTAAGATATGCC------TTAGTATACTTAACTTTATGAATTATTTAT---TTAGGCTTGTTATCTAGTTGA---AATTTAAGTAAAGAGGGGTATAATTTTTCTTTATTTCTTTTTTTA---GTATGC------------------------TTATTAATGGTCACA------------TTATTA---------------------------------------------------------------------------------------------------------------------------TTTACT---------------TTTTTA---------ACCTATAATGCTATATTATTCTATTTTTTTTTT---GAGGCATCTTTAGTTCCTTTATTAATATTA------------------ATTATTGGTTATGGTTATCAGCCTGAGAAATTAAGGGCAGGTATATATATACTTTTTTATACAATG---TTTGGTTCTCTTCCTTTATTAGTGGGT------TTACTTATAATA---------------------------ATAGAA---TTG---GGGGGCTTAAAT---------TTTTTTTATTATAATATA------------------------TTTTCTCAAGAGCTTTATAGTTAT---TTATTTTTTTTAATTTAT------------------------TTTGCATTTTTAATTAAATTACCAGGGTATTTAGTGCATTTATGGTTACCTAAAGCTCATGTTGAGGCCCCTGTTTTTGGTTCTATA---ATTTTAGCGGGAGTAATATTAAAAATAGGGGGGTATGGTATATTACGTTTAATTTCCTTATTTACAGGATTTTTA---GTTATGTATGGA---------GATTTGATTTTATCCTTTTTTTTAGGG------GGGGGTGTCATTATAAGATTT---------------GTTTGTTTATCCCAAAGAGATTTGAAGGCTTTAGTAGCTTATTCTTCTGTAGGGCATATAAGTATATTTTTAGGA---GGTTTGTTAAGTTTAAGTAATTAT---GGGTATATAGGTGCTTTACTAATTATATTAGCACATGGGTTTACTTCCTCTGGGTTATTTAGTATTGTTAATATAGTCTATGAGCGAATTCATACCCGCAGACTTTTAATAATTCGTGGT------------TTAACATTAGTTCTCCCTAGTATTTCTTTTTTATGATTTATT---------TTGAGTTTAAGAAATATAGCAGCCCCCCCATTTTTGAAT---TTATTAGGGGAGTTATATTTATCTTTTGGTATTGTTAGT---------TTTAGTTTGTGGTATATAGTA---CCTTTAGGGTTTATATTTTTTTTAGCTGCTAGTTAT------TCTTTATATATATAC---------------------------------------TCTATTAGCCAGCATGGT------AAGTTTTGA---TTATTTTCTAATTTTTATCCATTGGATATT---AAGGAG---------------------------------------------------------TATTTAATTTTATGGGGACATATTTACCCCTTATTAGTATTAATACTAAATATTAATTTGATAGTT---------------------------------------------------------------------------------------------------------------
>Nymphon_gracile
------------ATGTTTAGATTTTGATTAGGTTTAATTTTTGGTGTATTGTTTTTAATAATTTTTAATGTTCGTTCTTCTATATTATTTAAGTTAGTTTGGTTAATATTAGAAGTTTTAATAATATTTTTA------------ATTGTTTATTTTTTTTTTTTTTTTTTTTGAGAATCAGGTTTTGGAATTTTTATG------------------------------------GTTTTTTCTTCAGGTTTAGTATTTGATAAT---TTAAGTTGTATT------CTGGTTATGTTGAGGATTTTTATAATTTTG---ATAATAATAATTTCAAGAAAA---------AAGGAATATTCTTGTGAGGATTGAATATTTATAGTATTG---ATTTTA------------------------TTTCTTTTATTATTT------------ACTATT---------------------------------------------------------------------------------------------------------------------------TTTTGT---------------TTTATA---------ACAAGAAGTCTTTTATTTTTCTTTATTTTTTTT---GAAGGTTCTATTATTCCTATAATTTTTTTG------------------ATTATAGGTTGAGGAAAATCTCCTGAGCGTAATAGTTCTATATTGTATTTTTTATTTTATACTTTA---TTTGGTTCTTTACCTTTAATTATTACT------TTTTTATTTATAGAATCTTTTTTTGGCTCTTTTGATTTTATTTATTTAATGAATTTAACTATTAATAGTGAATTTAATTTTTATATAAATTTA---------------------------------------------------------TTATTATTTATA------------------GGAGTGTTTTTTTTTTTCATTAAAGCTCCAATTTATGGAGTTCATTTGTGACTTCCTAAAGCTCATGTTGAAGCTCCTATTTCAGGTTCTATT---TTTTTGGCTGCTATTTTATTGAAATTAGGGGGTTATGGTATTTTACGTATTTATTATTTTTTTATTTCTTCTATT---TATAATTTAAGT---------AAATTTTATATTGTTATTTTTTTAATA------GGTTCTATTTATTCTGCTTTA---------------ATTTGTCTAGGTCAGAGAGATATAAAGAAATTAATTGCTTATTCTTCTGTATCTCATATAGGATTGGTTGTTAGT---GGTATTTTTACTATAACTTCTAAT---GGGGTTAATGGAAGTATTATAATTATAATTGGGCATGGATTTACTTCTTCTGGATTGTTTTGTGCTGCTTATATTATTCAAAGTCGTACTATAAGACGAGAAATTATATTATGTAAGGGA------------CTTATTAATTTTTTTCCTGTTCTTACTTTTTGTTTTTTTTTA---------TTAACTTTATTAAATATATCTGCGCCTCCTTCTTTAAAT---TTAGGGGGTGAATTACATTTGTTTAATTCTTTATTTATT---------TGAGATATAAATTTAATATTT---TTATTAATTTTTTATGTTGTTTTTGGGAGATATTAT------TCTGTTCGTTTATTT---------------------------------------CAAGAGATTCAGTTAGGT------ACTTCTTTA---TTATATTATTCTTTTTATCCTATTAGATTG---CGAGAA---------------------------------------------------------ATTTTTTTATTAATTTTTCATATTATTCCTGCTATATTGCTTATTTTAAGTTTAGATTTTTTTTGTTGATTT---------------------------------------------------------------------------------------------------------
>Nothopuga_sp.
------------------ATGTTAATAGTGTTTTCTTCTTTGTTATTATTGATAGTAGTTAGTTGAGGA------------TTAGAATGATTTATTTTGCAGTTT---------TGAACTATGTTATATAGT------------TTAGTTATAGTT---GTAGTTCTGTATATGATG---------GGGGATTATTTA------------------------------------TGTTTTGGTGGTTTCGTTGGAGGAGATAGT---ATGAGAGGTTTG------ATAATTTTATTGACTTTTTGATTATGTGGT---TTAATAATAATAGCAAGACAA---AAAATTAAAATAGAGAAGGATAATGATGAGAGATTTTCTTTTTTG---GTAATT------------------------TTTATGGGGGGAGTA------------TTATTT---------------------------------------------------------------------------------------------------------------------------ATGGTA---------------TTTGGC---------ATGTTGGACTTATTTTGGTTTTATATTTTTTTT---GAGTTGGTATTAATCCCTACATTATTAATA------------------ATTTTGGGATGAGGTTTTCAACCTGAGCGATTGCAAGCTGGGATATATATATTGTTTTATACGATG---GTGTGCTTCTTTACCTTTATTAGTGGGTTTGATGTTTTATATATA---------------------------ATGTCGTGGGTAGAATATATT------------ATTATATTTGTTGATATGTGG---------TTC------------AATATG---GAG------GGGCTG---TGAATTCTTGTTATAATG------------------------GTAGCTTTTTTAGTTAAGTTACCTATATTTATATTGCATCTTTGGTTGCCTAGGGCGCATGTTGAAGCTCCAGTTGCAGGTTCTATT---ATTTTGGCAGGTGTTTTATTTAAGTTGGGGGGATACGGTTTATATCGTTTTATAAATCTTTTTTATGGAGGCTTA---TTTTGAGTAGGG---------GGATATATAATTAGTTTGTGTTTAATT------GGTGGGGTTGTAATTAGATTT---------------ATTTGTATATGTCAGGTGGATTTAAAATCTTTAATTGCATATTCTTCTGTGAGTCATATGGGTATTTTATTGGGA---GGCTATTTTACATTTTCTGGGTGA---GGAATAGGAGGAGGATTAGTTATAATGTTAGCACATGGGTTGTGTTCTTCTGGGCTTTTTTGTTTAGTTAATATATTTTATGAGCGTTTGCACACTCGGTCTCTAATGATAATTAAGGGG------------ATGATATTAATATTCCCTAGAATTGGGTTATTTTGATTTTTG---------TTAAGTATAGGAAACATAGCTTCTCCTCCTAGTATTAAT---TTGCTTGGGGAAATTATATTGATGATTAGAATAATTGGA---------TGAAGAAGCTTAGTAATTTTT---GTTATTGGGGTACTATCTTTTATGAGTGTTGGATAT------ACTATTTATATGTAT---------------------------------------TCTAGTGTGCAGCATGGA------AAAAGATGA---GTTTATTATGGGTTAGATAGAATTAAAATT---CGTGAG---------------------------------------------------------TACTTAATATTATTTTGTCATTTGTTGCCTATGAATTATATAATTTTGTTTGGTAGTGAGATGGGTTGCTGGATA------------------------------------------------------------------------------------------------------
>Nothoaspis_amazoniensis
------------------------ATCTTGTTAGGAATTTTAGGAATATTTGTATTTAGTTTATGACTT------------TCTTTTATGGAGATTGTTGTATTG---------GTGTTTATTTTTTCT---------------ATTTTGGGATTT---TTTATGATGGAGTGGGGA---------ATGAATATT---------------------------------------GGGATTGGGGAATTTTTAGGTGTGGATTTA---ATAAGATTTTTA------TTGGTTGAGTTGAGATTATGAATTGGGATT---TTAATAGTTATTGCTAGAATA---AATTTAAATGTTTATTCTGAAAGA------ATATTTAAATTTTAT---TTGGCT------------------------ATAATATTATTTTTA------------TTAACA---------------------------------------------------------------------------------------------------------------------------TTTTGT---------------TTTATA---------ATTTTAAATTTGTTTGGGTTTTATTTATTGTTT---GAAAGAATTTTAATTCCTATTATTATGTTA------------------ATTGTAGGATGAGGAGTCCAGCCTGAACGTCTCCAAGCTGGAATTTATATGTTATTTTATACATTG---GTTGGGTCTCTACCTTTGTTGTTATTT------TTATTAATTATT---------------------------TATAGTGGAACA------------AGA---------ATTTTCTTTATAAATTGA---TTGAATTTT------------AAC---------ATTTCTAGAATT---TTGTTTTTTATAGGAGTA------------------------GTTGGATTTTTGGTTAAGATACCTATATATTTAGTTCATTTATGGCTTCCAAAAGCTCATGTTGAGGCTCCTATTGCTGGTTCTATG---GTTTTAGCAGGTGTTTTGTTAAAATTGGGAGTGTATGGGATATACCGAGTTAAAGTGGTATTGGATGCTAAGATA---ATTGAAATGGGG---------AGTTTATTTATCAGAATTGTATTAATT------GGTGGGGTAATTATTGGGATA---------------ATTTGTTTATGTCAAGTTGATGTAAAGTCATTAATTGCTTACTCTTCAGTGGCTCATATAGGTTTAGCTTTAGGG---GGTATTTTTAGAATAAGAGTTTGA---GGTTTTATAGGGAATATTTTAATTATACTAGGGCATGGATTATGCTCTTCTGGGTTATTTTGTTTAGCTAATATTTTTTATGAACGGTTTTATACACGGAGAATATTACTTTTAAAAGGG------------GTTGGAATTATTTTTCCTTTTATATCTTTTTGGTGATTTTTA---------TTTGTGAGAATTAATATATCTGCTCCCCCTTCAATGAAT---TTAGGAGGAGAGATTATATTAATTGGAAGATTAATTAAG---------TGGGATTTTTTGGTTATAATT---CCTTTAATAGTTTTAATATTTCTTAGAGCAGGGTAT------TCTCTGTATATGTAT---------------------------------------AGATATTTAAATCATGGT------AGGGGATGG---GTAGTGTATAGAGTTAATAGAATTTCTCTT---CGTGAG---------------------------------------------------------ATTGTTTTGATATTTTTGCATTTTTGTCCATTGGTGATATGAATTATTAAAATGGAGTTTTTTTGTCTATAT---------------------------------------------------------------------------------------------------------
>Neoscona_theisi
------------------ATAAAAATTATTTTTCCTTTAATAACAATAAGATTCTTTTTATTTAATTATATAAATTTT---------ATAATTTTAATATCAATTTCA---------TCTTTTATTTTACTTTTAAAATTTTACTCTTTTAAACTA------------------------------------TCTATT---------------------------------------TTTAATAAATTTATATTTATAGATCAT---CTTTCATTAATT------ATAATTTTATTATCATTTTTAAGAGTAATA---ATAATTATTATATCCTCTTAT------------------------ACATTAAAAAATTCTTATTTATTC---ATTTCA------------------------TCAATTTTATTGATT------------CTTATT---------------------------------------------------------------------------------------------------------------------------CTTACA---------------TTTTCT---------TCTAGAAATATATTTTCATTTTATATATTATTT---GAACTAGTATTAATTCCCACATTACTTCTT------------------ATTACTAAAATTGGATATCAACCAGAACGATTACAGGCCGGGATTTACCTAATAATTTATACAATT---ATTGCATCACTCCCCCTTCTTCTAGGT------ATCCTATATTTT---------------------------AAATATACTCCTAATTTCATTATTTTAAGATCAAACTGCGAACAAACTAAAACT------------------------------------------------------ATAATTATTTTTATT------------------------TTAGCCTTTTTAGTAAAAATGCCAATATTTTTATTTCATCTTTGATTACCTAAAGCACATGTAGAAGCCCCAGTAGAAGGATCAATA---ATTTTAGCTGCTGTTTTATTAAAATTAGGAGGATACGGATTAATTCGATTCTCACCTTTATTATATTCAAAATTT---ATTCCAATAAAC---------TTTTGAATTTCAAGAATTAGTTTAATT------GGAGCCATTATAACTAGAATA---------------AATTGTATTCGACAAAAAGACTTAAAATCCTTAATTGCTTACTCTTCCGTCGCGCATATAGGATTAGTATTAGCA---AGAATTATAACATTTAACTCAATT---GGATTTTATGGAGCAATCTTAATAATATTTGCACATGGTATCTCTTCATCCGCCCTTTTCCTAATAGTTAATATAATTTATACAAAACACCACACCCGAAATATTATTTCTTTTAAGGGA------------TTATGAAATTCATTTCCTAATATTACATTCTGATGATTTATT---------TTCATTGCAGCTAATATCTCTGCACCCCCATCTATTAAT---CTAGCAGGAGAAATCTTTATTCTTACAAGCCTAATCAAC---------TTTAATATTTTAATTTTAATT---CCATTCATTTTTATCTCACTAATAACTTCAATCTTT------TCAATTTCATTATTT---------------------------------------TTAAATACTTCACATAAT------CAAACTAAT---TCTAGGCTA---GCATTAAACTCCTTTAAT---AAATTA---------------------------------------------------------TATTTATGTTTATTTGCTCATCTTATTCCATTAGTCTTAATAATTTCAAAAATAGAAATATTCATAATA------------------------------------------------------------------------------------------------------------
>Neoepitrimerus_platyclad_S138
---------------------------------------------ATGATCTGGTGGTTA---TCTTTTTTTTTG------------TTTTTTATTCTTAGCTGC---------------------------------------------------------------------------------AAACCCGTTTTT------------------------------------TTTATTAGGGACTTTTTTCTACTTGATACT---TTTAGCATATTT------ATAAGAAGTATTGTTCCTTTATCTCTTTTT---TTGATTTTATTT------TATTATCAC---CCTTCCTTTCTTTCGTGCGAAGGACAGTTGTATAAATTT---CTCTTT------TAT---------------CTGACAGTTTATTCT------------GTTTTT---------------------------------------------------------------------------------------------------------------------------TTTACT---------------TTTCTT---------GTTTCCTCTTCTTTTATATTTCTCTTTTTTTTA---GAAGTTTCTTCAATCCCAATATTTTTACTC------------------ATTTTAAATTATTCTAAAGGTTCCGACAAATTTGCAGCTCTTATTTTTATACTTTTTATTAATTTT---GTGGGCTCTACTCCTTTTTTTTAC---------------TTTAGGGTCTTA---------------AAAGATTTCTATAGCAGCCTTTCTTTTTTAGAATCAATTTTTAGATTCTCT---------------------------------------------------------------TTCTTTTTTTGTTTC------------------TTTCTTATT---TTAAGTTCCAAGGTCCCTGTTTTCTTTCTTCACTTTTGGTTGACCAAAGCACATGTTAGAGCTTCAGGGTCTTGTTCTATG---CTTCTAGCTAGTTTGATGCTTAAGCTAGGCACTTTTGGCCTTATAAAGTTTTGTGATTTCTTTATA------TTT---TTTTTTAAA---AGGCTTCAGTGTTTTTTCTTTTCAGTTGGTGTTTTT------AGAAGCTTAATTACGACCCTT---------------TTTATAGTTCGATTTTTTGATGTAAAGCTCCTTATTGCCTGCTCTTCTATTGTTCACATAGCAATAATTGTGCCT---TTTTGCTTCTTCCCCCTTTGCTAC---CCTATTTGCGGGTGCGTTATAATGATAGTAGGGCATGGATTAGTTTCTTATTTTCTTTTTTTCGTTGTTACCCTTTTTTATGAGGCTTCTTTGAATCGAACATATGATTTTATTAAGTCT------------ACCGAATCTTTTAGAAAGTCTTTACCTCTTTTTCTTTGTTTT---------TTTATATTTATAAATTTGGGATTTCCCCCTTTTGTCAAC---TTCTTAAGTGAGGTTAATTTTTGCCTTGGCCTT---TATTTT------TGGTCTAGATTTAGGTTGCTTTTTTTTTCT---TTCAGAATAATTTTAAGGGTAATATTT------TTGATGTTTCTTTTG---------------------------------------ACTAAGAGGCTTTTTGGT------AAA------------AATTTATTTTAT---ACAATTAAGATA------GAA---AGATTAACTCTCTTG---------------------------------------AGTTCTTCTTTT---TTCTATTTTTCCGCTTTA------GTTTTTTGTTTA---------GCTTTTTTT------------------------------------------------------------------------------------------------------------
>Neocalepitrimerus_rosa_GX37
---------------------------------------------ATGATAAGAGGATTGTTACTGCTTTTA---------------ATGTTATTTTTATGGAGA---------------------------------------------------------------------------------AGAATAACTAGA------------------------------------TACCTTACAGATATATTTATTTTATCTCAT---GAGACAAAATTC------ATTTTGTTTTTATCCATTGTAGCTTTTTTA---ATAATTTCTTCT------TTTAAATTC---AATTACACTTTTAAAGATGAAAAAAAAATTTATTCTTAC---------AGAATTTTC---------------GTTTTCATAATTGTG------------TGTACT---------------------------------------------------------------------------------------------------------------------------ATATGT---------------TTTAGA---------ACTTCTAGATACATAATTTTTTTAGTGTCTCTA---GAAGCAGTTGCGCTACCTATAGCGGTTTTG------------------ATTTTATATTTTTCAAAAGATAAAGATAAGATTAGCTCAGTTTTTTTTATACTCTTTATGAATGTT---ATAGGTTCATTACCTTTTATGTTC---------------------------------------------------GCTATAAAGGAAACTTTAAGTTCTAGTATCTGTGTTCTAGATAGAAGCTTT------------------------ATGACCGAAACTAATACTAGCGAA---CTTTTAACAGTATATTTT------------------GTGATAATT---TTAGCCACAAAGATTCCTATTTTTCTTTTACACTTTTGACTAACTAAGGCTCATGTGAGAGCTTCCGGTTACATTTCTATA---CTATTAGCAAGAGTCATAATCAAAATAGGTGCCATAGGAATACTTAATTTGGGATTACCTTTTAAT------AAG---AATCTGGCTTGTTGA---TTCGAATATTTTTTTGCCTCTGCTTTATTA------GGAATGGTTTATTTCACATTA---------------ATAATATTTCGTATTATAGATATTAAAAGATTAGTAGCTATATCTTCAGTTGTGCATATAGCTCTTATTTATCCTAGATTTTCTATCCTAAACTTAAGA------ATAGTGAAAAGAGCTTTTATCATGTTAGTAGGCCACGGAATTATCTCTATCGCTTTATTTTATTACATCACAGTAGTCTATGAGTCCACACAGAGTCGAAGAATTTTTATCATGAAAAGA------------ATCGAATCATTAAGAAAAACTCTGACATTATATTTATGTTTA---------ATATTTATAATGAACTTAGGAATTCCTCCTTTTATTAAT---TTTTACAGGGAAATTATGAGAGTTTTAGCGATG---TACTAC------CTTACAAAAACTTCGCTTTTTCTCGCCTTC---ATTTATATAGTTCTATCTGTGCTCTAT------TTTATAAATCTTGTA---------------------------------------TCATCAAAACTAAGAGGA------AAA------------AAATTACAGCTT---------ATATCA---AATGTT---CCTAGGATAGTAACT---------------------------------------TTTTTAAAAATT---TTTTAC---CTGATTTTAAGAATTTTAGCGGTACCT---------TTTCTGATA------------------------------------------------------------------------------------------------------------
>Nalepella_abiesis_Z275
------------------------ATGACAATTATAATTTTGAAAAATTTAGTAGGGTTATTAATAGTAAGA---------------TTAGTTGCATTAATAAGA---------------------------------------------------------------------------------AAAAGAAATACT------------------------------------TTTATACTATGAGAATTTGAAATAAGAAGT---TTCGAAAATTCA------TTGTCAGTCTTATGTGTCATAATCATTGTG---ATGACTTTAATAGGTGACTTTTCT------------AGTGCTAAAAAAAAAAGATATATAATAAATTTG---CTAATA------GCT---------------TCTGTAATTTTTTTT------------AGAGCT---------------------------------------------------------------------------------------------------------------------------ATATCT---------------TTTTGT---------TCTAGAAATAAATTTAATTTTTTTTTATTCTTC---GAGATTTCTATTATTCCAATATTTGTGGCA------------------ATTCTGATATTTAGTAAAGAGAAATCTAAAATATACTCAGCTATAATTATAATCTTAATAAATATA---GCTATAGCCACTCCTACTCTAATA---------------TTCATCATGAAA------------------------------GAATTTATTAATTTTAATACTCTAAATTTAAAAGTAGCTTCAATA------------------------TCTTCTAATATATTGACAGAAACA---TTACTTATGATAGCGGTC------------------ATTTTTATA---ATATTAAGGAAAGCTCCTATATTTTTCTTTCATATGTGGTTACCTAAGGCACATGTAGACGCTTTTACCATAGGTTCCGTA---GTTTTAGCTAGTTTAATAATCAAACTTAGTGTAATAGGATTGATTAAATTCACTCAAGTCATAGAA------GAA---AATTTAATA---AAAATATCATGATTATTGTATAGTTTCTCCTGATGT------ACCCTATTGGTTGCTTTGATT---------------ATGATAATGAAAAGAGCAGACTTCAAAAAACAAGCTGCCACTTCTTCTATTGTTCATATAAGGGTGACCTTAAAT---GCATCAATTTCTATAAAATATTGA---GGTATAGTGAGAAGATTTATAGTACTAGTCTCACATGGATTGGTTTCATCTCTAATATTTTTGACAGTAGGTTTAATGTATGAGAACAGAGAAGGCCGATCCAATTTTTCTAACAAAAGA------------TTAGAAAGTAGATGTAAAACAATATCATTTATTTGAATTATG---------GTTTTGTTCTTAAATGTGGGGGTACCACCAACTCTAAGG---TTCTTTAGAGAGGTTTATCTAGTATCAAATTTTATGTTTATA------GAA------ATATCGAGGGTACTGTTTATTTCTTTAAGAATAGTTTTAATTAGAAACGCA------TCTATACTAAGAGCT---------------------------------------ACCAAAACTATATTTTTC------AAA------------AAGGAAGTAAGTTCTAGAAGTATAAAA---GGAGTT---TATCTAAACTTTTCA------------------------------------------------------AATATTTTATATCTTCTG------ATTATTTGAAAT---------GTACTGTTTTTAAAATTGCTG------------------------------------------------------------------------------------------------
>Mesobuthus_martensii
------------------------------ATGTTCATATTATTACTTACCACTCTTTCACTTCTTTTCTTAAACTCTTGAAAAAAAGCCTCTCTCTTCCTTCTT---------TTACTACCTCTTTTATTATCCCCAATACTTTTTCTCCCCTTT---TCTCAACACTTATCTTCT---------TTTTTCTTT------------------------------------------------------------CTTGATCTC---CTATCTTTTACC------TTAATTTTATTAAGAATTTTCATTAGAGCT---TTAATAATTCTTTCTACCTCT---TTATTAGAA------------AATAAAAACAGTTTCTTGAATATT---ACCCTT------------------------ATCTTACTTTTTTTT------------CTCCTT---------------------------------------------------------------------------------------------------------------------------TTAAGC---------------TTTTCA---------AGCTCCAACTTAATGTTATTCTATATTTCTTTT---GAAGCAGTAATCCTTCCAACATTTTTAATA------------------ATTTCCTTCTGGGGAGCACAGCCCGAACGCCTTAAAGCAAGTCTTTATTTATTCTTTTACACTCTC---AGAGCTTCTCTTCCTCTTTTAGTTGCT------TTCATGTTTCTT---------------------------TATTTAAAAAAC---TCTTCTCTTAAT---------TTCTTCTACCTTAACCTCTCCTTCTCCATA---------------------AAACTTTCCCTTTTC---TGATCTCTTTTAATACTC------------------------CTAGCTTTCCTAGTTAAGCTCCCTATATTTCTTACTCATTTATGACTCCCAAAGGCTCATGTTGAAGCTCCTGTTGCTGGTTCAATA---ATTCTAGCCGCTATTCTCTTAAAATTAGGAGGATTCGGAATTCTTCGTGTCTCTAATTTTATATACCCCCTCATC---AAATCCCTCTCT------TTCCCTATTTTT---AGAATTGCCCTCTTA------GGGGGTATCCTAACAAGAATT---------------ATCTGTCTTCTTCAAACAGACATAAAAGCTCTTGTAGCCTACTCCTCTGTTTGTCATATAAGCCTTCTTCTAGGA---GGAGCCTTCACACTTTCCGAATGA---GGAGCTAAGGGCTCCTTAAGAATAATAATCTCTCACGGACTTTGCTCTTCAGCTCTCTTTTTACTAGTCACCCTTTTTTATAATCGAACTCACACCCGAAGTATTTTCTTTACTCGAGGA------------GCCCTTTCAATTTTTCCAAGCCTAATACTATGATGATTCCTT---------TTAACCTCAAATAATATAGCTGCCCCACCCTCAATAAAT---CTCTTTAGAGAAATCAGTTTACTCATTAGAATTCTTAAC---------TGAAACATATTAACCCTTATC---CCCCTAATATTAATCTCCTTTCCTTCTGCTTCTTAC------TCTATTCTTCTTTTT---------------------------------------TCTACCCCCTTCCACGGA------AGCCCTTGA---ATTAACTGTCCTCTTCCAAACATCTCCACC---CGAGAA---------------------------------------------------------TATTTAGCCATTTTTCTTCACTGACTTCCTCTAAATCTTCTTATCATCAAAATAGATCTCTTTTTCCATTGACTT------------------------------------------------------------------------------------------------------
>Mastigoproctus_giganteus
------------------------------ATGTTAGGGTTAATAATAATAATATTGAGACTTATTTTA---ATACAATTGAAAGCTCTTGAAAATGTAATTTTT------------------------------------TTAGTATTAGCTGTTGTTGTTACCATACTAAGAACAAGATTAAGATTTTCTTTTTTT------------------------------------GACTGAGGAGGGGGATTTAGAGGGGATTTA---ATTAGAATAACT------TTAGGAGGGCTGTGTATTTTTTTAACTATT---TTAATAATTTATGCAAGAAAT---TTATTTAAGGTTTTAAAAACTTATTTTGATTTTTATGTAAAGATT---ATTATA------------------------TTTTTAGCAATTACA------------CTATTG---------------------------------------------------------------------------------------------------------------------------ATTTGT---------------TTTTTT---------ACGGGGCATTTTATGGTATTTTACATTTTTTTT---GAAATATCTTTGATTCCTTTATTTTTAATG------------------ATTCTAGGATGGGGGCATAACCCTGAGCGATTGCAAGCTGGAATTTATATATTATTTTATACTTTA---ACTGCCTCTTTACCTATATTAATTGGT------CTTGTT------------------------------------------------------AAAGTCTGGAATTTGATTGGGACATTGGAGATAAGACTATTTATT------------TTTGAGGACTGTCAAATAGGGTGA---TGGTGGATTGTTTTGATA------------------------GGAGCTTTTTTAGTAAAGTTACCAATATTTTTTGTTCATTTATGATTACCAAAAGCTCACGTTGAGGCTCCTGTTGCTGGTTCAATA---ATTTTAGCTGGAATTTTATTAAAATTAGGGGGATATGGAATAATTCGAATAACACCTTTACTGGCTTTTGAAATA---AAAATTTATTCT---------AGTGTTATTTTAGGAGTTAGTTTAGTA------GGAGCATTTTATATTGGGTTG---------------ATTTGTTTATGTCAAAATGATATAAAGGCATTAATTGCTTATTCTTCTGTTAGACATATAGGGATAATAGTAAGA---GGAATTTGAAGAATGAAGGTGGTT---GGTATAGGGGGAGCATTAGTTATAATAATTGCTCATGGACTATGCTCTTCTGGTTTATTTTGTGCTGCTAATATTATATATGAACGTTTTGGGTCGCGAAGAATTTTAATTAATCGCGGA------------ATTTTAAGAATTTGGCCTATTTTTGGGCTATTTTGTTTTTTA---------TTATGTGTATTTAATTTTGGGGCCCCTCCTTCAATTAAT---TTGTTTGCAGAGTTAACATTAATAATAAGAATTATTAGA---------TGGGATATTCTAACTATGTTA---TTGTTAATATTAATTTGTTTTTTTTCTGCTGTTTAC------TCAATTTTCTTATTT---------------------------------------TCAATTATCCATCATGGT------AAGACCATC---CCAAGATATTCGACTAGGGGGCTGGAATTA---CGTGAG---------------------------------------------------------ATGATAATTCTTTTTTATCATTTAGTATTTTTAGTAATTTTAATTGTAAAGACTGAAGTAATTTTTTTGATT---------------------------------------------------------------------------------------------------------
>Mahunkania_secundademo
---------------------------ATGCGATGAACTTTTAATATAAATTTAAATTTTATAAATACACTTACCTCCTCTCTGTCCTTCTTTCTATTGTACTTA---------------------------------------------------------------------------------------------------------------------------------GTATTAAACGCGTCTCAGTTTTTCGATTTT---ATTAGCTACTGT------ATAAGATGTCTATCAATTTTGATTGCAATT---CTATGTATAACTTTGACAAAA---ATTTACTCTAATAATTACTTTAAATCAATAAAAAAGGTTACAATC---TTTTTA------------------------ATACTATATCTATTT------------TTATTT---------------------------------------------------------------------------------------------------------------------------TTTTCA---------------TTCTTT---------CTAGATGACTTTTTTTATTTTTACATTATATTT---GAACTATCAGTAGTTCCTATTTTCTTTTAT------------------ATCGTAAATTGGGGAACATCATATGATAAGATAAAAGCTTCCATTTTCCTGTTTTTTTATACATAT---TTCTCTTCTCTATTATTTCTAGTTTAT------ATACTAAAATTC------------------------------------------------------------TTTAATGTATATCAAAGCCTAGACTTTATCTCTATTTTTATAATTGAATCTTCAAATGTAAGTAAAATTGATATTTTAGTAATTATAGCA------------------ATAACTTTAGTGTTTTTAGTAAAATTACCAGTTTTTATTTTCCACACTTGATTACCTTTGGCTCATGTAGAAAGTCCCCTAATCGGATCAATC---CTATTGGCCAGTCTAATATTGAAATTGGGTGGGTATGGATTAGTACGATTAATTGATATTTTTTTCTATAATCTA---ATTAATTCAAAT---------TCATACTTTGTAATTATGGGTATATGA------GGAGCAATTATTTCAGCATTT---------------GTCTGCTTATCTCAGTTTGATTTAAAAAAAATAGTAGCATACTCATCAGTGTCTCACATGAGTTTAATAATAGGT---TCAATCTTTAGATTTTATGTGATC---GGAAAAATTGGGAGAATCTTTATAATAATCGGACATGGGTTTATTTCATCTAGAATATTTCTAGGACTAGGAATAATTTATTATCGAATCTTCTCGCGAAACTATTTTTTAATATCAAGA------------ATACTTCTAACAATTCCGTCCTTTTTTCTATGATGATTTCTA---------ATTATTTCCATAAATATATCTCTACCTCCATTCATTAGA---TTTTTAAGAGAGCTGCTAATCTTTTCTAGATATATTTTT---------TTCGACTACTTATTTTCAATT---TTTAGTTTTGTTTTAATCATTTTTACTAGTTTATAC------AGAATTATGTTATTT---------------------------------------ATATATCCTACAAGAGGAATAGATAAAAGAACA---------TTTTTTGAAAGAGATTTAAAAATT---AGAGAA---------------------------------------------------------TCTTTAGTGATATTTGCTCATTCATTCTTTTTTGTAATTAGAGTATTTTTTTATTGAATTTTATTT---------------------------------------------------------------------------------------------------------------
>Liphistius_erawan
---------------------------------------ATGACGATGTTGGTTTTTTCTCTATTATTGATCTCATTTAGAATGAATTATTACTTAATTTTATTT---------ATTTTGTTAATGGGTTTG------------TTTAGAAGTTTC---TTTATACTGTGGGGGGAA---------AGACGGATTTGT------------------------------------AGAGTTAGATTTTTGTTTAGCTATGATCTT---ATAAGAAGTTTA------TTAGTTTTGCTTTCTTTATTTTTGGGAGTT---TTTATGTTTCTT---------------------ATTATCAAAGAAAGTAAAAGGATGATGAATCTTCTG---ACCAGA------------------------TTAATTATAACGTTC------------CTGGTT---------------------------------------------------------------------------------------------------------------------------CTTAGA---------------TTTTCT---------TTTATAAGATTAATAGGTTTTTATTTGTCTTTT---GAAGCTGTATTAATTCCCACTGTAATATTA------------------ATTGTAGGAATGGGGGGGAGAAAGGAACGGATTCAAGCGGGCATGTATATGCTTTTTTATACTGTG---TTTGGGTCCCTCCCCCTTTTAGTTGGT------TTAGTAATTATA------------------------------------TCTGATGAATCTTTAAAT---------TATTTATATTTGAATGTA------------------------AATAATATAAATTGAGAGGTGAGA---TGATGAGTTGTCTTTTTG------------------------TTTGCCTTTCTTATTAAATTGCCTATGTTTTTTGTTCATTTATGGCTTCCAAAAGCTCATGTTGAGGCCCCTGTAGAGGGATCTATG---ATTTTGGCTGGGGTCTTACTTAAACTTGGGTGCTATGGAATTTTTCGTGTTATTAGATTATTATGAGGGAAGGTA---ATGATATGGAGA---------GGGTACTTTATTAGAGTTGGTTTGGTA------GGAGGATTGGTTACAAGATTA---------------ATTTGTCTTCGTCAAAATGATATGAAGTCTTTAATTGCTTATTCTTCTGTAGGTCATATGGGGTTGGTGCTAGCT---GGGATGATAGTATGGTTGAAAGTT---GGAGTAATGGGGGGAATTTTAATGATATTAGGTCATGGTGTTTGTTCCTCTGGTTTATTTTATTTAATTAATTTGTTTTATGAACGGTTTCATTCTCGAAGATTATTAGTTTTGAAAGGT------------ATAATAATTATTTTCCCAAGATTAGCATTTTGGTGATTTATT---------TTTAGAATTATTAATATGTCTGCTCCCCCTTCTTTAAAT---TTGATGAGAGAGCTTCTTTTATTAATAGGGATAGTTAGA---------TGAAGAAGGATTAGATTGTTA---GGATTTATGTTAATTTCATTTTTTTGTGCTGTGTTT------TGTGTAATCATGTTT---------------------------------------TCTATTTCTCACCATGGG------GGTACAGCT---TTGAATTATTTTTCTCTCCCTCTGAATTTG---AAAGAG---------------------------------------------------------TTTAATGTTGTGTTTTTACATTTTTTTCCTTTGGTGTTTATAATTTTTAAAGTGGAAGTTTTGTTAAGATGAATTTATCTC------------------------------------------------------------------------------------------------
>Limulus_polyphemus
---------------------------ATTTTTATATTTTTATTTATATTGAGTTTGTGTACCTTTGTT------------TGTTCATGGGAAGTTATTCAGTTT---------GGGTTGTTTTTTGTAAGT------------TTTTTGAGTCTA---CTATTTATCTATCGTTTT---------TCTGGGTTTAAC------------------------------------TGTTTTTCTTTAATACTAGGGGGAGATTTG---TTAAGTTATTCT------TTATTTGGATTGTCTTGTTGAATTTGTTCT---TTAATGTTAATGGCTAGATAT---AAGGTTTATAAAAATAATAATGAAAAGGTAAAGTTCTCATTCTTG---GTTGTT------------------------TTGAGTTTAGTTTTT------------TTGTTT---------------------------------------------------------------------------------------------------------------------------TTGAGA---------------TTTTGT---------TGTTTAGATTTATTATTTTTTTATGTTTCTTTT---GAATCTGTTTTAATTCCTACTTTGTTAATG------------------ATTATTGGTTGAGGGGGTCAGCCTGAACGTCTTCAGGCTGGGATTTATATGCTTTTTTATACATTA---TGTGCTTCTCTACCTTTTTTGGTAGGT------ATTTTTAGGTTA------------------------------------------TATGGATGTGAGGGGAGTGCGGTGTTTTATTATTTAGAA---------TTG------------AAAGGGGTAAGTATGGGGTGGTTT---TGATTTTTTGTATTTGTT------------------------GTTGCTTTTTTGGTGAAGCTTCCTATGTTTTTATTTCATCTTTGGTTACCAAAGGCTCATGTGGAGGCTCCTATTGCAGGGTCAATG---GTGTTAGCAGGGGTTTTATTGAAGCTAGGGGGGTATGGATTGTTTCGGGTATTATGATTATTTCAGAGTTTTGTA---AAAAGTCAGGGT---------GGATGATTGGTAAGAGTAGGATTAATT------GGGGGATTATTTACTAGATTT---------------ATTTGTATGCGTCAGGTTGATTTGAAGTCTTTAATTGCTTATTCTTCTGTTGGTCATATGGGAATTGTTTTAGGG---GGTGTAATAACACTAAGAAGATGA---GGATGTGGGGGGGCTCTTTTATTGATGGTTGCTCATGGATTGTGTTCTTCTGCATTATTTTGTTTAGCAAATGTTGTGTATGAACGCTTTTTTTCTCGAAGATTAGTGTTGTTAAGGGGT------------ATAATAAGAGTGTTTCCTTCGTTGGCTTTATGATGGTTTTTG---------TTTTGTGTGTTTAATATGGCGGCTCCTCCTTCAATAAAT---TTATTTGGAGAGATTTCTTTAATGGTGAGATTGGTGGGA---------TGAAGAGAATGAACTGTAGTA---TGTTTAGGGATGTTATCTTTTTTTTCGGCTTATTAT------TCTTTGTTTATGTTT---------------------------------------TCTTCTACACAGCATGGA------AAAAGTTGA---GCAGTTTTTTGTATTGAAGGGGTTAATTTT---CGTGAA---------------------------------------------------------TTTTTGTTGTTACTTTTACATTTAGTTCCTTTAAATTTATTGATTTTGAATCTTGATTTGTGATTATATTGATTT------------------------------------------------------------------------------------------------------
>Leptotrombidium_deliense
---------------------------ATAGAAGTTGGATTGTTGTTC---CTC------TTTTCAAAATATATTCAACCA---------------TTTTCTTAT---------------------------------------CCCCTCATC---------------TTTTTG---GTTCTTTTAATGAAATATAGG------------------------------------GAAGAAAGAGTATTCCATTCAATAGATTTT---GCTACTTGGAGGTTAGCCCTG------TTAACAGTTTTTATTATGCTA---TTAGTTTATTTATCAGGA------GGAAAA------------------------------GTAATAATC---TTTAAC------------------------TTTTTATTTTTAATA------------ATGATA---------------------------------------------------------------------------------------------------------------------------TTCACT---------------TTTTTC---------TCAAAAAATTTCTTTCAATTTTTTATTTTATTT---GAAGGCTGTGTTATCCCAACCTTTTTTTTA------------------ATTATTGGTTGAGGAAAAGGAGAGGGGCGAGAGCAAGCCTCAATCTATTTTCTAATATACACTCTT---ATTTTTTCTCTCCCATTTCTTTTTTTT------ATTATTTCATTA------------------------------GTTTTTATTAAGGGAAGTCTCATGATA---------ACGTTTGGGACCTTA------------------------AGTATAAATGAGATCTTTTGAGGA---TGAGGAATAGTCGTGATT------------------------TTAGTTTTTTTATCAAAATTACCTGTTTTTTTCCTTCATTTATGATTACCTAAAGCTCACGTGGAGGCTCCTCTTCAGGGATCGATG---ATCTTGGCAGCAATCCTATTAAAATTAGGGTCGTATGGACTTTTTCGGAGAATTATTTCCTTTTTTTGAGTAATT---TTTCCTTTTAAA---------AGTTTTTGTTATTCTCTTGGAATAGTA------GGCAGGATTATTGCAGGATTT---------------TTATGTTTCTCTCAAAGGGATTTAAAACGATTGGTTGCATTTATATCAATTGCACACATAGGGTTTTTATTGTCT---AGAATAGCAAGTTTTAACTATTGA---GGTATCTGAGGGGCTTTTTTATTCATAGTAGCCCACGGCATTTGCTCTTCTGGGTTGTTCTGTGGGGTTACTTTATTTTACAACCGAGGGATATCTCGAAGGACTATAGTTTTAAAGGGA------------GGAGGAGCTCTCTTTGCCATTCTCTTTTTACTTATATTCCTT---------TTATCTGCTTTAGGTATAGGACTCCCTCCTTCTTTAAAC---TTCTTTTCCGAAGTTTTAATACTTTTTGGAACATTATTC---------TATTGATGAAATATTTGACCA---TTTATAGGACTAGTCTTATTTTTTAGATGTGTTTAT------ACTATTCAATTA------------------------------------------CTTAGTTCTTTTCATGGC------TCAGAAAAA---CTACAAATCTTAGGAGAAGAAGTAAATTTA---CAAGAA---------------------------------------------------------ATTAATTTAATAATGGCTCATTTTTTACCAGCTTATGTTATATTACTTATT------------------------------------------------------------------------------------------------------------------------------
>Leipothrix_sp._Z372
---------------------------------------------ATGATTTGGTTTTTA---ATTTTTTTTTTC------------TTTTTCTTCCTTTCTCTC---------------------------------------------------------------------------------AAAGATTTTTTA------------------------------------TTTTATAGAAGTTTTATTTTTGTTGATATA---AGTTCCATTTTT------ATAATCTGTATTATCCCTTTAGTTTTTTTTCCTTTAATTTTTATA------TTTAATTTT---TCC------AACTATAAAGAATTTTTTGTCTTGTCATTT---TCGTCG------GGT---------------TTAATTGTTTTTTTC------------TCTTTT---------------------------------------------------------------------------------------------------------------------------TTAAGT---------------TTTATT---------GTGAATGAAGCTTTTATCTTTCTCGCTATAGTA---GAATTATCTGTTTTTTTAATGAGATTTTTT------------------TTTTTAAATTTTTCTAAAGATAAAGACAAAATATTTTCTTTGTCGTTGATAGTTATTCTTAATATA---CTAGGATCTATGCCGTTTATTTGG---------------TTTTGTTTATTT---------------CTTTATAATAGGGGGTTGTTTTTCTTAAACTTCAATTTTTTTAATTTTAAT------------------------------------TTC------GTTATAGATTTT---ATTTATTTTTGGATTTTT------------------TCTATTATA---ATTTTCAGCAAAATACCTATTTTTTTGTTTCATATTTGGTTAACTAAAGCCCATGTAAGAGCAAGTGGCTCTTGCTCTATG---ATTTTGGCTAGAATTATGTTAAAATTAGGTTCTTTTGGTTTATATAAATTTTCTTTAATATTTATT------TTT---TCATCTTAC---ATTTGTATCACAAATTTGTATTCTTTCAGTATCATG------GGTTCTTTGTTTTTTTCCTTG---------------CTGATATTACGGTTCTTTGATTTGAAGTATTTGATTGCTAGTTCTTCAGTCGTGCATATAAGTTTAATAGCTCCT---TTGTTGATTCAGTACAGTTGGGTT---GGCGTTTTAAGCTCTTTATTTATGATAACAAGTCACGGTTTAATCTCCTTATTTATTTTTTTTCTGATTTCTTTCCTTTATGAGAGGTCTTATAATCGAAGTTTTGAATTGAATAAGTCT------------CTTGAATCTATAAATAAAAATTTTTTTTTTATTATTGTTATT---------TTTTTAATTCTTAATTTGGGTTTTCCCCCCTTTGTTAGG---TTTGTAAGAGAGTTATATGCTTTATTTTGTCTA---ATCAAA------TTTTCTACTATAACATTGATTTTATTCTTG---CTCATAATACTAATTAGAGTCTTTTAT------TTTATTTATATAATT---------------------------------------AGTAAATTTAATTTTGAA------AGC------------AAAACTAGATTT---TCTATGATGTTT------GAT---ATTTCTTTTATTTAT---------------------------------------TTAAGAACAATT---TTTTTTTTTATTAGGATT------GTATGTTTAATT---------TTTATGTTG------------------------------------------------------------------------------------------------------------
>Leipothrix_sp._S83
------------------------------------------------ATATGAGTATTCGTCTTCTTA------------------ATCACCCTTCTTAGAACT---------------------------------------------------------------------------------GCAGAG---ATT------------------------------------TTCGTTTGCGCTTATAGAACTTCTGATTTT---TTTAGGCCTTTG------GTTGTCATGTTAGTTCCT------------------------ATAGCTTCACTCTTTATG---AAC---CGTGCCCATTTCATTGGTTTGCTCACTAAGGGT---AGAGCT------TAT---------------TTTTGCCTTTATCTTATTGGGGTTTGCTTAGTT---------------------------------------------------------------------------------------------------------------------------GTTTGC---------------TTTATA---------TGTACAACTCCGGTTTTTTTTTTAATTTTTTTT---GAAATCACAGTTTTCCCTATAACTTACTTA------------------ATTATCAATTTGTCTAAAGACTACGACAAAATTGAATCGGCTTTTACTATGCTTTTTTTGAATCTG---GTAGGGTCCATTCCTTTTATG---TAC------------TTCATTAGTATT---------------------------ATGTCACAA---------AATAATTATAATTACTTTTTT---TTTTAC------------------------CATAAG------ATCTTGAGAAAT---ATTATTTTTGCATCCTTT------------------TTTATTTTA---CTGACTTTTAAGTTTCCTATCTTTTTATCCCATATTTGGTTAACTAAAGCTCACGTCAGGGGTTCAGGGGTCTGCTCTATT---GTTTTAGCAAGAGTTATACTAAAATTGGGTACTTTTGGTTTTGGCAAATTTGTTGATAAATTTATC------TTT---GTACATAAC---ATGTTTTTATCTGCTTTTTGTTCCTTTAGCTTGGTA------GGCTGTTTTATTTTTGTGCTA---------------GTTATGTACCGTCGCATAGACGCCAAGTATGTGGTAGCTTGTTCTTCTGTAGTGCATATAGCAACAATTTTGCCA---GCCTATCTTTCTTTGAGGCCTCTA---GCAAGTTTTGCTAGAATGCTAATAATGGTAGGACATGGGTTTGTTTCTTTTGTTCTTTTTATCCTTGTTACGGCTATATATGAAAGGAGTGGGACTCGTTTACTAACCAATAACAAGAGT------------GCTGAGTCATACAACAAAACATTTTCCATAATTAGGATTAGT---------TACCTATTTTTAAACTTAGGTATCCCGCCTTTCTGTACT---TTTTTATCTGAGTTTGGGTTCCTATCTGTGTAC---TTCAAT------GTTTCTACAATCTTATTTACGTTGTTCTTC---TTTATGATATTTTTAAGAGTTCTTTAC------ACGATATTCTTAATT---------------------------------------TCCTGGACGACATTTGCT------AAA------------AGCAGCTTCTTGACTAGTATGAAACTT------------------AGAAACATA---------------------------------------ATTTTCACTTGA---ACCATTTTAATACTTTGAGGGATGGGAATCTTTCCT---------TATATGTTG------------------------------------------------------------------------------------------------------------
>Leipothrix_c.f._sabinae_HEN4
---------------------------------------------ATGATCTGGTGGTTA---TCTTTTTTTTTG------------TTTTTTATTCTTAGCTGC---------------------------------------------------------------------------------AAACCCGTTTTT------------------------------------TTTATTAGGGACTTTTTTCTACTTGATACT---TTTAGCATATTT------ATAAGAAGTATCGTTCCTTTATCTCTTTCT---TTGATTTTATTT------TATTATCAC---CCTTCCTTTCTTTCGCTCGAAAGTCAGTTGTATAAATTT---CTTTTT------TAT---------------CTGACAGTTTATTCT------------GTTTTT---------------------------------------------------------------------------------------------------------------------------TTTACT---------------TTTCTT---------GTTTGCTCTTCTTTTATATTTCTCTTTTTTTTA---GAAGTTTCTTCAATCCCAATATTTTTACTC------------------ATTTTAAATTATTCTAAAGGTTCCGACAAATTTGCAGCTCTTGTTTTTATACTTTCTATTAATTTT---GTGGGTTCTACTCCTTTTTTTTAT---------------TTTAGGGTCTTA---------------AAAGATTTCTATAGCAGCCTTCCTTTTTTAGAATCAATTTTTAGATTCTCT---------------------------------------------------------------TTTTTTTTTTGTTTC------------------TTTCTTATT---TTAAGTTCCAAGGTTCCTGTTTTCTTTTTTCACTTTTGGTTGACCAAAGCACATGTTAGAGCCTCAGGGTCTTGTTCTATG---CTTCTAGCTAGTTTGATGCTTAAGCTAGGTACTTTTGGCCTTATAAAGTTTTGTGATTTTTTTATA------TTT---TTTTTTAAA---AGGCTTCAGTGTTTTTTCTTTTCAGTTGGTGTTTTT------AGAAGTTTAATTACGACCCTT---------------TTTATAGTTCGATTTTTTGATGTAAAGCTTCTTATTGCTTGCTCTTCTATTGTTCACATGGCAATAATTGTGCCC---TTTTGCTTCTTTCCCATTTGCTAC---CCTATTTGCGGGTGTGTTATAATGATAGTAGGGCATGGATTAGTTTCCTATTTTCTTTTTTTTGTTGTTACCCTTTTTTATGAGGCTTCTTTGAATCGTACATATGATTTTATTAAGTCT------------ACCGAATCTTTTAGAAAGTCTCTACCTCTTTTTCTTTGTTTC---------TTTATATTTATAAATTTGGGATTTCCTCCTTTTGTCAAC---TTCTTAAGTGAGGTTAACTTTTGCCTTGGCCTG---TATCTT------TGGTCTAGATTTAGGTTGCTTTTTTTTTCT---TTCAGAATAATTTTAAGGGTAATATTT------TTGATGTTTCTTTTG---------------------------------------ACTAAGAGGCTTTTTGGT------AAA------------AATTTATTTTAT---ACAATTAAGATA------GAA---AGATTAACTCTCTTG---------------------------------------AGTTCCTCTTTT---TTTTATTTTTCCGCTTTA------GTTTTTTGTTTA---------GTTTTTTTTTTGTGCTTTATTAGT---------------------------------------------------------------------------------------------
>Keiferella_guanegouensis_QH1
------------------------------ATACTCAAACATTTAATGATATGAATTTTTTTTTTTTTTTTT---------------TTTTTTTTCTCTTTA------------------------------------------------------------------------------------AAGGATGCATTG------------------------------------TTCTTCAATTCTCTTTTTTTTTTGGAGAGA---TCTAGTATTCTC------ATGTGTAGAGTAGTCCCTTTAATCCCTTTC---CTCATCTTTAAC------AGGAAGGAA---AATTATTTTACCTCCAATTATAAATTTATCCTCTCTTCA---CTAGTT------CTT---------------CTCTCTGTTGTACTA------------GTTACC---------------------------------------------------------------------------------------------------------------------------TTGTGC---------------TTTATT---------ACCTCTAATCATTTTCTATTCTTGTTTTTGGTA---GAAGGGACGGTCATTCCTATGGTGCTCCTT------------------ATAATTATATTTAGTAAAGACAAAGACAAGATCTCCTCTACTTTTTTTATACTATCAATCAACATG---TTAGGGTCCATCCCTTTTATATTAACT------------TCAATGAGGATAGAGCTTTACATGAGATATCCTCTGCTTTTAAGAGGGCATACAAGATACAGAAGATAC---------------------------------------------------------------------CTGCCTCTTTTTTGTTTA------------------TGTCTTATT---CTTTGTTGTAAGCTTCCTGTTTTTCTTTTTCATTTTTGGTTGACTAAAGCGCATGTCTCAGGATCAGGGACTTGTTCTATG---CTTTTGGCAAGGCTAATACTAAAAATAGGAAGTTTTGGCTTAGTGAAGTTTTCAAGAGTCACCCTT------AAA---GCCTCTATG---TCTTTAATTAGAGCTATCTCATGTATGAGCTTGTTC------GGGTCCCTTCTCTTTTGCGTT---------------TACATACTCCGCTTCGTGGACGTCAAGACTATAATCGCTTGTTCTTCTCTAATTCACATATCGTTCATCTTTCCT---TTTTCCTTGCTTTGCTTCCCTTTT---AGAGTAGGTGGCTCTATGTTAATAATAACTAGGCATGGGCTTAGATCATATTTCCTTTTTTATTTAGCTAGGCTCCTATACGAGACTTCCTTCAGTCGAAGTATGGATTTCAACAAGTCC------------ATGGATAGGGTGAGAAAGCCTCTGTTTGTTTCCTTCTATCTA---------TACTTACTTATTAATGTAGGTATCCCTCCCATAGTCAAC---TTTATTAGAGAGCTATACTTCTGTTACTCTTTT---TTAAAA------TTAAGACTAATCATACTAGTTCCTTTTCTT---CTCGCAACTCTGAGAGTTATTTTATTC------ACAATGTTTATTTGT---------------------------------------ACAAAACTTCTTTTTGGC------AAG------------AAAACCGTCATGATT---------TCC------TCG---GATCACTCAGAAACA---------------------------------------CTCTTTTCCTATTCCCTCTTTTTTTTGCTCTCTTTAATCACAGTTTTATAT---------TTTTTA---------------------------------------------------------------------------------------------------------------
>Ixodes_holocyclus
------------------------ATTTTAATAATGTTGTTAATAATAATTTGTTTAGTAATAAAGTTG------------ACAGGGTTAGATATAATAGTATTT---------ATTATAATAATTTTT---------------TTTTTTTTTTTT---TTTTCTAGTTTTATAAAA---------GGCTGAGTCTTT------------------------------------TATGATAGATTAATATTAGGGGGGGACTTA---ATGAGAATAGGT------TTAATAATATTAACTATTTGAGTTATTTAT---TTAATAATAATATCCAGAGTT---TTTGATGAATTATGAAATAATAAA------ATATTTATAATGTAT---GTAAGT------------------------TTAATGCTTTTTTTT------------TTATTT---------------------------------------------------------------------------------------------------------------------------ATATGT---------------TTTTTT---------TCAATAAATTTATTAAGATTTTATTTTTTTTTT---GAAAGTGTTTTGTTCCCAATTATTATAATT------------------ATTTTTAATTGAGGAAACCAACCTGAGCGTCTTCAAGCCGGTATGTATATATTGTTATATACATTA---TTTGGATCTTATCCTTTATTAATTATT------ATAATAATTAAC---------------------------------GGGGGT---TTTTCCCTTCAT---------TATTTTTATATAAGAATT---ATGGAATAC------------AGA------------ATTGGATAC---GTATTTTATTTAATAATT------------------------CTTGGATTTTTAGTAAAAGTTCCTATATTTATACTTCATTTATGATTACCTAAAGCTCACGTTGAGGCTCCAATTTCTGGTTCTATA---ATTTTGGCAGCTGTATTATTAAAATTAGGAATTTATGGATTATATCGTTTTAGAATAATATATATAGAGGAATTA---ATAAAAATAGGA---------GGTTTAATTGTTGTGTTGTCTGTAGTA------GGGGGAATGTTGATTGGTATT---------------ATATGTTTATTTCAAGTTGACATTAAGGCTTTGATTGCTTACTCGTCTGTTTGTCATATAGGTGTAGTATTAGGG---GGAAGAATAAGAATAAGATTTTGA---GGTTCTTATGGAAGTTTATTGTTAATAATTGGACACGGATTATGTTCTTCTGGATTATTTTGTTTGGCTAATTTTATGTACGAACGATTTTTTACTCGTAGTGTAATACTATTAAAAGGA------------ATTGGAAAAATTTTTCCTAATTTATCTTTGTGATGGTTTTTA---------ATGAGAGTTGCTAATATGTCAGCCCCTCTAAGAATAAAT---TTATTTGGGGAAATTTTTTTAATGGGAAGATTAATAAAA---------TATAGTTTTTGATTAATACTG---CCTTTAGGAGTGATTTCTTTTGTTAGAGCTGGTTAT------TCATTGTATATATAT---------------------------------------AGTTATACTCAACATGGG------GAAGGTTGA---ATAATTTTTTCTATTAAAATAATTGAAATA---CGTGAA---------------------------------------------------------TATATGGTTATAATATTTCATTTTTTCCCAATAATTGTTTGAATTTTAAAAATGGAATGTTTTTTAACTTGAATT------------------------------------------------------------------------------------------------------
>Humerobates_rostrolamellatus
------------------------------ATGAAGTGTATGTTTTTCTTTGTAGGAAGCTTGTTTTTTGGTTTTTTTGATTTATGGTATTTTTTGTTTTTTGTT---------TTGTGTTTTTGTGTT---------------TTTTTATTTTTG------------------------GATTACGGT---TACTTT------------------------------------TTCTTTGGGGGAGTTTTTTTTTGTGATAGC---CTTTCTTTTTTC------CTCCTTTACCTTTCTATTTTGATTATGGTT---TTTTGTTATTTCTCTAGGCTT---TTTGACGAGTGAACAGGGAATTTCTTTTCTGGCTTTCTTTTGGTA---GTTTCT------------------------TTTATTTATATTTTG------------CTTTTT---------------------------------------------------------------------------------------------------------------------------TTTAGA---------------TTTATT---------TCTTTTAGAGTTTTTATTTTTTATTTGTGTTTT---GAGTTCATTTTTATGTTTATGTTCTTTTTT------------------TTGCTTGGTTGGGGTTATAGCCCTGAACGTTTACAGGCTTCTTTTTATATAGTTTTTTATACTATT---GTTGTTTCCTTTCCTTTTTTAGTTTAC------ATTATT---------------------------------TTTTTC---GAAAGTCAGGTTATGAATTTCAAGTTTCTTTTCTTTTATAGCTTT---------------------------------------TCTTCTTAT---TGGTGGTTTTTCCTTTTT------------------------TTTGTCTTTTTAGTGAAGCTTCCTGTTTACGGTGTACATTTATGGTTGCCCAAGGCTCATGTCGAGGCTCCTGTTTCTGGTTCTATA---GTTCTGGCTGGAGTCCTTCTTAAATTGGGTGGTTACGGTTTCTTTCGTTTCTCTTCTTTTTTGTTTTTTTCTTTGTCCATA------------TACAGGGGTTACTTTTATTCTATTGGCCTTGTT------GGTGGAACTTTTAGTTGCTTT---------------TTGTGTTTGCGTCAGGTTGACTTGAAATCTTTTGTAGCTTATTCTTCCGTGTGTCATATGGGATTCGGTTTAGGT---GGACTTTTTTGTTTTTCTTTTTAT---GGTCTTTCTGGAGGTGTGTATATATTTATTGCACATGGATTCTGTTCTTCCTGTCTGTTTTATCTTCTTTATATCGTTTATGAGCGTTTTTATACCCGTAGTCTTTTTGTGATAAAGGGT------------GTTGGCTTTCTTATTCCTTCTGCTGTTCTAGTTTGGTTCGTT---------TTTTCTGTTTTGAACATGGGTGTTCCTCCTTCTTTTTCT---TTTTTTTCCGAAATTAGAATCCTCGTCGGCTTGAGAGGT---------TTTTTCTTTTTTTCTTTTTTT---ATTTCCATGGTTTTTCTGTTTTTGGCCGGTTTATAT------GGAATTTTTTTGTAT---------------------------------------GTAGTTTCTTGTCATGGC------GGGGCTATT---CTTGATAGCCTAAATTATTCTATGAGTCTT---CGTGAG---------------------------------------------------------AGATTGAACGTTTATGGGCACCTTTTTCCTTTGGTCTTTGTTCCTTTGGTTTTAGGA---TATTTGTGA------------------------------------------------------------------------------------------------------------
>HK8_20200104
---------------------------------------------ATGATTAGAGGGTTTTTATTTTTTTTA---------------GGATTCCCTATAGCTTTA---------------------------------------------------------------------------------AAAGATATTAAA------------------------------------GTCTTTTCTAAATTTTTTTATATGGACGTT---CCTACTATTTTT------ATATTAATACTTTTTCCTTTAATATTTTAC---GTAATCTTTTTA------GGAATTTTT---ATTGGTGGGTCTAAAGCAGAGATGATAAAATTTAAAAAA---ATTTTT------TTT---------------TTTTTTTTTTTTTTC------------TTATTT---------------------------------------------------------------------------------------------------------------------------TTATGT---------------TTTTCC---------TCCTCTTCTAGAATTTTATTCTTGTTCTTTTTA---GAAATATGCGCTTGTTTCATGATTTTTTTC------------------ATTTTCAATTTTGGTAAGGACTCAGACAAAATTTCCTCATGCATTTTTATATTTCTTACCAACGTT---TCGGGGTCTATTCCTTTCATATAT---------------TTTTGTTTTTTT------------------------TAT---CCT---------TTTATGGCTGGTTTACATTTCGGA---TTAAAA------------------------TCTTGT------TCT---AGTATT---TTTGTTTTTGGTGGGTTC------------------ATTCTTCTT---CTAGCTTCTAAATTACCAATGTTTGTATTGCATTTTTGGCTTACCAAAGCACATGTCAGGGCTTCTGGGGCTGGGTCAATA---ATTCTAGCCAGATTAATGTTAAAAATTGGATGCATGGGGTTGTATAAGTGGGGGTCTTTTTTTAGG------TTT---ATCTTTTTC---CCATTTCTAACTTACCTTCTTTCATATCTACTTGTT------ACAGGAACTTTGATCCTTTTT---------------TTTATAAATCGATTTTTTGATCTTAAATATCTAGTAGCATGTTCTTCTATTTCTCACATGAGTTTAGTCCTTCCA---TTTTTTTTAGCTAGGAACCCCCTT---ATAAGTTACTCTTCTATTCTAATGATGGTAGGCCATGGGGTAACTTCCTGCATATTATTTTTCCTGGTAACCGTGCTGTATGAGTATACTCAAGATCGCTCCGTTATTTCTTCTAAAAGA------------GTGGAATCCCTCTCATATACTTTTTCTTCTGTTTTAGTACTG---------TGGCTAATTTGTAATTTAGGTTTTCCCCCCTTAATTAGA---TTTATTAGAGAGATAGTTTTTACTCTCTGTCTT---ATAGAA------ATTTCTTTTATTTACAGGGTTTTTTTTATA---TTGATATTAATTATTTCGGGGCTTTAT------TTTATTAATGTAGTC---------------------------------------TCAAATATTTTATTTTTT------AAA------------AAAGATTCTTGA------GTGCGCGGT---------------------ATTGGT---------------------------------------ATGATCAAAACT---ACTTCTATTTCTTTATTT------TCATTTGTTTCT---------TTCTTGTTTCTA---TGCTTAATCTTT------------------------------------------------------------------------------------------
>HK3_20191031
------------------------------------------ATGATTATGCTACCTATAATTTTTTTTTTT---------------TTTTCTTTAATCGGGCTC---------------------------------------------------------------------------------AAAAGTTTATTT------------------------------------GTTTTTAGTTCTTTTTTTTTTTTAGAGCCC---GGGACCAATTTT------TTTCTTAGTATTTTCCCCTTAGTTTTATTT---TTAATTTTGATA------ACTAGTTTC---AATTATTCTAATAAAATTGTTTCTTACCTTTATAAGTTT---ATTTAT------CTT---------------TTTGTTTGTTTTTTT------------TTAATA---------------------------------------------------------------------------------------------------------------------------CTTTGT---------------TTTAAT---------TCTTTCAATAGAGTCTTTTTTTTAGTTTTTCTT---GAAAATTGCGTGATGTTAATAATGATTTTA------------------ATTTTTTTTTTTTCTAAGGATATAGATAAAATTTCTTCTGCCTTATTTATATTTTTTATTAATATC---ATACCTTCTATTCTTTTCATATAT---------------TTTTGTTCTATT------------------------TGG---AGAGAATCTTTTCTTTCTTTATTTTTTTTAGGTTTC---GGT---------------------------------------AGCTTAGAACTC---TTTGTTTATTTATGCTTT------------------CTAGGTTTA---TTAGTCAGGAAGTTGCCTCTTTTTTTTTTTCATTTTTGGTTAACCAAAGCGCATGTTAGGGCTTCTGGTAGGGGTTCTATA---ATTTTAGCTAGACTCTTGCTTAAAATTGGAGCTTTAGGTTTTTATAAATTTTATTATATTTTTCTT------AAG---TTTAGAAAA---AAATATTTACTTTTTTTTGGTTGATTCGTAGTTATT------AGAGGTTTGTTTATTTTAACT---------------TTGATAATTCGATCATTTGATTTGAAGTATTTAGTGGCTTGTTCTTCCATTATTCATATAGGGCCTATTCTACCT---CTTTTGTTGAGAGGGTGGAGGGAT---GGTGTTTACTCCTGTATTTTAATAGTGGTAGGTCATGGTTTGATCTCTTATTTTATTTTTTATTTGGTTAGAATTCTTTATGAGCTTAGGTATAATCGTTCAATTGATTTTAATAAAAGA------------TTGCATTCTTTAAATAAAGGCTTTTTTTTTTTCCTTATTTTT---------TTTTTCCTTATAAATATAGGGTTCCCTCCTTTTTTAGGT---CTGATTAGTGAAATTTTCTTTTTCTTCTTTTTT---TTTAAT------ATTAATTTTTTAGTTTCTTTTTTCTTTGGG---GTTTCCTTAATATTAAGGGGTTTAGTT------TTTTTCTTTGTTGTT---------------------------------------GCTAAGAGTATTTTTGGA------AAA------------AAATATTTGTAT---AAAAGATATATT------TTC---AGTTTTAATAATTTT---------------------------------------TTTTATGGTCTA---AAATTTTTATTTTTTTTC------TTTCTTCTACCT---------TTTTTATATTCA---------------------------------------------------------------------------------------------------------
>HK3_20190627N10
---------------------------------------ATGATTATTATACTTCCTACGGTATTTTTTTTG---------------TTTTTTTTAATTGGACTT---------------------------------------------------------------------------------AAAAGTTTATTC------------------------------------ATTTTCAGTTCTTTCTTTTTTATAGAACCC---GGTACTAATTTC------TTTTTTAATATTTTTCCTTTAATTTTATTT---TTAATCTTGATA------ACTAGTTTC---AATTTTTTTAATAAAATTGTTTCCTATCTTTATATTTTT---ATTTAT------TTT---------------TTTGTTTGTTTTTTC------------TTAGTT---------------------------------------------------------------------------------------------------------------------------CTTTCT---------------TTTAAT---------TCTTTTAATAGAGTCTTTTTCTTAGTGTTTCTT---GAAAATTGTGTAATGTTGATAATGATTTTA------------------ATTTTTTTTTTCTCTAAGGACATGGATAAAATTTCTTCTGCTTTATTTATATTTTTTATCAATATT---ATACCTTCTATTCTTTTCATATAT---------------TTTTGTTCGATT------------------------TGG---AAAGAGTCTTTTTTTTCTTTATTCTTTTTAGGTTCT---GGT---------------------------------------AGCTCTGAATTT---TTTGTTTTTTTGTGTTTT------------------TTGGGTTTA---TTAGTTAGGAAGTTGCCTCTTTTTCTTTTTCATTTTTGGTTGACCAAGGCTCATGTCAGAGCTTCTGGTAGGGGGTCTATA---ATTTTAGCTAGGCTTTTGCTTAAGATTGGGGCTATAGGTCTTTATAAGTTTTATTATATTTTTCTT------AAG---TTTAGAAAA---AAATATTTACTTTTTTTTGGGTGATTTGTAGTTATT------TCGAGTTTATTTGTCTTAACT---------------TTGATGATTCGATCATTTGATTTGAAGTATTTAGTTGCTTGTTCTTCCATTATTCACATAGGACCTATTTTACCC---CTTTTGTTGAGGGGGTGGAGAGAT---GGGTTTTATTCCTCTATCTTAATAGTGGTAGGACATGGTTTAATTTCTTATTTTATTTTTTACTTGGTTAGTATTCTTTATGAGCTTAGGTACAATCGTTCCATTGATTTTAACAAAAGA------------CTCTACTCCTTGAGTAAAGGAGGATTTCTTTTCTTGATTTTT---------TTTTTTCTTATAAATATGGGGTTCCCTCCTTTTTTAGGA---TTAATTAGTGAAATTTTCTTTTTTCTTTTTTTC---TTTAAT------GTTAATTTTATAGTTTCTTTTTTTTTTGGA---GCCTCTCTAATACTGAGTGGTTTAGTT------TTTTTTTTTGTTGTT---------------------------------------TCTAAGACTATTTTTGGA------AAA------------AAATATTTATAT---AAAAGTTATACC------TTT---AGGTTTAATAATTTT---------------------------------------TTATATAGGTTA---AAATTTTTGTTTTTCTTT------TTTCTCTTACCT---------TTTTTATATTTA---------------------------------------------------------------------------------------------------------
>HK3_20190627N9
---------------------------------------------ATGATTACTTTTATTTTTTTTTTTATATTTTTT---------TTTGTTTTTCTTGAATTG---------------------------------------------------------------------------------AAAAGTGATTTC------------------------------------TTTTTATGTATTCTGATAGAACTAAGTCAA---AATTCTGTTTAT------TTGTCTTTTTTGTTATTTTTTTCCTCCTTA---GTTTTGTATTTG------TTTTATTTT---TTAGATAAGGTCTTCTTAGAAAAATTAGTTTGGTTTGCA---------------CTT---------------TTATTAATTGTTTTA---------------------------------------------------------------------------------------------------------------------------------------------TTATTC---------------TTTGTA---------GCTAACAATATTTTTTTAATAATTTTTCTGTTG---GAATTGACCATCCTTCCTATAACCTTTTTA------------------ATTATTTTTACATCTAAAGATTCTGATAAGTACTTTTCTGTCAAACTAATAGTTTTTCTTAACTCT---TTTGGTTCTTTGGGGCTGTTCTTA---------------TTCATAAGGAAGTATTGATTTAATTACGGATGTTACTTCTATGATTCTAACCATATTTTTATAGATCAG------------------------------------------------------AGAGATAGATTT---TTTTTCTTCTTTTCTTGT------------------AGATTAATT---TTTCTTAGCAAGATTCCTATTATATTTATTCATTTTTGGTTAACTAAAGCTCATGTGAGAGCTTCTTCTTCTTGCTCAATA---GTATTGGCAAGAATTATATTAAAGTTAGGGACTTACGGATTAATAAAAATTAATTCTTTTTCTTCA------TTT---GTTTTTTAT---TTAGTGGATTGTGAAATTGCAGGAGTCTGTTTAGTC------GGGTATATTTTTTTCAATTTT---------------TTAGTTTGTCGTCTCTTAGATATAAAATTGTTTATTGCTAGTTCTTCTGTAATTCATATATCTTGCATTATATTG---TTTGTTCTTATTTCTTCTCAAATT---TCTAAAATTAGAAGAATCTTATGTATAGTTAGTCATGGAATTTTATCTCATACTTTGTTTTTTTTAATCGGTTTGCTATATGAAAAAACTGAAAGACGTTCTATCACTATAAATAAATCT------------CTAGAAAGTTTTAACAAATATTTAACTATGATGGTGAGATTT---------TTTATTATTTTAAATGTTGGAGTCCCTCCTCTGATAAGA---TTTTACTATGAAATTTTCTCCAGGAGAATTTTA---ATTTTA------TACTCTTATTTATGTTTATCAATCTACATC---TTAGGGGCTGTTATTCTTTTAATAGTT------TCTATAAATTTTGTT---------------------------------------CTTTTTTTTTTGACAGGA------AAA------------GAA------------ACTATAAATTCT---ACTTTT---GTAGGAGATCTAAAT---------------------------------------TTTATTTCTATC---CTGTATAGATTTTTGCATATTTATATTTTTAGATTT---------TTTTTTTTC------------------------------------------------------------------------------------------------------------
>HK2_20190627
------------------------------------------------ATTTGA------------------------------------------------CTT---------------------------------------------------------------------------------TTATCCTCTTACACAATAATAATAACAAATCTTAAGGAATATAATTTTTTTTCAAATAGCACTACATGATGAAATTTGTATCTTACAGTTTTT------ATTCTAACTCCTTTCGTTTTAAGTTTTTACAACTTGAACAGAATA------TTTGATCAT---AGAGACCAAAATAACAAAAAA------CAAAATAATTTA---ATTCTA------ATT---------------TCAATTTTAACATTT------------AGGAAT---------------------------------------------------------------------------------------------------------------------------TTATCA---------------TTTTTT---------TCTAACAATTTAATTATAACGCTAATATTTATC---GAAGCTTCCATTTATCCTATAATGTTGTTA------------------TTTATAAACAATTCTAAAGAAAAAGAAAAACTTGTCTCTCTCAAATTTATATTTTTTACTAATATT---GCAGGATCTTTATTACTTATATAT------------TTTGTCATAAATATA------------------------------AAAATAAAAATTAAAATAGATTCAATAGAAAATTTT---TTTTTT------------------------AGTATAGACCAAAATATAGATATT---AAAATATTTTTTTTTTTT------------------TGTTTAATT---TTTTTATCTAAAATTCCTTTTATATTTTTACAATTTTGATTGTCCAAAGCACACGTCTCTGCGTCAGGGAAGTGTTCAATG---ATTTTAGCAAGAATTATACTGAAACTAGGATCCTTCAGATTAATAAAATTTGACACAAACTTGATA------TGA---ACATTCAAA---AATTTAATTAGTTCAATATTTTCTTTAACAATATTA------ACTGTTTTTAGATTTTACTTG---------------ATAATAATTCGTTTTACCGATATAAAAAATGTTGTAGCATATTCATCAATCACTCACATAACTCTTACTACTCCT---TTTATTTTAGAGAACTCAAAAATA---AGCGTTTACACTTCATTTATAATAATAATTAGACATGGTTTAATTTCTTGCTCAATATTTTATTTCGTTTCTAATTGCTATGAACTTAACTCTAGTCGATCAATAGATTTTAATAAAAGA------------ATAGAATCTCTTAGAAAAAGAATAATAATAATTTTTGTTTGT---------TTAAATCTTTTAAATTTAGGGATGCCTCCTTTTATAAGA---TTTTTTTTGGAACTAATATTTTTATCTAAGTCC---ATCCAA------ATATCTATTTTTATGAGCTCTCTTATTGCT---TTTTGTATAATCGCTGCGATTATCTTT------TTCATAATAATATTA---------------------------------------ATTTACTTATCCAGAGGA------AAA------------AAA------------AAAAAAAATTCT---AAAAAA---AATATAAATATGTCA---------------------------------------ATTTTCAAA---AGATTTTACACCATTGTAATGCTAAGTTTTCTACCTCTAATA---------------------------------------------------------------------------------------------------------------------------
>HK1_20190627
------------------------------------------------------------------------------------------------------ATA---------------------------------------------------------------------------------AAAGATCATATT------------------------------------TTTTTTAGTTTGATCTTAAATTTTGATGTG---TGATCTCTGTTT------TTGAGTAGAATCATTCCTTTTAGGTTTTTC---GTGGTTTTTTCT------TTTGATTTT---AATTTTCTCAAATTTGAATTTATTTTTTTTTTTAAGAGA---CTATTT------TTA---------------TTACTCATAGGTTTA------------ATTTTT---------------------------------------------------------------------------------------------------------------------------TTTTGC---------------TTTGTT---------TCATCTGATGCTATCCTTTTTTTATTATTCCTT---GAAATGACTGTTGTTCCAATATCTTTTTTT------------------ATTCTGTGGCTGTCTAAAGATTATGACAAGATAAGTTCTGTCTTTTTTATGTTGAGAATTAATTTA---ATAGGTTCTATTCCTTTTATGTTT---------------TTTATCAGTTTG---------------ACAAAAGATAAAAGTTTAATTGAATTCAGTCTTGATCCCTTAAATTTTCAT---------------------------------------------------TCTCTA---TTTTTCTTTTTCTTTATA------------------GTCTTAGTG---CTCATTTCTAAGTTGCCTGTTTTTTTTCTTCATTTTTGACTCACTAAAGCTCACGTTAGTGCTTCGGGTTCATGTTCCATG---CTTTTAGCAAGATTGATGCTGAAATTAGGGTCTTTTGGATTGTTTAAGTTTTTACCTCTCTTTTTT------AAA---GATTCTGGA---TCTCTGGTTTTATTTATTTATTCTGTCTGCATTCCT------AGTTCTCTATTGGTGAGTCTT---------------CTAATAATTCGTTTTTTTGATATTAAGTTTTTAATTGCATGCTCTTCTATTGTTCATATAGGGGGTATATTTCCA---ATTTTATTTTTAGGCCAATCTTTG---GGGGTTGCTTCTTCTATATACATAATAGTAGGACACGGGGTGGTCTCTTATATTCTATTTTACCTTGTCACTTTGTGTTATGAGCTGTCTTATAATCGTAGATTTAGGTTTAATAAAAGT------------ATTGAATCAGAGTCTAAAGGTTTTGCTATAATAATGGTATTT---------TTCATATTTCTCAATTTAGGTGTCCCCCCATTAATTAAT---TTTTTAAGGGAATTGATTTTTTGTTCAAACTTA---ATTCTT------TTAAGATTTTTTGGAGTGACTTTTTTTGGT---TTGCTGATATTCTCTTCTGTTATTTTT------ACAATACTATTGATC---------------------------------------ACTAAAATGCTTTTCGGA------AAA------------AAGAGTTTTTTT---GGATTTTCTAAG------ATT---AATTTACGCCTTGAT---------------------------------------TTTGAGTTCTTC---TTTATTTTTTCGTCCATT------ATTTTTTTTCCT---------CTTTTGTTTTACTTT------------------------------------------------------------------------------------------------------
>Histiostoma_blomquisti
---------------------------------ATACTATTATTTTTAGTATTTCTTTCTTCTTTATTTATTTTGTTAGATTTTATATTTTTATTTTTC---TTT---------ACGATTTTTTTGTTT---------------TATATTATTTTT------------------------TTTTTTAAT---ACTGGT------------------------------------TTTTTTGATGGTTTGTTCTTTGTCGATTTT---GTTAGACTTTCT------CTAATATTTATTAGACTTTGGATTTTTTTT---ATTTCCTTTTTCTCTATAGAG---TTGTCTTTCTTAGGT---------------------TTATTCTTA---TTTTGT------------------------TTTATATTATTTTTT------------ATTATT---------------------------------------------------------------------------------------------------------------------------TTTAGT---------------TTTCTT---------AGGATTAGCTTTTTTCTTTTCTATGTATCTTTT---GAGTTGGTTTTTTTGTTTTTGTTTTTTTAT------------------CTTTTGAGTTTAGGTAGTTCCCTTGAGCGTATTCAAGCTTCTTTTTATATGTTTTTTTATACTTTA---TTTTTTTCCTTTCCTTTCCTTTTTTTT------ATTTTAGACTAT---------------------------ACGTCTCTTTTTTCTGATTTTTTTCTATTTTATGGATACTCTTATTATTCTTAT---------------------------------------------TTT---TTTTGATTGTTTATGTTT------------------------CTTGTTTTTATGGTTAAACTACCGGTTTTTGGGCTTCATTCTTGATTATTAAAGGCTCACGTAGAGGCCCCTGTGTCTGGTTCTATG---ATCTTAGCTGGGGTGATATTAAAGCTTGGGGGGTATGGAATTATTCGGTTTTTATCTTTAGTTAATGATTATACTTCTTTTTCTTTACTT---CTCTTTACTTTTTTTTTCTACGTGGGCTTATTA------GGTAGCTTATTTATTTCTATT---------------TTGTGTTTTCGTCAGATAGACTTAAAGATAGCAATTGCGTATTCTTCTATTGTACACATAAGTATTATATTTCTG---GGTGTTTTGAGGTTAACTCTCTAT---GGGTGATTAGGTGGTATCCTTATAATGGTTTGCCATGGGTTTATTTCTCCTCTTATATTTTTTTTAATAGGAAAAGCCTATTCTGTGTTAGGCTCTCGTTCCATTCTCTTATTAAAGGGG------------TTTTTATTTATTAGTTCTAGATTTTGTATTTTTTGGTTTGTT---------TCTTGTGCTTTAAATCTAGGATTGCCTCCCTTTATGTCT---TTTTTTTCTGAAATTTATATTATTGGTTCTATGGGTAGA---------TTTTCTTTTTTTGAGTGGTTG---TTATTATTTTTTATTTGTCTATTTACTGGAATTTAT------TGTATTTATTTATTT---------------------------------------ATTTCTATGGTCCATGGC------TCCTTTCCT---TATTACTCA---GTTTTCTTTTTGTCTTGT---TTAGAC---------------------------------------------------------TTTTTAGTTATATTTTCTTTATCTTTTTTTGTCCTTTTTTATCCCTTATTT---------TTTTTTATTGTTTAT------------------------------------------------------------------------------------------------------
>Heterometrus_longimanus
---------------------------ATTATAATAATCCTATTTTTTAGAGTAATAACCTTA------------------AAAAATTGAGAAATACTAACAATT---------TCACTATTTATTATAACT------------TTTATTAACCTA---CTATATATTTTCAAAACC---------TTCCATTTTGAA------------------------------------CTTCCAAGAAATTTATTATTAAATGAAACT---ATAAGAGACTCT------CTTACACTCCTAACATTCTGAATCTGCTCG---CTAATATTAATTACAAATATT---ATCTTAAACAAAAGCCATCTAAATAATAAAGAATTCGCGCTTATA---GTTTTA------------------------ACCTTAAGATTATTT------------TTATTC---------------------------------------------------------------------------------------------------------------------------ATAAGA---------------TTTAAA---------AGAACAGACCTAATTTTATTTTTCATCTCCTTT---GAAACAGTTATTTTACCAACCCTTCTATTA------------------ATTGTAGGTTGAGGAGCTCAACCTGAACGAATTCAGGCTGGTATTTACTTAATTTTTTACACCCTT---GGAGCATCCCTACCTTTACTTTTAGCT------TTCATA---------------------------------------------------TATATGAAA---------ACACTATATGGAACTATAATATTTCCATTAATATGATTTGAAAGTAAAATCATGCTTCCTACTTTA---TGAGCTTTAATCTTTCTT------------------------ATAGCCTTTCTAGTTAAACTTCCGATGTTCATAGTTCATTTATGACTACCTAAAGCCCACGTTGAAGCCCCAGTAGCCGGTTCAATA---ATCCTTGCCGCAATTTTATTAAAATTAGGTGGGTATGGAATTCTTCGTATAATCCCACTAATAATTCCACAAATA---CTATCCTTTTCC---------AGAATTATAATTAGCATAGGTTTAATA------GGGGCCCTTGCCACTAGAATT---------------ATTTGCCTCATTCAAAACGATATAAAATCCTTAGTGGCCTATTCTTCCGTATGCCATATAGGGACAACCTTAGCA---GGTATCTTCACCCAATCAAGCTGG---GGAATATGGGGCTCTCTTTCTATAATAATTTCCCACGGGCTATGCTCTTCAGCCCTATTCTGTTTAGTAAATATAATATATGAACGCTCTGCTTCTCGTAGAATGCTAATTTCCCGAGGA------------ATATTATCCCTTTACCCTTCTTTTATATTATGATGATTTTTA---------ATTAGAGTTAACAATATAGCTGCTCCCCCCTCTATAAAT---TTATTAAGAGAAATCCCTATTATAATCTCACTAATTTCC---------TGGAGAAAAATTAACCTAATT---CCAATCGGCACAACCATTTTCCTTTCAGCCCTTTAC------TCTTTAATGTTATTT---------------------------------------TCAATCCCAAACCATGGT------AAAAAATGA---ACAACACTATCCTCTAGACTACCTACTACA---CGAGAA---------------------------------------------------------ATCCTTATTTTAATTCTTCATTGACTCCCATTAAATATCCTTATTATTAAAATAGATCTATGGATAAATTGAACT------------------------------------------------------------------------------------------------------
>Hermanniella_granulata
---------------------------------------------------------------------------------------------------ATGATG---------ATGTGTTTTTGGGCA---------------TTATTTTTTTTG------------------------GTGGGGGGGTTAAGATTT------------------------------------GGGTATGAGGGGGATTTCTTTGTTGATGGA---ATATCGTTTGTC------TTAGTATACTTAAGAGTTTCAATTTTTAGT---TTTATAGTTTTTTCAAGGATG---GGATATTTCTTTGGGGAGAATGGGTGGTACGGATTTGTCTTTTTG---GTGGGG------------------------GGAATTTTAGTGATA------------TTGTTG---------------------------------------------------------------------------------------------------------------------------GTGTGT---------------TTTTTC---------TGTTTCAGGATTCTTTTTTTCTATTTTTGTTTT---GAGTTTGTTTTTGTTCTAATGTTTATCTTT------------------ATTGTAGGTTGGGGGTATAGACCGGAGCGCCTGCAGGCGTCTTTTTACATGGTTTTTTATACTCTA---GTGGTTTCTTTTCCTTTCTTAGTACTT------GTTGCA---------------------------------GCA------GGTTCCTTGGGAGGAGGAGGGAGTTTCCTGGGATTTTTTTCTTGA---------------------------------------GGGTTGTAT---TGGTGGTTTTTTATTTTT------------------------TTTGTTTTTTTGGTGAAACTGCCAGTGTTTGGTGTTCATTTATGGTTGCCGAAGGCTCATGTAGAGGCGCCGGTGGCGGGTTCAATA---GTTCTTGCTGGGGTTTTACTTAAATTAGGGGGGTATGGCTTTATGCGGATGAGGGGAAGCGTCCAGAGGTTTTTGTCAGTT------------AGGAGGGGATTTCTATATTCTTTAGGTTTAGTT------GGAAGAGTTTTGAGGTGTTTG---------------TTGTGCTTGCGTCAAGTGGATCTAAAAGCGTTTGTGGCATACTCGTCTGTAGTTCACATGGGGTTACTACTAAGG---GGGGTTTACAGCTACGTTGAATTA---GGGGGAAGGGGAGCCGTTTTTATGATAGTAGGGCATGGATTCTGCTCTTCTTGTCTGTTTTATGTTTTGTATGTGTTTTATGAACGGTTTTATACGCGTAGGATGCTTTTGGTGAAGGGT------------TTAATGTATCTTATACCCTTAGGAGGTTTAGTAATGTTTTTT---------TTTTCTGTTTTGAACATGGGGATCCCCCCTTCTTTGCCT---TTTTTTGCTGAAGTTTCATTGGTGGTGTCCTTTGGGGGA---------ACAAGGGTGTTTTCTTTTTGG---TGGGGAAGGTTGGTTTTATTTTTGTCTGGGTGCTAT------AGGATCTATCTGTAT---------------------------------------TCTAGTTTATACCACGGG------TCTCCTTTA---TTTGAGGGG---GGTTTAATAGTAACTATA---CGGGAG---------------------------------------------------------TATGTGGTTTTTCTGGGACACACAGTTCCTTTGTTTGTGATATGCCTTTTTGTGGGGGTTTGGTTTTACTGATTGGGTAGTTTAGGTAGGAATAAGTGGTTGTGG------------------------------------------------------------------------
>HEN32
---------------------------------------------ATGATTAGTATCTTTTCTTGTTTTACT---------------TTTTTTATATTTTCTAGT---------------------------------------------------------------------------------AAAAGCTATTTC------------------------------------TTTTTGTTTGATATGATCTGCTTAGATTCT---ATGAGACTCTTT------ATAATTATAATTTTTCCTTTAATCTTCATA---ATTCTTTGCTCC------TGCTTGTTC---CCATTTTCTAATAATTTAGAAATTTTTACTTACAAAATT---TTTTTT------TTT---------------TTTCTTTTTTTTTTT------------CTTTCT---------------------------------------------------------------------------------------------------------------------------TTTTGT---------------TTTTCT---------TTTTGAAGTCCATTTCTTTTTTTATTATTTGTA---GAGATAAGTGTGATTCTTATAATATATCTC------------------CTCTTAAATTTCTCTAAAGATATTGATAAAATTTCTTCTGTCTTGTTTATATTTTTCTTTAATATC---TTTGGTTCTATTCCTTTTATATTT---------------TTTAGATTAAAA------------------------TTT---GCGTCTAATAACCTTTTGTGAGTTTCTCCTGATATA------ATT------------------------TTTTTT------AGA---AGAATT---TTTATATTTTTTTGTTTT------------------CTTTTGTTA---CTTATTTCGAAACTTCCGGTTTTCAATTTCCATTTTTGGTTAACTAAAGCACATGTTAGAGCTTTTGGGTCAGGTTCAATT---ATTTTAGCTAGTCTTATACTTAAAATTGGTTCTATAGGTTTATTAAAATGATCTTTTATCTTCATT------CCT---ATTTTTCTC---CCTTTCTTCAATATCCTAGTAAGTTATTCCTTATTT------TTTATGGTTACTTTTTTATTG---------------TTAATGAATCGTTTTTTTGATTTAAAATACTTAGTAGCTTGTTCGTCAATTACTCATATAAGTTTAACATTTATT---TTTTTTCTCTATATATCTTTTACT---AGTATTTTTTCTTCCGTCTTAATAATAGTGGGGCATGGAGTAGTTTCTTGTTGTCTTTTCTATATAGTTACCCTACTCTATGAAATAAGAATCAATCGATCTTTGCCCTCTAATAAAAGT------------TTAGAATCTATTTTTGGGGTTATTTGCATATTTTTCTTCTTA---------TGATTCTTACTTAATTTAGGATTCCCTCCTTTTTTAAGC---TTCTGAAGAGAATTTTATTTT------TGTTGT---GTTCTAATTATAGTAAGAAAACTAAGAGTTTTTCTCTACCTT---TTAGTTTTGATACTATCAGGGTTGTTC------TTCATTAGGTGTATG---------------------------------------CTGAATTTTTTGTTTACT------AAA------------AATTTAAGATTT------TTGAATTTG---------------------AGATCA---------------------------------------TTTTGTTTTAAT---TATATTCAACTAACTTTT------TCTTTTATCATT---------TTTTCTTTTCTAATTTTATATATTTTTTGCTATTTTAGT------------------------------------------------------------------------------
>HEN23
---------------------------------------------ATGACCACTTTGTTTTCTAGTTTTTTG---------------TTTTTCCTCTTTTCACAT---------------------------------------------------------------------------------ATA------TTT------------------------------------TTTAATTTTTCGTTTGTTTTTGAGTTCTCTCCAGCCAGGCTAATG------ATGCTAATAGTTTTCCCTTTGGTTGCTGGA---TATGTGTGGAGG------GCTAATTTT---AATTTCTCTAATATTTTGGAAATAAAAACTTATAAAACA---ATTTTT------TTT---------------TTTTTTTTTTTTTTC------------CTTCTG---------------------------------------------------------------------------------------------------------------------------CTATGT---------------TTTAGG---------GGGAAAGATTCTTTTTTCTTTCTTTTAAGGTTA---GAGATATGTGTTTGTTTCATGATCTATTTT------------------TTATTAAATTTTTCAAAAGATTCAGATAAGACTTCTTCAGTAGTTTTTATGTTTATTACAAATATT---CTTGGTTCTATTCCCTTTATGTTA---------------TTTTGT------------------------------TTG---AGGGCTAGGAATACAATTTCCAACATAATTTTCACT------ACA------------------------TATTTT------TCT---AATTTG---ACTTTATTCTTATGTTTC------------------TCCTTGATT---CTGGTCTCTAAACTACCCCTTTTCTTTTTCCATTTCTGGCTTACTAAGGCTCATGTTAGGGCCTCTGGTTCCGGTTCTGTT---ATTCTGGCTAGACTTATACTTAAAATTGGAAGGATAGGTCTATTGAAATGGGGTTCATTTTTCAGA------TTT---TTTCTTTTG---GGTTATTTAAGGTATATCAACCTTCTAAGAGTTATC------TCTAGGTGTATTCTTTTAGTT---------------GTTATAAATCGACTTTTCGATTTAAAGTATCTTGTAGCTTGCTCATCTGTGGTTCACATGTCTCTAATTTTCCCC---TTTTTATTTATAGGTACCGCCAGT---TTTTACTTCTCTTCTGTTCTTATAATAGTTGGTCACGGAGTCGTTTCGTGCGTAGTTTTCTTCTTGGTTTCAGTTTTGTATGAGTTTAGACTCAGTCGATCTATTAGTTCTGGTAAAAGA------------ACTGAATCCTTTTCTCCTATTTTTTGTATGATTCTCTTTTTT---------TGATTTTTGATGAATTTAGGATTTCCCCCCTTTATTAGA---TTTTTGAGAGAATTATATTTTTTTTTTTGTTGT---TTTTTG------GTTGGAGTTTTACCCTCAATCTTCTTCTTT---TTGGTTCTAATACTTTCTGGTCTTTTT------TTTGTGTCAATCTGC---------------------------------------TTAAGATTTATCTTTAGA------AAA------------AAAAACTCTTAC------ATCAGGTCT---------------------GGTCCT---------------------------------------CTTTCTTTTCCT---TATTGTTACCCTATTGGA------TCGGGGTTTTTT---------CTTTTATTTATGGCAAGATTCTTG---------------------------------------------------------------------------------------------
>HEN13_MT2
------------------------------ATTAAAATTTTTTTAATGATCACTCTATTTTCTAGGTTTTTA---------------TTTTTTCTTCTCAGGCAT---------------------------------------------------------------------------------ATA------TTT------------------------------------TTTAATTCTTCTCTTGCTTTTGACTTTACACCTGCCAGATTAATG------ATGCTCATGGTTTTCCCTCTGGTTGCCGGG---TACGTATGGAGT------GCCAATTTC---AATTTTTCTAACATTTTAGAAATAAAAATTTATAAAACA---ATTTTT------TTT---------------TTTTTTTTTTTTTTT------------CTGATA---------------------------------------------------------------------------------------------------------------------------CTATGT---------------TTTAGA---------GGCAAAGATTCTTTCCTTTTTCTGTTAAGGTTA---GAAATATGTGTTTGTTTAATAATTTATTTT------------------TTATTAAACTTCTCTAAAGATTCGGATAAAACTTCTTCAGTAGTCTTCATGTTTATTATGAATATC---TTAGGTTCAATCCCCTTTATGTTA---------------TTTTGT------------------------------AGT---AGGGCCAGTAATACAATTTCTAATTCAATCTTTAGC------TCA------------------------TTCTTC------TCA---AATTTC---ACAATATTCTTAGCCTTT------------------TCCTTGATT---CTAGTTTCTAAACTTCCTTTATTTTTCTTTCATTTCTGGCTGACCAAAGCCCATGTGAGGGCTTCTGGCTCAGGCTCCGTT---ATTCTAGCAAGACTTATGCTTAAAATTGGGAGGATAGGGTTATTAAAATGGGGTTCATTTTTTAGA------TTT---CTTCTGGTG---AGATTTCTGGGTTATATTAACTTTCTTAGGGTTTTT------TCCAGTTGTATCCTCTTAGTA---------------GTGATAAATCGACTTTTCGATCTGAAGTACCTTGTAGCTTGCTCTTCAGTGGTTCATATGTCTTTGATCTTTCCC---TTCTTAATTCTGGGTTCCCCTAGT---TTTTACTCTTCCTCGATCCTCATAATAGTAGGTCATGGAATTATTTCATGTGTGGTCTTTTTTCTGGTTTCTGTATTGTACGAGTTTAGGCTTAGGCGATCAATTAATTCCGGCAAAAGG------------ACTGAATCTCTTTCTCCCATTTTCTGTTTGATCCTCTTCTTT---------TGGTTTTTGATGAATTTGGGATTTCCTCCTTTTATCAGT---TTTATGAGCGAATTATATTTTTTTTTCTGTTGC---TTTCTA------GTGGGGGTCTTCCCTTCAATTTTTTTTTTC---GTGGTTTTGATACTCTCTGGGATTTTT------TTTGTCTCTATCTGT---------------------------------------TTAAGATTTATTTTCAGG------AAA------------AAAAATTCTTAC------ATTAGATCT---------------------GGTCCT---------------------------------------CTCTCGTTCCCG---TATTGTTACCCTATTGGT------TCCATCGCTTTT---------CTGTTGGTAATAGTAAGATTTCTG---------------------------------------------------------------------------------------------
>Hemiscolocenus_sp.nov._Z394
---------------------------------ATGAAACTTTTAATGATATGGTTCAGC---CTCTACAGATTG------------TTTCTTTTTTTTAATGTA---------------------------------------------------------------------------------AAAGATTTTTAC------------------------------------TTTTTTAATTGTTCTATTAAGGCACAGTTG---GACTCGATATTT------ATAGTTTCTATTATTCCAATAGTAATCATT---TTGATGTACTTA------TTTCATTTC---TTTAGAGCTAAAATAAGAAGAAAAAAGTTTTTTAAAATA---TTCTTT------TTG---------------GCTTTGATTTTTAGA------------GTTTCT---------------------------------------------------------------------------------------------------------------------------ATAACA---------------TTTTTG---------GTTTATAATTCTTTTCTTTTTCTGGTTTTTTTA---GAAATAACTGTCCTTCCCATAAGACTTATA------------------ATTATTTATTTATCTAAAGATAAAGATAAAATATCTTCAGTATTATTTATAATATTTATCAATTTG---TTTGGTTCCTTACCTTTCATTATT---------------TTCGCTAGTTCTAACCTTACTAAAAATTATTTCTTAGAGGGAGGGGGTTCGTTTCATATGGTTTCTTATCAA---------------------------------------------------------AATTAT---TTCATTTGATTTTCTTTT------------------GTATTAATA---CTTTTATCTAAGTTGCCTATTTTTCTCTTACACTTTTGGTTGACTAAAGCACACGTCTCAGCTTCTGGCTACTGTTCCATA---ATTCTAGCTAGAATCATACTCAAGCTTGGTGCTTTCGGTTTATTTAAGTTTTCTGATCTATTTTTT------AAA---CTCTCTTTA---AAGTTTAACAGAGCAATCATCTCTTTATCTACCTTT------TCTACTCTTATTATGCCTCTT---------------TTAATGATTCGATTCTTAGATATTAAGAATCTCATTGCCTGCTCTTCCATCGTACACATAGCTTTAATTAGAATT---TTAGTTCTTAGAGGATTCCCAATT---GGAGTTTACTCTAGCCTGTCGATAATAGTTGGGCATGGCTTGATTTCATTTTTTTTGTTTTTTTTGATTACTTTAATTTATGAAACTTCACTTAACCGATCCAGAGTGTGAAATAAATCT------------ACAGAGTCCACTTTTAAGATATTTACCATAATTATAGTTATC---------TTCTCTTTTTTAAATTTAGGTGTGCCTCCCTTTATCAGA---TTTTTAAGGGAGCTTTATTCTTTGTTAGCTTTG---GTTAAT------GTTAGACTGGTCTCTTCAATTCTATTCTCT---GTGAGAATATTTATTTCTATTTTCTTC------GTTATGATGTTATTA---------------------------------------ACTAACATTTTATTTGGT------AAG------------AAAGTTCTAATT---TCTCAAGTTTCA------CTT---CCAGGGTCTTTAATT---------------------------------------CTTTTATCAATC---ATATTTTTAGCTTCTATT------TTAAATATTACT---------GTTATAATT------------------------------------------------------------------------------------------------------------
>HC3_20190110
---------------------------------------------ATGGTTACTTTTTCCTCTTTCTTCTTACTTTTT---------CTTTTTAGTATAAATTTA---------------------------------------------------------------------------------AAAGACTTTTCT------------------------------------TTTTTAAATAGAAATTTTTGTCTGGACTCT---TTTTCCTCGCTT------CTTGTTCTAGTCATCCCCTTCTTCTTAGTT---TTGCTCTATAAATCTTTATTTTGCTTT---------------TTCAAAGAAGAAAAAATCATTTCCTTT---CTTTTT------ATT---------------TTGATTTGCTTTCTG------------TTAGCT---------------------------------------------------------------------------------------------------------------------------TCTTTG---------------TTCACT---------TGTGCCAATCTTCTTTATTTTTTGTTCTTATTA---GAAAGAACGGTCTATATTATACTAACTTGT------------------ATCTTGTTACTGTCAAAAGATTTGGACAAATTTGGATCAGTATTCTTTATATTTCTTATTAATATT---TTTGGTTCTCTGCCGTTTATCTTT---------------TACTGTTGTAGCATAGAATCTCTTCGCTGCGACAATCTTATTTGAGATTTTGTATCCAGCAGT------------------------------------------------------------TCCCTAGATTGA---TTTTTATATATGAGGGCA------------------ATTCTTATA---CTCAGATCTAAGCTTCCTATTTTTATTACACATTTTTGGCTCACTAAAGCTCATGTCACCTCATCTGGATGTTGTTCCATA---ATTTTAGCCGGTTTAATGCTTAAAATAGGCAGAATAGGAATATTTAAAGCCTCTAAGTCTCTTCAC------ATT---TTAAGGACT---AGAATAGGTCCTTTTTTAAGCTCTATTTCTTGCATC------TCATGTGTTTTTCTCTGTTTT---------------ATTATGTTGCGGTTTCTAGATGTGAAACACTTGATTGCCTGCTCATCTATTTTACATATATCGATGTCTTTATTT---CTTACTCTCCTAGGTGCCCGAATA---GGGGTTTCCTCAAGATTTTTTATGGGGTGTGGGCACGGTTTAATTTCTTGTTTTCTTTTCTTTTTAGTAACCGTTCTCTATGAGCTAAGTCATAACCGCAGTATAGATTTTTTAAAATCT------------ATGGACTGTCTGAGGGGTTCCTATTCTATAATTTTCTATATT---------TTTATTCTCTCAAATCTAGGAGTGCCCCCTTTAATCAAC---TTCTTAAGAGAAGTTTATAGGTGTTCTTCCTTT---ATCGTT------TTTTCTCCTTTTTACTGGTTTCCCTTAGTG---ATCTGCCTCTTCTCTTCTCTAGTTTTT------ACCATCTTCTTTATA---------------------------------------ATCAAAAGAAGATTTGGG------TCT------------AAACAATATTTA------ATAAGAGGT---TTATTT---AATTCGGATTATTTA---------------------------------------TTATATTCTTAT---TATTTCTTGGGTTGACTTTCACTTCTTATTCTTCTTGCTTCT------------------------------------------------------------------------------------------------------------------------
>Haemaphysalis_bancrofti
------------------------TTGATTTTGATGAATTTATCAATTGTATGTATATTTGTATGGTTG------------TGTCAATTCCAAATAATAATTAGG---------ATAATTTTTATATTT---------------TTTTTTAGATTT---TTATTATATTTTAATAGA---------GTTAATATAATT------------------------------------TCATCAATT------TTTGGAATTGATTTA---ATAAGTTTTATA------CTTATTTTATTAACTATTTGAATTTCATTT---TTAATGTTGATGGCAAGTGTA---AAAACAGGGATAAGAAGTAATAAA------AACTTTGTTTTTTAT---TTAAGA------------------------TTAATAACATTTTTA------------CTGGTC---------------------------------------------------------------------------------------------------------------------------AATTGC---------------TTTATA---------GTAATAAATTTGTTACTTTTCTATTTTTTATTT---GAATCAGTGTTATTTCCTATTATTATAATA------------------ATTTTTGGCTGAGGAACCCAGCCTGAACGTCTTCAGGCTGGATTCTATATATTAATATATACTTTA---TTTGGTTCTTTACCATTATTATTAATA------ATTTTAATCTTT---------------------------------AAATCT---AAATCATTAATA---------TATCCTTTTATTGAATAT---TTTTATATG------------GAG------------ATTGGAATT---TTTTTTTTCCTAATGATA------------------------CTGGGATTTTTAGTAAAAATCCCAGTATTTTTTTTTCATTTATGATTACCTAAGGCCCATGTTGAAGCCCCAATTTCTGGTTCTATG---ATTTTAGCTGCAGTTTTATTAAAGCTAGGAATTTATGGGATTTATCGTTTTAAAAATTTTTATTTCAATGAATTA---ATAAATTTGAAT---------TATTTATTAATGGTATTATCTTTATGA------GGAAGAGTTTTAGTAAGAATT---------------TACTGCTTATTTCAAGTAGACATCAAATCATTGATTGCTTATTCCTCTGTATGTCATATAGGAATTGTTTTTTCT---GGTTCTATTAATTTTTTGTTTTTG---GGTTCTTATGGTTCTTTATTATTAATAATTGGACATGGAATTTGCAGTTCAGGCTTATTTTGTTTAGCTAACTTAGCTTATGAGCGATTCTTTACACGTAGAATTATTATAATTAAAGGA------------ATAATAAAAATTTTCCCTTCTTTAACCTTTTTTTGATTTATA---------TTTTCAATTTTTAATATATCAGCTCCTTTAACTATAAAT---CTAATTGGGGAATGATTTTTATGTATAAGAGTTATAAAA---------TGAAGTTTATTTTTTATTTTT---CCATGTATAATATTAATTTTTATAAGAGCTTGTTAT------TCAATATTTATATAT---------------------------------------AGATATCTAAATCATGGA------GATGGTTGA---TTAATATGAAGAGCTAAATCAATTTCAGTT---TTAGAA---------------------------------------------------------TACAATTTAATAATATTACATTTAATTCCTATAATAATATGGTTTATAAAAATAACTTTTTTTTTTAAGTGAATT------------------------------------------------------------------------------------------------------
>Habronattus_oregonensis
------------------ATAAAAATAATTATAGTTCTATCT------------TTCACTATTATTATAATATTTATCAAAACAAATCTCATTTCTGTATCTATTATT---ATTATATCAATTATATCTTTAATAATATTAACATTTAATTCCAAA------------------------------------TCAATT------------------------------------TTCATAAATTCATTAATAATAATGGATCCA---CTATCAATTCTT------ATAGTCTTACTTTCTTTAATTAGAGTAATT---CTAATTATTCTATCATCAAAT------------------------ATATTAACATTAATCACACCAACA---ATCATC------------------------CCTATTATATTAATT------------CTAATT---------------------------------------------------------------------------------------------------------------------------ACTACT---------------TTTTCA---------TCTAAAAATATTTTAATATTCTACATCTTTTTT---GAACTAGTATTAATTCCCACTATATTACTT------------------ATTACAATAAATGGAAAGCAACCAGAACGATTACAAGCCAGAATCTACTTAATTATATATACAATC---GTAGCATCCCTTCCTCTCTTAATAATA------ATTATCTTTTTT---------------------------AATCCATTTAACTCTTTTCCACTTCTAAATATTACATTATTTACATATTCATCA------------------------------------------------------ATCATATTTATTATA------------------------ATAGCATTCCTAGTTAAAATACCAATATTTTTAACACATCTATGATTACCAAAAGCTCATGTAGAAGCTCCATTAGAGGGCTCAATA---ATTCTAGCAGCAGTTCTATTAAAATTAGGTGGATATGGTATCATCCGTTTCATTCCTTTATGTTTAAATTCCATT---AATAGGATCAAT---------ATATGAGTTGTCAGAATTAGATTAATA------GGAGCTACCATAACCAGAATA---------------AATTGTATTCGACAGAAAGATTTAAAATCCCTAATTGCCTACTCCTCTGTAGCTCATATAGGTTTTGTTCTTACT---GGCCTATTTACATTATATTCAATA---GGTATAAACGGAGCTATCCTAATAATAATTGCTCATGGATTATCTTCTTCAGCTCTCTTTCTTTTAGTAAATGACCTCTATTTCAAATATCATACACGAAACATTTTATTATTTAAAGGT------------CTATTTACAGTAATACCTAATATTACATTCTGATGATTTATA---------TTTATAGCACTAAATATCTCAGCTCCCCCCACAATCAAT---ACCTTTAGAGAAATTATAATAATATCTAGCCTAATCTCA---------TGAAACAATAATACCATTATT---ATAATTTTTATAATATCTATCATAACAGCATCATTT------TCATTAATAATATTT---------------------------------------ATTAATATTATTCATAAT------AAAACAGAA---CTAATATAT---TCAAACAGTACACAACAA---AAAATT---------------------------------------------------------TTCTTATCTCTATTTATTCATATAATTCCATCTATCCTACTTATTACAAAAATAGAATTCCTAATCAATTAT---------------------------------------------------------------------------------------------------------
>Grandiscapitis_camelliae_YN453
------------------------------------------------ATGTTTAGAATCCTATTTCTTATT---------------ATTTTTTTTTGGTTTTTT---------------------------------------------------------------------------------AAGTCTTTTTCT------------------------------------TTTATTTCAGATTACTTTTTTTTTTTTATA---GATTCTAAGTTT------TTGATTTTTTCTATTATTGTTACTTTTGTTATTTTATCTTCTCTTGAATTTGTTAATTGGTTTTATAGTGAGAATATTCTTAATCTATTTTTGTTTACTTTTATTAATTTT------TTT---------------ATGGTTAATATTATT---------------------------------------------------------------------------------------------------------------------------------------------TATTGT---------------TTTAAT------------------ATTTTTTATTTTTTTATATTTGTG---GAGATGTCTATTATTCCAATTTCCTTTCTG------------------ATTTATAATTGGTCTAAGGATTCAGATAAACTTTCTTCAGTGTTGTTGCTTGTTTTGATAAATTCC---TTTTCGTCTGTTCCTTTTATGATT---------------TTTTTGTATAAT------------------------------GTTGACTTTTTTTATTACTCTTATTTTATTTTTTTT---------------------------------CCTTTTGAGTTTTGTTCATCTATT---TTCTTATTTATTATTTTC------------------TCTATGCTA---ATTTTATTTAAGATACCATTTTTTTTTTATCATTTCTGACTTTCTAAAGCTCATGTTAGTTCTTCTGGGTTTAATTCTATT---GTATTGGCTTCACTCCTTATTAAAATTAGTACTTCAGGGTTGATTAATTTTTCTAAACCATTTATT------AAT---TTATTTTAT---AATTTTATTGAATTTTTTTTCCTTTTTTCTTCTATT------TCTTGTTTTTTTATTAGAATT---------------ATTTTCTTTCGTATTATAGATTTGAAATTGTATTTAGCTCTCTCCTCTGTTTCTCATATGTGTAGTTCTTTTCCT---TTTATTATGAGTTCTGGTTATTTT---CTTTTTGTTTCATCTGTAATTGTTTTTGTTTCTCATTCTTTTACTTCAGGTATTGGTTTTTTTATTATTTCTAAGATTTATGAGTCTAATAATAGTCGTTCTATGATTTTTTTAAAATCT------------AAAGAATCTTGGTCTAAGATCACTTTTTTTGTTTTTTTGTTT---------TGTATTTTTCTTAATATAGGTATTCCTCCTTTTTGTTCT---TTTATTTTTGAGATTTTTTCCTTTTGTGGATAC---TTGCAT------TTTTTTTTTGTCCCTCTTTTATTTTTTTCT---TTTTTTATGATTCTGAGTTGTCTATTT------TTAATTTCTTTAGTTCGTATTATGTCTTCTAGAAGTAAATTTAATTTAGTTTCTTCTAAGATTTTATTTAAA------AAA------------AATGTTATATTG---------------------------------------------------------------------------------ATTTTATATGTTAATTTAATTTATTTATTCTTG---------------------------TTTATTTTTTATAGT------------------------------------------------------------------------------------------------------
>Gaeolaelaps_aculeifer
---------------------------ATGATAGAATTATTTTTTTTAAGTTGTTTAGTAATAATAAGT------------TTTTGGTTTAATGAGATTATTTTA---------ATTTTAGGGTTAAGAGTA------------GTTATAGTGATATACTTTTTAAAATTGAATTAT---------TTCACATTATTT------------------------------------TATATAATTGGAACGGTTATAATAGATGAA---ATTGGAGGTATT------TTAGTGATTTTAAGTATTTTTATTGTAATT---TTGATACAAATTTCTTTTGTT---AATATAAATTTTTTTGAAAAAAAA------TTATATTTTTTTTTA---AGAATT------------------------ATTTTATTAATATTT------------TTAATT---------------------------------------------------------------------------------------------------------------------------TTTTGT---------------TTTCTT---------TCAGTTAATTTAATAATATTTTATATTTTTTTT---GAAATTGTTTTAATCCCTATTATTATAATA------------------ATTTTTATTTGGGGTGGTCAGTATGAGCGCCTTCAAGCAGGTGTTTATATATTAATATATACTTTA---TTAGGTTCTTTACCTTTACTTTTTATA------TTAGTTTATGTT---------------------------------AATAATTACAAGAGTCTTTCACATTTTGTGTTTTTATACCAGAATTAT---GGGGATTCC------------AAA------------TTAAATAGT---ATATTTTTGTTTTTGTTA------------------------TTGGCTTTTTTGATTAAATTGCCGATATACGGGTTTCATTTATGGCTACCTAAGGCTCATGTTGAAGCTCCGGTTTTTGGGTCAATA---ATACTTGCTGGCGTATTACTAAAATTAGGAGGGTATGGACTTTATCGGGTAATTTTTTTATTAAATTGGGTAGAAATTTTTGATATAATT---------AGTTTAATTATATCAATTAGATTAGTA------GGTGCAGTTTATATTAGAGTT---------------TTATGTTTAACACAAATTGATTTAAAGATATTGGTTGCTTATTCGTCTGTTTGTCATATAAGTTTTGTTATTGGT---GGAATTTTTTCGGGGAATGTTTGA---GGGGAAAATGGTGCATTACTTATGATGATTAGTCATGGTCTTTGTTCAAGATCACTTTTTTGTTTAGCTAATTTTTTCTATGAGCGGTTTTTTGTTCGTAATATAATAATATTGAAAGGA------------ATAATAGTTTTATTTCCTTCTTTGACTTTTTGATGGTTTATA---------AGTTGTGTTTTTAATATGAGAGCTCCGCCCTCAATGAAT---TTAATAAGAGAAATTCTTTTAATAGGAGCAATAGTTAAA---------TGAAGAATATTATCAATTTCA---TTATTGATAATAATTTCTTTTTTAAGTGGGTTTTAT------TCTTTGTATTTGTAT---------------------------------------AGATTTTCTCAGCATGGA------AAAATCATT---TTTTTAAATAGAGTTAGAATAATTACTTTA---CGGGAA---------------------------------------------------------TTTAGATTAGTATCTTTCCATTTGTTTCCTTTAATTTGATATTTAATAAAGGCGGAATTATTTTATTTTAGT---------------------------------------------------------------------------------------------------------
>Fujianacarus_wisterianis_Z399
------------------------------------------------------------ATGTTTTGTTGTTTATGCTATTCTTCTCTTATCTTTTTTTTTTGT---------------------------------------------------------------------------------TCCTCTTTA---------------------------------------TATCTGAATTCTTTTTTTTCAATGAATTCA---GGTAATCTTCAT------TTGTTGATTTTGTTTCCTTTAGTTTTTTTG---TTGGTCAATACT------TGCTTCCAG---TCTTTTTTTAGTTATTTGGAATCTCTTTCTATGAAATTT---CTTTTA------------------------TTAATTGTAACTTTG------------GTAGGG---------------------------------------------------------------------------------------------------------------------------TTTTGC---------------TTTTCT---------TGTGATAACTCTTTCCTCTTCCTTTTAATGTTG---GAATCTTGTGTCTTTTTGATACTTTTTTCT------------------TTTATTTTATTCTCTAAGGATAAGGATAAGTTGACTGCAGTCTTCTTCATAATTACTTTCAATATT---TTGGGATCTCTTCCTTTTATCTTT---------------TATGTCTTTTTG---------------------------TTAGATGAATTTTTCTTGGAACAAGCTTTTTTGTTTTTT---TCACCT------------------------AATCTTTTAAAAAGTGTTTCTCTT---TGTATTTTTTGTTGTTTG------------------------ATG---TTTTTGACTAAAGTCCCTCTCTTTTTTTTTCACTTTTGATTAACTAAAGCTCATGTGAGAGGGTCGGGTTCTTGTTCCATA---ATTCTGGCTAGAATTATGTTGAAATTGGGTACTTGTGGTTTATATAACTTTGCTGGACTGTTTTATCTATCGTTT---TTGGGTTTA---------------AAGTTTTTATGTTGTAGTCTTTTG------GGTTGCCTGTTTTTTATCTTT---------------TGTATAATTCGTTTTGTGGATTTGAAGTTTTCTATTGCTTGTTCGTCAGTGGTTCATATAGCTTTCGTTCCATTT---TTGTGTTTAGAAAATCAGTTTCTT---TGTTGCTACTCTAGGGTATTGATGATAGTAGCCCATGGCTTTGTCTCTTTATTCTTGTTTTTTCTAGTGACTCTGATTTATGAAGGTAGACATAATCGTTCTTTTGATTTGAATAAAGCA------------CTTGGGGGTTTTAGCAAGTTTCTCTTAGGATTTTTTTCTGTT---------TTTATTTTTTTAAATTTAGGTGTACCTCCTTTTATAGGT---TTCTTTTGTGAATTTTTTTTTTGTTTTTTTCTT---CTCTCT------TATAGATATTTATGTTTATTTTTTTTCTGT---ACTGTCATGGTTTTAATAGTTATTTTT------ACTATGAATTTTTTG---------------------------------------ATCAAGCTCTCTTTTGGC------AAG------------AAAAATTTATTT---ATTATCAAAGAT------------------------------------------------------------------GTGGGGCCAAAATTTTTTTTTGATTGTTTTCTTTGTCTCTTTTTTCTTACTGTTTCAATGTTTTTT---------------------------------------------------------------------------------------------------------------
>Fujianacarus_wisterianis_HN237
------------------------------------------------------------------------------------------ATCTTTTTTTTTTGC---------------------------------------------------------------------------------TCCTCTATA---------------------------------------TATTTGAATTCTTTTTTTTCAATGAATTCA---GGTAATCTTCAT------TTGCTGATTTTGTTTCCTTTAGTTTTTTTG---TTGGTCAATACT------TGCTTCCAG---TCTTTTTTTAGTTATTTGGAATCTCTTTCTATGAAATTT---CTTTTA------------------------TTAATTGCAACTTTG------------GTAGGG---------------------------------------------------------------------------------------------------------------------------TTTTGC---------------TTTTCT---------TGTGATAACTCTTTCCTCTTCCTTTTAATGTTG---GAATCTTGTGTCTTTTTGATACTTTTTTCT------------------TTTATTTTATTCTCTAAGGATAAGGATAAATTGACTGCAGTCTTCTTCATAATTACTTTCAATATT---TTGGGATCTCTACCTTTTATATTT---------------TATGTTTTTTTG---------------------------TTAGATGAATTTTTCTTGGAACAAGCTTTTTTGTTTTTT---TCACCT------------------------AATCTTTTAAAAAGTGTTTCTCTT---TGTCTTTTTTGTTGTTTG------------------------ATG---TTTTTGACTAAAGTTCCTCTCTTTTTTTTTCACTTTTGATTAACTAAAGCTCATGTGAGAGGGTCAGGGTCTTGTTCCATA---ATTCTGGCTAGAATTATGTTGAAATTGGGTACTTGTGGCTTATATAATTTTGCTGGACTGTTCTATTTATCGTTT---TTGGGTTTA---------------AAGTTTTTATGTTGTAGTCTTTTG------GGTTGCCTGTTTTTTATCTTT---------------TGTATAATTCGTTTTGTGGATTTGAAGTTTTCTATTGCTTGTTCCTCAGTGGTTCATATAGCTTTCGTTCCATTT---TTGTGTTTAGAAAATCAGTTTCTT---TGTTGCTACTCTAGGGTACTGATGATGGTAGCCCATGGCTTTGTCTCTTTATTCTTGTTTTTTTTAGTGACTCTGATTTATGAAGGTAGGCATAATCGTTCTTTTGACTTGAATAAAGCA------------CTTGGGGGTTTTAGCAAGTTTCTCTTAGGATTTTTTTCTGTT---------TTTATTTTTTTAAATTTAGGTGTGCCTCCTTTTATAGGT---TTCTTTTGTGAATTTTTTTTTTGTTTTTTTCTT---CTCTCT------TATAGATATTTATGTTTATTTTTTTTCTGT---ACTGTCATGGTCTTAATAGTTATCTTT------ACTATGAATTTTTTG---------------------------------------ATCAAGCTCTCTTTTGGC------AAG------------AAAAATTTATTT---ATTATCAAAGAT------------------------------------------------------------------GTGGGGCCAAAATTTTTTTTTGATTGTTTTCTTTGTCTCTTTTTTCTTACTGTCTCAATGTTTTTT---------------------------------------------------------------------------------------------------------------
>Fujianacarus_wisterianis_CQ1
------------------------------------------------------------ATGTTTTGTTGTTTATGTTATTCTTCTCTTATCTTTTTTTTTTGT---------------------------------------------------------------------------------TCCTCTATA---------------------------------------TATTTGAATTCTTTTTTTTCAATGAATTCA---GGTAATCTTCAT------TTGTTGATTTTGTTTCCTTTAGTTTTTTTG---TTGGTCAATACT------TGCTTCCAT---TCTTTTTTTAGTCATTTGGAATCTCTTTCTATGAAATTT---CTTTTA------------------------TTAATTGTAACTTTG------------GTAGGG---------------------------------------------------------------------------------------------------------------------------TTTTGC---------------TTTTCT---------TGTGATAACTCTTTCCTCTTCCTTTTAATGTTG---GAATCTTGTGTCTTTTTGATACTTTTTTCT------------------TTTATTTTATTTTCTAAGGATAAGGATAAATTGACTGCAGTCTTCTTCATGATTATTTTCAATATT---TTGGGATCTCTTCCTTTTATCTTT---------------TATGTCTTTTTG---------------------------TTAGATGAATTTTTCTTGGAACAAGCTTTTTTGTTTTTT---TCACCT------------------------AATCTTTTAAAAAGTGTTTCTCTT---TGTATTTTTTGTTGTTTG------------------------ATG---TTTTTGATTAAAGTCCCTCTCTTTTTTTTTCACTTTTGGCTAACTAAAGCTCATGTGAGAGGGTCGGGGTCTTGTTCCATA---ATTCTGGCTAGAATTATGTTGAAATTGGGTACTTGTGGTTTATATAATTTTGCTGGGCTGTTCTATCTATCGTTT---TTGGGTTTA---------------AAGTTTTTATGTTGTAGTCTTTTG------GGTTGCCTGTTTTTTATCTTT---------------TGTATAATTCGTTTTGTGGATTTGAAGTTTTCTATTGCTTGTTCGTCAGTGGTTCATATAGCTTTCGTTCCATTT---TTGTGTTTAGAAAATCAGTTTCTT---TGTTGCTACTCTAGGGTATTGATGATAGTAGCCCATGGCTTTGTGTCTTTATTCTTGTTTTTTTTAGTGACTCTGATTTATGAAGGTAGGCATAATCGTTCTTTTGATTTGAATAAATCA------------CTTGGGGGTTTTAGTAAGTTTCTCTTAGGATTTTTTTCTGTT---------TTTATTTTTTTAAATTTAGGTGTGCCTCCCTTTATAGGT---TTCTTTTGTGAATTTTTTTTTTGTTTTTTTCTT---CTCTCT------TATAGATATTTATGTTTATTTTTTTTCTGT---ACTGTCATGGTTTTAATAGTTATTTTT------ACTATGAATTTTTTG---------------------------------------ATCAAGCTCTCTTTTGGC------AAG------------AAAAATTTATTT---ATTATCAAAGAT------------------------------------------------------------------GTGGGGCCAAAATTTTTTTTTGATTGTTTTCTTTGTCTCTTTTTTTTTACTGTTTCAATGTTTTTT---------------------------------------------------------------------------------------------------------------
>Fragariocoptes_setiger_CM
---------------------------ATGCCCAACATATACACCAAACTCTGTTGCACCATAACCTTAATA---------------TTTTACAACATATCAAAC---------------------------------------------------------------------------------AAGATAGAAAAT------------------------------------ATATTCAGGAGAATAATAATATCAAACCCC---AAAAGAACCCCA------CTAATATTGATAACTTCAATAATCATCTTA---ACATGCTCAATTAACCTAAAATCTAGG---TTGTACAGTGACAAGAAAGAAAAAAAAGAAGAAATAACT---CTTTAC------ATA---------------ATCATAAGTATCTTA------------TCTATT---------------------------------------------------------------------------------------------------------------------------TCAGTA---------------TTCACT---------TCAACTAAAACTCTATCATTCTTTATCCTTTTT---GAGATAACCATGATTCCAATAACATTTATC------------------TTATTATTCTTTTCAAAAGAAAAAGAAAAAGTAAAATCAATAATATTCATAATAGCAACCAACATA---ATATTTTCTATGCCATTCCTTCTA---------------TACATTACCAAA------------------------------TCTAAAATAATCTTATCAAGATCTAACTATGAAACAATTTATTTG------------------------ATAATGGAAATGAACTTAAGATAC---GTCAGATTCATAATTATA------------------TCAATAATA---CTAGTAACCAAATACCCATTAATATTTACTCACATATGACTACCAAAAGCCCATGTAGAAGCCAGAACCTCTGGCTCCATA---ATCCTAGCCGGAATCCTACTAAAATTAGGAACCATAGGAATAGAAAAAAACCTTTTATGCATAGAA------ATG---GCTACCAAA---AAAGTAGCAAGACTATATAAATCAGTATCCGTTCTA------AGTATAGTAATAGTAACTATT---------------ATAGCTATACGATCTATTGACCTAAAAAAAATAGCAGCAGTCTCATCAATTATACACATAGCCATAGTAATAGTA---AGATCAATATACATAAATACCTTG---AGTACAGAAAACTCAAAAATTTTAATAATCAGGCATGGTCTGATTTCTCCACTTATATTCCTTTCTATCGGTCTACTATACGAAAACAAGAAAGAACGTAGATGTCTAAGTAATAAAAGC------------CTAGAAAGGATAAGAAAAACTTACTCAATATGATGGTTCTTA---------ATCACAATATCTAATATAGGAATCCCACCTATATCCAAT---CTAATCTGCGAA------ATAGAAATCTTCTTCATAATAATA------TCAGAAGTATCCACCAATGTACCTGTAGTAGCATTAACTATAATCCTATCAAGAACAATA------ACAATAATATTAATT---------------------------------------ATAAAAATAAACTCAATA------AAAGAAACA---ATAAAACCATCCAACACTTCAAAAATAAGT---TCTATA---AAACTATCCATCTCT------------------------------------------------------AGATCTATACTAATAACAAGATCAATCACAGCAAAT---------CTATGATTT------------------------------------------------------------------------------------------------------------
>Euseius_nicholsi
------------------------------------ATATTAATGATATTGATATTTAGAGTATATTTATCTTTTTTTCAAAATTTGTTTTTTTTTTTAATATTAAAGGGTTTACTTGTTTGTTTAATTAAT------------TTTTTAATTTTTAAAATAATAACTTTAAATAGT------------------------------------------------------------------AATTATTTATTTCTTGATGGG---CTTAGTTATGGG------ATAATTTTATTATCTTATTTTATTATTTTA---TTTGTATTATTATATAGTTAT------------------AAAGATAAACTATATAAAAAAATGTTAATT---TATTAT------------------------TTTATGTTTATTTCT------------TTATAT---------------------------------------------------------------------------------------------------------------------------TTTTGT---------------TTTTCT---------GTTGATAATTTTTTAGTATTTTATGTGTTTTTT---GAATTGTCAATAATTCCTTTGCTTTATTTA------------------ATTTTAATAGTAAGAGGAAGATATGAACGGTTTAAAGCAACGATATTTTTATTTATTTATACCATA---TTAGGTTCTTTAACTTTACTAGTTTTT------TTAATATATTTA---------------------------GAAAATAATTATTCAATAATATTGAATAATGTGTTATTATTAATAAAAAATATAGGAAAT---------------------------------------------TATTGAGGATTAATATTT------------------------TTAGTATTTATGATTAAAAGACCTTTGTATGGTTTTCATTTTTGGCTACCAAAAGCTCATGTAGAAGCTCCGGTTGGAGGTTCAATG---ATTTTAGCTGGGGTTTTGTTAAAATTAGGCGGGTTTGGGTTATATCGTATTTTATTTTATATTAATAATGGAGGTTTTATTGTTTTAGAA------ATTAAAATTATAATTCTGTTTAGGTCTTTA------ATAGGGTATTTTCTTGCTACT---------------ATTTGTATACGTCAGGTAGATATTAAATTACTAATTGCTTATTCCTCAGTTAGGCATATGGGGTTAGCTATTAGC---GGGTTTCTTTCTAATAGAAAATTG---GTTTTCTGAGGGTGGCTATTAATGGTATATGCTCATGGGTTTTGTTCTAGGGCTTTATTTTATGTAGCTAATGTATATTATATTCGATGTAGGACACGAAGAATGTTAATAATAAAGGGG------------TTAGTACAGTATTTTCCTGTGTTTGTGCCTTTTGGATTTAGG---------GTAATTTTGTGCAATATGGGTACACCTCCTTCTTTTAAT---TTTGTTTCTGAATTATATTTAATTGTTTCGATTATTAAA---------AAAAGATTATTAATAATTTGT---TTATTAGTGTTTATTTTAGTTTTTAGAGTGTATTAC------AACTTAGTCTTATTT---------------------------------------TTACGAATTGGTCATGGT------CATTTATGG------AATGTAAATTTTATAAAAATAGAAACGTGTAAAGAA---------------------------------------------------------ATAATTGTCGTTATTATACATTTTATAGTTTTAATGTTTACTATTTTATGTATAAAAAATATCTTATAT------------------------------------------------------------------------------------------------------------
>Eriophyes_armandis_Z303
---------------------------------------------ATGATTAGTCTTCTTTCTTTTTACCTT---------------TTTCTTTTTCTTCTTTTG---------------------------------------------------------------------------------AAAGAGAAAATA------------------------------------TTTTTAATCGAAAGTATCTCTTTTGATCTA---CATAGAGGGTTT------ATATCTAGGATCACTCCTTTGGTATTTCTT---CTACTATTTTTT------TGCCATTTT---AAAGCTATAAGATTCGGGACTAATATCTATTTATTGAGC---GTATTT------TCA---------------TTAGCTTCTCTTTTT------------ACTATG---------------------------------------------------------------------------------------------------------------------------TTTACT---------------TTTATA---------GTTTGGCACCCTTTTATCTTTTTGATTTTTCTA---GAGCTTACAGTAATTCCTATAGTTTTAGCT------------------ATTGTTGGTTTTTCTAAGGATGAAGATAAGTATATTTCTGTTTTTTTCATATTATTCATTAATCTA---TTAGGATCTATTCCTTTTATATAT---------------TTTTGTAGAAGT---------------------------------------------CTAGATAACTTCTTCTGGAGG---TCTTTA------------------------TTTTTG------CAGCTTGATTTT---GTTCTCTTGTTTAGATTC------------------TCTATTATG---TTAATTTGCAAGCTTCCTATCTTTTTAACTCATTTTTGACTTACTAAGGCTCATGTGAGAGCCTCTGGGCTGTTTTCTATA---CTTCTAGCTAGATTGATGCTAAAGTTAGGCTCTTTTGGATTGTTTAAATTTTCCTCTTTTTTTTGCAAGGAGTTC---GTA---------AATTGGTTCGGGTTAATTTGTACACACACGTTGCTA------GGGATAATTATTTTCGGGGCT---------------TTTATGGTTCGATTTTTCGATCTAAAACTTCTTGTAGCCTGCTCTTCTGTGACCCATATGGCACTTATTTGACCT---TGCATCCTAGCAGGTAAGGTAGGA---GGGACGATTCCTAGTATGATGATGATAGTAGGTCATGGGCTAATTTCTTATGTTATATTCTTTATTACAAGAGTAATGTATGAGAGAACTCTGTCACGTTCTATGCTCTTGAATAAATCT------------CTACTATCGGTTTCTGGTGGTATGGCCTTTTTATTTTATTCC---------ACGGTATTTATAAATTTAGGGCTCCCCCCTTTTATCAGC---TTTATGGCTGAATTTATGTGATGCTCTTTCATT---TACACA------ATTTTACCTTTACACCTGATTCTTTTAGGA---GTATATATAATTATTTTTATAGTGTTT------AGGATTACTGTGATC---------------------------------------ACTGAGGCTAGCTTTGGT------AAA------------AAACCTACTATT---AAGGCCAGCCCT---TATCCT---TCAATTCCTATTTTT---------------------------------------CTCTGTTTCATT---ATGCATGTGATAGTTTTT------TTATTAGTATAT---------TACTATAAT------------------------------------------------------------------------------------------------------------
>Eremobates_cf._palpisetulosus
------------------------------ATAACTTCTTTATTGATCCTGTTTTTATTAATTGCTGGG------------GTTGGATGATGGGGTGGACAATTT---------TATATAATATTATATAGT------------TTTATCATATTA---TTTTTAATTTATAATATG---------GATGGTTATACA------------------------------------TGTATGTCTGGATTTTTAGGAGGGGATTTA---ATAAGAGGATTA------TTAATTTTGTTAACTTTTTGATTATGTGGA---TTGATATTGATGGCTAGTCAA---AATGTTTATGTAATAAATGATAGATGAGAAGAATTTTTAGGTTTG---GTGGTA------------------------GGGATGGGTTTAATT------------TTGTAT---------------------------------------------------------------------------------------------------------------------------GTTGTA---------------TTTGGA---------GTATTAGATTTATTTTGATTTTACATTTTTTTT---GAATTGGTGTTGATTCCTACTTTGTTGATA------------------ATTGTGGGGTGAGGTGTTCAGCCTGAGCGATTACAGGCTGGTGTTTATATGTTATTTTATACTTTG---GGAGCTTCTTTACCTTTACTTTTAGGA------TTAATATACATA------------------------------------------TATTATAATTTAGGAAGATTGAATTTTTATTTGAGTTGA---------TTT------------GAGGGT---GAAGTTGGTGGTGGG---TGAATTTTAGTTATAATA------------------------CTGGCTTTTTTGGTTAAGTTGCCAATATATATGGTTCATTTGTGATTACCTAAGGCTCATGTGGAAGCTCCTGTGGCTGGATCTATG---ATTTTGGCTGGAGTATTATTGAAATTGGGTGGTTATGGGTTATATCGAGTTATAATGATATTTTATACAAATATT---TATTATTATTCG---------TGTTGAATTATTAGATTAAGTTTGATT------GGGGGTGTAGTAATTAGAATA---------------ATTTGTATTTGTCAGGTTGATTTGAAGAGATTAATTGCTTATTCATCTGTAAGTCATATGGGAATTTTATTGGGG---GGATATTGTACGTTTAATAGATGG---GGGCTAGAGGGTGGATTGATTATAATAATTGCTCATGGTTTATGTTCGTCTGGCTTGTTTTGTTTGGTTAATATTTTTTATGAGCGATTTCATACTCGTAGTATTATTATAATTAAGGGT------------ATAATAATAATTTTCCCTAGACTTGGTTTATTTTGATTTATG---------ATGAGAATAGGTAACATGGCTAGTCCTCCAACAATTAAT---TTGTTGGGAGAGATTATGCTGATGGTTAGAATAATTGGA---------TGAAGTGGGAAGGTTGTTATC---TTTATTAGAATTTTGTCTTTTATGAGTGTAGCTTAT------ACTATTTATATATAC---------------------------------------TCTAGAGTTCAGCATGGA------AAGGGTTGA---GTTATTTATGGTATGGATTCTATTAGAGTT---CGAGAA---------------------------------------------------------TACTTATTGTTATTTAGTCATTTATTGCCATTAAATTATTTGATTTTTATTGGTGATAGAGTAGGAGGTTGATTA------------------------------------------------------------------------------------------------------
>Epitrimerus_sp.nov._Z338
------------------------------------------------ATAAGTAGATTAATTTTATTCTTTCCT---------------ATTTTGATTACACCT---------------------------------------------------------------------------------AAAAGATGCTTG------------------------------------ATGTTTTCCCAGCATTTTTTTTTATCTTTA---AGTTTTCTTTTT------TTAATTTCTATTTTCTTTCTCTTTTTTTTG---AAAATTTTGGTA------ATTAATCTT---AATTTCTTCAGGAGGTTAGAAAATTTTATTTTTCTTTCT---TGCTTT------TCT---------------TTAGTTCTTGTTTTC------------TTAACA---------------------------------------------------------------------------------------------------------------------------CTTTGT---------------TTTTGT---------TCCCCCACTCCCTTCCTTTTTCTAGTATGATTA---GAGATATGTGTTTTTTTCATGGTTTTTTTG------------------ATTTACAGGTTTTCCAAGGATATGGATAAAATCTCTTCAACCCTTTTTATGTTTTTTATGAATATT---TTAGGATCGGTTCCCTTCATAGGT---------------TTCATTTCATCT------------------ACTTGGAGGAAAAGCATTAATCAGATTTGGTCTGATTTTAACTTTGAT---CTT---------------------------------------TGCCTAAGGAGG---ATTTTGGTAGCTTCCTGT------------------TGTCTACTT---TTTATTATTAAGCTTCCTATCTTTTTATTTCATTTTTGGTTGACTAAAGCCCATGTGTCTGCTTCAGGGCCCTTATCTATG---ATTCTTGCAAGTATTATATTAAAGATTGGTTCTATGGGTCTTTTTAAGTTTAGCTTTCTGACATAT------TTT---TCCTCCAGT---AAATTTATTCATTACATCGTTTCCTTTTCCTTAGTT------TCATGCACTTTTTTCTGTTTT---------------TTGATAATTCATTCGTTTGATTTTAAGTTTTTGGTGGCCTGTTCCTCCATTTTACACATATCTTTGTTATTCCCT---CTTTGTCTAAGGGATAGAGCAGAA---GGGATAGTAGGGTCTCTGCTAATAATGGTAGGCCACGGGGTGACTTCTCTTCTTTTATTTTTATTTTTAACTCTTCTTTATGAATTTTATTCTTCACGTTCTTCTGATGTTTCCAAAAAT------------TTAGAGTCTACATCTAAGTTCTTTATAAAGTGATTTTTTCTG---------TTTGTTCTGATCAATTTAGGTTTACCACCTTTTATGACT---TTCTTTAGGGAGCTCTATACTTTTAGGTACCTA---GTAGGT------TTTTGTAGATGAAGGAGGTGGAGCTTTGCC---CTAGTGATATTGTTGAGGCTCTTTTTT------TCAATTATACTTCTT---------------------------------------TTAAAGGTTGTATTTGGA------AAG------------AAATCAGGATCATCTGATCTGATAGAT---CAATGT---TTTCTAAGATTGATT---------------------------------------TTGAAATTTTGTGGAATTTTTGTACTTGGATTT------AGAGTTCTACTG---------TTTTACCTCTTTAGT------------------------------------------------------------------------------------------------------
>Epitrimerus_sp.nov._SD25
---------------------------------------------ATGATATGGCTGGTT---TTATTTTTATCT------------TCCCTTTTAATCTGCTTA---------------------------------------------------------------------------------AAAGACTTCTTC------------------------------------TTCCTATCTTTTATAGTAGATATTTCAGAT---GCCACTCTTTTT------ATATGTTCTATTTGTTCTATAGTATTATTT---TTAGTGTTTCTT------TTCTACTTC---CCTCTCTTATGTGATAAAAATAAAATTTCCTACTTTTTT---TCTTTT------TTT---------------CTTTTGGTAATTATG------------GTTTTT---------------------------------------------------------------------------------------------------------------------------CTCTCT---------------TTCTTG---------TGCTCTAGTCCTTTAATTTTCCTGTTATGCTTA---GAGGTTTCTATTTGACCTATAAGTAGTTTG------------------TTTTTAAATTTTTCTAAGGACTCAGATAAAATTTCGTCCCTAACTTTCATACTATTCATTAATATT---TTAGGTTCTGTTCCTTTCATAATT---------------TTTTGCATTATA---------------------------AAAAATATTTATTTAGATTTATCCTTTTTAAGGGGGGGG---AATGAA------------------------GGAGGT------GTTTGTTCCTTT---GTTTACTTTTTTTGTTTC------------------GTAATCGTT---CTTTTGAGGAAAATTCCCGTTTTTATAGCTCACTTTTGGTTAAGAAAAGCTCATGTTTCAGCTTCTGGGGCTATTTCTATA---CTTTTGGCTAGTCTTATAATTAAAATGGGCACTTTTGGGTTATTTAAATTTGTTTCACCTTTTTTA------ATA---ATTGGAGAT---TTTTTTATTCCTTACGCAGTTTCTTTATCTTTAGGG------GGGTCTATTTATGTGGTTTTT---------------TTTATGATTCGTTCCTCGGATGTAAAATTTTTAATTGCATGCTCCTCTATTTTACATATATCTAGGATTTTTCCC---TTGACTCTATTTTTTTCTAGTATC---CCTCTCACAGGATGTGTCCTTATAATAGTTTCTCACGGAATCGTCTCATTTTTTCTTTTTTTTTTAGTCACAATCTTTTATGAAAGAAGTCTTAGTCGTAGTTGGGAGTACTTTTCTTCT------------TTAGAAGGGCTCAGGAAATTAGCTCCTTTTTCTTTTTTTATT---------TTTTTATTTTTAAACTTGGGAGTTCCTCCTTTTTTAAAT---TTCTTCAGCGAACTCTTATTTTGCTCTTTTTAC---TATTTC------TTTTCTTTTCTCTCTTTATTTTTTGTCTCT---ATTAGAATAATAATTTCTGTTATTTTT------ACAATAATTTTCGTT---------------------------------------TCTAAGTCAATTTTCGGT------AAG------------AGAAATAATTTT---TTGGTCTCTTTT------TTC---CCGGATTCTTTATAC---------------------------------------TTTTTATCCTAT---ATTTTTGTCTTTTTTTTG------TTGGCAGTTTCT---------TTTATGATT------------------------------------------------------------------------------------------------------------
>Epitrimerus_sabinae_S83
---------------------------------------------ATGATTTGGCTTTTG---ATCTTTTTTTCC------------ATCATAATATTTTCTTGT---------------------------------------------------------------------------------AAAGATTATTTT------------------------------------TATCTAACTCAACTTTTCTCGTTAAGCTCC---TCAGAGTTGCTA------ATAGTTAGTATTAGACCTCTTTCTTATTTT---TTAATTTCCTAT------TTCTTATTT---AACAAGTTGGGCTACTTGGAAAGATTGGGGTATAGGTGG---TTAATA------GGT---------------CTTTCTATTTTTTTC------------ACAAGT---------------------------------------------------------------------------------------------------------------------------ATTTGT---------------TTTATA---------GTCAGCAACTCATTAGTCTTTCTTATCTTTTTG---GAGATGGTAATAATTCCTATTTGCACTTTA------------------ATTTTTTGGCACTCTAAGGATAGGGATAAGATCTCTTCTGTCTTTTTTATATTTTTTCTGAATCTT---TTAGGTTCCCTTCCTTTCATTTTA---------------TTT---TCTCTAAATTTTTTGGGGCTTTCTTTTTATTTTTCTTGCTCCTCTTATTTTTACTCTCTGTCAAAAATCTTT---------------------------------------------------AGCCCC---CTATTTTATTTATTTTTC------------------CTCTTAATT---CTTTTGTGCAAAGTTCCTTTTTTCTTTTTGCACTATTGACTAACTAAAGCCCATGTTTCTTCTTCTGGGGCTTGCTCTATG---ATTTTAGCAAGTTTGATGCTTAAATTAGGGACCTATGGGTTAGTTAAGTTTAATTTAATTTTTCGC------GGC---ATAAGTCTC---TTTCTCCTCAATTTTGTTGTATATTTGAGTTTAATA------GGAATAATTTTTTTCCTACTT---------------GTTATATACCGCTCATCTGATTTAAAGTACATCATCGCCGGCTCTTCTGTTCTCCACATATCCCTCATTGTACCC---CTTTCCATTAGTTTTGGGTATCTG---GAGTATTTCGGTAGCCTTTTCATAATGGTCAGTCACGGAGTCGTGTCTTACTACCTGTTTTTATTGGTCAGAATTTTATATGAGACTACTCATAGGCGTAGTGTTGAGTTTAGTTCTTCT------------TTAGAGTCTATTAGCAAAACTTTGGTACTTCTAATTTTTGTC---------TGTTTATTCTTGAACCTAGGTTTACCCCCTTTTATGGGG---TTTTTTAGAGAATTGCTTTTCTGCAGCTTTTTT---AGAATT------TTTGACTTTTATTTATTGGTAATCTTGTTA---TTCTCCATATTAATGTCAGTGGCTTAC------CTTTTATATGTGGTT---------------------------------------AGTAAGTTTTATTTTGGT------AAA------------ACCAGAGACTTAGTCACTCTGAGAGGT------TCT---GCGCTAGACTTGTCT---------------------------------------ATTAAAAGCTAC---ACTTTTTTGTCAGCACTC------TTTCTTTTACCT---------TTTCTGAGT------------------------------------------------------------------------------------------------------------
>Epitrimerus_sabinae_HEN25
---------------------------------------------ATGATTTGGCTTTTG---ATCTTTTTTTCC------------ATCATAATATTTTCTTGT---------------------------------------------------------------------------------AAAGATTATTTT------------------------------------TATCTAACTCAACTTTTCTCGTTAAGCTCC---TCAGAGTTGCTA------ATAGTTAGTATTAGACCTCTTTCTTATTTT---TTAATTTCCTAT------TTCTTATTT---AACAAGTTGGGCTACTTGGAAAGATTGGGGTATAGGTGG---TTAATA------GGT---------------CTTTCTATTTTTTTC------------ACAAGT---------------------------------------------------------------------------------------------------------------------------ATTTGT---------------TTTATA---------GTCAGCAACTCATTAGTCTTTCTTATCTTTTTG---GAGATGGTAATAATTCCTATTTGCACTTTA------------------ATTTTTTGGTACTCTAAGGATAGGGATAAGATTTCTTCTGTCTTTTTTATATTTTTTCTGAATCTT---TTAGGTTCCCTTCCTTTCATTTTA---------------TTT---TCTCTAAATTTTTTGGGGTTTTCTTTTTATTTTTCTTGCTCCTCTTATTTTTACTCTCTGTCAAAAATCTTT---------------------------------------------------AGCCCC---CTATTTTATTTATTTTTC------------------CTCTTAATT---CTTTTGTGCAAAGTTCCTTTTTTCTTTTTGCACTATTGACTAACTAAAGCCCATGTTTCTTCTTCTGGGGCTTGCTCTATG---ATTTTAGCAAGTTTGATGCTTAAATTAGGGACCTATGGGTTAGTTAAGTTTAATTTAATTTTTCGC------GGC---ATAAGTCTC---TTTCTCCTCAATTTTGTTGTATATTTGAGTTTAATA------GGAATAATTTTTTTCCTACTT---------------GTTATATACCGCTCATCTGATTTAAAGTACATCATCGCCGGCTCTTCTGTTCTCCACATATCCCTCATTGTACCC---CTTTCCATTAGTTTTGGGTATCTG---GAGTATTTCGGTAGCCTTTTCATAATGGTCAGTCACGGAGTCGTGTCTTACTACCTGTTTTTATTGGTCAGAATTTTATATGAGACTACTCATAGGCGTAGTGTTGAGTTTAGTTCTTCT------------TTAGAGTCTATTAGCAAAACTTTGGTACTTCTAATTTTTGTC---------TGTTTATTCTTGAACCTAGGTTTACCCCCTTTTATGGGG---TTTTTTAGAGAATTGCTTTTCTGCAGCTTTTTT---AGAATT------TTTGACTTTTATTTATTGGTAATCTTGTTA---TTCTCCATATTAATGTCAGTGGCTTAC------CTTTTATATGTGATT---------------------------------------AGTAAGTTTTATTTTGGC------AAA------------ACCAGAGACTTAGTCACTCTGAGAGGT------TCT---GCGCTAGACTTGTCT---------------------------------------ATTAAAAGCTAC---ACTTTTTTGTCAGCACTC------TTTCTTTTACCT---------TTTCTGAGT------------------------------------------------------------------------------------------------------------
>Epitrimerus_sabinae_GZ121
---------------------------------------------------------------------------------------------ATTTTTAGTTGT---------------------------------------------------------------------------------AAGTCTTTTTTT------------------------------------TTTTTTTCAACTCTATTTTTTTTAGATTCA---TTTAGATTGTGT------CTAACTTTAATACTTCCCATGTTGCTATACTTGATTTGATTTTTTCCCAATCCTTTTTTG---GACGAAAAAAGAACTTTTAAGGGGTGGATATATTTTAGT---TCTATT------GTT------------------------ATTTTT------------TTGTTT---------------------------------------------------------------------------------------------------------------------------GGTACT---------------TTTACG---------GCTCTGGATCCCTTTTTTTTTCTAATTTCATTT---GAGCTTTGTGTATTTCCAATGATATACGTA------------------TTCTTATTATTTTCTAAAGATTCTGATAAACTAGATTCTGTTTTATTTATAATATTGATAAATCTA---TTCGGTTCTATTCCTTTCATG---TGG------------TATGTCTCTATT------------------------TGGTTTACTACA---------GATAATTTTGGATACGCAGTT---TTAGTT------------------------GAATCT------TTTTCAGATTAT---ATTGTTTTTATTAGTTTT------------------TGTTTGCTT---TTGGTTATAAAGTTCCCTATTTTCATAGGGCATGTTTGATTGACTAAAGCTCATGTTAGGGGGTCAGGATTTTGTTCGATG---ATTTTAGCTAGAGTAATGCTTAAATTAGGGACGTTCGGACTTTTTAAGTTTGTAAAACTCTTTCAA------AAG---CTTAGAATA---AAGTTTAGTGTAAGTTTAGGTGCTCTTTGTTTAATT------GGAAGCATTTATTTTTTGTTA---------------AGGATAGTGCGAGGATTGGATGGAAAACTTTTAGTGGCTAGATCTTCAGTTGTTCACATGGCATCAATCATTCCA---GCTATTTGTATACTTACTGCTTCA---GGCGTTCTTTCTAGTATTTTCATAATGATAGGTCATGGATTTATTTCGTTTATTTTATTTATACTTGTTTCTTTAATTTACGAAAACAGGCACTCTCGGTCTATGGATGCTAATAAGAGG------------CTTGAATCCGTTAGAAAAACTTTTATACTAATCTTTTTTGTG---------TTTTTATTTCTTAATCTTGGATTACCCCCTTTTATAAGT---TTCGTAAGTGAATTATTTTTTTGTTTGTTTTAC---TTTGAA------TTAGCTATACCTTTATTCTTACTATTTTGC---CTAGTTATGCTTATTTCTATTCTTTAT------GTCATGTTTTTTACT---------------------------------------TATAGGTTTTTGTTTGGA------AAA------------AAAGAGCTTAATCATTACTTATTTATT------------------GATGTTAAT---------------------------------------CTTATGACGTGA---TGTTTTTTTATTATTGGGTGATTTGTATTTTCTCCA---------ATGATTTTTTTTTTAGTTAGTTTAATTAAAATA------------------------------------------------------------------------------------
>Epitrimerus_pyri_AH40
---------------------------------------------ATGGTAACTTTATTGAATTCTGTTTTT---------------TTAGTTTTATTTTCTGTT---------------------------------------------------------------------------------AAGTCAGATGTA------------------------------------TTTTTTAGCTATGCCTTGTCTTTAGATAGG------------TTG------AGATTATTTTTAAGTATTTTAGTTGGCTTTACGGTAGTCTTAAGGCTAACATTTTCTTTT---CCATACATAGGGTTAACAGAAAAGTTTTCCTTTAATTTA---TTGCTC------GTT---------------ACCACAATTTTTATC------------ATTTGG---------------------------------------------------------------------------------------------------------------------------TTGAGT---------------TTTTTA---------ACTAATAGTATTTTAGTCTTTTTAGTTTTGTTT---GAAGTAATAGTTATACCTATATTTCTATTA------------------ATCTTCAATTTTTCTAAGAGAAAAGATAAGATTATTTCCTTGTTTTTTATAGTGTTTTTCAATATA---CTAGGATCTCTACCCTTCATAGTAGTAATTCTTCGGAACTTCAGCTAT------------------------------------------GATTATAGAATTTCATTAACATTACAG---GAATTT------------------------TTATTT------GTTGATTCTCCT---TTACTGATATTGTGTTAT------------------TTACTAATT---TTTTTAACTAAGATTCCGGTATTATTTTTTCATTTTTGGCTACCCAAGGCCCATGGTAGAGCTTCTGGGGTTTGCTCTATA---ATTTTGGCAAGTTTAGTTTTAAAACTGGGGACCTTTGGAATGTTTAAATTTGGTTTAGTAACTGCCCCTGGGCTA---AATTCTAGT---------GAGAGCTTCTATTTTTCATTGTCTATAGTA------GGGTCTATTCTATTTTCATTA---------------TTTATACTCCGATTTTTTGATTTAAAATATTTGGTAGCCTGTTCTTCTGTTCTCCACATAAGAATTATAGTCCCC---TCTTATTTTATTTACCAAAGTATT---TCTATGCATTCTTCTCTTTTGATAATAGTGGGACACGGGTTAGTATCCTTCTATCTATTCTATATCGTAACCTTATTATATGAAGGCTCTCTAACTCGGTCCACATCTTTCAATAAATTT------------TTAGAGTCTCAATGTAAAATTTTAGCCATAATTTTATATCTA---------ACTCTCTTATTGAATTTAAGAATCCCTCCTCTCATAAAT---TTCTTCAGAGAGTTAGAATTTGCAAGAGTATTA---GTCAAA------TATTCTAAAACTTCTTTATATTTGTTCTGC---CTTTCTTTGGTTATCAACATTTTTTTC------ACTATCTTAATTTGC---------------------------------------TGTTCAATTTTATTTGGC------AAA------------AAAATGGCTAAAAGTAGAGAAGCGAGA---ATATTG---ATTGATTCTCTCAGT---------------------------------------TTCTTT---AAAACTATTTGTTTTTTATCCCTTGCCCCTCTAGCGTTA---------------------------------------------------------------------------------------------------------------------------------
>Epitrimerus_cf._spirae_KK1
------------------------------------ATCAGTGTAATGATGATGGCTTGACCTTTTTTTTTA---------------GGTTTACTAATTAGATGC---------------------------------------------------------------------------------AAAGAATTTATT------------------------------------TTTGTATTTAGTTTTATAAATTTAGATCTT---TTTAGCATTAGT------ATAAGTAGAATTTCTGGAATTGTTTGATTT---TTAGTTTTTCAT------CTATTATTT---TCTCAATTAAGCAAAAAAGAAAAGCTTTTATTTGATTTT---CTTTTT------GTG---------------GTTGTTATTTTTCTC------------TCTATT---------------------------------------------------------------------------------------------------------------------------TTTTGT---------------TTCATG---------GTATCTGATTTATTTCTTTTTATTTGTTTTTTT---GAGATGAGAATATTCCCGATTATCTACAGA------------------ATCATTTATTTTTCTAAAGATGTAGATAAAATTTCTTCTTCTCTTTTTATGTTAAGGATAAATCTT---TTAGGTTCTATTCCTTTTTTGAGT---------------TTTGTTATAAAT------------------TTTTCTTTCATATGTGATTTTCATTATTTTCATCTTTATGTAGGCAGA---------------------------------------------CTTTCTAATATT---TTTTGGTTTTTTTCTTTT------------------TTGTTGGTG---TTTGCTACAAAGGTTCCTGTTTTTCTTAGTCATTTTTGGCTTACCAAAGCTCACGTAAGAGCAGTATCTTCTAGTTCTATG---TTTTTAGCTAGTCTAATGTTGAAAATAGGAGGGGTTGCTATTTTTAAATTTTCTAAGATTTTTTATTCTATTTTA---GGGAAATTTCTTTATTTATCTTCATTTTTTTGTGCT------------------TCTTGCTTTTTTTTGAGAATT---------------TTAATGCTTCGATTTTTAGATTTAAAGACTTTAGTAGCCCTTTCTTCTGTAGTCCACATGTGTTTAGTAGTCCCA---TTTTTAAGAAGAGGATCGTTGAAG---TCAGTTTTCTCTTCTTATTTAATATTATTGAGTCATGGGCTATCCTCTTTAGTGTTATTCCTATTATTGAGGTATATTTATGAAAAGTACCATAATCGAAGATTTGAAGCAGTAAAAGGT------------TTTGAAAGTTCTGATAAAGTTTTTTGCATAATCTTTTTTATT---------TATGTACTAATCAATTTAGGTTTCCCTCCTTTGAGGAGT---TTTATTAGAGAAGTTGTTGGATGTTTGTCTCTT---TATTGT------ATTAGAGTAACTTGTATAATTCTTTTTTTT---ATTTCTATGGTAATCTTTATTGTATAT------TTCATGTTTGTTGTG---------------------------------------ACTAAAATTTTAATTGCA------AAA------------AGA------------ATAATTAGTAAC---GTGCAA---AGTGTAAGCTCTAAT---------------------------------------TTAATTAGAGCC---ATATGTCTTGTTTTCTTTTGTTATATTTTTATTCCT---------TTTTTTTTT------------------------------------------------------------------------------------------------------------
>Epitrimerus_c.f._sabinae_Z300
---------------------------------------------ATGATTTGGGTAGTGGGGGCGTTG------------------CTATTTATTTTTAGTTGT---------------------------------------------------------------------------------AAGTCTTTTTTT------------------------------------TTTTTTTCAACTCTATTTTTTTTAGACTCA---TTTAGATTGTGT------TTAACTTTATTACTGCCTATGTTGCTATATTTGATTTGATTTTTTCCCAATCCTTTTTTG---GATGAAAAAAGAACTTTTAAGGGGTGGCTATATTTTAGT---TCTATT------GTT------------------------CTCTTT------------TTGTTC---------------------------------------------------------------------------------------------------------------------------GGTACT---------------TTTACG---------GCTTTGGATCCCTTTTTTTTTTTAATTTCATTT---GAGCTTTGTGTGTTCCCAATGATATACGTA------------------TTCTTATTATTTTCTAAAGATTCTGATAAACTAGATTCTGTTTTGTTTATAATATTGATAAATCTA---TTCGGTTCTATTCCTTTCATG---TGG------------TATGTCTCTATT------------------------TGGTTTACTACA---------GATAATTTCGGATACGCAGTT---TTAGTT------------------------GAATCT------TTTTCAGACTAT---ATTGTTTTTATTAGTTTT------------------TGTTTGCTT---TTGGTTATAAAGTTCCCTATTTTCATAGGGCATGTTTGATTGACTAAAGCTCATGTTAGGGGGTCAGGATTTTGTTCGATG---ATTTTAGCTAGAGTAATGCTTAAGTTAGGGACGTTCGGACTTTTTAAGTTTGTAAAACTCTTTCAA------AAG---CTTAGAATA---AAGTTTAGTGTAAGTTTAGGTGCTCTTTGTTTAATT------GGAAGCATTTATTTTTTGTTA---------------AGGATAGTGCGAGGATTGGATGGAAAACTTTTAGTGGCTAGATCTTCAGTTGTTCACATGGCATCAATCATTCCA---GCTATTTGTATACTTACTGCTTCA---GGTGTTCTTTCTAGTATTTTCATAATGGTAGGTCATGGATTTATTTCGTTTATTTTATTTATACTTGTTTCTTTAATTTACGAAAACAGGCATTCTCGGTCTATGGATGCTAATAAGAGG------------CTTGAATCCGTTAGAAAAACTTTTATGCTAATCTTTTTTGTG---------TTTTTATTTCTTAATCTTGGATTACCCCCTTTTATAAGT---TTCGTAAGTGAATTATTTTTTTGTTTGTTTTAC---TTTGAA------TTAGCTATACCTTTATTCTTACTATTTTGC---TTAGTCATGCTTATTTCTATTCTTTAT------GTCATGTTTTTTACT---------------------------------------TATAGGTTTTTGTTCGGA------AAA------------AAAGAGCTTAGTCATTACTTATTTATT------------------GATGTTAAT---------------------------------------TTTATGACGTGA---TGTTTTTTTATTATTGGGTGATTTGTATTTTCTCCA---------ATGATTTTTTTTTTAGTTAGT------------------------------------------------------------------------------------------------
>Epilohmannia_sp2.
---------------------------------------TGTTTTTTCCTTGGTTTCTTGTTTTTTTTTGGAGTTTTTGACTTTGCTTGGTTCGTTTTTTTTGGA---------GGGTTTTATTTTGTG---------------GTTTTTTTTTTG---------------------------TTTAGTTGGGTGGAT------------------------------------TGTTTGGGAGGGTGGTTTTGAGGGGATGTT---TGGTCTTTTTAT------TTGGTTTTGGTTTCCTTCTTGATTTTTTTC---CTGTCTTCTTATTCTATGTAT---AGATGTGTAATTGGG---------TGACAGGCTTTTCTTTCTTTT---AGTTCT------------------------TTTATTTTCTTTCTT------------TTATTT---------------------------------------------------------------------------------------------------------------------------TTGTGT---------------TTTTTT---------GATTTTTTTTTGATCGTCTTCTATGTTTCTTTT---GAGTTTATTTTTTTTGTTTTGTTTGTTTAT------------------ATTTCTGGGTGGGGCTATAGCACGGAACGAGTTACTGCTTCTTTTTATATGGTTTTTTATACTATT---TTTGTTTCTCTTCCTTTTTTTGTTTAT------TTAGTT---------------------------------------------------TACGTCCCTGTGACTTGTTTTCTTTTTCCCCTGTCT---------------------------------------TTTAGGGAT---TTGTGGTTTTTTTGTTTT------------------------TTAGTTTTTTTCGTTAAGCTTCCTGTATATTCGGTGCATATTTGGTTACCCAAGGCGCACGTGGAGTCTCCCGTTGGGGGTTCGATG---ATTTTGGCGGGGGTTTTGCTTAAGGTGGGGGCGTACGGTGTTGTTCGTTTTTGTTTTGGTTTTGTTAATATGCTGTGTGGT------------TGAGGGTTTTATTTCTTTTCTGTTTGTTTTGTT------GGAATGGTTTTTTCTTCTGTT---------------GTTTGTTTTCGTCAGGTTGATATGAAGGCTTTGGTGGCTTATTCTTCCGTTTCCCACATGGGCCTTGCCGTTGCT---GGTTGCTTCTCTTTTTCTTATTTG---GGTTTGTATAGCTCTCTTTATATGTTTTTTTGTCACGGGGTTTGTTCTTCTTGCATGTTTTATCTTGTGAATGTTTTTTATGGACGGGTTTTTTCCCGAAGGGTTCTTTTGTGGGGGGGAGGGAGATACTCTCTTTATGGCTTGATATTTTTGCTGTGTTTGGTTTTCTTTTTT---------------------AACATAGCTATTCCCCCCTTGGTTTCT---TTTGTTTCTGAGCTTTTTTTGATTTTTTCCCTGCTTTTT---------TTTGATTATTCGCTTGTTCTG---TTTTTTATGGTTTTTATCATTTTCTCAGGTTTATAT------AATGTTTATGCCTGT---------------------------------------GTGTGTTTTTACTTCGGG------CGGTGTTCT---ACGTTGCTGGTCTCTTATTCCTTTACTGGG---TCGGAG---------------------------------------------------------TTTCTGTTAATTTTCTTTCATCTGTTCGTTTTTTTTTTTTCTGTGGTCTTTGTTGATTTTCTTTTT---------------------------------------------------------------------------------------------------------------
>E1
---------------------------------------------ATGATTAGAGGGTTTTTATTTTTTTTA---------------GGATTCCCTATAGCTTTA---------------------------------------------------------------------------------AAAGATATTAAA------------------------------------GTCCTTTCTAAATTTTTTTATATGGACGTT---CCTACTATTTTT------ATATTAATACTTTTTCCTTTAATATTTTAC---GTAATCTTTTTA------GGAATTTTT---ATTGGTGGGTCTAAAGCAGAGATGATAAAATTTAAAAAA---AATTTT------TTT---------------TTTTTTTTTTTTTTC------------TTATTT---------------------------------------------------------------------------------------------------------------------------TTATGT---------------TTTTCT---------TCCTCTTCTAGAATTTTATTTTTGTTCTTTTTA---GAAATATGCGCTTGTTTCATGATTTTTTTC------------------ATTTTCAATTTTGGTAAGGACTCAGACAAAATTTCCTCATGCATTTTTATATTTCTTACCAACGTT---TCGGGGTCTATTCCTTTCATATAT---------------TTTTGTTTTTTT------------------------TAC---CCT---------TTTATGGCTGGTTTACATTTCGGA---TTAAAA------------------------TCTTGT------TGT---AGTATT---TTTGTTTTTGGTGGGTTC------------------ATTCTTCTT---CTAGCTTCTAAATTACCAATGTTTGTATTACATTTTTGGCTTACCAAAGCACATGTCAGGGCTTCTGGGGCTGGGTCAATA---ATTCTAGCCAGATTAATGTTAAAAATTGGATGCATGGGGTTGTATAAGTGGGGGTCTTTTTTTAGA------TTT---ATATTTTTC---CCATTTTTAACTTACCTTCTTTCATATCTACTTGTT------ACAGGAACTTTGATCCTTTTT---------------TTTATAAATCGATTTTTTGATCTTAAATATCTAGTAGCATGTTCTTCTATTTCTCACATGAGTTTAGTTCTTCCA---TTTTTTTTAGCTAGGAACCCCCTT---ATAAGTTACTCTTCTATTTTAATGATGGTAGGCCATGGGGTAACTTCCTGCATATTATTTTTCCTGGTAACCGTGCTGTATGAGTATACTCAGGATCGCTCCGTTATTTCTTCTAAAAGA------------GTGGAATCCCTCTCATATACTTTTTCTTCTGTTTTAGTACTG---------TGGTTAATTTGTAATTTAGGTTTTCCCCCCTTAATTAGA---TTTATTAGAGAGATAGTTTTTACTCTCTGTCTT---ATAGAA------ATTTCTTTTATTTACAGGGTTTTTTTTATA---TTGATATTAATTATTTCGGGGCTTTAT------TTTATTAATGTAGTC---------------------------------------TCAAATATTTTATTTTTT------AAA------------AAAGATTCTTGA------GTGCGCGGT---------------------ATTGGT---------------------------------------ATAATTAAAACT---ACTTCTATTTCTTTATTT------TCATTTGTTTCT---------TTCTTGTTTCTA---TGCTTAATCTTT------------------------------------------------------------------------------------------
>Diptilomiopinae_sp._GZ126
---------------------------------------------ATGATTTGATTTTATTGTTTAATATATATA------------ATTATAATTATTAATCTA---------------------------------------------------------------------------------AAGAATTTTTTT------------------------------------TTTTATAACATATTTATACAAATAAATTAT---ACAACTTTATTT------ATAATTAGTATTCTACCATTAACATATTGT---ATCGTATTTATG------TATAATTTT---AATTTAGTAAACAAAAATTCTTATGAATTATATTTAATT---ATAATT------TCA---------------ATCATCATAATTATA------------ATCGGT---------------------------------------------------------------------------------------------------------------------------TTGAGA---------------TTTCTA---------TTATGAGACAATTTTTTATTTTTAATTATAGTC---GAAATATGTGTTTATCCTATGTCTTACTTA------------------ATTTTAAATTTATCAAAAGATAAAGATAAAATTAATGCTATATTATACATATTTGTAATTAATATA---ATGGGTTCATTACCTTTCATATTT---------------TAT------------------------ATTTCTTATACTAAAATAATCTTAGATTCTGATTTAAGACTGAATTTAAAT---TTAATT------------------------TTTAGA------ATTAAAAGATTA---ATAATATTATTCTTTTTC------------------ATATTAATA---TTAATTTCCAAAATTCCAATATTTATATTACATTTATGACTTACTAAAGCCCATGTTGCCGCAGCAGGTCCTTGCTCTATA---ATCTTAGCCAGGGTAATGTTAAAATTGGGTACCTTTGGTTTATATAAATTTATAGGAAGATTTTTC------TTT---ATTAGCAAT---AAATATGTAAGATTATTTATGTCTTTAAATATTATT------AGATATCTAATTTTTTCAATT---------------GTAATAACTCGTTCATTTGATATTAAATATATAATTGCTTGTTCTTCAATTTTACATATATCATTAATAATTCCT---TTCTTGATATTATTTACAAACGAG---AGAGTTGTATCTTGCATGCTAATAATAGTCAGACATGGGCTAATTTCTTACTATTTGTTTTATTTAATTTCCCTTAAATATGAAAATTTTTTAAATCGAAGATTAGAAATAAACAAATCT------------TTAGAATCCTCAGATAAATCTATAATATTATTCATATTTACA---------TTCATATTTTTAAACTTAGGTTTACCTCCTTTCATAAGT---TTTTATTCCGAATTTTTATTTGTGGTTACAATATTAAAATTC------TCAAGCTTA---ATAACATCAATAATTCTA---ATTTCAATAATTATTAGCATCATATTT------GTAATATTTTATTTA---------------------------------------ACTAAACAAATATTCGGA------AAG------------AAATATATTATC---TCTTATAAAAAT------TAT---AATTATAAGTTAAGT---------------------------------------TTTAATTCATTA---ATAATCATATCTCCTTTA------ATTTTATTAATA---------TTTATAAAT------------------------------------------------------------------------------------------------------------
>Diptacus_sp._CA46
---------------------------------------------ATGATTTGGATACTAGTATTATTTTTATTA------------TTTTTTTCAATCAATATG---------------------------------------------------------------------------------AAAAATGATTTT------------------------------------TTCATTAATATATTTATTCAAATAGATTAT---TTTAATATTATT------ATTTCAAGTTTGATTCCCCTTGCAATAATA---ATTATTTTTATA------TTTAATTTT---AACTTTGATATAAAAGAGGATCAGAAAAATTATTACAGA---ATGTTT------TTG---------------TTAATTTTTACATTT------------TTATTT---------------------------------------------------------------------------------------------------------------------------TTTTCT---------------TTCAAC---------CTTTCAGATGGTATATTATTTATTTTCATAGTA---GAATTATGCGTTTACCCAATAAGGTTTTTA------------------ATTTTAAACTATTCTAAAGATAAAGATAAAAATTCGGCTATAATTTTTATATTTAGTATCAACATT---TTTGGTTCCATTCCTTTTATGTAT---------------TACAGGGCTAATATAATA---TTAAATATAAATAATAAATGTTTAATATTGTTTTTAAATTTAAATTATAAAATAAAT------------------------------------------------------TAT---ATATTGTACTTATTCTTT------------------ATTTTGATA---TTAGTATCTAAAATTCCTTTATTTTTATTTCATTTTTGATTAACAAAAGCCCATGTTGCTGCTTCTGGTTCATGTTCTATG---ATTTTAGCTAGATTGATATTGAAATTAGGAACTTTTGGTTTATATAAATTTAGTTTAAGTTTTAAT------GCT---TTAAGAGAA---GAAGTTTTCAATTATTTAATTTCTTTTATTTTGTTA------GGATACATAATTATTAGATTA---------------ATCATAATTCGATATTTCGATATAAAATATCTAATTGCTTGTTCTTCAATCTTGCATATATCTTTAATTTTCCCT---TACACTTTAAGTTTTACTTACCAA---GGACTAATATCATCTATACTAATAATAGTAGGTCACGGTTTAATTTCTTATTATTTATTTTATTTAGTTAGAGTCATATATGAAAAAAATTTAAATCGTACATTAGAAATAAGAAAATCT------------TTAGAATCAACTGATAAAAATTTATCTATACAAATTTTTTTT---------TTTATATTTTTAAATTTGGGAGTTCCTCCTTTTATTAGA---TTCTATAGGGAAATAATATTTCTAATAGTTATA---GCAATA------AAATCTTTATATATAATAGTTAGATTCATA---ACTTTAATAACTATTTGCGTAATTTTT------CTAATATTTTTCTTG---------------------------------------ACTAAAATTATATTTGGA------AAA------------AAATATAATTAT---GAGTATAAAAAT------ATA---ATCTGTAAAATAAAT---------------------------------------TTCTCTTTTACA---TTAATTTTATCTTCTTTA------GTTATAATTTTA---------TTACTCAAT------------------------------------------------------------------------------------------------------------
>Diptacus_brevichaetus_Z365
------------------------------------------ATGATAACTTTAAGATTAATCATATAT------------------TATTTAATAAAAAATTTC---------------------------------------------------------------------------------AAAGAAAATCAG------------------------------------TTATTAAGGAGAAATTTATTATTAAATTCT---CAAAATATAATA------ATGATTAGTATTATTCCAATAATTTTAATA---ATATTAATGTCA------ATAAAATTT---GTTAATTCTAACATGAAAGAAATAAAATCTTATAAATGT---ATTTTT------TAT---------------TTATTAATTATATTT------------TTAATA---------------------------------------------------------------------------------------------------------------------------ATAAAT---------------TTTTTA---------TCTAACAGTTCACTATATTTTATTATTAGTATA---GAAATATGTGTTTATCCTATAATGCTAATA------------------ATTCTTAAATTTTCAAAAGATAAAGATAAAATAAGTTCTATACTATTGATATTTTCAATAAATATA---CTAGGATCAATTCCCTTTCTTTAC---------------TTTGTAGCTATA---------------------------TCTAATAGTATAAATATTTCTCAAAATTTTTTCTTAGAC---AAATTG------------------------AATAATTTAGAGATTAATAGGATA---ATGATATTATTTTGTTGT------------------TACATTTTA---TTGTTTTCTAAAATTCCTATTATATTTATACATTTTTGATTAAATAAAGCACATGTAGCAGCCTCCGGTGCCACTTCAATT---CTTCTAGCTAGCCTTATGTTAAAATTAGGTACATTTGGTATAATAAAATTT---TATAATATTTTC------AAT---AACAGATTA---AAAATTATTGAGATCTTATCTTCTTATTTTTTAGTA------GCTATTATTACTTTTAATATT---------------ATCATGATTCGTTTTTCTGACATTAAATACATAATTGCTTGTTCATCAATTCTTCATATAGCTTCAATCCCGTTT---TTAATTAGGACTTTAAAAGGAATT---TCTATTACTTCTTCAATATTTATAATGGTTAGTCATGGAATTATTTCAGCTTGTTTATTTTACTTAATTACATTAATATACGAAAAAACCCTTACTCGAACAATTAATCTAAAT------------------TTAATATCTATAAGTTCCATTTGAGGTAGTTTAATAATAATTTGTGTAGGATTATTTTTTTTAAATATAGGATTTCCTCCTTTTGTAAAT---TTTTACAGAGAAATTTTAACTTTTATAATAATA---TATAAA------TTGTCTAATATAACATCTATTATAATTATA---CTGACTACAATTATTCCCATTTTACAT------GTTATATTCTTAACA---------------------------------------ACTCAAAATTTATTAGGA------AAG------------AAA------------AGAGTAAAGGTA---AATTCT---TATAAATCAACCATA---------------------------------------GTATGAACAAAG---TTAATGTTTAGAATTGTAATTTTATTGAGATTACCG---------TTATTTTCT------------------------------------------------------------------------------------------------------------
>Dipentamerus_litseaec_GD140
------------------------------------------ATGATTAGGTTTTTATTTCCTCTTTCTATTATA------------TTCAGTTTGTTCATGCTT---------------------------------------------------------------------------------AAGGATTTTTTT------------------------------------TTATTCTCTTCTTTCTTTATATTGGATCCT---GTCTCTATATTT------ATTTTGAGGTTGTTTCCCCTTGTTTGTATT---ATTCTTTTTTTT------TCTCCTTTT---AATTTCTCTTCCACTAAAGAACATTTGTTTTTTTTCTTC---ATTTTT------GGA---------------AGAGTTTTATTTTCT------------CTATTT---------------------------------------------------------------------------------------------------------------------------TTTTGT---------------TTTTCC---------ACGAGGAATCCCTTTTATTTTTTAGTATTTTTA---GAAAATTGCGTAATGTTAATGTTCTTATGT------------------ATTATTGTTTTTTCAAAAGATGCTGATAAACTTTCTTCTTCTCTTTTTATATTTTTTATTAATATT---TTCCCTTCTATCATGTTTATATTT---------------TTTTGCAACCAG------------------------TGG---GAAGGTTCTATAGAATTTTTTATATTTTTTTCTACG---GAA---------------------------------------GCTTTTAGTATT---TTTTCTTTCTTTTGTTTC------------------TTAGGTCTT---TTGGTGAGGAAACTTCCATTATTTACTCTTCATTTTTGGCTAACTAAAGCTCATGTGAGGGCTTCTGGTTGTGGTTCTATA---GTATTGGCTAGTTTGATATTGAAGCTAGGTTCCATAGGTTTATTAAAATTTTACTTTTTATTTCTG------TCT---CTTTCTTTT---TATGCAGGAAGCTTAATATTTGTTTTAGTAGGATGA------TTCAGTTTTCTTCTCCTGTTA---------------GTCATAGTCCGTTTTTTTGATTTGAAATACTTGGTTGCTTGTTCTTCTATTATCCACATAGGCCCCATTTTTTGC---CTAGTCCTTTATGGAAATTCTTCT---TGTTTGTTGGGGTCTTGTTTGATGCAGGTAGGCCATGGATTGGTTTCTTATTTTATTTTTTTTTTAATTGCTTTCTTATATGAGCTTTCTTATCATCGTTCAGTGGATCAAAATAAAAGA------------CTTGGTTCGTTTAGTCCTATTGTTTTTTTGCTCTTATTCTCT---------TTTTTTATTCTCAATATAGGATTCCCCCCTCTGAGAAGA---TTCCTCAGAGAGCTTTTTTTTATACATTCTTTC---ATAGTG------TTTGACTATTTGTTGTTGGTTCTTTTTTGT---TTGACTTTGCTTCCTAGAGGAATTTTT------TTTTTTTTTTTAATT---------------------------------------TCCAAAGTTATTTTTGGG------AAA------------AAACTGAATTTC---CTCGGTTATAGC------TGT---ACTTCCTATTTTTTT---------------------------------------CCTTTGATATAC---GCTTATTTATTTTTTTTT------CTTTTGATTCCT---------TATTTTTTTTTT---------------------------------------------------------------------------------------------------------
>Dermatophagoides_farinae
------------------------------ATGATAATTTTTTTGATTTTGAAGTTTTTATCTTTTTTTCTATTATTGGAAAATTTGTTTTCTTTGTGACTAATT---------CCTGTTTTTATTGGA---------------TCGTTGTTGTTTTTATCCCTTGGT---------GATTTTTTTGTG---TCTCCG------------------------------------GTGTTAATGGGTGTATTGGGGGTAGATTAT---TTTAGTGTCTTT------ATAATTTTTATTACTGTTTGAGTGTTTTAT---TTTTGTGTTTTTTATTTTAAA------AGATTTATTTCT---------------------TTCTATTAT---GTATGA------------------------TTTATGTTTTTTTCT------------TTGGTA---------------------------------------------------------------------------------------------------------------------------TTGTGC---------------TTTTTG---------ATGGATAATTTTTTTTTATTTTATTTCTTTTTT---GAGTTGGTTTTTCTTTTAATGTTTGTTTTT------------------CTTCTTAGGTGGGGTAAAACTATAGAGCGTATGCAAGCTTCTTTTTATATGTTTTTTTATACTTTT---GTTTTTTCTTTACCTTTTTTTGTATTT------ATGGTTTACTGT---------------------------TTTAATGATTTA------ATGAGTCTTAGTTTTTTTTCTTTGTTTTTATTTGAT---------------------------------------AGTTTTTGG---AGGTGAATTTTTTTATTT------------------ATTATTATAGTTTTTATTGTTAAACTTCCTCTTTATGGCGTGCATCTATGGCTTCCTAAAGCTCATGTAGAGGCTCCTGTAACTGGCTCAATA---CTCCTTGCAGGAGTATTATTGAAGCTAGGGGCTTATGGGTTATACCGATTTTTTCCTTTTTTA------GTATATTTCACTAATTGTTTTTTTTTTTGAAATATTTTTTTTTATCTATCTTTAATT------GGTGGTCTCATTGTTTCTATG---------------GTTTGTCTTCGTCAAAGGGATTTGAAAATTATTATTGCTTATTCTTCTGTGGTTCACATAAGTTTTATGATGGTT---GGTTTTATTTCTTTTAGGGAGATA---GGTTTGATGGGTGCCTTATTAATATTAGTTGCTCACGGTTTTATTTCTCCTTTTTTGTTCTTAGGATTGAACTATATTTACGGGGTTTTTAATTCTCGTAGGGTTTTTTTACTGAAGGGG------------ATTATTGTTTTTGTTCCCATCTTTTGTTTGTTTTGGTTTTTT---------GGGGTAATTTTAAATACAGGGTTTCCTTCTTTTATATCC---TTTTTTTCTGAGATTTTAATTACAATAGGTTTAAGATTT---------TTAAGAATAGTTGACTGATTT---TTTATTTTAGCATTCTTTTTCTTTTGTGGGGTATAC------AATATTTATTTATAT---------------------------------------GTGCTTCCTTCACATGGG------GAGAGTTTT---TTTGTTGAT---TCTTTTAATTTTAGGTTT---GAATTT---------------------------------------------------------TTGTTTTTAAGATTTATTCATTTTTTCTTTGTTTTAGTTTTTCCTGTAATG---------TGTTTT---------------------------------------------------------------------------------------------------------------
>Dermacentor_silvarum
------------------------TTATTATTGATAGGGTTAATAATTATATGTTTAGTTTTTTATTTA------------AATTCTTACCAATTAATTGTTTAT---------TTGTTAATATTTTCA---------------ATAGTTTCTTTA---ATAATAAGATTATTTAAT---------AGAGGAATTTAT---------------------------------------ATTTGAAATAATTTTTTTTTAGATTTA---TTAAGATTAGAT------ATAATAATCTTACCTGTTTGAATTACTTTT---CTCATGTTGATTGCTAGCTCA---TTTTCTAAAACATATATAAACAAA------TATTTTTTGTTTTAT---GTTTTA------------------------TTAATATTAAATTTA------------TTAACT---------------------------------------------------------------------------------------------------------------------------TTATGT---------------TTTTCT---------TCTAGAAATTTATTAATATTTTATTTTTTTTTT---GAAGCTGTTTTATTTCCTATTATTATAATA------------------ATTTTTAAATGAGGGAGACAGCCTGAACGTATTCAGGCTGGATTTTATATATTAATATACACAATT---TTTGGTTCACTTCCTTTATTAATTTTA------ACAATTACTTAT------------------------------------AAA---ATTTCTTTTAAT---------ATTATTTTTAATGAATGA---ATTTTTATA------------CAA------------ATAGGCTGT---ATTTTCTTTATAATAATT------------------------TTAGGCTTTTTAGTAAAAATTCCAATATTTTTTTTTCATCTATGATTACCTAAAGCTCACGTTGAAGCTCCTATTTCTGGATCAATA---ATATTGGCTGGAGTTTTACTAAAATTAGGATTTTATGGAATTTATCGATTTAAAAGATTTTTTTTTTTAAATATA---ATAAATTTATCA---------TTATTTTTAATTAATGTTTCATTTTTA------GGAGCAATTATAATTAAAATT---------------TATTGTTTATTTCAAGTTGACATTAAAGCTTTAATTGCTTATTCATCTATTTCTCATATGGGAATTGCTTTAGCG---GGTTGTTTAACATTTTATTCTTTT---GGTTCTTATGGTATATTGATAATAATAATTGGCCATGGGTTATGTAGTTCAGGTCTTTTTTGTTTATCAAATATAATTTATGAACGATTTTACACGCGAAATATTTTTTTAATTAAAGGA------------ATAATTATAGTATTTCCAAATTTAACTTTGTGGTGATTTTTA---------TTTAGAATTTTTAATATAGCTGCGCCTTTAACAATAAAT---TTATTTGGAGAATTATTCTTAAGAGCTAGACTTTTAAAA---------TTTAGAATATTTTTAATACTT---CCTATTATAATACTAATTTTTATAAGCGCATGTTAT------ACCATATATATATAT---------------------------------------AGCTATATTAATCATGGT------AAAGGATGA---ATTTTATTTAGAAATTTTCTAATTTCTGAA---CGAGAA---------------------------------------------------------TACTTTTTATTATTTATACATTTTATACCTATATGTTTTTGAATTTTAAAAATTGATTTTTTTATAAAATGAATT------------------------------------------------------------------------------------------------------
>Demodex_folliculorum
------------------------------ATGTTTTATTTGGCTTATGTTTTGGGGATGGTTCTTTTGAATTGTTTTATTGACGTTGGTTTAGTGTTTTTAGTGGGGTTTTATGTTGGTTTTTTGCTATTTAGATGGGGGGATTTATTTATATTT---------------------------------------------------------------------------------------------------GTTGATTAT---TTGAGTTTTGGA------ATAATTATACTTTTGTTTTGACTTTTCTTA---TTTTTCTTCTTTGTTTTGGTT---ATGGGGAATTGAGGTTATAGGATTTTGAAGTACTTTTTTTTTTTT---TTTTTT------------------------TTTTTTTTCTTTTCT------------CTCTTT---------------------------------------------------------------------------------------------------------------------------TTTGTA---------------TTTAGT---------GTAAAAAATTTATTTGTGTTTTATTTGTTTTTT---GAGGTTTCTTTAATTCCTATTTTTTTT---------------------GTTTTGGGAATGGGGGTTAAGGAGGAACGTTTGAGAGCTGGGGTTTATATGCTTTTGTATACTATTTTTTTTTTTTCTTTGCCTTTTTTGTTTGGT------ATTTTTTGGTTA------------------------------TATAATTGTGTTAACACTTTGGATTTTTTTTTTGTTTTTTATTTAGGTAAT---------------------------------------AGTCGTTTTAGATTTTTGGTTTTTTTTTGT------------------ATTTGTTTTGGTTTTTTGGTTAAGTTGCCTTGTTATGGTTTTCATCTTTGGTTGCCTAGGGCTCATGTGGAAACCTTCTTGTGGGGGGTTCTATGAATTTTGGCTGGTATTTATGTGAAAATAGGGGGTTATGGGCTTCTTCGTTATTCAGGTTGGTTT---------------CTTTGGGGTGGTTTTTATCAGTGTTATTTTTATGTTTTTGGTATTTGA------GGTGCCTTTTTAATTTCTTTG---------------TTTTGTCTGCGAAGTTCTGATATGAAAGTTATGATTGCTTATTCTTCTGTTTTTCATATGTCAATGCTTTTTTCT------GTTTGGAGATTGGGGAAAGTGGTTGCTTTGTTGGTTGTTTTTTTTATAATGTTTTCTCATGGTTTGATTTCACCTATAATGTTTTATTATTTAAATTTTTTTTATGAGCGTCTTAAAACTCGGAGAGTTTTAATTATGCGTGGT------------TCGGTATTTTTGTTTCCTTTTTTTGTTTATGTTTGATTTGTG---------GTTTTGATCTTTAATATGGGTTTTCCTCCTTTTATGTCT---TTTTTTTCTGAGTTTTTGTCTTTGGGGCTTTTTTTGGAT---------TTTTTTGGTTGGTTTAGTGTC---TTTTTATTTTTTACTTTGTTTTTATCTGGTGTTTAT------AATATGTTGTTTTTT---------------------------------------GTTTATGTGTATTTGGGT------GAAGGCTATGGCTTTGTAAGAGGGGTT------------------TCTGGG---------------------------------------------------------TTTCTGGAGTTATTTGTTTTTTGGGTTTTTGTTATTATATATGTTGCTTATTTGTTTTTT---------------------------------------------------------------------------------------------------------------------
>Damon_diadema
------------------------------ATAGTTTTTAGTTTGTTATTGTTGTTTGTGTGTGTGTGTGAGGGTTGGTTGGTGGCTTTTTGGTTGGCTTTGATGGGTTTGTATTTATTGTTTCAGGTAAGGGGTGTGGAGGGGGGAGTGGTAAGATTTAGTTGAGTTTTAGGCCGGGGATTTGATGAGAATTTTTTT------------------------------------TGTTATTTTGAGAATATGGCTATTGATGTT---AATAATTATAGTTGGGGTAGGGGGAGTGTTAACGTATGG---------------------------------------------------------AGGCGCGGGGAGTATATTTTTTTG---GTGGTT------------------------AGTTTAGGGGTTTTA------------TTGGGT---------------------------------------------------------------------------------------------------------------------------CTTAGA---------------TTTTTG---------AGTTTGGATTTTTTATACTTTTATATTTTTTTT---GAGGGAGCTTTAATCCCCATTTTTATTATG------------------ATTATTGGGTATGGGTATCAACCTGACCGGTTGATGGCGGGGTTGTACATATTTTTTTATACTCTT---AGTGCTTCTTTACCTTTATTGTTAGGT------ATTATAATATTG---------------------------------------------------------------GGCTTATGGTGAGGGAAATTGAGCTTTAGTATCTTATGGTTGGGGGGTTATGGCGGGGTAGGTGGG---TGGAGAGTAATTTTGGTG------------------------GTGGCTTTTTTGGTGAGGTTACCTATATTTTTTGTTCATTTATGGTTGCCTAAGGCTCATGTGGAGGCTCCTATTGGAGGGTTTATG---ATTTTGGCTGGGGTTTTGTTGAGGTTGGGGGGTTATGGGGTATTTTGGGTGGCGGGATTAATTTTAGGGGAGGTT---TTATTATGGGGG---------GGATATTTGATGGGTATTTGTTTAGGA------GGGGGGATTATAATTGGTTTT---------------ATTTGTTTTGGTCAGGTGGACTTAAGGTCTTTGATTGCTTATTTTTCAGTGGGCCACATGGGATTAGTTTTGATT---GGCTTTTGCTCAATGAGATTTGTG---GGGTTTCAGGGGGGCTTATTGTTGATGGTTTCTCATGGGTTATGTTCATCAGGGTTGTTTTGTTTGGCGAGAATGGTGTATGAGCGTGTTGGTAGTCGTAGAATAATAATTGTTCGGGGA------------ATATTATGCTTGATGCCAGGTTTAGGATTGTGATGATTTTTG---------ATAAGAATTGGGAATATAGCAGCCCCCCCTTCTTTGGGG---TTTTTTGCTGAGGTTTTAGTGATGGGTTGTTTAGTTCAG---------TATGTTTGGTGGGGGATGTTT---ATGTTAGCTTTTGTTATATTTTTGGTTGGGGGTTAT------AGTTTATGGATATTT---------------------------------------TCGTCTGTAAATCATGGA------GGTGGATGAGAGTTGAGGGGAGAGGGTTTGGGTGTGAGTGTG---CGTGAA---------------------------------------------------------TATTTAATTATTTTATGTCATTGGGTTCCTTTTAATATTTTTGGTTTTGAGGTTAGATTTATTTTCTTTGTGGGTTTTTTAGCTCAAATAGTT------------------------------------------------------------------------------------
>Cryptocellus_narino
---------------------------------ATGAGTTTGTTGTTGGGTTTATTTGGGATGGTTGTAGTGACATATTGGTTGGATGCTTGTTTGGTGAGTTTA---------TTTTTATTATTG------------------ATTGTTTTTTTTCTTTTTTCTTTTTTTGGAAAA---------TTAGGTTATGTT------------------------------------GGGTTGTCTTGGTGTTTTGGGTTTGATTTA---ATAAGTTTATGT------ATGGTTGTTATTTCTTGTTGAATTGTTTTT---TTGATGTATTTATCTTGTGGT---GATTATCTAGTAAACTTTGGGTGT------TTTTATAGGTTTGTG---TTGGGT------------------------TTGTTGATGCTTTTC------------TTGTAT---------------------------------------------------------------------------------------------------------------------------TTAAGA---------------TTTAGT---------GTTGTAGATTTATTTTTGTTTTATGTTTCTTTT---GAGAGAGTTTTGATTCCTACCTTGATTTTA------------------ATTGTTGGTTGGGGTTTTCAGCCAGAGCGCTTGTATGCTGGTTTGTATATGTTGTTTTATACTTTA---TTTGCTTCATTACCTTTGTTGTTGTGC------TTGATT---------------------------------------------------------------------GTAATATATGAGCATTTTTATAGAATGAGATTTTTTGTTTTGGGTGATTTTGTGGTTGGTGATTGA---TGGGTCTATGTTTTATTG------------------------TTGGCTTTTCTGGTTAAATTGCCTATATATTTTTTACATTTGTGGCTTCCGCGTGCTCATGTGGAAGCTCCTGTTTCTGGTTCTATA---GTTTTGGCGGGTGTTTTGTTGAAGTTGGGTGGTTATGGAATATTTCGTATTTACTTGTTAGTTAAGTTTTGGTTG---GTTAGAGGGTCT---------GCTTATCTTTTAAGTGTTGGGTTGGTG------GGTGGTGTTGTTACTAGATTA---------------GTTTGTGTTGGTCAGGTGGATGTGAAAATGTTGGTTGCTTATTCTTCCGTTGTTCATATATCTTTGGTGTTGGGT---GGTTTGATTAGTGGGTCTTTGTTG---GGTATGTATGGGGGTTTAGTGATGATGTTGGCTCATGGGTTATGTTCGTCTTGTTTATTTTGTTTGGTTAATGTTTTATATGAACGTGTGCACTCTCGTAGAGTTGTCTTGATTAGGGGG------------ATAATTATGTTATATCCTGTTTTGGCAATGTGGTGATTTTTG---------GTTTGTGTTTGTAATATGTCTGCTCCTCCGTCTTTTGGT---CTGTTGGGTGAGTTAATATTACTTTCTGGTATGGTTTGT---------TATTCTTACATTATAATAATT---CCTTTGTGTTTTATAAGATTTTTTTCTGCTTTGTTT------TCTTTGTATTTGTTT---------------------------------------AATGTTGTTCAACATGGT------AGGGGGTGA---TATATTTGGTTTGGTGGTTTTATTTTTATG---CGTGAG---------------------------------------------------------TATTTGCTATTTTTTTTTCATTGGTTGCCTTTAAATGTGATGTTTATTGGTTTTAATTATTGAAGTGAT------------------------------------------------------------------------------------------------------------
>Cosetacus_sp.nov._GD115
---------------------------------ATGATGAGAATACCAATTACATACATGATAATCATGTTT---------------GCTAAAAAAAAAATAATA---------------------------------------------------------------------------------GTTTTAAGAGAA------------------------------------ATT------AGTACTGTGGAATTCATAAAT---TATGTG------------ATCATTGTTATAACTGTTTTATCATTTGTA---TTAGCC---ATAACTTTTAAAGAAAAA---------AAATTAAAAAAAAGAGACCAAATTATAGCAGCT---ATAACC------ATA---------------ATCACTATAATCCTA------------TGCCTT---------------------------------------------------------------------------------------------------------------------------ATCACT---------------TTTACA---------ACAAAATCTCCTTATATGTTTTTAATTTGCATA---GAGATAATCGTAATCCCATTAAGACTTTTA------------------ATTATAAAAGGATCCAAAGAAAGAGATAAGATCGGATCTATAAAATTTATAATTTATATAAACATG---GTAGGTTCTTTACCTTTTATAATT---------------TTAATCATAATG------------------------------AAAGAAAATAAAGAATTAACAGAAATAGAAAGAGAATTATTATAT------------------------AGA------------AGTCAAGCA---TTTATTAGAATATTAGCA------------------GCATTAATT---TTTTTGACTAAAACTCCATTATTTTTAATACATATGTGGTTGACCAAAGCACATGTAACTTCTTCAGGACTGTTTTCAATA---ATTCTAGCTAGTATTATAATCAAAATAGGAACCCTTGGAATAGCTAAATTTTACTTA---CTAAAT------AAA---GATCTAATA------GAAGCTTATGTAATATTATCAGTGTCATTAGTG------GGTTCATTTTTTTTAGTCTTA---------------TCGATAAATCGAGCTTCGGACTTGAAGATAGTTGTAGCAATATCTTCAGTATTGCATATAGCTCTAATTATTCCT---TTAATCATATTAAAAAGGGAATTA---GGGTTAGTATCTTCAATCATAATGATATCAGCTCACGGAATAATTTCTTACATGCTATTTTATTTAATTACTTTAAAATATGAAAAATCAGAAAGACGAAGAATAATTTTGCTAACATCA------------GAAAATTCAGGAGATAAGGAATTAGGAAAAATAATATTTATT---------ATAATATTAATTAACTTAGCTATACCCCCTATTATAAAT---TTTCTATCTGAAACATTGGCTGTGAGAGTAGTTTTAACAATA------AATACA---ACTTCTTTAACATATATTTTCTGTTTGGTTATAAACCTGGGACTACTCTTT------ACAATACAGGTAAAT---------------------------------------AAAAATCAATGATTCATG------AAA------------AAAAAATTTGTTGTAACAAAAAAAGTT---ATAAAA---AAAAATATATTAGTA------------------------------------------------------TACGTATTTTATCTAATATGAATGTTAATATGCAAT---------TCCATTATT------------------------------------------------------------------------------------------------------------
>Cosella_viburniae_GD139
---------------------------------------------ATGATCTTTATTTTATTCAGTAGGTGT---------------TTTTTAATTTTTATGATG---------------------------------------------------------------------------------AAAAGCTATATA------------------------------------TTTTTTAGAGTACTACTGGTTATATTTAAA---AGATATGTTATA------TTATTTTGAGTAGGTATTTTAGTTCTACTT---TTAATTTATTTC------TTTAATTTT---TCTAGACAAACATTTAAGCCAAAGCTTTTTTATTACTTT---CTTTTC------AAT---------------TTTTTAGTATTTTTT------------ATGTCT---------------------------------------------------------------------------------------------------------------------------TTTTGT---------------TTTGTC---------AGAGATAATATATTATATTTTTTGCTCTTTTTT---GAAATTAGGCTTCTCCCTATAATTTATCTT------------------ATTTTTAATTATTCAACTGATTCAGATAAAATTTCTTCAAGATTTTTCATATTTTGTCTAAATTTA---CTTGGTTCAGTCCCTTTCATATTT---------------TGTTGTTCTTTTTTTTTTCAGTTTGTAGGAAGATTGAGGTTTTTCTTTAATTACAATAATATTTTTTTT------------------------------------------------------ATTAATAGTTTT---TTCATTTATATAATGTTT------------------TGTATGATT---TATTTATTTAAACTTCCATTTTTTATGTTTCATTTTTGACTACCTAAGGCTCATGTTAGGGCTTCTGGTTCTTGTTCTATT---ATTTTGGCAAGCCTCATACTTAAATTAGGGTCTGCAGGGTTTCTTAAGTTATATCTTTTTTTTTTT------AAA---ATTTTTAAG---TCTATTTTTTTTTTTTATATAAGGATTGTATCTTTT------TCTCTAATTTTCATTTTGTTA---------------TTTATAATTCGATTCTTTGATTTAAAAGTCATAATTGCCATATCATCTATTTCACATATAGCGGGGGTCCCTCTT---TTAATTACAGGAGGTGTTGGGTTT---TCTATTGTTTCTAGTGTATTAATAATAGTAGGGCATGGATTAATTTCTGGGATGCTATTTTACTTAGTTACTTTAATCTATGAGCAAACTTTTAGTCGTTCTGTTTTTTTTTTTAAGGGA------------ATTAATAAAATTTCACCTCATTACTTTTATATTTTTATTCTT---------TTTGTATTATTAAATTTTGGTTTTCCTCCCTTTTTAAGG---TTTTTAAGAGAGTTTTATCTAATGGTTTATATT---TTTTAC------AACTCATACATGTGTTTAATTTCTTTTTTT---TTATTTTTTATTTATTGTAATATTATT------TTTATTATAGCCATG---------------------------------------GTGAAG---------GGG------GTT------------TCATCTAAACCA---TTTTTGTTTTAT---TTTAAC---CATTTTAACTTAAAT---------------------------------------TTTATTTTTAGGACATCATTTATTTTTTTCTTT------ATTTGCTTAAGACCTTTGATTTTT------------------------------------------------------------------------------------------------------------------
>Cosella_sp._GZ75
---------------------------------------------ATAGTTGTTATTTCTGGGGTTTTTGTT---------------TTTTTATTTCTTTCTTTG---------------------------------------------------------------------------------AAATCTTTTCTT------------------------------------TTCATTAGTAGGTTTTTTTTGTTATATAAT---TATAGGCTTAGT------TTATTATCAGTAAGGTTCTTAGTTTTTTTC---ATTCTAATTGGT------TTTAGATTT---TTTAGGTTAAGACAGTATATAATTAACTTTTATAATATA---TTATTT------TTT---------------ATTGTCTTAGGTTTT------------ATAAGT---------------------------------------------------------------------------------------------------------------------------TTTTGC---------------TTTTGT---------TCTAATAATTATTTTTTTTTTCTTTTTATATTT---GAAGTTTCTATTATTCCTGTTTTATTTTTA------------------ATTATTAATTTGTCTTTTGATTTGGATAAAATTTCTTCTGCAGTTAGGATAGGATTTATAAATTGT---ATTGGTTCTATTCCTTTTATATTG---------------TTTCTATCTTATATCTGGTTTAATTTTGGTAGTTTGTTGGATCTTTACGTTTATTATATTTCTTTTTTC------------------------------------------------------AATTGTTTAAGT---TGAATAATACTTACTTTT------------------TGTATGGTTATATTTATTATTAAACTACCTTTATTTTTCTTTCACTTTTGGCTTACTAAGGCTCATGTTAGGGGTTCAGGGGGTTGTTCCATT---GTTTTAGCTAGACTTATATTAAAATTAGCGAGAGTTGGTGTTTTAAAGTTTATTAGGTTCTTTAGT------TCA---ATTATATTA---TTAGTGTTTGGTTCCATTGGTTCTATTACTTTTTTT------TGTTTTTTATTTTTGATTTTA---------------AGAATGTTTCGTTGTTTTGATATGAAGCTACTTATTGCTCTTTCTTCTGTTTTACATATGACTCCTCTTTTAATT---TTAACAACTAATTTAAAAATATTT---TCTTTTTATTCTTTTGTCTTGATAATAGTTGGGCATGGTGTTATTTCTTCAGCACTTTTTTTAATAACTACTTATTTTTATGAGCAAGTTTACAACCGATCTTTCTATTTTGTTAAAAGT------------ATTTTGTCT---AATTTTAATATTTTTTATTTCTTGATAATT---------TTTATCTTGTTAAATTTTGGGTTTCCACCATTTATTACT---TTCATAAGAGAGTTATTTTTAGGGCATTTTTTT---TTTATG------ACTTCTTACTTAATGATTATTGTTTTTTTA---TTTTGCATGATAATTTCTAACTTGATT------ATAATTTTTTTCTAT---------------------------------------GTTAAAACTTTATTAGGA------TTT------------AGAGTAAATATG---TCTTTTTTTGAT---TATAAT---ATTTTTAATTTTTTT---------------------------------------TTAATA---------------ATTTTTATTTTA------ATTTCCTTATTTTTCCTTATTTTTACCATT------------------------------------------------------------------------------------------------------------
>Cosella_sp._FJ16
------------------------------------------ATTTTTAAATGATTTTTATATTTGTACCTATTT------------TTACTTTTATTGGTTCTA---------------------------------------------------------------------------------AAAGTTATTTTT------------------------------------TTTTTAATAGTTTTTTTTTTGTTAAGAACA------------TTT------ATTTATATTTGACTTTATTTAGGGTTTTAT---TTTTTTTTTTATTATTTTCTTTCTTTT------------------------TCTTTTTTTTATTCAATT---ATTTTT------CCA---------------TTAATTTATTTTTTT------------TTATTCTTATATTCATATATT------------------------------------------------------------------------------------------------------------TATGTT---------------TTTATTCTGAAAGATTATTTACTTTCATTTTATTTTTTGAAATTTCTGTTTTACCTATATTTTTATTATTTATTAATTTTT------------------CTTCAAAGGTTGACAAAGTTTCTTCTTCATTTTTTATATTATTTTTATATTTGGTATGTTCTATTC---CTTATATTCTTACCTGTTCTTTTT---------------TTTTTTTTTTTT---------------------TTTCCACTTATAGAATTTTCTATATTAAATTTTTATAATTTTTGT---------------------------------------------TTTAATAGTTTA---TTTATTCATTTATCTATT------------------TTCATAGTT---TTTTTATTTAAAATCCCTTTATTTTTATTTCATTTTTGGCTCCCTAAAGCTCATGTTAGTTCTTCCGGCTCTATTTCTATT---GTTTTAGCTAGTATTATGTTGAAACTTGGTTGTATCGGTGTTATTAAATTTTGTTTAATATTCTTG------AGA---ATTTATTTA---ATTATTATTTCTTTTTATAGTTCTTTTTTTTTTATT------AGTATATTTATAATTCTTTTA---------------TATATGATTCGGTTTTCAGATTTAAAATATATAATTGCCTTATCTTCAGTTTGTCATATATCATCTCTACCCTTT---TTAATTATATCTTTGTATTCTTTT---ACTTATATTTCTAGAATATTTATATTATTAGGTCATAGATTAATTTCTACAATATTATTTTATTTTGTTACTATTATTTACGAAAAAAGTTTTAATCGATTTATAAATTTTTTTAAGGGT------------TTTGATAATTTAAGTAAATTTTTCTTTTATTTTTATTTT------------TGGTTATTGATTAATTTTAGTATTCCTCCATTTATTAGA---TTTATAAGAGAATTTTACATAATAATTTATATTTATTATTGT------TATAATTTTTTTTTTTTTTTTTTTTTTTTT---TTTTTTTTATTTTGTAATTTCATTTTT------ATGTTTTTTTTTTTG------------------------------------------------------------------------------AAAAGATCTATTTTTAAGTTTTCTTAT---TTAAGC---------------------------------------------------------TATTTTGATGTAAATTCAATTTTTTTTTTTTTTAATATATTATTTATTATT---------TTTATTTTTATTTTTCCTTTTTTACTA------------------------------------------------------------------------------------------
>Cereusacarus_sp.nov._Z361
------------------------------------------------ATTAGCTTTGTCTTGTTTTTTTGTTTC------------TCTCTTCTTTTTAGGATT---------------------------------------------------------------------------------AAATCAGAGTTT------------------------------------TATTTGAATGAATCCTTAGAATTGAATTCT---TTTTATTTCATG------ATTATAGGGTTATCTAGGCTTGTTTTTTTTCTTTTTTTTTTCAACGAGAAAGTTAATGTT---CGTTTTTTTGACAGTCATGCTTCTCTTTTCTATTTATGG---TTGATC------ATT---------------TGTGTTATT---------------------------------------------------------------------------------------------------------------------------------------------------TTAAAT---------------TACCTT---------TCTATGGATGCTTATTTTTTCATTTTGACTTTA---GAATTAACAGTCTTTGTTATAATCTTGTTG------------------CTTTATTGGTTAAGTAAAGGGTCAGAAAAAATTAATGCTATTATCTTTATGTTCACTTTGAATAGT---ATAGGGACCATTCCTTTTTTATAT---------------TTTTCCTCTTTAATGTGTTCTGACTGCAATAATTTATCTATTTACGGCTCTCTTTTTTATAGGATTTAT------------------------------------------------------------TCTTAT---TTTTTTCTCTTTTCCTTT------------------TTGCTCATA---CTCTTGAGTAAGTTGCCTATTTTTTTTTTTCATTTTTGATTAACCAAGGCTCATGTGAGAGCATCAGGTAATTCCTCTATA---ATCTTGGCTAGCTTAATGCTAAAGCTAGGGTCTATTGGTCTTTTTAAATTTTCCTTTCTCTTCTAT------TTT---TTATCTTAT---GGGATGATTAGAATTCTTATCTCGTTTACTTTGCAA------GGCCTCTTTTTAATTACTTTT---------------ATTATGATTCGTTTTTTTGATGTAAAGTATTTGATTGCCTGTTCTTCGGTCATTCACATAGGAATAATAGTTCCG---ATGATTTTCTCGGGAGTGAGATAT---GGTATTGCTTCCTCTATTTTTATAATGTGTGGGCATGGTGTTGTATCTTATTTTTTGTTCTATCTTGTTACTTTATTGTATGAGTCTTCTGAAAATCGTTCTGCTGAGTTCAGGAAGGGT------------GTTGGAAAGTATTCTTCTTGTCTTCTTTTTACCATTATTCTT---------TTTTTCTTGCTTAATTTAGGAGTTCCTCCTTTCATTAAT---TTTTTTTCTGAAGTTTATACTTTTATATTTCTT---GTGTTT------TTTTCTCCTTATTCCTCTATTATTTTCTTG---TTATTTTTAATTTTGCCTCTTATTTTC------ACTTTAATTTCCATC---------------------------------------TTGAAATTTACCTTTGGC------AAT------------AAAATTGCCCTT------------------ATCAAT---GACAGAAGAGTAGAT---------------------------------------TTTCCCTTCTTAAGATCACTAATTTTTTTTTTTCTTTCTATTTTTATAATT---------TTCATTTCCTATTCCTGTAGTTTAATTAAAAATTTTGTTTTGTGGTGGCAAAGATTTCAGGAATATTGATTT---------------------------------------------
>Ceratoppia_bipilis
---------------------------------------------------------------------------------------------------------------------------------------------------------------------------------------------------------------------------------------------------------------------------------------------------------------------------------------------------------------------------------------------------------------------------------------------------------------------------------------------------------------------------------------------------------------------------------------------------------------------------------------------ATAATTATTTTCTATGTCTGTTTT---GAATTTATTTTTCTTATTATGTTTCTTTTT------------------ATTTTAAGATGGGGGTATTCCCCAGAACGTTTGCAAGCTTCTTTTTACATAGTTTTTTATACTTTA---ACAGTTTCCTTTCCTTTCTTAGTTTTC------TTAGTT---------------------------------AAAATG---GGAACGGAAATTTTGAGTTTCAATTTTTTTTTTGTTGGGGAAATT---------------------------------------AGAAGAATG---CCATTAATTTTTATAATT------------------------TTGGTGTTTTTAGTTAAGCTTCCAGTTTATGGTGTTCATTTGTGACTACCAAAGGCACATGTCGAAGCCCCTGTTTCAGGGTCTATG---GTTTTGGCTGGGGTTTTACTTAAATTGGGTGTCTATGGTATTTTACGGTTTATTTATTTTATTGGTGCTAGAATTAGTAAT------------GTGTCTGGTTACCTGGTTTCCTTAGGGTTGTTA------GGAGGTTTATTAAGATGTTTT---------------TTGTGTATTAGACAAGTAGATTTAAAGTTATTGATTGCTTATTCTTCTGTTGTTCACATAAGATTTAGATTGGCT---GGAATTTTTTCTATGTTATATAGA---GGTTATGTGGGTGCTGTTTATATAATAATTGCACATGGTTTTTGTTCTTCTTGTCTTTTTTATATTCTTTATATTATATACGAACGGTTTTATTCTCGTAGAACCATTGTTTTAAAGGGT------------TGCCTTTATTTAAGTCCTATTATTTCTTTGATATGATTTTTT---------TTTTCTGTTTTTAATGTGGGAGTGCCCCCTTCTTTATCA---TTTTTTTCAGAAGTAATAATTTTAATTAGCTTAGGATTT---------TGGGGTTGAACTATTTTTTTA---ATTTTAGGAATTTTTTTATTTTTTACAGGAGTGTAT------GGGGTTTATACATTT---------------------------------------GTAATATCTAATCATAGG------GTTTCGTTT---TTGGGGGGTATTACTTTTTTTGTCTCACAG---CGAGAG---------------------------------------------------------TTTTTAATTATATATGGTCATTTATTCCCCCTATTGTTTATTCCGATTTATGTTGGA---TTTTTTTTT------------------------------------------------------------------------------------------------------------
>Catarhinus_sp.nov._GD136
------------------------------------------TTAATGATTACTCTAGGTATATTATTAGTTTTT------------ATAAAAATTATTATGATA---------------------------------------------------------------------------------AAAAATTTCGAT------------------------------------TTCATTTGTAATAACATAATTTTTAATAAAGAAAATGAATTTTTA------ATTGTTTTGATAATTTTAACTATTATGTTT---ATTATATATATAAAAAATTTT------------------TTTTTACAAAAATTATATGTTATGAATATA---ATTTGA------GTA---------------ATATTAATAATTAGA------------GTTTCT---------------------------------------------------------------------------------------------------------------------------TTTAGA---------------TTTTTA---------TCTAACAGATTTTTTTACTTTATTATTATATTA---GAGTTATCAATTATTCCAGCTTTTAGACTA------------------ATTTTGTTATTGTCTAAAGAGAAAGAAAAATTAAATTCTACAATTATGATAATCATCTTGAATGCA---GCTGGTTCTATGGGATTTTTAATA------------------------------------------------TTTATGTATAGGATAGACTATTTTAATTCTATACATATAATTAGTTTTAATAAC------------------------ATCCATCAGTCGGTTACTTCTAGT---AAAATTTTATTTTTTGGT------------------TCTATTTTTTTGTTAGCTTCTAAATTACCTGTAATATCCATTCACTTTTGGCTAACTAAAGCTCATGTTAGGGCTTCTACAGTTTGTTCAATT---TTTCTAGCTAGTATCATATTAAAGCTAGGCGCTGTAGGAATAATAAAAGTTAGAAACATTATA------------------ATTTTGCAATTTTTTATTTTCTCTGATTTATTAATATATTTTTCTATTGGTGGGTCAGTTTTTTTCTGTATT---------------AGTATATACCGATATATTGATATTAAACGATTTATCGCTATTTCCTCAATTGTTCATATAGGACCCTTATTTTTT---ATAATTATTCAAAGATCCTCTATT---GGAAATTGTTCTAGTATTATGTCTATAGTTGGTCATGGGATTACTTCCTCATCTTTATTTTTTATGACAGGATATATGTATGAAATTTCTTTATCTCGATCATCAATTATTAACAAAAGA------------ATTTTTAGGGTTAATAATTTTATAGCCATAACTTTCCTTATA---------TTAATTCTATTAAATGCTTCGATCCCTCCTTTTATAGGA---TTCTTAGCTGAAATTTTAATAACATTTACATTTTTATCTTACTCAACTATCTCTACATTAATAATATCTATCTTCTTAATAATATTTATCTTGGTTAGAATTAATTTATATTATTCTATATGATTTGGA---------------------------------------AAAAAGTTTTGTATAAAT------AAA---------------------------------CCCATG---AATTCTTGATCAATCAACTTTATG------------------------------------------------------TTAATTATAATAGTAATTTATTATACAATAATTCAA---------ATTTTA---------------------------------------------------------------------------------------------------------------
>Carcinoscorpius_rotundicauda
---------------------------ATATTTATGTATATATGTATATTGAGAATATGTACTCTAATT------------TTTTCTTGAGAAATAATTCAGTGT---------GGATTATTTTTTTTAAGT------------TTTATGAGAATT---TTTTTTATTTATTGTTTT---------TGTAGATTTAGA------------------------------------TGCATGTCAATAATAATAGGGGGTGATTTA---TTAAGATTTTCA------TTAATTAGATTATCTTGTTGAATTTGTTCA---TTAATATTACTAGCTAGATAT---AAAATTTATATAAATAATTTTAATAAAGAAAAGTTTTCTTTTTTA---GTAGTT------------------------TTGATTTTAATTTTT------------TTGTTT---------------------------------------------------------------------------------------------------------------------------TTAAGT---------------TTTGGT---------TGTTTAGATTTGTTGATGTTTTATATTTCTTTT---GAGTGTGTGTTAGTACCAACTTTTTTATTA------------------ATTGTTGGGTGAGGAGGACAACCTGAACGTCTTCAGGCTGGGATTTATATGTTTTTTTATACTTTA---TGTGCTTCTTTACCTTTATTAGTAGGT------ATCTTAAATTTG------------------------------------------TATAAAATTAATGGAAGAATAGTATATAATATTTTAATG---------TTA------------ATTGGAGGAAAAATAGAGGTGTTT---TGGTTTTTTATTTTTATT------------------------GTTGCTTTTTTAGTAAAGTTACCAATGTTTTTATTACATTTATGATTACCAAAAGCTCATGTTGAGGCACCTATTGCGGGGTCAATA---ATTTTAGCAGGGATTTTATTAAAATTAGGGGGTTATGGATTATTTCGTGTTTTATTTTTATTTCAAAATTTTATT---GTTTGGAATGGG---------GGTTTTTTATTAAGATTAGGATTAGTT------GGTGGTTTATGAACAAGATTT---------------ATTTGTTTGCGGCAGGTGGATTTAAAATCTTTAATTGCTTATTCTTCTGTAGGACATATAGGAATAGTAATAGGA---GGAATTATTACTTTAAATAGATGA---GGTAGAAGAGGGGCATTATTATTAATAGTTGCTCATGGTTTATGTTCTTCTGCTTTATTTTGTTTAGCAAATTTAGTTTATGAGCGATTTTATTCTCGTAGACTTATGGTTTTAAGGGGA------------TTAATAAGAATTTTTCCTATTTTAGCTATATGGTGATTTATA---------TTTTGTGTGTTTAATATGGCGGCACCTCCTTCAATAAAT---TTATTTGGTGAAATTTTTTTAATAATAAGAATGGTTGGA---------TGGAGACAATGAACTATGATT---TGTTTAGTAATATTATCTTTTTTTTCTGCTTGTTAT------TCTTTATTTATGTTT---------------------------------------TCATCTACTCAACATGGT------AAAAGATGA---ATAATATTTTCTTTTGATGGAATTAAGATT---CGTGAG---------------------------------------------------------TATTTACTTTTATTTTTACATTTTATTCCAATAAATTTTTTAGTATTTAATCTTGATTTGTGATCATATTGATTT------------------------------------------------------------------------------------------------------
>Calepitrimerus_sp.nov._Z308
------------------------------------------ATAATGATAACCCTCTTGTTACTGGCATCA---------------GTTCTGCTTATACTTTGC---------------------------------------------------------------------------------AAGGATGGCTAT------------------------------------ACATTGAGGTACTGTTTAAGTTTAGAAAGT---CTTAGCACAATG------CTGACACTTTTGTGCCCTATCTGTGTCTTA---GGAGCGTTTTAC------TTTTATTTT---AATCAAAATTCTTTTTCTGAGGATTCCTTTGGGATTGGA---GTTTTT------TTT---------------AGAGTCATTTTCTTT------------TGTGGG---------------------------------------------------------------------------------------------------------------------------TTATGT---------------TTTTTT---------TTCTGCAGTTCCTTTTTGTTCTTTGTCTCTTAT---GAAATAGTTCTCTGGCCCATAAGCCTTGCT------------------ATTTGCTCTTTTTCTAAAGATTATGACAAAGCTAGTTCGGTTTTTTTCATACTCGCTCTAAATCTT---TTAGGATCCATTCCTTTTATGCTT---------------TTTTTAAACTAT---------------------------------TTGAAC---CATAATTCCATGTTTTTAGTTTAT---AGTTAC------------------------GATCTATATTTTTTGAGCAGCGCC---TACTTTTATTTGCTTCTA------------------AGTGTTATG---CTTCTTTTTAAGATTCCAGTCTTTTTAACTCATTTTTGGCTTACTAAGGCCCATGTGGAAGGGAGGGCTTTGTGTTCTATG---GTGCTGGCTAGGCTTATACTCAAAATAGGAACTTTTGGTCTTTGCAAATACTCGCTCTCCTCTATG------AAG---AATAGTGTT---TTAATTTCAGAATCCGTATTTTCCTATTCTTTGCTA------GGGATGGTATTGGTCGTCATT---------------TTAATAACTCGATTCTTTGACCTAAAAATTCTAGTTGCTATATCCTCTATCGTCCATATGGGAATAATTTGACCT---ATTTCTTGTATTATAAGAGGCTCC---GGGTATTATAGATGCTTTCTTATGATGAGTGTCCACGGGGTTGTGTCACTGTACATATTTATGATCGTTTCTACTATTTATGAAAAAAGCCACTCTCGGGGTACTGATAATAACAAATCT------------CTAGAGTCTGTAAGGAAACTCACAATCTTCTCAATATTCGTA---------TACATATTTTTAAATTTAGGAGTTCCCCCATTCTTAGGG---TTCTTTTTGGAGGTATTTTATTTATATATTTTATCCGATTTG------GGCTCCCTCGTTTTTTTGGTTTTATTTGGG---GCATTAGTTTTTTTCTCTATTTTTTAT------CTGATATTTTTCTTA---------------------------------------ACTAAATTTTGCTATTCC------AAA------------AAAACAAATCTT---CTTATCGGAAGA---GAGAAT---TCTTATGCCCTTTCT---------------------------------------CACCCCATCTTG---CACATCCCTTTAGTCTTTCTTCTTCCATTTTTT------------TTTTCCTTC------------------------------------------------------------------------------------------------------------
>Calepitrimerus_flexuosus_Z342
------------------------------------ATTTTTTTAATGATTAGAATTTTAATAAGGAGAGTT---------------ATTCTAGTGTTTTCTACT---------------------------------------------------------------------------------TCAGACTTAACT------------------------------------TTTATTAATTCATTCATGTATTTAGATTCA------------ACT------TCTTTTATTTTGGGTGTTTTATGCATTTTTTCTCTTTTATTAACTAATATTATAATATTT---TCTTTTATCTCCCTTTCAGATGCAAAAATCTATAAAATC---TTTATA------ATG---------------GCAGTAGTTTTAATT------------ATTTTT---------------------------------------------------------------------------------------------------------------------------TTAAGT---------------TTTGTA---------GTAGAAAATATTTTTATTTTTTTAGTATTATTT---GAGACAATAGTTTTTCCTATACTATTTTTG------------------ATCTTTATCTTGTCTAAAAGGTGAGATAAAATTTCATCTTTAATTTTCATGATTTTTTTTAATCTG---TCGGGATCAATCCCCTTCATAATT---------------TTTTCATTTAGA------------------------CACTTGAGACTAAATTCTTTCTTTAACCCATTTATTTTCTTG---GAAAAA------------------------GAATAC------TTTTATTCTTTT---TTAATGCTATTTTCTTTC------------------ATGTTAATC---TTTGCTACTAAAATTCCTGTAATTTTTTTCCATTTTTGGCTGCCTAAAGCTCATGGCAGGGCTTCTGGGTCTTGCTCTATG---ATTTTGGCCAGCCTAGTTCTAAAATTAGGAACTTTTGGTATACTCAAATATAGAAGAAGATTCTTAAAATTATTT---CCTTTTGTG---------TCGAGAATTTTTTTTTCTCTTTCAGTTTTA------GGTTCAATTTTTTTTTCTATT---------------TTTATATTCCGATTCTTTGATTTAAAGTACTTAGTTGCTAGATCTTCTGTTTTGCATATAGCTATAATTTTACCT---TCATGTTTTATCTTTAGCTCTATT---TCAACGTTCATGGCTGTTATTATGATGGTAGGACACGGATTCGTATCTTTTTACCTATTTTACCTAGTCACTATAATTTATGAAGGGTCTCAAACCCGTAGATCCTCTAGAAACAAATAT------------CTGGAATCTATATGTAAGACTATGGGGTTGGTCTTTTACTCT---------ACCTTATTTTTAAACTTAGGGGTACCTCCTTTAATTAAT---TTCTCTAGAGAAATAGGATTTTGCTCTATCTCG---TTATTT------TTTTCCTCTATGTGCACCTTTTTTTACATA---ACTTCTCTAACTTTAAATATTTTTTTC------ACTATTCTTTTATGT---------------------------------------TCCTCTGTTTTGTTCGGG------AAG------------AAG---AATCAAAAAACTGGAACAAAA---ACTTTT---TTGATAGACGTGTGA---------------------------------------ACGTTCATAAAAATGTTTTTACTTTTGGTTATTTCTCCCTTATTAATT---------------------------------------------------------------------------------------------------------------------------------
>Calepitrimerus_bungeanus_HLJ97
---------------------------------------------ATGATATCAATTTGTCTCCTTTTCTTTCTC------------TGCTTATTTGCCTCTTGT---------------------------------------------------------------------------------AAGTCTTTTTTT------------------------------------TTCTTCTCTCTATGAGGCTGGTTTTCAGAA---AGGAGGGTATTC------ATGTTAAGGGTAGCTCCAATTACCTTACTC---TTAATTTCTTAC------ATAGTATTT---AAGTGCTTGGGGCACTTCGAGGGGGTCTATTATAACTTT---TGCTTT------TTT---------------CTGGCCGTCCTTTTT------------ACTTGT---------------------------------------------------------------------------------------------------------------------------TTCACT---------------TTCTTT---------TTTAAATCTTTTTATCTTTTCTTGCTGTCCTTA---GAGTTGACGGTTTCCTTGATGATCTTTCTT------------------ATAGTCAGAGGGTCTAAAGGATCTGATAAGTTAAGTTCTTGCTTCTTTATGATTCTCACAAATCTG---TCTGGTTCCCTAGGTTTCATGTAT------------------------------------------------------TCGGGGGCTTCGGTTACTCATAGGTCGTTACTGATTAGC---GATTCT------------------------------------ATTCATTCCTAT---TGGGTTTTTTTCTGTTTT------------------TGTTTTCTG---CTACTTACTAAAACCCCGGTGTTTCTTGTTCATTTTTGGTTGACTAAAGCACATGTCAGAGGGTCTGGCTCTCTGTCTATG---TTGCTTGCAAGATTAATGCTAAAGTTGGGTACATATGGGCTCTACAGTTTCTCATCATGTTTCTCC------AAA---AAAAGCTAT---TCTACTGTGTCTTTCTCTTTAAGTCTCTGTATAATT------AGTTCAATTCTCTTTTCTTTT---------------GTTATAGCTCGCTTTTTCGATATAAAGTTCTTAGTGGCAGCATCCTCAGTTCTCCACATAGGAGTGGTCCTACCT---CTTCTTCTGGGGATAAAGAGGTCT---GGGGTGCTAAGAATGATATTAATGATAGTGTCACATGCTTTGGTGTCTTACTATCTCTTCTTTTTAGTGAGGTTCTTTTACGAAGTGAGGCACAATCGAAGTTTTGACCTCTCTAAGAGA------------GGGGAATCCCTTTTCAAGGTTCTGGGGCTAGCATTCCTTTTG---------TACCTCCTTCTTAATTTAGGCTTCCCCCCTTTTGCACCT---TTTTTGAGAGAGTATGTATTTTTTTGCTTTTGT---GTCTGT------TATTCTTGATTAGCCGGTTCTTTCTTCTTT---ATAATTTTTTTGTTCTGTTTACTATTT------ACTCTTCTTTGTTTT---------------------------------------CTGAAATTTCTCTTCGGC------AAG------------AAAAATACTAGGGCGGCCAGGTCAGAT---ACTTCC---GTTATCAGAATTAGGGCAAGAAAAATACTAGGGCGGCCAGGTCAGATACTTCCGTTATCAGAATTAGGGCTAGAAGCGTTTTACTTT------GTACTATCCTCC---------TTCCTCTTG------------------------------------------------------------------------------------------------------------
>Calepitrimerus_anomalus_HLJ99
---------------------------------------------ATGATTAGAGTTAGGTATATATTTTTA---------------ATTTTAGTATTATCTTCC---------------------------------------------------------------------------------AAATCTAATTTT------------------------------------TTTATTAGGAATCTTTTTTCTATAGATCAA------------ATT------AATTTGCCAATATTATTATTGTCTCTTTTCACTTTTTTAGCATCAACAAAATTTTTATTT---ACTTATCTCTTTTTTAATGAAAAGCTCTATTATAATGTT---TTGTTA------TTT---------------CTGATTATTTATTTT------------ATTGCT---------------------------------------------------------------------------------------------------------------------------TTGAGA---------------TTTTTA---------GTCAATGATATATTTATATTTTTAATTTTATTT---GAGCTTGTATTATTTCCATTATTTTTTTTA------------------GTTTACAATTTTTCCAAAGGTAAAGATAAAATTTTATCAGTTATATTTATAATTTTATTTAATATG---TTAGGTTCTTTTCCATTTATAATA---------------TTTTGCTACTTT------------------------TTTATCGATTCATCTTCTTATAAAGAAAGATTTCTTTTAAAT---GATTGA------------------------AACTTA------CTAGATTCTTAT---TTTTCATTCATATGTTTT------------------ATTCTTATT---TTTTTAACTAAAATTCCTATTTTATTTTTTCATTTTTGACTTCCCAAAGCTCATGGGAGATCTTCAGGTGTTTGTTCTATA---ATTTTGGCTAGTTTAGTGTTAAAGTTAGGAACTTTTGGATTACTAAAATTTAGTTCGTTAAGATTGAAAACATTT---TTTTTTTCT---------AGACATATTTTTTTTTCTCTATCAGTTATT------TCTTCTGTTTTCTTTTCAAGG---------------TTTATATATCGATTTTTTGATATAAAATATTTAGTTGCTTGTTCTTCTGTACTCCACATATCTATAATTAGGCCT---TGTTGCCTCATAAGTAGTAATAAT---TCTACTTATAATTCTCTATTTATAATAGTAGGTCACGGGTTAATCTCTTTTTTCCTATTTTACTTAGTGACTTTAATCTATGAGAGGTCTCAAACTCGTAGAGCTTCCATAAATAAGTCT------------TTAGAATCAATTTGCAAAATTTTTTCATTAATATTTTTTTTT---------TCGATTTTTTTAAATTTAGGCATTCCTCCTTTAATTAAC---TTTTTGAGAGAAATTGGATATTGCTCTGTATTA---ATAAAT------TTTTCTTTTTTTAGAGTATTTTTAATCTGC---TTCTCATTAATCACAGCTGTTTTTTTT------TCTATTTTTATTTCT---------------------------------------TCTTTTTGTCTATATGGT------AAA------------AAA---TGTAACTATATCAAAATTAAA---ACTTTT---ATCTCAAATTTAAAT---------------------------------------CTATTTATTTCAATGTTATTAATATTAGTTTTTTTTCCTATATCGATA---------------------------------------------------------------------------------------------------------------------------------
>ca39W
---------------------------------ATGATGTGACTT------------CTACAATGCACGTTT---------------ATCGAAAGCAACGTCTTA---------------------------------------------------------------------------------CCCGAAAATAAA------------------------------------ATTATCTCAAGAGACCTGCAAATATCAAAT---GAGACTACAAAC------ATCATCATTATGACTGTGGCGGCGGTCTCA---CTCACTCAAATAATGATCACAGAAGCG---------ACGTCCAAAGAGGGGACGCCTATAATAACCAGT---TTAATA------AAA---------------CTAATCAGAATAATA------------GTAATT---------------------------------------------------------------------------------------------------------------------------TTATGT---------------TTTTTA---------ACCGCTGCACCCTTAAAATTTTTAGTATTTATA---GAAATATCTATTTACCCGTTAGCGTTTTTA------------------GTTCTCAATAGTTCCAAAGAAAAGGATAAAATAGAATCTTTGAAATTCATAGTGCTACTCAATACA---ATTGGTTCTGTACCCTTTATGATT---------------TTTGTGATAGCA------------------------------------------------TCAGATTTAACAAGAAGAGTGGTTTAC------------------------ACAGAAAATTTGATAGAAAGAAGA---TGAGCATCTGCATTAGCT------------------TTGAGATTG---TTTTTGATCAAGACGCCAGTTCTCATGTCCCATATTTGGTTAACGAAAGTCCACGTCTCGGCTTCTGGGACATGCTCTATA---ATTCTAGCTAGAATCATGATCAAATTAGGAACCGTAGGCGTTATAAAGTTTTCTGCTGGGCTTAAG------CAA---GACTATATA------ATCAGCTTT---TTCTTATCGGTCGCAGTTTCA------ACTGCATTGCTGTTCAGAATG---------------ATTATAGTTCGCTTTTTTGACGCTAAGACCTTGATCGCTATATCCTCAGTTCTCCACATATCTGTTATCATTCCT---ATGCTGCTGCTAAAAAAATCAGCA---TCTGTGACAGCCTCTGTGATAATAATAACAGCTCACGGCCTAATTTCTTATATTTTGTTTTTTTTACTGACTTTGTTCTATGAAAAAATAGAAAACCGATCTTCTGTTATGATAAGCTCT------------TTAGAAGTGGTAAGAAAAATTTTAGTTGGTTTAATGGTAGGT---------TTTATATTTTTTAATCTAGGGGTACCCCCTCTAATAAAC---TTTTTGTCCGAAACAGTATTTTTATCATCAATAATGACAATG------AAAAGA---AAGACATCAATAATAATATTCAGACTATCCTTGATCATGAGTGTAATTTTT------ACAATGCAAATAAAC---------------------------------------TCAAATCTATTATACAGA------AAA------------AAGACTACAGCTGTATTAAAGGTATCT---TCAACT---TCGCTAGCTATGAAA------------------------------------------------------ACAACATTCTTCCTACTGTGGACCACAGTCATCTTA---------TGGTTTATT------------------------------------------------------------------------------------------------------------
>ca35
------------------ATGACTAGGTCTTCTAACCAGAGCATGCTGGGGCTACTTTTTTTATTTTTTTTTTTT------------TTTCCTTTTTTCCTCTCT---------------------------------------------------------------------------------AAAAAGATAATA------------------------------------TACCTTTCTAGACTATTTTATTTAGATTTT---TTCTCTTTATTT------ATGGTTTGCATTTTTCCCCTGGTCTGAATT---CTTTTTAATTTT------GGTTCTTTT---ATAAACGTCCATCTTAGCGAAGAAATGGTTCTAAAAATT---TCCTTT------TTT---------------TTCTGCCTATTTTCT------------TTGGCT---------------------------------------------------------------------------------------------------------------------------TTGTGT---------------TTTACT---------AGGAGTCTATCTTTACTTTTTCTGGTTCTAGTA---GAAGTTGTGAATATCTTTGTTCTATCCATA------------------ATTTTTATGATATCTAAAGATATAGACAAAATTTCCTCTACTTCATTCATGCTCTTTTTCAATCTC---CTGGGCTCTGTACCCTTCATAATT---------------TTTAGCTTGTCT------------------------------TACGATTCTATCTTCATT------------------------------------------------------TCTCTTCACAGTTTCACTCCT---CATTTTTTCTGTAGCTACACCACAATCTTTTCTTGTTGTTTGATG---CTCTGTTGTAAACTTCCCATCTTTTTCCTTCACGTATGACTTACTAAGGCCCATGTAGCCTCCTTTGGCTGCGGCTCTATA---ATTCTAGCAAGTCTCCTCCTCAAAGTGGGCTCCTTCGGGCTGTTCAAACTTTTCCATTGTTTTACT------------TTATCTACT---TCTATCTCTTTATTTTTCTTTTCTTGAGTAGGCTTC------TCTTCTTTAATTTTAAGGGTG---------------GTTATAGCTCGATTCTTCGACTTAAAATTTTTGGTCGCATGTTCTTCTATCGTTCATATAGGGGCCGTATTTCCT---TCCCTCCTCCAAAAACTAGATATG---GGTGTGCTAGGCTCTCTTATGGTTATAATCTCTCATGGTGTTGTTTCCTATGTAATTTTCTTTTTGGTTAGTTTATTATATGAAACTAGGTTCAACCGCAGGTTTCCACTCAACAAGTCT------------TTCAAGACTTTAGGCTCTACCTTCTCCTTCTGGATATGCTTA---------TTTTTCTTTTTAAATCTGGGGGTTCCTCCCTTGATAAAT---TTTATCTCCGAGTTGTTTTTTGTGTATTCTTTGTTTTTTAAC------TCCTCTTTATGCGGCATCCTATTTACAGCT---TCCTTGTTG---GCTGGGGGTTTTTAT------GTCATCTTCTCTATG---------------------------------------TTGCTAAGGTTTTTCTAT------AAA------------AAGTTGATAATA---------AAAACG---GGTTCC---AATTTCACC------------------------------------------------CTCCCAAGCCATCTTCTTAATTTCTTTAAAAGCACTCTTATCCTACCT------------CTTTTTTTGAGG------------------------------------------------------------------------------------------------------
>CA2
---------------------------------------------ATGATCACTTTGCTTGTTCCAATATTT---------------ATTTTAGTTGGATCTTCT---------------------------------------------------------------------------------AAATTCTATTTT------------------------------------TTTATGTCTTCTTTTGCTATAATAGAGAAT------------TTT------GTTTCTTTTATCCTAGTTATAACTTTCTTTTCTCTTCTTTTGGCCTCCAGCTTTTTTTTC---AATCTTGTTAAGCTCTCAGAAAAATATATTTTTACGGCT---TGTTTA------TAC---------------ATGGTAATCTGTTCT------------ATCGCT---------------------------------------------------------------------------------------------------------------------------TTTAGC---------------TTTTTA---------GTGGTAGATTTTTTTACATTCTTAGTGCTATTC---GAAATTTCTTTGTTCCCCATATTTATTTTA------------------GTTTATTACTTTTCGAAGGGTTTAGACAAAATTGTTTCAGTTTTATTTATGATGATATTCAATTTG---CTAGGCTCGGTTCCTTTCATGTAT---------------TTTGTTTCTACA------------------------TTAGAAGGGTCAGTACCTAAAAGCTTTATTTTTGATTTTAAT---GAGGGA------------------------CTGTTC------ACTGGGTCTATG---CTATCAACCTCAGCTTTT------------------CTCTTAATT---TTTTTAACTAAGATTCCGGTTATCTTTTTCCACTTTTGGCTGCCCAAAGCTCATGGTAGAGCTTCGGGGGTGTGTTCTATG---ATCCTAGCTAGTTTGGTGTTAAAGTTGGGATCTTTTGGCCTTTTAAAATTTAGTTTCATGTTTGCAAAAAAATAT---------TCT---------GATTCAATTGATTTTTCAGTTAGGATCCTGTCTTATAGTACCGTCCTTTTCATTTTT---------------TTTATGTACCGATATTTTGACCTAAAGTATTTGATTGCTTGTTCATCTGTCCTCCACATATCCATGATCGTCCCA---TCTTTGATAATTCTTAGAAGAGTA---AGAATCTTTGGGGGCATAATAATAATGGTTGGACATGGATTCGTTTCTTTCTTTCTATTTTATTTAGTCACGTTAATTTATGAGTGCACTCAGACTCGAAGTTCTTCTTCCAACAAATCA------------GATGAGTCAATTTGTAAGGGACTAGCCATGATTTTTTACTTG---------GCTATATTCCTAAACTTAAGTTTTCCTCCTCTAGTAAAT---TTTTTCAGAGAGGTTTATTTTTGTAGGATGTTG---TTAAAT------TTTAGGTTTTTTCCTTTAGTGCTATTCTCT---ATCGGGTTGCTTTTAAGGATTTTTTTT------ACTATTATGATCGCT---------------------------------------AGCTCCATTTTATACGGA------AAA------------AAG---AATTCTAAAAGGGTTAGGGAG---AGGAAT---TTAGTAGACTTTATG---------------------------------------TTGTCTATCAAGACCGTATTATTTCTAGTTTTTAGCCCTTTAGTGATCTGC---------TTTTTTAGTTTAAAAAAAAACGTTACTTTGTGG------------------------------------------------------------------------------------
>Boczekella_fabris_HLJ101
------ATGTTTTACGTA------------------ATTGAAAACTTCATCATTTTCTTAGTTATATTGATA---------------GTATTAATCACATCTACT---------------------------------------------------------------------------------AAGGATTTACAT------------------------------------TTAATCAATTTCTATTACGAATTAACTAGA---ATAACCTGCGGG------TTATTAGTATTATCTTTAATTATTTTGTGG---TTTTGTTTTATAAACAACTATTCTAAT---------AGAAATAAATTAGAAAAAAGAACCACTAAAATT---TTAGGT------GTG---------------GCAGTAATTTCTATA------------TGTATA---------------------------------------------------------------------------------------------------------------------------TTAACT---------------TTTATT---------TCTAGAGATTCTATAATGTTTTTCTTATGCTTT---GAATTATCGATTATTCCCATAGTTGTCTTA------------------GTTATATTCATGAGTAAAGGTAAAGAAAAGGTAAAGTCAACTCTTTACATAATAATTTTCAACTTA---GTAGGATCTTTGCCTTTTATTTTA---------------GTCATTTTAACA------------------------------GATAGAATAATTAATATGTCGTATTTATTAACGATGACTGAAATA------------------------AAGGGATTAAAGAGTCTATCATTT---CTTTTCTCTGCAAGACTG------------------ATGGTTTTA---ATAATTTCTAAAATTCCTTTATTTTTTTTGCACATTTGACTACCCAAAGCTCACGTAGAGGCTTCAACTTTAGGTAGAATA---ATCTTAGCAGGGCTAATATTAAAACTAGGAGTTTTGGGAGTAATTAAATTTATAAATAAAATAGAA------GAA---GGAATATTC---TTATTAAAATCTATTTTGATTAGAGTCGGATGGGTC------TCCGTAATTTTTTGTATACTA---------------ATATCTATACGTTCTGCCGATATCAAAAAGATAGCAGCTATCTCCTCTATTTCTCATATAGGCTTAACCTTCAAT---TCTATTATTTCCATAAAAAATCAA---GGTTTACTAGGAGGAGTTATAATAACTGTTGCTCATGGCTTGGTGTCATCGATGATATTTATACTAGTAGGTTTAATGTACGAAAATACAAATAGACGAAGAATTTTTTCCAATAAAAGA------------ACCGAAAGAATAGACAAAAGGCTTAGACTTTGGTGATGTGTT---------ATTTTGTTTATAAATGTAGGTTTTCCTCCTATATCTAGT---TTTATAAGAGAATTCTTTATAGTAGTTGCTTTTAGGTTAATG------GAA------TGATCTGGGTTATTATTTCTAGGAATTTCAATAATTCTTATTAGATCGGTG------ACCATAATGTTTATA---------------------------------------ACTAAATCAAACTTTTTC------AAG---------------GGAAATATTAAATCTTGCTTAAAA---AGATTA---AAATTAAAGCACCAC------------------------------------------------------TTAATTTTATTTCTAACT------ATTTATATAAAC---------ATTTTATTAGTTAAATTATTATATCAA------------------------------------------------------------------------------------------
>Bipassalozetes_perforatus
------------------------------ATGAAAACAATAACTTTATTTATACTAAGGCTGCTCCTGGGATTTTTTGACCTAACATATTTTTTAGTGTTCTTT---------ATCGTAACCTTAACC---------------TACATAATCTTA------------------------GAATTTGGG---GGATTC------------------------------------TACTTTGGGGGGTGAATGCTTATAGATAGT---TTTTCATTTTTT------CTAATTACATTAACTATAATTATTTATATG---CTTTGTGCTCTAGTTAGAATA---ACAGATTTGTGAAAAAATAATAAATTCTCTTCGTTTTTATTATTT---TTATTC------------------------TCAATTTATTTTACT------------TTAGTT---------------------------------------------------------------------------------------------------------------------------ATGTGT---------------TTCTCA---------TTTTTCAATATACTAATATTCTACATCTCATTT---GAAGTGGTTTTTATACTAATATTTATATTT------------------ATTTTATCATGAGGCTATAGCCCAGAACGAGTACAAGCCTCCTTATATATAGTATTTTACACCATT---GTAGTGTCATTCCCCCTACTAGTATTT------ATAGTA---------------------------------GTGTCT---GACAGACACCTTATATCAAGAAAATTCCATCTATTTACAGAAATA---------------------------------------ACAAAATAC---TGATGGTTTTTCATATTT------------------------ATAGTATTTTTGGTAAAACTGCCAATATACGGGGTTCATCTGTGGCTTCCAAAAGCACACGTAGAAGCCCCAGTAACTGGGTCCATA---GTTTTAGCTGGGGTCCTACTCAAATTAGGAGGGTACGGGGTGTACCGGTTCTCATTTATAGCACTAAAAAATCTATCTAAT------------ATATCAAATTTCATAGTGTCATGAGGGCTGGTA------GGAAGTGTCATCTGCTGCTTC---------------CTATGCCTACGGCAGCAAGACTTAAAATCATTCGTGGCATACTCATCAGTATGCCATATAGGGTTTGGCGTTGCT---GGCTTACAAAGATTTTCAGTCGCT---GGGATGGGGGGTGGGGTGTTTATACTGATCGCCCACGGGTTCTGTTCCTCATGCATATTCTATATATTATTCATTTTATATGAACGAACACATAGTCGTAGGATTTACACAATTAAAGGA------------GCATTAATTTTAGCTCCCACGTTAATAATATTTATCTTTATT---------TTCGCCGTATTAAATATAGGAGTCCCCCCATCATTTTCA---TTTTTCTCAGAAGTAATAGTAATTTCTGGACTACTAACC---------TCCAATATAACAAACGTTATA---ATGGGGACAGCATTTCTATTCTTTGCGGGGGTATAC------GGAATTTTATTTTAC---------------------------------------ACTATCACAGCACATGGA------AAAAATGTA---ACAGAAGAATTCCAAATAAAAATCAACATA---CAAGAG---------------------------------------------------------GTCTCCCTTATATATACACACATAACCCCTCTTATCATAATACCGATTCTGCTGAAT---TACTTCATG------------------------------------------------------------------------------------------------------------
>Asternoseius_sp.
---------ATGTTAGGAAAAAATAAATTGAGAGTAATATTTATTACAATTTGTATAATAATTATATTT---------------------------------------------ATTATAAATTTAGGAGAT------------------------------------------------------GGGATTTATTTT------------------------------------TATGTGAGAGATTTAATAGAGATTGATATA---TTAAGTTATTTA------ATAATTTTAATAAGATTGTGACTTACACTT---ATAATAATTATATCTATGAGA---ATAATAATGGAAAAAGAAAAAAGA------TTTTTGTTAATATGA---AAGTGT------------------------ATAATAATATTGTTT------------TTGATT---------------------------------------------------------------------------------------------------------------------------TTAAGA---------------TTTAGA---------TTGAGAGGATTTATAGGATTTTATTTATTTTTT---GAGGCTGTTTTAATTCCTATTGTAATGATA------------------ATTTATGGATGAGGAAATCAGCCAGAGCGATTGAATGCTGGAATTTATATATTTATGTATACTTTG---GTAGGATCATTGCCTTTATTGTATGTA------ATTTTGAATATG---------------------------GGTAAGAATATGGAAATAAAATATAAT---------TTTTTACATATATATTTT------------------------TATAATGAGAATTTAATGGGTTTA---ATAACTTTTATTATGGTG------------------------GTTGGATTTTTAATTAAATTGCCTTTATTTATATTACATTTTTGACTCCCTAAGGCTCATGTAGAGGCACCAGTAGCTGGTTCTATA---ATTTTGGCTGGGGTTTTATTAAAATTAGGGGGGTATGGATTTTATCGTGTAATGATGTTTTTAGATTTTTTGGAA---ATTTATATT------------GTATTGATAATAACGGTAGGTTTAATA------GGTGGAGTTTATAGAAGATTA---------------ATATGTTTACGTCAAGTAGATATAAAGTCATTGATTGCTTATTCTTCAGTAGGTCATATAAGAATAGTTTTGGGG---GGGCTTTTAAGAATGTCAATGATA---GGAAATTGGGGTATGTTGATAATAATAATTAGACATGGATTATGTTCTTCTGGGTTATTTTTTTTAGCTAATACATTGTATGAACGATTTTTTACACGAAGAATTGTTTTACTGAAAGGG------------GTAGGAAAGTTTTTTCCTTATATGATCTATTTTTGATTTTTA---------AATTTATCATTAAATATAGGATTGCCTCCATTTATGGGA---ATTGTGGCTGAGGTTTTAATGATGGGGGGAATTATAAAA---------ATGAGAATTTATTTTTTTTTT---TTATTGGGTATGATATTTTTTTTAGGTGCTTGTTAT------AATTTATATTTATAT---------------------------------------AGATATACACAACATGGA------AGAGTAGGA---GCTAAATTAAATATAATAATGTATAGAATG---AGGGAA---------------------------------------------------------ATACATTTGATATTGATTCATATTTTTCCTTTGTTTGTATATGTATTTAGGATTGATATGTTTTATTTTATATATTTAAATAGT---------------------------------------------------------------------------------------------
>Argyroneta_aquatica
------------------ATAAAAATACTTTGCCCTATCTTA------------TTTATCCTAATACCTCAAAATATT---------TTCATTTACTTATCAATTATTCCTTTATTATCAGTAATACTTATACTCAAATTCCCATTCAACGAAATT------------------------------------CATGCA---------------------------------------CTAAATTTCTTAATAAATTATGATAAC---CTTAGAATAATA------ATAATTCTTCTCTCCTTATCTAGAACCTTA---TTAATTATTCTATCATCAAAT------------------------CAATTAAAAGAAATCCGGTCAATA---ATTTTT------------------------CTTATCTTATTCACT------------TTAACC---------------------------------------------------------------------------------------------------------------------------CTTACT---------------TTCTCT---------GTCTCAAACATATTTTTATTTTATATTATATTT---GAAACAGTACTAATCCCCACAATAATTTTA------------------ATTACAAAATCAGGAAAACAACCAGAACGTCTTCAAGCAGGAATCTATTTAATTATTTACACCATT---ACCGCCTCACTCCCCTTATTAATTAGA------ATCCTAATAATA---------------------------AAAAATAACTCCTCATTCTTCCTATCATTTTTAACCTTAAGAAATCACAAACTC------------------------------------------------------TCCATCCTTATAACA------------------------ATAGCCTTCTTAGTAAAAATACCTATATTTTTAACCCATTTATGATTACCTAAAGCCCATGTAGAAGCCCCCCTTGAAGGCTCCATA---ATCCTAGCCGCAATCCTTCTAAAATTAGGGGGATACGGGTTAATTAAAATTATCCCCATCTGTATTTCTAACATT---CAACCAATAAAA---------TTTTGAATTGTAAGAATTAGAATTTTA------GGAGCCTCAATTACAAGATTA---------------AACTGTATCCGACAAAAAGATATAAAAGCTTTAATCGCATATTCTTCTGTAGCTCACATAGGTTTAACATTAGCA---AGAATTTTCACTCTAAATTATATA---GGCTTAACGGGGGCTATTTTAATAATAATAGCCCATGGCTTATCCTCATCAGCTCTTTTTCTCTTAGTAAATGATTTATACACAAAAATCCACTCTCGAAACATTATTCTATTTAAAGGC------------CTAATCTCAATCTCACCTAACATCACATTCTGATGATTCATA---------TTCATAGCCATCAATATATCCGCCCCTCCCTCAATTAAC---ACAGCAAGAGAAATCTTTATTTTATCCAGACTTGTTATA---------TGGGATAATTTTAATATCGCC---CCCCTTATTTTAGCCTCATTCCTTTCAGCATCTTTT------TCAATTTCTCTCTTC---------------------------------------ATCAATATCTCCCACAAT------AAAAACGAA---ATATTCTTT---TTTAAATCATCCCCTCAT---AAAATT---------------------------------------------------------TTTCTATCCCTCTTCCTTCACCTTTCCCCCCTTATTCTATTAATCATAAAAATAGAAACAATAACATTA------------------------------------------------------------------------------------------------------------
>Argas_lagenoplastis
------------------------------ATGCTGCTTTTTACGATAATATGTGGATTTATTTATTTC------------TCATCTTTGGAAATTGTGGTGATT---------TTATTAGTAATTTTTCTG------------TTATTTACGATG---ATTGTGGATTGGGAGTCT---------ATGTGAATGAGT------------------------------------TATGTATTAGAAATGTTTAGAATGGATATA---ATAAGTATTGGT------TTAATTTTATTAAGATTGTGGATTTCTGTG---TTAATATTATTGGCTGCTTTT---AATTTACCAATAATTAATGAGAAA------TCTTTTTTTTTTTAT---TTATTA------------------------TTGATAACGTTTTTA------------TTAGTA---------------------------------------------------------------------------------------------------------------------------ATATGT---------------TTTTCT---------TTATCAAATTTATTTATGTTTTTCATTTTTTTT---GAAAGAGTTTTATTTCCTATTATTATAATG------------------GTCTTAAATTGGGGGGTGCAGCCAGAGCGTCTTCAGGCGGGTATTTATATGTTGTTCTACACATTG---TTTGGATCATTTCCATTATTTGTGTAT------TTATTAACGAGA------------------------------------AAT---TTTTCTGTTAAT---------TTTATTTAT------------TTATTTATA------------AAAAGAGATACTGTTTGAAGAATT---TTTTTCTTATTAATTGTG------------------------ATAGCTTTTATTGTTAGGGTGCCTATGTTTTTAGTTCATCTATGGCTACCAAGGGCTCATGTTGAGGCACCTATTGTTGGATCAATA---ATTTTAGCGGGTGTTTTATTAAAATTAGGAATTTATGGTTTATATCGATTTAAGCCATTTATTATTATAATTTCG---TTTGATTGGAAT---------TCAGTTATGCTGAGAATCTCAATTTTA------GGGGGATTGATTATTAGTTTG---------------GTTTGTTTGACGCAGGTGGATTTAAAATCATTAATTGCATATTCTTCTATTTGCCATATAGGAATGGCTTTGGGT---GGAGTATTTTCTTTTAATATTTGA---GGTGGGAATGGGGCTTTAATTATAATGATTGGTCATGGATTATGTTCCTCAGCTTTGTTTTGTTTGGCTAATTTTATGTATGAGCGGTTTTTTACTCGAAGATTGATGTTGTTAAGGGGT------------TTAGGGGTGATTTTTCCTTTTTTGTCTTTGTGATGATTTTTA---------TTTTGTGTAGTAAATATGGGGGCTCCTCCTTCAATGAAT---TTTTTTGCTGAGATTATGTTACTGGGAAGTATATTAAAA---------TATTCATTTTTTTTAGTGATG---CCTTTATTTTTTTTGTCATTTTTCAGTGCATGCTAT------TCTTTATATATATTT---------------------------------------AGATATACTCAGCATGGA------AAGGGGTGG---GTTTTTTTTGGGATTTCAATAATTAGAACT---CGGGAG---------------------------------------------------------TATTTATTAATGTTTTTACATTTTTTTCCTCTGGTTGTCTGAGTTTTTAAAATGGAGTTGTTTATAAATTGGTTT------------------------------------------------------------------------------------------------------
>Ardeacarus_ardeae
------------------------------ATGTTAATTTGTTTTTCTCTT---TTTTCTTTGTTTTTCTTTTATCTTGATAATTTATTGATTATTTGATTGTTT---------TCTTTCTTTATAATA---------------TATATACTTTTTTATTTAGTAGGTTTTAATAACTTATTTTTT---------------------------------------------------CTTTTTGGTAGATTTTATTTGGATTAT---GTTTCTTTGCTT------CTTATTTTTGTAACTTTATGAATCTTTTTT---TTCTCTTGTCTTTTCATTTCT------GATAAAAACACT---------------------TTTTTTCTA---TTTTGG------------------------ATCATGATGGTTTTA------------CTTATC---------------------------------------------------------------------------------------------------------------------------TTGTGT---------------TTTTCT---------TTTGACAACTTTTTTTTATTTTATTTACTTTTT---GAATTTGTTTTTCTTTTAATATTTTTTTAT------------------CTTTTAAGACAAGGAAAAACTTTAGAACGAATACAAGCTTCTTTTTATATAATGTTTTATACATTG---GCGTTTTCTCTTCCTTTTCTTGTTTTC------TTGTGTATTATG---------------------------TTTTTAGGATTTTCTAGAGCTAGATTTTCTTTTATAAATTTATTTTATAAAGAT---------------------------------------ATCAGAGTT---AATTGATTAGTTGTTTTT------------------TGTCTCTTAGTTTTTATAGTAAAGTTACCTTTATATGGGTTTCACCTTTGATTGCCTAAGGCTCATGTCGAGGCCCCTGTTAGGGGTTCTATG---ATCTTAGCTGGTGTGCTTTTAAAATTAGGAATTTACGGTATTTTTCGATTTTTCCCTTTATTT------TATTATTTTTTTAAC---------TACATTGAGCTATTTTATTATATTTGCATAATT------GGAGCAGTTATCGTAAGATTT---------------TACTGTATTAGAAGTATAGACTTGAAGATAATTATTGCATATTCTTCTGTAGTTCACATAAGTATTTGTGCCTTA---GGAATTTTTTCTTTTTCTCTGACG---GGTTTGTATGGTTGTCTTTTAATAATGGTTTCCCATGGTTTTATTTCTTCTCTGCTTTTTTTATTAATAACATATATTTATGACGAGTTCAATTCTCGAAGTCTTTTGATACTTAAAGGA------------ATCATTTTGATTAATCCTATCTTCTGTTTTTTTTGACTTATT---------GGAACTATTCTTAATTTAGGATTTCCTCCATTTATGTCT---TTTTTTTCTGAAATTTTTATTGTTATATCAATAAACATG---------CTTTTTATATTTAATTGATTT---ATTTTATTCACTATTTTTTTATTTTGTGGTATTTAT------TGTATTTTTATATAT---------------------------------------TCATTTGTATCTAATGGA------ATAAATAAT---TATTCAAAT---TGTTTTTATATAAACATA---AAAGCT---------------------------------------------------------AGTTTAGTAGGAATGACTCATTTATTTTATGTTTTAATTTTTCCATTATTG---------TTTTTA---------------------------------------------------------------------------------------------------------------
>Apodiptacus_toxicodendri_FJ25
---------------------------------------------ATGATTTGAGCCATTATACTATTTTTTATA------------AGACTTCTCATAAATTCT---------------------------------------------------------------------------------AAAATAGAAATA------------------------------------TTTGTAAGAAGTGTGCTAGATTTTAATTAT---TCAAGTACATTA------ATAGTAAGTCTTATTTTTTTAACTATAAGG---ATAATTTTCATA------TTTAATTTT---AATAACTTAAGAAAAATAGAATACTTAAAATATAACTAT---ATGTTT------AGG---------------ATTATTTTTTTTATA------------AACTTT---------------------------------------------------------------------------------------------------------------------------TTAAGA---------------TTTTTA---------GTAAGGGATATATTATTATTTATTGTTTGTGTA---GAAATATGCGTATTCCCCATAAGATTCCTA------------------ATCTTAAATTATTCTAAAGACAAAGATAAATTATCAGCCACTTGGTTTATGTTCGGAATTAATATT---TTAGGGTCTTTGCCATTTATTTTT---------------TACACAGTAATTTTCATA---AAAAGAATTAACTACAAAACTATAATTATTTTCTATGAAAATATATTTAATATAAAT------------------------------------------------------TAC---GTTAATTATGTTTTATTT------------------ATTTTAATT---TTAGTAGCAAAATTACCTTTATTTTTATTTCATTTCTGGTTGACAAAAGCCCATGTAGCTGCCTCAGGAGCCTGTTCCATG---ATTCTGGCTAGTTTAATATTGAAATTAGGGACTTTCGGTTTATTTAAATTTGGTTTAAATTTTTCC------ATA---ATTAGAAAA---AATTTATTTTGGTTGAGTATATCATTTTTTATAATA------AGATATGTAATTATATGTCTA---------------ATTATAATTCGATTCTTTGATATAAAATACTTAATTGCATGTTCTTCAATTTTACATATGTCTCTTATTTACCCC---AGGAGAATTTATTACACTAATGAA---AGTTTGATATCTTCCATGATAATAATAGTGGGGCATGGGGTGATTTCATATTATCTCTTTTACCTTGTAAGTTTGCAGTATGAAAAAAATTTTAGACGAAGTCTGGAATTTGGAAAATCA------------GTTGAATCTACCGAAAAAATTTTTATGTTTAGTTTATTTATC---------TTTATATTTTTAAACTTAGGGCTGCCTCCTTTTATTAGA---TTTTACAGAGAAATAATTCTTATAAAGTTTATAATTATAATA------AAATCATTCTCATTAATCTTAATTTTTGGC---TTATTAATAGTATTAAGTATTTTTTTT------ATTTTCTTCCATTTA---------------------------------------ACAAAAGTTATATTTGGA------AGA------------AAAATTAATATT---GAAACAAAAGTT------TTT---AAAGAGGACTTAAAT---------------------------------------TGAAAAACTTTG---CTTATAATTTCAAGGGTA------ATTTTATTGTTA---------TTTTTTAAT------------------------------------------------------------------------------------------------------------
>Apodiptacus_sp._E11
------------------------------------------------ATGTGAATTATAATATTAATATTTGTT------------TCATTAATTTTAAATTCT---------------------------------------------------------------------------------AAAATGGAATTT------------------------------------TTTATTAATAGATTTTTACAATTAAATTAC---TCTATCATTGTT------TTGGTATCTTTGGTTTTTATGGGAATAGTT---TTTATTCACATA------TTTAAATTT---AATTTTGAAAATTACCATAGTAAAAAAATTTATGATTGA---ATATTT------TTT---------------TTTATCTTTTTTAGA------------ACTTTG---------------------------------------------------------------------------------------------------------------------------CTTAGG---------------TTCCTA---------ATTTCTAAAAGTATAATCTTTTTAATAATAGTA---GAGCTATGTATTTATCCAATATCATTTCTA------------------ATCTTAAATTTTTCTAAAGATAAAGATAAGATATCCGCACTTTTATTCATGTTAAGATTAAATATG---CTAGGATCCGTTCCATTTATGATT---------------TTCTCTTCTAAATTTTTAAATTTAAAAATAAGAAAT---TGCATTAGTATATTTATTAACCCAACTTGAAATATAAAC------------------------------------------------------TTT---ACTTTATTTATATTTTTT------------------AGGTTGATA---TTAATTTCTAAAATTCCATTGTTTTTATTTCATTTTTGGCTCACAAAAATGCATGTAGCTGCCTCTGGTTCTTGCTCTATA---ATTTTAGCAAGAATTATATTAAAATTAGGGACTTTTGGATTATTAAAATTTAATTTAATATTCTTA------TTT---ATCAGAGAA---AAAATATTCAATTTATTCATACCTATAGTTTTATGG------GGTTATATAGTAGTCTCTTTA---------------ATTATAATGCGATTATTTGATGTAAAATATTTTATTGCTTGTTCTTCAATTTTACACATATCTTTTATATTCCCC---TTTTTATGTTATTTTTCATTCGAC---AGAGTGTGCCCTTCTATTATAATAATAGTGGGACATGGCTTGATTTCTTTTTACCTATTTTACCTGGTTAGTGTGTTATATGAAAAAAATTTAAATCGAAGAATTGAAATTAGAAAATCT------------TTAGAATCAATTGATACAAATTTTTCTATAGTTTTATTTATT---------TTTATTTTTTTAAATTTAGGATTGCCTCCTTTTATTAGA---TTTTACAGAGAATTAATTTTTTTAAAATTTTTA---AACTTA------AATTCTTTAAGTATAAGCATAAATTTTGTT---TTATTAATGATTATTTCAATTATTTTT------TTAATAATATTTATA---------------------------------------ACTAAAATTTTATTTAGG------AAA------------AAACTTAATTTT---AATAATAAAAAT------TCT---AGTTTAAATCTAAAT---------------------------------------TTCAATTCTGTT---AATTTAATTTTAATTTTA------ATTTTTGTATTA---------ATAATAAAT------------------------------------------------------------------------------------------------------------
>Apodiptacus_castaneae_Z377
---------------------------------------------ATGATTTGATTAATTTTCCTGTTCAGATTA------------ATTCTTATTTGAAATTCT---------------------------------------------------------------------------------AAATTAGACTTA------------------------------------TTTTTTAACAGAATTTTAATTTTTAATTAT---AATACAAATATT------ATAATTAGTTTAATTATCATTTGTATGATT---TTAATTTTTATA------TTTAAATTC---AATTTTGAAAATAAAAACAGTGAAGAAATTTATAATTTT---ATATTT------TAT---------------TCTATTTTTAGTTTT------------ACACTC---------------------------------------------------------------------------------------------------------------------------CTATGT---------------TTCATT---------ATTAGAGAAGGTTTTTATTTTATTATAATAGTA---GAATTATGTGTATATCCTATGTCCTATTTA------------------ATTTTAAATTATTCAAAAGATAAAGATAAAGTTTCGGCTACGATTTTCATATTTTGTATTAATATC---ATAGGGTCTATTCCTTTCATAATT---------------TTTAGTATTTTTATTTTAAATATAAAAATAAATAAT---TCTATAACCTTTTTTTTAAATCCAACTTTGAATTTAAAC------------------------------------------------------TAC---ATAATTTATATATTTTTT------------------ATCTTGATA---CTAATTTCAAAAATTCCTTTATTTTTATTTCATTTCTGATTAACAAAAGTACACGTTGCAGCTTCTGGAGCTTGCTCTATA---ATTCTAGCTAGAATCATATTAAAACTAGGAACTTTTGGTCTATTTAAATTTGATTTAAACTTTTTA------TTA---GTTAGAGAA---GAACTATTAAATTTCAATTTCTCTTTTGTAATATGA------GGGTACCTCATCATTTCTTTA---------------ATCATAATTCGATTGTTTGACATCAAATACTTAATTGCATGTTCATCTATTTTGCACATATCTTTAATTTTCCCC---TTGGTGGGGTATTACAGATTCGAA---AGAATCTACCCCTCTATTTTGATAATAGTGGGTCACGGTCTAATTTCTTATTATTTATTTTATCTTATTAGAATTATTTACGAAAAAAATCTAAATCGAACTATCGAACTAACTAAGTCT------------TTGGAATCAGTAGAGAAAAATTTAAGTTTAATTTTATTTGTA---------TTTATTTTTTTAAATCTAGGCCTACCCCCTTTTATTAGA---TTCTACAGTGAAATAATTTTTCTTAAATTTATA---GTAATA------AATTCTTTTGCCATGAGACTTATGTTCTCA---ATTTTAATGATTATTTCTATTGTATTT------TTAATATTTTTTTTG---------------------------------------ACTAAAATATTATTCGGT------AAA------------AAATATCAATAT---GAGATAAAAATT------CAC---TCTATAAATTTAAAT---------------------------------------TTTAATTCTGTT---ATTATTTCTTTGGCTTTA------ATTATTATAACT---------TTAATAAAT------------------------------------------------------------------------------------------------------------
>Amphitetranychus_viennensis
[truncated: 72,532 more chars]
