# Supplementary material for: Phylogenomics resolves the higher-level phylogeny of herbivorous eriophyoid mites (Acariformes: Eriophyoidea)
Source: BMC Biol. 2024 Mar 22;22:70. doi: 10.1186/s12915-024-01870-9 (PMC10960459; doi:10.1186/s12915-024-01870-9)
Supplement: Supplementary file 3 — Additional file 3. Original untrimmed alignments by Gblocks v0.91. [file 12915_2024_1870_MOESM3_ESM.zip › Additional file 3/NU/NAD4l.fasta]

>Zygoribatula_sp1.
---------------------------------------------------------------------------ATATTTATT---------GGACTTTTTTTATTTTTTCTT---------AGGTTTTTTTTG---------------ATTCTGTTTTAT------------AATGTTCAT---TAT---------------------------GTGGTTCTTTTACTCATAATTGAAATACTTCTGTTAGGTGTGTTT---------------------------------------GTTTATTTGCTT---------------TTTGATTTTTTTGGTATTTTTGGTTTATATGGGGCT---TTTTTGTTTATTTTGGTA---------ATAGTTTGTATGGGAGGTTTTAGAATTTCATTGCTT---------------------GTTAGAACTTCTCGATTCTTTGGACGTGATTTTTGATTTTTTAAATTTATTTTT------------------------------
>Z392
---------------------------------------------------------------------ATAATTTATTTGTCATTG------------TCTTTTCTTTTTTCT---------TCTATAGCC---------------------CTT---AAT------------TTTCGTAAA---AAG---------------------------TTAATTTTTTTAATGGTTTTAGAAGGTTTCATGATCTTTTTAATCTACAGA---------------------------------TATTTTATGTCT------------CTTGATAATTATGTAGTT------TTTTTTCATTATTCT---ATCTATCTTTCTGTCTTT---------ATGGTTATTGATAGAGTTTTAGGGATTAGTTGTTTG---------------------ATTTATGAATGTCGCAATTCTGATGTTTTTTCTTCT------ATGGCTTTTTATTTA---------------------------
>Z382
---------------------------------------------------------------------TTGATAGTTGTTTATTTC------------TTATCTTTCTTCGGT---------ATAGTAAGTTCA---------------ATTATGTTTAAA------------TTCAATAAG---AAA---------------------------TTGTTTGTTTTAATTATGCTAGAAGGATTAATAATGTTCCTAATCTTTTCTTTGTTT---------------------------TTCTTCCCGGGG------------AGAGACTTTTTTTCT------------TTTTTCTTTTTA---TTCGTTCTTTCTGTTTTA---------ATAGTTTTAGATAGGATCTTGGGGATTTGCCTTTTG---------------------CTTTCTTGTAGTCGAAACAGTTATTACATTAATAGATTTTTT------------------------------------------
>Z344
------------------------------------------------------CTAGAAAAATGATTAATAGAACATTTATTTTTT------------TATTGCTTTATAATT---------TTCCTTTTTTCT---------------GTTTTTGTCTAT------------TTTCGTTTG---AAA---------------------------ATCTTAGTTTTCCTTTTTTTGGAGTGTATGATGTTGATAATTGTTTGCATA---------------------------------TGATTTATTAGT------------TTC---------AATTCTTTTCCTTGTTTTTTTTGTGTA---ATATTATTTTCAGTTTTT---------ATAGTTTTAGATAGAGTTTTAGGCCTTAGAATTTTA---------------------ATTGGGGGATCTCGTTATAGCTCTAAGTTTGGGAGAGTCGTAAATTTTGTC---------------------------------
>Z343
---------------------------------------------------------------------------GTGGTATATTTT------------TTCTCTATTTTTATA---------TTTTTTCTTGTT---------------TATGTTTTTTTT------------TTTCGGTTT---AAA---------------------------ATCTTAGTTTTATTAGCTTTAGAATCCATTTCTATCGTGTTA------------------------------------------GTTGCCTTAGTT------------CCTCACAGTATGGGAGGGGCTTGAGTAATGAGCGTTATT---CTGCTTATAGCGATTATT---------ATAGTTTTGGATAGTGTGTTAGGGCTGAGATTT------------------------TTGTTAGCTTGTAGACGTTCAAGC------------------------------------------------------------
>Z318
---------------------------------------------------------------------------ATCATTTTTATC------------ATGATATTTTTTTCT---------TCTATCTTCATG---------------GTTCTTATATTT------------TTCCCCAAG---AAA---------------------------TTCATAGCCCTTCTTTTCTTAGAACTTAGGTTTCTTTCCTTAGTATTTCTT---------------------------------TTTTTAGGAAAT------------TCTTACTGTTCTTTATCTCACAATACTTATTTCAGAAGC---CTAGTTCTACTGGTTTTT---------ATAGTTTTGGATAGGGTGTTTTCTCTTTGTCTTTTA---------------------ATTTCTTCTTCTCGCAATTCTACCCTTTTTTCTAGCTACCTA------------------------------------------
>Z296
------------------------------------------------------------ATTCAGGAAAAACTGTTATTTATTAAG------------GTTATAATTTTTTTA---------GTTTTTTATATT---------------TATATTAAAAAT------------TTTTCTAGG---AAG---------------------------CTTCTTCCATTGCTTTCTCTTGAAATGCTTATAATTTTTTTAATTTTAGCT---------------------------------TTTTATTCTTTT------------ATGAGTATCTATGAA---TCCGGAATTTATGTCATTCTC---CTTTTATTTTTGATTATG---------ATGGTACTAGATAGGGTTCTTGGTCTATGTCTTTTG---------------------ATTTGTTCTTGTCGTTACTCAACTCAAATAATGGATTACTTTTTT---------------------------------------
>Xenillus_tegeocranus
---------------------------------------------------------------------------ATTTTTTTC---------TGTTTTTTGCTTTTTGGGTGG---------TGATTTTTTTAT---------------ATATTTATGTGG------------AGTGTCCAT---TAT---------------------------ATTTTTCTGTTATTGGGGGTTGAAATACTTTTGTTTTCGGTTTTT---------------------------------------TTGGGGTTTTGT---------------TTTGGG---GGGAGTTCTTTTTCTTTAATATTTCTT---TTTGTTTTTTTGTTGGTT---------ATGGTGTGTATAGGGGGGTTTTCTGTTTCTTTATTG---------------------GTTAGGGTTATTCGATTTTTTGGGATGGATTTTTTTTTGGTTAGGTTTGTTTTT------------------------------
>Walchia_hayashii
---------------------------------------------------------------------------------------ATGAGAAGAGGATTATTTTTTTTGAAG---------TTAATTTTTTCTTATAGAGTTTTTATATTTATAATTTTA------------AGAACTCAC---TTT---------------------------TTAATAGCTTTGCTTTTTTTAGAAATTATATCTATAGTTTTGTAT---------------------------------------TTTTCTGTTCTT------------CTTAGTTCTGGTGTAGGAGATGGTTCGGTTATG---ATT---TTATTTTTATGT---GTT---------ATAGTTTTGGAGGGAGCATTCGGTTTAAGTTTAGTA---------------------GTTAGAGGTTCTCGGAAAAGTGGAGGTGATTTCTTGATTTTTTTT---------------------------------------
>Vittacus_cannabus_HEN44
---------------------------------------------------------------------ATGGAAATTTTAGTTAAA------------TTAATTATCGTTTCA---------TCTTTTTTTGTT---------------TTTATTAAAAAT------------TTTTCCAAA---AAG---------------------------TTACTCCCCCTTCTGTCGCTAGAGATGCTTATGATCAGACTTATTCTTTAT---------------------------------TTCTTTTTGAGT------------GTTAAAGATTCATCA---ATTTCATTATTCTCATTATTT---TTACTTTTTCTTATTATA---------ATGGTCTTAGATAGAGTCTTGGGTTTATGTTTCATT---------------------ATTTCATCCTGCCGATCTAGGGATAACACTTGATTTTCT---------------------------------------------
>Vitex_agnus-castus_L._S152
------------------------------------------------------------------------ATCCTTTCCCTGAAG------------TTTATGATCCTGTGT---------TCTCTCTTTATT---------------TTTTGTGTAAAC------------TTTCATAAA---AAA---------------------------CTTATCTCCCTTTTATCTCTAGAGATGGTTATAATTACTATAATCTTTTCT---------------------------------TTTTTTTATGCT------------TTGAAAGAGTGTTCT---ATAATTAATTTTTCCTTTTTC---ACCATTATTTTGATCATA---------ATAGTATTAGATAGAGTTCTAGGAATCTGTGTATTG---------------------ATTAATTCTTGCCGGTCTTCAAGAAATTCTATTCTACAACTTTTT---------------------------------------
>Vasates_sp.nov._Z327
------------------------------------------------------------------------------ATCTCTATT------------TTATTGGGGCTTATA---------TTTCTTTTTTGC---------------GTTCTTCTAAAT------------TTTGGTAAA---AAA---------------------------CTTTTAAACCTTCTCTTTTTTGAGGGTGCCATAGTTTTTTTTGTGTCAGTTTCCTATAGTCAATCTTCTTTAGGTTCTGGGTCCTTTTTT---------------------------------------------------ATCCCT---CTCATTTTCATAATTTTT---------TTAGTTTTAGATAGAGTTTTTGGTCTCTGTTTGTTA---------------------AGGAATAGGAGCCGTTTTTCCAGGGTTCTTTGT---CCTTTTTCTTTTATTCTT------------------------------
>Trombiculidae_sp4.
------------------------------------------------------------------------------------------------------------ATGGGA---------GGGCTATCTTTT---------------CTATTAGTCTAT------------CGTTTTCAC---TTC---------------------------TTTATAGTTTTGCTGGGCATTGAAATTTCTATGCTGTCTTTATTT---------------------------------------TATATGTTATCT---------------GGTTGGGGAGGTTGAGTTGGGTCCTTAGATCTTCTT---ATTGTTTTTTTGATTATA---------ATAGTGGTGGAAGGAGCTTTTGGCTTGTGTATTTTA---------------------GTCTTTTACATTATCGGAGCGGGAGGCGACTATTACCATTACTCCTCTATATTT------------------------------
>Trisetacus_ehmanni_Z341
---------------------------------------------------ATTAAACTTTGAATAAATCAAATAAACCTATATTTAACTATA------------GTAATTATA---------TCTTTAGGATTT---------------ACATTAAAATTA------------AAAGAAAAA---AAA---------------------------ATAATAATTCTTTTGCTTCTAGAAATAATCATGATATGAATACTT---------------------------------------TTATTTTTTACA------------ATAAAAATAAGAAAGTACCAGGAAAATAACATTTCTTAT---ATAATAATTATTTTAATG------ATCATGGTAACAGAAAGTATCTTAGGGCTATCCATTATA---------------------ATTTCTTCCTCACGTAACAGTTCAATATTTAGTTCTAACATCATTTCTTGATTT------------------------------
>Trimeroptes_luanchuanensis_Z322
------------------------------------------------------------------------ATTTTAAGGTCT---------------------TCTTTATCT---------TTAGTTTTTAAT---------------ATTTTAAAATTT------------AGAAAAAAA---AAA---------------------------TTAATCACATTAATAATGTTAGAACTTTTATTTTTCCATTTAATT---------------------------------------CTAATATATTGT------------TTAGTTCATTTTAGAACTAAAAATTCTGTATTTTTTATA---ATTATATTTAGTGTGATT---------ATAGTATTAGACAGAGTTTTTGGTATTTGTATTTTA---------------------ATTAGAAATAGGCGAAATAATTCTGATTTCATATTAAAAGCTATTTTATTT---------------------------------
>Trematuridae_sp.
------------------------------------------------------------------ATGATAGAAATAAGTTTTCTAGCCTATTTTAGTGGTTTATTAATATTA---------TGTGTG------------------------------AGT------------TGGTCTTTT---ATT---------------------------CTGAGAATATTATTATCTTTAGAATATATAATATTATGTTTATTT---------------------------------------TTTTTATTA------------------ATGATTTATTCTTATATAACTATAGAATTTATTATA------TATTATTTAGTTTTT---------TCTGTATGTGAGGCTGGATTAGGTTTAAGATTACTT---------------------GTAATAGGTATATTAAAGGGGGGTAATCTTATAAATAAAAGATTTGATTTATTAAAATGA------------------------
>Tityus_serrulatus
---------------------------------------------------------------------ATGATAAACTACTCTCTAACTCTTGGATTAATAACTTTATTGTTA---------GGATTACTAAGA---------------TTATGCAGACGA------------TTTAAACAT---CTT---------------------------TTATCAATATTACTAAGATTAGAATTAATTAGACTTAGAATATTA---------------------------------------ATTATTATTTCT------------AGAATCACTGTAGAAAATAGAAGTGATTCTAGAATAATT---ATAATTTTTATTACCCTA---------GTGGTTTGTGAAGGAAGAATTGGGCTAGCCTCCTTA---------------------GTTAATTTATCACGAGTAAAAGGAAACTCTTTCATTAATTCAACAATCTCTTTA------------------------------
>Tetra_suspensae_SD22
------------------------------------------------------------------------ATTTTTTTCTTCGTT------------TTTATGTTTTTTTTC---------GGATTTTTAAGT---------------TTTTTTTTTTTT------------TTTAAAAAA---AAG---------------------------CTTCTGAGGTTGCTTTTACTAGAGTTATGCTTTGTTGTGTTAATTTTTAAT---------------------------------ATATATCTCTTC------------GGACAGGGTACCCCAGGGGGATGTTCTCTTTTTTTAATA---ATAATCTTTTTATCTTTT---------ATAGTGATAGACAGAGTGTTGGGGCTTTGTTGTTTG---------------------GTGGGTAGTTCTCGTAATTCAGTTTCTTTATCTGATCTTTATTTTATGTTT---------------------------------
>Tetraspinus_sp._HEN26
---------------------------------------------------------------------ATTAATTATCTTTTTTGA------------GTTTTCTTCTTTTCT---------TCTTTTTTTATG---------------TATTTTAAATTT------------TTTAAAAAG---AAA---------------------------ATTTTAGTTCTCTTATCACTTGAAATTTGTTTAGTTTCTATTATTTGTCTT---------------------------------TTCTATATTTTC------------TCTTTTAATAGTATAGGGAATTTTTCATTTTTTAGAAGA---ATAATTTTTCTTACCTTT---------ATAGTAATTGACAGGGTTTTTGGTCTTTGCTTATTA---------------------ATCTTTTCTTCTCGTAATTCTACTTCTTTTAGAAAC------------------------------------------------
>Tetra_sp.nov._Z400
------------------------------------------------------------------------------------ATC------------CTACTAGGACTTATA---------TTCCTTTTTTGC---------------GTATTTGTAAAT------------TTTGGTAAA---AAA---------------------------CTTTTAAATCTTCTTTTTTTCGAGGGTGCAATAGTTTTTTTTATTTCAGTAGCTTATAGTCAATCTTCTTTAGGTTCTGGGTCCTTTTTT---------------------------------------------------ATCCCT---CTTATTTTCATAATTTTT---------TTAGTTTTGGATAGAGTTTTTGGTCTCTGTTTATTG---------------------AGGAATAGGAGTCGTTTTTCTAGGGTTCTTTGT---CCTTTTTCTTTTACTCTT------------------------------
>Tetra_sp.nov._Z284
---------------------------------------------------------------------TTGTTTCTTTCTTTTTTT------------ATTGTTTTTTCTTCT---------TCAATTTATATG---------------TATATTAAGTTT------------TTTAGGAAA---AAA---------------------------ATTTTAGTTCTTTTATCCTTAGAGTTATGTATGGTATCTTTAATCTGTCTT---------------------------------TTTTTGATGTTT------------TCTTTTAGAGCTAAAGGAATTTCTTCATTTTTTTGTGGT---TTGGTTTATTTAACTTTT---------ATGGTAATTGACAGAGTTTTTGGATTATCTTTATTG---------------------ATCTATTCCTCTCGTAATTCTACTTCC---------------------------------------------------------
>Tetra_sp.nov._CA43
------------------------------------------------------------------------------------------------ATCTTTCTTTTTTTCCTT---------TTCTCACTTGTG---------------TTTTATAAGTTT------------TGTAAAAAG---AAA---------------------------CTTCTTTGCTTACTGAGTCTAGAAATTATTACAATTGTTATTATTTTTAAC---------------------------------TTCTTTCTGTGT------------TCTTTCATTAGTTTAGAAATTTATTCATTTGTTAGGTCC---ATGATCTTCTTAACTTTC---------ATGGTTTTAGATAGCGTTGTGGGTATTAGGGTTTTA---------------------ATTGGTAGTTCCCGAGAAACAGCTTTTAGTTCCCAGAAC---------------------------------------------
>Tetra_qingyuanensis_Z333
------------------------------------------------------------------------ATTTCTTTT---------TTTCCTTTGATATTTTTGTCTTCA------------------ATC---------------TTC---TTTCGT------------TTTAGCAAT---AAA---------------------------CTTATTAGCTTACTTATGCTAGAGGCATGCATAATAGTTTTAGTG---------------------------------------GCGGACTATTTT------------TATTCTATGGTAGTAGGACTTAATAGTGTTATGATCTGT---TTAATTTTGATGGTCTTT---------TTGGTTCTTGATAGAGTTTTCGGTCTTTCCTTGCTG---------------------GGGAATAGGGCTCGTTTTTCTTCTTTCATATGTCCTTTTCGTTTTTCCTTT---------------------------------
>Tetra_pyriana_HLJ98
------------------------------------------------------------------------ATTTTCTTTTTTATA------------CTCTTCTTTTTTGTA---------GGAATTTATAGA---------------TTTTTTTTATTT------------TTCAAAAAA---AAA---------------------------CTTTTATCTCTTTTAATGCTAGAGCTCTGTATAGTTAGAATAATTTATTTT---------------------------------TATTTTTTTTGA------------TCATTTAATTCTTTTGGGATTTGTTCCTTTTTGAGAATA---ATAATTTTTTTGGGGTTC---------TTGGTTATAGATAGAGTTCTAGGGATCTGTTTGCTT---------------------ATTCGCAGTTCTCGTAATTCAACTTCTTTCTTGGACAATTTTTTCGGCTTA---------------------------------
>Tetranychus_urticae
---------------------------------------------------------------------------ATTTTAGTTTACATTTTTTTAATATTTTTTTTTATTTTA------------------------------------TGTTTTTTAAAC------------------AAT---ATA---------------------------TTTTTATTATTAATTGTATTAGATATTTTAATGATTATTTTATCT---------------------------------------------------------------TTAATCATTTATTTTAATTTATTTAATTTTTTTTTTTTATTTATGATTTTTTTA---------------AGTGTTTTTAGAACATTAATTGGTATAATTATAATT---------------------TTTTCTATTTCTCGTTCAAAATCAAGTTTTAAGTCAAATTTTTATAAAAAT---------------------------------
>Tetra_lycopersici_FQ
------------------------------------------------------------------------------------------------------ATTTCATGTTCC------------------TTG---------------TTCTGGTTCTCT------------TTCGGCAAA---AAA---------------------------CTACTAGTTCTTATGTCCCTTGAACTAGCCATAGTAGTTACAGTA---GCT---------------------------------TTATTTCTATCC------------TCGATTCATGGCAGTTTTAACTCTTATTTGTTTACGATC---ATTCTT---TGCTGTTTC---------TTAGTTTCAGACAGAGTATTGGGGGTTAGTCTTTTA---------------------ATTTCTTTTTCCCGTTCTAGAAGCGATTCCCCTTCATTAAGAAGAGTG------------------------------------
>Tetra_lucidi_HEN8
------------------------------------------------------------------------ATTTTAATTTTCTCT------------TCTTGTTTTTTCTTA---------AGTATAGTGAGA---------------GTTTTTATTCTC------------TTTCGTAAG---AAG---------------------------CTTCTTGCTCTTTTAATGTTAGAGCTCTCTTTTGTGAGCTTAATCTTTTTA---------------------------------TTTTTCTTTTTT------------TCTTATAACAGGTTGGGTGAGTGCAGGTATTTTATCATA---ATGTTGTTTTTAGGTTTT---------ATAGTCTTAGACAGCGTTTTAGGATTGTGCAGCTTA---------------------ATTGTTAGATCTCGAAACTCTTCCTCTTTTATAAACCCCTTTTTTTTTTCAGTCTTAGAA------------------------
>Tetra_louguantais_AH43
---------------------------------------------------------------------------------------------------TTGCTATATGTCGTT------------------------------------CTTCTTGTCAATCTAGCTTGATTTTGGGTTAAC---AAA---------------------------ATGATGAGATTTCTTGTAGGTAGGTCTCTATTTTGTGTTAGAGTT------------------------------------------------------------------------------------AAAAGAATATTCGTAGAGAATTTTTTCTTCGCTCTAGAACCTCCAATTCTTTTTCTCCTAAGAATTTTCCCCCCCGTCTTTTTG------------------GTGATTTCTTGCTCTATTTTTGGGGGTTCTTATACCAGGGAAACTCTTAATGTTAAATACATATTTCTTTTTTTGTTTTTCTTTCTC
>Tetra_cuihuae_QH6
------------------------------------------------------------------------------------ATT------------TTTTCCTTTTTTTGG---------GGTCTTTTGGTT---------------TTCTTAAAACGC------------TTTGAGAAA---AAA---------------------------TTATTCCCCCTCTTGGGGTTAGAGATGCTTATAATTTCTATTATCTGCATT---------------------------------TTTTTTCTTGGA------------GGGAGTGACCTGGCCAAGTCGTTGGCGGCTGCTTTAAGT---TTCCCATTCTTAATCTTA---------ATGGTATTGGATAGGGTTTTAGGTATCAGCCTCCTA---------------------GTTCTGTCTTCTCGGGTGGGGGGGAGAAGAACCATCCTTTTTTTC---------------------------------------
>Tegonotus_celtis_YN448
------------------------------------------------------------------------ATTGCTTTTTTTTTT------------TTTTTCTTTTTTCTT---------TTCTCTTTTTTG---------------ATTTTAAAATTT------------TTTTTTAAA---AAG---------------------------CTTATTTGTCTGCTTTTCTTAGAGTCTCTTTCTATTCTTCTTCTTTTC------------------------------------TTTCTAAATTTG------------TATGCTTTTCAAGGCATAAATTCTTATTCTGGTATTAAC---ACTTTATTAGTCTGTTTG---------ATGGTTCTAGACAGGGTGTTCGGTCTGTGTTTATTA---------------------GTTTTTTCTAGCCGTAATAGATTTTTAAATGTTAATTCTTTTGATGCTGTG---------------------------------
>Tegolophus_ulmi_CQ4
------------------------------------------------------------------------------TTACTCTAT------------TTCTTTTTCTTTTTA---------TTTTTTTTCATT---------------ATCTTCAAATTC------------TTCTCCTAT---AAA---------------------------CTTGTTTGTTTGTTGCTTTTAGAAGGTCTAACTATTTTTCTTATTTTT------------------------------------TTTTTGAATTTT------------TTTTTTTTCAATCTTAGGTCCTTTTTTTGTTCCATTAGA---ACTTTTTTGGTCTGTCTT---------ATAGTTTTAGATAGAGTATTTGGATTATGTCTCTTA---------------------ATCTTTTCTAGTCGTAATAGTTTTTCTAGATCTAATTCATATGATAATTTT---------------------------------
>Tegolophus_tremae_Z368
---------------------------------------------------------------------------------ATCTTT------------TTTTTTTTTTTTTTG---------TTTTTTTTTTTA---------------ATTTTTAAGTTT------------TTTTCTTTT---AAA---------------------------CTTGTTTGCCTTCTTCTTCTTGAGGGTCTAACTATTTTCCTGATTTTC------------------------------------TTTTTAAATATA------------TTCTTTTTTAATTTGAGCTCTTTCTTTTGCTCTATCAGG---GTATTCTTGGTTTGTTTG---------ATAGTCTTAGATAGAGTTTTTGGGTTATGTTTATTA---------------------ATTTTTTCTAGACGTAATAGTTTTTCTGGGTCTCATTCTTACAATTGTTAT---------------------------------
>Tegolophus_oblatus_QH7
------------------------------------------------------------------------ATATTTTTTATTTGA------------ATTTCCTTTTTTTTA---------TCTTTTTTTGGT---------------ATTTATTTTCTT------------TTTCGTAAA---AAA---------------------------ATTCTCTCGCTTCTTATAATTGAAATTTCTTTTCTGAATTTGGTCTTTCTG---------------------------------TTCTTCTATTAT------------TCATATAACAGGGGTAGGGAGACAGGGTACTTTTCTTTA---ATATTGTTTTTGAGATTT---------ATAGTTTTAGATAGAGTTCTAGGGTTGTGCTGCCTT---------------------ATTGTGAGCTCACGTAATTCGACTCCGTTCCTAAACTCTTTTTTTAGGGTT---------------------------------
>Tegolophus_miscanthus_Z371
------------------------------------------------------------------------------------------------ATAAACTATTTTTTCGTT---------TTTCTCCTGGCT---------------TATCTTTTATTT------------TTTAAGCAT---AAG---------------------------TTAGTAGTGCTACTTTGTTTGGAAGCTTGCATAATTTGTTTTATCCTA------------------------------------ACTTTTACCCTG------------TTTTATAGCGCTAGTACCTTTTACTCTTGTACCCAGTCC---CTTTTTCTTTTGTCTTTC---------TTAGTCTTAGATAGGGTTGTGGGGCTGTGTTTGCTC---------------------GTTAGTATTATTCGCTGTGGGTTCCTAGGTAAATCTTTTCAAATACTC------------------------------------
>Tegolophus_miscanthus_Z336
---------------------------------------------------------------------TTGTCCCTGATTTTGTTG------------GTAGCATTTTTTAGT---------TCCTTTTTCTTA---------------ATTTTGAAATAC------------TTTAATCAA---AAA---------------------------TTGCTAGTTCTTCTTTTTTTGGAACTAGGTTTCCTCAGTTTGATTTCTTTC---------------------------------TACCTCATTTTT------------TCTTTCTCGGGGGGAGTTTTTAGCTCTTTCTTTAGGGGT---TTAGTATTTTTAACTTTT---------ATAGTTCTCGATAGAAGCTTTGGCTTGTGTCTTTTA---------------------ATTTTTTGTTCACGTAATTCTGCTTTTTATTCGAGCTTCAATGTTTCT------------------------------------
>Tegolophus_lespedezae_HEN12
------------------------------------------------------------------------ATTTCTTTTATAGGAATTTTTCCATTAATGTTTCTGTTGTTT------------------ATC---------------TTT---TTCCAA------------TTGAGTAAT---AAG---------------------------CTCCTTAGTCTGTTGATGTTAGAAAGTTGTATGTTAGTGTTGGTG---------------------------------------AGGGATTATTTC------------TATTCATTTTCTTCAGGCATTAGGGGGGTCATGATTTGC---CTAATTTTAATGATTTTT---------CTAGTTCTTGACAGGGTTTTTGGTCTTTCTTTGTTG---------------------GGGAATAGAACTCGATTTTCCTCTTATATGTGTCCTTTTCGTTTTCTTCTT---------------------------------
>Tegolophus_hunanensis_HEN41
------------------------------------------------------------------------ATCCTTTCCCTGAAG------------TTTATGATCCTGTGC---------TCTCTCTTTATT---------------TTTTGTGTAAAC------------TTTCATAAA---AAA---------------------------CTTATCTCCCTTTTATCTTTAGAGATGGTTATAATTATTATAATCTTTTCT---------------------------------TTTTTTTATGCT------------TTGAAAGAGTGTTCT---ATAATTAATTTTTCCTTTTTC---ACCATTATCTTGATCATA---------ATAGTATTAGATAGAGTTCTAGGAATCTGTGTATTG---------------------ATTAATTCTTGCCGTTCTTCAAGAAAGACTATTCTGCAACTTTTT---------------------------------------
>Tegolophus_hunanensis_HEN17
------------------------------------------------------------------------ATCCTTTCCCTGAAG------------TTTATGATCCTGTGC---------TCTCTCTTTATT---------------TTTTGTGTAAAC------------TTTCATAAA---AAA---------------------------CTTATCTCCCTTTTATCTTTAGAGATGGTTATAATTATTATAATCTTTTCT---------------------------------TTTTTTTATGCT------------TTGAAAGAGTGTTCT---ATAATTAATTTTTCCTTTTTC---ACCATTATCTTGATCATA---------ATAGTATTAGATAGAGTTCTAGGAATCTGTGTATTG---------------------ATTAATTCTTGCCGTTCTTCAAGAAAGACTATTCTGCAACTTTTT---------------------------------------
>Tegolophus_hunanensis_AH39
------------------------------------------------------------------------ATCCTTTTCCTGAAG------------TTTATGATCCTGTGC---------TCTCTCTTTATT---------------TTTTGTGTAAAC------------TTTCATAAA---AAA---------------------------CTTATCTCCCTTTTATCTCTAGAGATGGTTATAATTATTATAATCTTTTCT---------------------------------TTTTTTTATGCT------------TTGAAAGAGTGCTCT---ATAATTAATTTTTCCTTTTTC---ACCATTATCTTGATCATA---------ATAGTATTAGATAGAGTTCTAGGAATCTGTGTATTG---------------------ATTAATTCTTGCCGGTCTTCAAGAAAGTCTATTCTACAACTTTTT---------------------------------------
>Tegolophus_celtis_S136
------------------------------------------------------------------------TTGCTCCTCTCTTAC------------TTTCTTTTTTCAATT---------TTTCTTTTTCAA---------------GCATTTTATAAT------------TTTTCAAAA---AAA---------------------------TTAACTTGTCTCCTTTTTTTAGAAGCTCTAACTATTTTAGTTCTTTTT------------------------------------TTCTCTTTTCAT------------TTCTTTAACCAAATAAGTAGCTCTCTTTCTGGGGTCTGC---CTAATCATAGTTTGTATA---------ATAGTTCTGGATAGAGTGTTTGGACTTTGTTTGTTA---------------------GTAACTTTCAGTCGGAATGACAATAATTTGAACTTCTTTTTTGATGATATG---------------------------------
>Tanystylum_orbiculare
------------------------------------------------------------------ATAATTATAAGATTGAACTTTATTATTTGA---TTTATTCTGTTTTTA---------TCTATAACAATT---------------TTTTTTACTAAT------------TTTAACTAT---ATT---------------------------TTATGTTTGTTATTAAGATTAGAGTTTATAATATTAATAATTTTT---------------------------------------ATAGTAATATGT------------TCATTTATCATAAATTAT---TCTAATGATTATATAATTGGATTATTTTATTTAACAATT---------GCCGTTTGTGATGGAGGGCTAGGATTAAGAACTTTA---------------------ATTATAATTATTCGATACTATGGAAATGATCAAATTAATTCATTTGTTACTAATATA---------------------------
>Tachypleus_tridentatus
---------------------------------------------------------------ATGATAGAGAGCTTTAATATAATAATATTAGGAATAATTGTTTTTTTTTTT---------GGATTTTTAAGA---------------TTTTTAATGAAT------------CGTAAACAT---TTA---------------------------TTATCTATACTATTAAGATTGGAATTAATAATATTAGGGAGATTT---------------------------------------TTGATATTGGTT------------TTTTTAGTTAGAGGGAGATTAGGAGAGGAGAGATTTTTA---TTATATTTTTTAACTATA---------GTAGTGTGCGAGAGAAGACTAGGTTTAAGAATTCTT---------------------GTTTTAATTGTGCGGTCACATGGGAATGATTATTTTTTTAATATAAAGTTATTAGAATGT------------------------
>Surapoda_tianlinensis_Z302
---------------------------------------------------------------------------ATATATCCTTGAATGATCTCTGTGCTATTATTTTCTGTA---------ATAATCTTATCC---------------CTCTTCATGAAC------------TTTAAGTGG---AAA---------------------------CTACTTACTCTGATAGCTTTAGAGGGGTCCTTTTTTTGTTGCATT---------------------------------------ATGCTGTATTGA------------TCTTTTGCTGGATCAAGGTCTAATTACATGCACACTATT---ACAGTTTTGATGGCGTTT---------ATAGTCCTCAATAGTTGCCTACTTTTGACTATTTTG---------------------GTAAGGTCCACTCGATCTTCTTTCATAGGTTCAATAAGG---------------------------------------------
>Surapoda_tianlinensis_GD126
------------------------------------------------------------------------------ATAATTTTAAATATTATGGTATTG---------AAT---------ATTTTTATGATC---------------TTTTTGACCTAC------------ATTAAATGG---AAG---------------------------TTGATTTCTCTTATATCTCTAGAAATTCTTTTCATATCAATCATTTTA------------------------------------ATA---ATCACT------------ATAATTTACATAAAAAGAGTGGTAATATTTAGTTCTATT---TTAATTCTATTAATTTTG---------ATGATCTTAGAGGGCTGCGTATCTATTTCTATTCTT---------------------ATTTCGTCTTGTCGGAATAATAGATCATCCCATTTTAATTACAATATATTT---------------------------------
>Stylochyrus_rarior
---------------------------------------------------------------------------------ATGACAGTTATTGGATTTAGAGTTAGTTTATTT---------GGTTTATTTTCA---------------CTTGTTTATAGT------------CGTAATTAT---TTT---------------------------TTAATATTACTATTGAGATTTGAGATAGTGATATTAGGGCTATTT---------------------------------------TTTCAATTAATA------------AATAGTATTTTATTAACAAGATTGGAGGTA------GTA---GTTTTTTACTTACTTGTA---------GCTGTTTGTGAAGCTAGTTTAGGCTTAAGATTACTT---------------------GTTATTAGAGTTAGTTATTATGGGGAGGATTGGGTAATTATATCAAACTTTTTATGT---------------------------
>Steganacarus_magnus
---------------------------------------------------------------------ATGACAGAACTTATT---------GTTCTTTTGATTTTTTTTTCA---------TCTTTATTTATC---------------TTTTTATTTAAC------------AGATTTCAT---TAT---------------------------TTAATAATAATTATTTCTCTTGAAATGACAATGTTATCTTTAATT---------------------------------------TTTTCCTATGTT---------------TATGTATTCACTCCCAATAGAGGTTCTTACGCATTT---TTATTTCTTATTACAGTC---------ATTGTCTGTATAGGAAGATTTGGAATTACTTTAGTA---------------------ACTTGATCTTACCGATCTTTTGGAAAAGATTCTTCATTTTTT------------------------------------------
>Sperchon_plumifer
------------------------------------------------------------------------------------------------------ATATTTATAATT---------GGAATGTTTTCT---------------TTTCTGTTTTTT------------CGTTTTCAC---TAT---------------------------ATTATGCTTCTTCTTAGAATTGAGATTATAATGTTATCTATTTAT---------------------------------------TTTTATTTTTCT------------TATATAACTTATTTTGGCTTAGGCTCTTTGGGTGTTTTA---ATATTTTTTTTAATTATA---------ATAGTTTGTGGAGCAGGCTTTGGTATTTGTTTATTA---------------------GTTTTTTACGTTCGAAAGGGTGGAGTGGAGAATTTT------TCTTCTATTTTT------------------------------
>Shevfchenkella_miscanthis_KK11
------------------------------------------------------------------------------ATTTTGCTA------------GTGCTATTTTTCAGC---------TCTTTTTTTTTG---------------ATTTTTAAATAC------------TTTAATCAA---AAA---------------------------TTGTTAGTTCTTCTTTTTTTGGAGTTAGGCTTTCTCAGTTTGATCTCTTTT---------------------------------TTTCTAATTTTT------------TCTTATTCGAGGAGGGTTTATATTTCTTTCTTTAGAGGT---TTAGTACTCTTAATTTTT---------ATAGTCCTTGACAGAAGCTTTGGTTTGTGTCTTTTA---------------------ATTTTTTGTTCACGCAATTCTGTTTTTTATTCTAGCTTTAATGTTTCT------------------------------------
>Setoptus_koraiensis_SD23
---------------------------------------------------------------CTTTCATCAACTTTTTTA---------------------------------------------------------------------------AACCTA------------ACAAAAAAA---AAA---------------------------ATTCTTATTCTTATAAATTTGGAGCTTTTGATAATC---TTTATA---------------------------------------ATATTTATAATA------------TTTAATTTAAGAAACAACAGATCTAATAATTTTAGTCCG---TTTATATGTTTGGTTTTA------GTTATAGTAACAGAAAGAGTTTTAGGACTGTCAATTATA---------------------ACAGCTTCTTCCCGAAACAGAAGAATAAGATCCGTTCTTTCTAAATCTTGATTT------------------------------
>Setoptus_koraiensis_HEN28
------------------------------------------------------------------------ATTTCTTTTATGGGGATTCTTCCATTAATGTTTTTGTTGTTT------------------ATT---------------TTT---TTTCGG------------CTGAGCAAC---AAG---------------------------CTCCTCAGCTTGCTGATGTTAGAAAGCTGCATGCTAGTGTTGGTG---------------------------------------GGAGATTATTTT------------TATACTTTTTCTTCAGGGGTTAGGGGAATCACAATTTGT---CTTATTTTAATGATTTTT---------CTGGTTCTTGATAGGGTTTTTGGTCTTTCTTTGTTG---------------------GGGAATAGAACCCGATTTTCCTCATATATGTGCCCTTTTCGT------------------------------------------
>SD27
------------------------------------------------------------------------------ATTTATTTT------------TTATGTCTAGCATTT---------TCTTTGTTTGCT---------------TTATTTAAATTC------------TTTCGTAGT---AAA---------------------------ATTTTGGTTCTTCTCTGTCTCGAAGTTTCTCTAATTTCTGTTATTTGTTTG---------------------------------AGTTTGTTGTCT------------TCCTTTCCTAGAAAATCAATGAGCTCTTTTTTTGCCTCT---TTAATTTTTTTGACTTTC---------ATAGTTATCGACAGGGTATTTGGTCTTTCCATCTTA---------------------ATTTCCTCCACTCGTAATTCTACTTCTTTTAGTAATTTTTTATTTTCTAAT---------------------------------
>SD20
---------------------------------------------------------------------------------------------------ATTTTTTTTTTTTGT---------TTTATAGGTATG---------------TATTTTAAATTT------------TTTAAAAAA---AAA---------------------------ATTTTGGTTCTTTTGTCTTTAGAGTTAGGTTTAATTTGTATTATTTGTTTA---------------------------------AATTTGATTTAT------------TCCTATAACTCTTATAGGACTTCCTTTTTTTTTTCTGGG---ATAGTTTTTTTAACTTTT---------ATAGTAGTGGATAGAGTCTTTGGATTATCTCTCTTA---------------------ATTTTCTCTTCTCGTAATTCTTCAATTTTTAGAAATTTTATTTTTTTCTTT---------------------------------
>SD19
------------------------------------------------------------------------ATCCTTTTTATTACC------------ACTATCTTCTCTCTA---------AGATTCTTTGGG---------------ATTTATTTTTTA------------ATTCGTAAA---AAG---------------------------CTTCTATCTTTGCTTATAATTGAGCTTTCTTTTGTGTCCTTAATTTTCCTT---------------------------------TTTTTCTTTTTT------------TCTTTTAACTCTCTGGGGGATAGAAGTTATTTTTCTTTA---ATACTCTTCTTGGGGTTT---------ATAGTTTTAGATAGAGTGTTAGGCCTTTGTTGCCTT---------------------ATTGTTAGTTCGCGCAATTCTTCCCCCCTTTTTAATCCCTTCTCTGGAGTT---------------------------------
>Scolotosus_sp.nov._GX54
------------------------------------------------------------------------------ATCTTAAAA------------ATTATAATTCTTGTT---------TCTTTTTATATT---------------TTTGTCAATAAT------------TTCTCAAAG---AAG---------------------------CTTCTTCCTTTATTATCATTGGAAATGATGATAATCATTTTAATTTTTTCT---------------------------------TTTTTTACTTTA------------TTAAAAGATAACCAC---TTTAATTTATTTTCCATCTTT---AGAATCTTTTTAATTATG---------ATAGTTCTGGATAGAGTTTTAGGGATTTCTTTGCTT---------------------ATTCATTCCTGTCGTCATTCTAATAACGTAGCTTATCATTTTTTT---------------------------------------
>Scolotosus_sp._GZ100
------------------------------------------------------------------------------------------------------ATATTATTTATT---------AGGATTTATATT---------------TTTTTAATTAAT------------TTTAATAAA---AAA---------------------------CTTATTCCTCTTCTTTCTTTAGAGTTGATAATAATTATTTTAATTTTTTCT---------------------------------TTTTTTTATTCT------------ATTAATAACTATTCA---AGTTTTATTTTTTCTGTATTT---TTATTGTTTCTCGTTATA---------ATAGTATTAGACAGGGTTATTGGTTTAAGTCTTTTA---------------------ATTTCTTCCTGCCGTTTTAGGGATAAAGCTAGGCATAACTTTTTT---------------------------------------
>Sarcoptes_scabiei
------------------------------------------------------------------------ATGACAAGAATTATAATATTTATATTATTATCTTTTATTTTT------------------------------------ATAATAATAAAT------------TCTTCCAAT---GTT---------------------------TTAATTTTAATAATATTTACTGAACTAATGATTTTAGTAGTTTTT---------------------------------------------------------------TTCATAATAATAATAATAAAAATATCTATCTTTATAATA---ATATTTTTCATAATAATA---------AGTATTTGTATAAGTACTTATGGTATTTGTTTATTT---------------------ATAAATATATCACGATTTAAAAATTTTTCATACATATATAGATTTTTT------------------------------------
>S167
------------------------------------------------------------------------------ATGTTATTT------------ACTCTCTTTTTTTGT---------CTTTCTTACTCT---------------ATGTTTTTCAAG------------TTTAGTTCC---AAG---------------------------TTAATTATTTTGTTGATTTTAGAGGGTTCTTACTTATTTTTAGTTTTCATTGCTTACTTAAATAATTTATCTTTTTCTATTAACTTTTTTTACATT------------TTCTTTTTTTCTTTA------------------------------------------ATG---------ATAGTTTTAGATAGAGTTTTAGGCCTTAGATCTCTA---------------------ATTTATGATTCTCGAAATTCTAGGTCCTTTAGT---TCTTTTAAGTCTTTTTTT------------------------------
>Robertsicus_elaphensis
---------------------------------------------------------------------------------ATGTTAATGATTATTTCATTATTATATTTAATA---------GGTTTATTTTCT---------------TTAATTTTTAAT------------CGATTTCAT---ATT---------------------------TTAATATTGCTAATAAGAATGGAATTTATTTATTTATCTTTATTA---------------------------------------ATAATTCTA------------------ATTTTGATGAGA------TTGACAATTATTAATTTT---TTAATATTTTTAGTAATA---------ATTGTTTGTGAAAGGGCATTAGGTTTAAGATTATTA---------------------ATTATAATAAGATACTTTTATGGAAATGAAATAATTAATTCCATAAATATAATTAAATGT------------------------
>Ricinoides_karschii
------------------------------------------------------------------------------ATGGGAATTATGATGATGGTTTTTATTTATGGGTGT---------GGTCTTATTAGT---------------TATGTATTGAAG------------GGGGAACAT---GTG---------------------------TTGATTATGTTATTGAGATTGGAGTTTATAATGTTGGGTGTTTTT---------------------------------------TTAATTCTGGTT------------TATTTTTGTGTTGTTATGATTGGTAATGATTACTTATTG---TTGTATTACTTGTGTGTC---------GTAGTTTGTGAGAGAGCTATTGGTTTGGGTTTGTTG---------------------GTGGGGTCTGTTCGCTATAATCGGGGTGATTTGGTATATATATATATA------------------------------------
>Rhyncaphytoptus_ulmi_HEN3
---------------------------------------------------------------------ATATTTGTATTTTCATTT------------TTTTTTCTTTTAAGG---------TTG---ATATCT---------------ATTTTAATTTTT------------TCAAAAAAA---AAA---------------------------TTAGTTATACTGTTACTCTTAGAAATAATAATAATTCTATACATTTTTCTT---------------------------------TCTTATTTTAAT------------TTT------TCTAATATAACCTTCTCATTTTTTTTGATC---TTCACCATTTCTATTTTT---------ATGGTACTAGACAGAGTTTTTAATTTTAGAATTTTA---------------------ATTAGTTCTACTCGAAATTCTAGATCTTATAATTCAATTATCACAACCTTT---------------------------------
>Rhyncaphytoptus_sp.nov._GZ96
------------------------------------------------------------------------TTGGTTTTTTTTTTT------------TTTTTAATGTTTCCT---------ATTTTTTTATCT---------------ATTTTAGTTTTT------------TTTAAAAAA---AAA---------------------------CTTATTGTTCTTCTACTTTTGGAGGCTTTTATGATTTTTTTTATTGCTTTT---------------------------------TCTTTTTCCTTT------------TTT------TCTGGTTTGGTTCTTCCTTTTTATTTTTTG---TCTATTTTAACCCTTTTG---------ATAGTATTAGAAAGTGTATTTAATCTAAGAGTTTTG---------------------ATTAGTGCTAGACGAAATTCTTATGTTTTTAATATAAAGATTTTTTATTTT---------------------------------
>Rhyncaphytoptus_sp.nov._CA38
---------------------------------------------------------------------------------ATCTTC------------CTATTATATCTAGCC---------TCTTTTTACTTT---------------TTTTTTTATAAT------------TTTGAAAAG---AAA---------------------------TTAGTCGTCTTGCTCATTCTTGAGCTCTTAATAGTCATTACAATTTTTTGC---------------------------------TATTTTTCTTTT------------TTT------TCTTTTTCTCCTTCTTCCAGATTTTCTTTC---ATTTCTTTGGCTATTTTT---------CTAGTATTAGATAGTGTCTTGGGGGTTTGCTTGCTT---------------------ATTTCTCAGAGTCGCTCTTCCTATTTTTTATCTTCTCGAGTAAATAGATTT---------------------------------
>Rhyncaphytoptus_redwayensis_CA28
------------------------------------------------------------------------TTGGAGTACGTTTTT------------TTAGTTTTTTTGCTT---------ACTATGATTGGA---------------TTTATTCGTTTT------------TTTAACAAA---AAG---------------------------TTAATTGTTCTACTTTTTTTGGAGAGTATGATAATTATAATTTTTTTTTTT---------------------------------TTTTTTTTATTT------------TTT------TCTTGTTTTTGTTCTTCTGTTTTTTTGATT---ATCTCCCTCCTTTTATTT---------ATAGTTTTGGACAGAGTCTTAGGTCTTAGTTTGTTG---------------------ATTAGAACTACTCGTAATTCCAGGGTTTACAATATAAAATTTATTAGTGTA---------------------------------
>Rhyncaphytoptus_longipalpis_JX3
------------------------------------------------------------------------------------------------------------------------------------ATG---------------TATTTTAAATTT------------TTCAAGAAA---AAA---------------------------ATTTTAGTGCTTCTTTCTTTAGAGTTATGTATAGTTTCTCTTATTTCTCTA---------------------------------TATATTGTTTTT------------TCTTTTAATAGAAGGGGGTCCTCTTCTTTTTTTACGTCT---ATGATTTTTTTGACTTTC---------ATGGTAGTAGATAGAGTTTTTGGCCTTTCTCTTTTA---------------------ATTTTCTCCTCCCGAAATTCTACTTTTTTCAGTAATTTTTTGTTTAATTTT---------------------------------
>Rhyncaphytoptus_longipalpis_JX2
---------------------------------------------------------------------ATCTTTTATGTTTTTTGG------------AGATTTTTTTTTTCT---------TCTGTTTTTATG---------------TATTTTAAATTT------------TTCAAGAAA---AAA---------------------------ATTTTAGTGCTTCTTTCTTTAGAGTTATGTATAGTTTCTCTTATTTCTCTA---------------------------------TATATTGTTTTT------------TCTTTTAATAGAAGGGGGTCCTCTTCTTTTTTTACGTCT---ATGATTTTTTTGACTTTT---------ATGGTAGTAGATAGAGTTTTTGGCCTTTCTCTTTTA---------------------ATTTTTTCCTCCCGAAATTCTACTTTTTTCAGTAATTTTTTGTTTAATTTT---------------------------------
>Rhyncaphytoptus_dielsianus_GZ35
---------------------------------------------------GTGCTGAAGGATTTTGAGACAGTTTGGTTTGTTCTTTGCTTGTCTTATTTGATTTCATGTTCC------------------TTG---------------TTCTGGTTCTCT------------TTCGGCAAA---AAA---------------------------CTACTAGTTCTTATGTCCCTTGAACTAGCCATAGTAGTTACAGTA---GCT---------------------------------TTATTTCTATCC------------TCGATTCATGGCAGTTTTAACTCTTATTTGTTTACGATC---ATTCTT---TGCTGTTTC---------TTAGTTTCAGACAGAGTATTGGGGGTTAGTCTTTTA---------------------ATTTCTTTTTCCCGTTCTAGAAGCGATTCCCCTTCATTAAGAAGAGTG------------------------------------
>Rhyncaphytoptus_boczeki_CA37
---------------------------------------------------------------------------------ATCTTC------------CTATTATATCTAGCC---------TCTTTTTACTTT---------------TTTTTTTATAAT------------TTTGAAAAG---AAA---------------------------TTAGTCGTCTTGCTCATTCTTGAGCTCTTAATAGTCATTACAATTTTTTGC---------------------------------TATTTTTCTTTT------------TTT------TCTTTTTCTCCTTCTTCCAGATTTTCTTTC---ATTTCTTTGGCTATTTTT---------CTAGTATTAGATAGTGTCTTGGGGGTTTGCTTGCTT---------------------ATTTCTCAGAGTCGCTCTTCCTATTTTTTATCTTCTCGAGTAAATAGATTT---------------------------------
>Rhodacarus_sp1.
---------------------------------------------------------------------------------ATGTTTTTATTAGGGGGGTTAATTGTATTTGTA---------GGGTTCACTTCT---------------TTAGTAATATCT------------CGGTTTCAT---TTT---------------------------TTCTCTCTTTTATTAAGGTTGGAGATGGTTATATTAGGGAATTTT---------------------------------------ATTTTGATA------------------ATTAGTTTTAGGTCTTTAAAATTATTTGTGTTGTAT---TTATTTTACTTAGTTGTA---------GTTATTAGAGAAGCCACATTAGGCTTATCTATTTTA---------------------ATTTTAGTATTATATTATTTTTCTTCAGATTATTTAAAAAGACAGAATTTGCTT------------------------------
>Rhizoglyphus_robini
---------------------------------------------------------------------------ATGGTTTTT---------TGTTTTTTCTTGTTTTTTGTG---------GGGTTTTATGTA---------------TTTTATTTTAGT------------TCTTTTCAT---TCT---------------------------TTGATTGTTCTTCTTTTTGTTGAGGTTCTTATTTTAGGGGTTTTA---------------------------------------TGT------------------------TTTTTGTTTTTTATAGGTTACAGATGATTTTTTTGT---TTAATGTTTTTATTGGTT---------GCTGTTTGTTTAGGGGCTTATGGGGTCTCTTTATTT---------------------GTTTCTTTAACTCGTTCTAAGGGGGTTAATTATTTTCTTTCTTTT---------------------------------------
>Rhipicephalus_geigyi
---------------------------------------------------------------------------------ATGTTATTTTTAGTAACTGTATTATATATAATT---------GGCATTTATGTT---------------TTATTTTTTAAT------------CGCTATTAC---TTA---------------------------ATAATAATTTTATTAAGAATTGAATTTATTTATATAAGATTATTA---------------------------------------TTAATAATT------------------TGCGTTTATTTTTGTATATTTAATATTTTAGGAATT---TTTATTTTTCTAATTAGA---------ATTGTTTGTGAAGCTGGTTTAGCTTTGAGATTGTTA---------------------GTAATAATAAGTTTTTTTTATGGTAATGAATTAGTAAAAATAATAAGTTTAATTAAATGT------------------------
>Rhinotergum_shaoguanense_S88
------------------------------------------------------------------------ATTTTTTTATTGTTT------------ATAGTTTTTTTAAGG---------GTTTCTTTCTTT---------------------------------------TTTAAGAAA---AAG---------------------------ATGATTGTTCTTTTGATTTTAGAAGCAGGGATGGTCCTATGCGTGTTTTTT---------------------------------TGTTTCACCAAC------------TTT------TCTTTTATTTCTTACTCTTTTTTTTTTTTA---ATGCTATTGTCCATTTTT---------ATGGTCTTAGAAAGAGTCTTCAATCTAAGTTCTTTA---------------------ATTATAACTAGCCGAGATTCTACTAAATTTAACTTGAGATTCTTTTTTTTT---------------------------------
>Rhinophytoptus_c.f._sericeaomeiensis_AH42
---------------------------------------------------------------------------ATAATTAATTTC------------TTTCTTTTTCCTTTT---------GTTTATTTCTTC---------------ATTTTA---TAC------------TTTTCTAAA---AAA---------------------------TTGGTGGTTCTTTTACTCTTGGAGGGTGTGATAATCATAATTATCTTTCTT---------------------------------TTCTATTGTACT------------TTC------GATTCTGCTGTTATTCCTTATTTCTTTCTC---ATAATTATTTCCATCTTT---------ATAGTCTTAGAAAGTGTTTTTAATTTGAGTGTTTTA---------------------GTTAGGGTTAGGCGGAACTCTTCCTCTTCCAGTTCATCCTTTTTTTTGCTT---------------------------------
>Rhinophytoptus_broussonetiae_Z401
ATGATTATTATTGTTGTTAGCATTTTCCTTAGTTTATTAAAACATCAGTTTTGGGTATTGAAGATTAAGGAGAAATTGTTTTTTTTTTTTTTTTTTTTTTTTTTTTTTTTTTTT---------TTTTTTTTTTTTTTTTATAAATTTTTTTTTTTTTTTTTTAATTATCACTTT------------------TATTTT------------------------------------------TTTGTTTTTTTATTT---------------------------------------------------------------------------------------------------------------GGTTTATATAAAATTTTT---------TTATTTTTT---------TTTTTTTTTAATTTGTTA---------------------------------------------------TTTAGTTTTTTTTTTTTTTTCTTG------------------------------
>Rhinophytoptus_broussonetiae_Z292
---------------------TTGTTCTTT---------------------------------------------TTATTTTTTTTAATGATTTGATTTTTTTTTTTTTTTATT---------TTTTTTTTTTTCACTCTTAAAGATTATTATTTTTTTTCTGATTTTCTTTATTTGGACAGT---TCTTCTTTCTTTATGATATCTGTTATCCCTTTGGTTTTGTTTTTAATTCTTACTTTTAGTTTTTTAATA---------------------------------------------------------------------------------------------------------------CTGATTTTGGTTCTTCTT---------CTTTTTCTTTGTTTTTCTTTTTTTTTTAATTTGTTA---------------------------------------------------TTTAGTTTTTTTTTTTTTTTCTTGCAA---------------------------
>Rhinophytoptus_broussonetiae_GZ98
------------------------------------------------------------------------------TTGTTTTTT------------TTTTTTTTTTTTTTT---------TTATTTTTTTTG---------------TATTTATTTTTT------------TTTTTGAAG---AAA---------------------------TTGTGTCTTTTGATGGTTTTAGAAATTATAATAATTTTTATTATT---------------------------------------TTTTTTTATTCT------------TGTAATTATTCTAGTATATCTTTTTCTTTTTTTTGTCTA---TCTATTTTTAGTTTATTT---------ATGGTTTTAGACAGAGTTTTTGGGATTACACTTTTG---------------------GTTAGATTGAGTCGTAATTCTTCTCTTTATAGTTGTTTTTTTTATTTTTTT---------------------------------
>Rhinophytoptus_broussonetiae_GZ74
------------------------------------------------------------------ATTAAGGAGAAATTGTTTTTT------------TTTTTTTTTTTTTTT---------TTATTTTTTTTG---------------TATTTATTTTTT------------TTTTTGAAG---AAA---------------------------TTGTGTCTTTTGATGGTTTTAGAAATTATAATAATTTTTATTATT---------------------------------------TTTTTTTATTCT------------TGTAATTATTCTAGTATATCTTTTTCTTTTTTTTGTCTA---TCTATTTTTAGTTTATTT---------ATGGTTTTAGACAGAGTTTTTGGGATTACACTTTTG---------------------GTTAGATTGAGTCGTAATTCTTCTCTTTATAGTTGTTTTTTTTATTTTTTT---------------------------------
>Quadracus_cudraniae_AH41
---------------------------------------------------------------------TTGATAATAATTAATTTC------------TTTCTTTTTCCTTTT---------GTTTATTTCTTC---------------ATTTTA---TAC------------TTTTCTAAA---AAA---------------------------TTGGTGGTTCTTTTACTCTTGGAGGGTGTGATAATCATAATTATCTTTCTT---------------------------------TTCTATTGTACT------------TTC------GATTCTGCTGTTATTCCTTATTTCTTTCTC---ATAATTATTTCCATCTTT---------ATAGTCTTAGAAAGTGTTTTTAATTTGAGTGTTTTA---------------------GTTAGGGTTAGGCGGAACTCTTCCTCTTCCAGTTCATCCTTTTTTTTGCTT---------------------------------
>QH8
------------------------------------------------------------------------ATTCTCGTCTTGTGG------------GTAGTTCTTGGGTTT---------AGATTCTTTGGC---------------ATTTATTATTTA------------TTTCGTAAA---AAA---------------------------CTTTTGTCTTTGTTAATAATTGAAATCTCTTTCGTGACTATAATTTTTTTA---------------------------------TTTTTTTTTTTT------------TCTTATAATATAGTTGGGGATAGTAGTTTTTTTTCCTTG---ATGTTATTTCTAGGATTC---------ATGGTTTTAGATAGAGTTTTGGGTTTATGTTGTTTA---------------------ATTATCAGTTCCCGTAACTCTTCAGTTATGTTCAGTCAGTTTTTTTCTCTC---------------------------------
>QH2
------------------------------------------------------------------------ATTCAGAAAAAACTCTCTTTCACTTTCTTGATGGCTATTTCT---------GGTTTAGCCTTT---------------TTCCTTAATTCT------------TATAATAAA---AAG---------------------------CTTTTATGTCTTTTGGCATTAGAATATATTATAATTGTCATTCTTTACAAT---------------------------------CTTTTTTTCTTG------------AGAGTCTCATCATTAACTCCTATAAGAACCTTTACTATT---TTCTTATTTATTTGCTAT---------ATAGTTTTAGACAGAGTATTAGGAATTACTCTACTT---------------------ATCTGCTCTTCTCGCTGCCCCAAGACAATGATTAAT------------------------------------------------
>Pseudogarypus_banksi
------------------------------------------------------------------------ATAGAATTGTTTTTA------------ATTTCATATTTTTTT---------GGATTAATATGC---------------TTTATTAATCAG------------TTAAAATAT---GCT---------------------------TTAAAATTGATAATTACTTTAGAGTTTTTAATAATTATTTTAATA---------------------------------------ATTACTTTATCT------------TATTATTTTTTAGGAGGTTATTGGGAGTTAGAATATTAT---TTTATTATGTTATTAATG---------ATTGTAATTGAAGGGCTATTAGGGGTAAGTTTAGTA---------------------ATCTTAGTTTGTCGAATAGGGTCTAGTGATTCTTTATTTATTAATAATTTATTAATC---------------------------
>Pseudocellus_pearsei
------------------------------------------------------------------------------ATGGAAATTTGGTTGTGTTTATATTTTTATTTGTGT---------GGATTAGTAAGA---------------TTAATTATTAAG------------AGAGATCAT---GTG---------------------------TTGTTGATGTTGATAAGTTTAGAGTTTATGTCTGTGGTGGTTTTT---------------------------------------TTATTTTTGTTT------------TGTTGTTGTGGAATAATGGTTGGGCAATTTTATTTGATT---TTGTTTTTTTTAGTGATT---------GTTGTTTGTGAGGGGGTTTTGGGTTTATCTTTATTG---------------------GTTGGTGTGGTTCGTAGTTTTGGTAATGATATGATTTATTGTGTATTA------------------------------------
>Pseudocellus_gertschi
------------------------------------------------------------------------------------ATGGAGGCTTGTTTGTTTTTTTATTTGTGT---------GGTTTATTTAGT---------------TATGTTGTT---------------AGGGGGGACTATGTT---------------------------TTGTTGATGTTGCTGAGTCTTGAATTTATAGCTGTTGGGGTGTTT------TTGCTCATTTTTTGTGGGTTGGGTGTATGTATGGTCATTATTATTTACTTTTGTTTTTTCTTGTTGTGGTTGTCTGTGAAAGTGCTCTGGGTCTGTCTTTGTTGGTGGGTGTTGTTC---------GTTCTTTTGGTAGAGATATGATTTATTGTTATTTTTAAATGATTAGTT---------------------------------------------------------------------------------------------
>Prominens_photiniae_FJ26
------------------------------------------------------------------ATAAAGGAAAAA------TTGGTGATATGACTGCTTTATCCTACAATT---------TCTTTATACATG---------------TTTCACTTCCAC------------TTTTCTAAC---AAA---------------------------CTTATGATTCTCTTAATTTTGGAAGCTGTAACTCTTTCTTTTATTTCTTTTTGC------------------------------CTAATCTTTGAT------------GCTACAGGAGACTCA---------AGTATACTAAGATAC---TTAACATTTTTGTACATA---------ATTGTTTTAGATAGAGTTTTTGGTCTCACCCTTTTA---------------------GTGAGGTCCTCCCGGGAGTCT---------AATTTTTCTTTTAAAGAAATCTTAGGCTAC------------------------
>Proiectus_granularpro_Z304
------------------------------------------------------------GATTTAGAAAAACTGGCTCTTTTATTCAATTTTGTTTCTTGCTTTTTTTTTTAT---------TGTTTTATTAAA------------------------TTT------------TTCAATAAG---AAG---------------------------CTTATTTGTTTATTATTTATCGAAGGCTTGATAATTGGCTGTATT---------------------------------------TATCGT---GGT------------TCCTTTGCTTTGCTTTCTATGGGATCTCTT---------------TTTATAACTCTTTTT---------ATGGTTTTAGACAGGGTTCTAGGTTGTTGCCTTTTG---------------------ATTTCTAGTAGCCGTCTTTTTGATGGGTTGAGTTTTACGCACTTT---------------------------------------
>Phyllocoptruta_sp.nov._CA6
------------------------------------------------------------------------------------TTGTATGTTAACTTTTTAGTTTTTTTCCTT---------TTTTCACTAGGC---------------TTATTACTTTCT------------TTTGAAAAG---AAA---------------------------TTAATTTGTCTGTTGTTTTTAGAGTCAATTATAATTTTTTTGTTTTATTTTTTA------------------------------TATGACTTTTTTTTAGGGTACATATTT---------------------TCTTTTTTTACCTTCACTTTGATTTTCTCTATTTTT---------ATAGTTTTAGGTAGTATTTTAGGTTTGTCTATTTTA---------------------ATTACATGTAGACGT---ACATCTTCTTCTTATTCTATGATT------------------------------------------
>Phyllocoptrata_platyclada_S138_12S
------------------------------------------------------------TTAACTTCTTATTTCTTTGTTTTTTTT------------TTTTTTTTTTCTTGG---------TTGCTTTTTCTT---------------TTCAAAAAT---------------------TCT---CAA---------------------------CTTCTATTGCTCTTGAGGTTGGAGGGTATAATGCTTTGTAGCATCTTCTTT---------------------------------TTCTTT------------------GTATTTAATGGCACCTCTCTTATAAATATCTTCTTTTTG---ATTTTTTTGGCATTTTAC---------ATGGTTTTAGATAGTGTTCTAGGTATCAGTTGCTTG---------------------ATTTCCTTTTGTCGGAATAGCAGAAAAATATCTTTGTCTATG------------------------------------------
>Phyllocoptrata_platyclada_G6
---------------------------------------GTGTTAAAGATTCCGGAAAAATTTAATTTTTTATTTCTCTGTTTTTTT------------TTTTTTTTTTCTTGG---------CTGCTATTTCTT---------------TTCAAAAAT---------------------TCC---CAA---------------------------CTTTTATTGCTTTTGAGGTTGGAAGGTATAATGCTTTGTAGTATTTTTTTT---------------------------------TTTTTT------------------GTATTTAATGGTACTTCTCTTATAAATATCTTTTTTTTG---GTTTTCTTGGCATTATAC---------ATGGTCTTAGACAGTGTTTTAGGGATCAGTTGCTTG---------------------ATTGCTTTTTGTCGAAATAGCGGAAAAATATCTTTGTCCATG------------------------------------------
>Phyllocoptes_taishanensis_S90
---------------------------------------------------------------------------ATTTTTCCTCTG------------TTTATTTTTCTA------------AACGTACTCGTT---------------CTGTGCGCTAAT------------TTTGATAAA---AAG---------------------------CTGATTGTGTTATTAATATTAGAAAGATTATTTTTACTTTGCACCTTTATA---------------------------------TTGTTTTTTGAT------------TGT------GGTAGATTAAACTACAATCTGTTTTTGCTG---TTCTTGCTGTCTGTCTTC---------ATGGTACTTGACAGAGTGTTGGGGGTAAGCTTATTG---------------------GTATTGTCAAGACGAAATTACACCAGTTCTAGGGTAAGTTTAACCAACTTT---------------------------------
>Phyllocoptes_gaotainensus_GS9
---------------------------------------------------------------------ATATTTGTATTTTCATTT------------TTTTTTCTTTTAAGG---------TTG---ATATCT---------------ATTTTAATTTTT------------TCAAAAAAA---AAA---------------------------TTAGTTATACTGTTACTCTTAGAAATAATAATAATTCTATACATTTTTCTT---------------------------------TCTTATTTTAAT------------TTT------TCTAATATAACCTTCTCATTTTTTTTGATC---TTCACCATTTCTATTTTT---------ATAGTACTAGACAGAGTTTTTAATTTTAGAATTTTA---------------------ATTAGTTCTACTCGAAATTCTAGATCTTATAATTCAATTATCACAACCTTT---------------------------------
>Phrynus_sp.
------------------------------------------------------------------------ATGATAATGTGGATGTTGATTGGTCTGATTATTTATGTTGTG---------GGGTTAATAAGA---------------TTTGTTTCTCGG------------TGAAAACAT---GTA---------------------------CTGAGAGTTATGTTAAGTTTGGAAATAATAATGGTTGGGATTTAC---------------------------------------TTAATAGTAGTC------------TGTGGGAGTTTAATTATTGGGGGTGGGGTTTGATTGAGT---TTAATCTTTTTAGGAATG---------GTTGTGTGTGAGGGAGCTGTAGGTTTAAGATTGATT---------------------GTGTCTTTGGTGCGGAGATTTGGGGGTGATTGTTTA---CTTGGATTTATTGGGGATGTTGGGGGTGGGATT------------
>Pholcus_phalangioides
------------------------------------------------------------------------------------------ATAAAAACACTTATCTTAATA------------AGCATACTAAGA---------------ATACTCTGATGA------------CGAAATCAT---ATC---------------------------TTAATAATATTAATAAGACTAGAACTATTACTTTTATGCTCAATA---------------------------------------CTCATAATC------------------ATAAACTCCTCTCCCAATAATTCATCATTTATCCTA---ATTTTATTCTTAGCAATA---------TCCGTCATACTAGCAAGAATAGGGCTAAGAATACTA---------------------GTTAATATAGCACGAACCCATATATCATCTCTATCTCTTCCTTTAATTAAT---------------------------------
>Phoebe_hunanensis_S153
------------------------------------------------------------------------ATGGATTTCCTTTATTTTTTTTCTTTAATTTTTTTAATTTAT------------------ATA---------------TTTAGAATTTTT------------TTTTTTAAG---AAG---------------------------CTTACGGTTTTATTAATCTTGGAATGTTTTATGATAATTGTAATT---------------------------------------ATAAGATTTTTT------------GTTAGACATAGTGTTACTATTTCT------TTTATTTGT---TTAATCTTAACTATCTTT---------ATAGTATTAGATAGAGTTTTTGGTTTAAGAGTTTTG---------------------CTTAGCTGTAGGCGATTTAGTGGATATTTTATAAATGATTTATTTAATTTT---------------------------------
>Phalangium_opilio
---------------------------------------------------------------------------------ATGGTTATATTAAATTTTTATGTTTTTTGTTTATTTTTTGGGGGATTGATATGT---------------GTAGTGTTAAGA------------CGTTATCAT---TTG---------------------------TTAGTAGTAATTTTGAGATTAGAATTTTTAATATTATCTGTTTTT---------------------------------------TTGTTGTTGGTA------------TTTTCATTATCCGGTGGGGTAAATAATTGTATTATAATA---ATGCTATATCTTTTTGTG---------GTAGTATGTGAAGGAAGTTTAGGTCTGGGAATTCTA---------------------GTGAGATTAGTGAAGGGATATGGAGGGGAACTTTGTAGCTCTTTAAATTTACTACAATGT------------------------
>Pergamasus_crassipes
------------------------------------------------------------------------------------------------------------ATATTT---------GGGGCTCTGTCT---------------ATTGGGTTAAAT------------CGTAAGCAT---TTG---------------------------TTAAGACTACTTATTTCTTTAGAGTTAGTGATATTAGGTCTTTTT---------------------------------------TTTATTTTA---------------------TTTTTTGGTGTATCTTTAATAGTAGAAGTTCTT---ATTTTCTTTTTAGTAGTC---------AGAGTATGCGAAGCAAGATTAGGCTTATCACTTTTA---------------------GTAACTATAGTCTTTTTTTATGGTAGTGACAGTTTTCAAGGCTATTCAACTTTAGTGTGT------------------------
>Paratemnoides_elongatus
------------------------------------------------------------------------------------------------------ATTTATCTTATAGTTTTAATTGCTTTAACAAAC---------------ATGGTTTTAAAA------------ATGAAACAT---GTG---------------------------GTTATTATATTAATAAGATTAGAAGTCATCTATGTAGTTTTAGTAATTGTAGTGGGGGTTTCAAATATTTTAGGTCATAAGTATTTA---------------------------------------------------------------TATTTATTTATATTTTTA---------ATGGTTTCTGATGGATGTTTGGGTCTTAGATTGTTG---------------------GTTAATTATATTCGGTTTCATGGGTGTGACTATATAATGAATTTAAAATTAAATTTT---------------------------
>Paraleius_leontonychus
---------------------------------------------------------------------------ATACTTTTT---------TTTGCTCTAATGATTTTGTTT---------GGTTTCGTAATT---------------TTTTTGTTCTAC------------AATGTGCAT---TAT---------------------------CTGGTCCTCCTGTTGAGGATTGAATTAATTTTATTGGGTACTTTG---------------------------------------TTTTTTTTATTT---------------GTTAATTGAGGAGGAGGAGAAAGTTTGGTTAATGTT---TTCCTTTTTTTTCTTTTG---------ATGGCTTGTATGGGAGGTTTCAGGGTATCTTTGTTA---------------------GTATCTCTGTTTCGTGGCCTTGGCCGGGATTTTTGGTTTGGGCGAGGTTTTTTT------------------------------
>Paracalacarus_podocarpi_S142
------------------------------------------------------------------------------ATTACTTATTATATGTTTAACTTATTTTTTGTGCTG---------ATGGTTTATTCT---------------TTTGTTAAGTAT------------TTTTCTAAA---AAG---------------------------TTAATTCTTTTATTAATTTTAGAG------ATATTTATAATTTTC---------------------------------------GCTATTTTTAAT------------TTTTTGCGGGAATCTACTTTTGGCTTGTGTTTTTTTCTT---------CTTAGTGTCTTT---------ATAGTCCTTGATGGGGTGTTTGGCATGTGTTGCTTT---------------------ATTTATTCTTCTCGAGATTCTAGGCTGAATTCTTTTTATGTCTCTAATTTC---------------------------------
>Panonychus_ulmi
------------------------------------------------------------------------------ATATTTTTTTTATTTATATTAGTTTTATCAATAATT------------------------------------CTGTTTATTAAT------------TTTAAAAAT---AAT---------------------------TTTATTTTATTAATTATGATAGATATTTTAATAGTGATCATAACA---------------------------------------------------------------ATTATATTTTTTTTAAATTTTTATACTTTTTTCATAATTTATATAACTTTCATT---------------ATTATTATAAGAAGAATTATAGGAATTAATTTAATT---------------------ATTATTAATTCTCGTTTAAAATCAAACTTTGAAACAAAATTTTTTAAAGAT---------------------------------
>Ornithodoros_brasiliensis
---------------------------------------------------------------------------------ATGTTTTTGATTGGATTGTTGATTTATGTTTCT---------GGATTTTTTAGT---------------GTTTTGTTGGAT------------CGAAAACAT---ATT---------------------------TTAATTTTGCTATTGTGTTTAGAATTTATGTATTTAGGTGTATTA---------------------------------------TTTAATATT---------------TTTGTTTTAGAAAGTTATGATGGTATTTTTGTTGATATT---ATTATATTTATGGTTTTT---------GTTGTCTGTGAGGCTGGTATAGGGTTAAGTATTCTT---------------------GTTATAAGTGTTTATTATTATGGAAATGATAAATTAGATTCTTTAGTTTTGTTGAAATGT------------------------
>Ornithoctonus_huwena
---------------------------------------------------------------------------------------ATCATTAAAGCAGTTATGTTTTCA------------AGATTAATCAGA---------------ATATTGTGGTTT------------CGAAACTCA---ATT---------------------------ATTCAAATACTTTTAAGTTTAGAACTCCTATTAATTTCATGTTTT---------------------------------------ATTTCTCTA------------------TCAACATGCACATCCACCATTTCTCTATTTTCCTTA---ATATTTTTTCTAACAATT---------ATAGTAAGTGGAAGAGCTCTTGGATTAAGAATACTT---------------------GTAGCATCCTCACGCCATCATCACTCATCCTCGCCATTTCACCTATTTATTTTATCTTTTGATAAAAATCAT------------
>Oribatula_tibialis
---------------------------------------------------------------------------ATTGTTTTT---------TCTTTTCTTCTGTTGCTGGGA---------GGGTTTTTCTTA---------------ATTCTTTTGTTT------------AATGTTCAC---TAT---------------------------ACTATTGTTTTGCTGGGGTTGGAGGTGGTTTTGTTGGGGGTGGTT---------------------------------------TTGTCTTTGTGT---------------TTTGATAGTTTAGGAAGATTAAATTTTGTTGGGGTT---TTCCTTTTTTTTTTAGTT---------ATGGTTTGTTTAGGGGGTTTTAGGATTTCTCTGCTG---------------------GTTTCTTTATCTCGGGGTTATGGGCGGGATTATTGGTTTTCTAGTTATATTTTT------------------------------
>Oppia_africana
---------------------------------------------------------------------------ATTTTTTTT------------CTTAGATTGTTTTTTTTA---------TGTTTGTTTGTT---------------TTTTTTCTTTAC------------AAAAGTCAT---TTG---------------------------GTGTATCTTTTACTTTTAGTAGAGCTAATACTTTTAATGGCTTTT---------------------------------------ATTTTATTTGGA---------------ATTAACATAACTTCTTTATTTAGGTTGGATGTGTTG---TTTATTTTTATCTTGGTG---------ATGGTATGTCTAGGGGGCTTTGGGATCTCTCTGGTA---------------------TTAAGTCTTTCTCGACATAAGGGACGGGATTTTTGAGTCTTGGGTTATATTTTT------------------------------
>Opilio_parietinus
---------------------------------------------------------------------------------ATGATAATTTTAAATTTATATGTTTTTTCTTTATTTTTAGGGGGGTTGTTATGT---------------ATTATTATAAGC------------CAGAATCAT---ATT---------------------------TTAGTAATAATTTTGAGTCTGGAATTTTTAATACTAGGGATTTTT---------------------------------------ACTTCCTTAATA------------ATTAGTCTTGGGGGGGGGATAAATAATTGTATCTTAACG---ATACTCTATTTATTTGTT---------GTTGTTTGTGAGGGGAGTTTAGGGTTAGGATTATTA---------------------GTTAGTTTAGTAAAAGGGTATGGGGGGGATATATGTCATTTATTAATATTATTACGATGT------------------------
>Oligonychus_shinkajii
---------------------------------------------------------------------------------------ATTTTTTTAATATTTTTTTTTATTTTA------------------------------------TGTTTTTTAAAC------------------AAT---ATA---------------------------TTTTTATTATTAATTGTGTTAGATATTTTAATAATTATTCTATCT---------------------------------------------------------------TTAATCATTTATTTCAATTTATTTAATTTCTTTTTTTTATTTATGATTTTTTTA---------------AGTGTATTTAGAACATTAATTGGTATAATTATAATT---------------------TTTTCTATTTCTCGTTCAAAATCAAGTTTTAAGTCAAATTTTTATAAAAAT---------------------------------
>Oligolophus_tienmushanensis
------------------------------------------------------------------------------ATAATGATAATTTTAAATTTTTATATTTTTTCTATGTTTATAGGGGGGTTGATTTGC---------------ATAGTTTTAAGT------------CACTATCAT---TTG---------------------------TTAGTAATGGTCTTAAGATTAGAATTTTTAATACTTTCAATTTAT---------------------------------------TACTCTCTAAGC------------TTAAGAATAGGAGGGGGTATAAATAATTGTCTATTAATA---ATATTATATTTATTTGTT---------GTAGTTTGTGAAGGGAGTTTAGGGATGGGTCTTTTA---------------------GTTTCTTTAGTCAAAGGGTTTGGGGCTGATTTATTTGGTTTATTAAATTTATTGCGATGT------------------------
>Nymphon_gracile
------------------------------------------------------------------ATGTTTATGGTATATTTTAGATTTTTATTTTCTTGTTATGTATTTTTA---------AGGGTT---------------------------------------------CAATCTAAT---TTA---------------------------TTGATTTTAATTATAAGGTTAGAGATAATAGTTTTAATTGCTTAT---------------------------------------TGAGGTATT---------------ACTTTAATTTTGGGTATAAAGGGGGTAGATTATTTTTTATCATTGTATTTTTTATCTATT---------ACTGTATGTGTTTCTGCTTTAGCTTTAACTTTATTA---------------------GTTCGAGTAGTACGTGTTCATGGGGATGATAAAATTAAAAGAGTTAGAAGAATT------------------------------
>Nothopuga_sp.
---------------------------------------------------------------ATGATAATTAATGTT------TTTTATTTGGGTATTGTTGGGGTTTTGGTT---------GGTTTATTTACG---------------TTTTTGTCACAT------------CGTCAACAC---TTG---------------------------TTATCTATATTATTGAGATTAGAGTATACAAGATTAAGTTTATTT---------------------------------------TTTGTTTTTGCT------------TTTTGTTTGTATTTATATTTTGGTGAGGAGTATTTGTTA---TTATATTATTTGTTGATG---------GCTGTTTGTGAAGGAGTGTTAGGTTTGGGGGTTGTG---------------------GTTGGAGTTGTGCGGTTGAGAGGAAATGATTTTTTTTCTAGTTTTAGTTTGTTGAAATGT------------------------
>Nothoaspis_amazoniensis
---------------------------------------------------------------------------------ATGATTATAGTTGGAGGTGTAATTTTTATTGCA---------AGATTGGTAAGA---------------ATTATGTTGGAT------------CGAAAACAT---ATT---------------------------TTAATTATATTGCTTTGTTTGGAATTTATATATTTAGGTGTTTTG---------------------------------------TATGTTATG---------------TTCGTTATAATGGGGGAAGTTAATTTTGAGTTAGGAATG---ATTGTAATAATATTTTTT---------ATTGTTTGTGAGGCAGGATTAGGATTATCTATTTTA---------------------GTTGGGAGAGTTTACTTTTATGGAAATGATAAAGTTGGGGCTATAATTTTAGTTAAATGT------------------------
>Neoscona_theisi
---------------------------------------------------------------------------------ATTTATTCTATTAAAATTATAATTTTAATT------------AGTATTACCAGA---------------TTATGATGATGA------------CGAAAAAAC---ATC---------------------------ATTATTCTTCTATTAAGTTTAGAACTAATACTAATATCAATTTTT---------------------------------------ACACTAGTT------------------GCCACAAACTTATTTTCAATATCACCCACTGCTATT---ATAGTTATATTAACTATT---------ATAGTAGCAGGATCTTCTTTAGGTCTAATCTTAATA---------------------GTATCATTATGTCGATTTTTTAAGTCCCCTAATGCCCTTCCAGTATGACTATTAATT---------------------------
>Neoepitrimerus_platyclad_S138
------------------------------------------------ATCTTGTCACAGTTCTATTTATTGGAATTTTATATTTTTTTCGTTCTATCC------TTCTTCTGC---------GTTTCTTTGTAC---------------CGCTTT------------------TTTAGGAAA---AAA---------------------------TTAGTTGTCTTATTAATGATTGAAGCTATAATAATTTTCTTGCTTTTGAGG---------------------------------TATGTTTGATCT------------------TGTACTAGTTCTATTTTTTCTTTCCCTCTTATA---ATTTTTTTGTCATGCTTT---------ATGGTGCTGGATAGGGTCTTTGGGATTTCCACTTTA---------------------ATTTGCTGCAGGCGTGCTTCT------AGTGAGTTAAGTCCAGGAAACCTTATTCTT---------------------------
>Neocalepitrimerus_rosa_GX37
---------------------------------------------------------------------------------------ATTTTATCATCTACGCTACTAATTAGA---------AGAATTTTTTCT---------------TTCTTAAAACAT------------TTTAATTCT---AAA---------------------------CTTTACGCTTTAATTTGCCTAGAATCTTTAATGCTAACTACTCTA---------------------------------------ATAATAGCTATA------------ACTCAAAGAACTATGGGTCAATTTTCTAAAATAACTTGT---ATGTTCCTTTTAATTATA---------ATAGTTTGTGATAGAACTTTTGGCATAAGAATTTTG---------------------ATAAGATCATCGCGAAGTTCTAGAAGTTATTTAAAACACTTTTCAAGCCTG---------------------------------
>Nalepella_abiesis_Z275
---------------------------------------------------------------ATTTCTAACTCCTTAATATATTTTGTTTTT------------ATAGTCTTA---------TTTACTGTAATA---------------ATAGTAAGGTTT------------GAAAAAAAA---AAA---------------------------ATCGTAATTTTGATAATACTAGAAATAAATATAATT---ATAACA---------------------------------------ATACTTTTAGCT------------TTATATTTTTCTGGTAATTGTAGTTTAAACATAAATGTT---TTTATAATTATGTTGTTG------ATTATAGTAGTAGAAAGAGTGCTTGGCTTATCTATTATA---------------------ACAGTCGCTTCACGTAATACAAGTATTAATTCCTCCATTACTAAATCTTGATTT------------------------------
>Mesobuthus_martensii
---------------------------------------------------------------------ATGATAAATTACTTCTTTTCCCTGGGTCTTCTAATATTCTTGATC---------AGCTTAATAAGT---------------TTGATTTCTCGA------------TTCAAACAA---ATT---------------------------CTCTCGATACTCCTCAGTTTAGAAATAATTATTTTAAGAGTTTTC---------------------------------------ATTCTCGCCGCC------------AGAACCACATACATAAAAAATTCAGAAGGCTCCTTCCTT---TTAATTTTTCTTTGTCTA---------GCTGTCTGCGAAGGGGCTTTAGGCCTTTCCATTTTG---------------------ATTTCTATCTCCCGTCAATATGGAAATACCTTTATTCACTCCACAAGATTACTC------------------------------
>Mastigoproctus_giganteus
------------------------------------------------------------------------ATAATGATAATCTGAGGGGGGTCAATAGCTATTTTTATTGCT---------GGGCTTAGTTCT---------------TTTATTTTTCGG------------TTTAAACAT---GTA---------------------------ATTTTAATATTATTAAGATTGGAGATAATAATATTAGGGATTTTT---------------------------------------TTAGGACTAGTA------------TAT---ATTTTAGTTGGAAGAAGATTTGAATGATTAATT---TTAATATTTATCCCAATA---------ATAATTTGTGAAGGAGGATTAGGGCTAGGGCTATTA---------------------GTTTTTATGATCCGTAGTTTTGGGAGAGATTATGTAAATTTAAGAATTATT---------------------------------
>Mahunkania_secundademo
---------------------------------------------------------------------------------ATATTTTATCTAACTATATTATTTATTCTAGTA---------GCATTTTTTTGT---------------ATAATAATAAGA------------GGTCCATCA---CTC---------------------------ATGTTAATTATTTTTTTGGTAGAAATAGTTTCTATAATATTATTC---------------------------------------TTTTTGTATAGA------------GTAACCTCAATATATTTCATAGTAGAAATTTCACCAATT---TTTGTAGTTATTGTAGCA---------TTAACAATAGATAGAATTCTATTTCTAGTTATTTTT------------------ATTGTGTTAATTGTAAAAAACTATAATGACAAAACATTTGTTTCAAGAAAATGA---------------------------------
>Liphistius_erawan
------------------------------------------------------------------------------------ATGTTGATAATGGATTTCGGGTTTCTCGTT---------GGGGTTGTTAGA---------------TTATTGTGATGA------------CGATATCAT---ATT---------------------------TTGTGCTGTTTGCTAAGAATTGAATTAATATTATCAATAGTATTT---------------------------------------TTAAGGTTAGTT------------TATGCTTCTTGTTTAGAATTTAATGAGTCTTCTGTTCTT---TTAGTTTTTTTATCTATA---------GTAGTTTGTGAGAGAAGAGTAGGGCTTTCTTTGTTA---------------------GTAAGATTAAGACGAAGACATGGGGGTGACTCAATTTCTTTTATTTGAAGATTAAAT---------------------------
>Limulus_polyphemus
---------------------------------------------------------------ATGTTAATTAATTTTAATGAGGTGCTTTTAGGAATTTTAGTGTATTTTTTA---------GGGCTAATAAGT---------------TTTTTGAGAAAT------------CGTAAGCAT---TTA---------------------------TTATCAATATTGTTAAGATTGGAATTTATAGTTTTAGGTAGATTT---------------------------------------TTGTTAATGGTT------------CGTTTAGTGGGGGGAAGATTGGGGGAAGAGAGATTTTTA---TTGTTTTTTCTTACAATA---------GTTGTATGCGAGGGCAGATTAGGGTTAAGAATTCTT---------------------GTATTAGTGATTCGGTCTCATGGTAATGATTATTTTTCAAGAATGAAGTTACTTGAATGT------------------------
>Leptotrombidium_deliense
---------------------------------------------------------------------------ATAATGATT---------TTTGAGTTTATTTTTCTTTCC---------AGAATTTTGGTA---------------ATTATATTTTTT------------AAACATCAC---TAC---------------------------ATGTTGATTTTATTATTGTTAGAATTGGTAATAGTTTCGATTTTT---------------------------------------TTTGGTTTATGT------------TTAATCTCTTTTATT------------TTTGAAGCTTTT---ATTTTTTTATTTATTATA---------TTAGTATTAGAGGGAGTTTTTGGACTTTCTATTTTA---------------------ATTAATAACTCTCGTAGGTTAGGAGGAGATTTTTTTTCAAAAACGTCTGTT---------------------------------
>Leipothrix_sp._Z372
---------------------------------------------------------------------------ATTAGAATATTT------------TTTTTATTTACC------------TCTTTTATTTTT---------------ATTATGCTAAAT------------TTTAACAAA---AAA---------------------------ATTTTAGTTTTACTTGGTTTCGAGATTTTAACTATTAATTTAATCTTTTTT---------------------------------TACGGCATTTAT------------TGC------GGTTCTGCTTCCTTAACTTTTTTTATTTTA---ATTATACTAAGAGTTTTT---------ATAGTACTCGATAGAGTTATAGGAATTACTTTATTA---------------------ATCTCTTCGAGACGAAGGTCTCAGATATTTTGTTATGGCTTGAATAATTTT---------------------------------
>Leipothrix_sp._S83
------------------------------------------------------------------------TTGGAACAATTTCTACCCTACGCTACTGTGATCTTCTATCTA---------TACTTAATTCAG---------------TATTTTCCCTTT------------------------AAG---------------------------CTGATAGTGTTGTTAGCGCTGGAAGCTATATTTCTTTTTATAATT---------------------------------------TTTCTTTCAACT------------AAATTTATGGGGGGTCTATCTATATGTATTTTTGCCTTT---CTTACTTTGTCTCTTTTT---------ATAGTTTTAGACAGGGCCTTAGGCCTTTCCCTTTTA---------------------TCTGGTGTTACACGACAAAGATTCTTTAGTTCTTATCGAACAGAATCAATC---------------------------------
>Leipothrix_c.f._sabinae_HEN4
---------------------------------------------------------------------------------ATTTTTTTCGTTCTATCC------TTCTTCTGC---------GTTTCTTTGTAC---------------CGCTTT------------------TTTAGGAAA---AAA---------------------------TTAGTTGTTTTACTAATGATTGAAGCTATAATAATTTTCTTGCTTTTAAGG---------------------------------TATGTTTGATCT------------------TGTACTAGTTCTATTTTTTCTTTCCCTCTTATA---ATTTTTTTGTCATGCTTT---------ATGGTGTTGGATAGGGTCTTTGGGATTTCCACTTTA---------------------ATTTGCTGCAGGCGTGCTTCT------AGTGAGTTAAGTCCAGGAAACCTTATTCTT---------------------------
>Keiferella_guanegouensis_QH1
------------------------------------------------------------GTGCAAGTAGAATACCTTAGAATCTTT------------ATATTTTTGTCT------------TTTACTTTTTGT---------------TATGTTACCTTA------------TTTGAAAAA---AAA---------------------------CTGATTGTGCTTCTTAGTCTAGAAGGGCTCATACTTTGCTCTATCTTCTGC---------------------------------TATGTA------------------GAGCGGATAGGTTCCTTAATTTTTTGT---TTCTTTCTG---TTTTACATAGCTATTTTT---------ATAGTTGTTGACAGTGTTTTAGGGCTGTCCGTATTT---------------------ATCAATAAGAGTCGGGCCAGCGGAGTTTCCGCTCAA------------------------------------------------
>Ixodes_holocyclus
------------------------------------------------------------------------ATAAAATTAATGATAGAAATTTCATTTATAATATATATAGTA---------GGATTATTGGTT---------------TTGTTAGTTAAC------------CGGAGACAT---GTT---------------------------ATAATTATTTTATTATGTTTTGAGTATATGTATTTAGGTATTTTT---------------------------------------ATATTAATA------------------GTTTTTTCTTTAATTTTTTTCACTTTAACTAAAGTA---ATTCTTTATTTAATTATT---------ATTGTTTGTGAAGCAAGATTGGGATTGGGGATATTA---------------------GTATCAATAAATTTTTATTATGGAAATGATAAATTATCTTCAATAATTTTACTAAAATGT------------------------
>Humerobates_rostrolamellatus
---------------------------------------------------------------------------ATATTTTTT---------TCTTATTTTGTTTTCTTTTTT---------TGTTTGTTTTTG---------------ATTTTAATGTAT------------GGTAGGCAC---TAC---------------------------GTCTTCCTGCTTTTGCTTGTTGAACTTCTTCTTCTTGGTTTGTTT---------------------------------------ATTTACATATGT---------------TGGTTTTTTTTTCTTTCTTTTGGTATGATGGGCTTG---TTTATTTTCTTACTTGTA---------ATAGTTTGTATGGGGGGTTTCAGTATTTCTTTATTG---------------------GTTTCTTTGGCTCGTGGGATTGGGCGAGACTTTTGGTTCTTTAGTTTCATTTTT------------------------------
>HK8_20200104
------------------------------------------------------------------------ATCCTTTACCTGAAG------------TTTATGATCCTGTGC---------TCTTTCTTTATT---------------TTTTGTGTAAAC------------TTTCATAAA---AAA---------------------------CTTATCTCCCTTTTATCTCTAGAGATGGTTATAATTATTATAATCTTTTCC---------------------------------TTTTTTTATGCT------------TTGAAAGAGTGTTCT---ATAATTAATTTTTCCTTTTTC---ACCATTATCTTGATCATA---------ATAGTATTAGATAGAGTCCTAGGAATCTGTGTATTG---------------------ATTAATTCTTGCCGGTCTTCAAGAAAGTCTATTTTACAACTTTTT---------------------------------------
>HK3_20191031
------------------------------------------------------------------------ATCTTCTCTCTTTGG------------TTTGTCTTTTTTTGT---------TCTTTTTTTCTT---------------TACATTAAATTT------------TTTAGGAAA---AAA---------------------------ATTTTAGTTCTTTTGTCTCTTGAGATTCTCTTTATTTCTTTAATTGGATTA---------------------------------TTTTTTTCTTTT------------TCTTTCCTGGGGAGCTCCGTCACTCCTTTTTTTAGAAGA---ATGTGTTTTCTCACTTTT---------ATAGTTTTAGACAGGGTTTTCGGGTTGTCTTTGTTA---------------------ATCTTTTCTTCTCGTAACTCTAGGATTTATAGAAGAACTATTTTTTTTGTT---------------------------------
>HK3_20190627N10
------------------------------------------------------------------------ATTTTCTTCCTTTGG------------TTTGTCTTTTTTTGT---------TCTTTCTTTCTT---------------TTTATTAAATTT------------TTCAACAAA---AAA---------------------------ATTTTGGTTCTTTTGTCTCTTGAGATTCTTTTCATTTCTTTAATTGGGTTA---------------------------------TTTTTTTTTTTT------------TCTTTTCTAGGGGCTTCTGTTACCCCTTTTTTTAGAAGA---ATGTGTTTTCTCACTTTT---------ATAGTCTTAGATAGAGTTTTTGGTTTGTCTCTTTTA---------------------ATTTTTTCTTCCCGTAACTCCAGCACTTATAGAAGAACTGTTTTTTTTGTT---------------------------------
>HK3_20190627N9
---------------------------------------------------------------------------------------------------ATTTATTTTTTTTTT---------TTTTTTTTTCAA---------------TGTTTAGTTACA------------GTGAATCGTAGTAAA---------------------------TTAGTAAGTCTAATTATTTTAGAAAGTATGACTGTTTATATAATTTTC---------------------------------------------------AGTTATTTTTCTTCTCATAGAAGGGGAGGGGTGGAATCTTTTTTGTGC---TTAGTTTTTATGATTATG---------GGTGTGTTAGATAGAGTTTTAGGTCTGAGCATTTTA---------------------GTCAGA---AGATTGTCTAGAAATAGGTTTTTTTCTGTTTTTTCTTTTTATTTT------------------------------
>HK2_20190627
---------------------------------------------------------------------------------------------------------------ATG---------TCATACTTGGTT---------------TTATTGTACACG------------CACATTTGT---TATAATAGAATTAAAATAAATTTGAAAAAGTTAAACATCCTAATAATAATTGAACTAGTAACTATTTTAAATATT---------------------------------------TTAATGTTCTCG------------GAGAAAATAAGTTACTCATCTTACAACATTTTCATTTTA---ATTTTAATGATAATTATG---------ATAGTGATCGATAGAGTGTATGGATTAAGGTTGTTA---------------------ATTAGAGTTGCTCGTAAAACTTCTACGTCTATGATGAAAGATTGCTTA------------------------------------
>HK1_20190627
---------------------------------------------------------------------TTGATAGTTGTTTATTTC------------TTATCTTTCTTCGGT---------ATAGTAAGTTCA---------------ATTATGTTTAAA------------TTCAATAAG---AAA---------------------------TTGTTTGTTTTAATTATGCTAGAAGGATTAATAATGTTCCTAATCTTTTCTTTGTTT---------------------------TTCTTCCCGGGG------------AGAGACTTTTTTTCT------------TTTTTCTTTTTA---TTCGTTCTTTCTGTTTTA---------ATAGTTTTAGATAGGATCTTGGGGATTTGCCTTTTG---------------------CTTTCTTGTAGTCGAAACAGTTATTACATTAATAGATTTTTTTGCTTCTTT---------------------------------
>Histiostoma_blomquisti
---------------------------------------------------------------------------ATAGTGTTATCAGGGGCTATTTTTATTATATTTTGT---------------TTTTTTATT---------------TTTTTTTATTCT------------TCCTTACAG---GTT---------------------------ATAGTAGTTTTACTTATGCTTGAATCCTTCATCTTA---TTGGCA---------------------------------------GTT------------------------TTTTATATATCTTTAAATTTTTTTTGGTTTTCTTTA---GTTATACTTATTATAGTT---------GGGGTGTGCTTAGGGGCCTTTGGTATTTCAGTTATG---------------------ATCTCCAGTGTAAACTCTAAAAGATACTTATATTTTTATTCTTCC---------------------------------------
>Heterometrus_longimanus
---------------------------------------------------------------------ATGATAAATTATTTCTCCACTATAGGGTTAATAATATTTATTTTC---------AGATTAATTAGA---------------TTCGTAACACGA------------TCTAAACAT---GTA---------------------------ATTTCACTATTATTAAGATTAGAAATAATAGCTTTAGGAAGATTA---------------------------------------ATAGCTTTATCT------------AGAATATTATTAATAAAAGGAGGAGAAAGTTTTATTATC---ATTGTTTTCCTAACCATA---------ATCGTTTGTGAAGGTAGATTAGGATTAAGACTTCTA---------------------GTTATAATAACACGATTTTTTGGAAATGATTATCTAAAAACTACAAATCTACTAACAAAA------------------------
>Hermanniella_granulata
---------------------------------------------------------------------------ATGTTTCTA---------AGTGTGTTTATTTTTTTGGTG---------GGGTTTTTAATG---------------GTGGTGTCGTAT------------GGGGTTTTT---TAT---------------------------CTTATTGTTTTGCTAGGGTTGGAGATGATGCTTTTGGGAATTTAT---------------------------------------TTATCTTTGGGA---------------ATTTCCTTTTTAAATATTAGGGTAGCCAAGGGAATA---TTTTTTTTTTTGGTGGTT---------ATAGTGTGCATGGGGGGTTTCGGTGTTTCTTTATTA---------------------GTGGGAACCTCCCGGGTGAGGGGGCAAGGTAGATGGCTTTTGAAGCACATATTT------------------------------
>HEN32
------------------------------------------------------------------------------------ATT------------TTCTGATTTATCTCT---------AGAATATTCTGT---------------CTTATGTATGCCAGGTATATCTTCCTTGAAAAA---AAA---------------------------CTTATCCCTCTTCTTTGCATAGAAATAATCACCATCACTTTAATTTGGAGA---------------------------------CTTTGAAGTTTA------------AGAGAATATTTTTCTTCTTGTGATATCACTATTTTTAGA---TTAATTTTTTTGGTAATA---------ATAGTGTTAGATAGAGTGTTAGGACTCTGTTTATTA---------------------GTTTTATGCTCTCGAGAGTCCCATAAGCTATCCCTT------------------------------------------------
>HEN23
------------------------------------------------------------------------ATCTCTTTTCTCTAT------------ATTTGTCTACTTTGG---------AGTCTTTTTATT---------------TATTTCAAGCGC------------TTTGAAAAA---AAA---------------------------ATTTTCGCCCTTCTTTCTTTAGAGATGGCTATGCTTTTACTAATTTCTTTA---------------------------------TTTTTTTTGTAT------------AAAGGTAGCTTGTTCTCTTACGGCCTAAGGTCCTTAGGA---TTTTTATTTCTGATCTTT---------ATAGTTTTGGATAGAGTTTTAGGAATTAGACTGTTA---------------------ATTTTTTCCTCTCGTCTGAGTAACTCCGTTTCAATAAAATTTTTT---------------------------------------
>HEN13_MT2
------------------------------------------------------------------------ATTTCTTTTCTATAC------------TTCTCTCTACTTTGA---------AGCCTCTTTATT---------------TTCACGAAACGT------------TTCGAAAAA---AAA---------------------------ATTTTTTCTCTACTCTCATTAGAGATGTCTATGCTTTTGCTAATTTCTTTA---------------------------------TTTTTCTTATCT------------AAAGGTAGGCTATTCTCTTACGGATTAAGATCGCTAAGC---TTTTTTTTTTTGATTTTT---------ATGGTTCTGGACAGAGTTCTGGGGATTAGTTTATTA---------------------ATTTTCTCGTCTCGCCTGAGGAATTCCGTT------------------------------------------------------
>Hemiscolocenus_sp.nov._Z394
------------------------------------------------------------------------------------------ATAATATTTTTGTTCTTTTTTTTA---------TATTATTATACT---------------AATTTG------------------TTTAATAAG---AAA---------------------------CTTTTGTGTCTTTTAGTTATGGAATGTTTAATGGTTTTTTTAATTTTT---------------------------------------------------TCTTACTTAATGAGAAGAGATAGAAACTTTTGTTCCTTTTATGTTTTT---CTCATTCTTTCTGCTATT---------ATAGTAGTAGACAGGGTTTTAGGTCTTTCTGTGCTT---------------------ATTTCTCAAAGCCGCTCTACCGATCACGATTATTGTCCCATTAATATATAT---------------------------------
>HC3_20190110
---------------------------------------------------------------------------ATTGAATTTTTTTTTCTTTTTCCTTTTCTTTTTTATTTT------------------------------------TTTCAT---TTT------------TTTTCGATG---AAAGCTCATCTGCCTCCTCTCTATAGAAATTTTGTTTCT---CTATAT------------------------------------------------------------------TATTTATTTTTT------------AGGGGTTGAGTCCAGCTC---TTTCAGTTCCTTTTTTATTCTTTATTTTTTGGGGGTTTT------------------------------------------------------------------TATAGTCTTAGACAGAGTTTTAGGTATTTCTTTACTGGTGTCTTCATCCCG---------------------------------
>Haemaphysalis_bancrofti
---------------------------------------------------------------------------------ATGATAAGAATAACTTTATTTATTTATCTAATT---------GGGGTATTTTCT---------------TTTATTCTTAAC------------CGATTTCAT---TTA---------------------------ATGTTACTTTTAATAAGAATTGAATTTATATACTTATCTTTAATA---------------------------------------GTAATTTTC------------------TTCTATAATTCTATAATAATTAGAATTATTAATGTT---TTTGTTTTCTTAACGGCA---------ATCGTATGTGAGGCATCTATTGGATTAAGATTACTT---------------------GTTGTAATTAGATTTTATTATGGAAATGAATTCATTAGGTCTTTAAATTTGATTAAATGT------------------------
>Habronattus_oregonensis
---------------------------------------------------------------------------------ATTAATATTATTACAATTATAGTAATAACA------------AGAATATTAAGA---------------ATATGTTGATGA------------CGAAAAAAT---ATT---------------------------ATTTTAATATTACTAAGACTAGAATTATTAATTATATCATTATTC---------------------------------------TCCTCATTA------------------ACTTTATTAACCTCTACTTCATCATCATCTTCACTG---TTAATAATACTAGTAATA---------ATAGTAAGAGGTTCTAGATTAGGTTTAAGTCTATTA---------------------ATTTCAATTTCTCATATACATAATTCATCAAACTCATATTTTATTAATATACTAACT---------------------------
>Grandiscapitis_camelliae_YN453
---------------------------------------------------------------------ATTTTTTTTTTTATAATAGTTCTTCTTTCTATAATTTTTTTTTCT---------GTCGTTTTAACT---------------ATTTTTTATAAA------------TTTAATTTT---AAG---------------------------ATTATTTTACTTATTTTTTTTGAGTTTTTAATAATTATTATTATTTTTGAT---------------------------------TATTTTATTTTT------------------TATTCTATTAATTTCTTTTCTTCTTTTATACTG---TTTTTTTTTATGGTTTTT---------ATGGTGGTTGACAGAGTTTTTGGTATGAGTTCTCTT---------------------ATCTCTTCTTCTCGTTCTTATCTTTTTTCTTTTAAGTCTCTTAATTCTTTT---------------------------------
>Gaeolaelaps_aculeifer
---------------------------------------------------------------------------ATTAAGTCAGTAATTATAGGAGTATTATTTTATTTTTTA---------GGTTTATTTTCA---------------ATAATTTTAAAT------------CGGAAACAT---TTA---------------------------TTAATGATTTTACTTAGAATAGAGTTAATAATATTAGGTTTATTT---------------------------------------ATTTTATTAATA------------ATAATAATTATAAATGAGATGTACGAAATA------ATT---ATTTTTTATTTAGTTATA---------GTTGTTTGTGAGGCTTGTTTAGGGTTAGGTTTATTA---------------------GTTGTATTGGTTTTTTTTTATGGCTCAGACTTATTGAGTAGATTTAATTTTTTAAATAAT------------------------
>Fujianacarus_wisterianis_Z399
------------------------------------------------------------------------------TTGTTTTTTTGGTTCTTTAATTTATGTTTTCTTTGT------------------------------------TTGTGTATTTTT------------TTTTCGAAA---AAAGCTTATTTTCCTCCTTTCTTTAGAAATTTTCAGGCTATATTGCTG------------------------------------------------------------------TTTATTTTTTTT------------TCATTTTTCTTCTGTCTTGGTTTTAAATTTTTTTTCCATGATTTGTTTCAC---CGTTTT------------------------------------------------------------------TATTGTTTTAGAGAGAGTTATACTGATTTCTTTATATATTTCTTCTTGTCGCTT------------------------------
>Fujianacarus_wisterianis_HN237
---------------------------------------------------------------------------------------------ATTCTTTTCTGTTTTTTTGGT---------TCTTTAATTTAT---------------GTTTTCTTTGTTTGTGTATTTTTTTTTCGAAAA---AAG---------------------------CTTATTTTCCTCCTTTCTTTAGAAATTTTCAGGCTATATTGCTGT---------------------------------------TTATTTTTTTTT------------CATTTTTCTTCTGTCTTGGTTTTAAATTTTTTTTCCATG---ATTTGTTTTACCGTTTTT---------ATTGTTTTAGAGAGAGTTATACTGATTTCTCTATAT---------------------ATTTCTTCTTGTCGCTTTAGGGGTTTAATCCATCAGAATAGGGCTGTCTTG---------------------------------
>Fujianacarus_wisterianis_CQ1
---------------------------------------------------------------------------------------------ATTCTTTTTTGTTTTTTTGGT---------TCTTTAATTTAT---------------GTTTTCTTTGTTTGTATATTTTTTTTTCGAAAA---AAG---------------------------CTTATTTTCCTCCTTTCTTTAGAAATTTTCAGGCTATATTGCTGT---------------------------------------TTATTTTTTTTT------------CATTTTTCTTCTGTCTTGGTTTTAAATTTTTTTTCCATG---ATTTGTTTCACCGTTTTT---------ATTGTTCTAGAGAGAGTTATACTGATTTCTTTATAT---------------------ATTTCTTCTTGTCGCTTTAGGGGTTTAATTCATCAGAATAGGGTTGTC------------------------------------
>Fragariocoptes_setiger_CM
---------------------------------------------------------------------ATTTTAAACATTTTAATAGTATGC------------CTATTGTTA---------TCAACATCGACA---------------ATAATTTACCGT------------TCAAAAAGA---AAG---------------------------ATCATAGTAATCTTAACTATAGAAATAATTATACTATGCTCAGTC---------------------------------------ATAATCATA---------------------ATAGCATCTAAATCATCTATAAAAATAGTATCA---ACTATAATCATTATCATAAGAATTTTGATAGTTACAGAAAGGGTGGCAGGAGTCACCATAGTA---------------------ATCATGAGCAGACGAGAATCTGACGGAATAAACACGTCATTATGTAACTGAGTA------------------------------
>Euseius_nicholsi
---------------------------------------------------------------------------------------------------ATAATATTTATTATT---------GGGTTTAGATCT---------------ATTTTATTTTTA------------TGTGATGGA---ATT---------------------------TTAAATGTTTTAATTTCTTTAGAGTTTATAATTTTATCAATTTTTATTTTA---------------------------------------------------------TTTTATTTTACATATTATAATGAAAATATTTTAGAATTA---TTAATATTTTTAGTGTTT---------ATAGTAGGAGAAAGTGTTTTAGGCTTAATTTTATTA---------------------ACTTTAAAGATTAATTTTACTAGAAGTGATAATATTTTAATATTGAATGTTTAT------------------------------
>Eriophyes_armandis_Z303
------------------------------------------------------------------------------TTGGTTTTCAATTTTTACTATTTTTGCTTGGCCTCT---------TTTTTTTACAGC---------------TTTTTTTTTTTT------------TTTAAAAAA---AAA---------------------------TTGTTATGTCTTCTCTATTTGGAGGGGGTGATGCTGATTTTGATTGCT------------------------------------TATAGGGTGACC------------CATCTTAGATTAATAGGGTTATTAATT---------------------CTATCTTTTTTT---------ATAGTGCTAGACAGGGTGCTAGGTATTTCTTTGTTT---------------------GTGGGTTCTAGACGCGGAACTGACCTTCTTTATGAAGCGTTT------------------------------------------
>Eremobates_cf._palpisetulosus
---------------------------------------------------------------ATGTCAAGTTGATTT------ATTGTTGTTGGTGTAATGGGAATTATTTTT---------GGGTTGTTTTCT---------------TTTTTGTCAAAT------------CGTAAGCAT---TTA---------------------------TTGTCAATATTGTTGAGATTAGAATATATGGTTTTAAGAATATTT---------------------------------------TATTTATTGAGA------------TTTGTATTGGTAGGTTATTTTGATGAGGATTATATATTG---TTATTTTACTTAACTGTT---------GTTGTATGTGAAGGGGTTTTGGGTCTTAGATTAATA---------------------ATTAGAATGAGTCGGGTTTTAGGAGGTGACTATTTTTCAAGAATGAGATTGCTACAATGT------------------------
>Epitrimerus_sp.nov._Z338
------------------------------------------------------------------------------------ATT------------TTATTAGGGCTTATA---------TTTCTTTTTTGC---------------GTATTCTTAAAT------------TTTGGGAAT---AAA---------------------------CTTTTAAACCTTCTTTTTTTTGAGGGTGCTATAGTTTTGTTTGTTTCAGTATCTTACGGTCAAGCTTCCTTAGGTTCAGGATCTTTTTTT---------------------------------------------------ATTCCT---CTTATTTTTATAGTTTTT---------TTAGTTTTAGATAGAGTTTTTGGTCTTTGTCTGTTA---------------------AGGAATAGAAGTCGCTTTTCTAGAGTTCTCTGC---CCTTTTTCTTTTACCCTT------------------------------
>Epitrimerus_sp.nov._SD25
------------------------------------------------------------------ATACACATAGTGCTTTCTTTCTACTTTACAGGCTTCCTTTTCTCTTTT---------CTTTTTTTTTTC---------------CTTTTTTCTTTT------------TTTAGAAAA---AAA---------------------------ATTTTGGTCCTTTTACTGATGGAAGCTTTTATAATTATAAATATTTGTTTT---------------------------------TTTTGTTTTTCT------------TGT------TCTGCCAAAATTTTTTCTATTTTTACTTTC---TTTTTATTTTCAGTGTTT---------ATAGTTTTGGAAAGAGTTTTTGGTCTCACCCTTTTA---------------------ATTAGGAGATCTCGTGATTCAAGAATT------TCAAGGGTTCTTTTGATGGAATCT---------------------------
>Epitrimerus_sabinae_S83
------------------------------------------------------------------------------ATCTTTTTA------------ATCTTTTTTTCCTGC---------TTTCTGATAGTA---------------TTCCTTAATTTC------------TATAAGATA---AAA---------------------------CTGATTGTTCTTTTAAGTCTAGAGGGCCTTTTAATTTCTTGTATCTTTGTA---------------------------------TATTTT------------------TTCGTTACTGGAAGTGGTTCCACTTGTATTTTTTTTCCC---CTTTTTTTTACTGTTTTT---------ATGGTTTTAGACAGGGTATTGGGTCTCAGATGTCTT---------------------CTCGGGGACTGTCGGGATAGTTCTTTCGCGTCTCATCAGCTCCTT---------------------------------------
>Epitrimerus_sabinae_HEN25
------------------------------------------------------------------------------ATCTTTTTA------------ATCTTTTTTTCCTGC---------TTTCTGATAGTA---------------TTCCTTAATTTC------------TATAAGATA---AAA---------------------------CTGATTGTTCTTTTAAGTCTAGAGGGCCTTTTAATTTCTTGTATCTTTGTA---------------------------------TATTTT------------------TTCGTTACTGGAAGTGGTTCCACTTGTATTTTTTTTCCC---CTTTTTTTTACTGTTTTT---------ATGGTTTTAGACAGGGTATTGGGTCTCAGATGTCTT---------------------CTCGGGGACTGTCGGGATAGTTCTTTCGCGTCTCATCAGCTCCTT---------------------------------------
>Epitrimerus_sabinae_GZ121
------------------------------------------------------------------------------------------------------------ATAATT---------TTTCTCTTTTCT---------------GTTTTTGTTTAT------------TTTCGTTTG---AAA---------------------------ATCTTAGTTTTCCTTTTCTTAGAGTGTATGATGTTGATAATTGTTTGCATA---------------------------------TGATTTATTAGT------------TTC---------AATTCTTTTCCTTGTTTTTTTTGTGTG---ATATTATTTTCAGTTTTT---------ATAGTTTTAGATAGAGTATTAGGCCTTAGAATTTTA---------------------ATTGGAGGATCTCGTTACAGCTCTAAGTTTGGTAGAGTTGTAAATTTCGTA---------------------------------
>Epitrimerus_pyri_AH40
------------------------------------------GTGTCAGAGAATCTAAAGAAAATATTACCAATATTTTTTTGCCTAGTCTTTTGTATATTTACTCTT------------------------------------------TATTTTAAATTG------------TTCAACAAA---AAA---------------------------ATTATGGTGCTTTTAAGATTAGAGGGATTAATGCTGTCTTCTATC---------------------------------------GGGGTTTTGCAC------------TCTAGAGTAGAAAGGGGTTATTATATCATAATTTTATTG---TTAATCTTTTCTATTTTT---------ATGGTACTAGACAGAGTATTTGGGATCTCTTTACTG---------------------ATTTCTGGTTCTCGCTGTGCAAATATCATGGAAAAATTTTTTCGT---------------------------------------
>Epitrimerus_cf._spirae_KK1
---------------------------------------------------------------------------------TTGCTTTTTTCTACTCTATTTTTTCTATTACTT---------TTAGGTTTTTCT---------------TTTTTAAAAAAC------------TATTCCCGT---AAA---------------------------GTTTGCGTGTTAATGATTTTAGAATGTTTTTTTCTTCTTTTAATT---------------------------------------TATTATTTTTAT------------AGTTTATTTTTTATCAGAAAAAGTAGGGTTTTTGTTTTC---CTTCTTTTTTCTATTTTT---------ATGGTCTTAGATAGTGTTTTCTGTGCAAGCTGTGTT---------------------ATTAGAGTTTCTCGAAGAGGGGGTAAAAGTTTTTCTTCTTTC------------------------------------------
>Epitrimerus_c.f._sabinae_Z300
---------------------------------------------------------------------ATAGAACATTTATTTTTT------------TATTGTTTTATAATT---------TTTCTCTTTTCT---------------GTTTTTGTTTAT------------TTTCGTTTG---AAA---------------------------ATCTTAGTTTTCCTTTTCTTAGAGTGTATGATGTTGATAATTGTTTGCATA---------------------------------TGATTTATTAGT------------TTC---------AATTCTTCTCCTTGTTTTTTTTGTGTG---ATATTATTTTCAGTTTTT---------ATAGTTTTAGATAGAGTATTAGGCCTTAGAATTTTA---------------------ATTGGGGGATCTCGTTACAGCTCTAAGTTTGGGAGAGTTGTAAATTTTGTG---------------------------------
>Epilohmannia_sp2.
------------------------------------------------------------------------ATGGTATGGTTT---------TTTCTGTTTTCTTTTTTGGTA---------GGGTTTTTCATT---------------CTTTTTTTTTAT------------AGTTGGCAT---TAT---------------------------CTTGTGGTTTTACTTTGTCTTGAGTTGATGATGTTGAGAGTTTTT---------------------------------------GTGGTTTCT------------------TTTCTTGCGTTTTCTTTTGATTCTGCTGTATTGGGA---TTTTTTCTTTTACTGTTT---------TTAGTTTTAATGGGTTCTTTTAGTCTTTCTGTTTTA---------------------GTTCATTGTTTTCGTGGTTGGGGGGAGGATTTTTATAAGGTTAACTGTAGATTT------------------------------
>E1
------------------------------------------------------------------------ATCCTTTCCCTGAAG------------TTTATGATCCTGTGC---------TCTCTCTTTATT---------------TTTTGTGTAAAC------------TTTCATAAA---AAA---------------------------CTTATCTCCCTTTTATCTTTAGAGATGGTTATAATTATTATAATCTTTTCT---------------------------------TTTTTTTATGCT------------TTGAAAGAGTGTTCT---ATAATTAATTTTTCCTTTTTC---ACCATTATCTTGATCATA---------ATAGTATTAGATAGAGTTCTAGGAATCTGTGTATTG---------------------ATTAATTCTTGCCGGTCTTCAAGAAAGTCTATTCTACAACTTTTT---------------------------------------
>Diptilomiopinae_sp._GZ126
------------------------------------------------------------------------------------------ATATTAAAATTTTTAATTATTAGA---------ATAATATTAAAT---------------GTTATTTTATAT------------TGGGATAAA---AAA---------------------------CTAATTATTTTGATAAAATTAGAAATAATTATATTCACTTTAATA---------------------------------------ATCTTATACGCT------------AAAAATCATGGTTCTTCTTTTCAAAGA---TTTTTTATT---ATATTATTAGCTATAATA---------ATAGTATTAGATAGAATTTATGGTATTTGTGTAATA---------------------TTATCATCTATTTCAATAAGAATAAATATAAGTATACCTATAAAAATATTT---------------------------------
>Diptacus_sp._CA46
------------------------------------------------------------ATAGAAATAATTTTTTTATGTTTT---------------------ATTTTCATT---------GTTTTTAGTATC---------------ATTATTAAAGTT------------AATAAGAAA---AAA---------------------------TTAATTACTTTAATAATAATGGAAATTTTAATGTTTTCTTTAATT---------------------------------------TTAATTTATGCC------------TTTATACACATAAGATTAAAATTTTCGGTATTCTTTTTA---ATTATATTATCTATATTT---------ATAGTTCTAGACAGAGTGTTTAGTATTTGCACCTTA---------------------ATCAACAATAGACGTAATACTAGAACTAAAAATAGAACAAAAATTCTATTT---------------------------------
>Diptacus_brevichaetus_Z365
---------------------------------------------------------------------------ATTCTTAGTTTT------------ATTTTATATATC---------------TATGTCTTT---------------AAT------AAA------------TTTTCTCAA---AAG---------------------------TTATTAATTCTACTTACATTAGAAATTCTATTTATTTTAATGATATGAGGA---------------------------------TTTAGCTCTAAT------------TTT------TCCAATTCTATTTCTTCTATTCAACTTTTA---ATTTTTTTTACTATCTTT---------ATAGTATTAGATAGAATTTTAGGTATCTCTATTTTA---------------------ATTGGTTCTACTCGAAATTCTTCCAAGATTAGAGCCCCTATAAATTACTTT---------------------------------
>Dipentamerus_litseaec_GD140
---------------------------------------------------------------------ATTAGTCTATTTTTCACT------------TGTATTTTTTTTTCA---------TCCTTTTATATA---------------ATTTTTAAAAAT------------TTTTCTAAG---AAG---------------------------ATCATAGTTCTTCTCTTTTTGGAGTTGTGTTTTCTATCTCTGATTTTTTTA---------------------------------TATTTAACTAAT------------TCTTATTCTTCAAGTGGGCATGGTAGGTATTTCAGGGGG---CTCCTTTTGATAGTTTTC---------ATAGTTCTGGACAGAGTTTTTGCTCTTTGTTTATTA---------------------ATTTTTTCTTCTCGCAATTCTAGAATTTATAGAAATTTCTTATTAGGCTGC---------------------------------
>Dermatophagoides_farinae
---------------------------------------------------------------------ATGTTAAGAGGGTTTTTAATCACAGTTTTTTTTTATTTTTATTTA------------------------------------ATTGTTTGTAGT------------AGGGTTAAT---ATC---------------------------TTGACATTGCTTGTTTTGGTTGAGTTTCTGATTTTGTTTTGTTTT---------------------------------------------------------------CTTCATTTGGTTTTAATAGGGTTTTCTTATTTGACTTGT---TTGTTTTTTATTTTAATT---------GGTGTATGCATGGGGGCATATTCTATTTGTGTTTTT---------------------ATTTTTCTTTATCGTTGTAAGGTTTCTTCTTATTTGTTTAGTAGAACTATGATAGAGTTTTCT---------------------
>Dermacentor_silvarum
---------------------------------------------------------------------------------ATGATAATCTCAATTATAATTTTATATACTATT---------GGTTTAACATCT---------------TTATTTATGAAT------------CGTCGACAA---ATA---------------------------ATAATAATTTTATTAAGAATCGAATTTATGTATATATCTTTGTTG---------------------------------------TTAATAATA------------------TGTATTTATTTTTCTTTTTTTAATATTTTAAGAATT---TTTGTATTTTTAATTAGT---------ATTGTTTGTGAAGCTGGTTTAGGATTAAGTTTGTTG---------------------GTATTAATAAGTTTTTTTTATGGAAATGAAATAATGAATTCTTTAAATTTAATTAAATGT------------------------
>Demodex_folliculorum
------------------------------------------------------------------ATAGTGACGGTTGATTTATTATATTTTAAATTATTTTTTTTTTTA---------------ATAATTGGA---------------TTTGTTTTGTTT------------AAGTGGGATTATTAT---------------------------TTACTGATTGTTATAAATATAGAGTTTGTGTATTTTGTCCTTTTTTACTTGATGCTAGTTTTTTCGGGTGCACTTTTTTTTATAGAATTTGTTGTGTATTTT------------------------------------------TTTTTGTGTTTGTGATTAGAACTG---------TTAGATCTTTTGTTTTTTTGATTTATT------------------------------------------------------------------------------------------------------------------
>Damon_diadema
------------------------------------------------------------ATCAAAACTGTGTTTTATTTTTGGTGATGAGTGGGTTTTTCAATTTTATTATTA---------GGGATGATCGGG---------------GTTATTTCTCGG------------TGGAAGCAT---ATT---------------------------TTTACAGTTTTGGTTAGATTGGAGATGGTGGTTGTAGGTCTCTAT---------------------------------------GTTTTAATTTTT------------GCTGGGTTGAATATGGGGGGAGGCGGGGTATGGGTTCTT---TTAATTTTCTTAGGTTTG---------GTTGTTTGTGAGGGTGCTGTTGGGTTGAGTTTGGTT---------------------GTGTCTTTGGTTCGGAGTCATGGGGGGGATTGTCTG---ATGGGTTTTATGGGTGATGTTGGG---------------------
>Cryptocellus_narino
------------------------------------------------------------------------------TTGCTAAAGTTTATTTGTTTTTATTTTTATGTGTGT---------GGTTTGTTGGGT---------------TATGTTGTTTGG------------AGTGGACAT---ATT---------------------------TTACTTATGTTGTTAAGACTTGAGTTTATAGTGGTTAGATTATTT---------------------------------------TTTTTTTTTTTT------------TTTTGTTTTGGGGTTTTGTTTGGACAATATTATTTATTG---TTGTTTTTTTTGGTTGTG---------GTAGTTTGTGAAAGTGCTTTGGGTTTGTCTTTGTTG---------------------GTTAGTGTTGTTCGTTCGTTTGGTAGAGACATATTATACTCTTTGGTT------------------------------------
>Cosetacus_sp.nov._GD115
---------------------------------------------------------------------------------------------ATAGAATTTATTTTAATAGCC---------TCAATAGGATTG---------------TTGATAATAAAAGCTTTAAAAAACTTTTTTAAT---AAG---------------------------CTAGCAGTTCTAATAATATTAGAAGCTATAATAGTTTTATTGATCGCAAAC---------------------------------ATGATGATT---------------TTGTCAAATGAAATTAATCTTAATATTATTTTTATACTA---ATATGCTTGATA---------------ATGGTTTTGGATGGAACTTTAGGAATTTCAATCTTA---------------------ATTTCTAGAAGACGAAGATCTTTTTTTATAATAAAAAGAATAAAAACATTA---------------------------------
>Cosella_viburniae_GD139
------------------------------------------------------------------------------ATTGTTTTTTTAATTATGAGGTTA---------AGT---------CTTATTTTCAGA---------------TCAGTAAAGTTC------------TTTGAATTT---AAA---------------------------TTTATTTCTTTGATTGTTTTGGAGTTTTTATATATTTCATTTCTTCTG------------------------------------TTTTTTATCAAT------------ATTATATCCATTAGAGGGTTTTTTTTATTT------------------TTTTTGGTTTTT---------ATAGTTTTAGATTCAGCTTTTCTTCTAAGATTTTTT---------------------CTTATTAATGTTCGATCAACTTCAATAGTTTATTTTAATTTTTACAATTTA---------------------------------
>Cosella_sp._GZ75
---------------------------------------------------------------------------------------------------------------TTG---------TTAATTTATAAT---------------ATATTTAATTTA------------TTTAATTTT---AAA---------------------------TTTATCTATTTAGTGAATCTAGAAATTTGTTTGTGCTTTTCTTTAGTT------------------------------------TTGTTTTGTTCT------------TATTTTTAT---------TTTTTATTTTATTATTTTTTT---TTATTTTTCTTAGTGTTA---------TTAGTTCTAGATTCTGTGATAGGATTAAGTTTGATT---------------------ATATCTTGCAGACGTTCTAGTTCTATTTTAGGGTTTTATTTTTATTTTTATTTT------------------------------
>Cosella_sp._FJ16
------------------------------------------------------------------------------ATAATTTTTATATTAATTTATTTT---------TTC---------TTGTTAAATTGT---------------TTTTTTAAATTC------------TTCCGTCAT---AAG---------------------------TTTTTTGTTTTAGTTATCGTTGAAATAGTTTATATTAATTTCATATTT------------------------------------TTTTACATTTAT------------TATTTTTTTGAGAATAATTTTTTAATTTTT------------------CTTTTGGTTTAT---------ATAGTTTTAGATTCTATAATTATCCTAACTTTTTTT---------------------TTATCTATAATTCGAACTATTTCTATACTTATAGTAAAT---------------------------------------------
>Cereusacarus_sp.nov._Z361
---------------------------------------------------------------------------TTGATTTCTTTT------------CTGTTCTTCTTTAAT---------TTTATTCTTTGC---------------ATTATT---AAT------------TTTAATAAA---AAA---------------------------TTGTTGTATCTTATTTTAATGGAAGGTTTGATAATTTTTTCTATTATGAAC---------------------------------TTT------TCC------------ATTAATTATTTTTCTATTCATAATTCTTTTTTTTTTTTT---TTAGTTTTTAGAGTTTTT---------ATAGTTTTGGAAAGCGTCTTGGGTATCTCTCTTTTG---------------------ATTTGTTCCAGTCGGAATTCTAGGTATCTTAGTACAGATTTTTGCGCTTTT---------------------------------
>Ceratoppia_bipilis
---------------------------------------------------------------------------ATTTTAATT---------TGTCTTTTTATTTTTTTTGTT---------TGAAGACTATTT---------------TTAATATCGTAC------------AACACCCAT---TAC---------------------------TTAGTTATTCTTTTAGGGTTAGAGATTTTACTGTTAAATTTATAC---------------------------------------TTTATATTTTGT---------------TTGAGTTTTATAAGAAATTTTGGTTTGGGGGGTTTC---TTTAGTTTTTTGGTAATG---------ATAGTTTGTGCCGGTGCTTTTGGTATTTCTTTATTG---------------------GTATCGCTTTCTCGGTGTTACGGTCGAGATTTTTGATTAACCAGTTTTATTTTT------------------------------
>Catarhinus_sp.nov._GD136
---------------------------------------------------------------------ATGGAAAAATTGTTTTTAATCATAATTCTTTTA------------------------CTACGTATT---------------TTTAATTTTACT------------TATAAATTT---AAA---------------------------TTAATATCAATTATTATTTTAGAAATAATCTCAATTATAGTTATTAGT---------------------------------------ATTTTCATT------------TTAACAGGAGGATCTAATAGTTTTTCTTTGTTTATTTTA---ATGATTTTTGTTATTTTT---------TTGGTTTTAGAGAGAGTTTTTGGAATATCTATTCTT---------------------TTATCTACACATCGTGGAAGTTCACTAAATAATGTCTCTTTT------------------------------------------
>Carcinoscorpius_rotundicauda
---------------------------------------------------------------ATGATGGAAAATTTTAATATTATAATGTTAGGTTTAATTGTTTTTTTTTTA---------GGATTTTCAAGA---------------TTTTTATTAAAT------------CGTAAGCAT---TTA---------------------------TTATCTATGCTATTGAGATTAGAATTGATGATGTTAGGGAGTTTT---------------------------------------TTAATATTAGTT------------TTTTTAATTAGAGGGAGTTTAGGAGAAGAAAGATTTTTA---TTGTATTTTTTAACAATA---------GTAGTATGTGAAAGAAGATTAGGATTGAGAATTCTT---------------------GTTTTAATTATTCGATCACATGGAAATGATTATTTTTTTAGAATAAAGTTATTGGAATGT------------------------
>Calepitrimerus_sp.nov._Z308
---------------------------------------------------------------------------ATTTCGGCATTT------------TTATTTGTCTTTGGC---------GGTTTACTT---------------------ATG---AAC------------TTTCGAAAA---AAG---------------------------TTGATCTATTTAATATTTCTGGAGTGTCTAATAATTTTGTGTTTTCTCTCT---------------------------------TTTTTCGTTTTC------------TTGGTAGGGTATAGTCTAAGTAAATTCTTTTTCTTC---------TTTTTACTGGTATTT---------TTGGTGGTTGACAGAGTGTTAGGGATCAGATGTCTC---------------------ATCTGTCAATCCCGTTTCAGGGACAGGTCCTCTAAT------CTTATTTTTTGTCTT---------------------------
>Calepitrimerus_flexuosus_Z342
------------------------------------------ATAAAGAAA------------------------------ATCCTTATCTTACCTCTCCTTACACTAATTTAC---------TTATCATCAGTT---------------TATCTTTTATTT------------TTTGAAAAA---AAA---------------------------TTAATCGTTCTTCTTTCTCTAGAAGGAATAATACTTTGCCTAATC---------------------------------------ATTCTTGCTCAA------------GGTTTAACTTTCACGTCTTATTCTTGTATCTTTGTGTTG---ACAATTTTTTCCATTTTT---------ATAGTTTTAGACAGAGTTTTTGGAGTTAGTCTTTTG---------------------ATTAGTTGCTCTCGGTCTAAAAGAAGAATC------------------------------------------------------
>Calepitrimerus_bungeanus_HLJ97
---------------------------------------------------------------------------------ATTTATTTTTTAGTTTCTTTCTTTTTCTTAGCC---------TGTTCTTTGAGG---------------TTCTTTACTTTA------------TTCGAAAGC---AAG---------------------------CTACTTTCTCTTCTTTTTCTAGAGCTTATAATGCTCTGTTGTGTA---------------------------------------TGGTTCTACCTT------------TTGGGCGTACATGTGGTTTTTTTTTCC---------ATA---GTTTTTTTGTGCGGCTTG---------CTTGTTTTAGATAGAGTTTTTTGTATCTCTCTGCTA---------------------GTTAGGAGCTCTCGTGATGGGTACCTTGGGGCTAAAGTTTTTTCATTA------------------------------------
>Calepitrimerus_anomalus_HLJ99
------------------------------------------ATTAGTCAT---------------------------TTTTTTTTTGTTTTTCTATTATTTAGGTTTGTATGA------------------GCA---------------TTTTTTAAATTC------------TTTTCCAAA---AGT---------------------------TTGATTGTTCTCCTTTCTTTAGAAGGAATAATGTTAGTCTCTATT---------------------------------------TGTAATTTT---------------TCTATTTTAAGAAAAATATATTTTCATTTTCTTATATTG---GTTATTCTTTCAATTTTT---------ATAGTTTTAGACAGAGTATTTGGTTTGTCTTTAATA---------------------GTTGCTAGATCACGTTCTAGTGGCTTATTCATAAAAATTTAT------------------------------------------
>ca39W
---------------------------------------------------------------------------------------------ATTCCAACCATCATCTTTATG---------ATAGCAAGCATA---------------GTTGTAATCAAAATTGTAAAAAGTTTTAGGAAC---AAG---------------------------TTAGTAGCCTTAATCCTGATAGAGTCGGTCTTCATCTTAACAATCTTGAAT---------------------------------CAAATAATT---------------ATA------AAGTGCACATGTTCGCCCATCCTAATAATC---CTAACATTAATAGTATTT---------ATAGTCCTAGATAGCACTATGGGTGTCTCTATTTTA---------------------ATCTCTATAAGCCGCAACTCAGTGGCCTCAATGCAGAACTTTATAAAAATT---------------------------------
>ca35
------------------------------------------------------------------------------------------------TTGTTTTTCTTTTTCGTA---------TTTAGTAGGATT---------------ACTTTTTGTTACCTTTTAGTTGTGTATCCTCGA---AAG---------------------------TTGTTGGTGCTTCTTTTGATAGAATGTATATTCCTTTTTTCCTTCTTTAAT---------------------------------TATTTTTTT---------------TTCTTAGGTACTATCCAAAGGGGGGTTATCTTCCCATGT---TTTGTCCTTTTATTGTTT---------TTGGTCTTAGATAGAGTTATCGGAGTCACTCTGATA---------------------CTTTCAATCGGACGATCTAGGGGGTGCCATAAGGGGTGGTTCCTG---------------------------------------
>CA2
---------------------------------------------------------------------------ATATTTTTGTTTGCTTTAATC---------TTTTTTTTA---------TGCTTAATTAAC---------------TTTTGATTCTTC------------TTTCATCTT---AAA---------------------------TTAGTAGCCCTTCTGTGTTTGGAGGGTATAATACTAAGCATCGTT---------------------------------------TATATACTACAA------------TCCTTGAAATTAATTAGCCTCCCCTCACTCTTTTTGCTT---ATATTTATGTCCATCTTT---------ATAGTTTTAGACAGGGTTCTTGGATTGACTCTTTTAGGGTGGAAGGCGCACTCAGTAGGCCCCAGAATGAAGCTTCTATCC------------------------------------------------------------
>Boczekella_fabris_HLJ101
------------------------------------------------------------------------ATAAACTTATTTTTTGTTGCGTCTTCTATTGGTTTTATTATG---------TTCGGCCTATTA---------------GCTATTTTGAGT------------TCAAAAAAG---AAA---------------------------ATTATTCTACTAATAGTTTTAGAGTTTCTTATGATGTGATTGATT---------------------------------------CTTTTATCAATA------------TTGATAATAAAAAGTCAACTGTCTTATAATCTGAGATTT---GTAATTATTTTAATTTGT------GCCATAGTAACTGAAAGAATTTTAGGTCTTTCCATTGTC---------------------ACTTGTTTTTCTCGAAATAGTTCTTCAAATTCTGGACAGTCT---AGGTGACTT------------------------------
>Bipassalozetes_perforatus
---------------------------------------------------------------------------ATATTCTTT---------ACAAGCTTCTTATTTTTTATG---------TGCCTAATATCA---------------ATATTTCTATAC------------AGAGTGCAT---TAT---------------------------ATCTATCTGCTATTATTCCTAGAACTAGCCCTGCTCGCAGTTTTT---------------------------------------ACATACATGACT---------------ATATTCATTATAGTGGGGCACGGACTACAAGGGGTG---TTCATACTATTATTAGTA---------ATTGTCTGTTTAGGGGGATTTAGAATTTCATTATTA---------------------ATCTCCTTTTCACGGGTATCTGGACGCGATTTCTGATACTTTCGACATATTTTT------------------------------
>Asternoseius_sp.
------------------------------------------------------------------------------------ATGATAGCAGGATTTGTGATGTATATGGTA---------GGGTTGATGAGA---------------TTTCTTTCTTCT------------CGAATGTAC---ATT---------------------------TTAGGTTTATTAATAAGATTAGAATTTATAATGTTTGGGTTATTG---------------------------------------ATAGTAATG---------------TTTAGTAGGATTATATTTTTAATAAATATTGTTATAATG---ATAAGAATAATAGTGATA---------ATAGTAGGTGAAGCAAGATTAGGATTAGTTTTAATA---------------------GTGATAATGGTTTATTATTATGGAAATGATTATGTGGGAAGAATAAGAATTTTAAATTGT------------------------
>Argyroneta_aquatica
---------------------------------------------------------------------------------ATTACCCTAATAAAATTAATAATATATATT------------AGAATTTTAAGA---------------ATATGTTGATGA------------CGAAAAACA---ATT---------------------------ATCATACTCCTCCTAAGATTAGAACTTCTTCTTATTTCTTTATTC---------------------------------------CTCTCCCTA------------------TCA---ATCAATAATCAATTTTCTCAAATTTCCTTA---TTTTCAATATTAGTAATA---------ATAACTGCAGGATCATCAATTGGGTTAAGAATATTG---------------------GTTTCTTTATCTCATTCCCATAACTCCTCAAACTCTATTTTCATTAACATAATAACTTGA------------------------
>Argas_lagenoplastis
---------------------------------------------------------------------------------ATGATTGTTGTAGGTATAGTTTCTTTTTTGTTT---------GGGTTTTTATCA---------------TTATTGATGAAT------------CATAAGCAT---TTT---------------------------CTTATATTATTGTTTTGTTTTGAATTTATATATCTTTGTGTTTTT---------------------------------------ATTTTACTT---------------TTGGTAATTGTTGGTGTAACCGGGATATTTTTGAATATT---ATTTTATTTTTAATTATT---------ATTGTTTGCGAGGCAAGATTGGGGCTGAGAATTTTG---------------------GTAACTAGAGTTTTTTTTTATGGAAATGATAAATTAGGTTCAATGGTTATCTTAAAATGT------------------------
>Ardeacarus_ardeae
---------------------------------------------------------------------------ATGATAATT---------ATTATTCTTTTGTTATCGTTT---------CTAATAATTTTG---------------TTCTATTCTTCT------------TCTTTTCAT---TCT---------------------------TTAATTTTTTTAATCTTGGTCGAGTTTTTAGTCCTTATTACGGTG---------------------------------------TTT------------------------GTTTTAGTTTGTTATGGTAGTTCTATTTTTAGGTCT---TTGCTTTTTCTTTTAACT---------AGGGTTTGTATGGGGGCTTTTTCTATTAGAATATAT---------------------ATTGTTATAGTGCGTGATAAAAACTCTTTTTATTGTTTAGGTTTTCTATTT---------------------------------
>Apodiptacus_toxicodendri_FJ25
------------------------------------------------------------ATAGAAATCATTTTATTTTTATTT---------------------AGTGTGATT---------ACTTTAATAAAT---------------ATTTTAAGCTTT------------ACTGCTGAC---AAA---------------------------TTAATCACATTAATAATGTTAGAACTTTTAATATTTTCTCTGATT---------------------------------------TTAATTTACTCT------------TTCTACCACAATACATTAAAAAATTCAATATTTTTTATA---ATTTTGTTCGCAATTTTT---------ATAGTTCTAGACAGGGTCTTTGGGATTAGGATTTTA---------------------ATTAATGAAGGACGAGCTAAGACTAACTTCGTAAGAAAATTAATCTTATTT---------------------------------
>Apodiptacus_sp._E11
---------------------------------------------------ATATTTAAAATCTATATTTTTTTTTTTATTTTAATTATTTTAATTTCTTTTATTTTAATAAAA---------CTTTTTATTTAC---------------ATTTTCAGTTTT------------TCTAACAAA---AAA---------------------------TTAATTATTTTGATAATTTTAGAGCTTATAATATTTTGTTTAATT---------------------------------------TTATTGTACAGT------------TTTAATTATGGTAGAATTAAAAATTCTGTATTTTATTTA---ATTATTTTATCTATTATA---------ATAGTATTGGACAGAGTTTATGGAATCTGCGTTCTT---------------------ATCTCCAGGATGCGAAATAGAGCAAATTTTAGAGCAAATAAATCTGTTTTT---------------------------------
>Apodiptacus_castaneae_Z377
------------------------------------------------------------------------ATTTTTATTTTA---------------------TTCATGAAA---------CTTATCATTAGA---------------ATCTTTAGATTT------------TCCAATAAA---AAA---------------------------TTAATTACTTTAATAATATTAGAATTATTTATATTCTGTTTAATT---------------------------------------TTAACTTACTCT------------TTTAATTATTCAAGAATAAAAAATTCTATTTTTCACTTG---ATCATCTTATCTATTATC---------ATAGTACTAGAAGAT------------------------------------------CGGAAGAGCACACGTCTGAACTCCAGTCACAGAGTCAAATCTCGTATATTCTTTAGTGTATATAACATT---------------
>Amphitetranychus_viennensis
---------------------------------------------------------------------------------ATTTTTCTATTTTTAATAATAATAATTATTTTT------------------------------------ATTATAATAAAT------------TCAAAAAAT---AAT---------------------------TTTTTTATAATAATTCTTTTAGACATTATAATATTAATTTTAATA---------------------------------------------------------------TTGTTGATTTATATAAATATAAATAATTATTTTCTTTGTAATTTAATTTTTTTA---------------ATAGTTTTTAGAAGAATTATAGGTATTGTTTTAATT---------------------ATTTTAAATTCACGTTTAAAATCTAATTTTAAGTCAAATTTTTATAAAGAA---------------------------------
>Ammothea_carolinensis
------------------------------------------------------------------ATGTTAAATATTTATATGTTAATTATATATATATATATTATTATTTTT---------TGTATATTTAAT---------------TATTTTTATATA------------AATAAACAT---TTA---------------------------TTGTGTTTATTGTTAAGTTTGGAATTTTTTATATTATTAGTTTAT---------------------------------------TTTTTAATTAAT------------TTTATTTTAATAAATATA---AGTAATGAATTTTATATAGGTCTATACTATTTAACTATC---------TCAGTATGTGAAGGGGGTTTAGGTTTAAGTTTATTA---------------------GTAATATTAATTCGATCCCATGGTAATGAAATAATTAATTCATTTATTATAAATATT---------------------------
>Amblyomma_cajennense
---------------------------------------------------------------------------------ATGGTAATAATTTCATTATTTGTTTATTTAATG---------GGAATTCTGGCA---------------TTATTAATTAAT------------CGATTTCAT---TTA---------------------------ATTATAGTTTTGATAAGAATTGAATTTATATACATATCTTTAACT---------------------------------------GTGTTAATA------------------ATAATTTTATTTTCTTTATTGAATGTTTTAAACATT---TTTTTATTTTTAGTAAGG---------CTGGTTTGTGAAGCCGCTTTGGGGTTAAGATTATTA---------------------GTATTATTAAATTTTTATTATGGAAATGAAATGTTAAATGCTATAAATTTAATTAAATGT------------------------
>Allothyrus_sp.
---------------------------------------------------------------------------------ATGATAATAATAAGATTAATTATTTTTATTTTA---------GGGATATTTTCT---------------TTGATATTTAAT------------CGAATTCAT---CTT---------------------------TTAAGAATATTATTAAGATTTGAATTTATGATACTAGGGAGATTT---------------------------------------TTTTTTTTA---------------TTTAATTTAATATGTATATTAGGACAAATTACTAGAATT---ATTATTTTTTTAGTAATA---------GTAGTTTGTGAAGCTAGATTAGGATTATCATTATTA---------------------GTTTTAAGAGTTTATTTTTATGGAAATGATTATGTAAAAAGATTGGGAATATTAAAATGT------------------------
>Aculus_sp.nov._Z388
---------------------------------------------------------------------------------ATTCTAAAGTTAACAATTTATTTATACATTTTA------------TTTTATGGA---------------GTTATTATTAAT------------TTAAAAAAT---AAA---------------------------CTATTAATGATTTTGATATTGGAATCTCTAATAGCTCTCCTAATT---------------------------------------TTAATTTAT---------------AATATATACCACTATTCCATAGTTAATCTGGGTGTTATA---ATTATTTTTATTATCTTT---------ATAGTAGTAGAAAGGGTTTTCACTTTAAGAGTTTTA---------------------ATTTCAGAATCTAAGAATACATTTATAAACTCATCTTCGGCATTCAATTTT---------------------------------
>Aculus_sp.nov._Z316
---------------------------------------------------------------------ATAATGAGAATTTTTATAGTTTTTCATCTT---------------------------------------------------------------------------------------AAA---------------------------ATTCTGGTTCTCCTTTCCTTAGAATGTCTTTTTATTTCCTGTTTC---------------------------------------TTCTTTTATATT------------TTTTTTAATATAGTTTTTGAGAATATGATTTTTTTTGTT---TTTGTTCTTTTAATCTTT---------TTAGTGCTGGATAGCGTTTTTGGTATTTCCTTGCTC---------------------CTTTCTACGGGTCGTTCGAGAAGGATACACTCTTCTTGATTTTTT---------------------------------------
>Aculus_sp.nov._HEN16
------------------------------------------------------------------------ATTTTTTTATTATGG------------ACTCTAATATCATTA---------AGGTTTGTCAGC---------------ATTTATCTTCTT------------TTTCGCAAA---AAG---------------------------CTTTTGTCTCTTTTAATGATTGAACTTTCTTTTGTCACTCTTATTTTTCTT---------------------------------TTTTTTTTCTAT------------TCTTATAATTCTCTTAGGGATAGCAGGTATTTTGCTTTA---ATATTGTTTTTAGGATTC---------ATAGTACTGGATAGGGTGTTAGGACTTTGTTGTCTC---------------------ATTTTAAGGTCTCGCAATTCTTCTCCTTTATTTAATTCTCTTTTTGGTCAT---------------------------------
>Aculus_sp._GZ134
------------------------------------------------------------------------ATAGTTCTTTCATTG------------TTAGGAATTTTTTGT---------AGAATTTTTTTA---------------TTTATTTCCCAA------------TTCAGAAAA---AAG---------------------------CTTATTCCTCTCCTCTCGTTAGAGCTCATAATAATTTTTATTATTTGATCT---------------------------------TTTTTTCTTAAC------------TTTTGTGATTACAGCCATAGGTCCTCCTTTTCTTTGGGT---TTGATTTTTTTAGTCTTT---------ATAGTCTTGGATAGGGTTCTTGGGATTTCTCTTTTA---------------------GTGGTTTCCTGTCGGGTCAGAGGGAAAGTATCGTTGTTGCTAGGC---------------------------------------
>Aculus_schlechtendali_CA18
------------------------------------------------------------------------ATCTTTCTCTTTTGA------------TCATTTTTTTTTCTC---------AGGTTTTATAGA---------------GTTTATTCTTTA------------TTTCGTAAA---AAA---------------------------CTTCTTTCCCTCTTAATAATTGAGCTTACTTTTATTGTCTTGGTTTTCTCT---------------------------------TTTTTTTTCTTT------------TCTTATAATGTCTTAAGGGATAGGAGTTATTTTTCCATA---ATGCTATTTCTCGGGTTC---------ATAGTGTTAGATAGAGTATTGGGTATTTGTTGCCTT---------------------ATCGTCAGCTCTCGCAACTCTTCTTCTTTTTTCAATTCCTTTTTCGGCAGG---------------------------------
>Aculus_populi_HEN13_MT1
------------------------------------------------------------------------ATCTCTTTTCTCTAT------------ATTTGTCTACTTTGG---------AGTCTTTTTATT---------------TATTTCAAGCGC------------TTTGAAAAA---AAA---------------------------ATTTTCGCCCTTCTTTCTTTAGAGATGGCTATGCTTTTACTAATTTCTTTA---------------------------------TTTTTTTTGTAT------------AAAGGTAGCTTGTTCTCTTACGGCCTAAGGTCCTTAGGA---TTTTTATTTCTGATCTTT---------ATAGTTTTGGATAGAGTTTTAGGAATTAGACTGTTA---------------------ATTTTTTCCTCTCGTCTGAGTAACTCCGTT------------------------------------------------------
>Aculus_ligustri_HEN33
------------------------------------------------------------------------------ATTTTCTCT------------TCTTGTTTTTTCTTA---------AGTATAGTGAGA---------------GTTTTTATTTTC------------TTTCGTAAG---AAG---------------------------CTTCTTGCTCTTTTAATGTTAGAGCTCTCTTTTGTGAGCTTAATCTTTTTA---------------------------------TTTTTCTTTTTT------------TCTTATAACAGGTTGGGTGAGTGCAGGTATTTTATCATA---ATGTTGTTTTTAGGTTTT---------ATAGTCTTAGACAGCGTTTTAGGATTGTGCAGCTTA---------------------ATTGTTAGATCTCGAAACTCTTCCTCTTTTATAAACCCCTTTTTTTTTCAGTCT------------------------------
>Aculus_ichnocarpi_GZ124
---------------------------------------------------------------------------------------------------------ATTTTTTGT---------AGAATTTTTTTA---------------TTTATTTCCCAA------------TTCAGAAAA---AAG---------------------------CTTATTCCTCTTCTCTCGTTAGAGCTTATAATAATTTTTATTATTTGATCT---------------------------------TTTTTTCTTAAC------------TTTTGTGATTACAGCCATAGGTCCTCCTTTTCTTTGGGT---TTGATTTTTTTAGTCTTT---------ATAGTCTTGGATAGGGTTCTTGGGATTTCTCTTTTA---------------------GTGGTTTCCTGTCGGGTCAGAGGGAAAGTATCGTTGCTGCTAGGC---------------------------------------
>Aculus_huzhongsalixus_HEN37
------------------------------------------------------------------------------------------------------ATGGTTATTTCT---------GGTTTAGCCTTC---------------TTTTTTAATTCT------------TATAATAAA---AAG---------------------------CTTTTGTGTCTTTTGGCATTAGAATATATCATAATTGTCATTCTTTACAAC---------------------------------CTTTTCTTCTTA------------AGAGTTTCCGCATTAACTCCTATTAGGACCTTTACTATT---TTTTTATTTATTTGTTAT---------ATAGTTTTAGACAGGGTGTTAGGGATTACTCTTCTT---------------------ATTTGCTCCTCTCGTTGTCCCAAGACGATGATTAGTTATAAAAGATTTTTT---------------------------------
>Aculus_bambusae_SD15
---------------------------------------------------------------------ATTAATTATCTTTTTTGA------------GTTTTCTTCTTTTCT---------TCTTTTTTTATG---------------TATTTTAAATTT------------TTTAAAAAG---AAA---------------------------ATTTTAGTTCTCTTATCACTTGAAATTTGTTTAGTTTCTATTATTTGTCTT---------------------------------TTCTATATTTTC------------TCTTTTAATAGTATAGGGAATTTCTCATTTTTTAGAAGA---ATAATTTTTCTTACCTTT---------ATAGTAATTGACAGGGTTTTTGGTCTTTGCTTATTA---------------------ATCTTCTCTTCTCGTAATTCCACTTCTTTTAGAAACTTTGTCTTTTTATTT---------------------------------
>Aculops_taihangensis_Z289
---------------------------------------------------------------------------ATTTTTTATCTC------------GCCTTTTTTTCCTTT---------TTGTTGAACTCT---------------TTTTTAGTC---------------TTTTCTAAA---AAA---------------------------ATCTCCCTCCTTCTTAGCTTGGAGGGGGTAATAATTTCTTTAATTTGCTTG---------------------------------TTTTTTTCTAAATTTTTGGGTTTGGAAAGAGGGGGTCATATAAGGATTTCACTTTTTTTTCTG---------------GTATTT---------ATAGTTTTAGACAGAGTTTTAGGAATCTGTTTAGCG---------------------GTTGTCTCTTCCCGCCATAGCTCTAGAACTGGTTTGTTTTCAATT---------------------------------------
>Aculops_sp.nov._Z332
------------------------------------------------------------------------------------ATT------------TTATTAGGGCTTATA---------TTTCTTTTTTGC---------------GTATTCTTAAAT------------TTTGGGAAA---AAA---------------------------CTTTTAAACCTTCTTTTTTTTGAGGGTGCCATAGTTTTTTTTGTTTCAGTATCTTACGGTCAAGCCTCCTTAGGTTCAGGATCTTTTTTT---------------------------------------------------ATTCCT---CTTATTTTTATAGTTTTT---------TTAGTTTTAGATAGAGTTTTTGGTCTTTGTCTGTTA---------------------AGGAATAGAAGTCGCTTTTCTAGAGTTCTCTGC---CCCTTTTCTTTTACTCTT------------------------------
>Aculops_sp.nov._CA13
------------------------------------------------------------------------ATGTTCTGGGCTCTA------------ATATTTTTATGTGTT---------GGTTTTATTGGT---------------TTAATCAAGTAT------------TTTCAGAAA---AAG---------------------------TTATTATGTTTGTTAATGCTTGAACTTTGCTTTTTGAGGGTTATCTTTTTG---------------------------------TTATTCTTTTTC------------TCTTTTGGGGGTTTCGGTTCAAATAGGTTTTCGTGTATA---ATGATTCTTCTAGGTTTT---------ATAGTGATAGATAGGGTGTTCGGCTTATGTCTTTTA---------------------CTTTCTAGTTCTCGCAGCTCTTGTTCTTTTATAGATCCATTTTTTGGTCAA---------------------------------
>Aculops_sp._CA47
------------------------------------------------------------------------ATAATGCTTTTAGCT------------------------------------------TTCACT---------------TATTTCAAAGTG------------TTTCAAAAA---AAG---------------------------TTAATTAGCTTGTTAATTTTGGAAGCTTTTTTTCTTGTTTTCCTTTATTTT---------------------------------TTTTACACTATT------------TTTCTTCATTTTAACTCTTCGTTTAGAAATATCTGT------CTGGTTCTTTGTTTGTTT---------CTGGTTTTGGATAGAGTTTTTGGTTTAAGGGTCTTG---------------------ATTGGGTCTAGCCGGAATTCTTCTTCTTTTTCTACCTACTTTTCTCTATTT---------------------------------
>Aculops_sinensis_HEN18
------------------------------------------------------------------------------ATTTTCTCT------------TCTTGTTTTTTCTTA---------AGTATAGTGAGA---------------GTTTTTATTCTC------------TTTCGTAAG---AAG---------------------------CTTCTTGCTCTTTTAATGTTAGAGCTCTCTTTTGTGAGCTTAATTTTTTTA---------------------------------TTTTTCTTTTTT------------TCTTATAACAGGTTGGGTGAGTGCAGGTATTTTATCATA---ATGTTGTTTTTAGGTTTT---------ATAGTCTTAGACAGCGTTTTAGGATTGTGCAGCTTA---------------------ATTGTTAGATCTCGAAACTCTTCCTCTTTTATAAACCCCTTTTTT---------------------------------------
>Aculops_sinensis_GZ38
------------------------------------------------------------------------ATTGTAATTTTTTTG------------TACCTATTTCTGTTT---------CTAGCTTTAACT---------------ATATTAAAACCT------------TTAATAAAA---AAG---------------------------TTAAATATTTTATTAATTCTAGAAATTTTTATAATTTTTATCATT---------------------------------------TTTTTAAGTATA------------GCTAGTAAAAATATAGATAGATATCATATTTACAGAATT---TTTCTACTTTCTATTTTT---------ATAGTTATCGATAGGGTTTATGGAATTTCTTTACTA---------------------ATTAATTCTAGCCGTAACACTAGAAAAATATCTTTCAACAATAAATTT------------------------------------
>Aculops_lobuliferus_CA42
------------------------------------------------------------------------ATTATTTTTATTACG------------ATTAGATTTTTTTGG---------GGGTTAGTTCTT---------------TACATCGTTCAT------------TTTGATAAA---AAA---------------------------TTATTCCCCCTTCTTTCTCTGGAGATAATAATAATCACAATTATTTTCCTA---------------------------------TTTTTTTTTGGG------------GGAGGGGCTTCTTTTAGCTGGTATTTAAGAAGATATGGT---TTTATCTTTTTAATTTTT---------ATAGTATTAGACAGTGTGCTCGGGATTAGGCTTTTA---------------------ATTTACTCCTCTCGATTCAGAGAAAAGAGCTCTTTAGTCCTAATT---------------------------------------
>Achelia_bituberculata
------------------------------------------------------------------ATGTTAAACAGATTTAACACTTATATATATATGATTATTATAATTATG---------TGTGTATATAAT---------------TTTCTTAATAAC------------ACTTCACAT---TTA---------------------------CTATGTTTATTACTAAGGCTAGAATTTTTTATATTGATAATCTAT---------------------------------------TTCATGATATGT------------GTGATGTGCATAAATTAT---AATAATGAATTTTATATGGGATTTTATTATCTTACAATT---------GCTGTATGTGATGGGGGATTAGGTTTAAGGTTGTTA---------------------GTTGTACTTATTCGTTCTCATGGAAGAGAGATAATTAACAACATAATTCTAAGATTA---------------------------
>Aceria_pseudoligustri_kadono_FJ31
------------------------------------------------------------------------ATTCTTTGAATTTTC------------TTGATTTTTTTTTTT---------AGAATTTTTAAT---------------CTTTACGTTTTT------------TTTCATAAA---AAA---------------------------CTTTTAGCCTTACTGATAATTGAACTTTGTTTTGTTAGGTTAATTTTTTTA---------------------------------TATTATTTTTCT------------AGTTTTAATACTTTTGGAAGTTGTAGTATTTTTAGGATA---ATAATTTTTTTAGGTTTT---------ATAGTTATAGATAGAATTTTGGGTTTATGTTTGTTA---------------------ATTTTGAGTTCTCGAAATTCTAGGTCATTTTTAGATCCCTTTTTTGGTTGC---------------------------------
>Aceria_aloinis_BJ2
---------------------------------------------------------------------ATTTATATTTCTTATTGA------------ATTGTATTTTTTTCT---------TCTTTATATGTT---------------TATTTTAAATTT------------TTTAATAAA---AAG---------------------------ATTTTGGTTCTCTTTTCTTTAGAAATAATGATGGTCTCTTTGATTTGTTTA---------------------------------AATTTGTTTTTT------------AGTTTTAATTCTGGTGTCTCTTCTTCATCATTTTCTGGA---ATAATTTTTTTAACTTTT---------ATGGTTGTAGATAGAGTTTTTGGTTTATCTTTATTG---------------------ATTAATTCTTCCCGTAATTCTTCGATTTTTAGAAATTTTGTTTTTAATTTT---------------------------------
>Acarus_farris
---------------------------------------------------------------------ATGCTAATGTTACTA---------ATTTTTATTGCGTTATTT---------------TTTTATGTT---------------TTTTACTTTAGA------------TCATTACAC---TCT---------------------------TTAATAGTATTACTAACTGTAGAAATAATTGTACTATGCTTATAT---------------------------------------ACA------------------------ATTTTATTTTTAACTTATCTAAGATGGTTTTTTACC---CTTATGTTTTTACTTTTT---------GCTGTATGCTTAGGAGCATATGGTATTTCTCTTTTA---------------------GTGAGTTGTTCACGTTCAAAGGGGTATAATTTTTATTTAATACTA---------------------------------------
>Acarhis_gen.nov_Z277
------------------------------------------------------------------------------------------------------ATTTATGTT---------------TGATTATTT---------------ACTTTACTAACA------------ATTAACAAA---AAA---------------------------TTAATATGCTTATTAATATTAGAAATTTTATTTATCAGATTAATATTTAGA---------------------------------GTAGGTTTCTAC------------TTT------GATTCTAATAATTCAAATATCTTCATCCTC---ATGTTTGTTTCTATTTTC---------ATGGTAGTTGACAGAGTGCTAGGTGCTTCTATCTTA---------------------ATTGGTACAACACGTAACTCTACTAAAATTACATCCGTTCTAAATTATTTT---------------------------------
>Abacarus_sp.nov._HEN45
------------------------------------------------------------------------------------ATC------------GTTTTATTCTTCTCC---------TCCCTGTTTATG---------------CTTTTTAAATTT------------TTTAGAAAA---AAA---------------------------ATTTTGGTGTTATTATTTCTTGAGTCTTGCTTCTTAAGGCTGATCATGCTT---------------------------------AATATTAGCATA------------TCTTTTTGTGGCAAAGTTCACAGTACTTTTTTCTGCGGG---ATTGTCTTATTAACTTTT---------ATAGTCCTAGATAGAGTGTTGGGTCTCTGTCTTTTA---------------------ATTTTTTCTTCTCGCAATTCTAGATCTTATTCCTTTTTTCGTCTAACTTCT---------------------------------
>Abacarus_sp._HEN47
---------------------------------------------------------------------TTGTTGTATTTTTATATC------------GTTTTATTCTTCTCC---------TCCCTGTTTATG---------------CTTTTTAAATTT------------TTTAGAAAA---AAA---------------------------ATTTTGGTGTTATTATTTCTTGAGTCTTGCTTCTTAAGGCTGATCATGCTT---------------------------------AATATTAGCATA------------TCTTTTTGTGGCAAAGTTCACAGTACTTTTTTCTGCGGG---ATTGTCTTATTAACTTTT---------ATAGTCCTAGATAGAGTGTTGGGTCTCTGTCTTTTA---------------------ATTTTTTCTTCTCGCAATTCTAGATCTTATTCCTTTTTTCGTCTAACTTCT---------------------------------
>Abacarus_sp._GD111
---------------------------------------------------------------------ATTTTGACTTTTTTTTTT------------GCCACTCTTACTCTT---------TGTCTTTTTTCT---------------TTATTTAAGTTT------------TTTAATAAG---AAA---------------------------ATCCTACTTCTGCTTTGTTTGGAAGTTAGATTAGTTTGTTTAATTTGTTTT---------------------------------TATGTGATTTTT------------TCCTTTAGTGCTTTTTCCATTGGTTCTTTTTTCACTAGT---TTTATTTTTGTTACTTTT---------ATAGTTATTGATAGAGTTTTTGGTTTATCTCTGCTG---------------------ATTGCATCTTCTCGTAATTCTATCAATTTTAGTAATTTTTTTTTCAATTTT---------------------------------
>Abacarus_sp._CA9
---------------------------------------------------------------------ATCACCTCTTTAATTTGG------------ATTGGCTTTTTCTCC---------TCTCTTTATGCT---------------CTATTTAAATTT------------TTTAAAAAA---AAA---------------------------ATTATAGTCTTGTTATCAATAGAATTTTCTTTTCTTTGTTTAATCATACTT---------------------------------TTTCTTCTTCAT------------TCTTTTAGGTCTAATAATGGTTCTTCCTTTTTTAGAGGT---ATAATATTCATAACCATA---------ATAGTACTAGATAGAGTCTTTGGACTTTCCCTTCTT---------------------ATTTTTTCTACTCGAAATTCCACTTTTTTTAGAAATTTTTTATTTTCTTTT---------------------------------
>Abacarus_sacchari_GD130
---------------------------------------------------------------------ATTAGTCTATTTTTCACT------------TGTATTTTTTTTTCA---------TCCTTTTATATA---------------ATTTTTAAAAAT------------TTTACTAAG---AAG---------------------------ATCATAGTTCTTCTCTTTTTGGAGTTGTGTTTTCTATCTCTGATTTTTTTA---------------------------------TATTTAACTAAT------------TCTTATTCTTCAAGTGGGCATGGTAGGTATTTCAGGGGG---CTCCTTTTGATAGTTTTC---------ATAGTTCTGGAGAGAGTTTTTGCTCTTTGTTTATTA---------------------ATTTTTTCTTCTCGCAATTCTAGAATTTATAGAAATTTC---------------------------------------------
>Abacarus_oplismeni_GZ33
------------------------------------------------------------------------------ATTTTTTTT------------TTCCTGTTTTTAACT---------TCTCTTACTTTA---------------GTTTTTAAATTT------------TTTTCAAAA---AAA---------------------------ATTATGGTTCTTCTATTTTTGGAGCTTTCCTTCTTGTCTTTAATTATTTTT---------------------------------TATCTCAATTCT------------TCTTTTAGTTCCATAGTTTATAATTCATTTTTCAGGAGT---TTTATTTTTCTCACTTTT---------ATAGTTTTAGATAGAGTTTTTGGACTTTGTTTACTT---------------------ATTTTTTCTTCACGTAATTCTAGACTTTGTTCTAATTTTTTTTTTAAT------------------------------------
>Abacarus_oplismeni_GD129
---------------------------------------------------------------------ATTAGTATATTTTTCACT------------TGTATTTTTTTTTCA---------TCTTTTTATATA---------------ATTTTTAAAAAT------------TTTTCCAAG---AAG---------------------------ATCATAGTTCTTCTCTTTTTGGAGTTTTGTTTTTTATCTTTGATTTTTTTA---------------------------------TATCTTACTAAT------------TCTTACTCTTCAAGTGGGCATGGTGGGTACTTTAGGGGA---CTCCTTTTGATAGTTTTC---------ATAGTTCTAGATAGAGTTTTTGCTCTTTGTTTATTA---------------------ATTTTTTCTTCTCGCAATTCTAGAATTTATAGAAAT------------------------------------------------
>Abacarus_oplismeni_GD121
---------------------------------------------------------------------ATGGAAAAATTGTTTTTAATCATAATTCTTTTA------------------------CTACGTATT---------------TTTAATTTTACT------------TATAAATTT---AAA---------------------------TTAATATCAATTATTATTTTAGAAATAATCTCAATTATAGTTATTAGT---------------------------------------ATTTTCATT------------TTAACAGGAGGATCTAATAGTTTTTCTTTGTTTATTTTA---ATAATTTTTGTTATTTTT---------TTGGTTTTAGAAAGAGTTTTTGGAATATCTATTCTT---------------------TTATCTACACATCGTGGAAGTTCACTAAATAATGTCTCTTTTAAT---------------------------------------
>Abacarus_bambusae_GD118
------------------------------------------------------------------------ATTTTTTCTCTCTGG------------TTAGTCTTTTTTTGT---------TCTTTTTTCATA---------------TATTTAAAGTTT------------TTTAATAAA---AAA---------------------------ATCTTGGTTCTTTTATCCCTTGAGATTCTTTTTATTTCCTTGATTGGATTA---------------------------------TTTTTTTTTTTT------------TCTTTCTTAGGGTTTTCTGTCTCTTCCTTCTTTAGAAGG---ATGTGTTTTCTTACTTTT---------ATGGTTTTAGATAGGGTTTTTGGATTGTCTCTTTTA---------------------ATTTATTCTTCACGTAATTCTAGGTCTTACAGTAGGATTATTTTTTTTTTT---------------------------------
