# Supplementary material for: Phylogenomics resolves the higher-level phylogeny of herbivorous eriophyoid mites (Acariformes: Eriophyoidea)
Source: BMC Biol. 2024 Mar 22;22:70. doi: 10.1186/s12915-024-01870-9 (PMC10960459; doi:10.1186/s12915-024-01870-9)
Supplement: Supplementary file 3 — Additional file 3. Original untrimmed alignments by Gblocks v0.91. [file 12915_2024_1870_MOESM3_ESM.zip › Additional file 3/NU/NAD5.fasta]

>Zygoribatula_sp1.
------------------------------------------------------------------------------------------------ATGTTTTTTTGTGGCTTTTTTTTT---TTGCTTTACTTGTTTCTTTTATTTTTGTTTTTGTATACCTTTGTTAACGGG---------GGCTTTTTATTAAACTATTTT---CTTTTTTCTTTCAGA---------AGCTTTGATTTTTCCTTGGTT---------------------ATAGTCTTT---------GATTTTATTTCTTCTGGGTTTTTTTGT------TGTGTGTCTTTT---ATTTGTTCTGTCGTTTTT---TTATATTCTGTTTTTTATATAGAGGGG---------------ACAGTGGATAATCGTCGTTTTAATTGATTAGTGTTTGGCTTTGTTCTTTCTATA------------------------------TTTATTTTGGTTTTTTCC------GGTAAT------------------------------------------TTTTTTTTAACCATGGTTGGATGAGATGGCTTGGGTTTAGTTTCTTTTTGTTTGGTTATTTTTTATTCTAATCATGGTAGATTGGAGTCAGGCCTTGTGACGGTCTTTAGAAATCGAGTGGGGGATGTC---------------------------------------------------------------------------------------------------------------------------TTTTTTTTG------------------GTT------TGTTTTTTC------------------------------------TTTTTTTTTTTAGCTGGGAGATTTTCTTTTGATATAAGTAGGAAT------------------AGTCCTATTTTT------------------------------------------------------------------------------------------------------------TTGTTTTTTGTT---------TTC---------------------------------TTGTTTTTG---------------------------------------------------------------------------GGAGCTATTACTAAAAGGGCCCAACTTCCTTTTTCTGCTTGGCTTCCTGCTGCTATAGCAGCTCCTACTCCTGTTTCTTCTTTGGTTCATTCCTCTACCTTGGTAACAGCAGGGGTTTATGTACTAGTCCGT---------TTTTTTTATATTTTTTTCTTTTTTAGT---TTTGTTTGT------------CTTAAATTC------------------TTTTTTATCTTAACTATG------------------CTAGTCGCTGGTATTTGTGCTAATGTAGAAAATGATTTTAAAAAA---------ATAGTAGCTATGTCTACTTTGAGACAGTTGGGGATGATGCTTTTTATTCTT---TCAGTA---GGTGTTTGAGTTTTGTCGTTTTTGCATATGATTATCCATGCTTTTTTTAAAAGGATACTTTTTTTAAGAACTGGTTCTTTGATGAGCCATTATGGGGGTAATCAAGAT---------------TCTCGT---------TTCTATGGTTTTAACACGTAC---TCATTTTTTTCTTTTTTATTTTTTTTTGTCAGAAGA------------GTTTGCTTAGCTGGTTTCCCTTTTTACATTGGCTTTTATTCAAAAGATTTTATTATTATA------AGAAGCTCTTTGTTTTTA---------------GGGATTTGCTTA------------------TATTTGTTTTTTTTG------ATTGGGTGTATTTTTACT---------ATT---TTTTATAGTGTTCGTTTA---------------------ATTTTATATGGCTAT------------------------TCTTATTGAATTAAGGGTTATAGTTTTTCTTTTCATGAAGAAAGCTTGAATTTTTTTATT------------CCT---GTT---------------AGACTTTTGTTTTTTAAAGGTTGGTTATTAGGTGGTTTATTC---------------------------------------TATTGATGCTTTCTTTCTAAAAGTGTAGTTTTTTTTTCCTTGTTT---------GATATATTGGTTGGGTTGCTATTAATTAGAGGAGTTTTATTTTTTTATAAG------------------------------------------------------------------------------------TATTTTTTTCTTTTT---TATCGGGCTTTTTTTTATTTTTGTATGATTTCT---------TTTATG---------------CGTTGATTTTCC---------------------------------TCTAGAGGGAGATCCTTTTTT---TTTGAAAAAAAAATATAC------------------CATAAG---TGGGATGGG---------------ATGTGAATGGAGACCTTAGGGGGACAAGGTTCTTAT---GTGTCCTTGTTTTCTTTTTCTAACTTTTTGGATTTGTATAAGAAAATTGGCTTAGGA---------ATGATTATTATTTTTGTCATCTCTATGAGAATTGGTGTTTTTTAT------------------------------------------------------------------------------
>Z392
---------------------------------------------ATTCTCTTTAAGAAAGTTTTCTTTTTTTTGTTT------------------CTTGTTTCTCCTTTGTTTTGGTTT---------------------------AACTTTTTGAGTTTAACTTCT------TTTTAT---AGGGTAGGGCTAAAAAATTTTAAT------------ATTTATTTC------------------GATTCTGTCTGAAATCTTGGATTTCTTAGTTCTCTA---------GATTATCAGTTTTGAGCTTTTGTTAGA------ATAGTGGCATTA---GTAGTCAAAATAGTTTGC---CTGTACTCAGAGTTTTACATTAAA------------------GATTATAATGTTAAAAAGTTTTTTTATATGATAATATCTTTCTTTTTCGTTATG------------------------------GTTGTTTTGAGAATAAGA------GGCTCT------------------------------------------TTCCTTATTTTTATTACAGGTTGAGACGGGTTAGGGGTTACTTCTATTGGTTTAATTATATTTTATCCTAATAAAATTGGAATGTTAAATAGAATTTTAACAATATTTTTCAATCGTTTAGGGGATATT---------------------------------------------------------------------------------------------------------------------------TTATTAATA------------------TTG---------TGTATA---------------------------------GGTCTTTGATTTTCTGCT------CCTTCTTTATTTCTCTTTTTTCCAAGGGATGATTTTTTT---------AGCTTA------------------------------------------------------------------------------------------------------------GTTATTTTAATT---------------------------------------------TTATTTGCT---------------------------------------------------------------------------TGCTCTTTTACAAAAAGTGCTCAATTTCCTGTGTCAAGGTGGTTGCCAGCGGCAATGTCTGCTCCTACCCCTATTTCGGCAATAGTACACTCTTCTACTTTAGTAACGGCAGGGATTTATCTTTTAACTTTT---------TTTTATTCTACTTTTACAATTAATCCT---TCTTTTAACTTA---------ATTCTTTGT------------------TATTGTATTCTTAGGTTT------------------ATTATTGGTGGCTTTTTAGCTTGTTTGGAGGTTGATTACAAAAAA---------ATAGTTGCTTTTTCTACCATAAGCCAGATTAGTTTAGTCATTTTTATACTT---TGCTAT---TTTAGCTTTATTCTAAGGATATCTCACATAATTTATCATGCTATTTTTAAGACCCTTTTATTTTGTTGTGTAGGGGTAGTTTTTAGAAATGTTTTTGGCGATCAGTTA------------------------------AAATCTCAAACTTCTTTAGGCTCAGGAAGATTTCTTAGCTCTTTTCTATTTTTTAGGGTG------------TTCGGTATGACAGGTTTGATATTTTCTAGTTCCTTTTTTTCTAAAGATATTTCTTTAGAA------AAT---ACGCTGTGTGATTCT------------TCTTTTATCTTT------------------TTTTTTTTTTTAATT------TGAGGTAGTTTGTTCACT---------ATT---TTTTATAGGTGTAAGATTTTA------------------AATTCTTTA------------------------------AATTTTAATTTGTCA---AATTATTCTACTTTTTCTTCGAATAATTTTTTTTGTCTGTTC------------------TGG---------------CTTATCTTTTGCTTCTTTTGCTTGTATGTAGGAAATTTTTTT------CTGGAT---------------------------GTGCTTGAA------------------TTAGAAGAA---CCTTTAATTTCATTTGTGGATTTT---TTAATGCTTAATTTT---------CTTATTTATCTAATGATTTTC---------------------------------ATTCGACATTTAAATTTT------------AATTTACCTCTTCTTAGTAGGTTG---------------------------TATTGTGATGTTATA---------TTTATA---------------AAATCTTTTTTT---TATGAGCGTCTTATAGAT---TCTTTTTTG------------TTT------------------------------AGTAGAATAAGTTTTTATTTTTTTTCAGATCGC---------------TTGTTTTTTAAT------------------AAAAACTATTTCTTT---------------------------------TTTCCAGGAGGTTACTTAATACTGAAAACTTTTACTTTTAGTTCTTATTGTATTATTTTTTTAGTCTTGATTCTTGTAATT---------------------------------------------------------------------
>Z382
------------------------------------------------------------------------------------------------------------------ATTATG---------------TCTATTTTTTTCATCTGTGTTTTGATAAGTGGG------GTATAT---AATACAAACTTAAGGATTCAGTGATCTTATATTCCTTCAAAAATAGATAATTTATTTTTAACAGATTTTAATTTTAATATAGACTGACAAGTC---------------------------TTATTTTTTTTGTCC------ATACTTTTTTTT---GTGAGCTCTTTGGTAACT---TTATATAGAGAATACTATATAGAA------------------CATTACAACAACAAAAAGTTTTACTATCTTCTTCTTTTTTTTATGGGTTCTATA------------------------------TTAATTTTATCATTGAGA------GGATCA------------------------------------------ATTATAAATTTAATGATCGGATGGGACGGCTTAGGCATCACCTCTATTTCCTTAATTATGTTTTACCCAAATAAAAATACAATTTACAATTCTCTTCTGACTATGGTTTTTAATCGAATAGGTGATGTC---------------------------------------------------------------------------------------------------------------------------TTATTAATT------------------ATC---------ATTTTT---------------------------------TCTACTTACATTACTATG------CCTCAAGAATTTTTCTTTTTGCATAACTTTAACAATATCTACATT---------------------------------------------------------------------------------------------------------------------TTTTTAATTTTT---------------------------------------------TTA---ATA---------------------------------------------------------------------------TGTTCATTCACTAAAAGAGCTCAATTTCCTCTATCTACTTGACTGCCTGCAGCTATATCAGCTCCTACACCCATTTCAGCGATAGTTCATTCTTCGACTTTAGTCACAGCTGGGGTTTTTTTAAATCAAAAA---------TTATGATACTCTTACAACCACAGTTCT---ACTTTAAACTTT---------TTGTTCTTC------------------ATTAGAGTTACAACATTT------------------ATTTTAGGAGGTTTGATAGCCAATATCGAATCAGATTTGAAAAAG---------TTAGTAGCATTTTCTACCATAAGGCAAATTAGAATGATTATAGTTTTCATT---TCTCTA---GGGGAGATTTTAATTAGAAGGTGTCATACATTGTTTCACGCTTTATTTAAGACTCTTTTGTTTTGCAATTCTGGGTTTTTATTTTTGATCTATTTCTCTGACCAACTT------------------AAA---------TCTAAAATGTCTCTCAATAGAAATCACACTTTATTAAGTTCCCTAGTCCTGGTGAGCCTA------------TATAGAATAACTGGTCTAATTTTCTCATCTTCTTTCTTTAGAAAGGATTTGATTTTAGAA------ATT---TTTATATTTATGGAT------------GAAGAAATTTTT------------------TTTTCATGTATTATC------ATAGGCAGGTTTTTAACA---------CTA---TCTTATTGTGCATCCTTTATA------------------AAAATTACTTTA---AATTATCCTATTCCTTTTAGCATTTCTTCT---------------------------GATAAGAAGTTTAGCTTC---TTCATA------------------ATC---------------TCTTTATTTACAGTAGTTACTTTATCAACAGGTGCTTTAATA------AAAAGT---------------------------CTCTTAGATTTT---------------AAAGTAATA---------ATTTTTTTGTCTAATCAC---ATCTTAATGATTTTA---------AATTTATTATTTACCCTC------------------------------ATTTTAATATACAACTTGAAGATTAAATTGAAACTTATAATCTATATT---------------------------------------TCCAATAGTATTTTT---------CTTATA---------------AAAATTTATTTA---TTCAGAATATACAACAAAATT------TTT------------CAAACATCT---------------------------------ACTCAATTTATAATAACAGATCAT---------------TTTTTTTTC---------------------AAGCCCCACAATTTATTCCAATACTATGAT------------------------------------TTAAATACAAATTTTTTTAACTTCAACAAAAATTTGTTTGTAATTATCCTTATATTAATTTTAATTAAAGCTTTA---------------------------------------------------------
>Z344
---------------------------------------------------------ATTCTTTTTCCGATCTGCTTA---------------------TTAATTAGTTTTCTTATAATA---------------GTTATGTTTAGATATAAAAGAGTA------------------------------GAAATCTTTTACTTTTCAGGTTTTAAAGAAGTGGTTTTT------------------TTAAAAGGTTTCCATTTT------------TTATTC---------GATGCTTCTAGGACTATTTTTAGATTT------ATAGTATTATTA---GTGACTTGTTTGGTATGC---TCTTTCAGAAGGTCTTATATAGAG------------------CGATATAATATTAAAAAATTTTATTTCTTGATGTGTATGTTTTTTTTATCTATG------------------------------GTATTTTTGGTTCATAGA------AGAAAT------------------------------------------TTTTTTACGTTTTTTATCGGTTGAGACGGTTTAGGCTTAACTTCAATCTGTTTAATTATGTTTTATCCTAATAAAATAACTTTATATAATTCCTTTTTGACAATATTTTTTAATCGATTAGGAGACGTT---------------------------------------------------------------------------------------------------------------------------ATTTTCGTA------------------TCC---------TTAATA---------------------------------TGTTTTGTGTTTTTGTTT---TTTCACAGATTTATGTGCCTTTTAAGAATAAATGTAACCTTATTTTTTTTATTT------------------------------------------------------------------------------------------------------------------------------------------------------------------------ATTATAGTT---------------------------------------------------------------------------TGTAGATTTACTAAGAGGGCACAATTTCCTCTTTCTAGGTGGTTACCTGCAGCCATGTCTGCACCAACCCCTATTTCAGCTATAGTTCACTCTTCTACTCTTGTAACGGCAGGAATTTTTTTGGTCCATAAA---------TTTTATCAATACTTTGAAAATAATGGA---ATTATTTATTTT---------TTGTTTATT------------------GTAAGGTTTTTAACCTTT------------------TTATTAGGTGGTTTTATAGCTAATTTAGAATTAGATTTTAAGAAA---------ATTGTAGCTTTCTCTACAATAAGTCAAATTAGTATAATTATATTTTTTTGT---TCTTTG---GGTTATATTTATATTTGCTTAATTCATACAGTATTTCATGCTTTTTTCAAAACATTATTGTTTTGTATTTCAGGAATTCTTTTTGTTTCTTTTTTTAGAGATCAGAGA------------------AAA---------ACACACTTAATGTCTTTTAGGGCTAGAAAAATTTCCCGGTTTTTATTTCTTGTTTCTTGT------------TTTAGTATGAGAGGTTTAATTTTCTCTTCTTCTTTTTTTACTAAAGATTTATTATTAGAG------ATT---TTAAACAATTCCTTT------------AGATCTTTTTAT------------------TTTCTTATATTTCTA------CTAAGAAGAATCTTGACA---------ATA---GGGTACCTTTGTCGCATTATA------------------GACTGTAGC---------AAATTTAGAACTACCTTTTTTCTGAGAACTTTTTATTTTAAAGAGTATTTAAGA---------------------TTGTTT------------------TGG---------------TTATTATTTTGTTTAATTGTAATCAGAGTTGGAGCTTTATTT------AGTTGT---------------------------TTCTGTTTAAGAAGAGTGTACGTT------------------GTAATGAGTTCAATAGATTTG---ATCGCAATTGAAGTT---------TTATTTATTTTGCCTTTAGTT------------------------------------ATTGGTTTGGTTTATTCTAATAAAACTTTCTTAATATTA---------------------------------------ACTATTACTATTAGT---------TTTATG---------------AAAAAATTATTT---TTTTCCATGTGGGGAAAAACCGCATTAAAT------------AGATTAGTT---------------------------------AGACAAGTTCATTTTTCAGACCTC---------------TTATTTTTA---------------------AAAAGTTTTTACATTATGCCATTTGATTTTACA---------CAA---TTAAAATGAAATCCAACTAGAAATTTTATTTTATTT------CTTCTTAGGTTTGCATTAGCATTAATCTTCCTTTAT------------------------------------------------------------------------
>Z343
------------------------------------------------ATTTTAAAAAAGTTTTTTTTTATAACTAGG---------------------ATTTTTTCATTTTTT------------------------------TCTTTTTTTTTTTTATACTCCATTAAAAACTTTTTT---AGATTAAGATCATTATACTTTAAAGGATTTGAAGAAATTGAAAAT------------------TCTCAGAATTTTTCTTTT------------CTTTTA---------GACAATTTTAGCACAATCTTCCTACTA------ATGATTCTACTA---GCTACAAGACTTGTATGC---ATTTTTAGAGAGATTTATATGGAA------------------TTCTACTCCAACAAAAAATTTTATTTTTTAATAGTGAGATTTTTGTTTTCAATA------------------------------TTAATTTTTGTTCATTCT------TCTAAT------------------------------------------TTTTTTTTAATATTTGTGGGTTGAGATGGGCTAGGAATTTCTTCTATTGTGTTAATTATATTTTATCCTAATAAATTTACTCTTTATAATTCTATCCTTACAATGATCTTTAATCGTTTAGGAGATGTT---------------------------------------------------------------------------------------------------------------------------ATTTTTGTT------------------TTA---------TTATTA---------------------------------GGGTGGTCATTATTGCAC------CCTTCAAATTGAGCTTTT------TTGTCGACTTACAGATTTTATTTCTTC---------------------------------------------------------------------------------------------------------------------TTTGTT---------------------------------------------CTCTTGTTG---------------------------------------------------------------------------TGCAGGCTTACCAAAAGAGCTCAATACCCCTTGTCTAGATGGCTTCCTGCAGCGATGTCAGCCCCTACCCCTATCTCGGCTTTAGTGCATTCTTCTACATTGGTTACAGCGGGGGTATTCTTAGTTTTGAAA---------TTTAATCACTATTTAGAATGCTATAAT---ATTTTGTCCTTC---------TTATTCTTG------------------CTTAGATTTTTCAGATTC------------------ATCAGGGGAGGCATCATGGCTTCAAAAGAACTTGATTTGAAAAAA---------ATTATCGCTTTTTCAACTATAAGACAAATTAGAATAATTATAGTTTTTTGT---TCTATA---ATAAAGATCCCTACGGCGCTTCTACACACTATATATCATGCTTTATTTAAAACTCTATTGTTTAGTGTAGCAGGTTTTTATTTTACAAGTTTATTCAATAGGCAATTA------------------AAA---------ATAAAAATATTTTCTAATCAATTTATACTAAAAGCACAAATTTTGCTAACAGTGACCTTG------------TTCAGGATGTCTGGTTTGACATTTAGTTCTTCATTTTGAACAAAAGATTTTGTGTTAGAG------------ATAAATTTAAACCAA------------AATTTAATTCTT------------------TTTTTATGTTTAACA------ATTAGAAGAATTTTTACA---------TTG---TATTATTGTGTCAAAATTTTT------------------GGTATTGTTTTGAGCAATAAATATTTTAAC---------TACTCGATGAAAAATAAGAATTCAGCTTATGGT---------------------GTCTTC------------------TGA---------------TTTTTTTTTTTTTTTTTCACAATAGGTAGAGGTATTTTATTGATGGATACAAAT---------------------------TATATATGTGAGTTAATTTTTATT------------AAAAGTATTGAAGCTTTCATTCTCGCA---ATAACCTTAATAATT---------TTTTTAATTTGTGAAGTTCCT------------------------------------AAAAAC---------AGCATAAAAATTCTTTTAGATTGA---------------------------------------ACGGTCTTTACAGGG---------TACATA---------------AAATTATACGTA---TTTTCTAAAATTGCCGGATATATTAAAATA------------AACACGTCT---------------------------------TTACACGTTTATTTCTCTACTAAT---------------ATATTTTTA---------------------AAAAAATTTTATCTCTTAAACTTTCAACAAACTTTTATAAGGAAAACTTTTAGACTTAACACTGTCATTTTTTTTATTATAGTTTACATTTTATTAATGTACTGATAT------------------------------------------------------------------------------------------
>Z318
------------------------------------------------------------------TTATTGTTCTTT---------------------------------------ACC---------------TCATTTATATTTTTTATACTCTCTTATCTTAAT------CACCCT------TTTTTCTTTGGCCTAAATGGATGGTATAGATTTCCTTTAGAG------------------GAAAAAACTTTGCCAATGTCTTTGAATTTTAATAAT---------GATAGGGTATCCTTATTGTTTGCTCTA------ATAGTCACCTTA---GTGACTAGAGTAGTTTTT---CTTTACTCCGAATTCTACATAGAT------------------TCTTACAAGAATAAGAAATTTATCTTATTTACCTCTCTCTTTTTTTTCTTTATA------------------------------TTTTGGTTATCTTTTAGG------GGAAGA------------------------------------------ATTATGAGTTTTATAATCGGGTGAGATGGGTTAGGTATTTCTTCTCTTTTGTTAATTATGTTTTACCCTAATAAAATTACTCTATTTAATTCTTTTTTAACTTTTTTTTTCAATCGATTGGGAGATATT---------------------------------------------------------------------------------------------------------------------------TTGTTGATT------------------TTG---------TTCCTT---------------------------------TGCTATTATTTAAATCAT------TTGACTATGTTTTTTCAT---------TTGGTTGACCTAAAAGAT---TTTCTT------------------------------------------------------------------------------------------------------------TTCGTTTTTCTA---------------------------------------------TTTTGCAGA---------------------------------------------------------------------------TGTCTCTTAACTAAAAGAGCTCAAATTCCTTTCTCAGCTTGACTCCCTGCTGCTATATCTGCTCCTACACCTATCTCCTCCATAGTTCACTCTTCTACCTTAGTAACAGCTGGGCTCTATGCTTTCCTAAAA---------TTAATTAAATCTTTTAGATTGAGGGGA---TTCTCCTCTTTT---------CTTATTTAT------------------ATGTCTGCCCTAACTTTT------------------TTATTGGGGGGTTTCTTGGGGGTTTTAGAAAAAGATCTAAAAAAA---------ATTGTAGCTTTCTCTACTATGAGTCAGATTAGCATAATTTTGTTCTTCCTA---AGTTCA---ACTCTATGAGCTATAGGGGCTCTCCACATTTTTGGACACGCTCTCTTTAAAACTATTTTGTTTCTAAGGTGTGGTGTCATCTTTATCTACAAAAATAGGGATCAAACT---------------TTAAGC------------AACCTTAGCCCCCTCTCCACCTCCTTCTCATGATCGTTCTTGTTACTATGCAGGCTA------------TACTCTATAAGGGGGGCCCCCTTCTCAACCTCCTTCCACACTAAAGATATTGTCTTGGAA------TAT---TTTCTTGACTCAACT------------TTAACACTATTT------------------TTCTTTTTACTTATT------TTCGGCAGAATTCTTACT---------ATC---TTTTATAGAAGTAAAATTTTT------------------ACTTCTACAGTTTGG------------------------GTC---TCTCCG------AAGCTTTTTTCCTCACTTAAAAATAATCACTTT---TTATTC------------------CTT---------------TTTATAATGTTAGCCTTTTGTGTAGTATCATTAAAAGTTTTA------TTTTGT---------------------------TTTTTTTTGTAC------CCACAG------------AGGTGTATTATTTCGAGTATGGAAATT---TTTACAATCAAC------------TTATTAGTGGTTGGTTCTTTA---------------------ACTTTAAAAGTTTGGCCCCTCGCT---TCT---------------AGGGTTCTC---------------------------------------CCTATAGAAGTATAT---------TTTCTA---------------AAGAATTATTTT---TTTAGTTTAGCTAGGAAA---TTAATCAAT------------AGAGTAAGG---------------------------------AGAAAAGGAACTCTCAGTGATTCT---------------TTCTTTTTT---------------------AAACCTAGA------TTTTTATTCTGTAATTCTAAACTAATACATTTT---CCCATAAACAAT---TCTAAATTTTGGGTCTTCCCCTTTTTA------------ACAGTAAGCCTTTTCTTT---------------------------------------------------------------------------
>Z296
------------------------------------------------------------------------ATCTTT---------------------------TTTTTTTTTCTTTTA---------------TCTTTTTTTTTTTTTTCGAGTTTTCTTAATTTC------AATATT---TCTAATTCTTTCATATATTGTTAT------CTTTTAAAAATATTT------------------TCCTTTAACTTT------------TCCATGTATTTT---------GACAAGGAGTGCTTATCGTTTCTCTTT------ATAGTGTTCTTG---GTTACCTCTATAGTAGTT---CTTTATAGAGAGGTTTATATAGAT------------------TCCTACAATAATAAAAAATTTTTTTTTTTAACTATTTCTTTTTTGTGTTCTATA------------------------------GTAGTCCTATCTATCAGA------GGTACC------------------------------------------ATTATTCCTTTATGCTTAGGGTGGGAAGGGTTGGGAATTTCTTCCCTCCTATTAATTATGTTTTACCCAGGTAAAATTCCTATTTTCAACTCTTTTATAACTTTTTTTTTTAATCGATTAGGTGATTGC---------------------------------------------------------------------------------------------------------------------------TTTATAATT------------------CTT---------TCTTTT---------------------------------TGC---TTTTTATTAAAT------CTCTCGAATCTTTTTTTATCT------TTCTTTGAATCTGGAAGAAACATAACA------------------------------------------------------------------------------------------------------------ATTTTGTTATTA---------------------------------------------ATTTTGTTA---------------------------------------------------------------------------TGTTCTTTTACCAAAAGAGCCCAATTTCCCCTATCCTCTTGGCTCCCTGCGGCTATGTCAGCCCCAACCCCTATTTCTGCCATGGTTCATTCTTCTACCTTGGTAACTGCTGGAATTTATATTATTTTTAAA---------TTTTTTTTTTTTATTCAAGAATCTGGC---TTAGATTTTTTC---------TTGCTATTT------------------TTTTCAGGGATTACCTTG------------------ATTCTAGGGGGTTTACTAGGGGCGGTAGAGTTGGACTTAAAAAAA---------ATTGTAGCTTTTTCAACTATAAGACAAATTAGTATAATTATTTTTTTTTTG---GCATCA---GGGAGTTTATTTTTGTGCATGTCTCATATAATTTTTCATGCTCTTTTTAAGACTCTTTTATTCTGTTCGTGTGGAATATTTTTTGTGATAGTTTATAGTGATCAACTC---------------ACAAAA------------ATCTTCTTTTTAGGGGAGAGAAAATTATTTTTATATTTT---TTTTTTTTAAGAATT------------TTTTGTATAAGAGGATTGCCCTTTTCTTCTTCTTTTTTTTCAAAAGATTTTTTTCTAGAA------TTA---AGAATTGACTCTCAT------------GTAAGATTTTTG------------------TTTTTCACTGTGATT------TTAGGATCTATTTTTACT---------ATA---ATTTATAGAGGAAAAATTTTA------------------AAATTAATTTTTTTA------------------------TCGTATAAAGAAAAT---TTTCCTTCCTTTGTCAATAAGGGAATAATATTT---CTATTA------------------GGG---------------GTTTTATTTTCTATTCTGGCATTAACCTCCCCCCTTTTTATT------GGATTT---------------------------TTTTGATTCAAT------GAAAGG------------CTGCCTATTGTTTCTAATCTAGAAAAT---TTTTTCATTCTGATA---------GCTCTAGCTTTTTCAATTTTA---------------------GTGAATTTAAAACTATCATACAAG------------------TTTATAAATAGA---------------------------------------AGATTGGAATTATTA---------TTTTCT---------------AAATTTTTTCTA---TTTAGAGGGATAGGAAAA---TTAATTCTT------------TTTGATAAA---------------------------------TTTTCTATAAATACAAATGATGTT---------------CTTATTTTC---------------------AAGCCATAT---TTT---------------------------TTCTTAGGGGGGAAGACAAAA---ATTCAC---TTGAAGTCCCCTATTTTCATAATTTTATCTTTTCTATTGTATTATTTATTACTATTT------------------------------------------------------------------
>Xenillus_tegeocranus
------------------------------------------------------------------------------------------ATGGAGGTGGGGTTTTTTTTGGTTTTTTTA---GTTTTTTATTTAGTTTGTTTGAGGGCTTTTTTTTGGAGG---TGGGGGGAG---------GGTTTTGTTGTTGAATTTTCT---TTGTTTGATTTT---------------GTTGATTTTGGGTTTAGC---------------------TTTTCTTTT---------GATTTTTTGTCTTTGGGTTTTTTTTTG------TCAGTTTCTTTT---ATTTCTTCTATGGTGTTT---TTGTATGTAATTTATTATATAGGAGGG---------------CTGGTTGATATGCGACGTTTTTTGTGGTTGGTGTTCTTGTTTGTTTTTTCTATA------------------------------TTTTTGTTGGTTTTTTCT------TGTAAT------------------------------------------TTGTTTGGGTTATTTTTAGGATGGGATGGGTTGGGGCTTATTTCTTTTTGTTTAGTTGTTTTTTATGCTAATTCTAGTAGATTGGAGTCAGGGTTGTTAACTGTTTTTAGCAATCGAGTGGGGGACGTA---------------------------------------------------------------------------------------------------------------------------TTTTTTTTG------------------AGA------AGTTTTTAT------------------------------------TTCTTTTGGGGGGGATTATCTTGAAAATACGAT------------------------------------------------------------------------------------------------------------------------------------------------------TTTTTTTTTGTT---------TTT---------TGTAGTAGTTATTTTTTGATTTTCTTGTTTGGG---------------------------------------------------------------------------GGGGCTATCACCAAAAGGGCTCAAATACCTTATTCTGCTTGGCTACCTGCTGCGATAGCAGCTCCTACTCCGGTGTCTTCTCTTGTTCATTCTTCTACTTTGGTTACTGCTGGTGTTTATGTATTAATTCGT---------TTTAATTATTTGTTCGATTTTATGAGT---TCAATTTTT------------TTTAGAGTT------------------TTTTTTATTTTCACTATG------------------TTAGGGGGGAGGTTGGCTGCTTGTGTTGAGTCTGATTTTAAAAAG---------ATTGTGGCTATGTCTACACTGAGTCAGTTGGGTTTGATGCTTTTTATTCTT---TCTTTG---GGGGGGTGAATTTTGTCTTTTGTTCATATGGTTATTCATGCTTTTTTTAAAAGAATACTTTTTCTTAGGACGGGTTCTTTGATGATACAGAAGATAGGAGAGCAAGAT---------------TTACGT---------GGTTTTGGAGGAGATTACATG---TCTTATAGGGGATTTCTTTACTTTGTTGTAAGGTGT------------TTCTGTCTTATGGGGATACCTTTTTTTATTGGGTTTTATTCTAAAGATTTGATTATTTTT------GGTACCACTGTTTGGGGG---------------GGTTGTTTTTTG------------------TATTTTTTGTTTTTG------TGGGGTTGTGTCTTTACT---------GTT---GTTTATAGAGTTCGTTTGATCAATATTTTTTGTGTATCTTTTTTTAAGGGTGAG------------------------GCTTTT------------------TTTTTATTT---AAAGAGGGCTATTACTTTTTTTTT------------CCT---GTG---------------TTTTTTTTGTTTTTTAAGGGTTGGTTTTTAGGTAATGTTTTT---------------------------------------TGTTGATTTTTTTTGTTTGAGTGTAGCTATGGCCTTTTTACTTTA---------GATTTGCTAAGGGGGTTACTTGTGGTGGCAAGTGGGCTGTTTCTGTTTTTT------------------------------------------------------------------------------------ATTTTCAATTTGTTT---TATTTTTTTGTGTTTTTTTTGGGCTTTGTGTTT---------TTTTTT---------------CAATGGAATAGT---------------------------------GGAAATGGCTTTTCTTTTCTT---TTTAAATTTTTAGGTTTG------------------AATCGG---TTTGAAGGA---------------GAGTGGGCGGAAGTTTTGGGAGGACGAGGTTTCTTT---TACATTTTTAGTTTATTTAGATGGTGGGGGTTTTTTTTT---------AGGTTAGGG------------TTTATTTATTTGTGTTTTTTGTTGTTAGTTGGGGTATATATGTTTTGCTTT---------------------------------------------------------------------
>Walchia_hayashii
------------------------------------------------------------------------------------------------------ATTGTTTATCTTTTATTT---TCTTCTTTTCTTTTCTTTCATTTTTTGTTACTTTCATTTTCTTTTTCTTTT------TCCTCTTTTATATTGGAGGTTGAT---TTTTTTTCTTTTTTT---------TCTTCATCTATTAGTTTGGTT---------------------TTTTCTTTT---------GATTGAATTTCTTTTATTTTTAGTTCT------TTTGTTGTATTT---ATTTCTTCTATTATTATT---ATTTATAGAGGATATTATATAAAGGGA---------------GATTCTTTTTTTATTCGTTTTATTTTTATTTTGGTTTTATTTGTTATTTCTATA------------------------------GTTTTTTTAATTTTTGGA------GGTAAT------------------------------------------TTTTTTATAATTATGATTGGATGAGACGGTTTAGGTTTGGTTTCGTTTTGTTTGGTAATTTATTATTCTGATAAGGATGCTTTAGTTTCTGGTATTTTAACTGTTTTAATAAATCGTGTGGGGGATGGG---------------------------------------------------------------------------------------------------------------------------TTGATTCTT------------------CTT------TCTATTTTT------------------------------------------------------TATTTTAATTTAATGTCTGGT---------------TTTAGTCTTGATTTATTTTTT------------------------------------------------------------------------------------------------------------ATATCTGGTGTAGGGTGTTTTTTT---------------------------------TTATTGTGT---------------------------------------------------------------------------TCTTTTTTAACTAAAAGTGCACAGTTTCCTTTTTCTTCATGACTTCCGGCAGCTATATCTGCTCCTACTCCTATTTCTTCTTTAGTTCATTCTTCAACTTTGGTAACAGCTGGGATTTATCTTTCTATTCGT---------TTCAATTTTATTTTTGTTGGTAGTTTT---TGTAGTTTGCTT---------TTAATGATT------------------TTATCTTTATTAACTATG------------------ATTTTGGGTGGATTTTTAGCCAATTTTGAAATGGACTTTAAAAGG---------ATTGTGGCTATATCTACTTTAAGACAGTTAGGTCTGTTGTTTTTTTTGATT---TCTATT---GGTTTTGTGAAGTTGGCTTTTTTTCATATGGTTTCTCATGCTTTTTTTAAATCTTTGCTTTTTATGGGTACTGGAGGAGTGATT------ATTAATGGTAGACAAGAT---------------TCTCGT---------TTAAAGGGATCATATTTGTTGTTTTCTCCTGTCTTATTTTCTGTTATATTTGTTTCTTTA------------TTTTCTTTATTAGCTGTTCCTTTTAGTGTAGGATTTTATTCTAGGGATTTGGCTTTAGAT------TTTATATTTTGTGGTAATTTA------------ATTTTTTTCATT------------------TATCTTTTTTTTCTA------GTAGGTTGTTTATCAACT---------GTT---TTTTATTCTTTTCGAATTATGTTTTTTGTTTTTTCTTTTGTT------TGTGGT------------------------AAGGGAGTTTTAGAT---------TTAAATTGT---GTTTCTTATTTTCTATATTTTAGTTCTTTACTG---GGG---ATT---------------TTTTTGACTTTATATTGA------------GGGAAATTTGTT---------------------------------------TATACTATAGTATTG---ATGGAAGATTTTGTTTTAATTAGATATCCTTTA---AAAATGATT---GGAGTTATTTTACTTTTTTTAGGTTTA------------TTTTCT---------------------TTTGTTGGTGGTAAAGTA------TTTTCTTTTTTT---------------------ATTAGATTAATGATTTTATTTAAGTATTTT---TTGTTTAAGTTATTTTTC---------TTTGAT---------------TATTACTTTAAG---TTTGATCAGGTTTGAATTGAAGGATTTTTACAAACTAAATTAAATCGAATA---------------------------------------ATTGAT---TTTTCTGTT---------------TATTTTTTTGATTTAGATTTTAAGGTTTTATGGGTT---TCTTTTGTTTCT---------------------------------------------------------------ATTTGGTTTTTTATTTTATTTTTTCTTTCTACAACTACT---------------------------------------------------------------------------
>Vittacus_cannabus_HEN44
---------------------------------------------------------------------------------------------------------------------------------------------------------------------------------------------------------------------------------------------------------------ATT------------GGGTTTTATTTA---------GATAAAAGATGTTTCACTTTTATAGTG------ATAGTAATGATA---GTAACTTCTATAGTTTTA---ATGTATTCTCAATTTTATATAGAT------------------CTATATAACAATAAAAAGTTTTTTTATCTAACTGTTTCTTTTTTAGCTTCTATA------------------------------ATCGTTTTATCTTTTACA------GGATCT------------------------------------------ATAACGATCATAATAATTGGATGAGATGGGTTGGGAATGTCTTCTCTTTTCCTGATTATATTCTATCCCGGAAAGATTCCCTTATTCAATTCTTTTATGACTTTTTTTTACAATCGTCTTGGGGATTGT---------------------------------------------------------------------------------------------------------------------------ATTATAATT------------------CTA---------TCTTTT---------------------------------TGCTCTCTTCTGATTTTC------TCCTTGGACTCTTTTTTCTGTTTACATTTTAGTTCAAATATAGAAATATTTTTTTTTTTACAATCGTCTTGGGGATTGATTATAATTCTATCTTTTTGCTCTCTTCTGATTTTCTCCTTGGACTCTTTTTTCTGTTTACATTTTAGTTCAAATATAGAAATATTTCTAATCTTT---------------------------------------------ATTTTTTTA---------------------------------------------------------------------------TGTTCATTTACCAAAAGAGCTCAGGTTCCAGTTTCCTCCTGGCTACCAGCGGCCATGTCGGCTCCCACCCCTATTTCTGCTATGGTTCATTCCTCCACTCTGGTGACAGCTGGATTATTCCTATTTATTAAA---------TTTTCTTCTTATTTTTATTTCTTGGGC---TTATTAAAGTTT---------TTAACTTTT------------------ATTTCTGCTACTACTTTC------------------ATCTTAGGAGGACTACTGGGAGTGTTGGAGACTGATCTGAAAAAA---------ATCGTTGCTTTCTCTACTATGAGTCAAATTAGGATGGTTATCTTCTTTGTC---AGGGTT---GGGATAATGGCAAGGGGAATGTCCCACATATTTTTTCATGCTCTTTTTAAGACCCTTCTCTTCTGTTCCTGCGGGATCTCTTTCTTATGGGTAATAAGGGATCAGCTT---------------ATAAAG------------AACTTCTCCCATAGAGAAGACAATATCATATTTTTTTTTTTAATATTAGTTAGTGTT------------TACTCAATGAGGGGACTTCTATTTTCTTCTTCTTTCTATAGAAAGGATCTAGTACTTGAG------TCT---TTCTTTTCTTATAAT------------GAAATATTCATG------------------TTCATTTTACTTATT------TTAGGTTCTATGCTTACC---------TTG---TTTTATAGATGTAAAATTTCT------------------TCTTTATGCTTTAGC------------------------TCTTTTAATTCTCTA---TCTTTCAGAAGTATGAAGAAAAGAAACTTTTTC---TTTTTT------------------TCT---------------TTCATTTTTTCCATGGCTACTCTTTTTTCACCTTATTTTTGC------CAGTGG---------------------------TTTATTTTTAAT------ATAAAG------------TTCCCTGTAGTTTCAATGATAGAATTA---CTATTAATCTTATCT---------ATTCTCTCTCTTGGGTTGGTA---------------------GTAAATTTAAATTTAAAAAGAAAA------------------TTTAGATTTCTT---------------------------------------TCATTAGATTTGGGG---------TTCTCT---------------AAATTTTTTATA---TTTGGGATGATTGGAACA---GTTATAAAG------------TTAGATAAA---------------------------------AATTCTTTTCATTTTAGAGATCAA---------------TTGGTATTC---------------------AAACCTAAT---TTA---------------------------TTTTTTAAAAATTTAGAGTCT---TTATTTAATTCCAATTATTTAACCTTGATACTTCTTATCGTTTTGATAGTTTTGATTTTT------------------------------------------------------------------------
>Vitex_agnus-castus_L._S152
---------------------------------------------------ATGAAAAAAAGATTCTTCTTCATTTTT---------------------------ACAGGATTTCTTATT---------------ACTTTTCTACTGGTAAATTTATCTATTTATGTT------TACCTC---TCTAAACCCATATATATAATACCG------ATATTAAAAGACTTC------------------TCCTTAGACTTT------------TCATTACTATTT---------GACAGACAATCTTTTTACTTTATTTTT------ATGGTCTCTATT---GTTACATCTATAGTGGTT---CTCTATTCTGAGTTTTATATAGAG------------------CATTATAATAATAAAAAATTTTTTTTCCTGACTATAGCTTTTTTAAGATCTATG------------------------------ATTTTTTTAGTTTTAGGA------GGAAAT------------------------------------------ATTCTTTTTATTATAGTAGGATGAGATGGATTGGGTCTCTCCTCTATCTTTTTAATCATATTTTATCCTACCAAGACTTCTTTGTCCAACTCAATTCTTACTTTTTTTTTTAATCGTTTAGGGGATTGC---------------------------------------------------------------------------------------------------------------------------GTTATAATT------------------GTT---------ACAATG---------------------------------TGT---CTAATTTTTATA------AATTCCTCTTCTATTTCTTCT------TTTTTACAAAAAGAAGAAATCTTCTTT------------------------------------------------------------------------------------------------------------ATTCTGCTAGGG---------------------------------------------CTTACTGTA---------------------------------------------------------------------------TGCTCTTTTACTAAAAGAGCTCAGTTTCCTGTTTCTTCGTGGCTACCTGCTGCTATATCAGCCCCCACACCTATTTCGGCTATGGTCCATTCTTCTACTTTAGTAACAGCAGGGGTTTTTTTAATTTATAAA---------TTTCATTTTTTTCTTTATGATGAAGGT---ATAAGATTTATA---------TTACTTTAT------------------GTGTTTGTCACAACTTTC------------------CTGTTAGGAGGATTAATAGGGGGGAGGGAAATAGACTTTAAAAAA---------GTAGTTGCTTTCTCTACCATAAGTCAGATTAGTATGGTTTTAATTTTCTGT---TCCATA---GGATTGCTCTATCTTTCTATTACCCATATAATTTATCACGCATTTTTTAAAACTATATTGTTTTGTTGTTGTGGTATCTCTTTTATATGAATTTTCAGTGATCAATTA---------------ATAAAA------------TCTTTTAATATGCAAAAAAACTATATATTTATTTATTTTTTAATTTTCGTTAGACTT------------TATTGTATGAGAGGGTTGCCATATTCAGCTTCTTTTTATTCTAAACATGTATTTATAGAG------TGG---GCTTTAGAAGGATTT------------GATGGTCCATTA------------------TTTGTTTCTTCTATG------TTGGGATCTTTATTAACT---------ATT---AAGTATAGAAAAAAGGTTTTT------------------TCTGTGGCTCTTAAA------------------------AGGTTCCAACCTCAA---TCTCCTTCTTTCAACAAGAAAAAAAGATATTTC---GGGTTT------------------ATA---------------ATTTTTTTTATTTTTTTAACTTTTTTTTCCCCTTTCTTGGTT------TACCTC---------------------------TTCTTACCTTGC------GAATTT------------TTACCATTAGTTAATGATTCAGATCTTGGATTTATAAGAATTATA---------GTGTTTCTATTTTTTTTCGTA---------------------GAGTTCTCTTTT---CCCCATGGG------------------TTTTCCTTCTTT---------------------------------------ACAGCTGATTTATTT---------TTTTCT---------------AAGACTTTCATG---TTTAGGTTTTATGGAAAA---CTTTTCTGA------------AAAGACAGA---------------------------------TTATCTCTTAGTTTTAATGATCAT---------------ATAATTTTT---------------------AAACCTAAA---ACT---------------------------TTTTTTAACCTTAAAAAATCC---CTGAAA---AAAAAATCCGGATCTGTCATGATATTTATTTTTTTCTTATATTTATACTGAAAAGTATTTTAT------------------------------------------------------------
>Vasates_sp.nov._Z327
------------------------------------------ATAATTTTGAGAAGATCCACTTTTTTTTTTCTCCTT---------------------------TTATCTACAGTTTTT---------------CTCTCTTTTACCTTTTTAATTTCTAGATGAGTT------AATCTT---AGGCCTGTTTCTTTATTTAGGGGA------GAGTTTTCC------------------------------------CCTCTTTCCCTAGGTAGTTTAATA---------GACCACAAAATACTCTGTTTTCTGGTA------ATAATTTTTTTT---GTTACGACTTTAGTGAGC---TTGTACGGAGAGTTTTATATGGAG------------------CATTACAATAACTTTAAATTTTTTTCACTAATAGTTTCCTTTTTTTTAAGGATA------------------------------ACTTTTCTGGTGATGAGA------GGGTCA------------------------------------------TTTCTAACCTTCGTTACTTTTTGGGATTACTTGGGGGTCACCTCTCTTTGCCTAATTATATTCTACCCTAATAAAACTACTTCTTATAATTCTTTTATAACCTCTTTTTTTAACCGCCTAGGCGATGTA---------------------------------------------------------------------------------------------------------------------------GGTCTCGTT---------------------------------TTT---------------------------------TGCTTCTGTTTTTTATTA------CACCACCCAGTGCTATAC---------CTAGGGCTTAGAGTTTTTCATCCTTTT------------------------------------------------------------------------------------------------------------ATTTTTGTTGTT---------------------------------------------TTATTGCTT---------------------------------------------------------------------------TGCTCTTTTACTAAAAGGGCCCAGTTTCCCTTATCTAGATGGCTCCCCGCCGCTATATCAGCTCCCACCCCTATCTCTGCCATAGTTCACTCTTCAACCTTAGTTACCGCAGGTGTGCTGATTTACCAAAAA---------TTTGAGAATTATATAATTTATTTTAAT---TTTTATGTATTT---------ATTTTATGT------------------GCGGGAGTTTTAACCTTT------------------ATATTAGGAGGTTTGATAGCCAATTATGAGTCTGATTTTAAAAAA---------ATTGTAGCTTTTTCCACTATAAGACAAATTAGAATAATCGTAATCTTTTGT---GGATTT---CTACTTTTTTCTCTTAGTCTATCTCATATATTTTTTCATGCTCTCTTTAAAACCCTGTTGTTTTGTTCTGCTGGCTTATATCTAGTGTACGTTTTTAGGGCTCAGAAT---------------TCCCAC------------ATTCTTTTTTCTAAAAAGTTGTCCAGCATTCTTCTAGTTCTTATGCTGTTTAGAGTG------------TTTAGAATGACAGGATTTACGTTTTCTTCTTCCTTTTTCACTAAAGATTTAATGTTGGAA------ATC---TTCCTTCAATATGGT------------TCATTTAACTTT------------------TTGGTTCTG---CTT------TTAGGAAGAATTTTAACT---------ATT---CTTTACAGAGCCAAAATCTTT------------------CAATTTTTAACATCG------------------------TTCAGGAGAAGG------TTGCCCATTTTTGTGGGGAAAAAAATTTTCAGT---AGGATT------------------ATA---------------TTTTTTTTTAGACTAATCACCTTAATCATTGGATTCACAGTC---------------------------------------------TTTGAT------TTTTTTAATATAAGGGTAAACCCCGTAGTAGGCCAGGGGGAGGTA---GTACTTTTAACTCTA---------GTTTTAATAACGGCGCTATTA---------------------TTGAGGGTTCCAAGATCTAATATC------------------ATGAGGTACCTT---------------------------------------ACTTTGGATATTCTC---------TCGATG---------------AAAAGTTCAACC---TTTAGAACATTGAGGATG---CTTAAATGG------------GAGTCTTAT---------------------------------CTCTCCTTTCATTCTTTAGACCAT---------------CTATTTTTA---------------------AAGCCTCCT---TTAGTCGGAGGGGGGAAA------------------------------------GTCACATTTACTTTAAACAAATTAGTT------------------TTTTTTTGAGTTAGTGTATTTCTCGTATTAAATTGATTATCCCTT------------------------------------------
>Trombiculidae_sp4.
---------------------------------------------------------------------------------------------------------------------------------------------------------------------ATGGGAGGA------GAAGGAGTTTTGGTTGTTTTTGAT---TTTTGCTCTTTGGGA---------AGATTTAGGTTTGATTTCACT---------------------TTTTTATTT---------GATTGGATTTCTAGTTCTTTTTGTAGT------TTTGTTTTATTT---ATTTCTTTAATAGTTATT---TTTTACAGAAGTTATTATATGGGAGGA---------------GATTTATTTATGGCACGGTTTATTTTGATTTTAGTTTTATTCGTACTTTCTATA------------------------------ATCTTTTTAATTTTTAGT------GTTAGA------------------------------------------GTGTTTTCCGTAATAGTCGGTTGAGATGGATTGGGGATTGTGTCTTTTTGTTTGGTAATTTATTACTCTGATAAAAGTGCTTTGGTATCTGGATTAGTAACTATTTACACAAATCGTTTAGGAGACATC---------------------------------------------------------------------------------------------------------------------------TTTATAATT------------------ATT------TCTATCTAT------------------------------------TTTTCATCTTTTTTTGGTGGATGATTTATTTTTTTTGAT---------------GTTTGGGGAGATTCTTTTATT------------------------------------------------------------------------------------------------------------TTT---TCTGTT---------TTT---------------------------------CTTCTTTTG---------------------------------------------------------------------------GCGTCTCTTACTAAAAGTGCTCAATACCCCTTTTCATCTTGGCTTCCCGCCGCTATATCCGCCCCAACCCCAATTTCTTCCCTGGTTCATTCTTCTACTTTAGTAACTGCTGGAGTTTACTTAGTTATCCGT---------TTTAATTTTATTTTATCTTATTGATTA---ATTTCTTCACTC---------ATCTCCATT------------------CTTTCTAGACTTACTATA------------------CTGCTCGCTGGAATTTCTGCTCTTATAGAGGTTGACTTAAGGAAA---------GTTGTCGCCATATCTACTCTTAGCCAATTAGGTCTTATATTTTTTATTCTC---TCGTTG---GGCGAATGAAAGTACTCTTTTTATCACTTATTGGTTCACGCTCTTTTTAAATCTTTAATATTTTTGAGTTGTGGGGGTTATATCTGGGGATTTGGAGGAGATCAGGAT---------------TTTCGG---------GTAAAGGGAGGCTCTATTCATTCATTCCCTCTGTTTAGCATATGTATGACTTTCTCTTCA------------TTGGGGTTGATAGGATTCCCTTTTTTGGCTGGATTTTACTCTAAAGACGCAGTTTTAGAT------TTGATTGCTTATGATTCCTTT------------TATTTTTTATCT------------------TATGTCATCTTTATC------GCTGGATGTTTATTTACT---------GTT---TTTTATTCCATTCGGCTACTACATGTATCTCTTGGTGGAATC---TTTCTATCT------------------------TCTTCTTTTGTTAAT---------TTCTTTTCT---TCCAAACCCTCTTTAGTG------------------TCT---TTA---------------ATAGGATTGGGTGTTTGAATTTTATTTATTGGATCTTTCATA---------------------------------------AGTTTTGGAGTATTG---GAAGAAAGCTTCCTATTTTTCCCTCTCATCTTA---AAAACTATA---GGAGTATTAATTTTTTTCTGTGGTTTATTAATCTCCCCCATC------------------------------------------------------TTTTTTAATTCCTTTGTTTTTAAAACTCTGTCTTATTAT------TTTTACAGTTTT------TTGGGACTCATATTT------------------------------------TTAAGA------------AATCAAGTTTTTTCGAATAGTGGGATAAATTTTAAATTAGTG---------------------------------------TTAATT---AGCGATTAT---------------ACATGACTAGAGAAATTA---------------------GAAGTAAGAAATTTATCTTATTTATTTGTATCACTGGGAAACTTAATTATTAAAATAGACTTAAAGAATTACCTTATTTGGTTATTTCTATTTGTT---------ATTTGGTTAATGGTTAGTTTCATAGTTATATACGTT------------------------------------------------
>Trisetacus_ehmanni_Z341
---------------------------------------------------------------------------------------------------------------------ATACTAATTACTATATTAATTATAATATCTTCTAATTTC------------AACAAA------TCCTCAATTTCTATAAAAGTAAAT---ATAATAAAG---------------GAAACAGAAATAAATATTTCT---------------------TTTTTAAAA---------AGAGAAATTAGAATTATACTATCAGTA------ACAGTATTAATA---GTTACTTTAATTATTATA---TTTTACAGAACATTCTACATAGAATTT---------------TACAAC---AAAAAAAAATTTAACATCCTAACCATCTCATTTTTTATATCTATA------------------------------TCTGTATTGTCCTTCAGA------CAAGAC------------------------------------------TTTAACTCAACTATAATTGGATGAGACGGGTTAGGAATTTCTTCAATTTGTTTAATCATAATATATCAAAGAAAATACACCGTTATAAACAGTCTAATCACAATAGCATTCAATCGTTTAGGGGACGTA---------------------------------------------------------------------------------------------------------------------------TTAATTATA------------------GCA------GGGTTAATT------------------------------------ATAACTTCTTTAAACTTA------------AGATCTTTATCATTCCCCCTAACAGACAAAATTACAAACTCAACT------------------------------------------------------------------------------------------------------------TCAATTATT------------------------------------------------TTAATAATA---------------------------------------------------------------------------GCTAGAATAACCAAAAGAGCTCAATTTCCTCTATCTACTTGACTACCAGCTGCCATAGCAGCTCCAACACCAATTTCAGCCATAGTTCACTCATCTACCCTTGTAACAGCAATCGGAAGAGCAATAATAAAA---------ATACAAGAAATTATATCTGTAAACAAT---CTT---------------------------------------------ATAAATCATATATCAATGGGGGGGGGGGGGGGGGGGGGGGGGGGGGGGGGGGCAACTATTTACGTCTCAGATTTAAAAAAA---------GTAATTGCATTTTCTACAATAAGACACATTAGCACTATAATATTTATAATT---AGTAAA---AGAATAATAAATATAGCTATAGTTCATATAATTTCTCACGCTATATTTAAAACCTCTATTTTCATAATAGCAGGAATAACATTCATTTCTTCTTTTGGGAATCAAAAT---------------TTAAAC---------TTCTTAAGAAAA---ATAAAAAATCCTAACATTCAAGACGTATTTACAAAAATTAGATTA------------ACTAGACTAACAGGAATCCCATTCACATCCTCATTTTACTCTAAAGATTTTTTTTTAGAA------ATAATGATATATAAATCA---AAC---------TCTTCTAATTCA------------------GTATTTATCCTATGC------TCATCAACAATTTTAACT---------ATA---TTGTATTCAACAAAAATTATTAAAACTATTACAGAAAAATCAAACTTTTCAAAG------------------------TCTTGTATATTAAAAATAAATTCATTAAAATCA---------------------------------------------TCA---------------AGAATAATAACCATTATAAGTATAATTGGAAGATCTGCAGCT---------------------------------------ATTATCATAATACCAATAAAATCTAGCCCTATTATTGAA---------------AAAATAGAATTAATATTA---ATACCAATATCAATGATTATGTCATTATTT------------------------------------------------------------------------------------ATAATAAAACCCAATAGAAAAAATTTAATAGTAATTATATCAATAATAATA---------ATAAAA---------------AAATCTATAACT---------------------------------ACAGAAAAATTGAACAACTTAATTAAATTTTCCAAGTCTATAAACAGAAGAGACTTTTTTATAATA---CAAAACAAA---------------TCATGAAAAATTAAA---------------ATATTT---------------------------------------------------TATAAAAAATTTAGAAATAGATTCTTTTTATTTAAGTTATCTATAATAATAATTTCAATTATTTCTATTTTTATAATGTCATCTACAATCATAAAAATTAAT---------------------------------------
>Trimeroptes_luanchuanensis_Z322
---------------------------------------------ATTATTTTTAAAAAAATTTTTGTTTTTTATTTT------------------------------TCTGTTTTTTTT---------------AATTTTTTTTTTTTTTTAATTTTTAGTGAATCT------TTTTTT---TTTTTT---TTTGATTATTTTAATTTTATATCTGACTATTTTTCT------------------AATTATAATTTTATTTTT------------TTTTTT---------GATTTTAGGTCTTTTCTTTTTATAAGT------ATAGTGACTTTA---GTTACTTCTTTAGTACTT---TTGTATAGAGAAGTTTATATGGAG------------------CATTATAATAATAAGAAATTTTTTTTTCTTTTAAATATGTTTTTTTTTAGTATA------------------------------GCTACCATATGTTTAAGG------GGTTCT------------------------------------------TTTATTATATTGATAATTGGGTGGGATGGTTTAGGATTGACTTCTATTTGTTTAATTATATTTTATCCAAATAAGAATACTTTATATAATTCTATTTTGACTATATTTCATAATCGTATAAGGGATGTT---------------------------------------------------------------------------------------------------------------------------TTTTTAATT------------------TTC---------TGTATG---------------------------------GGTTTTTATTTTTTAAAT------TATAGATATTTTTTTTTTTTT---TTA---GAACAAAAT---------TTATAT------------------------------------------------------------------------------------------------------------TTATTTTTTTTT---------------------------------------------TTTATTTTT---------------------------------------------------------------------------TGTGGTTTTGTTAAAAGAGCTCAATTCCCCTTTTCTAGTTGACTTCCTGCCGCCATGTCAGCTCCCACACCTATTTCTGCTATAGTACATTCTTCTACATTAGTAACAGCTGGTATTTTTTTATTTTCAACT---------TTGATTTTTTATTTTTTTGACATAGGT---TTGAATTTTGTT---------ATTATATTT------------------TTTGGATTTTTTACTTTT------------------TTTTTAGGGGGAATTTTGGCTTGTATTGAGTTGGATTTAAAAAAA---------ATAATTGCCTTTTCTACTATAAGTCAAATTAGAATAATTTTAATTTTTTGT---AGTTTA---AATTATTTAAATATTATGTTTTTACATATGTTTTACCATGCTCTTTTTAAAACACTCCTTTTTTGTTGTTCTGGTATTTTTTTTATTTATTATTTTAGTGACCAATTC---------------GGATTT---------TTTTTTAAATCTGCT---TTGGATTTTAAATTTTTATCTTTTTTTTTCTTTTTAAGAGTT------------TTTTCTATAAGAGGTTTATTTTTTTCTTCTTCTTTTTTTTCTAAAGATTTAATTTTAGAA------GTT------TTTTGTTCTAAT------------TCTTCTTTTTTT------TTT---------TTTTTTTTCCTAATT------TTTGGTAGTGGTTTTACT---------CTT---TTTTATTGTTCTAAACTCTTG------------------TCAGTTATTTTAAGT------------------------AAAAGAGTAGTCAAA---AGTTCCATT---GTTCATAAAAAATTTTTTTTT---TTTCTT------------------TTT---------------TTCTTTTTTTCTTTTTTTTCTATGTTTATAGGTGTTTTATTA------AAGTTT---------------------------TTTTTTTTT------------------TATGATTTGTTTCCTTTAATATCTTCTTTTGAT------TATTTATTTTTT------------ATT------------TTATTC---------------------TTTTTTTTTTTTATTTTTAACAAATTTATT------------TTTAATTCATTGTTTTTT------TATGATATATCC------------------TTAAAAGTTTTT---------TATATG---------------AAAAGTTATATT---TACTCTTTTTTTAAAGAT---------TTT---------------------------------------------GATTTTTTTAAAAATTTTCTTTTTAATGATCAT---------------TTTATGTTT---------------------AAGTTTTATTATTTTTTACCT------------------------ATTACAAAT---TATAGTAGTTTCTTTAGTTTTTTTTAT------GGCTATCATTTTTTA---TTTTGATTT---TTTATTTTTTTAATT---------------------------------------------------------------
>Trematuridae_sp.
------------------------------------------------------------------------------------------------------------------------------------------------ATTTTTAATTTTTTTTCTTTTTTT---------------------------------------------------------------ATTATGGAGGGTAATATATAT---------------------ATATTTATT---------GATTGAATTAGCGTACTATTTTCTAGA------GTAGTAATATTT---ATTTCAGGCTGTGTAATT---TTTTATAGAAATTCTTATATGTCAGAG---------------GATAAAAACAAAGTAGGATTTTGTTTTTTAATTTTATTATTTGTTTTTAGAATA------------------------------ATCTTAATAATTTTTATA------CCTAAC------------------------------------------GTTTGAACAATTATATTAGGTTGGGATGGGTTAGGAATGGTTTCATATTGTTTGGTTATTTTTTATCAAAGAGAGAGTTCTAGAAACGCCGGAATAATTACTGTTTTAAGCAATCGTATTGGGGATGTG---------------------------------------------------------------------------------------------------------------------------GGCATTTTA------------------ATG------GCAATGGTT------------------------------------TTTATAGTTAGTTTTGGTGGCTGAACTATTTATTCTTATGTAAGT---------AGAAAT---TTATTATTATTA------------------------------------------------------------------------------------------------------------TTAGTGGGCTTT---------ATG---------------------------------GTGATTATA---------------------------------------------------------------------------GGGGCTATTACTAAGAGAGCTCAAATTCCCTTTAGTGCGTGATTACCTGCTGCAATAGCAGCTCCAACACCCGTGTCTGCCTTAGTCCATTCTTCTACTTTGGTTACTGCAGGTGTTTATTTAATAATCCGG---------TTTGGAAAAATATTTAATGGAGGATTA---TTTAGAAATATT---------TTAATATAT------------------TTATCTATTATAACTATG------------------ATTTTAGCTGGACTAGGTGCTTTATTGGAGACGGACATAAAAAAA---------ATTATTGCCTTATCAACTTTAAGACAACTAGGTGTAATAATAATAACGTTG---TCTGTG---GGTTTATATTACGTTTCTTTTTTTCACCTTTTAACACACGCAATATTTAAAGCTATATTATTTTTGTGTGCTGGGATTATTATTCATGGAATAGGGGGAAATCAAGAT---------------GTACGT---------TTTATGGGGGAATTTAGAAAAACAAGCCCTTATATTATAATAATATTATTAGTGGGCAGT------------TTTTCTTTAATAGGTTTTCCGTTTTTAAGTGGGTTTTACTCTAAGGACTGCTTATTAGAA------TATTTTTATATAAATAACAGC------------AGTTGGGTGTAT------------------ATAACTTTTGTTATT------TTAGCCACTATGTTAACT---------TCT---TTATATTCTTTACGTTTAATTTTTTATTTATGTGGGGTGGGGGGAATAAATCTT------------------------AGAAGA------------------TATAATTAT---AATGAAAATTTTTATATAAACTAT------------CCT---ATT---------------TTTTTTATGGGTTGTATTGTAATTTTTATAGGAAGAATATTC---------------------------------------TCATGAATGATTTTTAGAAATTTAATTTCAATTAATTTATTATTTGAAGTG---AAGGCGTTA---AATTTATTTTTGGTGATTTTTGGTTTAGGCAGATTTGTT---------------------------------------------------TTTATTAATATATAT------ATATGA------AATGGGTTTTATTTGGGGGTATGATCATTT---TTTTTAGGAGGTATATGA---------TTTTTA---------------CCTAAAATTAGT---------AGCCAGTATTTTTTAATAAATATTAAAAGTTTTCGTATATATCAG---------------------------------------ATATTT---CTAGATCAG---------------GGATGATTTGAGGTTTATGGTGGACAAGGAGTTTCT---AGAGAATTGGAGCAAAAG---------AGTTTTTATATAATAGAAATGGGGGCGGGCTTGAAGTTTTATTTTTTTATTTTTTTATTTATTGTTTTTATTTTTATTATGGTGTTTTCTTATAGTTTAATAAAAAAA------------------------------------------------------
>Tityus_serrulatus
---------------------------------------------------------------------------------------ATAAATTTCAAAATCTGAAGAAAAACTTTACTA---ATTACAAGATTATTTTCCTTTTTAATTAGACATAAAATAATTCAAGACAAT------ATTTCAATCATTTTTTCTTTTTCA---TTCTCTTCCATTATT---------TCCACCAATATAGAAATAATT---------------------ATTATTCTA---------GATTACATCTCATTACTTTTCCTTTCA------ACAGTCTTACTT---ATTTCAAGAATAGTAATT---TGATTCTCCATAGAATATATAGAAGAA---------------GATCCTAGACCAAATCGTTTCCTCATTCTAGTCTTACTATTCATTTTTTCCATA------------------------------CTTATATTAATTTTAAGT------CCTAAT------------------------------------------TTAATAAGTATTTTACTAGGTTGAGATGGTTTAGGATTAATTTCATATTGTCTAGTAATTTATTATCAAAACCCACGATCTTTTAATGCAGGAATAATTACAGTTTTATCCAATCGAATCGGAGATGTA---------------------------------------------------------------------------------------------------------------------------TTTATTCTC------------------TCC------GCGATTGGA------------------------------------TTATCCTTAAATTTTGGCTCATGAAATATTTTATCTATAAACTTATTA---------------AGAAAAGATATA------------------------------------------------------------------------------------------------------------ATTCCTCTATTT---------TTA---------------------------------ATTATAATT---------------------------------------------------------------------------GCTGCTATAACAAAAAGAGCCCAAATTCCATTCTCTGCTTGATTACCAGAAGCTATAGCAGCCCCTACACCCGTGTCTGCTCTAGTCCATTCTTCTACATTAGTTACAGCAGGAGTATTTTTAATAATTCGA---------TTTCACAATACTTTA---TCCTCAAAA---CTTTCCACTTTC---------CTTTTAATT------------------TCATCCACAATAACAATA------------------CTAATAGCAGGGTTATCTGCCACCTTAGAAATAGACTTAAAAAAA---------ATTATTGCACTTTCAACCCTAAGCCAACTCGCTATCATAATAACAGCCCTT---TCTTTA---AATATATGAAAATTAGCTTATTTTCATATATTAACCCATGCCCTATTTAAAGCATTAATATTTCTTTGTGCTGGATTCGTAATTCACTCAACAATAAATAATCAAGAC---------------ATACGC---------AAAATTAAAATTCCACTTTTTCCCTCTCCTATCATCAGAATAGCTATAATAACAGCCTCA------------ATTACTCTAATAGGCCTCCCTTTTTCCTCTGCTTTTTATTCTAAAGACATAATCCTAGAA------AACACTTTCATAGAACCTCTA------------AATTCACAACTT------------------TTATTTTTACTAATT------ATTTCATTTACCTTCACA---------ATC---ATATATTCTTTCCGATTAACTTTTACCATCTTCTGATCAAGAGAACAAGGAAAT------------------------AAAAAT------------------TCTTTTTTA---AAAGAAACAAAAATAATATACTCA------------CCT---ATT---------------CTAACCCTAACCATCTTTTCAATTCTAGCTGGAGCCTCACTA---------------------------------------AGATGAATTTTTATAGATACACCTTTATATTCCCCATTACCCTTACAACTT---AAAATCATG---AGAAATAACATTATTATTATAGGATTATTATTAACAATT---------------------------------------------------TGCCTATGAATTTTAATTAAATCA---------AATTCTCTATCAACTAACATAACCATTAAT---TACATAATAAATATATGA---------TTCTTA---------------TCAAAAATTACA---------TCCCCCCCAATTCTAAAACTT---CTAAAACCTTTGGAAAAAAGA---------------------------------------AAGGTT---TTAGAAAGA---------------GGATGAAATGAAACTAGAGGACCTCAAGGACTTCAT---AATATTATCAAATTAAATTCCTCTTACCCT---------------ATTATAACAAAAGAAAGA---AGAATTTTACTAATTACAGCTTCTATTCTTACCTCCTTTATATTTTTATCTTTT---------------------------------------------------------------------
>Tetra_suspensae_SD22
------------------------------------------------ATTCTCTCTAAATCTTTTTGGTTTATTTTT---------------------------ACAAGTTTTCTTCTT---------------TTTAATATTTCTTTTTTATGTTGGCAAATAAAT------GCTAGA------GGTTCACTCTTTTTTTTCTCCTCAATT------------AAA------------------GACATGTTTCCTTGAATAGAAATTTGTCCTACCTTA---------GATAAAGTCTGTCTGATTTTTATAATT------ATAGTGAGGTTA---GTGACTTCTCTTGTGTCT---CTTTATTCCGAAGTTTATATAGAT------------------TCTTATAATAATAAAAAGTTCTTTTTTTTAATATTTCTTTTTTTAAGCTTTATA------------------------------GTAATACTTTCTATAGGG------GGGGAT------------------------------------------CTGTTGATATTTATATTAGGGTGAGACGGCTTAGGAGTTTCTTCTTTATTTTTAATTATATTTTATCCTAACAAAGTTACTTTATACAATTCCTTTTTGACTGTTTTTTTTAATCGTTTAGGAGATCTT---------------------------------------------------------------------------------------------------------------------------TTTCTGATC------------------TCA---------TTCTTC---------------------------------TGTACAATTTTTTTTGGC------TATAGAAATTTCTTTTTT---------CTTTTTAGGGATATAAGT---TTCTTA------------------------------------------------------------------------------------------------------------TCTTTATTTTTT---------------------------------------------CTTTTTTTT---------------------------------------------------------------------------TGTCTATTAACAAAGAGGGCCCAAATTCCATTCTCTAGGTGACTCCCAGCAGCTATGTCCGCCCCCACTCCTATTTCAGCTATGGTTCATTCTTCTACTTTGGTAACAGCTGGTATTTTAGTGTTTTTTAAA---------AGTTATTCACTCTTTTTGTATAGTTTT---TTTCTCTCTTTT---------CTATCTTTA------------------TTCTGTCTCCTTACCTTC------------------CTTTTGGGGGGTTTTTTAGCTAACGTGGAAAAAGATCTAAAAAAG---------GTTGTTGCTTTTTCTACAATAAGTCAAATTAGAATGATCTTAGTTTTCCTA---AGTAGG---GCTCTTTTTCTTATTTCCCTTAGCCATACCCTTTGTCATGCTCTTTTTAAGACTCTATTATTTTGTGGTTGTGGGGTAATCTTCATATGAAGATTTAGAGACCAAATA---------------AAAATT------------TTTTTTTGTGGGGGTAAAGTTCATACCCCTATTGTGTTCCTTCTAACCTTAAGTATT------------TATTCTATAAGAGGACTTTCCTTTTCTAGCGCTTTTTCAACTAAAGATTTTGTTTTAGAA------AAA---TCTTTGAGAGAGATA------------GAAAGATCTATT------------------TTCTTAATTCTTTTT------ATTGGAAGGGTTTTTACA---------CTT---TCTTACAGGAGAATTATTTAT------------------ACTAGGATAAGGGAA------------------------ATTTTTATTACATCT---AATTCTTTAAGATCTAATAAGTATTTTAATTTT---TCTTTT------------------TTC---------------TGTTTTTTTTCTATTTTAAGGGTATCTTTTTTAAAAATTTTT------TCTATG---------------------------CTCATTTTAGAT------AACTTT------------AGTGTATTTATACCAGTTAGTTTCACA---ATATCCCTAAGGGTT---------TTACTTTTTCTTTTTATGTTT---------------------TTTATCTTATTCAAATCTAAAAAA---TTT------------TATCTTTATACA---------------------------------------AACGGTAGAGTCTTT---------TACATA---------------AAAGATATTTTT---TTCTCTATTTTTTCCTCT---CCTTTAGAG------------AAAAAGATT---------------------------------TTAACTTTTATTTCTACCGATCAA---------------TATTTTTTT---------------------AAGCCTAGA---AGACTAAATTACTTAAAT------------TTTCTT---AAAATTGGTACA---TATAAAAATCTATTCTTTTTTATTTAT------------ATGATTTTTTTCTTTGCTCTTCTATTT------------------------------------------------------------------
>Tetraspinus_sp._HEN26
---------------------------------------------ATTATATTTAGTAAAGTCTTTTTTTTTATTTTC------------------------------TTTACTTTTTTT---------------CTTAGTTCTTTTTTATTT---------TTAAGT------ATTAAT------AGATTTTTTAGCCTTAGAGGTGTTTTCACTTTTTCTTTTGAA------------------GAGAAAATTTTACCTTTTTTTCTTAGGGTTTCTTTT---------GATTTTGTTTCTTTGTTTTTTCTGTTG------ATAGTTTCTTTA---GTTACATCTTTAGTTTTT---CTTTACTCGGAAGTTTATATAGAA------------------CATTATAATAATAAAAAATTCTTTTACTTAACTCTCTTATTTTTTTCTTTTATG------------------------------AGAATTTTAGCTTTAAGA------GGAAGG------------------------------------------GTGATGAATATCTTGATCGGTTGGGATGGATTGGGTATTTCTTCCTTATTTTTAATTATGTTTTATCCTAATAAAATTACTTATTTCAATTCTTTTTTAACTTTTTTTTTTAATCGTCTGGGAGATATT---------------------------------------------------------------------------------------------------------------------------TTATTTTTA------------------ATT---------TTTTTT---------------------------------CTTAGGTATTTAAGATAT------TATTCTATGTATATAAGA---------TATAATATTATAGATAAT---TATTAT------------------------------------------------------------------------------------------------------------ATAATTTTACTT---------------------------------------------TTTTTTTTC---------------------------------------------------------------------------TGTCTCATAACTAAAAGGGCTCAATTTCCATTTTCTTCTTGGCTTCCTGCTGCTATGTCTGCCCCTACCCCTATTTCAGCGATAGTTCATTCTTCTACCTTAGTCACAGCAGGGATTCTTATTTTTCTAAAA---------ATATATGATTTCTTTTTATCTTTTTCT---ATTTTTTCTCTT---------CTTTTGGTG------------------CTAAGTATAACTACTTTT------------------TTGTTAGGTGGAGTTTTGGGAATTTTAGAGTTTGATTTGAAAAAA---------ATTGTTGCTTTCTCCACTATGAGACAAATTAGGATGATTTTATTTCTTCTC---TCGGTT---GGATTTTATACTTTAACTGTTCTTCACACTTTAGGTCATGCTCTTTTTAAAACTTTATTATTTTGTTCTTGTGGAATTTTATTTCTTTGAAATTTTAGAGATCAGACC---------------CTTAAT------------AATTTAAGGAGTAAAATTTTTTATTTCACTTCTTTTCCTCTTTTTTTAGTTAGGGTT------------TATTCTATAAGGGGGGTTGCTTTTTCTTCTTCTTTTTATACCAAAGATATGGCTCTAGAA------AAT---TTTTTACAAAGAAAA------------AGGCTGTATCTT------------------TTTTTCTTTTTATTG------GTAGGGAGGTTTTTTACA---------ATT---ATTTATAGATCTAAGATTTTT------------------TCTGTTCTTAGGTTT------------------------TCTCCTTCTTCT------AAACTTTTATTTAGATTTAAAGCTAGACAGTTT---CTATTT------------------ATT---------------TATTTTTTTTTTGCAAATGTAATTTTTTTAATTAAATTTTTT------TTGAAT---------------------------TACAGGTATTTT------AACATG------------TCTTGTTTTATTGGTAAAGGGGAGGTT---TTAGTAATGAGA------------GTATTAATTTTTTCTTTTTTT---------------------TTTCTCAAATTCAGATTTAAAAAA---TGA------------GTGAGATTTTTT---------------------------------------AGGTTAGAAATTTTA---------TTTCTT---------------AAAAGAATTTCG---TTTGGTATTTTTAGAAAA---GTTTATCAA------------ATTTTTAAG---------------------------------CCTACTTATACTTTGAATGATTTT---------------TTGTTTTTT---------------------AAGCCTAAC---CTATTCTACCTTAAATCT---------ATAAATATT---GGTTCTCAATCA---ATTAAATTCTGAAGATAT---TTTCTC------------TTT---CTTATGATTTTCTATGGAATC------------------------------------------------------------------
>Tetra_sp.nov._Z400
------------------------------------------ATAATTTTGAGAAGTTCCACCTTTTTTTTCCTTCTT---------------------------TTATCCCTAGTCTTT---------------CTCTCTTTTATCTTTTTAATTTCTAGATGAGTT------AATTTC---AGACTTATTTCCTTATTTAGAGGG------GAGTTTTCT------------------------------------TCCCTTCCTTTAGGTAGTTTAATG---------GATCATAAGATATTCTGTTTTATGGTA------ATAATTTTTCTT---GTTACGACTTTAGTGAGC---CTGTACGGAGAGTTTTATATGGAG------------------CATTACAACAACTTTAAATTTTTTTTTCTGATAGTTTCCTTCTTTTTAAGGATA------------------------------GCTTTTTTAGTGATGAGA------GGTTCA------------------------------------------TTTTTAACTTTCGTTACTTTCTGGGATTACTTGGGGGTTACTTCCCTTTGCTTAATTATATTCTACCCCAATAAAACTACTTCCTATAATTCTTTTCTAACCTCTTTCTTTAACCGCTTAGGCGATGTT---------------------------------------------------------------------------------------------------------------------------GGCCTTGTC---------------------------------TTT---------------------------------TGTTTCTGCTTTTTATTG------CATCACCCTGTGTTACTC---------TTAGGGCCTAGAGTTTTTCATCCTTTC------------------------------------------------------------------------------------------------------------ATTTTTGCTGTT---------------------------------------------TTATTGCTC---------------------------------------------------------------------------TGTTCTTTTACCAAAAGAGCCCAGTTTCCTCTGTCTAGATGGCTCCCTGCTGCCATATCAGCCCCCACTCCTATCTCTGCCATAGTGCACTCTTCTACCCTAGTTACCGCAGGAGTGTTGATTTACCAAAAA---------TTTGAAAACTATATAATTTATTTTAAT---TTCTACATATTT---------ATTTTATGT------------------GTGAGAGTTTTAACTTTC------------------CTATTAGGAGGACTGATAGCCAATTATGAATCTGACTTTAAAAAA---------ATTGTAGCTTTTTCCACTATAAGGCAAATTAGAATAATCGTAATTTTTTGT---GGATTT---TTACTCTTTAGTCTGAGTCTAACCCATATATTTTTTCATGCTCTTTTTAAAACCCTGTTATTTTGTTCTGCTGGTTTGTATTTAGTGTATGTTTTTAGAGCTCAAAAT---------------TCCCGA------------GTTCTGTTTACTAAAAAGTTGTCTGGTATTCTTTTAATTCTGATACTGATTAGAGTA------------TTTAGTATAACAGGATTTACATTTTCCTCTTCCTTTTACTCTAAAGATTTAATGTTGGAG------ATC---CTCCTTCAGTATGGT------------TCATTTAATTTC------------------TTGGTTTTA---CTT------TTAGGAAGAATTTTAACT---------ATT---CTTTACAGAGCTAAAATCTTT------------------CAATTTTTAACATCG------------------------TTCAGAGGAAGG------TTGCGTATTTTTGTGGGGAAAAAAATTTTCAGT---ACGATT------------------ATC---------------TTTATTTTTAGTCTAATTACCCTAATTATTGGCTTTACAGTC---------------------------------------------TTCGAT------TTTTTTAATATAAGGGTTAATCCTGTGGTAGGTCAAGGGGAGGTG---GCATCCTTAATTCTA---------ATTTTAATAATGGCGTTATTA---------------------TTGAGGGTCCCAAGATCTAATGTT------------------ATGGGATACCTT---------------------------------------ACTTTGGATATTCTT---------TCGATA---------------AAGAGTTCAACC---TTTAGAACATTGGGGGTG---TTTAAATGA------------GAGTCCTAT---------------------------------CTCTCTTCTCATTCTTTGGACCAT---------------CTATTTTTA---------------------AAACCCTCT---CTAATCGGAGGAAACAAA------------------------------------GTTACATTTACTTTAAACAAATTAGTT------------------TTTTTTTGAGTTGGTGTATTCCTCATATTAAATTGATTATCTTTT------------------------------------------
>Tetra_sp.nov._Z284
------------------------------------------------ATATTTAGAAAGGTTTTTCTTTTTATTTTT------------------------------ATTATATTCTTA---------------TTTAGGCTTAGTCTTATC---------TTAGGG------TTTAGA---CTCCCTAATTTTAGAGTCTCTAGATTTTTTAATTTTACTTTGATG------------------GATAAGAGGTTTTCCCTTTTTTTTGGGGTATCTCTC---------GATTTTGTATCTTTGTTCTTTCTAGCC------ATAGTGTCTTTG---GTCACTTGTTTAGTTTTC---TTATATTCTGAGCTGTATATGGAG------------------TCTTACGATAATAAAAAATTTTTCTTTTTAACTTTGATTTTCTTTTTGTTTATA------------------------------AGTTTTTTATCTATAAGA------AGAAGA------------------------------------------ATCTTAAATTTAATGATTGGTTGGGATGGATTAGGGATTTCTTCTTTAATTTTAATTATGTTTTACCCTAATAAAATTACTTTTTTTAATTCTTTTTTAACTTTTTTCTTTAATCGTTTAGGGGATATT---------------------------------------------------------------------------------------------------------------------------TTTTTTTTA------------------ATT---------TTTTTC---------------------------------TGCGAGTTTTTTTTTAGA------TTTGGTATTTTTTCGTTT---------TACGGTCAAAATTTTGAC---TTTTTA------------------------------------------------------------------------------------------------------------TTTTTATTTTTT---------------------------------------------TTTTTTTTA---------------------------------------------------------------------------TGTTTGTTGACTAAAAGGGCTCAGTATCCTTTTTCTTCTTGGCTACCCGCAGCGATATCCGCACCAACTCCTATTTCTGCTATGGTTCATTCATCTACCTTAGTTACTGCTGGTATCCTTTTGTTTTTAAAA---------TTTTTTCCAATTTTTAGTTCTCTTGGT---TTAATAAATTTA---------TTAGTCCTA------------------ATTGGGAGTCTCACCTTT------------------TTAATTGGAGGATTTTTAGGTTTATTGGAGTTGGACTTAAAAAAA---------ATTGTGGCTTTTTCTACTATAAGCCAAATTAGGATGATCTTATTTTTTATT---TCTTCT---GGGTTAGTTGGGGTTGGCTTATTGCATATACTAGGCCATGCTCTTTTTAAAACTTTGCTTTTTTGTAGATGTGGGGTAGTTTTTATATGGGGATTTAGTGAGCAAAAT---------------TCTAAG------------AATTTAACTAGAAAAAATTTTTATTTTTCTATATTAGGGTTGTCTATTTTTAGTATT------------TTTTCTATAAGAGGCTTAATTTTTTCTTCTTCTTTTTTTACTAAAGACTTAGTTTTAGAA------TTT---TTTTTAGGAGAAAAA------------GAAAGATTTTTT------------------TTTCTTCTTCTGATA------TTAGGTAGAGTTCTGACT---------ATT---CTTTATAGATGCAAAATTTTT------------------TGTTCTAATAAATTT------------------------ATGCCTACTTTT------AAAAACTTATATAATTTTAAAAAAATTCAATTT---GTATTT------------------TTA---------------TTTGTTTTTTCATCAGTAACTTTAATTTTAATAAAATTCTTC------TTAAAT---------------------------AATAGCCTTTTA------AGCATA------------GTCTGTTTTGTGTCTTGACTGGAAGTG---ACTATAATTAAT------------TTTATTATTTTTTTTTCTTTC---------------------TTTTGTTTTCAAGGCCCATTTAAA---CTT------------TTAAGTTTTTTG---------------------------------------AGGTCAGAGATTTTA---------TTTTTA---------------AAAAATTTTTTC---TTTGGGTTTCAAAGAAAA---TTAATCTTC------------TCTTTTCCT---------------------------------AAAAATTTTTTCTTTAGAGATACA---------------TTATTTTTT---------------------AAGCCAATT---ATTTTATCTGGATCAAAA---------AAAAATAAAAATAAATTTGAATCT---TTTAAGTTTTTGATTTTCCCTTTAATT------------ATAGGTTTAATTTTT------------------------------------------------------------------------------
>Tetra_sp.nov._CA43
------------------------------------------ATTTTTGGTCTACAACATTATTTTAACCAAAGATTT---------------------------AGGTTAACTTACATT---------------AACTTCTTT------------TCCGAATTTTGT------CCAAAT---------TTC------------------------------------------------------------------------TGCATCTCTTTCTTTTTA---------GATCATTATTCTCTATCTTTCTTGTTG------ATAGTACTATTT---GTTACAATCCTTGTATCT---GCTTTTAGGGAATTCTACATAGAA------------------CATTATAATAACAAAAAGTTTTTTTTTCTAATAGTCCTCTTTTTTGCCTCAATA------------------------------GCGATTCTTTGCACAGGT------AGCGGA------------------------------------------ATAATAAATTTAATGCTAGGATGAGATGGCTTAGGTATTTCTTCCCTTTGTTTAATTATATTCTACCCCAATAAATCCGCTCTTTACAATTCTTTTTTGACTTTTTTTTTCAATCGCTTGGGGGACGTT---------------------------------------------------------------------------------------------------------------------------GCTGTAATT------------------TTG---------GTCTTC---------------------------------TGC---------------------------------AGATTT---------TTAACTGAACCTGATTTGGTTTTTTACATCTCTTCAAATTTGAACTTAACC------------------------------------------------------------------------------------TTATGTATGATG---------------------------------------------CTATTCTTA---------------------------------------------------------------------------TGTGCTTTTACTAAAAGAGCCCAGTTCCCTCTTTCTTCCTGGCTTCCTGCGGCTATGTCTGCTCCTACACCTATTTCTGCCATAGTTCACTCTTCTACTCTTGTTACAGCAGGGGTATTTATTCTTTGAAAA---------TGTTTTTGATTCTACAACGAATCTTTT---TTACTTGAAACT---------TTGGTAATA------------------TTTTCTATAACTACTTTC------------------CTACTAGGGGGATGCTACGCTAACTTTGAAATAGACCTGAAAAAA---------ATTGTTGCATTTTCTACCATGAGCCAAATCAGGATAATCATTTTTTTCACT---TCTCTC---GGGAATTTAGCAGTTAGCCTCTCTCACACTCTAATTCATGCCTTCTTTAAAACTTTACTTTTTTGCGCTTGTGGTTTAATTTTTGTGTGAAATTTCAGGACTCAGAGG---------------TCTAAA------------CACCATAAAATCACTTTATCTAATTTTGGCTGTAGATTTATTTTAATCTTCAGAATT------------TTTAGGATAACCGGATTGATTTTTTCTTCATCTTTTTATTCTAAGGACTTGATTTTAGAA------CTT---CTTTTAGGAAAATCC------------ATATTCATTCTA------------------TTCTCATTATTACTG------ATTGGCAGGCTTTTCACA---------TTG---CTTTACAGGTGTGTAGCACTT------------------AAAAGGATTTTTCAC------------------------CCTCTTAATTGGATTAATTCTCACTTTACTACTAGAAAAGATATAAATTTT---AAATTT------------------TTA---------------CTACTATTCAGCATAGTAACCCTTTTAACCCCTCTAGTGTCT------AATACG---------------------------TTTCTTTTTAAA------GGGTCT------------TTTCCTTGTCTTAGGAAAAGTGAC------ACTTTGACCATCGGA---------ATTGTAATATTTTTTTTTCTG---------------------TTTTTGATACTTTCTAAAGATCGTGTCAGA------------TTCTCCAGCCTG---------------------------------------AGGGCTGAGCTCTCT---------TTTTCG---------------AAATTTTTACTT---TTTTCCCTACTAGGTCGT---ACTCCAATT------------ATAGACTCC---------------------------------TACTCTGTTCTTTTCAGGGATAGT---------------TTGACTTTC---------------------AAAATTAAAGTCCAGCGCCCAAATCTCTCCCTAGCTGGGTTTAGGAGTCTCCTTTACTATCTTCTGTTCGTGCTCCTTTTAACCTCCCTTTTATATTACTATTCTTTTAGTTTAATTTGAACA---------------------------------------------------------------------------
>Tetra_qingyuanensis_Z333
------------------------------------------ATTTCCTTAAGATCCTCCCATTATAAATTTCTGTTA---------------------------AGATTTTTTTTTATT---------------TTTTTGGTAATAGCATTACATAGTAGG------------AACTAT---TCCCTTTTTCTTAATTTTTCTAATCCTTCTAATTTTAGA------------------------------------AGCTTTTCTTTTTCTTTATTGGTA---------GATTATAAAATAATTTGGTTTTCCTTA------ATGGTTTTTCTT---GTGACTAGGATAGTGAGC---CTGTACAGGGAGGTGTACATAGAG------------------CATTATAATAATTTTAAGTTCTTCTTTCTTATAGTTTCCTTTTTCTCAGTCATG------------------------------TTATTATTAATTTTAAGG------GAATCT------------------------------------------TATCTATCTTTTATCACCTTTTGAGATTACTTAGGTTTGTCCTCTTTAGCTTTAATTATATTTTATCCTAACAAAACTACTTCGTATAATTCTTTTATGACTTCCTTTTTTAATCGATTGGGGGATGTT---------------------------------------------------------------------------------------------------------------------------ATTTTAGTT---------------------------------TTC---------------------------------TGTGCTGGGATTCAGTTT------TGAAGCCCTCTGAAGAGT---------TTTTTGGATTACGATCACACAATTTAT------------------------------------------------------------------------------------------------------------TTGGTAGTCCTT---------------------------------------------CTTTTGATT---------------------------------------------------------------------------TGCGGATTTACAAAAAGAGCCCAATTTCCACTATCTAGGTGGCTTCCCGCTGCCATATCGGCCCCCACTCCTATTTCTGCAATGGTGCACTCTTCTACTTTAGTCACAGCTGGGGTTTTAATTTACCAGAAG---------CTGAGATTTTCTTTGGAAATTGAAGGG---ATCTTTTTTTCT---------ATAGCTATA------------------TTTGGAATGTTAACCTTC------------------GTACTGGGTGGGATCTTAGCCAATTACGAAAGGGATTTTAAAAAA---------ATTGTAGCTTTTTCTACCATAAGACAAATTAGTATGATTATTTTATTTTGC---GGTATA---CTTATATTCTGGCTGAGCATTATCCACATGTTCCTTCATGCTTTATTCAAGACGCTACTTTTTTGTGCAGTAGGTCTTTACTTAATATTTATGTATAGTAACCAAAAT---------------TCTAGA------------CATTTCGGTTTGGTGAAGGATAGAAATTTTATATCGTCTTTATTTATTTTCAGAATT------------TTTAGGATAACAGGTTTAATATTTTCTTCTTCTTTTTATTCCAAAGATCTAATTATAGAA------GAG---CTTAGAAGATCAAAT------------GACTTTAGATTT------------------TTTTTCCTAACTCTA------ATTGGCAGGCTCTGCACA---------ATC---TTATACAGCAGAAAAATTTTA------------------AAGTTTCTGGCATCT------------------------TTTCCTAAAAAC------CCTCTTTCTTTCAGGAATAAGTATAGAGTTTCT---TTATTT------------------TTT---------------ATCTTTTTTTCCTTAGCGACTTTATTATTGGGCCCTATTGTT------AAAATC---------------------------TTGAGATTAAAT------TTTTAT------------AGACCTTCACTAACTTTTAGGGAAATT---TGATTTGTGGGCCTA---------AGTTTATTTATTTTTCTATAC---------------------TTTAAATTCCCCCCTCTCAAAAGA------------------GCTTTATACTAT---------------------------------------AGAATTGATATTGTT---------GCCATG---------------AAATCTTCAACC---TTTAGGTCTATAAATTTA---AAGAAG------------------CGGTAT---------------------------------CTGCAAGAATTCTCGATGGATCAT---------------ATAATTTTT---------------------AAACCCAAG---TTTTTGTTTGTTAGC---------------------------------------TTCAACCTTTTAGAAAATAAATTTATGTCTATTCTTTGAATTTTCCTCTTTCTTCTTTCAATTTTTGTTTTA------------------------------------------------------------
>Tetra_pyriana_HLJ98
---------------------------------------------ATCTCTATGTATAAAAGTTTTTTATTTATTTCA------------------------------GGGATATCTTTT---------------TTTTTCTTTTTAGTTCTTATAAGCTCTTCTAAT------TATTTT------TCTATCAGGTCTCTCTTTTCATTTTTGCCTAAAGAT---AAA------------------AGAGTTTTTATAGAATTAGTTGGAAAT------TTT---------GATAAAGTCTCATTAATTTTTCTTTTT------ATGGTATCTTTG---GTGACTTCTCTAGTCTTA---CTTTATTCCGAATATTACTTAGAT------------------TCCTACAAAAATAAAAAGTTCTTAGTTTTAACCCTCCTCTTTTTTTCCTTTATG------------------------------TTAACTTTAAGAGTTGGT------TCAGAT------------------------------------------TTTCTTTTATTTATTTTGGGTTGAGATGGGTTAGGTATTTCCTCTTTGTTTCTGATTATATTTTATCCTAATAAAGTAAGTTTATTCAATTCTTTTATCACCCTATTCTTTAACCGTCTTGGAGATTTA---------------------------------------------------------------------------------------------------------------------------TTCTTAATT------------------TTA---------TACTTT---------------------------------TGTTTAAGATTCCTAAAT------CCTCATTTGACTTTCCAT---------AGTAGGAGGGAAATAGAG---TCTTTC------------------------------------------------------------------------------------------------------------AGCTTAATTATT---------------------------------------------TTAATTCTT---------------------------------------------------------------------------TGTTTGCTAACAAAAAGAGCTCAGTTCCCCTTTTCTAGTTGGTTGCCCGCGGCTATGTCAGCTCCTACTCCTATTTCAGCCATAGTACACTCTTCCACACTTGTAACAGCTGGTGTTCTAGTATTATTCAAA---------ATATCTTGAGTTTTCTTTAGCTCCCCC---CTTTGTATTTTT---------CTCTTGTTT------------------TTATCTTGTTCCACTTTT------------------CTAATGGGAGGAATCATAGGTACCATAGAAAAAGATCTGAAAAAA---------GTTGTAGCTTTTTCCACGATAAGACAAATTAGTATAGTTATTTTTTTTTTC---AGGATA---ACATTTTTTTTGGTATCTTTAGCTCATGTTTTTTGTCATGCCCTATTTAAAACTTTACTCTTCTGTGGATGTGGGATTTTGTTCACCTGATCTTTTAGAGATCAACTT---------------ATGAAA------------GGACTGTTCTCCTTAAGTCAGAGAATCGGCATATCTTTTTTGCTTCTTTTAAGTATC------------TATAGAATAAGAGGGCTTGTTTTTTCTTCATCTTTTTTTAGTAAAGATGTAATCTTGGAA------GGA---GTCTTGAACAGTAAA------------GATCTTTCTATA------------------TTTTTAGTTCTATAT------TTGGGCAGGGTTTTAACT---------TTA---TTATACAGGAGTGAAATATTT------------------AAAAGTTTTATTACT------------------------CTCCCTAAAACCTTC---AATAGGGTTTTTTCCCTCAAAAATTTTAGGTTT---CCATTT------------------TTT---------------TTAGCTTTTAGTTTAATTAGTTTATCTTCCTTGAAAATTTTT------AAACTG---------------------------TTTATTTTAAAT------ACCTTT------------TCTAATTTTGTCCCTTCTAGTAGGTTG---TTATTTTTAAATATT---------AGATTAATAATATTATTCTTT---------------------TGCGCTTCGTTACGAATATACGTA---GCT------------TTCTTTTACTTA---------------------------------------AGAGTAAGAGTTTTT---------TATATG---------------AAAGAATTATTT---TTTTCTTCATTAAGAAAA---TTAGTTTTT------------AAATCTAGT---------------------------------GTTTTTTCATCATTTACTGACCAA---------------TTCTTTTTT---------------------AAAACAGGT---------GATCTTATAAAA---------GTTCCGACT---AAATTGAAAGTCAATTTCAGGAATGTCCGATTCATTTGATTC------------ATCTTCTACTTATTTGTTTTTATATTTTTCTATTCC---------------------------------------------------------
>Tetranychus_urticae
------------------------------------------------------------------------------------------------------------ATTATTTTTATTAATATATTTAAAATTTTTTTAATAACGTTTTTAATAATATCTTTAGTA---------------ATGATTAATAATACTTTTTTAATAAATTTTCAAATATTAATTATTTTAAAC------GAAATATTTTTAAACCTTTATAAAAATTTTGTATTAGTTTTA---------GATATATATTCATTTTCTTTTTTCTTT------ATTGTGTCAATT---GTTGTTTTTAATGTTTTA---AGATTCATAAACATTTATATAAATTAT---------------AATAAAAATATAAAAGTTTTTTTTTTTATAACAAAAATTTTTATTATTTCTATA------------------------------TTTATACTTGTATTTTCA------TTTAAT------------------------------------------TTATGAACAATAATTTTAGGTTGAGAAGGGTTAGGAATAAGATCTTTTTTTTTAATTTTTTATTACAACAATTTTGAGAGATGAAAAAGAGCAATTAAAACATTTATTAATAATAAAATAGGGGATTGT---------------------------------------------------------------------------------------------------------------------------TTGATTTTA------------------ATA------TCTATAATT------------------------------------TATTCAACTATAAATTTGAATTCATTTAAGATA------------------------------------------------------------------------------------------------------------------------------------------------------GTAACCTTAATA---------------------------------------------TTTTTAATT---------------------------------------------------------------------------TCAATAATAACAAAAAGTGCACAATATCCATTTATATCATGATTACCTATAGCCATAGCTGCCCCAACTCCAATTTCAGCAATAGTTCACAGTTCAACTCTTGTAACAGCAGGGTTATTTATTATATTTCGT---------TTAATTAATAATTTTTTTACAAAAACG---AATTCAAATCTA---------ATTGTTAAT------------------CTATGCTTATTATCAATA------------------TTTATTAGAGGTATAAAAGCTGTAAGAGAAAAAGATATAAAAAAA---------ATGATTGCTTTATCAACATTAAGACAAATTGGATTAATTTTTTTTTTTTTA---ATTAAT---AACATAAAAATTATTGCATTTATTTATATATGTAATCATGCTTTATTTAAATCTCTAATTTTTATTAATATAGGTTTTATAATAATAAATAACTTTTCAAATCAATTG---------------------------AAATTTAATATATTAAATAAAAATATATGTTCAAACTTTATTTTATCATATAAAATTTCTTGT------------TTAAACTTAATAAATTTGTCTTTTTTTTCATCTTTTTTTATTAAAGAAAAAATATTAATA------AATTTAAGATCAAATTTTTTT------------AGTATAATAAAA------------------TTTATTATTTTTTTA------GTAAGAAGTTTTCTTACT---------ATA---AACTATAGAATTAAAATAATGTTCTTTTTTAATAGACAAAACTTTAAAATTAAA------------------------------------------AGAAATAATGAATTTAAAACAAAAAATTATTATAAATCACTT------------------------------------TTTTTGATAAATATCTTTTCAATTTGTTATAGAAGATTAATA------------------------------------------------------------------ATAGAAATAATTTTATTTATTGATATAATAAATCTATTAATTATAATATTTTATTTAATTTCAATAATGATAAATTACAAAATTTATTCAATAAATTTTAATTTTATTAATTCTTTAGCTTATACAGAGTTTAGTATATATATTTATCCTTTCAAAATAATAAAATATAGTTTAGATATTAATGAATTATGGATGGAAAAGATTTCTCTAAAC---------TTTTATTTTTTAATAAAAAATAAAATTATTTTT------------------------------------------------------------------------------------------------------------------------------------------------------------------------------------------------------------------------AAAACTTTCAATATAAATTTTAATTTAATTATAATATTATTAATTATTTTAATATTTATT------------------------------------------------------------------------------
>Tetra_lycopersici_FQ
---------------------------------------------------------------------------ATA------------------CCTATGCGCAGTTTATCATCACTA---------------TCATTTGTTTCTTTACTCTTACTTTTAACTTTATTGGAGAGATTT---CGAAGAGAGGGGATTATTTTTTCACTTTTTCCCTCTTTTTTAGGT---------------------AGCGCTTCTGAGTTACATTTAGGGATAATCAAA---------AGACCGATTTCCTTAATTTTTTTAGTT------ATGCTCTCTATA---GTCTCTGTTCTTGTGTAT---TCCTATTCGGAAGCTTATATGGAG------------------CACTATAACAATAAGAAATTCCTAACTTTACTTTTTTTATTTGTTCTTTCTATA------------------------------ATCTTTCTTAGTGTAAGA------TTTACC------------------------------------------TCCTTACCTCTTATAATTGGATGGGACTACCTAGGTTTAACCTCCCTATGCTTAATTATAATCTATCCTAATAAATTTACTAAGATATATTCTTTTCTTACAATAATTTTTAATCGTGTTGGCGACGTC---------------------------------------------------------------------------------------------------------------------------GCTATAATT------------------GTG---------TTTATT---------------------------------TGTTTTTTATTACTATCT---CTTACTAAATTTCACGTTTTTCCTATCTATTTTGTAAAACTG---------------------------------------------------------------------------------------------------------------------------TGTATGGTTAGG---------------------------------------------CTACTAATT---------------------------------------------------------------------------TGTTTAGTTTGCAAAAGAGCCCAATTTCCGATATCATCCTGGCTCCCAGCTGCTATAGCGGCTCCTACCCCCATTTCCGCCATAGTTCACTCTTCCACATTAGTGACAGCGGGGGTTTTATTAGCAGCGATT---------TTCATAGACTTTATAAGAATATTCATT---CTTTCACCTATT---------TTGCTTGTT------------------TTATCTTCCTTAAGCTTC------------------CTCTCTGGAGGTTCAATGGCCTCAGTTGAGCCTGATTTAAAAAAA---------ACTATTGCTTTTTCTACTATAAGCCAAATTAGAATAATGATTATTTTTATT---TGCCTT---TCCTTTAACTCCATTTCTATGTGTCACATACTATATCATGCCTCTTTCAAAAGGCTTTTGTTTTGCTGTGCTGGCACTTTTTTCTCCTATTCTTTTATGTCTCAG---------------TATGCTAAG---------AATTCAAGATTTTCTTCCGGTTTTCTATTTTTACCCTACACTCTCTTATTTATTTCTTGT------------TTCGGAATGACAGGACTGATAATTTCCTCTTCTTTTTTCACCAAAGATGTTCTGTTAGAA------------CTACTTCACGATGTT------------TCCTACTCTATA------------------TTTATTCTTATCTTA------TTTTCTAGTGCCATCTCC---------ATT---TTTTATATTGGGAAGCTGTTA------------------GAGTCTGGGTCACAAAATTTGTGGTCT------------TTTAGGTCAGCTTGTATAAAATCCTTTGGACAAACTCGGGTCACTTCTTACGGAGTGTTT------------------TGTTTAGGGATA------------------------------------GGGGCTCTTCTT------AGGGAA---------------------------CTTTTAATTTCT---------------------------AGTTTTTGCCCATCTCAAGAGACACAAGACTTTCTGTGCTCT---------TTGTTGGTACTTGCAACTGGG---------------------TTTTACACCTTATATAAAATTCCTAAACTT------------ATATTGATAGTA---------------------------------------ACATCTGATATTTTA---------TTAATA---------------AAAACATTCTCT---TTCAGTCTCTGATCTCATACAATTTCCAAC---------------AATGTA------------------------------CTAAACCCATGACATATTTCGGATCAT---------------TTCTTCTTC---------------------AAA------------CCTTATGCAATTTTCCCATACTTTTACCGATTGACGTCTGGGTCATTATATGGGTTTCTATCTCTAGCTATG------------------CTAATCTTTGTA---------------------------------------------------------------------------------
>Tetra_lucidi_HEN8
---------------------------------------------GTGGAGGTAGAGAAAAAAAAGCAATTCTTTTTTCTAAGTCTTTTTATTTTATCTTCTGCTTGTTTATACTATTTA---------------CTTTTGTTT---TTT---TTTTCTTCTATAAAT------TTTGTT------TCTTATAATATCCTTTTAACGGAGATGATTTGTGAATTGAAA------------------AGAGGGAGGTTTGAGTTTATTTTTCTC------AAG---------GATTATATTTCTTCAATTTTTTTATTT------ATAGTTCTATTA---GTTACTTCCCTAGTTCTC---CTCTATTCAGAGGCTTACATAGAT------------------GGGTATAATAATAAAAAGTTTTTAATTTTAACACTTTCTTTTTTGAGTTTTATA------------------------------ATTTTCTTAAGTCTGAGA------GGGGAT------------------------------------------TTTATGCTTTTGATAATTGGCTGGGATGGTTTGGGGATCTCTTCCCTCTTTCTAATTATATTCTATCCCAATAAGACTAGTTTATTTAATTCTTTTCTCACTTTATTTTTTAACCGACTAGGAGATATT---------------------------------------------------------------------------------------------------------------------------TTTTTAATC------------------ATA---------TTTTTT---------------------------------TGTTTTTTGTGGGGGCAA------AGTAGAAATTTCTTTTTT---------TTTAGCATTGATTTATAT---TTCTAC------------------------------------------------------------------------------------------------------------TCTTTCCCCATT---------------------------------------------CTTTTTCTA---------------------------------------------------------------------------TGTTTGTTAACTAAAAGAGCTCAAATTCCATTTTCTAGCTGGCTTCCAGCAGCTATATCCGCCCCTACCCCTATTTCCGCTATAGTTCACTCTTCAACTTTAGTAACTGCCGGGATTCTTGTTTTTTTTAAA---------TGCTATTGATTTCTTTCTCAAAGGCTA---TTAATAACCTGT---------CTTATGGGG------------------ATTTCTTCTATCACTTTT------------------ATTTTAGGAGGTTTCTTAGGATGTGTGGAGAAAGACCTGAAGAAA---------ATCGTTGCTTATTCTACTATAAGGCAAATCAGAATAATTTTACTTTTTATC---AGTTTA---GGTTATCCTTCTTTATCTATTTCTCACACTTTTGCTCACGCTCTTTTTAAGACTTTTTTATTTTGTGGTTGTGGTGTCTTTTTCCTTTCAAACTTTAGTGACCAGTTG---------------AAAATT------------TCTTGCAGATCTAATTCAAAAAGTAATTGTTTGTCTTTTTTGGTCTTAATTAGATTA------------TTTAGTATAAGGGGTTTAGTATACTCCAGTTCTTTTTTTTCTAAAGATTCTATCTTAGAG------TCT---CTTATTAACTATGGC------------AGCCTTCCGATC------------------TTTTTTGTTCTTTTT------TTTAGGAAGAGTCGGAAC---------TTTAATTTATATTTCTATAATTTATAT------------------AAGATTTATTATTTT------------------------ATCTCC------------CAACTTTCAATCTCCGAGAATCAATAT---GCA---TATTTA------------------CTT---------------CTTATTTATTCTCTTCTTTTGTTTGTGGACTTTCTTTTCTCT------TATATT---------------------------TTATATATTGATTGTTTTGAATAT------------TTATTCTTTTTTCGTGTCTCTCAGTAT---AATCTTTTTAAT------------------------------------------------------------------------------------------------TATTGTTATTTT---------------------------------------GATTTTAATTGTTAT---------TATAGT---------------CCTTATCCCTTC---TTTTCGAGGGTTATTATT---CTCCAGAGT------------TATGGTCTT------------------------------------------TCATATAAAAGAAAC---------------TTTTTT---------------------------------------------CTCTTCAAT---------AGTTTTATT---TATCTTTATTTTAGTTTTAAAAAACTCTTTAAACGATCATTT---------------------TTTTTTCAAACC------------------------------------------------------------------------
>Tetra_louguantais_AH43
---------------------------------------------TTGCTTTTGAGTAAAAACTTTAACGTTTTTCTT---------------------------CTTTTTTTTTTATTT---------------ATTTTCTTTGTGCTAATTAATTCAGAATTTTAT------TTCTTT---------TTTAATGGTCTATTTTCAGGTTTTTCTTTGCTTAAA---------------------------CACAACTTCCTAGAGTTCTGTGTCGTCCTA---------GACTTTGAAATATTAGTGTTTACTAGG------ATAGTTCTTATG---GTAACTTGCTTAGTTGTG---GCCTATAGAGAATTTTATATAGAT------------------TTTTACAACAATAAAAAATTTTTTTATTTATTACTATCTTTTTTTCTTTCTATA------------------------------ATTATTTTATCATCTAGA------GGGTCT------------------------------------------TTTTCCTTTCTTATGATCGGTTGGGATGGTCTAGGAGTCTCTTCCCTCTGCCTCATTATATTTTACCCAAATAAAACTTCTCTATTCAATTCCTTTATAACTTTTTTTTATAACCGCCTGGGGGACAGA---------------------------------------------------------------------------------------------------------------------------TTTTTGATT------------------ATG---------AGGTTT---------------------------------TCTCTGGTTTTGATTGAA------TTCTCTAAAATATTTTTT---------TTTCCTGCTTCTAACGATTTTTTCGTGGTA---------------------------------------------------------------------------------------------------------------TTTATT---------------------------------------------TTAATCCTG---------------------------------------------------------------------------TGTTCATTCACTAAAAGTGCACAGCTTCCATTTTCTTCCTGGCTTCCAGCGGCTATGTCAGCCCCCACCCCTATTTCTGCCATGGTCCATTCTTCCACCCTAGTCACGGCCGGAATTTTTGTAATTTGAAAA---------TCTCTAGGACAAATCAGATCTGGCGGT---TTAGGAGTCTAC---------ATTATATTC------------------TTATCCTTAGCAACCTTT------------------CTTTTAGGAGGATTTTTGGCCAATTTGGATTGTGATCTAAAAAAG---------ATTGTGGCTTTTTCAACTATGAGCCAAATTAGAATAATTATCTTCTTTCTA---GTTAGG---GGGTTCCCTTCAATCTCCATAATACATATATTCTTTCACGCTTTATTTAAAACTTTGCTATTTTGTTGTTGTGGCTTAATTTTTTTATGGGGTCTCAGAAATCAAAGA---------------AAAAAA------------AGAGTTATGTCTTTTTCAGGTAGAGAAAGAATTAATTTTTTGATCTTAATCAGTCTA------------TTTTCTATAAGAGGTTTAATCTTTTCTTCCTCTTTCTATTCCAAAGATTTAATGTTAGAGCAATCTTTT---GTTAATCTTCATAGC------------TGGATGTTTCTG------------------GGG------ATTTTA------GGAGGTTCTGCTTTCACC---------ATT---CTTTATAGCAACAAGATTTTA------------------AGGAGTTTCATCTTA------------------------ATAATTCAATTTACTAAAAGTCCTGTCATTAAAGAATTTAAATCAAAATTT---TTGTTT------------------ATT---------------------TTTAGAATCGTATCTTTAATGGCTAGCTATTTATGT------TTTAAT---------------------------TTTATTGAGGGT------AGTAAT------------CTGGCCAGAGTAAGAAATTTGGATTTGAAAACTTGTTTTTCTTTA---------ATTCTGGTTTTAATTTTCTTA---------------------AGTTTCTTTTTTCAAAAA---------AAA------------TTCTTTTTCTTA---------------------------------------AGATCCGAAGTTAGA---------TTTTTC---------------AAATTTCTTATA---TTTGGCTATTTTGGGAAA---AAATTCAGT------------TTTGACTCA---------------------------------TTTAGTTTCACCTTGAACGACCAA---------------TTTATTCTC---------------------AAACCTTTAATTTTTTCACCTCAATTTCGG------GGAATGAACTCTACAATACTTAAGATATGTGTTGTG------------AGAATAATT---------AGATTAGTGACTTTGTGACTTTTA------------------------------------------------------------------------
>Tetra_cuihuae_QH6
---------------------------------------------------------------------------------------------------------------------CTC---------------AGCCTTCTTTTGGTTGGTGGTGGTCCCTTTTTC------ATCTTG---------GACTCAAATTTTTTTGACTTTTTCTTATCTTCCTTTAAT------------------TCTATAACTTTA------------AGATGAAGCCTG---------GGTTTCGAATTTACTATTTTTTGTTGG------ATGGTGCTCTTA---GTTACCAGGATGGTAGCT---CTCTATGGTGAGGTCTACATGGAG------------------CATTATAATAATAAGAAGTTTATGTTTCTTACTATGACCTTTTTATCATTCATG------------------------------CTGATCCTAGTTTCAGGA------AGATCT------------------------------------------GGGCTGGCTTTTATACTAGGGTGGGATGGTTTGGGGGTATCCTCATTACTTCTCATCATGTTTTATCCAGGTAAAATTCCTCTTTTTAATTCCTTAGTGACCTTTTTCTATAATCGTCTTGGGGATTGC---------------------------------------------------------------------------------------------------------------CTCCTTATACTAGTTTTAGTTATAGGATTCATGGAGCCTCTC---------TCACTT---------------------------------TCTATTTTTTCAATATGG------GATAGTTCCTACTTTTCTCTA---------------------------------------------------------------------------------------------------------------------------------------------GTTGTCCCCCTT---------------------------------------------TTCGTTCTC---------------------------------------------------------------------------TGTGCGATGACTAAAAGAGCTCAGTTCCCGTTATCTTCCTGGCTTCCCGCGGCTATATCAGCCCCTACTCCCATTTCGGCCATGGTTCACTCTTCCACTTTGGTTACGGCCGGAGTTTTTATCCTCTTCAAG---------ATTCACAGCGGCGTATGGGAAGAGGGT---TTGGGTGCCATA---------GTTCTTTTT------------------ATTTGTTCGGGCACCTTC------------------TTGATGGGAGGAATGCTTGCTAATTTCGACAAGGATTTTAAAAAA---------ATCGTGGCCTTCTCTACTATAAGTCAAATCAGAATAATAATTTTCTTTCTT---CTAAGG---GGTTTGGTCAGGGCCTCTGTTTGTCACATATTAGTCCATGCTCTCTTTAAAACTTTACTTTTTTGTTCGTGTGGGCTATTATTTCTGGGCCTTCTAAGGGACCAGAAC---------------TCTTTG------------TCGACCTCCATTCTAACTAAAAGGTCTTCTCTAATATTAGGGCTTATCTTTAGAGTG------------TATTCTATAAGGGGGCTCCCATTCTCAGCTTCTTTTTATACTAAAGACGTGATCCTAGAA------GAA---TTCTGTAGATACTTT------------CTTCTTTGATTT------------------TATGTTGTTCTGTTA------GGGGGGTCTCTTTTAACT---------ATT---CTTTATAGAAGGAAAATTTTT------------------GGCCTTCTGGGAAAC------------------------ATAAATAATGAGGCT---TCATACGCCTCAAATCTCAAAAATTCTAATTTT---AAATTT------------------TTC---------------TGGGTCTTTAGGATACTTACGGTTTTATTTTTTTTTTTGTGT------AGCCTG---------------------------TTTAGGTTCAGA------TCTTTA------------AGACCTCAGGTAGTAGCACTAGATATT---CTGTTTATTTTGAGA---------ATTTTTATACTGGTATTAGCA---------------------TTAAAGTACAAGTCTACCGTAGGA---ATT------------TTGCCCCTGTTT---------------------------------------AGATCTGAAATCCTT---------TTTACC---------------AAAGATTTCTTT---TTTGGTCGCCTCTCAAAATTTTTGTTTCTG------------AAAGATCAT---------------------------------TACTCCTTTTTCTTCAGAGACAAA---------------ATAGTCTTT---------------------AGTCCT------------------------------------ATGATGGGGGGTTCTTTATCC---ATTAACTCTCTTTTAAACCCTCGGTTTCTATCAACTTCCTTTTTTTTTCTATTAGTTTGGGGTTTCCTTCATTGCTTTTTTAGTTTATATAGAACT------------------------------------
>Tegonotus_celtis_YN448
---------------------------------------ATTCTTTTAGAAAAGTTTTCTTCTTATTGTATTCTTTTT------------------------------TCTTTTTTCTTA---------------TTATTAATTTTTGGAGTAAGGCTAGATTTTAGA------TTTTTT---TATCTTTATTTTGAATATTTTTTT---------TTTTTTCAAAAT------------------TTTTTAGATTTAAAATTT------------TTTCTTTTTAATTTTGATTTAGAGTTTTTAATTTTTTTCTTG------ATAGTTAATTTA---GTCACTTCCTTGGTTAGA---ATTTATAGGAGCCAATATATGGAA------------------CATTATAACAATAAAAAATTTTTTTTTTTATTGTTTTCTTTTTTTTTAAGGATA------------------------------GTTTTTTTAACTATTAGA------GGTAGA------------------------------------------ATTTTGATTTTGGCCGTCGGTTGGGATGGTTTAGGTGTTACTTCCTTGTTTTTAATTATATTTTATCCTAATAAGACCACTTTATTTAATTCTTTTTTGACTTCTTTTTTTAATCGACTGGGTGATGTA---------------------------------------------------------------------------------------------------------------------------ATTTTGATA------------------CTA---------TGTATA---------------------------------GGATTTAGTATTTTTTTT------CCTATTTTTTTTTTCTTTCTGGAAGAA---AATTATTCT---------TTGGTA------------------------------------------------------------------------------------------------------------TATTTGATTCTT---------------------------------------------TTAGGCGTT---------------------------------------------------------------------------TGCTCGTTGACTAAAAGCGCCCAATTTCCGATATCTTCTTGGCTCCCAGCCGCTATGTCTGCTCCCACTCCTATTTCAGCTATAGTCCACTCTTCTACTCTTGTTACAGCCGGGGTGTTTCTTCTCCTTAAA---------TTACATGATTTATTGTCAATCAGAATT---TTTGGTGTTTTT---------ATGTTTTTA------------------ATTAGAGTCTTCACTTTT------------------TTAGTAGGTGGATTTTTAGCTAATTTAGAGTTAGATTTTAAGAAA---------GTTGTAGCTTTTTCTACTATAAGACAAATTAGTATAATCATCTTTTTTTCC---TGTAGT---GTCTTAATTTTTATTTCTGTCTCTCATATGGTCTTTCATGCTTTTTTTAAAACCCTCTTGTTCGTTTCTTGTGGGATAATATTTGTTAATTTTTTTAGTGACCAAAGA---------------ACAAAA---------AAATTTTTTTTGAAA---AAAGGGATGTATTCTTTAAGATTTTTTTTCTTTCTGAGAATC------------TTTTCTATAAGGGGATTATGTTTTTCTTCATCCTTTTACACTAAAGATTTATTTATTGAA------ATA---TCTTTTTTAAGGTTA------------AAATCTAATTGT------------------TTTTTTCTTTTGCTA------TTAGGAAGAGTTGCTACT---------ATT---CTTTATTGTTCTAAAATTTGG------------------CTATGTCTTTTTAGA------------------------TTCTCTCGATTTTTA---CCAGTATCC---ATTGATAAACAAAATATATTC---TTTTAT------------------TTA---------------TTCTTTTTTTCGGTTTTTAGATGCCTAGGTTTCATCAATTTT------AAGAGC---------------------------CTATTTTAT------------------TTAGATTATTTTCCTTCTATTTTTTATTGGGAAGTA---ATGTTCGTTAGATTT---------TTTTTGTTTTATTTTTTGTTT---------------------ATTTTATTAAAGATTAAAAAATTTAGAATT---------------TTAATTCTA---------------------------------------CCTCTTGATATTTTT---------TTTATG---------------AAAACTTCATCT---TTCAGAATTTGATCAAGT---------TTC------------AGTAAAATT---------------------------------ATAAAAAATAAATGAAGAGATATT---------------GTGGTTTTT---------------------AAACCTAGGGTCTTT------------------CTATTTTTTAGTGGA------CAAAACAAGCCT---TTTAAAAGT------------------ATGCAAACAGGTTTGATATTTGTTGCCATAATTTGTGGTTTAAGATTT------------------------------------------------------
>Tegolophus_ulmi_CQ4
---------------------------------------ATTCTTTTAGAGAAAATATTTTTCTACTGCTTTTTTTTT------------------------------TCTGTTTCATCT---------------TTAGGGGTTTTTTTTATCTCT---GACTTAAGA------TTTATC---TTTTTTTATTTCGACTATTTTTTT---------TTTTTTTGTAAT------------------TCAATTAATTTAAATTTT------------TTTTTGTTAAATTTAGATTTAGAATTCTTGATTTTTTTCCTC------ATGGTAAGTCTC---GTGACTTCTCTTGTTAGA---CTTTACAGTAGACAGTATATAGAG------------------CATTACAATAATAAAAAATTTTTTTTTTTACTCCTTTCTTTTTTTTTTAGTATG------------------------------ATTCTCCTGGTAATCAGA------GGAAGA------------------------------------------GTTTTAGTCTTAGTGATTGGATGGGATGGATTGGGAATTACTTCTCTTCTTCTTATTATATTTTATCCTAATAAAACTACTTTATTTAATTCTTTTTTGACTTCCTTTTTTAACCGTTTGGGGAATGTG---------------------------------------------------------------------------------------------------------------------------TTTTTAATA------------------TTA---------TGCATA---------------------------------GGAATTTTAGTTTGTCTC------CCCCATTTTTTTTTTTTCTTGGTCCAA---AATTTTAGT---------TTCTTT------------------------------------------------------------------------------------------------------------TATTTTTTTCTA---------------------------------------------ATTTTTATT---------------------------------------------------------------------------TGCTCACTGACTAAAAGCGCCCAATTCCCCATGTCCTCCTGATTACCTGCAGCGATATCTGCTCCCACCCCTATTTCAGCCATGGTCCATTCTTCTACTTTAGTTACAGCAGGGGTTTATCTAATTTTTAAG---------GTTCATGACTATTACTTTTTCTCTTAT---TTAGGAATAGTT---------TTAATTTGA------------------GTGAGTTTAGTTAGATTT------------------TTAATTGGTGGAATATTAGCCAATTTAGAGTTAGATTTCAAGAAA---------GTGGTAGCTTTTTCCACCATGAGACAAATCAGAATGATTATTTTTTTTTCA---TGTAGT---TTAATGCTGTTTGTATCAGTAATTCACATAGTATTTCATGCCTTTTTTAAAACCTTGCTTTTTGTTTCTTGCGGGATATTATTTATAAATTTTTTGAGAGATCAGCTA---------------AGAAAA---------AAATTTTTTTTGTTA---AAAAACCAAACCTCTATTAGATTTATTTTTTTCTTGAGAATT------------TTTTGTATAAGAGGTTTGTGTTTTTCTTCTTCTTTTTACAGTAAAGATTTATTTATTGAA------ATT---AGACTATTGAGCATA------------GAAGCTTGAAGA------------------TTTTTTTTAATTCTC------CTAGGAAGGATTTTAACT---------ATC---ATTTATTGCTCTAAAATCTTT------------------AATAGTATTTTCAGA------------------------TTTTCCCGTTATACT---CCCTTTACG---TTAGATAAACAAAACTTCTTC---TTTTTT------------------ATT---------------TTTTTTTTTTCTTTTATGGTGTGCTTGGGTTCTATCTTAATT------AAAAAT---------------------------CTAGTCTAT------------------ATTGATTTTTTTGCTTCCATTTCTCAGTGAGAAGTG---GTAATATTAGGTTTA---------ATCTTATTTTTATTTTTTTTT---------------------TTTAAGTTAGAAATTAAAATTTTGAATTTT---------------CTTTATCTT---------------------------------------CCTCTGGAGATTTTT---------TTTATA---------------AAAGTTGCAATA---TTTAGATTTTGAGCTAAA---------TTA------------TTTAACTCT---------------------------------TTAGAGAACGGGTGAACAGACCTA---------------AGAATTTTT---------------------AAGCCTAGATCTTTT------------------TTTATTTTTGTTAATAATTTAAGTTCTAAGCCT---TTTAAATTT---------TCAATTTTATTTCTTTTTTCGCTGATTTACGTTTGAATTTTT---------------------------------------------------------------------
>Tegolophus_tremae_Z368
------------------------------------------------------------------------------------------------------------------------------------------TTAGTTTTTCTGGTCTCC---GATTTTGGA------TTTTTT---TTCTTTTTTTTTGATTATTTTTTC---------TTTTTTTGCAAT------------------TCGATCAATTTAAATTTC------------TTTTTAATCAATTTAGATATAGAATTTCTTATTTTTTTTTTG------ATGGTGAATTTC---GTCACCTCCTTAGTGAGG---CTCTACAGTAGACAGTATATAGAG------------------CATTATAATAACAAGAAATTTTTCTTTTTGCTTCTTTCCTTCTTTCTTAGGATA------------------------------GTTTTCCTATTAATAAGT------GGTAGA------------------------------------------GTTTTAGTGCTAGTAATCGGCTGAGAAGGTTTAGGAGTTACTTCTCTCCTCTTGATTATATTTTACCCCAATAAAACTACTCTCTTTAATTCTTTTTTGACCTCTTTTTTCAATCGTCTAGGTGACGTG---------------------------------------------------------------------------------------------------------------------------GTTTTAATG------------------CTA---------TGTATG---------------------------------GGAGTTTTAATCTGCTCA------CCTCATTTCTTTTTTTTCTTAATTGAA---AATTTCAAT---------TCTTAT------------------------------------------------------------------------------------------------------------TACTTTTTATTA---------------------------------------------ATCCTTGCC---------------------------------------------------------------------------TGCTCTCTTACTAAAAGAGCTCAATTTCCTTTATCTTCCTGACTTCCTGCGGCAATATCTGCTCCTACACCTATTTCAGCCATAGTACACTCTTCTACCTTAGTGACGGCTGGGGTGTATTTAATTTTCAAA---------ATTCATGATTTTTTGTTTCTTTCCAAT---TTTGGTAGGTTA---------GTAGCTTGA------------------ATTGGGCTTTTAACTTTT------------------TTAGTTGGGGGAGGCCTAGCCAATCTTGAGCTAGATTTTAAGAAA---------GTAGTAGCTTTTTCTACAATAAGACAAATTAGGATGATTATCTTTTTTTCC---TGCAGA---ATCATGCTTTTAGTATCTTCTATTCATATAATTTTCCATGCTTTTTTCAAGACCCTCCTTTTTGTGTCTTGTGGGATATTATTTATGAGTTTTCTTAGAGATCAATTT---------------AGAAAA---------AAATTTTTCTTTAAT---AAAAATCAAACTTCAATCAAATTTTTTTTTTTTTTAAGAATT------------TTTTGTATAAGAGGTTTATGCTTTTCTTCTTCTTTTTATAGTAAAGATCTTTTTATCGAA------ATA---AGGTTGCTTACAATA------------GAATTATGGTAT------------------TTTTTCCTGATTTTG------TTAGGAAGAGTTTTTACA---------ATT---TTGTATTGCTCTAAAATCTTT------------------AATAGAATTTTCAGG------------------------TTTCCTCGGTTTTCT---CCTTTTATA---GCTGATAAACAAAATCTTTTT---TCTTAT------------------ATC---------------TCTTTTTTTTCTTTTTCAGTATGCTTAGGCTCAATTTTCTTG------AAAAAC---------------------------TTAATCTAC------------------GTTGATTTTTTTCCTTCCATTAATGAGTGAGAAGTT---TCATTACTGATCTTA---------ATTTTATCAATTTTCCTTTTC---------------------TTGGGTTTAAACATTAAATCTTTGTGAATT---------------TGTTATCTT---------------------------------------CCTCTTGAAATTTTT---------TTTATG---------------AAATCCCTATCT---TTCAGTTTATGGTCAAAA---------ATA------------GAAATTTTA---------------------------------CTTGATAAAATGTGAACAGATTTA---------------AGAATCTTT---------------------AAGCCTAAA---------------------------ATTTTTTCTAATTCCCATAATTATTTTAAT---TTTAAATTTACAAAAATCTCAGGAGTATTTCTTACCTCTTTGATTTTTAGTTGACTTTTATATTCTACTAGTTTA------------------------------------------------------
>Tegolophus_oblatus_QH7
---------------------------------------------ATTTCCTTGTCCAAATCCTCCCTCTATACCCTT---------------------------GTTTTATTATTTCCT---------------CTTCTGTTT---TTTTTAGGTGCTATAATACAT------AGAGTA------ATCTTCTCTCTTAGGTTTAGTGAGTTAACTATGGAATCAAGC------------------AGAAGTAGTTTTAATCTTCTTTTCGTG------GGG---------GACTATATTTCCCTTACTTTTTTGCTT------ATAGTTCTTTTA---GTGACTTCTTTAGTTCTT---CTCTATTCTGAGGTCTATATAGAT------------------TGCTATAGTAATAAAAAATTTTTGTTTCTTACTCTTTCTTTTCTTAGGTTTATA------------------------------ATTTCCTTGATTTTAAGA------GGGGAC------------------------------------------ATTCTTCTTTTCATGATTGGGTGGGATGGTTTAGGGATCTCCTCCCTTTTTTTGATTCTTTTTTACCCTAATAACACTAGTATATACAATTCGTTCTTAACCCTGGTTTTCAACCGATTAGGAGATGTT---------------------------------------------------------------------------------------------------------------------------TTGTTGATC------------------CTT---------TTTTTT---------------------------------TGCTTCACTTGA---AAG------CATTCAGAGTCATTTTTT---------TGAAGAGGGTTGGGATCC---CCCACT------------------------------------------------------------------------------------------------------------CTTCTTCTAATT---------------------------------------------CTATTTGTG---------------------------------------------------------------------------TGCCTTTTAACTAAAAGAGCTCAGCTTCCTTTTTCAAGGTGATTGCCTGCTGCCATATCTGCTCCTACCCCTATTTCTGCTATGGTGCACTCTTCAACTTTGGTGACGGCTGGAATTTTAGTATTCTTTAAA---------ATTTATTGATTCTTAACTATGAGATTT---CTTTGCAAAGTT---------CTTATCCTT------------------CTTTCTTCCCTAACTTTT------------------GTTCTAGGAGGTGCGTTGGGATCAGTAGAAAAAGATTCTAAAAAA---------ATCGTAGCTTTTTCTACTATAAGGCAGATTAGAATAATTTTACTTTTCACA---GGTCTC---CAACAACCAGCTTTAGCTGTGTCCCACACTTTCTGCCATGCCTTATTCAAGACCTTTTTATTCTGTGGGTGTGGGGTTCTTTTTATTTGAAGTTTTAGAGATCAATTA---------------AAATCT------------TCAGCGAAAACTTCTTTTAAAATAGGATTTATTTCTTTCAGATTATTTGTCAGACTG------------TATTGTATGAGAGGGATTATCTATTCTAGATCTTTTCTAACAAAAGATTCCGTTATGGAA------GCT---TTAATCAGTGAAAAA------------ACTACTAGT---------------------TTTATAATTCTTTTC------CTTGGTAGTGTTTTTACT---------TTA---ATTTATAGAAGAAGGTTATTT------------------GGTATTTTGAAATGC------------------------ACACCTACTACTTTT---AAAACTGTTTATAATAAAAAGCATTTTATCTTT---TCATTT------------------CTA---------------ATTTCATTTTTGATTGTGACTATGTTGTGTTTAAAGTTCTCC------AAATTT---------------------------CTTGTTTTGAAC------AATTTT------------TCTTTTTTCATCAGTCCTATCTTGATT---TTGTTAATTAATACC---------CTCCTTTTAGCTTTCTTGATT---------------------AAATTAAGGTTCCCTTGTTTACGT---TCG------------TTTCTTTATTGT---------------------------------------AGTACTAGGGTTTTT---------CATATA---------------AAAGAGACCTTT---TTTTCATCAGCTTCTTTA---ATTATGTTT------------GGTTCTAAT---------------------------------CTTAAAATAAGAATCTCTGATCAT---------------CTATTTTTT---------------------AAACCTTCT---CATCTTGTAACATATAAT---------AGGACTTTA---AATTTTACTATC---TTTAAAAGTTTGTACTTTTGTGTCTTA---------------TTGATTTTTATGCTTACCTCC---------------------------------------------------------------------
>Tegolophus_miscanthus_Z371
------------------------------------------------------ATTAAATTTTTCACTTTTTTTCTT---------------------------------------------------------CTTCTAAGGACTTTTTTCTTTGGGGGGATATCGTTTCACGTGTGG---CACCTTAATTGAAATTACTTGAATCCCCTTGAG------------------------------GAAGTTGGCTCGTTTCTACCCTTATCTGTTACTAAG---------GACTTCTTATTCCTAATCTATCTCCAA------ATGCTTCTTCTG---GTTTGTTGTGCGGTCTCT---TTATATAGCGAGGTTTATTTTGAG------------------CATTACGATAATTTAAAGATAGCCTCTCTTTTCTTTATCTTTTTTAGTTCGATA------------------------------GCAATTCTAAGGATGAGT------GGCTCC------------------------------------------CACTTACTCTTTATAACAGGTTGGGAGTGTTTAGGGCTTTCCTCCTTGTGTTTAATTATATTCTATCCCAATAAGACTACCCAATACAATTCTAATCTTACAATGTTTTTTAATCGCTTGGGGGATGTT---------------------------------------------------------------------------------------------------------------------------CTACTATTT------------------CTG---------GTGTTA---------------------------------TGCTATTACCTTGATTCA------CAGCTTTTAATCTTCTATGGGGGTAATTTTAGCTTAGCC---------------------------------------------------------------------------------------------------------------------------GTTGCTCTTTTC---------------------------------------------TTTCTTTTA---------------------------------------------------------------------------TGCCTTTCTACTAAAAGTGCTCAGTTTCCCCTTTCTAGATGACTTCCAGCCGCTATGTCAGCTCCCACGCCTATTTCAGCCATAGTGCACTCTTCTACTTTGGTTACTGCGGGAATCTTTGTTCTTTTTAAG---------ATATCTGAATTCTGAAACTTTTGGGGA---CTTGGAGATTTT---------TTGTGTTCC------------------TTCTTTGTTTCTACCTTT------------------TTTTTAGGAGGTTTTTTAGCCAGGGTAGAGATAGACACTAAAAAA---------AAGGTAGCTTTCTCCACTATAAGTCAAATCAGTATGGTAATATTTTTCTGT---GTTGCT---GGTCTAATTTTCGTCTCTTCGGCTCATATAATTTTTCATGCTATTTTCAAGACCCTTTTATTCTGTTCCTGTGGGCTTATCTTTCTCTCCTCCTTTAGGGAACAAATG---------------------------------AGGTTGTCCTCATTTTTTATAAATTCTCTTTTGAAAAATTTTTTATTTGTCAGACTA------------TTTGGAATAACTGGAATTTCATTTTCTAGATCGTTTTTCAGCAAAGACTTAGTGGTAGAA------GAA---TTGGGAGTTACCGGT------------AATCTTATTCTA------------------TTTTTTATTTGCCTA------GGGGGAAGAGTACTTACT---------TTG---CTTTATTGCTCATCTATTAGA------------------AATTCTCTCCTATCT------------------------TTCAAATCTAAAAAC---CTTAGATTTTTTTATTCAAAAAATTTTCTTTTT---TCTTTT------------------ATT---------------TTAGTTTTTGTGGCCCTTAGTGCTTTTATTGGAGTATTTTGA------------------------------------------------TGTCTGTGCGTAGTGGATTTCTACCCCTGCTCTTTATTGTATTCTGGGGAAGTTCGGGGGTTATTTACATTGTTTATTAGGGTTCTCTTTTTGCTAGCCTTT---------------------------------------------------------------------------------------CCTAAATCCTATGCGATGTGAGATGCGGGTTTTAATTTATCT---------TACCTT---------------AAATTCTTTAGG---TTTTCTTATCTTAACTTTCCTTTTAAGTTT------------AGTAAATTT---------------------------------TATCTATTTTCTTACACAGATCTT---------------TTTTTCTTT---------------------AACTTTAGAAATTTTTCAAATCTTAGAAAATATTCTCGCGGAATAGCTGGTATCGCTGGGACTTTTGCTACTTTTTACTTTTTTTACTCTTTTAGTTCATGTAGAACG------------------------------------------------------------------------------------------
>Tegolophus_miscanthus_Z336
------------------------------------------------------------ATATTTTTTCTTTTTTTT------------------------------TTTCTATTTTTA---------------TTTTTTTTTTTTTGTGTT---------TTTAAT------TCAAGC------GAGTTTATTTCTTTTAGTGGGTTTTTTAGATTCCCTTTGGAC------------------GAAAAAACTGTCTCTTTCTTTTTTAGACTCTGCAGC---------GATCGTATTAGTCTTACTTTTTTAATA------ATAGTTAGTTTA---GTTACTAGATTAGTTTTT---CTTTACTCAGAGCTATACATGGAA------------------TTTTACAAAAACAAGAAGTTTTTAGTTTTTACATCGTCTTTCTTTCTCTTTATA------------------------------GCACTCTTATCTTCCAGA------GGAAGG------------------------------------------TTAATAAATCTACTCATTGGTTGGGATGGGTTAGGTATTTCTTCTCTAATATTGATTATGTTTTATCCTAATAAGCTTACTCTCTTTAATTCTTTGCTAACATTTTTTTTTAACCGTTTAGGTGATATT---------------------------------------------------------------------------------------------------------------------------CTTTTTATT------------------ATT---------TTTTTT---------------------------------TGTTATTTTATCACTCTT------TATTCTATATTTTTTCAC---------TTGGGGATATTTCAAAAA---TTTATT------------------------------------------------------------------------------------------------------------TTTGTGACTTTA---------------------------------------------TTTTTATTT---------------------------------------------------------------------------TGTTTATTCACAAAAAGAGCTCAAGTTCCTTTTTCTTCTTGGTTGCCAGCAGCTATATCAGCTCCTACTCCTATTTCTGCCATAGTCCATTCCTCTACTCTTGTTACCGCTGGTTTGTTTGTTTTTTTTAAA---------ACTATATATATTTTTAAAAATCAGGGA---ATAATAAGTTTT---------TTGATTTAT------------------GTTTCGTTAATCACCTTT------------------CTTTTGGGAGGATTTCTCAGTTCTATAGAATTAGATTTAAAAAAG---------ATAGTAGCTTTCTCCACAATAAGACAAATCAGTATGATCATTTTCTTTATA---TCTATG---GGTTTTTGAAGAGTCGGAGTTTCACATACTTTTGGACATGCTTTGTTTAAAACTCTGTTATTTGTAGGATGTGGAGTTATTTTTATGGCTAAAAATAGGGATCAACTT---------------TCTTAT------------AATTTCAAGGGCAATAAACTCACCCCTATTTTTTTTTTCATTCTATTGATGAGTATT------------TATTCTATAAGAGGTTTGTCCTTTTCTTCTTCTTTTTTTACGAAAGATTTTATAGTCGAA------ATA---TTAATTAGAGATTCA------------AGAGTTTTTTTT------------------TTCTTCTTTCTTATT------GTAGGTAGAGCCCTGACT---------ATC---CTCTACAGAGGAAAAATTATT------------------TCTGCTCTTAGTTTT------------------------AAG---TCATTA------AAAAATTTTACTTCTGTTAAATTGAGTCAATAT---TTATTC------------------CTT---------------TTTTTATTTTCAATTTTAACAGTGAGAATTTTAAAGTTTTTA------TTCTAC---------------------------ATTTCTTTTTTT------TCTCAA------------AGTTGCGTAGTTTCTTGAGTAGAAATT---TTTATGGTCAAC------------CTCTTAATTCTTTCCTTTTTT---------------------TTTTACACTCTGAAGGAAAAAATT---ATA------------TTTCCCATTCTT---------------------------------------AGCTTAGAAGTCTTA---------TATTTA---------------AAAAATTTTTTT---TTTAGACCATTTAGTAAA---TTTTCTATA------------AACCCTGGA---------------------------------ATTAGATTA------AACGATTCA---------------TTTTTCTTC---------------------AAGCCCTCC---GCTATCTCGTTCAGAAAT---------TTAAATTCC---AAGTTGGAGCCT---ATAGCATTCTGAATTTTTCCCTTA---------------ATTTTAATTTTGATTATCAAATTT---------------------------------------------------------------------
>Tegolophus_lespedezae_HEN12
------------------------------------------ATGGTTTTAAGTTCCTCGCATTATAAGTTTCTTGTT---------------------------AGATTTCTTCTTATT---------------TTCTTAGGACTCCTACTCTTCAATAAA------------AATTTC---TCTTTTACAATTAATTTTTCGAGCCCTCTTAATTTTAGT------------------------------------TGTCCAACCTTTTCTACCCTGATA---------GATCTGAAAATAATTTGATTCTCTTTT------ATAGTTTTCTTT---GTCACCAGAATGGTAAGT---TTATACGGAGAAATTTACATAGAG------------------TACTACAACAATTTTAAATTTTTCTTTCTGATGATTTCTTTCTTTTTGAGAATA------------------------------CTTTTTTTAATTGTGAGA------GAATCG------------------------------------------CATCTTTCTTTTCTCACCTTTTGAGACTACCTAGGTTTGTCATCTTTGGCTCTTATTATATTTTACCCGAACAAGACCACTTCCTACAATTCTTTTATGACATCCTTTTTCAATCGATTAGGAGACGTA---------------------------------------------------------------------------------------------------------------------------ATTTTGGTT---------------------------------TTT---------------------------------TGTGCGAGCTTTCAAATC------TGAAGAGGTTCCAAGGGA---------TTTTCAGAATTACAACACCCCAATTTT------------------------------------------------------------------------------------------------------------CTGTTCTTCATG---------------------------------------------TTATTGGTT---------------------------------------------------------------------------TGCGGGTTTACAAAGAGGGCCCAGTTCCCCCTCTCCAGGTGGCTTCCCGCTGCTATATCCGCTCCTACTCCAATTTCTGCTATGGTTCACTCCTCCACTTTAGTTACAGCAGGAGTGCTAATTTATCAAAAG---------TTTAGATTTTTTTTAGAGTTCACAGGG---TTTTTTGTTTTT---------ATCTTGATA------------------TTTAGTATAGTAACATTT------------------CTATTGGGAGGAATTTTGGCTAATTATGAGAGAGATTTCAAAAAA---------ATTGTAGCCTTTTCCACCATAAGACAGATCAGTGTAATTGTGGTTTTTTGT---GGTATA---CTCATATTTTGAGTGAGCATTACGCATATATTTTTTCATGCTCTTTTTAAAACTTTACTCTTCTGCGCGGTAGGTCTTTATCTCTTATTGATGTTTAGAAATCAGAAT---------------TCTAGC------------AATTTAAGCGTAGATAAAAATAAAAATTTCATAATTTCTCTCATTTTTTTTAGAATT------------TTTAGAATAACAGGTCTAACTTTTTCCTCTTCTTTTTATTCTAAAGATTTGGTCTTAGAG------CAG---CTGACTAGATTTAAC------------GATTTTAGAATG------------------TTCTTCCTAAGGTTA------GTTGGAAGATTTTTGACT---------ATT---CTTTACAGGAGAAAAATTTTA------------------AAATTTTTAGTGGCT------------------------TATCCTAAAAAT------TTATTTATTTTCATAGAGAAATCTAGAAATACT---ACCTTT------------------TTC---------------ATTTTCTTTTCTGTTGCTACTTTGTTGTTAGGTTTGACAGTA------AATAGT---------------------------TTAAGCTTTAAT------TTTTAC------------AGTCCTGTTGTCTCTTTGATCGAAGTC---ATGGGTATAACTTTG---------ATGCTGTTAATTTTATTATTT---------------------TTTAAGATGCCGAATTTGAAAATA------------------ATATTATACTAC---------------------------------------AGATTGGATATTATT---------ACGATA---------------AAGTCTTCAACC---TTTAGATCTATAAATTTG---CAAAGG------------------CGAATT---------------------------------TTTAAAAACTTTTCCATGGACCAT---------------ATGTTTTTT---------------------AAGCCTAAG---CTTTTTTATTATAGT---------------------------------------TTTAATTTATTACAAAAAAAACATGTTTCTTCTTGGTGAACTTTTTTTCTTTTTTTTTTGATTTTTGTTTTCATTTTT------------------------------------------------------
>Tegolophus_hunanensis_HEN41
---------------------------------------------------ATGAAAAAAAGATTCTTCTTCATTTTT---------------------------ACAGGATTTCTTATT---------------ACTTTTCTACTGGTAAATCTATCTATTTATGTT------TACCTT---TCTAAACCCCTATATATAATACCG------ATATTAAAAGACTTT------------------TCCTTAGACTTT------------TCATTACTATTT---------GACAAACAATCTTTTTACTTTATTTTT------ATGGTCTCTATT---GTTACATCTATAGTGGTT---CTCTATTCTGAGTTTTATATAGAG------------------CATTATAATAATAAAAAATTTTTTTTCCTGACTATAGCTTTTTTAAGATCTATG------------------------------ATTTTTTTAGTTTTAGGA------GGGAAT------------------------------------------ATTCTTTTTATTATGGTAGGATGAGATGGATTGGGTCTCTCCTCTATCTTTTTAATCATATTTTATCCTACCAAGACTTCTTTGTCCAACTCAATTCTTACTTTTTTTTTTAATCGTTTAGGGGATTGC---------------------------------------------------------------------------------------------------------------------------GTTATAATT------------------GTT---------ACAATG---------------------------------TGT---CTAATTTTTATA------AATTCCTCTTCTATTTCTTCT------TTTTTACAAAAAGAAGAAATCTTCTTT------------------------------------------------------------------------------------------------------------ATTTTGCTAGGT---------------------------------------------CTTACTCTA---------------------------------------------------------------------------TGCTCTTTTACCAAAAGAGCTCAGTTTCCTGTTTCTTCGTGGCTACCTGCTGCTATATCAGCCCCCACACCTATTTCGGCTATGGTCCATTCTTCTACTTTAGTAACAGCAGGGGTTTTTTTAATTTATAAA---------TTTCATTTTTTTCTTTATGATGAAGGT---ATAAGATTTATA---------TTACTTTAT------------------GTGTTTGTCACAACTTTC------------------CTGTTAGGAGGATTAATAGGGGGGAGGGAAATAGACTTTAAAAAA---------GTAGTTGCTTTCTCTACCATAAGTCAGATTAGTATGGTTTTAATTTTCTGT---TCCATA---GGATTGCTCTCTCTTTCTATTACCCATATAATTTATCACGCATTTTTTAAAACTATATTGTTTTGTTGTTGTGGTATCTCTTTTATATGAATTTTCAGTGACCAATTA---------------ATAAAA------------TCTTTTAATATGCAAAAAAATTATATCTTTATTTATTTTTTAATTTTCGTTAGACTT------------TATTGTATGAGAGGGTTGCCATATTCAGCTTCTTTTTATTCTAAACATGTATTTATAGAG------TGG---GCTTTAGAAGGATTT------------GAGGGTCCATTA------------------TTTCTTTCTTCTATG------TTGGGATCTTTATTAACT---------ATT---AAGTATAGAAAAAAGGTTTTT------------------TCTGTGGCTCTTAAA------------------------AGGTTCCAACCTCAA---TCTCCTTCTTTCAACAAGAAAAAAAGATATTTC---GGGTTT------------------ATA---------------ATTTTTTTTATTTTTTTAACTTTTTTTTCCCCTTTCTTGGTT------TATCTC---------------------------TTCTTACCTTGC------GAATTT------------TTACCATTAGTTAATGATTCAGATCTTGGATTTATAAGAATTATA---------GTATTTCTATTTTTTTTCGTA---------------------GAGTTCTCTTTT---CCCCATGGG------------------TTTTCCTTCTTT---------------------------------------ACAGCTGATTTATTT---------TTTTCT---------------AAGACTTTCATG---TTTAGGTTTTATGGAAAA---CTTTTCTGA------------AAAGACAGA---------------------------------TTATCTCTTAGTTTTAATGATCAT---------------ATAATTTTT---------------------AAACCTAAA---ACT---------------------------TTTTTTAACCTTAAAAAATCC---CTGAAA---AAAAAATCCGGATCTGTCATGATATTTATTTTTTTCTTATATTTATACTGAAAAGTATTT---------------------------------------------------------------
>Tegolophus_hunanensis_HEN17
---------------------------------------------ATTTTAATGAAAAAAAGATTCTTCTTCATTTTT---------------------------ACAGGATTTCTTATT---------------ACTTTTCTACTGGTAAATCTATCTATTTATGTT------TACCTT---TCTAAACCCCTATATATAATACCG------ATATTAAAAGACTTT------------------TCCTTAGACTTT------------TCATTACTATTT---------GACAAACAATCTTTTTACTTTATTTTT------ATGGTCTCTATT---GTAACATCTATAGTGGTT---CTCTATTCTGAGTTTTATATAGAG------------------CATTATAATAATAAAAAATTTTTTTTCCTGACTATAGCTTTTTTAAGATCTATG------------------------------ATCTTTTTAGTTTTAGGA------GGGAAT------------------------------------------ATTCTTTTTATTATGGTAGGATGAGATGGATTGGGTCTCTCCTCTATCTTTTTAATCATATTTTATCCTACCAAGACTTCTTTGTCCAACTCAATTCTTACTTTTTTTTTTAATCGTTTAGGGGATTGC---------------------------------------------------------------------------------------------------------------------------GTTATAATT------------------GTT---------ACAATG---------------------------------TGT---CTAATTTTTATA------AATTCCTCCTCTATTTCTTCT------TTTTTACAAAAAGAAGAAATCTTCTTT------------------------------------------------------------------------------------------------------------ATTCTGCTAGGT---------------------------------------------CTTACTCTA---------------------------------------------------------------------------TGCTCTTTTACCAAAAGAGCTCAGTTTCCTGTTTCTTCGTGGCTACCTGCTGCTATATCAGCCCCCACACCTATTTCGGCTATGGTCCATTCTTCTACTTTAGTAACAGCAGGGGTTTTTTTAATTTATAAA---------TTTCATTTTTTTCTTTATGATGAAGGT---ATAAGATTTATA---------TTACTTTAT------------------GTGTTTGTCACAACTTTC------------------CTGTTAGGAGGATTAATAGGGGGGAGGGAAATAGACTTTAAAAAA---------GTAGTTGCTTTCTCTACCATAAGTCAGATTAGTATGGTTTTAATTTTCTGT---TCCATA---GGATTGCTCTCTCTTTCTATTACCCATATAATTTATCACGCATTTTTTAAAACTATATTGTTTTGTTGTTGTGGTATCTCTTTTATGTGAATTTTCAGCGATCAATTA---------------ATAAAA------------TCTTTTAATATGCAAAAAAACTATATTTTTATTTATTTTTTAATTTTCGTTAGACTT------------TATTGTATGAGAGGGTTGCCATATTCAGCTTCTTTTTATTCTAAACATGTATTTATAGAG------TGG---GCTTTAGAAGGATTT------------GAGGGTCCATTA------------------TTTCTTTCTTCTATG------TTGGGATCTTTATTAACT---------ATT---AAGTATAGAAAAAAGGTTTTT------------------TCTGTGGCCCTTAAA------------------------AGGTTTCAACCTCAA---TCTCCTTCTTTCAACAAGAAAAAAAGATATTTC---GGGTTT------------------ATA---------------ATTTTTTTTATTTTTTTAACTTTTTTTTCCCCTTTCTTGGTT------AATCTC---------------------------TTCTTACCTTGC------GAATTT------------TTACCATTAGTTAATGATTCAGATCTTGGATTTATAAGAATTATA---------GTATTTCTATTTTTTTTCGTA---------------------GAGTTCTCTTTT---CCCCATGGG------------------TTTTCTTTCTTT---------------------------------------ACAGCTGATTTATTT---------TTTTCT---------------AAGACTTTCATG---TTTAGGTTTTATGGAAAA---CTTTTCTGA------------AAAGACAGA---------------------------------TTATCTCTTAGTTTTAATGATCAT---------------ATAATTTTT---------------------AAACCTAAA---ACT---------------------------TTTTTTAACCTTAAAAAATCC---CTGAAA---AAAAAATCCGGATCTGTCATGATATTTATTTTTTTCTTATATTTATACTGAAAAGTATTTTAT------------------------------------------------------------
>Tegolophus_hunanensis_AH39
---------------------------------------------------ATGAAAAAAAGATTCTTCTTCATTTTT---------------------------ACAGGATTTCTTATT---------------ACTTTTCTACTGGTAAATCTATCTATTTATGTT------TACCTT---TCTAAACCCCTATATATAATACCG------ATATTAAAAGACTTT------------------TCCTTAGACTTT------------TCATTACTATTT---------GACAAACAATCTTTTTACTTTATTTTT------ATGGTCTCTATT---GTTACATCTATAGTGGTT---CTCTATTCTGAGTTTTATATAGAG------------------CATTATAATAATAAAAAATTTTTTTTCCTGACTATAGCTTTTTTAAGATCTATG------------------------------ATTTTTTTAGTTTTAGGA------GGAAAT------------------------------------------ATTCTTTTTATTATGGTAGGATGAGATGGATTGGGTCTCTCCTCTATCTTTTTAATCATATTTTATCCTACCAAGACTTCTTTGTCCAACTCAATTCTTACTTTTTTTTTTAATCGTTTAGGGGATTGC---------------------------------------------------------------------------------------------------------------------------GTTATAATT------------------GTT---------ACAATT---------------------------------TGT---CTAATTTTTATA------AATTCCTCTTCTATTTCTTCT------TTTTTACAAAAAGAAGAAATCTTCTTT------------------------------------------------------------------------------------------------------------ATTCTGCTAGGT---------------------------------------------CTTACTCTA---------------------------------------------------------------------------TGCTCTTTTACTAAAAGAGCTCAGTTTCCTGTTTCTTCGTGGCTACCTGCTGCTATATCAGCCCCCACACCTATTTCAGCTATGGTCCATTCCTCTACTTTAGTAACAGCAGGGGTTTTTTTAATTTATAAA---------TTTCATTTTTTTCTTTATGATGCAGGT---ATAAGATTTATA---------TTACTTTAT------------------GTGTTTGTCACAACTTTC------------------CTGTTAGGAGGATTAATAGGGGGGAGGGAAATAGACTTTAAAAAA---------GTAGTTGCTTTCTCTACCATAAGTCAGATTAGTATGGTTTTAATTTTCTGT---TCCCTA---GGATTGCTCTCTCTTTCTTTTACCCATATAATTTATCACGCATTTTTTAAAACTATATTGTTTTGTTGTTGTGGTATCTCTTTTATATGAGTTTTCAGTGATCAATTA---------------ATAAAA------------TCTTTTAATATGCAAAAAAACTATATCTTTATTTATTTTTTAATTTTCGTTAGACTT------------TATTGTATGAGAGGGTTGCCATATTCAGCTTCTTTTTATTCTAAACATGTATTTATAGAG------TGG---GCTTTAGAAGGATTT------------GATGGTCCATTA------------------TTTCTTTCTTCTATG------TTGGGATCTTTATTAACT---------ATT---AAGTATAGAAAAAAGGTTTTT------------------TCTGTGGCTCTTAAA------------------------AGATTCCAACCTCAA---TCTCCTTCTTTCAACAAGAAAAAAAGATATTTC---GGGTTT------------------ATA---------------ATTTTTTTTATTTTTTTAACTTTTTTTTCCCCTTTCCTAGTT------TATCTG---------------------------TTCTTACCTTGC------GAATTT------------TTACCATTAGTTAATGATTCAGATCTTGGATTTATAAGAATTATA---------GTATTTCTATTTTTTTTCGTA---------------------GAGTTCTCTTTT---CCCCATGGG------------------TTTTCCTTCTTT---------------------------------------ACAGCTGATTTATTT---------TTTTCT---------------AAGACTTTCATG---TTTAGGTTTTATGGAAAA---CTTTTCTGA------------AAAGACAGA---------------------------------TTATCTCTTAGTTTTAATGATCAT---------------ATAATTTTT---------------------AAGCCTAAA---ACT---------------------------TTTTTTAACCTTAAAAAATCC---CTGAAA---AAAAAATCCGGATCTGTCATGATATTTATTTTTTTCTTATATTTATACTGAAAAGTATTTTAT------------------------------------------------------------
>Tegolophus_celtis_S136
------------------------------------------------------------------------------------------------------------------GTGGCT---------------TTTTTGTTTTTTCTACTTAAGTTCGATTTCTCT------TTTTTT---TCTTTCTGCTATTCCTATTTCAGC---------CTAATCGACGAT------------------TTTATGAGTTTTAGATTC------------TTGGTAATTAATATGGATTTCGAATTTGTTTGTTTCTTCTTC------ATGGTTCATTGC---GTTACTTTCTTTGTGTCC---AAGTATAGATCTCAATATATAGAA------------------AGTTATAACAACAAAAAATTTTTTTTCCTTCTTTTATCTTTTTTTATTAGAATA------------------------------TTGTTTCTTAGTGCTAGT------GGGTCT------------------------------------------ATTATTTCCCTAATAGTGGGATGAGACGGCCTAGGGATCACTTCCCTTCTTTTGATCATATTTTACCCTAATAAATCAACTCTTTTTAATTCCTTTCTGACTTCCTTTTTTAACCGATTAGGGGATGTC---------------------------------------------------------------------------------------------------------------------------CTTCTTATA------------------ATT---------TCTCTC---------------------------------TCTTTTCTCTTATATGAG------TTTCGCCATTTCTTTTTCTTTGAATGT---CACATGAAT---------TTGTTC------------------------------------------------------------------------------------------------------------TTACTTTCCAGC---------------------------------------------TTAATTTTA---------------------------------------------------------------------------TGCTCTTTCACTAAAAGAGCACAGTTTCCTCTATCTTCATGACTCCCAGCAGCTATATCAGCTCCTACTCCGATTTCAGCGATGGTTCATTCTTCTACACTTGTAACTGCCGGAGTTTTTTTGTTGATCAAA---------ATTCATGATTCTTTATTATTAAGTTCT---TTTTCTAAATAT---------CTTTTGATC------------------GTAGGTTTAATTACGTTT------------------TTAATTGGAGGATTTTTAAGCAATTTAGAGCTAGATTTCAAAAAA---------ATTGTAGCTTTCTCTACTATAAGGCAAATCAGTATAATTATTTTTTTCTCC---TGCAGC---ATTTTTATTGGTTTGTCCATTACTCATATAATTTTCCACGCCTTTTTTAAAACTCTTTTATTTTCTGCTTGTGGATTAATGTTTGTAAGTTTTTACAGGATTCAAACG---------------AGAAAA---------AATTTTTTTTCCAAC---AAAAGATCTTCTTTCTTAAGATGCGTATTTTTAGTTAGTATT------------TTTTCCATGAGAGGTTTCATCTTTTCTTCTTCCTTTTACAGAAAAGACTTATTTTTAGAA------CTT---ATAGTTTGTAACTCT------------TTCAATTACAAT------------------TTTTTTCTTCTTTTA------AGAGGTAGCTCCCTAACA---------ATT---TTGTATTGTTTCAAAATTTTC------------------AATTCTTTAAGTAGA------------------------ACCAGGTTCTATATA---CCTAGAATC---ATCACTAAAAAGTCTTACTTC---TTCAGA------------------TTA---------------ATTATTTTTTCTTTTTTAACTTTTCTGGGAGTTTATGCCGTG------AAATAT---------------------------TTTTTTTTT------------------TTAGATTTCTTTCCTTCTGTCTCTTGGTACGAGGTT---AATCTTATTAATTTA---------GTTTTAATCTTTTCTTCTTTT---------------------ATGTCAATTAAATGCGCATCTTTGAATATA---------------GCATACTTT---------------------------------------CCTTTGGATGTTTTT---------TTTATG---------------AAAACTTTATCA---TTTAGAATACAGTCATTT---------TCC------------TTGATTTAT---------------------------------ATAAGGAAAGAATGGTCAGATTTA---------------TCTTTTTTT---------------------AAACCTTCAAATTTT------------------------TTTCCTAATTCCAAAATCTCGTTACCTTCGTTTAAAAAA---------GAATTACATTTTTTGTTGTATTTAATTTTAGCAATTTTGGTT---------------------------------------------------------------------
>Tanystylum_orbiculare
------------------------------------------------------------------ATAATTTTATTTTTTAATTTTAATAAATTTAAACTTATAGCAACAATTTTAATA---ATTTTTAGTATTATTTTAATAATAATTAGAATTATAATAATAAATTCTAGC------ATATCAATTTTATACGAATGAAAT---ATATTTTATTTTAAT---------TCTATTCCATGAAATTTTTCT---------------------TTATACTTA---------GACTTTTACTCAACAATATTTAGTAGA------CTAGTATTATAT---ATTTCTTCCTCAATTTTT---CTTTATAGAAAATTTTATATAAAAAGA---------------GAAAAAAAAATTAATCGATTTTTAATTTTAATAATAATATTTGTTTTATCAATA------------------------------TTAATATTAATTTTTAGG------GGTAAT------------------------------------------ATATTAACAATTCTTCTAGGCTGAGACGGTTTAGGATTAGTCTCATTTTTATTAGTAATTTTTTATCAAAATAAAAGTTCTTTAAGTGGGGGTATACTAACAATTCTAAGGAATCGTTTAGGAGATAGC---------------------------------------------------------------------------------------------------------------------------ACAATAATT------------------ATT------AGATTATGT------------------------------------TTAATTTTTTCATTTTCAAATTTTAAAATTAATATAATAAATTTAAAT---------------TTGCATGATTAC------------------------------------------------------------------------------------------------------------ACTATCATAATT---------TTA---------------------------------ATTTTTATT---------------------------------------------------------------------------AGAGCAATAACAAAAAGAGCTCAACTACCATTTAGTGCTTGACTACCTGCAGCAATAGCAGCTCCTACTCCAGTCTCTTCTTTAGTTCATTCTTCTACGTTAGTGACTGCTGGGGTATATATTTGTATTCGA---------TTTATTAAAGTTTTTCATACTTTAAAT---TTTTTACCTTTA---------TTAATATTT------------------TTATCTATTATAACTATA------------------TTTATAGCTGGAATTAATGCTATATTAGAATTTGATTATAAAAAA---------ATTATTGCTTTATCCACTTTAAGACAATTAAGAGTTATATTTTTAGCTATT---TCTTTA---AATAAAGAAAATTTAGCTTTTTTCCATATATTAACTCATGCATTATTTAAAGCTTTAATATTTATTACAGTAGGAAGAGTTATACATGGATTCTTTGGGAATCAAGAT---------------ATACGG---------ATAAAAGGAGGAGTCACTAAAATTTCCCCAATTATTGCTATAATAATAAATATTTCTCTT------------CTGTCACTTAGAGGAATACCTTTTTTATCTGGATTTTATTCTAAAGATTTAATTTTAGAA------AAATTTTTTATAGGAGAAATT------------AATACAATTATT------------------ATAATTTTACTAATT------TTAGCCACTATAATAACT---------TTT---ATATATAGAATTCGATTTTCATTTTTAGTATTTATTAATTTTAATCTTCACCCA------------------------CCTATG------------------TATAATAAA---TTTGAAAATACATATATAATTAAA------------TCC---ATA---------------ATAATTCTATTTTTAGGATGCTTAATTAGGGGTCCAACTATA---------------------------------------ATATGGATAATTTTTCCAACCCCAAATATTATTATTTTAAATTTATCTTAT---AAATTTATT---TTAATAATTATATTTTTTTCTACTCTAATACTTAATTTT---------------------------------------------------TCTATAAGAATAATCAAATTTTTTTTAAAAAAATTTGATTATTCTTATAGAAAAATCACTATGCATTTCATAGGACAAATATGA---------TTTATC---------------TCATTTATTTCT---------TCACAATTCATCATAAAATACCCTATAAATTTATCCAAATATATA---------------------------------------ATTAAAACTTTTGATATA---------------GGGCTTATAGAATTATATGGAGGACAAGGTTTATATAAAAAATTTAGATATTATGCTAGTGATATAAATAAACATTCTTATTTTAATATATTATATTATTACATAATATTTTTATTGTGGATAATAGTAATTTTTATTATAATT------------------------------------------------------------------------------------
>Tachypleus_tridentatus
------------------------------------------------------------------------------TTGATTTGATCTATTTTTAAAGTGTGAGCTTTTGTTTTATTA---TTAATTTTTATTTTATTTTTTTTATTATCTTTGTTTTTTTTATTAACTGAT------TTTGGATTATTTTTTGAGTATTAT---TTATTTTCAATAAAT---------GGTTGTCCTGTTGAATTTATA---------------------ATAGTTTTT---------GATTGGGTATCATTAATGTTTTTATCA------TTTGTTATATTA---ATTTCTTCTAGAGTAATT---TTTTATAGAGAAGAATATATAATGGGG---------------GATAAAAATTTATATCGATTTTGTTATCTTGTTTTATTATTTGTGTTATCAATG------------------------------GGTTTATTAATTTTAAGA------CCTAAT------------------------------------------TTAATTTCAATTTTATTAGGATGAGATGGTTTAGGATTAGTTTCTTATTGTTTAGTAATTTATTATCAAAATAATCGGTCTTTAAATGCTGGTATAATTACAGTGTTATCAAATCGTTTAGGGGATATT---------------------------------------------------------------------------------------------------------------------------GGAATTTTA------------------ATT------GGAATTGTA------------------------------------TGATTATTCAATTTTGGAAATTGAAATTATTTTTCTTTTATAATATTTCCAGTATTAGGA---ATTGAGTTTTAT------------------------------------------------------------------------------------------------------------TGAATTGGAGGT---------TGT---------------------------------GTAATTTTA---------------------------------------------------------------------------GCAGGAATAACAAAGAGAGCTCAAATTCCTTTTTCTGCTTGACTACCAGCTGCTATAGCAGCTCCTACTCCTGTTTCTGCTTTAGTTCATTCATCTACTTTGGTTACTGCTGGTGTATATTTATTAATTCGT---------TTTAATCAGTATTTTGGGGTTGGAATT---TTTTCATATTTT---------TTAATATTT------------------ATTTCTTGTTTAACAATG------------------TTTATATCTGGGTTAGGAGCTAATTATGAAATGGATATAAGGAAA---------ATTATTGCTTTATCAACATTAAGTCAATTAGGAGTTATAATAATATCTATT---TCTTTT---GGTTGTTGAAAATTAGCTTATTTTCATATATTAACTCATGCGCTATTTAAAGCTCTTCTTTTTTTATGTGCAGGATCTTTTATTCATGGAATAAGAAGAAGACAGGAT---------------TTACGT---------TTTATAGGAAGAATAGTGGTATATAGACCAGTAGTTAGATCATGTTTTAATGTAGCAAAT------------TTATCTTTATGTGGAATTCCTTTTTTGTCAGGTTTTTATTCAAAGGATTTAATTTTAGAA------AGTGTATTTTATTGTAATTTT------------AATTTTTTTATT------------------CTTGTATTTTTTTTA------ATTTCTATTGGGTTAACT---------GCT---TGTTATACTTTTCGATTGTCTTATTATGTAATG---GGTCGTAATTTTTCCCCT------------------------CCTTTT------------------AGAAATTTT---TGTGAGGGGAAAATTATTAGAAAA------------TCT---ATT---------------ATTTTTTTATCTTTTTGGGCTATCATTATAGGATCAGCTTTA---------------------------------------ATATGAATATTATTTCCTATTCCTTGTTTTGTTTTTATTTCTTTTTATTAT---AGGATTATA---GGGGTTATTTGTGTAATATTAGGTTTGTGATTAGGAATG---------------------------------------------------GTAATTTGAAATTTAAGAGATATTTTT------AATATATATGTTGGGGGAAAAATAAAACAT---TTTTTTGGGGGAATATGA---------TTTTTA---------------CCTTGATTATCT---------TCTAATCCAATATTATGAAGA---TTAGGAATTTTTGAAAATTAT---------------------------------------GTTAAA---AGTGATTTG---------------AGATGAGGAGAATTTATAGGTCCTCAAGGTATATTT---AGTGTAATGAGGGAATCAAGAAAAATTTTC------CAATGATTTCAAGATAATAATTTA------AAAATATATTTATTATCGTTGGTTATTTGAGTTATTATTTTCTCTTTGTTGGTTTTAATAAAT------------------------------------------------------------
>Surapoda_tianlinensis_Z302
---------------------------------------------TTGTTACAGAGAAAGCTAATATATCTATACCTTAGAGCCTTATTGCTGCTCATAGGATGTTCCACCAGAGCCGTA---------------TCTATGCCAATACTGCTCTCAGAGACTTTAAGCACTAACTCATTTACTTCCATTAAGTTTTATCATATAAGATGGTCTTTATCTCCGTTA---------------------------------------------------------------------------TCGATCTGATACGCTCTT------ATAGTGGGGATG---GTATCCTCTTATGTCTTA---TTGTATAGAGAATTTTACATAGAG------------------GGGTACAATCAGAAAAAATACTCTATTCTGTTATCAGGCTTCATCACTTCTATA------------------------------ATTATACTCATTTACTCC------AACTCA------------------------------------------CCGGTAATAGTATTTCTAAGTTGGGAGTTTTTGGGGGTCTCCTCTATCTTTTTAGTCCTATTCTACCCAAATAAAAACAATCTTGTAAATTCTATGTGGACAATATTCTTTAACCGATTGGGAGACCTG---------------------------------------------------------------------------------------------------------------------------GCTTTAATA------------------GTC---------ATGCTC---------------------------------TCTATATACACTATAGGG------GTTAGA---------------AGGTCAATAGATTCATTAGAGATAAGGGCA---------------------------------------------------------------------------------------------------------------ACAGGAGCGCTG---------------------------------------------CTAGTGATT---------------------------------------------------------------------------TGTATCTCTACAAAGAGCGCACAGTTTCCTTTCAACGCTTGATTACCTATGGCTATATCTGCCCCTACCCCTGTATCTTCCATAGTGCACTCCTCCACGCTAGTGACAGCAGGTATCTTACTGTTAACAATT---------ATGATTGGTGCAGCATCGACGGAGACAATCACA------TAC---------ATTAAAATA------------------GTGTCTTGCTCTACATTT------------------ATGATGGGGGGTTTTATAGCCAGGTGGTCCACAGATTTTAAGAAA---------ATAATTGCTTATTCTACAATGAGGCAAATTAGGATAATTTGTTTTATGCTA---ACATCA---GGAGAGATTATATTCTCTCTGTTGCACACAATAGCTCACGCAGTATTTAAGAGGTCTCTTTTTATGATCAGAGGGTATATATTCTTAGCCAATATAGCGGATCAATGA---------------------------------AAGATTAAAATAAGGAATGCTGGTATTAAAGAGATATGGTGAATAAGAATAAGAATT------------TATTCTATGAGGGGGCTAACAATATCTGCTTCATTTTACAGTAAGGACTTTATAATGGAACAA---GTT---ATTTCAGACTATGCT------------ATGATTAGTGAC------------------AGATTAATTCTGTTG------GCGGGGGGAGGGCTAACC---------TTA---ATGTATTGC------------------------------TGCAAGATAATGTCTAGTAGTAAG---------------GTTTATAAAATTTACCATAAAGTTTCTCTAACTAAAAAAAACAACTGAGTACTT------------------------------------------------TTTTCTTTAATAACTAGAGTCGCTTACTTA---------------------------------------------TTCTTATTTATATTCTCTAGCAGGTCAGTATACTGATCACCTATAAACGAAAGGTCTTTGGTG---AAGTTTATGAGGGCTGCCCTGTCTTTAATGATT------------------------------------------------------------CTA---------------------------------------------------------------ATGTTGGGTGTAAAA---------------------------------------------------------------------------------------------------------AATTTTAACATCAGGAGACCAATAAAGTCAGTCAGGTGAACAGAGTTC---------------ATAAACTTATGG------------------GGGGAGAAATTTGCCCTATCAGCGGAATCTCAGGGCCTAAAAAACCTCTGCTTAACAGAAAAAGGGTTGTTCAAGAAAGTGTATTTCTCT------------------------------------------------------------------------------------------------------------
>Surapoda_tianlinensis_GD126
---------------------------------------------------------------------ATGTCCAAA------------------------------GTTATTTGAGGG---------------TTTCTATTGATTTTGATTATTTCCACTATCGGAAGAAAACAAGAA---GTACTAATTTTAAAAGAACTTAGAAAATTCTTAAATCAC------------------------CAAGAAATAAGATTATACCAATTGTCTATTATCTTT---------AATTGAAAAATAAATTTTTTCTTAATA------ATAATCACTATG---GTTTGTTCTTTTGTATCT---TTATACAGAGAATACTACATAGAA------------------GGATACAATAATAAAAAGTACTTTATACTCATAATTATATTTTTGATTTCTATG------------------------------ATCATACTAGTTTTATCT------AATAGG------------------------------------------GGTCTATTAATAATAATTTCATGGGATTTTTTGGGAATTAGATCCGTTTTTCTTATTATATTCTATCCAAATAAGATTAGAATATTAAATTCTATTTGAACAATATTATTCAACCGAATAGGAGATATC---------------------------------------------------------------------------------------------------------------------------TCTATGATG------------------GTG---------ATCTTG---------------------------------ATTTATTACTCCTTAGACTTAAAAATAATCTTAAGAGCAGAAAGTAATAATGTTTTGCAT------------------------------------------------------------------------------------------------------------------------------------GCAATA---------------------------------------------ATATTTTTA---------------------------------------------------------------------------TGCGTGATTACTAAAAGGGCCCAATTCCCGACTAATTCTTGGCTTCCTTTAGCCATATCAGCCCCAACCCCCATTTCTTCTATGGTCCATTCTTCCACATTAGTAACAGCTGGGTTACTTTTAGTGGTTAAA---------ATA------TTATTAGAGGCACCTGGTCTATTTATAATATTA---------TTAATATCT------------------ATTTCTTGCTCGACATTT------------------ATACTAGGAGGTTTGATAGCCACAATAGAAACAGATTATAAAAAA---------ATTATTGCTTATTCTACTATGAGCCAAATTAGGATGATTATATTTATAATA---TCAAAC---ATAATAATTATAATACCAATGATACATATATTATTCCATGCATTCTTCAAAAGATTCTTATTCATAAATGCTGGTATAATTTTCTTTTCCAAAATATCGGAACAATCA------------------AAAAATAAAATTATACTATTAAAATCTAAGGAA------------CTAAAATTTTGGACTTTTTACAGGGTG------------CTATGTATGACAGGATTGCCGTATTCAATAGCATTTTACAGAAAGGATGCTAGAATAGAA------TTATTAATCTCTGAAAGACCA------------ATAAGAATCAGG------------------TTTTATATAATCATA------ATAGGATCTATATTTACT---------TTG---ATTTACAGTATAAAATTAATA------------------GAAGTATTAAAAACA------------------------GTAAAAATACCATCAAAAACTAGAGTGATAAAAAATAAACGGGAATATCTATTCTACTTC------------------TTTTTA------------AGATCTATCTTATTATCGGGTTTATATATAAATAGAAACTTA------------------------------------------------------------------GGACAAATATGTTTCCCCAGATATTAC---------------TTAGTTCTAGGGTTGAATCTATTAATAATATTAATGAGATTT------------------------------------------------------------------------------------------------------------------TCTAGATTGTCGGCT---------TTAAAG---------------AAAATTTTACAC---ATTAAATCAATAACCATCAAGATAAATATATTTTCTAACTCCATTTATAATTTT------AGTATGAGATTTTACTACAAAACACTTATGACAATAACAAGATCTGAT---------------TCTTTTATT---------------------ATAAAGAAAGCTAATATAAGTTTATTAAGT------------------------------------------------------------------------------------------------------------------------------------------------------------------------
>Stylochyrus_rarior
---------------------------------------------------------------------------------ATTATGGTTTTATATAGGGTATGGGGGTTAATCATTTTT---AGTTTGAGTTTAGTTTTTCAGTTTATAGGTATTAAGTTTATGGTT------------------AATAATATTTCGATTTTA---GTTGAAGGTATATTTATTTTTTTAGGTTTAGATTTGAGGATTTAT---------------------TTTTATTTT---------GATTGAATAAGTTTACTTTTTATTGGG------GTTGTATTATTT---ATTTCAAGAATAGTTTTG---TTTTATAGATGTGAGTATATAAGAGAT---------------GATCCTTTTTATGAGCGATTTGTGTATTTGGTTCTTTTGTTTGTTTTTTCAATG------------------------------GTTTTAATGGTTATATCT------CCTCAC------------------------------------------ATGATTTTAATTTTATTAGGGTGGGATGGTTTAGGTTTAGTTTCTTATTGTTTGGTTATTCATTATTTGAATGAAAATTCTGCATCAGCGGGGATATTGACAGTATTAACTAATCGTATCGGAGATGTT---------------------------------------------------------------------------------------------------------------------------GGTATATTG------------------ATG------GGGGTTGTA------------------------------------TTTATGGGATCGTGTTCTTCATGAAGCTTTATAGATTTTTCTTTT---------AATGAA---AAAGTTGTTTTT------------------------------------------------------------------------------------------------------------ATAGTTGGGTTG---------TGT---------------------------------TTGATATTA---------------------------------------------------------------------------GGGGCGGTAACAAAGAGAGCTCAGATACCTTTTTCGGCATGACTCCCAGCAGCTATAGCAGCTCCTACTCCTGTATCTTCTTTAGTTCATTCTTCTACGTTAGTTACTGCGGGGGTTTATTTAATAATTCGA---------TTAAGAGTATTTTTTCAAGGGGGCATT---TTTAGAGGTGTT---------TTATTATAT------------------ATAGGGATAGTAACAATG------------------TTTATAGCGGGGTTAGCTGCAAATTTTGAGAGTGATTTGAAGAAG---------ATTATTGCTCTTTCTACTTTAAGTCAATTGGGGGTTATAATAGTTTCAGTA---TCGGTA---GGGTATTCAGATTTAGCTTTTTTTCATTTAATTACACATGCTTTGTTTAAGGCAATATTATTTTTGAGAGCTGGAGTTATTATTCATAGAAGAATGGGGATTCAAGAT---------------TTACGA---------TTAATAGGTTTAATGGGGAATTTGAGTCCTTTTATTAGTTTTATAATAGTTTTAGCTAGA------------TTAGCTCTGTCGGGGTTTCCATTTTTAAGAGGGTTTTATTCAAAGGATTTAATTTTAGAA------ATATTATATTTATTAAATGTG------------AATATTTATATT------------------TTTATTTTGTTAATT------ATGGCAACTATATTTACT---------GTA---ACTTATTCATTACGTTTGTTTTATTATAGATTTTTTAAGTTTATTATAAGTTTT------------------------GTAAAT------------------AGAAATTAT---TCTGAGTCAGCATGATATTTATTT------------CCT---ATT---------------TATGTAATAAGATTTATGGTTATTTTATTTGGGTGTTTGATG---------------------------------------ATATGGTTATTATTTCCTAATCCTTATTTTATGTTTTTTTCTTTAGAGGTA---AAATTATTA---AATTTAGTTTTAATTTTATTAGGGGTTTTTAGTTTATTA---------------------------------------------------TTATGGTTTATATATAAAAGAAATTAT------ATAATGATGGTGAGA---TATATTTATTTT---ATT---TCAAAAATATGG------------------------------AGTGTAAATTCA---------ATCACGGAGTTTATTAAGAAATTTTTTAAGTTTGGGTATTTATTT---------------------------------------AATCGA---TATGATCAG---------------AATTGGATGGAGGCATTATCTGGTATGGGAGCTGTA---AAATTAGTAGAAGGCTATGAATATGATCGGGGATTAAGATCTATTAAGGCT---------------------GTTTTAGCATTCATGTTTTTGTTATTGGCTTATAGTTTGTTT---------------------------------------------------------------------------
>Steganacarus_magnus
---------------------------------------------------------------------------------------------------------------ATTTGCATG---TTAATTTTCTCATTTATTTCTATTATAATAATTAAAAATTGTTTAAATAGA---------AGAATAATTTTAGAAATTCCA---ATTTTTCTAAATACA---------AGAAATAATTACTCATTTTCT---------------------TTTTCTTTA---------GATTACGTAAGAGCAGGATTTTTAATA------TGCATTTTTGTA---GTTTCAATATCTGTGTTA---ATTTTTACTAGCTTTTATATAAAAGGA---------------ACTCTAAGATATCGACGTTTTATATATACTTTAATTTTATTCGTCGGATCGATA------------------------------ATTTTATTGGTTGTATCT------AACAAT------------------------------------------TTTATTTCTATAATAGTAGGATGAGACGGTTTAGGAATAGTTTCATTTTGTTTAGTCATCTTTTATGAAAAACCAGAAAGTCTTAGGTCAGGAATTTTAACAGTTTTATCTAACCGATTGGGGGATTCT---------------------------------------------------------------------------------------------------------------------------TTATTTTTA------------------TGT------ATGTCTTTT------------------------------------TATATAATACAGTTAGGAGGATTAGAAGTAAATCTATTCTCTGCC------------------AGAAGAAAAATA------------------------------------------------------------------------------------------------------------CTAGCTTTATTT---------TTT------------------------------------ATTAGA---------------------------------------------------------------------------GGAGCAATTACTAAAAGAGCTCAAATTCCCTTTTCTTCTTGACTTCCAGCTGCTATAGCAGCTCCAACACCCGTTTCTGCATTAGTTCATTCGTCTACTTTAGTTACAGCAGGAATTTTTGTAATAATTCGT---------TTTAATTTCCTCTTTTACAATTTAATT---TACTTT---------------GTTTTAACT------------------TTTTCATTAATAACCTTT------------------TTAATAGCAGGTGTTTCTGCCATTGTAGAAACAGATTTGAAAAAA---------TTGGTGGCTATATCTACTCTTAGACAACTTGGTTTTATAATTTTAGTAGTA---TCTTTA---GGACTTTGGAAAATTTCTTTTATTCACATAATGTTTCATTCATTTTTTAAATCTATATTATTTATTTCTGTTGGTGGATTAATTTATTCATTAAGTGGAGGTCAAGAT---------------TTCCGT---------TTTATAAGTGGTTTTTTGAAT---AATAAGTTAACTCTTACTTCTATATTAGTTAGAAGA------------TTAAGACTCATAGGGTTCCCCTTTTCTTTAGGATTTTACTCAAAAGATATTATTTTATCA------AGTAGCTCTATTTTTTAC---------------AATCTTATTATT------------------GAGTTAATTTTCTTT------TTAGGTTGTATTTTAACT---------ATT---ATTTACACTTCACGAATTATAATTATTTCACTAACTTTTTCTTCCTCTTTCAAA------------------------TCAAAT------------------TTTAGAACT---GAAAGAAGATTAAATTTTTCTATT------------TCC---TTA---------------ATCTTTCTATTAAAATTCTGTTTATTTTCAGGTAGTTGGATA---------------------------------------TTTTATATATTT---ACCGAAACTTTATTTTTGCCAAATCTATTT---------GATTTAATAAAGGGAATTCTATTGATTTTATTA---TTATTAATGTATGAA------------------------------------------------------------------------------------AAAATTAAATTAAAAATTAATAAATTTAAGATTTTAAGATTAGATGGGAGG---------TTTATA---------------AACTGGCTAAGA---------------------------------AAAAGTGAAATATCAAATATA---TTAAAATATTTTTCAATC------------------TTTAAA---ATAGAAAGA---------------TCTTGAGTTGAATTCATTTCC---------------------ATAATTAAAAAGACTCCTATAATAGTAAGATATAAAAGAATTCTATCTCCTTCAGACTCTTTAAAACTCTTAATTTTATCTATACCCTCACTCTGGGTAATTTTT---------------------------------------------------------------------------------
>Sperchon_plumifer
---------------------------------------------------------------------------------------TTGTTGAATTTTTATATTTCTTTTTTTCTTTTC---AGTTTTCATTTGATTTTA---TTTATTATATTTATATATTTTATATCTGGT---------GGTTTTATTTTAAGAATAAGT---TTTATTTTTTTTCCT---------TCTTATTCTTTTGATTTTATA---------------------TTTATCTTT---------GATTGAATTTCTTGTGGATTTTCTTCT------TTTGTTATGTTG---ATTTCTAGTGTAGTTTTT---ATTTATAGAGGATTTTATATAGAGGGA---------------GATCTTTCTATTCGTCGTTATTTGTGGGTTCTTTTTTTGTTTGTTTGTTCAATG------------------------------CTTCTTCTGGTTTTTAGA------CCAAAT------------------------------------------ATATTTAGACTGATGGTTGGTTGGGATGGCTTGGGCCTTGTTTCTTTCTTATTAGTTGTTTACTATAATAATTTTTCTTCGTTGCGTTCTGGTCTTTTAACTGTATTGACTAACCGCATTGGTGATTTA---------------------------------------------------------------------------------------------------------------------------TCTATAATA------------------GTT------TCTTTTTTC------------------------------------TTTTTTTATGCTTATGGCTCTTGAGGTTTA---CTTTCA---------------TTTTATAATGATTCTATTATT------------------------------------------------------------------------------------------------------------TTTTTGGGGGCT---------TTT---------------------------------GTTATATTG---------------------------------------------------------------------------GCTGCTTCTACTAAGAGAGCGCAGCTACCTTTTTCTTCTTGATTACCTGCAGCTATAGCTGCTCCCACTCCTGTTTCTTCTTTGGTTCATTCTTCTACTTTGGTCACTGCAGGGGTTTATCTTTTGATCCGT---------TTTTATTATTCTTTATCTTTTATGTTA---AATAGATTGATT---------TTTTGTTTT------------------ATTTCTCTTATAACTATG------------------TTTTTTAGAGGGTTTTTGGCTTTTTTTGAAATGGATATAAGGAAG---------GTGGTTGCTATATCTACTCTTAGTCAGCTTGGTATAATAATGTTTGTTATT---TCTTTA---GGTGAATGATCTTTTGGGTTTTTTCATATAATTTGTCATGCTCTTTTTAAGGCGTTGTTGTTTTTAAGTTGTGGGGGTTTTATTTTTTATTCTTCGGGGGGTCAAGAT---------------ATTCGC---------CAAAGGGGAGGTTTTGTTAGTATTTCTCCTTTTTTTTGTATTATTTTTATTTTTTCTTCT------------ATGAGTCTTTGTGGTTTTCCTTTTTTATCCGGTTTTTTTTCTAAGGATTTAATTTTAGAG------------------AGATCTTTTGGTTTAGGTTGAGGTTTATTTTGT------------------ATTATAATTTTTTTT------CTTTCTTGTATTTTCTCT---------TTG---GTTTATAGTCTTCGTTTATTTTATTTTGGTCTTTTGTATTATAATTTTTTAGGT------------------------TGTTCTTTGTTA------------ATTTACTCT---GAAATAAGTTCAATTTAT------------------ATG---ATA---------------TACATTATAGGTTCTTGGTCAATGATTTCTGGGTATTTTCTT---------------------------------------AGTTCAATGCTTTTT---TTGGATTCATTTTTTTTGGTTAGATTAAATTTA---AAAAGTATT---GGCCTTGTTATTTTAATTTTTGGGATT------------GTT------------------------------------------------------TTTTAT------TTTTTAGGAATTAATTTAAATTTTTTTATTTCTTTTAAAAGTTTT------TTCTCTGATATATTT---------TATATT---------------TCTTGATTTTCT------------GGGTGGCCTATATCTAAATTTGGTTCATTTTTTGGTTTTATT---------------------------------------AATTCC---TCTGAGCTT---------------CTTTGAATTGAAATTTTAGGGCCAAAAAGTTTTGTA---AGTTTCTCTTCTTTTTCTAGATTGTTT------TTTAATAATGTT---------------------GATTATTTTCTATATAAAATAATTTATGTATTTATTGGGATATTTTTTGTTGTTTTTTTCTTTATATTATATATTTGTAAT------------------------------------------
>Shevfchenkella_miscanthis_KK11
---------------------------------------------TTGATTTTTGCTAAAATATTTTTTTTTTTCTTC------------------------------TTTTTATCTCTA---------------TCTTTTTTTCTCTGTGTG---------TTTAAC------TCAGTA------GAGTTTATTTCTTTTAGCGGGTTCTTCAGCTTTCCTCTGGAC------------------GAGAAAACTGTTTCTTTTTTCTTTAGACTTTGCAAT---------GATCATATTAGTTTTATTTTTTTAATA------ATAGTTAGTCTA---GTTACTAGGTTAGTTTTT---CTTTACTCAGAGCTATATATGGAA------------------TCTTACAAAAACAAGAAGTTTTTATTTTTTACATTGTCTTTCTTCTTTTTTATA------------------------------GTATCCTTATCTTTCAGG------GGAAGG------------------------------------------CTGATAAATTTATTGATTGGTTGAGACGGGTTGGGTATCTCTTCTTTAATATTAATTATATTTTACCCCAATAAGCTTACTCTCTTTAATTCTTTTCTTACATTTTTTTTTAACCGTTTAGGTGATATT---------------------------------------------------------------------------------------------------------------------------CTCTTTATT------------------ATT---------TTCTTT---------------------------------TGTTATTTCATTACTATT------TACTCTTTATTTTTCCAC---------TTGGGAGTGTTTCAAAAA---TTTATT------------------------------------------------------------------------------------------------------------TTTGTGATTTTA---------------------------------------------TTTTTATTT---------------------------------------------------------------------------TGCTTATTCACCAAAAGGGCTCAAGTTCCTTTTTCTTCTTGGCTGCCAGCGGCTATATCAGCCCCTACTCCTATTTCTGCTATAGTTCATTCTTCTACCCTCGTCACAGCTGGTTTATTTATTTTTTTTAAA---------ACTATATATATTTTTAAAAATCATGGA---ATATTAAGTTTT---------TTGATTTAC------------------ATTTCATTAATTACCTTT------------------CTTTTGGGAGGATTCCTCAGCACTATGGAGTTAGATTTAAAAAAG---------ATAGTAGCTTTCTCTACAATAAGACAAATTAGTATGACTATTTTTTTCATT---TCTATA---GGCTTCTGAAGAGTTGGAATCTCACATACTTTTGGACACGCTTTGTTTAAAACTCTTTTATTTGTGGGATGCGGAGTTATTTTTATGTCTAAAAATAGAGATCAACTT---------------TCTTAT------------AATTTCAAGGGGAATAATCTCACCCCTATTTTTTTTTTCACTCTATTGGTGAGAATT------------TACGCTATAAGGGGCTTATCTTTTTCCTCTTCTTTTTTTACAAAAGATTTTTTAGTTGAA------ATA---TTAATTAGAGATTCA------------AGAGTTTTCTTT------------------TTCTTTTTTCTTATC------CTAGGTAGGATTATAACT---------ATT---CTTTACAGAGGGAAAATTATC------------------TCCGCTCTTAATTTT------------------------AAA---TCATTA------AAAAATTTTATTTCCGTCAAATTAAATCAATAT---CTGTTC------------------CTT---------------TTTTTATTTTCAATTCTGACAGTAAGAATTTTAAAGCTTTTA------TTTTAT---------------------------ATCTCTTTTTTT------TCCCAA------------AGTTGCGTAGTTTCCTGGGTAGAAGTT---TTTATAATTAAT------------CTTTTAATTCTTTCCTTTTTT---------------------TTTTACACCCTAAGGGGAAAAATT---TTA------------TTCCCTATTCTT---------------------------------------AGTTTAGAAGTTTTG---------TATTTA---------------AAAAATTTTTTT---TTTAGTTCGTTCAGAAAG---CTCTCTATT------------AACTCTAGG---------------------------------ACTAGGTTA------AACGATTCA---------------TTTTTTTTT---------------------AAGCCTTCT---GCTGCTTTGTTTAGGAGT---------ATAGAATCC---AAACTGAAGCCT---ATAGCATTCTGGATTTTCCCCGTA---------------GTCTTAATTTTTCTTACTAAATTT---------------------------------------------------------------------
>Setoptus_koraiensis_SD23
------------------------------------------------------------------------------------------------------------ATGATTAAAATGACGCCTATTATAATTGTTTTAGTCTCATTATGCGTAGAGTTGCTAAGAGGATCT------ACTTTGACCAGAGCAAGTGTTCAT---ATTTCTAAC---------------TGGCTTAATATTGCAATTTCT---------------------GTCGAACTA---------AGGAAAATAAATTTAGTTTTTTTATTA------ATGGTAAGGACT---GTTTCTTTTTTTATCATA---TTTTACTCATCTTACTACATGGAAAGG---------------TACAAC---AAGAAAAAATTCTTAATTTTAACTATAATATTTTTTTTTTCTATA------------------------------ATTATTCTATCAATCAGA------AGAGGA------------------------------------------TTTCTTACTACTATAATAGGTTGAGATGGTTTAGGTATCTCTTCGATTTGCTTAATTATAATTTATCAAAGAAAGAAAACAGTAAGAAATACCCTTCTGACTATGACTTTTAATCGATTAGGGGATGTT---------------------------------------------------------------------------------------------------------------------------CTTCTAGTA------------------TTA------GGAATAATC------------------------------------AAAACGTCTTCTTTCCAA------------TGTGACTTAGGTTTCTCGATTAGAAGAAATATAAGATTAGAATCA------------------------------------------------------------------------------------------------------------ACTATTTTT------------------------------------------------CTAATTATA---------------------------------------------------------------------------GCTTCTATAACTAAAAGAGCTCAATTCCCTCTATCTACCTGACTACCTGCAGCTATATCTGCTCCAACTCCTATTTCAGCTATAGTTCATTCTTCTACTTTAGTAACAGCTGGTATTTACCTAGTAGTAAAA---------TTAACTATAATTATTCAAATAATAAAC---ATTTCTTGAATC---------ATGATAATC------------------ATTTCTAGAATTTCGATA------------------ATTGGAGCTGGTATTTTCGCTCTTTATGAAAAAGACTTAAAAAAA---------ATTATTGCTTTCTCTACTATGAGGCATATTAGAATCATAATACTTATACTT---TCAATA---AAATTTAAAACTCTAGCCATAGTTCATATATTATCTCACGCTCTATTCAAAACTTCTATTTTTATAGGAGCTGGAGATTCATTCATTTCCAAATGAAGAAACCAAGAC---------------TTGAAC---------TTCTTGAGGGCA---------TCTGTTAAAAGAAAAATAAGATTTTTTAAAATTAGATCA------------CTAATATTGACTTCTATTCCATTCACTGTTTCTTTCTATACTAAAGACGTACTGATTGAA------ATAAATATGTACGACGAACTTAAC---------AATCTTTCTTAT------------------TCAATGTTTTTATGA------ATGATCACTATTCTTACT---------ATT---TTATATTCTAAGAGAATTATATCAACTTCAACAGAAGGATTTAGATCTAGAAAA------------------------AGTATAAATATTAAAAGGGGTTTAAATTTTATA---------------------------------------------TTT---------------ACAATCATATCTATTATAATAATAACAGTTAGAAAAACCTCA---------------------------------------TTTATAATTCTTAAAGGTATTATTAACCCAGTAGTGAGT---------------AAGTTAGAAGCTTTAATAACTATT---TTAATAATTTTTCTAGCTTCTAAT------------------------------------------------------------------------------------ATAAAGATAAATAAAAGAACTAAATTGATGATAATTAGTACAAGTATAATG---------ATGAAA---------------ACAGAATTTTCT---------------------------------ATTACAAAAATAAAATTGATCATAATAGGGTACTCTTTCGTTTCATTATTAGATTTTTTTTTGTAT---GACAGAACT---------------TTTTGAGATATTAAAATCAATTTTAGAGATAAATTT---------------------------------------------------AATAACAAATTATTAAACTCTCTAATTATG------GTAACATTAGGATCT------CTGATCATAATATCAGCT------------------------------------------------------------------
>Setoptus_koraiensis_HEN28
------------------------------------------ATGGTTTTAAGTTCCTCCCATTATAAGTTTCTTGTT---------------------------AGTTTTCTTTTTATT---------------TTCTTAGGGCTTTTACTTTTCAATAAA------------AATTAT---TCTCTTATAATTAATTTTTCGAACCCCCTTAATTTTAGT------------------------------------TGTCCAACTTTTTCTACTTTGATA---------GATCTTAAAATAATTTGATTCATTTTT------ATAGTCTTCTTC---GTCACCAGAATAGTAAGT---TTATATGGGGAAGTTTACATAGAG------------------CATTATAACAATTTTAAATTTTTTTTTCTTATAATTTCTTTTTTTTTGAGCATA------------------------------CTCTTCCTAATTCTGAGA------GAATCG------------------------------------------CATCTTTCTTTTCTTACCTTCTGGGATTACTTGGGTTTGTCGTCTCTGGCTCTCATCATATTTTATCCGAACAAGACTACTGCCTATAATTCTTTTATAACATCTTTCTTTAATCGATTAGGAGATGTA---------------------------------------------------------------------------------------------------------------------------ATCTTGGTT---------------------------------TTC---------------------------------TGTGTAGGCTTACAAATT------TGAAGAAGTTCCAAGAGA---------TTCTCAGAATTACAATACCCTAACTTT------------------------------------------------------------------------------------------------------------TTGGTCCTCATG---------------------------------------------TTATTGGTC---------------------------------------------------------------------------TGCGGGTTTACAAAAAGAGCTCAGTTTCCTCTTTCTAGGTGGCTTCCCGCTGCTATATCTGCTCCCACTCCAATTTCTGCTATAGTTCATTCTTCTACCTTAGTTACAGCAGGAGTGCTAATTTATCAAAAG---------TTTAGATTTTTTTTAGAGTTTATAGGG---GTTTTTCTTTTT---------ATTTTGATA------------------TTGAGTATGCTAACATTT------------------TTATCGGGGGGAATTCTGGCTAATTATGAGAGAGATTTTAAAAAA---------ATTGTAGCCTTTTCTACTATGAGACAAATTAGTATAATTGTGGCTTTTTGT---GGTATA---CTTATATTTTGGGTAAGTATCATGCATATGTTTTTTCATGCTCTTTTTAAAACTTTACTTTTTTGTGCGGTAGGTCTTTATCTCTTATTGATGTTCAGGGGCCAAAAC---------------TCTAAC------------AATCTAAGTTTAGATAAAAATAGAAGTTTTATGGCTTCCCTTATCTTTTTTAGAATT------------TTTAGAATAACAGGTTTAACTTTCTCTTCTTCTTTTTATTCTAAAGATTTAGTCTTAGAG------CAG---CTCATTAGACTCAAC------------GATTTTAGAATG------------------TTTTTCTTAGGGCTA------ATTGGGAGATTTTTGACG---------ATT---CTTTATAGAAGGAAAATTTTA------------------AAATTTTTAGTTTCT------------------------TATCCTAAAAAT------TTTTTTATTTTCAGGGAGAAAAGTAGAAACTCT---ATCTTT------------------TTT---------------ATCTTTTTTTCTGTTATTACTCTATTTCTGGGTTTGGTAGTT------AATAGT---------------------------TTAAGCTTTAAT------TTCTAC------------ACCCCTACTGTTTCTTTGGCCGAAGTC---ATGGGAATTACTTTG---------ATGCTATTAATTTTATTATGC---------------------TTTAAAATACCGAATTTAAAAATA------------------ATATTATACTAT---------------------------------------AGATTAGATATTATT---------ACGATA---------------AAATCTTCAACC---TTTAGATCCATAAATTTG---CAAAGG------------------AGAATT---------------------------------TTTAAAAACTTTTCCATGGACCAT---------------ATATTTTTT---------------------AAACCTAAG---CTGTTTTATAGTGGC---------------------------------------TTCAACTTACTACAAAAGGAACATGTCTCTTCTTGATGGACTTTTTTCTTTTTTTTTTTAATTTTTATTTTAATTTTT------------------------------------------------------
>SD27
------------------------------------------------------------------ATTTATATTTTT------------------------------TTCTTATCT---------------------TTTTTTTTTTCACTT---------TTAGGT------TTTTCA------AATTTTTTTAGACTGGGAAGAAGTTTTATTTTCAGGCCTGAA------------------GTTCAATTTTCTTCTATTCCTTCTGAACTTGTTATT---------GATAAAACTTCAGTTTTGTTTTTAAGT------ATAGTTTGCCTG---GTGACTAGTTTAGTCCTC---CTATATTCAGAAATTTATATAGAA------------------AGTTATAAGAACAAAAAATTTTTTTTTTTAACTCTTTCTTTTTTTTTGTTTATG------------------------------GGGGTTCTTTCTTCTAGG------GGTGGC------------------------------------------TTCATAAACTTAATAATTGGGTGAGACGGCCTGGGTATTTCCTCTTTATTATTAATTATATTTTATCCAAATAAAATTACTCTTTTCAATTCTTTTCTAACTTTTCTTTTTAATCGAATAGGGGACATC---------------------------------------------------------------------------------------------------------------------------TTTTTTCTA------------------ATC---------TTTTTT---------------------------------TGCTATTTTTTGCTGAAT------CAAAGATTATTTTTTTAT---------TTAAACATTTATTTCTCA---AATCTA------------------------------------------------------------------------------------------------------------ATTCTTTTTATT---------------------------------------------TTTTTTCTA---------------------------------------------------------------------------GGTTTACTAACCAAAAGGGCTCAAATCCCGTTTTCTTCTTGGCTTCCAGCGGCTATGTCCGCGCCTACACCTATTTCTGCAATAGTACACTCCTCTACTCTAGTTACAGCTGGTATTTTTATTTTTTTCAAA---------TTTAGTAATTTCTTTTATCTAACAGGA---TTTTTATCTCTT---------TTATTATTT------------------ATCAGGATTTGCACATTT------------------TTGTTGGGAGGATTTTTAGGATTTTTGGAATTGGATTTAAAAAAA---------ATAGTGGCTTTTTCTACCATAAGACAAATTAGAATAATTTTATTTTTTATT---TCCCTC---TCTCTACTCTCTCTATCTTATTTACATACTTTTGGTCATGCTTTGTTTAAAACTTTACTTTTTTGTAGTTGCGGGTTGTTCTTTATCTGAAAATTTAGTGACCAAATT---------------TCTCTG------------AATTTAGTAAGGGTTAGAACTTTTATAAGCGTTTCTTTTTTTTTTTTAGTAAGAATT------------TATTCAATAAGAGGCCTCACTTTCTCTTCTTCTTTTTTCACCAAAGATTTAGTATTGGAG------ATC---CTGTTTGATAAGAAA------------AGTATATTTTTG------------------TTTTTTCTGTTAGTA------CTGGGTAGAAGATTTACA---------ATT---TTTTATAGGTCAAAAATCTTT------------------AACTCCTTGTGTTTT------------------------TCAGGATTAAAA------AAAAGATTTCACAGATATAAAATTTCTCAAATA---TTCTTT------------------ATT---------------TTTTTCTTTTCTTTTTTCTTGATATGTTTTTTAAAAATAATT------TTAGAA---------------------------ATTTCTGTTGTC------GGTCAC------------ATGTGTGAGCTAACTTGAATACAAGTC---TTTCTTTTAAAT------------TTATTAATTACTTATTTTTTT---------------------TTTTTAAAGTTTAAGTTTAAAAAG---TTA------------ATAATC---TTG---------------------------------------AGATCTGAAATCATC---------TTTATA---------------AAAAACCTGATA---ATTAGCATCTCAAGTAAA---GTCTTGTCA------------GAAAAATTT---------------------------------TTATTTTACTTTCAGTCGGACTCT---------------TTTATATTC---------------------AAACCCGTA---AACTTTCCGTTAATAAGA---------TTAGATTAT---GGGGTAAAACCT---GTAAAATTTTGGTTTTTTATTTTATGT------------ATTATCTTGCTATTCTTTTTATATTCTTTT---------------------------------------------------------------
>SD20
------------------------------------------------------------------------ATTTTA------------------------------ATATTTTTTTTT---------------GTGAGTTTATTTTTTTTT---------TTCAAT------TTAGAT------TTTAATTTAAGGTACAGAAGATTCTTTCATTTTAGTTTGGAG------------------GAAAAAATTTTGCCTTCTTTTTTTGGTATTTCTTTA---------GATTTTGTAAGGGTAGGTTACCTTTTG------ATGGTCTCGATT---GTTACTTGTTTAGTTTTT---TTATATTCTGAAATTTATATAGAA------------------ACCTACAATAATAAGAAATTTTTTTTTTTAACTCTTTTTTTTTTCTCTTTTATG------------------------------GGAATTTTATCTTCAGGG------AGAAGA------------------------------------------TTTATGAATGTTATAATTGGTTGGGATGGTTTAGGGCTCTCTTCTTTATTCTTAATTATATTTTATCCTAATAAAATTACATTTTTTAATTCTTTCATAACATTTTTTTTTAATCGATTAGGAGATATT---------------------------------------------------------------------------------------------------------------------------TTTTTTCTC------------------ATC---------TTTTTA---------------------------------TGTTTTTTTTTAATGAGA------CCTAGAGTTTTTTTTTTT---------TTTAGGACTGAAAATAAT---TTATGA------------------------------------------------------------------------------------------------------------GTAATTTTTATT---------------------------------------------TTTTTTTTA---------------------------------------------------------------------------TGTTTAATAACTAAAAGAGCTCAGTATCCTTTCTCTTCCTGGCTTCCTGCTGCTATATCTGCCCCTACCCCTATTTCAGCCATAGTTCACTCTTCCACCTTAGTTACAGCTGGAATTTTGTTGTTATTTAAA---------TTTTATAATTTTTTTTTATTAACTTTA---ATTTTTTCTATA---------CTCATAATT------------------TTAAGAATTTTAACTTTC------------------GTCATAGGTGGTGTATTTGGAGTTATTGAGTTAGATTTAAAAAAA---------ATTGTAGCTTTTTCTACTATAAGACAAATTAGAATAATTTTATTTTTTCTT---TGCGTT---GAACCTTTT---TTTGCTTTCTTTCATACTTTAGGCCATGCTTTTTTTAAAACACTTTTATTTTGTGGATGTGGTATACTTTTTTTGTACAATTATAGGGACCAAATA---------------TTAAAA------------AGTTTATCTGGAAAAAATTTTCATCTTAGAAGGTTTATATTATTATTTATTAGAGTT------------TATGCAATAAGGGGTTTAATTTTTTCTGCCTCTTTTTATACTAAAGATTTAGTTATAGAA------TTT---TTTATCGAAGAAAAA------------AAAATAATTTTT------------------TTTTTTTTTCTTATT------TTAGGCAGAGTTTTAACA---------ATT---TTATACAGAATCAAAGTTTTC------------------AAAAGATTGTTATTT------------------------TCTTTCAACACA------AAATTTTTTAATAATTTTAAACTTAGGCACTTT---TTATTC------------------ATA---------------TTTATTTTTATTTTTTTAATTATCTTTTTCCTTAATTCTATT------GTGAAC---------------------------TGCACATTAAGA------AGAAGT------------TTTTGTTTTATCTCTAAATTAGAAATT---CTTTTTTTAAAT------------TTCACTATCTTTTTTTTATTT---------------------TTTTTGTCAGCTAAAATTGTATTT---TTT------------TTTACA---CAT---------------------------------------AGTAACGAAATTTTG---------TTTCTA---------------AAAAATTTAACT---TTTAGAATTTTTAGAAAA---TTTTTAAAT------------TCAATCCCC---------------------------------TCTTATGCCATTTCAAATGATCTT---------------TTTTTTTTT---------------------AAGCCTTCA---AGGGTGAATTTAAGCTCA---------TTAAAATTA---ATAGAATCTCCA---TTTAAATTTTGAAGCTATCTTTTAATC------------ATATTTTTTTTTTATTATTTTCTCTATTCTTTTAGTTTAATT---------------------------------------------------
>SD19
---------------------------------------------ATATCTTTATCCAAATTTTTTTATCTCATTTTT---------------------------TTGCTTTTTGTGTTT---------------CAATATTTT---CTTCTAGTCTCTACTACTCCC------ACATTA------TCTTTAATATTAGCCCTCTCTGACCTCCTAGGAGAGGCTAGA------------------AGCAGAATTTTCTCCCTGGGGGCTGTT------AAA---------GATCTTTTTTCTTCAACATTTATTTTT------ATAGTTCTTTTA---GTGTCCTGTTTAGTAGTT---CTCTATTCAGAGTTGTACATGGAG------------------GGGTATAATAATAAAAAATTTCTGTTGGTCACTTTATGTTTTCTGAGTTTCATG------------------------------CTATTATTAAGATTGAGT------AGGGAT------------------------------------------ATTCTCATGTTTATAATCGGTTGGGACGGCTTAGGAATTTCTTCTCTGTTCCTCATTATATTTTACCCTAACAAAATTAGTTTATTTAACTCTTTTCTCACTCTCTTCTTCAACCGGCTGGGAGACCTG---------------------------------------------------------------------------------------------------------------------------TTTTTGATT------------------CTA---------TTTTTT---------------------------------TGTACTATTTGAAATGGC------ATAAGCTCTTTCTTCTTT---------TTCGACTGCCAAATGAGA---TGTTAC------------------------------------------------------------------------------------------------------------TCTTTTTTTGTT---------------------------------------------TTGTTCATT---------------------------------------------------------------------------TGTTTACTTACCAAGAGAGCTCAAATTCCCTTTTCTAGGTGGCTTCCAGCAGCCATGTCTGCTCCCACCCCTATTTCTGCAATGGTTCACTCCTCTACTTTGGTTACAGCTGGAATTTTAGTATTCTTGAAA---------GTTTATTGGTTTCTTACCAGAAGAATG---TTTTGCAAGATT---------CTATTACCT------------------ATCGTTTCCACTACATTT------------------ATTTTAGGTGGTTTATTAGCTTCTGTAGAGAAGGATTCTAAAAAG---------ATCGTTGCCTTTTCTACTATGAGACAAATCAGTATGATTTTATTTTTTATG---AGAGTC---TGTAACATTTACTTGGCTCTATCCCATACGTTTTGCCACGCACTTTTTAAGACTCTCCTATTTTGCGGGTGTGGGGTTCTATTTGTATGAAGGCTTAGAGACCAGCTC---------------AAGACC------------TCTCTAAAAAGAGGAATAAATAGTAATCTCATTTCTTTTTATATTTTTTTGAGGCTT------------TTCAGGATAAGAGGCATCGTTTATTCTAGGTCTTTTTTGTCAAAAGATTCCATGCTAGAA------ATA---GTTTTTGGTCTAGGG------------GAAACTCCTACC------------------TATTACATTCTTTTT------ATGGGTAGAATTTTTACT---------TTG---ATCTACAGAGGCAGGCTTTTC------------------AAGAGCTTTAAAAAC------------------------CTACCCTCTGCCTTT---GTTCCCTTTTTCTTACTTAAAAAATTTTTTTTC---TTTTTT------------------CTG---------------TTAGCATTTTCTGTTTTCACTTTTGTTTGTTTAAAATTAATA------AAATTT---------------------------TTTTTGATAAAT------AATTTT------------TCTTTCTTCCTGTCTCCTACCCTAATT---TTTTTAGTTAATTTA---------ATTCTAATTTTAATTCTACTA---------------------ATAGCCTCTCTGAAGGGAAGAGAC---TTT------------TTACTTTATTGC---------------------------------------AGAAGAAGAGTTTTC---------CACATG---------------AAAGAGACTTTT---TTCTCCTCTTTATCTCTG---TCACTTTCT------------AACCAAATA------------------------ACCTTAGAATTTAGTTCG------ATTGATCAC---------------TTCTTTTTC---------------------AAACCTACG---TCAATCGGGTCTTTTAAT---------ATATTTTTT---AAAGTCTCTATT---ATTAACACTTTGATCTTTTCTCTCATT---------------------TTATTAATAACAATTTTATGTTATTCT---------------------------------------------------------
>Scolotosus_sp.nov._GX54
---------------------------------------------GTGCTTATGAAAAAGACATTTTTTTTCATATTT---------------------------ATCTTTTTTATTTTA---------------AGTTTGTTTATGGAAACAAATATATTCTATTTG------AGGTTA---ATTAATGACTTAATTATTTTTCCA------TTAATTTCCATTTTT------------------TCTATTTCTTGG------------TCTTTTTTTTTG---------GACTTTCAATCTTTTTACTTTCTAATT------ATGGTTTCTTTG---GTCACATCTATAGTTGTA---CTATATAGAGAATTGTATATAGAG------------------CATTATAATAACAAAAAGTTCTTTTTTTTGATGATCTCTTTCTTACTATCTATA------------------------------ATCTTCCTTTCTGTAAGA------GGTTCT------------------------------------------TTTATTCTTTTGATATTAGGGTGAGACGGATTAGGGATCTCTTCTTTACTCTTAATTATATTTTATCCAGGGAAAATCCCTCTATATAACTCTTTCATAACATTTTTTTACAACCGTTTAGGGGACTGT---------------------------------------------------------------------------------------------------------------------------ATTATAATT------------------TTA---------ACTTTA---------------------------------TGT---CTGTTGATAGAA------GAAAGAAATTTATTTTCTTGC------TTTTTAAAAGGATGGGAATTCAATTTC------------------------------------------------------------------------------------------------------------ATCTTGGCTTTA---------------------------------------------CTCTTATTT---------------------------------------------------------------------------TGTTCTTTTACTAAAAGAGCTCAGTTCCCTTTATCTTCCTGATTACCAGCGGCTATGTCAGCTCCTACCCCTATTTCTGCTATAGTTCACTCTTCTACTTTAGTAACAGCTGGGATTTTTATTATTTTGAAG---------TTTTATAACTTTTTTAAAATTACCGGA---GTTTTGGAGTTT---------GTATTTTTT------------------TTTTCTGCTCTTACCTTT------------------CTAGCTGGTGGGTTATTAGGTTTCCTAGAATTAGATCTAAAAAAA---------ATTGTGGCCTTTTCTACTATAAGGCAGATCAGGATGATTATTCTATTTTGT---TCGGTT---GGCTTTATTCTTATTTCTGTTTCACACATATTTTTCCACGCTCTATTTAAAACTCTTCTATTTTGTTCTTGCGGTTTGCCTTTTTTATGATTGTTTAGAGATCAGACT---------------AGTAAA---------ATCACACCTTTAATTAAAACTACTAGAGATTATTTCTTCTTCATAATATTTTTAAGAATT------------TTCTGTATAAGGGGCTTACCATTTTCTTCCTCTTTCTTTTCTAAAGATTTAATTTTAGAA------GTG---GGTGTATCTCTTAAC------------ATATCTTTTCTT------------------TTTAGTATTATAATG------TTAGGATCTTATTTAACC---------ATT---CTTTATTCCACAAAAATTTTC------------------TCTATATTTAGAAAT------------------------TTCATATCAGGTAGA---TCAATAGTCTTAATAAAAAAGAAGAGATTCTTT---GGTTTT------------------TCT---------------GCTTTTTTTTGCTTTTTGACATTTTTCTCTCCTTATATTTCA------GAATTA---------------------------TTTCTTCTTGCG------GGAGTC------------TATCCAATTTTGGGGTTTCAAGAGCTG---CTTCTAATTTTATTT---------ATTTTATCTTTTTCCCTAATG---------------------AGAGTTCTTATCCTACCTCAATTT------------------TTGTGTGTTATA---------------------------------------AGGATAGAATTATTT---------TTTTCT---------------AAGTATATTTTG---TTTGGAAATTTTGGAAAA---ATTGTCCTA------------GCAGATCAA---------------------------------TATTCTCTTAATTTTAATGATCAT---------------TTACTATTT---------------------AAATCTAAT---CTG---------------------------TTTTTCAGTGGTTTTAATAAG---AATCTA---AGAAAATTTTTGTCTATCAATATTTTTGTTATGTTTCTATCTTCATATTTTTTATGGATT---------------------------------------------------------------
>Scolotosus_sp._GZ100
---------------------------------------------ATATCTTTAAAAAAAACTTTTTATTTTATTTTT---------------------------TTTATGTTTTTATTT---------------ACTATTTTTTTTTTAGATTCTTTCTCTTTTTTT------TATTTA---TTGAAAGATTTAATCCTTTTACCTTCTGATAAATTTTCTATATTC------------------AATTTAAATATT------------TCT------TTA---------GATCCAGAATGTCTTTATTTTTTATTT------ATAGTTAGTCTA---GTCTCTTCAATAGTTATA---ATTTATAGAGAATTTTATATAGAA------------------AGGTATAATAACAAAAAATTTTATTTTTTAACTATTTCTTTTTTAATATCTATG------------------------------ATTATTTTGTCTTTAAGA------GGATCT------------------------------------------TACATTATTATAATAATTGGATGGGATGGTTTAGGAGTTTCTTCATTATTTTTAATTATGTTTTACCCAGGTAAAATTCCTTTATTTAATTCTTTTATAACTTTTTTTTACAATCGGTTAGGGGACGTC---------------------------------------------------------------------------------------------------------------------------TTAATAATT------------------TTA---------TCTTTA---------------------------------TGT---TTTTTAATCAAT------AATTGTAATATTTTTGTAGGG------TTTATTACAAGAAAAGATTTATTTTAT------------------------------------------------------------------------------------------------------------CTTATTTTTTTA---------------------------------------------TTAGTTCTA---------------------------------------------------------------------------TGTTCGTTTGCTAAAAGAGCCCAGTTTCCTCTCTCCTCTTGGTTGCCAGCAGCTATGTCAGCCCCCACTCCTATTTCGGCTATAGTTCATTCTTCTACATTAGTAACAGCCGGGATTTTTTTATTATTTAAA---------TATTTTTACTTTTTACAAGAACTTGGT---TTTATTAGTACA---------CTTTTTATT------------------TTTTCATGTTTGACCTTT------------------TTAGCTGGAGGCCTGTTAGGATGTTTGGAGATAGATTTAAAAAAA---------ATTGTCGCTTTTTCTACTATAAGTCAAATTAGTATAATTATTTTATTTATA---TCTCTA---GGAGCATTAACCATATCTATCAATCATATAGTGTTTCATGCTTTATTTAAAACTTTATTATTTTGTTCTTGTGGGATCTCTTTTATATGAATATTTAGAGACCAGTTT---------------ACTAAG------------TCTTTTATTGTAAATAAAAATTCTTTGATTTTTTCTTTCTCACTTTTAGTAAGAATT------------TACATAATGAGAGGATTTTCTTTCTCTTCTTCTTTTTTTTCAAAAGATTTATTTTTAGAG------TAT---TGTATTTCTTTTAAA------------TATAGATTTTTT------------------TTTATATTTATACTT------TTAGGCTCTTCATTTACT---------ATT---TTTTACAGTTCTAAAATCTTT------------------TCAATTATCAATAAC------------------------TCTTATTATGGTATT---TCTTTTATTTTTAATAATAAAAAAAGAATCTCT---TATTTT------------------TTG---------------TTAATTTTTATTCTTTTTACAATTTTTATCCCTTACATTATA------GACTTT---------------------------ATTGTTTTTCAA------TATGTT------------TTTCCTGTAATTTCTATGCAGGAAATT---TTTTTGATTATTTCT---------GTTTTATTGTACTCTTTATTA---------------------TCTATCTTATTTTTAAAAAATAAA------------------TTAACTCATTTT---------------------------------------AGATTAGATCTTCTT---------TCTTCT---------------AAGTTTTTTACC---TTTAGAATTTTGAGAAAA---ATTCAATGA------------TTCGAAAAA---------------------------------AAATCTAATCACTTCAATGACCAA---------------TTAATTTTT---------------------AAACCTTTT---TTA---------------------------TTTAGAACACCTATATATTCT---TTTTTA---TTTAATATAAAATCTTTAAACTTTTTTTTTTTATTTCTTTCTTTTTTATTTTTAAAATTTATT------------------------------------------------------------
>Sarcoptes_scabiei
---------------------------------------------------------------------------ATTAATAATATCATATTTTCAAGTTTATTTTCAATTTTAATACTA---TTATTAAGAATAATGTCACTTTATTCAAGATTATTTTTTATTACTTACGGA---------AGAATAACAGTAGAATTATTT---TTTCCT---ATAATT---------AGAAATAATTTTTCAATAATA---------------------TTTATATTA---------GACTGTGTAAGAATAATATTTTTTTTT------TTAGTATCAACT---ATCTCTTCTATAATTTTT---CTATATTCAAAATTTTATATAAATATATACAAAAAAGAA---AAATATAATGAAAAAACATTAATGCTAACAATGTTAATATTTGTTTTATCTATA------------------------------ATAATTTTAATTTTTTCT------TATTCA------------------------------------------TGATTTATAGTAATACTAGGATGAGATGGGTTAGGAATAGTTTCATTTCTATTAGTAAAATTTTTTAATGATAAAAAAACATTAGACGCTAGAATATTAACAGTATTATCTAATCGTATTGGAGATTGT---------------------------------------------------------------------------------------------------------------------------TTATTCATC------------------ATT------TCATTTATA------------------------------------ATGTTTTTTCATAATAACGAATATAGAATAATATCTTTACAAAAA------------------GAAAACTCTATT------------------------------------------------------------------------------------------------------------ATTATATTAATA---------TTT---------------------------------TTAACCTTA---------------------------------------------------------------------------GGGTGTTTTACTAAAAGAGCACAAATACCTTTTTCAGCCTGATTACCCGCAGCTATAGCTGCTCCTACTCCTGTTTCTTCTTTAGTTCATTCATCTACTCTTGTAACAGCTGGTGTTTATCTTATAATTCGT---------TTTAATTTTTTATTAGTTAATTTATCT---AATCTA---------------ATTTTAACA------------------GTATCTCTAACCACTATA------------------ATATTAAGAGGATTCTACGCCGTAATAGAAAAAGATTTTAAAAAA---------ATTGTAGCAATATCAACTCTAAGACAAATAAGATTTATAATATTTTCAATT---TTTTCA---ACAACATGAATTTTATCTTTTTTACACATATCTTTTCATGCTATTTTTAAAAGTATACTATTCATAACCACTGGAATATTAATAACATTTGTTATAGGTAATCAAAAT---------------TCAAAA---------TACTTTAGAAATTTTTCAATA---TCTTTTATATCTAAAATAATTTTTATATCTGCTTGT------------CTTAGACTTATAGGTTTCCCTTTCTCGCTAGGTTTTTATTCTAAAGATATAATTTTA---------ATAATAAATACAGAATTT---------------ATAGAAATAAAA------------------AAAATTATTTTTAAT------TTATCCTGTATATTAACT---------GTA---TGATACTCATTACGTATCATAAAATTAGGTTTTTTAAACTTTACAAAAAATTAT------------------------TCAACT------------------AAAAATAGA---AAAGAAGAAGGATATTTTTTTATC------------CCT---TCA---------------TACATAATTTTTATTATTTCTATCTTTGTAGGAAATATTTAT---------------------------------------ATGTACATATTTTTGCCCCCAACAAATTTA---TTTTCTTTAGTA---------GAGATTCAATCAGGTTTAATTATTATTCTGGGGGGATTTTTATTATTTACG------------------------------------------------------------------------------------TTAAAAAAAAATATAAAAAAATATTTCTATCTTAATATAACAATAATATCT---------TTTATA---------------AATTTTTTACTA---------------------------------AAAAAAATAAATAATAAA------ATTAGAAAAATAAATTTCGATGTTATAGAAAATACTATTAAA---GAAGAACTA---------------ACTATACTACCCTTTTTT------------------------ATAATAATAAAAATAAAA---------ATCATAATAAAAAAAATAAACATAAATTTATTTTTATCTTTTTTATTAATATTAATTTTATACTCATGAATA---------------------------------------------------------------------------------------
>S167
---------------------------------------------------------------------ATATTTCTA------------------------------TTGATTTTAATA---------------TTAGGTTTTATATTTTCAATTTTTTTTTCTAAT------TCTTTT---TGTTTAAATTTTATTTATTTTTCTTTTTTTAGTAATTTTTTGGAC------------------AATTATAATTTTTGTTTA------------GGTGTG---------ACTCAGATTTCAATAATTTTTATTTTT------ATAGTAGGTCTA---GTAACTTCTTTAGTAGTA---TTATATAGAGAATTCTATATAGAA------------------GTTTACAATAATAAAAAATTTATTATCCTTTTATTAATATTTTTTGCTTCTATA------------------------------ATGATATTAAGTTTAAGA------GACTCA------------------------------------------CTAATTCTCTTGATATTAGGGTGAGACGGGCTTGGAATCACTTCTATTTGCCTAATCATGTTTTATCCTAATAAAACTACTTTGGTTAATTCTATCTTGACGATATTTTTTAATCGGCTAGGGGACGTT---------------------------------------------------------------------------------------------------------------------------CTTTTAATT------------------ATT---------TTTTTG---------------------------------GGTTTAATAGCTTTAAAT------CAAAACTTGTTTTATGTGTTGTCTTCT---GACTTAGAT---------TTTGAG------------------------------------------------------------------------------------------------------------ATATATTTAATT---------------------------------------------ATAATT------------------------------------------------------------------------------TGTGCTGCTACTAAAAGAGCCCAGTTCCCTTTATCTTCATGGCTACCAGCGGCCATATCAGCTCCCACCCCTATTTCTGCCATAGTTCATTCTTCGACACTTGTGACAGCAGGAGTTTTTTTAATAAGAAAG---------TTCTCAATCGTCATAAGAATTCATCAC---ACTCTAATTTTT---------ATAATATTT------------------ATTTCTGTTCTATCTTTT------------------TTATCTGGAGGCTTTATAGCCTTTTTAGAGCTAGACTTTAAAAAA---------ACTATTGCTTTTTCTACCATAAGTCAAATCAGAATAATCATATTTTTTTGT---TGTAGA---CTAATATTTTATTTTTGTCTCAGTCATACTTTTTTCCATGCTTTATTTAAAACTCTTTTATTTTGTAGAGCAGGATCGATCTTTGTCAGTGCTTTTAGAGACCAGATTTTTAAAAATTTTGGTTCTTCT---------TTTTTTTTATCTTTAAATATATCT------------------CTTATTTATTATAGGGTT------------TTTAGAATAACAGGTTTAATTTTTTCCTGCTCTTTTTTTACTAAAGATATATTGTTAGAA------TTT------TTCTGTAGCTGT------------TCTCATATTTTT------TTT---------TTTACGTTTCTAGTA------ACTGGTAGCTTGTTAACA---------ATT---TTATATTGTTCTAAATTATTA------------------GCTGTAATTAAATTT------------------------AAAGCTTTAACTAAC---AAAACTAAT---TACTTTAAATCTTTAAATTTT---AAATTT------------------TTA---------------ATTTTTTTTTCTATTTTTTCTCTGTTTTCTGGAATTTTAATG------AAAAGA---------------------------AAATTTATT------------------TTTAGAGCTAGATCTTTTATACTTGGGTCAGAAGTT---ATTTTAGTTTCTTTT---------TTGTTATTTATATTTTTTATG---------------------TTAAAAATTTATAATTCTAACTTAAATTTT------------TTTTACGAGTAT---------------------------------------TCTGTTTCTATCTCT---------TTCATG---------------AAATTGTTTAGA---TTTAGAGTAGTGAGGGGT---------TTA------------ATAAAA---------------------------TCTAATTTTTCTATACCGGTATTTACAGACTCT---------------TTAATTTTT---------------------AAACCCTATTTATTT------------------------------------GAAGGACCCAACAGTAAAATTTTTTACCTTCAATTAAACAAATATAATTGATTGTTGGCTTTAATAATGATTATTTTTTACTTTTTT------------------------------------------------------------
>Robertsicus_elaphensis
------------------------------------------------------------------------------------------ATTTTTTTAATATGAGGTTCTTTTTTCTTT---TCTTTAAGAGTTTTATTCTTTTGAATATTTATAATTTGTTTTTATAAATTA------AATCTTTTAGTAATTGAGTATTTA---TTAGGAAATATTGGA---------TTAATTGAATTAAAAATTTAT---------------------TTTTTGTTA---------GATTGAATTAGAAATTTATTTATTAGA------GTTGTTTTAATA---ATTTCTAGAATAGTTATT---GTGTATAGAAATGGTTATATAAAATTA---------------GATAAAAGTAAGCAATGTTTTTGTTATATCATTGTATTATTTGTTTTATCAATA------------------------------GTATTATTAATTTCTATA------CCTAAT------------------------------------------ATAATTATAATAATTTTAGGTTGAGATGGTTTAGGCTTAGTTTCTTATTGTCTAGTTATTTATTATCAAAGAACAAATTCTTTTAATTCAGGGATAATTACAATTATTAGAAATCGAGTAGGTGATGTA---------------------------------------------------------------------------------------------------------------------------ATAATTATT------------------TTA------TCAATTATT------------------------------------TTTTTTTTAAATTTTGGCTCTTTTGAT---------GTGTTAACC---------GAAAAT---TGAATAGAAATA------------------------------------------------------------------------------------------------------------ATTTGTGGAAAT---------TTT---------------------------------ATTTTATTA---------------------------------------------------------------------------GCTGCTTTAACTAAAAGAGCTCAAATCCCCTTTTCTGCTTGATTGCCAGCTGCAATAGCAGCCCCAACACCAGTTTCCTCTTTAGTTCATTCATCAACTTTAGTGACTGCTGGAGTTTATATTTTAATTCGC---------TTAAACTTTTTATTTAATATTCAAGAA---TATTCTAATTTT---------TTAATAAAA------------------ATCTCATTATTAACATTA------------------ATTATATCAGGAATTAATGCTTTTTTTGAAATGGATTTTAAGAAG---------ATTATTGCTTTTTCTACATTAAGTCAATTATCAATAATGATACTTATTTTA---AGAATA---AACTTTAAAGAATTAGCATTTTTACATTTAGTAATTCATGCAATTTTTAAATCAATATTATTTTTATGTTCAGGTTTAATAATTCATTTAATAAATGGAAATCAAGAT---------------ATCCGT---------ATATTGAGAAATATTGCTTATTGTAATCCACATGTTAATAGATGTATGATAATTTCAATT------------TTTTCTTTGATAGGATTTCCTTTTATTGGAGGATTTTTTTCAAAAGATTTAATAGTAGAA------TTTTTTTTTTTTAAATCGATA------------AATATTATTATT------------------TTAATAATATTTATT------ATTGGATTAATTATAACA---------TAT---TTATACTCTTTACGAATTTTTTATTTTTTAATTTTAAAATCAATTCTTAATAAT------------------------AATTAT------------------TTATATATA---AATTTTGAAAAAGAAATAAATTAT------------TCT---ATT---------------ATATTTTTATCTTTAATACTTTTAATTTACAGAAATTTTTTT---------------------------------------GTTTGAATTATAATTAAAGAACCTAAATTATTTTTTATTAGAAAATTTTCT---AAAATTATA---ATAATTTTATTATTAAGAATAATTTCTTTATTTTTTTAT---------------------------------------------------AATTTAAATATTAAA---AGGAATTTA------TTTTTTTTAAAAAGTAATAAAATTATTTTT---TCT---TATAAGATGTGA---------TATTTA---------------TCTTCTTTATCA---------AGTTTAATTTTTTTAAAATAT---TTTAAGTTTTTAAGAAAAATA---------------------------------------ACATTA---TATGATTGA---------------AAATGGCTAGAAATATTAGGTCCAATAGGTTTAGAC---AAAAACTTA---AAATATTTATCTATTAATATT---AATTTATTAAATTCATATCAATTT------AATAAATTAGTTTTGTCTTTTGCAATAATTTTATTAATAATTTTTATT---------------------------------------------------------------------------
>Ricinoides_karschii
------------------------------------------------------------------------------------GTGAATGTTTATTTGATTTGTGGGTTTTTATTGTTGTTTTTATTTTTTGTTTTTATGTTTTTT---GGTGTTTTGATTGTTATTGAGGAT------GGGTGTTGACTGGTTGACTATAAG---TTGGGGGATATAATT---------GGAGGAGTACTTGAGTTTATT---------------------GTTGTTTTT---------GATTATATATCGGTGGTGTTTTTTTCA------ATAGTGCTGTTA---ATTTCTTCTTGTGTGTTT---TTTTATAGAGTTGAGTATATAGGACAT---------------GATAGAACACCTTATCGTTTTTGTTTTTTGGTGTTGTTATTTGTTATATCTATG------------------------------GGAGTAGTGATTTTTAGG------TCAAAT------------------------------------------TTGGTGAGAATTTTATTAGGTTGGGATGGGTTGGGGTTGGTATCTTACGTTTTGGTAATTTATTATCAGAATAATCGGTCGCTTAATGCTGGTATAATAACTATTTTATTTAATCGCGTTGGTGATATT---------------------------------------------------------------------------------------------------------------------------GGGGTGTTA------------------ATG------GGAATTGTG------------------------------------TGAATGATGGGGTTTGGTAATTGAAATTATTTAGTTTATGTGAACTTG------ATAGATGATGTTAATGTGGGA------------------------------------------------------------------------------------------------------------TTGGTTGGGTTT---------TTT---------------------------------ATTGTTCTT---------------------------------------------------------------------------AGTGGTTTAACTAAAAGTGCGCAAATTCCATTTTCCTCTTGGTTGCCTGCAGCTATAGCTGCACCTACTCCTGTTTCTGCTTTAGTTCATTCTTCTACTTTGGTGACTGCGGGTGTGTTTTTGCTGATTCGG---------TTTGGTTCTTATTTTTTGATGGGTGCG---TTTAGCTGGTTT---------TTGGTGATT------------------ATTTCTGGGTTAACTATT------------------TTGATGTCTGGTTTGTGTGCTATGATAGAGATGGATCTAAAGAAG---------GTTGTGGCTTTATCTACTTTGAGGCAGTTGGGGTTTATGATGATAATTTTG---GGAGTG---GGATGTTGGTGGATTTCTTTTTATCATTTGTTGACACATGCGTTGTTTAAATCCTTGTTGTTTTTGTGTGCTGGTTATGTTATTTGTAATTATAATAGGGAGCAAGAT---------------TTTCGT---------GGAGTTGGGTGTTTGAGTAAT---TCGCCTATTGTTTGTTGTGCTTTTAATGTATCTCTG------------TTATCTCTAGCTGGGTTTCCTTTTTTATCTGGGTATTATTCTAAAGATAGGATTATTGAG------TTTTTTTGTTTGTCGTTAATG------------GGTGATGCTTTT------------------ATTTTGTTGATGTTG------TTGGGTGTCTTATTAACT---------ACA---TTATATTCATTACGATTGGGTATGTTTTGTGTTTGGGGTGATGTGGTGTATGGG------------------------GTGGGA------------------GTAGAAGTA---AAGGGGGGTTATTATATGGAAATG------------TCA---ATT---------------GTTGTCCTATTAATTTTTGCTGTTGTGATGGGGTCGGTTTTG---------------------------------------AGTTGATGAATTTTTAATGTTCCAGTGGTGTTATTTATGAATATGTATATT---AAGTTGTCT---GGTTTAATAATGGTTTTATTGGGTGTGATAATTGGGTGA---------------------------------------------------GTTTTGAACATGAAGAGA---TGGGGG---------GTGATTGTTTCATCTTTTTTGTTGAAT---TTTAATAGGAAACTGTGA---------TTTTTG---------------AGTTGAATGGGG---------GGAAATGGTGTGTCTGTATTTGTTGATGAAGGT---------TAT---------------------------------------TCATAT---TATGAGTAT---------------AGATGGAGTGAAGTGATTGGTAGTTGAGGGTTAAAT---TGACTGGTGATGTTATGTGTTTTTGTTTTG------GAGTGGCTATCGAACAATAAATTTACGTTATATTATATATTTATGATTTTGTTGTTGTTTGTGTGATTATTGATG------------------------------------------------------------------------------
>Rhyncaphytoptus_ulmi_HEN3
---------------------------------------------------------------------------ATT------------------------------TACATATCTATT---------------TTTTTTTTTATTTTACTATTAAATTATCATTCT------TATTAC---AGTTTTAGTTTTAAATACTTCCCCATGTCTGGTATAAGAGTTAGA------------------AATTATGATTTAAATATC------------TACACA---------GATAAAATTATCATAATTTTTTTTTTC------ATAGTTTGTGTA---GTTACATGTTTAGTCAGT---TTGTACAGGGAGTTGTATATAGAG------------------CATTATAATAATAAGAAGTTTTTTTTTATGATGTTCTTATTTTTTTCCTTTATA------------------------------AGAATTTTAATATTTTCC------GGGTCT------------------------------------------TTTATTTTATTTTTCCTAGGTTGAGATGGGCTAGGCTTGAGTTCTTTGTGTTTAATTATATTTTATCCTAACAAAAACACTCTTTACAATTCCGTTATAACTATGATTTTTAATCGAATTGGAGATGTT---------------------------------------------------------------------------------------------------------------------------ATCTTAATT------------------TTT---------CTAATT---------------------------------TCCAAACTACTTATAAAT------ATAAGAATCATTTTTTTTATTAATTCC---AGGTTTTCC---------TTCCTC------------------------------------------------------------------------------------------------------------ATAGTTTTATTA---------------------------------------------TTTATTTTA---------------------------------------------------------------------------TGCAGTTTTACTAAAAGAGCCCAGTTCCCCCTATCTTCTTGGTTACCAGCAGCTATATCTGCTCCAACACCCATTTCAGCTATAGTTCATTCTTCCACTCTGGTTACTGCTGGTATTTTAATCATTCAATTT---------TTAGTTTCCTACATAATTTTTTTTAGT---TTAAACTGTTTC---------CTAACTATA------------------ATCAGACTTACCACCTTT------------------TTAATTGGAGGATTCCTGGGTTTCATAGAAATGGATTTTAAAAAA---------ATTATTGCTTTTTCCACTATAAGCCAAATTAGAATAATTATATTTTTTTGC---TCTTTA---AACGAGATCGAAATCGCTATGGCACACATGCTATTCCACGCTTTATTTAAAACCCTTTTATTTGTTGGTGCCGGATTATTTTTTGTAAGGCTTTTTAGTAAACAATTT---------------AAAGAT---------TTTATAGTTACATATAATATTTCACCCGAATTATTTTCGATATTATTATTTTTAAGAGTA------------TACAGAATAAGAGGTTTAATTTTTTCTTCATCTTTTTTTTCCAAAGATTTTATTTTAGAA------TCT------TTTTTTAGAAGA------------GAAACAGGCTTC------ATA---------ATTTTTACATTACTA------ACCGGAAGTGTTTTTACC---------ATT---TTATATTCTTCAAAATTATTG------------------GTTTCCATTACAGGA------------------------TTCCTTAATTTAAAT---AAAGTTTTT---AGTTTTAAAAAGATAAAAATT---CTTTTT------------------CCT---------------CTTATTTTTGCTTTGGTCATAGTTTATGTGGGGCAATTTATA------AATTTC---------------------------TTATTTTCA------------------TTTGATAATTTTTCTTTCATTCATCTTAGAGATCTA---TATTTTATTTATTTT---------ATT------------TTTGGA---------------------TACTTTATTTATAATAATTTTAGAGCAAAA------------TTTAACAAATTTTTTTCTTGATTAATATTTAATTCT---------------AGCCTAGAGATCTTT---------TTTATA---------------AAATTCTTCTCA---TATTCGATTAATTCACTT---------CCT------------ATGGCAGGA------------------------GAAAACATTAATCGTATTTATTTTAATGATGAT---------------TTTATATTT---------------------AAATCTTCATTTTTAATAAAA---AAAAGCAATTTAAATTTAGCTTTTAGTAAAAGT---------------------------TCTAACTTATATGGGGTG---------CTGTTATTATTAATTATATATGCGTTAACATTTATA---------------------------------------------------
>Rhyncaphytoptus_sp.nov._GZ96
---------------------------------------------------------------------ATTTTAATT------------------------------TATTCATATTTA---------------TTTTTTACCATTTTGTTTTTAAATTTTAATAAT------TTTTAT---TCTTTGGGTTTAAAATATTTTGATTTCAATTTGAATAGATTTGTT------------------AATTTTAATTTTCTATTT------------TTTAGT---------GATAAGAATTGTATAATTTTTATTTTT------ATAGTATGTTTA---GTCACTTCTTTAGTTTGT---TTGTATAGAGAGGTTTATATAGAA------------------TATTACAACAATAAAAAATTTTTTTTTTTAATATTTTTATTTTTTTTTTTTATA------------------------------AGGCTTTTAACTTTAAGT------GGGTCA------------------------------------------TTTATCATATTTATGTTAGGTTGAGATGGTTTAGGTGTTAGATCTATTTGTTTAATTATATTTTATCCTAATAAAAACACTTTATATAATTCTGTTTTAACTATAGTTTTTAATCGTTTAGGGGATGTA---------------------------------------------------------------------------------------------------------------------------ATTTTGATT------------------TTT---------ATTCTT---------------------------------TGCAAATTTTTACAAAAT------TTTAGAGTATTTTTCTTTTTGAATTCT---AGGTTTAAT---------TTTTTT------------------------------------------------------------------------------------------------------------GTTATATTGATA---------------------------------------------CTTATAATT---------------------------------------------------------------------------TGTGGATTTACTAAAAGGGCTCAATTTCCTTTTTCTTCTTGGTTACCTGCAGCAATGTCTGCTCCCACTCCTATTTCGGCTATGGTCCATTCTTCGACTCTTGTTACAGCGGGTATTCTTCTAACTCAATTT---------TTTAATTCCTATTTTAATTTTTTTGAA---ATTAGAATTATT---------ATAAGTTTG------------------TTTTGTTTAATAACTTTT------------------TTATTAGGGGGATTGATAAGAGTTTTAGAATTAGACCAAAAAAAA---------GTTATTGCTTTTTCAACTATAAGCCAAATCAGTATAATTTTATTTTTTTGT---TCTATA---AATTTAGTTTCTATTTCTTTGACTCATATAGTTCTTCATGCTTTTTTTAAAACTTTTATATTCGTAAGATTTGGACTATTTTTTATATTTTTTTTTGGTAAACAAGTA---------------AAAAAT---------TTTATAAATTCCGGGAGTTTTAATTTTTTCTTAGTTAATACTTTATTGTTTGTAAGAGTT------------TACAGAATAACTGGTTTAATTTTTTCTTCATCTTTTTTCTCTAAAGATTTATTTTTAGAA------ATT------ATATGTAGAAAT------------AGGAATTTTTTT------ATG---------TTCTTTTTTCTTTTA------TTAGGTAGGATTTTAACT---------ATT---ATATACTCTTCTAAATTATTG------------------CAATCTACTTATAAT------------------------TTTTTGAGTTTAAAT---AAAATTTTT---TCTAACAAAAAGTTTTATTTT---ATATTC------------------GTT---------------TTAATTTTTGTAATATTTGTTAATTATTCCGGACAATTTTAT------AAGAGA---------------------------TTTATGAGT------------------GCAGAAAATTTTCCCCATCTTTATTTAATAGATTTA---TATATAATTATTATT---------TTTTTAATATTACCTTTTTTT---------------------TTTTTTTTTAAAACCAATAAATTTACTATA------------AACAATAATTTT------------ATAACAAACTTA---------------AGATTAGAAATTTAT---------TTTATA---------------AAATTTTTTTCT---TTTAGACTTCTTAGA------------------------------AATTTTATA------AATAATAATAATAATAATAATATTCTAACATTCAGGATGAGAGATAAT---------------TGAATTTTT---------------------AAATCTTATTATTTG---------------AATATTTTTAAAATTTTATTTAAAAAA---------------TTTAAGATAATTTCATCATTTTATGGAGTT---------ATTTTAATCTTTATT------------------------------------------------------------------------
>Rhyncaphytoptus_sp.nov._CA38
---------------------------------------------------ATTTTTTCAAGTTGAATATTTATTCTC------------------------------TTTATTTTCTTTAATTATTATCTAAATTTTAGGTTTTTTCTGTTTTAT------------------------------------TATAATTATTTTTCCCCTTTCTTA---AGTTGTTTT------------------AATTTCTCTATCAATTTA---------------------------GATCATACTTCATTAGTTTATTTGTTT------ATAGTTTTTTTG---GTAACTTTTTTTGTGTCT---TTGTATAGAGAGTATTATATGGAG------------------CATTATAACATTAAAAAGTATTCTCTTTTAATGTTACTTTTTTTTTTTTCTATA------------------------------GTTTTTCTTTCTTTTAGT------AGAACT------------------------------------------CCTATCTCTTTAATAATTGGCTGGGATGCTCTTGGGCTAACCTCTATTTGTCTTATTATATTCTATCCTAATTCAACTGGACTCTACAATTCTTTGATGACTATGTTTTTTAATCGTTTGGGTGATGCC------------------------------------------------------------------------------------------------------------------------------CTTCTAATTTTTTCCTGTTGCTTAATATTTTTAAATGATTTT---------------------------------TTCTTATTTTTTTATAGT------CATTCTAGTAATTTCTTA------------------------------------------------------------------------------------------------------------------------------------------------GTGTTTTTTTTA---------------------------------------------CTAATTCTT---------------------------------------------------------------------------TGTAGTTTTACTAAGAGAGCCCAGTTTCCCCTGTCCTCTTGGCTTCCTGCTGCTATGTCGGCTCCCACACCAATTTCAGCTATGGTACATTCGTCGACTCTTGTAACAGGGGGTATTTTTATTTCTTTTAAA---------ATTGTGCTTATACTTGAGCACTATGGG---GTAATCAGCTTT---------CTAAGCTTT------------------GTCTGTTTTCTAAGTTTT------------------ATTTTAGGTGGTCTAATGGCTAATTTAGAGTTAGATTTTAAAAAG---------ATGATCGCCTTCTCTACTATAAGGCAGATCAGTATAATTTTTCTCTTTTCA---AGTTTA---ATGCTTTTTTATATCAGAATATCTCATATATTTTTTCATGCTCTCTTTAAAACTCTTCTTTTTTGTTGCGCAGGCGGTAAATTTTTTGGTGTTTTTATAGATCAAAAT------------------AGT---------TATACAATCAATTCCAATTATTCTTCTACTTATATTAATTCTTTTTTCTTCTTTAGAGTT------------TTCAGAATAACAGGTTTATTTTTCTCCTCTTCTTTTTACAGTAAAGATTTAGCCTTAGAG------TTA---CTTTTTGGTCTTAAT------------TATTCTTTTTTC------------------AGTTTTCTTCTTTTT------CTTGGTAGTTTGTTTACA---------CTT---TTATACTGTAGGAAACTTATA---TTTTCTTCTTGCAGTTTTACTTTTATTAAT------------------------TCTTCCTCTTTGTCAAAGTCTTTTCTTTATTATAGCAGGATATTTTTTTTACTTGTTTGT------------------TTTTTTAGAGGGGATTATCTATTTTATATTTTTTCTTTGATTAATAATTCTATAATAACT---------------------------------------------------------TACCTAGATCTG------------------------TTTTTAGTT---TTATCTTTCTTTTTT---------CTTTTCATCTTCTTTTATATT---------------------AAT---------TTTAGTCCCCTATCACTT------------TTTTTAGTTAAA---------------------------------------GATTTATTTTTA---------------ATA---------------AAAATTTTTTCA---TACTCTATTTATTCCCGTGCTTATAGTCAA------------TATCATTTC---------------------------------TTTAATTCTATTAGAAGTGATCTT---------------TTCTTTTTT---------------------AAGTCTTTTGCTGCTATGCCTTCAACAGGCGCTAAGTTTAACTTA------AGTGTCTCAGGTTCTTTCTTTTTCATAACCACATTTTTTATTTTGTTTTTCTGTTACATATTTTTTTCT------------------------------------------------------------------------------
>Rhyncaphytoptus_redwayensis_CA28
---------------------------------------------ATAATTCTAAAGAAAGCTTGATTTATGTTATTT------------------------------AATTTTTTTTTG---------------TTTTTTATATTTATTTTTTTAAATTTTTTTAAT------TATTTT---GCCTTAGATTTAAAATACTTTGATTTATCTCTTTGAGCTATGGAG------------------AACTATAGATTTTGTTTT------------TTCATA---------GATAAAAATAGAGTTATTTTTATTTTT------ATAGTACTCCTT---GTTACATGTTTAGTTTGT---CTTTATAGAGAGGTGTATATAGAG------------------CTCTATAATAATAAGAAATTTTTTTTTTTGATAATTTTGTTTTTTTTATTTATA------------------------------AGGCTCTTATCTTTAAGA------GGCTCT------------------------------------------ATAATTTCCTTTTTTTTAGGTTGGGATGGTTTAGGAGTGAGCTCTATTTGTTTGATTATATTTTATCCTAACAAAAACACCTTATTTAATTCTTTAATAACAATAATATTTAATCGATTAGGGGATATC---------------------------------------------------------------------------------------------------------------------------TTTCTTATT------------------TGT---------GTAATA---------------------------------TGTAAATTTTTAATTTTT------CCAAGAATAATAATATTTTTAAATTCT---AATTTTGAT---------TCCTTG------------------------------------------------------------------------------------------------------------ATTCTAATTCTT---------------------------------------------TTGCTTTTA---------------------------------------------------------------------------TGTGGGTTTACAAAAAGAGCTCAGTTTCCTTTATCTTCTTGGTTGCCCGCTGCTATATCAGCCCCAACCCCAATTTCAGCTATGGTACATTCTTCAACTCTGGTTACAGCTGGAATTTTACTAGTACAATTT---------TTTATAGTGTACATTTTTAATTTAAGA---CTAAATTATTTC---------TTATTATAT------------------CTTTGTGTTTTAACTTTT------------------TTGCTTGGTGGCCTTTTAGGAGTGCTTGAGTTAGATTTCAAAAAA---------ATTATTGCTTTTTCTACTATGAGTCAAATTAGAATGATTCTATTTTTTTGT---TCCTTA---AATTTAGTCAATATTGCTTTAACCCATATAATTTTCCATGCTTTTTTTAAAACTCTCCTCTTTGTAAGTTCAGGATTATTTTTCTTGTTTTATCTCAGGAAACAATTA---------------AAAAAT---------TATTTAAATAGAAATAATCATACTTTTTTCTTAACTAACATAATATTGTTTGCAAGTATT------------TATAGAATAAGAGGCTTAACTTTTTCCTCCTCTTTTTTTTCTAAAGACATAGTTCTTGAA------ATT------TTGTGTGGCTGC------------AACAATTTTTAT------TTA---------TTTTGTTTGCTAATT------ACAGGTAGAATTTTAACA---------ATT---TTATACTCTAGCAAATTAATG------------------AGTGCTTCTATGAGA------------------------TTTGTTTCATTTAAT---TTTGTAAAA---ATTTTGAAGAATTTTAGCTTT---TCTTTT------------------ACA---------------TTTTTCTTCATTTTTTTTGTTTTGTATTCTGGTCAAATATTT------TTTTTT---------------------------ACTATAAAA------------------ATAGAAAATTTCCCTCATTTAATACTCTCAGATTTT---TTAACTCTTAATTTG---------GCATTGATTTCAGGATTATTT---------------------TTTTATATCAACCCTAATTTTTCTGGAAAA------------CTTAATAATTTT------------TTATTTAATTTG---------------TCTGCAGAAATTTAT---------TTCATA---------------AAGTATTACACT---TATTCTTTTTTGAGCTTT---------CCT------------TTTAAATTT------------------------AAAAATCTAAGAACAGCTGTGTTTCATGATTCT---------------TTATTTTTT---------------------AAACCATTTTTTTTATTAAATTTTTATTCAAACATTATAATTTACTTTTTTAAAGCTAATTCTTACTTTATTGTCATATTTATTTTGGTTTTTTACTATCTA---------TACATGATTTTT---------------------------------------------------------------------------
>Rhyncaphytoptus_longipalpis_JX3
------------------------------------------------ATTTTTAGTAAGATCTTCTTCCTTATTTTT------------------------------TTTTGATTTTTT---------------TTTTTTTTTTTTTGTTGC---------TTAAAT------TTTTAT------TATTTTTATTCTTTTAGAGGGTTTTTTTGCTTTTCCTTAAGA------------------GATAAAATTCTGCCTTTATTTAATGGGCTAAATTTA---------GATTTTGTTTCCTTAGTCTTTCTGACT------ATGGTGTGTTTT---GTTACATCTTTAGTTTTC---TTGTATTCTGAGGTTTATATAGAG------------------CATTATAATAATAAGAAATTTTTTCTTTTCACCTTTCTTTTCTTTGGGTTTATG------------------------------AGAACCCTGAGGTTAGGG------GTTAGC------------------------------------------CCCACCAATCTCATAATTGGTTGAGACGGATTAGGCATTTCTTCTTTACTTTTAATTATATTTTATCCTAATAAGACTACTTTTTTTAACTCTTTTTTAACTTTTTTTTTCAATCGATTGGGGGATATT---------------------------------------------------------------------------------------------------------------------------TTTTTTATT------------------TTG---------TTCTTT---------------------------------GTAGCCTTTTTATTAAAT------TTTAGAAGATTTTTTCAT---------TATAACAATTTGGTTAGG---TGGCCT------------------------------------------------------------------------------------------------------------TTTTTATTTCTC---------------------------------------------TTTTTTTTG---------------------------------------------------------------------------TGTTTAATAACTAAAAGAGCTCAGTTTCCCTTTTCTTCCTGGTTACCCGCAGCCATGTCCGCTCCGACCCCTATTTCTGCCATGGTTCACTCATCTACCTTAGTAACGGCTGGAATTTTTATCTTATTAAAA---------TATTATAATAATTTTTTTCAAAGAGGG---ATATTATCGTTC---------TTAGTGGTG------------------TTAAGAATATTTACTTTT------------------TTAATAGGGGGGTTTCTAGGAATTCTTGAATTTGATTTGAAAAAA---------ATTGTAGCATTCTCTACTATAAGCCAGGTAAGAATAATTTTAATATTTATT---TCTTTA---AGCCTTGTAGGATTGGCCTTGATACACACTTTAGGGCATGCACTGTTCAAAACTTTACTTTTTTGTTCTTGTGGTTTAATTTTTTTATGAAATTTTAGGGATCAAAAT---------------TTAAAA------------AATCTCACTGGGAAAAACTTTGGTGTAAGTTCTTTTTTCTTTTTTCTACTAAGAGTA------------TTTAGGATGAGAGGTTTAATTTTTTCTTCTTCTTTTTATACTAAAGATGTTGTTCTAGAA------TTT---TTTTTAGAAAATAAA------------ATATTTTTTAAT------------------TTTGTTTGCTTGTGC------TTAGGAAGCTTTTTCACC---------ATT---TTCTATAGGGTTAAAATTTAT------------------AAATGTATGAATTTC------------------------TCTCCTACTTTT------AAACCTAGGTTTGGTATAAAAAATTTTAATTTT---TTTTTT------------------ATT---------------TTTTTTTTTAGAATTGTCACTCTAATTTTAATGAAAATATTC------GTGAAT---------------------------ATGACTACTTCC------AACCTT------------TTGTGCTCTATCTCTAGTGTTGAAGTC---ATTTTTATTAAC------------ACATTTCTTTTTTGTATACTT---------------------TTTTTTTCT---CCAATCTTAAAA---AAT------------ATGAGAATTTTG---------------------------------------AGGTTAGAAATTAAT---------TACCTT---------------AAAAATGTATCT---TTTGGGATAGTTAGGAAG---ATTGCCTTA------------ACAGTTCCT---------------------------------TTTTCCTTTAATATAAACGATAGA---------------ATGTTTTTC---------------------AAACCTAAA---ATTTTGAAATTAAAAGAT---------ACAAAGTTT---GGTATAAATAGG---CACGAATTTTGATTATACCCTATTTTG------------ATAATTTTAATTTATATATATTTA---------------------------------------------------------------------
>Rhyncaphytoptus_longipalpis_JX2
------------------------------------------------ATTTTTAGTAAGATCTTCTTCCTTATTTTT------------------------------TTTTGATTTTTT---------------TTTTTTTTTTTTTGTTGC---------TTAAAT------TTTTAT------TATTTTTATTCTTTTAGAGGGTTTTTTTGCTTTTCCTTAAGA------------------GATAAAATTCTGCCTTTATTTAATGGGCTAAATTTA---------GATTTTGTTTCCTTAGTCTTTCTGACT------ATGGTGTGTTTT---GTTACATCTTTAGTTTTC---TTGTATTCTGAGGTTTATATAGAG------------------CATTATAATAATAAGAAATTTTTTCTTTTCACCTTTCTTTTCTTTGGGTTTATG------------------------------AGAACCCTGAGGTTAGGG------GTTAGC------------------------------------------CCCACCAATCTCATAATTGGTTGAGACGGATTAGGCATTTCTTCTTTACTTTTAATTATATTTTATCCTAATAAGACTACTTTTTTTAACTCTTTTTTAACTTTTTTTTTCAATCGATTGGGGGATATT---------------------------------------------------------------------------------------------------------------------------TTTTTTATT------------------TTG---------TTCTTT---------------------------------GTAGCCTTTTTATTAAAT------TTTAGAAGATTTTTTCAT---------TATAACAATTTGGTTAGG---TGGCCT------------------------------------------------------------------------------------------------------------TTTTTATTTCTC---------------------------------------------TTTTTTTTG---------------------------------------------------------------------------TGTTTAATAACTAAAAGAGCTCAGTTTCCCTTTTCTTCCTGGTTACCCGCAGCCATGTCCGCTCCGACCCCTATTTCTGCCATGGTTCACTCATCTACCTTAGTAACGGCTGGAATTTTTATCTTATTAAAA---------TATTATAATAATTTTTTTCAAAGAGGG---ATATTATCGTTC---------TTAGTGGTG------------------TTAAGAATATTTACTTTT------------------TTAATAGGGGGGTTTCTAGGAATTCTTGAATTTGATTTGAAAAAA---------ATTGTAGCATTCTCTACTATAAGCCAGGTAAGAATAATTTTAATATTTATT---TCTTTA---AGCCTTGTAGGATTGGCCTTGATACACACTTTAGGGCATGCACTGTTCAAAACTTTACTTTTTTGTTCTTGTGGTTTAATTTTTTTATGAAATTTTAGGGATCAAAAT---------------TTAAAA------------AATCTCACTGGGAAAAACTTTGGTGTAAGTTCTTTTTTCTTTTTTCTACTAAGAGTA------------TTTAGGATGAGAGGTTTAATTTTTTCTTCTTCTTTTTATACTAAAGATGTTGTTCTAGAA------TTT---TTTTTAGAAAATAAA------------ATATTTTTTAAT------------------TTTGTTTGCTTGAGC------TTAGGAAGCTTTTTCACT---------ATT---TTCTATAGGGTTAAAATTTAT------------------AAATGTATGAATTTC------------------------TCTCCTACTTTT------AAACCTAGGTTTGGTATAAAAAATTTTAATTTT---TTTTTT------------------ATT---------------TTTTTTTTTAGAATTGTCACTCTAATTTTAATGAAAATATTC------GTGAAT---------------------------ATGACTACTTCC------AACCTT------------TTGTGCTCTATCTCTAGTGTTGAAGTC---ATTTTTATTAAC------------ACATTTCTTTTTTGTATACTT---------------------TTTTTTTCT---CCAATCTTAAAA---AAT------------ATGAGAATTTTG---------------------------------------AGGTTAGAAATTAAT---------TACCTT---------------AAAAATGTATCT---TTTGGGATAGTTAGGAAG---ATTGCCTTA------------ACAGTTCCT---------------------------------TTTTCCTTTAATATAAACGATAGA---------------ATGTTTTTC---------------------AAACCTAAA---ATTTTGAAATTAAAAGAT---------ACAAAGTTT---GGTATAAATAGG---CACGAATTTTGATTATACCCTATTTTG------------ATAATTTTAATTTATATATATTTA---------------------------------------------------------------------
>Rhyncaphytoptus_dielsianus_GZ35
---------------------------------------------------------------------------ATA------------------CCTATGCGCAGTTTATCATCACTA---------------TCATTTGTTTCTTTACTCTTACTTTTAACTTTATTGGAGAGATTT---CGAAGAGAGGGGATTATTTTTTCACTTTTTCCCTCTTTTTTAGGT---------------------AGCGCTTCTGAGTTACATTTAGGGATAATCAAA---------AGACCGATTTCCTTAATTTTTTTAGTT------ATGCTCTCTATA---GTCTCTGTTCTTGTGTAT---TCCTATTCGGAAGCTTATATGGAG------------------CACTATAACAATAAGAAATTCCTAACTTTACTTTTTTTATTTGTTCTTTCTATA------------------------------ATCTTTCTTAGTGTAAGA------TTTACC------------------------------------------TCCTTACCTCTTATAATTGGATGGGACTACCTAGGTTTAACCTCCCTATGCTTAATTATAATCTATCCTAATAAATTTACTAAGATATATTCTTTTCTTACAATAATTTTTAATCGTGTTGGCGACGTC---------------------------------------------------------------------------------------------------------------------------GCTATAATT------------------GTG---------TTTATT---------------------------------TGTTTTTTATTACTATCT---CTTACTAAATTTCACGTTTTTCCTATCTATTTTGTAAAACTG---------------------------------------------------------------------------------------------------------------------------TGTATGGTTAGG---------------------------------------------CTACTAATT---------------------------------------------------------------------------TGTTTAGTTTGCAAAAGAGCCCAATTTCCGATATCATCCTGGCTCCCAGCTGCTATAGCGGCTCCTACCCCCATTTCCGCCATAGTTCACTCTTCCACATTAGTGACAGCGGGGGTTTTATTAGCAGCGATT---------TTCATAGACTTTATAAGAATATTCATT---CTTTCACCTATT---------TTGCTTGTT------------------TTATCTTCCTTAAGCTTC------------------CTCTCTGGAGGTTCAATGGCCTCAGTTGAGCCTGATTTAAAAAAA---------ACTATTGCTTTTTCTACTATAAGCCAAATTAGAATAATGATTATTTTTATT---TGCCTT---TCCTTTAACTCCATTTCTATGTGTCACATACTATATCATGCCTCTTTCAAAAGGCTTTTGTTTTGCTGTGCTGGCACTTTTTTCTCCTATTCTTTTATGTCTCAG---------------TATGCTAAG---------AATTCAAGATTTTCTTCCGGTTTTCTATTTTTACCCTACACTCTCTTATTTATTTCTTGT------------TTCGGAATGACAGGACTGATAATTTCCTCTTCTTTTTTCACCAAAGATGTTCTGTTAGAA------------CTACTTCACGATGTT------------TCCTACTCTATA------------------TTTATTCTTATCTTA------TTTTCTAGTGCCATCTCC---------ATT---TTTTATATTGGGAAGCTGTTA------------------GAGTCTGGGTCACAAAATTTGTGGTCT------------TTTAGGTCAGCTTGTATAAAATCCTTTGGACAAACTCGGGTCACTTCTTACGGAGTGTTT------------------TGTTTAGGGATA------------------------------------GGGGCTCTTCTT------AGGGAA---------------------------CTTTTAATTTCT---------------------------AGTTTTTGCCCATCTCAAGAGACACAAGACTTTCTGTGCTCT---------TTGTTGGTACTTGCAACTGGG---------------------TTTTACACCTTATATAAAATTCCTAAACTT------------ATATTGATAGTA---------------------------------------ACATCTGATATTTTA---------TTAATA---------------AAAACATTCTCT---TTCAGTCTCTGATCTCATACAATTTCCAAC---------------AATGTA------------------------------CTAAACCCATGACATATTTCGGATCAT---------------TTCTTCTTC---------------------AAA------------CCTTATGCAATTTTCCCATACTTTTACCGATTGACGTCTGGGTCATTATATGGGTTTCTATCTCTAGCTATG------------------CTAATCTTTGTATTGGGA---------------------------------------------------------------------------
>Rhyncaphytoptus_boczeki_CA37
------------------------------------------------TTGATTTTTTCAAGTTGAATATTTATTCTC------------------------------TTTATTTTCTTTAATTATTATTTAAATTTTAGGTTTTTTCTGTTTTAT------------------------------------TATAATTATTTTTCCCCCTTTTTA---AGTTGTTTC------------------AATTTCTCTATCAATTTA---------------------------GATCATACTTCATTAGTTTATTTGTTT------ATAGTTTTTTTG---GTAACTTTCTTTGTGTCT---TTGTATAGAGAGTATTATATGGAG------------------CATTATAACATTAAAAAGTATTCTCTTTTAATGTTACTTTTTTTTTTTTCTATA------------------------------GTTTTTCTTTCTTTCAGT------AGAACT------------------------------------------CCTATCTCTTTAATAATTGGTTGGGATGCTCTTGGGCTAACCTCTATTTGTCTTATTATATTCTATCCTAATTCAACTGGACTTTACAATTCTTTGATGACTATGTTTTTTAATCGTTTGGGTGATGCT------------------------------------------------------------------------------------------------------------------------------CTTCTAATTTTTTCCTGTTGCTTAATATTTTTAAATGATTTT---------------------------------TTCTTATTTTTTTATAGT------CATTCTAGTAATTTCTTA------------------------------------------------------------------------------------------------------------------------------------------------GTGTTTTTTTTA---------------------------------------------CTAATTCTT---------------------------------------------------------------------------TGTAGTTTTACTAAGAGAGCCCAGTTTCCCCTGTCCTCTTGGCTTCCTGCTGCTATGTCGGCTCCCACACCAATTTCAGCTATGGTACATTCGTCGACTCTTGTAACAGGGGGTATTTTTATTTCTTTTAAA---------ATTGTGCTTATACTTGAGCACTATGGG---GTAATCAGCTTT---------CTAAGCTTT------------------GTCTGTTTTCTAAGTTTT------------------ATTTTAGGTGGTCTAATGGCTAATTTAGAGTTAGATTTTAAAAAG---------ATGATCGCCTTCTCTACTATAAGGCAGATCAGTATAATTTTTCTCTTTTCA---AGTTTA---ATGCTTTTTTATATCAGAATATCTCATATATTTTTTCATGCTCTCTTTAAAACTCTTCTTTTTTGTTGTGCAGGCGGTAAATTTTTTGGTGTTTTTATAGATCAAAAT------------------AGT---------TATACAATTAATTCCAATTATTCTTCTACTTATATTAATTCTTTTTTCTTCTTTAGAGTT------------TTCAGAATAACAGGTTTATTTTTCTCCTCTTCTTTTTACAGTAAAGATTTAGCCTTAGAG------TTA---CTTTTTGGTCTTAAT------------TATTCTTTTTTC------------------AGTTTTCTTCTTTTT------CTTGGTAGTTTGTTTACA---------CTC---TTATACTGTAGGAAACTTATA---TTTTCTTCTTGTAGTTTTACTTTTATTAAT------------------------TCTTCCTCTTTGTCAAAGTCTTTTCTTTATTATAGTAGGATATTTTTTTTACTTGTTTGT------------------TTTTTTAGAGGGGATTATTTATTTTATATTTTTTCTTTGATTAATAATTCTATAATAACT---------------------------------------------------------TACCTAGATCTG------------------------TTTTTAGTC---TTATCTTTCTTTTTT---------CTTTTCATCTTCTTTTATATT---------------------AAT---------TTTAGTCCCCTATCACTT------------TTTTTAGTTAAA---------------------------------------GATTTATTTTTA---------------ATA---------------AAAATTTTTTCA---TACTCTATTTATTCCCGTGCTTATAGTCAA------------TATCATTTC---------------------------------TTTAATTCTATTAGAAGTGATCTT---------------TTCTTTTTT---------------------AAGTCTTTTGCTGCTATGCCTTCAACAGGCGCTAAGTTTAACTTA------AGCGTTTCAGGTTCTTTCTTTTTCATAACCACATTTTTTATTTTGTTTTTCTGTTACATATTTTTTTCT------------------------------------------------------------------------------
>Rhodacarus_sp1.
------------------------------------------------------------------------------------------ATTTACATTTTTTGAGCTTTATTATTCTTT---TTATTGTCTCTTTTCTTTATAAGAAATGGATATTATATATTATTATTAGCA------AAAATCAAATTTATTAGTATTTTC---CTTAGTTCGTTAGGT---------TTATCTGATATAGAGATGGTA---------------------ATTTTAATT---------GATTGAGTGTCAATGATTTTTATAGGA------TTTGTAATTTTT---ATTAGAGGGATGGTTTTA---TTTTATAGTAAGAGTTATATAGAAGGG---------------GAAACTCGTTTTATAGGGTTTGTTTATCTAATTATTTTATTTGTTTTATCAATA------------------------------GCTATAATAATTTTATCC------CCAAAT------------------------------------------ATAGTTAGTATTTTATTAGGGTGGGATGGTTTAGGGTTAGTTTCTTATTGTTTAGTAATTTATTATCAAAATGAGAATTCAAATGCAGCAGGTATGATTACTGTTTTAACAAATCGTTTAGGGGATGTT---------------------------------------------------------------------------------------------------------------------------GGGATATTG------------------TTA------AGCTTAGTA------------------------------------TTTTTATTTAATTATCAAAGGTGGGGTATTATAGAATTTAGTTTA---------AGAAAT---AAAATATATTTA------------------------------------------------------------------------------------------------------------TATGTTGGGTTT---------ATA---------------------------------ATAAGATTG---------------------------------------------------------------------------GGTGCTCTCACTAAAAGAGCACAAATGCCGTTTTCAGCTTGGCTCCCGGCTGCAATAGCAGCTCCTACCCCTGTTTCAGCTCTAGTGCACTCTTCTACTTTAGTAACAGCGGGAGTTTATTTAATTATTCGG---------TTTAGTTCTTATTTTTCCAATAGAGTT---TTAAGAGAAGGG---------CTTATAATT------------------ATTTCTGTTATCACTATG------------------TTTATATCCGGAGCAGCAGCTAATTTAGAGTGCGATTTAAAAAAA---------ATCATCGCGTTATCTACATTAAGGCAGTTAGGGGTGATAATAATAATTTTG---TCCTTA---GGACTTTTTGATGTGGCTTTATTTCATTTAATTACTCATGCTATATTTAAGGCTATATTATTTTTATGTGCTGGAGTTATTATTCATAGAAGGATAGGGCATCAAGAT---------------ATTCGT---------TATATAGGTTGTATTTCAAGCTTATCCCCGTTTATAGTTTCTATAATGGTTCTTTCAAGA------------CTGTCCCTTTCAGGATTTTTATTTTTAAGAGGATTTTACTCTAAGGATTTAATTTTAGAA------ATTATATATTTACATAATAAT------------AGAGGAATTTTA------------------TTATTGATACTTCTA------TTTGCTACTATATTTACA---------GTC---AGGTACTCTCTTCGTTTAGGATGGTATTGTTTTTGAAATAGCATTTTAAAATAT------------------------AGAAGA------------------TTTGGGTTT---GAAAATACTATATTTATGTATATC------------CCT---ATT---------------ATTTTAATAGGAGGGTTAGTAGTTATTTTAGGGGCGTTTTTA---------------------------------------GGTTGAATATTTTTTCCTCATGTTAATTTTATTATTTTAACTTTTTATTCT---AAGTTAATT---AACTTATTTTTAGTAATAGGCGGAGTAATTTTGTTTGTT---------------------------------------------------TTAAGTTTAAATTTTGAATTTAATTGA------TTAAGAAAT------TTTATTAAGAAATTT---TTA---GGCGGGATATGA---------TTTCTC---------------CCTTTATTATCC---------CCTGGTTTATTTGTTAGCCCATTGGAAAAATCTTTTATTTATTAT---------------------------------------AAAGAA---GTCGATAAT---------------ATATGACATGAAGAATTTTGCTCTCTTGGAGCATAT---TCTATTATTTTTAAAAGAAAAACATTTACT------TCTTTATTA------AATTCTCAG------ACTAATCTAATTTTATTAATTATTATATTAATAATTTTAATTATT------------------------------------------------------------------------------
>Rhizoglyphus_robini
------------------------------------------------------------------------------------------ATATTCCTTCTTTTTTCTTTCTTGTTTTTT---GTTTTTTTTCTTTTTTCTTTTTCTATAGGAGTCTTTTTAATAGACTATGGT---------TCCATTTATATCGAGGTTTTT---ATACCTTTTTATTTG---------TTGAGGGAGATACCTTTTTCT---------------------TTTTGTGTA---------GACTATGTGTCTCTTTTTTTCTTTTCT------GCGGTTTCTTTA---ATTTCTAGAGTGGTTTTT---CTTTATAGAAAATTTTATATGGACGATTCTTATTTAGATTTGAATTATACGAATTCTCGTTTCTTTTACCTTTTATTTTTGTTTGTTGTTTCTATA------------------------------ATGTTTTTAGTTTTTTCT------GGTTCT------------------------------------------TGGGTTGTTGTAATACTCGGCTGGGACGGTTTAGGCTTAGTTTCTTTTCTTTTGGTAATTTATTATAACAACAGTTCTAGATTAGATTCTGGTATGATTACTGTTTTTACTAATCGTGTAGGGGATTGC---------------------------------------------------------------------------------------------------------------------------CTTTTTATT------------------TTA------AGGTTTATA------------------------------------CTAATGTTCTATTCGGGGTGGGTATGTCTTGATTTTTTATCTTTT------------------GAGAGTTGTTTG------------------------------------------------------------------------------------------------------------TTTTTTAGATTT---------GTT---------------------------------GTTTTTGTT---------------------------------------------------------------------------GGTAGGATTACTAAGAGTGCTCAGCTTCCCTTTTCTTCTTGGCTTCCTGCTGCTATGGCTGCTCCTACTCCGGTTTCTTCTTTAGTTCACTCTTCTACTTTGGTTACTGCTGGGGTTTATCTCCTTGTTCGT---------TTTAATTTTCTTATTGAGTCTTGTTAT---TTTATT---------------TTAGCTCCT------------------CTTTCATTATTTACCATA------------------TTTTTGGCAGGCGCTTGTGCTGTTTATGAATTAGATTTTAAAAAA---------GTAGTTGCTATATCTACTCTTAGCCAATTAGGTTTTATAATTTTTTCTATT---TCTTCT---GGTTTTTGGCTTTTGAGTTTTTTACACATAATTTTTCATGCTTTTTTTAAGAGTTCTCTTTTTCTATCTACAGGTAATTTAATGCATTATTTGTTAGGGGATCAGGAT---------------TCTCGT---------AATTTTGGGTCTTTAGGTTCT---TCTTTTTTTTCTAAGCTTCTCTTCTCTATAAGAAGA------------CTTAGTCTAATAGGTTTTCCCTTTTCTTTAGGATTTTACTCTAAGGATACTATTTTGGGG------GAGGTTCTTTTTAATTTT---------------TCTTCTTTAATT------------------TCTTTTTTATTCATT------TTAGGGTGTTGTTTTACT---------GTT---GCTTATAGGGTTCGTCTAGTTTATATAGGTTTCATAAATTTTTCTACATTTTTA------------------------AATAGG------------------TTTTCTTTT---TCCGAGGATAAATTTTTCTTTTAC------------CCT---ATT---------------GTGTTTCTTTATTTTATATGTGTCTTTTTGGGAAACTTTTTC---------------------------------------TTTTTCTTTTTTCTTCCC---CCTTTGGTT---CTTTCTTTTATA---------GAGTTTTTCTTGGGTTTACTTATTATTGCTTCAGGTTTTTTGGTTTTTTTG------------------------------------------------------------------------------------CTTTCTCCTGGGTTT---TAC---------TTTTTAGTGAGTTCTTTAATAAGAATTTCTTTTCTT---------------TCTATTTTAAGT---------------------------------TCTTCTTTAATGTCTAGGCTT---ACCCCTAAATTTTTCTTC---------------------AAG---GGGGAATAC---------------TCCTGAGGGGAATATTTAGGGGGAGGAGGTTCTCTT---CTTTTTATGCGTGCGATTAAG---------AGGTACGGAATTCGGCTC---------TACGCGTTATTTTTTATGCCCCTTGTCATAATTGTGGGTGTATTT---TATGCCATGATAAAT---------------------------------------------------------------------
>Rhipicephalus_geigyi
------------------------------------------------------------------------------------------ATTTTTATTAATTGATTTATAATATTATTT---TATTTTTCTTTATTATTTTTAATTTGTTTATTATTTTTATTTTATAACAAT------ACAATAATTATTATTGAATATAAT---TTAATAACAATTTTA---------AGTTATGAATATAAATTTTAT---------------------ATTTTATTA---------GATTGAATAAGATGTATATTTTCTTTT------GTTGTTTTATTT---ATTTCAAGTATAGTTTTA---TGGTATAGCTTTAGTTATATAAATATA---------------GACCGAAATAAAATTTCATTTTGTTGAATAGTTTTACTGTTTATTTTATCTATA------------------------------TTATTATTAATTTTAATA------CCTAAT------------------------------------------GCATTTATATTAATTTTAGGCTGAGATAGACTAGGTTTAGTATCTTATTGTTTAGTAATTTATTATCAAAGAGTTAATTCATATAATTCAGGAATAATAACAATTATTAGTAATCGAATTGGAGATGTA---------------------------------------------------------------------------------------------------------------------------ATAATTATT------------------ATA------ATAATTATT------------------------------------TTTGCAATTAATTTTAATACATTTGAA---------CTAATTTCT---------TTTAAA---GAATTCGAATTA------------------------------------------------------------------------------------------------------------ATATGAGGTTTA---------ATA---------------------------------ATTATAATT---------------------------------------------------------------------------GCTGGAATAACAAAAAGAGCACAAATTCCATTTTCAGCTTGATTACCTGCAGCAATAGCTGCTCCAACTCCAGTTTCTGCTTTAGTTCATTCGTCGACTTTAGTTACTGCTGGAGTTTATTTACTTATTCGG---------TTTAATTTATTATTTACTTCTAATATT---TTTAGGAGATTT---------TTATTAAAA------------------ATTTCTTTAATAACAATA------------------ATTATGTCAGGTATTAATGCTTTTTTTGAAAATGATTTAAAAAAA---------ATTATTGCTTTTTCTACTTTAAGTCAATTATCTATTATAATAACAACATTA---TCTTTA---GGATTTACATATTTAGCTTTTTTACATTTAATTATCCATGCTATTTTTAAATCAATGTTATTTTTGTGTGCAGGTTTTGTAATTCATAATTTAAGAGGTAATCAAGAT---------------ATTCGA---------TTTCTTTCAAATTTTTTTAAATTTAGACCTACAATTTTAAGATGTATAATAATTGGAATA------------CTTTCTTTAATAGGATTTCCATTTATTGGAGGCTTTTATTCCAAGGATATTATTATGGAA------TTTTTTTTTTTTAAAAATAAT------------AATTTAATTGAA------------------ATATTATTATTCACA------AGTGGAATTTTATTTACT---------TTT---ATATATAACTTTCGTTTAAGATATATAATTTTATTTAAAGGAACTTTATTCAAT------------------------AAAATA------------------TTATTAAAT---CATTTTAATATTTTTATAAAATAC------------CCA---ATT---------------TTAATTTTATCATTAAATTTAATTATAATAAGAAATTTAATG---------------------------------------AGATGAATAATTGTTTCAGAAAATTCAGTAACTTTTTTATCTTTTCAACAA---AAACTT------ATAATATTATTAATAATTTTTTTTTGTATAATTATTTAT---------------------------------------------------AAGTTAAGATTAGAAATAAATAATAAT------TTGTATTTA------ATAAAATTGGATTTT---TTT---ATAAAAATATGA---------TTTTTA---------------AGAAATTTAACA---------AGTTTTATTTTATTAAATAAT---AATAAAAAATTTTTACAAATA---------------------------------------AGAGTT---AATGATAGA---------------ACATGAATGGAAATTGCTGGACCATTAGGAATAAAA---AAAATAATTATAAATAATTATAAAATTAAATTATTAAAAATATTAAATAAATTTGAATTTATAATAGGAATAATTATTTTAATAATTTTAATATTTTTA------------------------------------------------------------------------------------------
>Rhinotergum_shaoguanense_S88
---------------------------------------------------------------------------ATA------------------------------CTGTTTTTTATC---------------TATTTTTTAATTTGATTTTTAAATTTTGATAGA------TATTAT---AGCCTTATAATTAAAATTTTTGATTTAAATTTAGATTTTATGAAC------------------AATTTTAATTTAGGTTTT------------CTTTTG---------GATTCTAAGTCCTTAACTTTTATCTTT------ATAGTTTGTTTT---GTTACATGTTTGGTTTCT---ATTTATAGAGAAGTTTACTTAGAA------------------CATTATAATAATAAAAAATTTTTTTCGTTAATATTTTTATTTTTTATATTTATA------------------------------TTTTTGTTATCTTCAAGT------GGTTCT------------------------------------------ATAATCAATCTATTTGTTGGCTGAGATGGGCTAGGTTTAAGATCTATTTGCCTAATCATATTTTATCCTAACAAAACTACTCTGTATAATTCTATTTTAACTATAGTTTTTAATCGATTAGGTGATGTT---------------------------------------------------------------------------------------------------------------------------GTTTTAATT------------------TGT---------GTAATT---------------------------------TGTCTAATTTTTCTAAAT------TACTCCAATTTTTTCTTTTTTTATGAA---AATTTTAAT---------TCTCTT------------------------------------------------------------------------------------------------------------TTTTTGTTGATG---------------------------------------------CTCATAGTT---------------------------------------------------------------------------TGTAGATTTACTAAAAGGGCTCAGTTTCCCCTATCTTCTTGACTTCCTGCTGCTATGTCAGCCCCTACACCTATTTCTGCGATAGTGCATTCCTCTACTCTTGTGACTGCTGGGGTGCTCCTTAATTTATTT---------TTTATAGATTACTATACAGTTTGTAAT---TTAAGGTTGTTT---------TTAAGTTTA------------------GTAAGTCTCACAACTTTT------------------ATTTTAGGAGGTTTAATAGGTTCTTTGGAATTAGATTTAAAAAAA---------ATTATTGCTTTTTCTACAATGAGACAAATTAGGATAATTCTCCTTTTTTGT---TCTTTA---AAATTTATTAATGTGGCTGTGGCCCATATACTCTTTCATGCTTTTTTTAAAACTTTTCTTTTTATAGGTGCTGGTGTTTCCTTCATAATGTTTTTTAGAATCCAAATA---------------AAAAGA---------CTTCTAAAAGGAAGTTCTCATACTCCTTTCTATTTAAGGTCGCTAATCTTTTTGAGTATT------------TTTAGTATGAGAGGTTTAATGTTTTCTTCTTCTTTTTTTTCTAAAGATTTAATTTTAGAA------ATT------TTGAGTACTTCC------------GAAGAATTTTTT------TTC---------TTTATATTCTTAACT------TTAGGCAGAATTCTAACA---------ATT---ATTTATAGGATAAAACTTTTG------------------TCTTCAAATTTTAAT------------------------TTTGTTAACAGTGCA---AAAATCCAT---GCGGACAAAAATTTTAAATTT---AATTTT------------------ACT---------------TTAATTTTTTGCATTGTTATGGTTCTTAGAGGTAAAATTTTT------ATGAGG---------------------------TTTTTT---------------------GTCGAAATATTTCCTAAAGTAAGTTTTATTGAGCTA---ATTTTATTAAATATA---------ATCTTTGTTTTATCATTTTTT---------------------TTGTCGTTTTCTTTGGTTTACAGAAGTTAC------------TTTAAAAAACTTTTTCTATATTTAGTTTCTAACATC---------------TCCCTT---------------------ATG---------------AAATATTTTACC---TTTACAATTTTTTCCAAT---------TTA------------GGAACAAGA------------------------TTCTATTTTTTGAACTTTTTTCAACACGACAAT---------------ATAATGTTT---------------------AAAAGAATTTATTTG------------------------------AATTTCAAAGAAGAATTATTTTTGATCAAAAATTTCAAAAGAAATTTTTACGCTTTAGCTTTTATAATTTTAATATTTATTCTATATATT---------------------------------------------------------------
>Rhinophytoptus_c.f._sericeaomeiensis_AH42
------------------------------------------------------------------------------------------------------------------------------------------ATGCTCATTATTTTTTACTCCTATTACAGC------TTTTTT---AGAATCAGTTTAAAACTCTTTTTAATAAATTTTGAACTTTTTAAC------------------AACTACAATCTCACTTTA------------TTTTTA---------GATAAAAATTCTATTATTTTCTTATTT------ATAGTTAGCCTC---GTGACTTGTTTGGTTTCA---ATTTATAGAGAAATTTATATAGAA------------------CACTACAATAATAAAAAATTCTTTTTTTTAATGTTTTTGTTCTTTATTTTTATA------------------------------AGAGTTTTATCTCTTAGT------GGGTCT------------------------------------------TACATTATTTTATTCCTAGGCTGGGACGGCTTAGGGTTAAGCTCTATTTGTTTGATTATATTTTACCCTAATAAAAATACCTTGTATAATTCTATTTTAACCATATTTTTTAATCGTTTAGGAGATGTG---------------------------------------------------------------------------------------------------------------------------ATTTTAATT------------------TTT---------GTAATG---------------------------------GCAAAATTCTTGTTTAGT------TATTCTAGTTTTTTTTTTATTAACGAT---ACACTTAGT---------TTGGCC------------------------------------------------------------------------------------------------------------TCTTTAGCCTTA---------------------------------------------TTAATGCTA---------------------------------------------------------------------------TGTAGTTTTACTAAGAGAGCTCAATTTCCTATATCATCTTGGCTTCCTGCTGCCATATCTGCACCGACACCAATCTCGGCCATAGTTCATTCTTCAACTCTTGTGACAGCAGGTATTTTAATCACTCAATTT---------TTTTTAGGTTACTATGTATTGTTCATA---ATGGTTCAGTTT---------TTAATGTTT------------------TTCTCTTTGACAACTTTC------------------TTAGTTGGGGGTTTCTTCGGAGTTTTCGAATTGGACTTCAAAAAA---------ATTATTGCCTTTTCCACAATAAGGCAGGTTAGAATAATTATTTTTTTCTGC---TCCATT---TTGTACTTGGAAATTGCTATGGCGCACATGATTTTTCACGCTTTCTTTAAAACTTTCTTATTCATGAGCTCTGGTTTGTTATTTGTTTTTTATTTCAGTAAACAATTA---------------AAAACT---------CTTTTAAGTTTAGATAACAGGTCTTCAGTGTTTATTTCTTTTATATTTTTAATTAGTATT------------TATAGCATAAGGGGTCTTACTTTATCTTCATCTTTTTTTTCCAAAGATTTATTAATCGAA------TCA------TTGTGTGTTAAA------------GAAGAAATGTTT------TTA---------ATCTTATTAACTGTA------GTTGGTAGAATTTTCACA---------ATT---TTTTATTCTTCTAAATTGTTG------------------AAGGTCATTTCAAGT------------------------TTTAAAAATTTAAAT---AAATCTAAA---ACTAATAAAAGATTTTTTTTT---TTATTC------------------ATA---------------TTTATTTTTATACTTTTCGTAGGATATTCTGGTCAAATACTA------AAAAAC---------------------------TTTGTGTAC------------------ATCGAAACTTTCCCAGTTATTAGATCAGTTAATTTA---ATCCTTATTAATTTG---------ATTTTATTTTCTTGTGTTCTT---------------------TTTTTATTAAAAATTAGAACTTTTAGTTTT------------TACGGTTCTTTA------------GTATATGCTATA---------------ATTTTTGAAATTTAC---------TTTATG---------------AAAAACTTTTTT---TTTAAAACTATTTCGAAG---------CCT------------ATGACCTTA------------------------GAAGTTTTTAAAACCCACACATTATCAGACCAC---------------TTCATATTT---------------------AAGTCCTATTATTTAACCCCCTTCTTTATTAACTTAGTCAAC------------------------------TCTAAATTTTTAAGGAATATTTATGGTTTT---------ATTCTAGTGGGAATTTTTATAATGATT------------------------------------------------------------
>Rhinophytoptus_broussonetiae_Z401
---------------------------------------------------------------------ATTATAATT------------------------------AATATTTTTTTT---------------TTTTTTTTTTTTTTAAATTTAAATTTTGGTCAG------AATTAT---TCTTTTTCTTTTAATTATTTTACTAATTTACAGGAATGTTTTTTT------------------AATTATAGTTTTATTTTT------------AATTTA---------GATTCTAATTCTCTGATTTTTGTTTTT------ATAGTTCTTTTA---GTAACTTTATTAGTTTTT---GTCTTTAGAGAAATTTATATAGAA------------------CATTATAATAATAAAAAATTTTTAATTTTAATATTAATTTTTTTTTTATCTATG------------------------------TTGACTCTTTCTTTGGGT------GGTTCT------------------------------------------TTTATTGTTTTTCTCTTAGGTTGGGACGGATTGGGAGTCAGATCTATTTGTTTAATTATATTTTATCCTAATAAGATTACTTTATTTAATTCTTTATTGACTATGTTTTTTAATCGTTTAGGGGACGTT---------------------------------------------------------------------------------------------------------------------------TTTCTAATT------------------ATT---------TGTTTA---------------------------------ACTTTTTCTATAATATCC------CCCCAAAATTTTTATTTTTTTGGATCTTATGATTATATG---------TATTAT------------------------------------------------------------------------------------------------------------TTTTTTTTTTTT---------------------------------------------ATTCTTTTA---------------------------------------------------------------------------TGTTCTTTTACTAAAAGGGCCCAATTTCCTTTTTCTTCTTGGCTTCCAGCGGCCATGTCAGCTCCCACCCCAATTTCTGCCATGGTTCATTCTTCTACTTTGGTTACAGCTGGGATTTTTTTAAATTTAAAA---------TTTTTAGAGTTTTATTTTTTTTTTTCA---TTTTTAGATTTT---------TTGATGTTT------------------TTTAGGGTTCTTACTTTT------------------TTAGTAGGGGGATTTTTGGCAAATTTAGAAATTGATTTCAAAAAA---------ATTATTGCATTTTCCACGATGAGGCAGATTAGAATGATTATGATATTTTGT---TCTATA---AATTTAATTTCTTTGAGTATTTTGCACATGGTTTATCATGCTTTTTTCAAAACACTTCTTTTTATATCAGCAGGTTTAGTTTTTGTTAAAAACTATAGAAATCAATTT------------------TCT---------TTCATTTTCAGAATGAATAAGAATATAATTTTTTTATGCAACTTATTTTTTTTTAGAATT------------TTTAGAATGACTGGAATGTTGTTTTCTTCATCTTTTTTCAGAAAAGATTTATTTTTAGAA------AGA------ATATTTAGGTTT------------TTTAGTTTTTTT------TTT---------ATTTTGGTTTTTTTG------ACAGGAAGAATACTAACT---------ATT---TTTTACAGAGGAAAACTTCTT------------------AATTTCTGTTTTTCC------------------------TGGGCAAATTTTTCT---GTTATTTAT---TCTTTAAAAAATTTCTTTTTT---AATTTT------------------ATT---------------TTAATATTTTTAATATGGGTACTTTACCCAGGTAATATTTTA------AAATTT---------------------------TTAATTTTT------------------TTTGAAGTTTTTCCTTATGTAGATACGTTAAGTTTA---TTAAGAATTTTAACC---------TTTATAATAGTTCCTTTATTT---------------------TTAAATTTAAATATTTCAAAAATAAAAATC------------------------------------TTAATTTTACAT---------------TGTTTTTCAATTTTT---------TATTCT---------------AAATTTTACAGT---TATAGGTTTTATTCTTTC---------TTT------------TTTAATTTA------------------------TTTTACAACAAAGAATTATATTTTTCTGATATG---------------ATGATTTTT---------------------AAAAAATCACACTTTTTTCAA---------------------------------------------ATTATTTTATCTATGAAATCAAAAAATTTTATTTTTTTCAATATAATTTTGATTATTATAATTTATTTTCTC------------------------------------------------------------
>Rhinophytoptus_broussonetiae_Z292
---------------------------------------------------------------------------------------------------------------ATTTTTTTT---------------TTTTTTTTTTTTTTAAATTTAAATTTTGGTCAG------AATTAT---TCTTTTTCTTTTAATTATTTTACTAATTTACAGGAATGTTTTTTT------------------AATTATAGTTTTATTTTT------------AATTTA---------GATTCTAATTCTCTTATTTTTATTTTC------ATAGTTCTTTTA---GTGACTTTATTAGTTTTT---ATTTTTAGAGAAATTTATATAGAA------------------CATTATAATAATAAAAAATTTTTAATTTTAATACTAATTTTTTTTTTATCTATG------------------------------TTTACTCTCTCTTTGGGG------GGTTCT------------------------------------------TTTATTGTTTTTCTCTTAGGTTGAGATGGATTGGGTGTTAGATCTATCTGTTTAATTATATTTTATCCTAACAAGATTACTTTATTCAATTCTTTATTGACTATGTTTTTTAATCGTTTAGGGGACGTT---------------------------------------------------------------------------------------------------------------------------TTTTTAATT------------------ATT---------TGTTTA---------------------------------ACTTTTTCTTTAATATCT------CCTCAAAATTTTTATTTTTTTGGGTCTTATGATTATATG---------TATTAT------------------------------------------------------------------------------------------------------------TTTTTTTTTTTT---------------------------------------------ATTCTTTTA---------------------------------------------------------------------------TGCTCTTTTACTAAAAGGGCCCAATTTCCTTTTTCTTCTTGGCTTCCAGCGGCCATGTCAGCCCCCACTCCAATTTCTGCCATGGTTCATTCTTCTACTTTGGTTACAGCTGGGGTTTTTTTAAATTTAAAA---------TTTTTAGAGTTTTATTTTTTTTTTTCA---TTTTTAGATTTT---------TTGATGTTT------------------TTTAGGGTTCTTACTTTT------------------TTAGTGGGTGGATTTTTGGCAAATTTAGAAATTGATTTCAAAAAA---------ATTATTGCGTTTTCCACGATGAGGCAAATTAGAATGATTATGATGTTTTGT---TCTATA---AATTTAATTTCTTTGAGTATTTTACACATGGTTTATCATGCTTTTTTCAAAACACTTCTTTTTATATCGGCAGGTTTAGTTTTTGTTAAAAACTATAGAAATCAATTT------------------TCT---------TTCATTTTTAGAATGAATAAGAATATAATTTTTTTATGCAACTTATTTTTTTTTAGAATT------------TTTAGAATGACCGGAATGTTGTTTTCTTCATCTTTTTTCAGAAAAGATTTATTTTTAGAA------AGA------ATATTTAGGTTT------------TTTAGTTTTTTT------TTT---------ATTTTGGTTTTTTTG------ACAGGAAGAATATTAACT---------ATT---TTTTACAGAGGAAAACTTCTT------------------AATTTCTGTTTTTCC------------------------TGAGCAAATTTCTCT---GTTATTTTT---TCTTTAAAAAATTTCTTTTTT---AATTTT------------------ATT---------------TTAATATTTTTAATATGAGTACTTTATCCAGGTAATATTTTA------AAATTT---------------------------TTAATTTTT------------------TTTGAAGTTTTTCCTTATGTAGATACGTTAAGTTTA---TTAAGAATTTTAACC---------TTTATAATAGTTCCTTTATTC---------------------TTAAATTTAAATATATCAAAAATAAAGATC------------------------------------TTAATTTTACAT---------------TGTTTTTCAATTTTT---------TATTCT---------------AAATTTTACAGT---TATAGGTTTTATTCTTTC---------TTT------------TTTAATTTA------------------------TTTTATAATAAAGAATTATTTTTTTCTGATATA---------------ATGATTTTT---------------------AAAAAATCACACTTTGTTCCA---------------------------------------------ATTATTTTATCCATAAAATCAAAAAATTTTATTTTTTTCAACACAATTTTGATTATTATAATTTATTTTATT------------------------------------------------------------
>Rhinophytoptus_broussonetiae_GZ98
---------------------------------------------ATATTATTTACGAAATCTTTTTATATTATAATT------------------------------AATATTTTTTTT---------------TTTTTTTTTTTTTTAAATTTAAATTTTGGTCAG------AATTAT---TCTTTTTCTTTTAATTATTTTACTAATTTACAGGAATGTTTTTTT------------------AATTATAGTTTTATTTTT------------AATTTA---------GATTCTAATTCTCTGATTTTTGTTTTT------ATAGTTCTTTTA---GTAACTTTATTAGTTTTT---GTCTTTAGAGAAATTTATATAGAA------------------CATTATAATAATAAAAAATTTTTAATTTTAATATTAATTTTTTTTTTATCTATG------------------------------TTGACTCTTTCTTTGGGT------GGTTCT------------------------------------------TTTATTGTTTTTCTCTTAGGTTGGGACGGATTGGGAGTCAGATCTATTTGTTTAATTATATTTTATCCTAATAAGATTACTTTATTTAATTCTTTATTGACTATGTTTTTTAATCGTTTAGGGGACGTT---------------------------------------------------------------------------------------------------------------------------TTTCTAATT---------------------------------------------------------------------------------ATATCC------CCCCAAAATTTTTATTTTTTTGGATCTTATGATTATATG---------TATTAT------------------------------------------------------------------------------------------------------------TTTTTTTTTTTT---------------------------------------------ATTCTTTTA---------------------------------------------------------------------------TGTTCTTTTACTAAAAGGGCCCAATTTCCTTTTTCTTCTTGGCTTCCAGCGGCCATGTCAGCTCCCACCCCAATTTCTGCCATGGTTCATTCTTCTACTTTGGTTACAGCTGGGATTTTTTTAAATTTAAAA---------TTTTTAGAGTTTTATTTTTTTTTTTCA---TTTTTAGATTTT---------TTGATGTTT------------------TTTAGGGTTCTTACTTTT------------------TTAGTAGGGGGATTTTTGGCAAATTTAGAAATTGATTTCAAAAAA---------ATTATTGCATTTTCCACGATGAGGCAGATTAGAATGATTATGATATTTTGT---TCTATA---AATTTAATTTCTTTGAGTATTTTGCACATGGTTTATCATGCTTTTTTCAAAACACTTCTTTTTATATCAGCAGGTTTAGTTTTTGTTAAAAACTATAGAAATCAATTT------------------TCT---------TTCATTTTCAGAATGAATAAGAATATAATTTTTTTATGCAACTTATTTTTTTTTAGAATT------------TTTAGAATGACTGGAATGTTGTTTTCTTCATCTTTTTTCAGAAAAGATTTATTTTTAGAA------AGA------ATATTTAGGTTT------------TTTAGTTTTTTT------TTT---------ATTTTGGTTTTTTTG------ACAGGAAGAATACTAACT---------ATT---TTTTACAGAGGAAAACTTCTT------------------AATTTCTGTTTTTCC------------------------TGGGCAAATTTTTCT---GTTATTTAT---TCTTTAAAAAATTTCTTTTTT---AATTTT------------------ATT---------------TTAATATTTTTAATATGGGTACTTTACCCAGGTAATATTTTA------AAATTT---------------------------TTAATTTTT------------------TTTGAAGTTTTTCCTTATGTAGATACGTTAAGTTTA---TTAAGAATTTTAACC---------TTTATAATAGTTCCTTTATTT---------------------TTAAATTTAAATATTTCAAAAATAAAAATC------------------------------------TTAATTTTACAT---------------TGTTTTTCAATTTTT---------TATTCT---------------AAATTTTACAGT---TATAGGTTTTATTCTTTC---------TTT------------TTTAATTTA------------------------TTTTACAACAAAGAATTATATTTTTCTGATATG---------------ATGATTTTT---------------------AAAAAATCACACTTTTTTCAA---------------------------------------------ATTATTTTATCTATGAAATCAAAAAATTTTATTTTTTTCAATATAATTTTGATTATTATAATTTATTTTCTC------------------------------------------------------------
>Rhinophytoptus_broussonetiae_GZ74
---------------------------------------------------ATTTACGAAATCTTTTTATATTATAAT------------------------------TATTATTTTTTT---------------TTTTTTTTTTTTTTTAAATTTAAATTTTGGTCA------GAATTA---TTCTTTTTCTTTAAATTATTTTACTATTTTACAGGAATGTTTTTT------------------TATTTAAAGTTTTATTTT------------TATTTT---------AGATTCTATTTCTCTGATTTTTGTTTT------TATAGTTCTTTT---AGTAACTTTATTAGTTTTTGTCTTTATAGAAATTTATATAGAACA------------------TTAAAAAAAAAAAAAATTTTTAATTTTAATATTAATTTTTTTTTTATCTATGTTGACTCTTTCTTTGGGTGGTTCTTTTATTGTTTTTCTCTTAGGTTGGGACGGATTGGGAGTCAGATCTATTTGTTTAATTATATTTTATCCTATTATGATTACTTTATTTATTTCTTTATTGACTAT---------------------------------GTTTTTTATTCGTTTAGGGGACGTTTTTCTAATTATTTGTTTAACTTTTTCTATAAT---ATCCCCCCAAAA---------------------------------------------------------------------------------------------------------------------------TTTTTATTT------------------TTT---------TGGATCTTATGATTATATGTATTATTTTTTTTTTTTTATTCTTTTATTAAAATATCC------CCCCAAAATTTTTATTTTTTTGGATCTTATGATTATATG---------TATTAT------------------------------------------------------------------------------------------------------------TTTTTTTTTTTT---------------------------------------------ATTCTTTTA---------------------------------------------------------------------------TGTTCTTTTACTAAAAGGGCCCAATTTCCTTTTTCTTCTTGGCTTCCAGCGGCCATGTCAGCTCCCACCCCAATTTCTGCCATGGTTCATTCTTCTACTTTGGTTACAGCTGGGATTTTTTTAAATTTAAAA---------TTTTTAGAGTTTTATTTTTTTTTTTCA---TTTTTAGATTTT---------TTGATGTTT------------------TTTAGGGTTCTTACTTTT------------------TTAGTAGGGGGATTTTTGGCAAATTTAGAAATTGATTTCAAAAAA---------ATTATTGCATTTTCCACGATGAGGCAGATTAGAATGATTATGATATTTTGT---TCTATA---AATTTAATTTCTTTGAGTATTTTGCACATGGTTTATCATGCTTTTTTCAAAACACTTCTTTTTATATCAGCAGGTTTAGTTTTTGTTAAAAACTATAGAAATCAATTT------------------TCT---------TTCATTTTCAGAATGAATAAGAATATAATTTTTTTATGCAACTTATTTTTTTTTAGAATT------------TTTAGAATGACTGGAATGTTGTTTTCTTCATCTTTTTTCAGAAAAGATTTATTTTTAGAA------AGA------ATATTTAGGTTT------------TTTAGTTTTTTT------TTT---------ATTTTGGTTTTTTTG------ACAGGAAGAATACTAACT---------ATT---TTTTACAGAGGAAAACTTCTT------------------AATTTCTGTTTTTCC------------------------TGGGCAAATTTTTCT---GTTATTTAT---TCTTTAAAAAATTTCTTTTTT---AATTTT------------------ATT---------------TTAATATTTTTAATATGGGTACTTTACCCAGGTAATATTTTA------AAATTT---------------------------TTAATTTTT------------------TTTGAAGTTTTTCCTTATGTAGATACGTTAAGTTTA---TTAAGAATTTTAACC---------TTTATAATAGTTCCTTTATTT---------------------TTAAATTTAAATATTTCAAAAATAAAAATC------------------------------------TTAATTTTACAT---------------TGTTTTTCAATTTTT---------TATTCT---------------AAATTTTACAGT---TATAGGTTTTATTCTTTC---------TTT------------TTTAATTTA------------------------TTTTACAACAAAGAATTATATTTTTCTGATATG---------------ATGATTTTT---------------------AAAAAATCACACTTTTTTCAA---------------------------------------------ATTATTTTATCTATGAAATCAAAAAATTTTATTTTTTTCAATATAATTTTGATTATTATAATTTATTTTCTC------------------------------------------------------------
>Quadracus_cudraniae_AH41
---------------------------------------------------------------------------------------------------------------ATATTTGTT---------------TTTATGCTCATTATTTTTTACTCCTATTACAGC------TTTTTT---AGAATCAGTTTAAAACTCTTTTTAATAAATTTTGAACTTTTTAAC------------------AACTACAATCTCACTTTA------------TTTTTA---------GATAAAAATTCTATTATTTTCTTATTT------ATAGTTAGCCTC---GTGACTTGTTTGGTTTCA---ATTTATAGAGAAATTTATATAGAA------------------CACTACAATAATAAAAAATTCTTTTTTTTAATGTTTTTGTTCTTTATTTTTATA------------------------------AGAGTTTTATCTCTTAGT------GGGTCT------------------------------------------TACATTATTTTATTCCTAGGCTGGGACGGCTTAGGGTTAAGCTCTATTTGTTTGATTATATTTTACCCTAATAAAAATACCTTGTATAATTCTATTTTAACCATATTTTTTAATCGTTTAGGAGATGTG---------------------------------------------------------------------------------------------------------------------------ATTTTAATT------------------TTT---------GTAATG---------------------------------GCAAAATTCTTGTTTAGT------TATTCTAGTTTTTTTTTTATTAACGAT---ACACTTAGT---------TTGGCC------------------------------------------------------------------------------------------------------------TCTTTAGCCTTA---------------------------------------------TTAATGCTA---------------------------------------------------------------------------TGTAGTTTTACTAAGAGAGCTCAATTTCCTATATCATCTTGGCTTCCTGCTGCCATATCTGCACCGACACCAATCTCGGCCATAGTTCATTCTTCAACTCTTGTGACAGCAGGTATTTTAATCACTCAATTT---------TTTTTAGGTTACTATGTATTGTTCATA---ATGGTTCAGTTT---------TTAATGTTT------------------TTCTCTTTGACAACTTTC------------------TTAGTTGGGGGTTTCTTCGGAGTTTTCGAATTGGACTTCAAAAAA---------ATTATTGCCTTTTCCACAATAAGGCAGGTTAGAATAATTATTTTTTTCTGC---TCCATT---TTGTACTTGGAAATTGCTATGGCGCACATGATTTTTCACGCTTTCTTTAAAACTTTCTTATTCATGAGCTCTGGTTTGTTATTTGTTTTTTATTTCAGTAAACAATTA---------------AAAACT---------CTTTTAAGTTTAGATAACAGGTCTTCAGTGTTTATTTCTTTTATATTTTTAATTAGTATT------------TATAGCATAAGGGGTCTTACTTTATCTTCATCTTTTTTTTCCAAAGATTTATTAATCGAA------TCA------TTGTGTGTTAAA------------GAAGAAATGTTT------TTA---------ATCTTATTAACTGTA------GTTGGTAGAATTTTCACA---------ATT---TTTTATTCTTCTAAATTGTTG------------------AAGGTCATTTCAAGT------------------------TTTAAAAATTTAAAT---AAATCTAAA---ACTAATAAAAGATTTTTTTTT---TTATTC------------------ATA---------------TTTATTTTTATACTTTTCGTAGGATATTCTGGTCAAATACTA------AAAAAC---------------------------TTTGTGTAC------------------ATCGAAACTTTCCCAGTTATTAGATCAGTTAATTTA---ATCCTTATTAATTTG---------ATTTTATTTTCTTGTGTTCTT---------------------TTTTTATTAAAAATTAGAACTTTTAGTTTT------------TACGGTTCTTTA------------GTATATGCTATA---------------ATTTTTGAAATTTAC---------TTTATG---------------AAAAACTTTTTT---TTTAAAACTATTTCGAAG---------CCT------------ATGACCTTA------------------------GAAGTTTTTAAAACCCACACATTATCAGACCAC---------------TTCATATTT---------------------AAGTCCTATTATTTAACCCCCTTCTTTATTAACTTAGTCAAC------------------------------TCTAAATTTTTAAGGAATATTTATGGTTTT---------ATTCTAGTGGGAATTTTTATAATGATT------------------------------------------------------------
>QH8
---------------------------------------------ATATCCTTTTCTAAATCTTTTTTGTTCTCTTTT---TTTTTCTTTATTTCTTTTTCTCTTTGC---------CTC---------------TTAACTTTTGACTTTAGATTCGCACTAATG------------------------------GTTAGAATTAGGGATTTAATTTTGGATAAGGGT------------------TCTAGTGGATTTATATTGATTTTGTTA------AAG---------GATTATATTTCTCTGATATTTCTTGCT------ATAGTTCTCTTA---GTTACCTCCTTAGTATTA---GTTTTCTCCGAGACTTACATAGAT------------------GGTTATAATAATAAAAAATTTATTGTAATTACGCTTTCTTTTTTAAGAGCCATG------------------------------ATATTTCTTAGGGTGAGG------GGTGAT------------------------------------------ATCACCTTATTTATAATTGGTTGGGACGGTTTAGGTGTTACTTCTCTTTTTCTTATCATATTTTATCCCAATAAAACTAGTCTCTATAATTCTTTTCTCACTTTATTTTTTAATCGTTTAGGGGATGTC---------------------------------------------------------------------------------------------------------------------------TTTCTGATC------------------TTT---------TTCTTT---------------------------------TGCATTATATGAAGCGCG------ATAGGCAACTTTTTTTTC---------TTTATAGTGGATAAATTT---TTCTGA------------------------------------------------------------------------------------------------------------TCCTTTCCAATT---------------------------------------------ATATTTCTC---------------------------------------------------------------------------TGTCTGTTGACCAAAAGAGCTCAACTCCCTTTTTCCAGGTGGTTGCCTGCTGCAATGTCTGCTCCTACCCCTATTTCTGCTATAGTACACTCCTCTACACTAGTCACCGCGGGGATTCTTGTCTTTTTTAAA---------ATCTACTGATTTTTGTACAGAAGTGTC---TTAATTCAAATT---------TTACTGTTC------------------ATTTCTTCTCTAACTTTC------------------CTTTTGGGGGGTTTAATAGGGTGCGTAGAAAAAGATTTAAAAAAA---------ATTGTTGCCTATTCTACAATAAGTCAAATTAGAATAATTTTGCTTTTCATG---AGGGTT---AGTAATTTTACTTTGGCCCTTTCACACACTTTTTGTCATGCCCTATTCAAAACTTTCCTCTTTTGTGGATGCGGAATCTTCTTCGTTAAAATATTTAGTGATCAACTT---------------AAACTT------------TGCTTCAAAAGAGTGATAAAGAGCAATTTATTATCTTTCTTAATTTTTCTTAGTCTC------------TTTAGAATAAGAGGATTTATTTATTCAAGATCTTTTTTTACCAAAGATTCCTTATTAGAA------ATA---TTTAGAAGGATTGGC------------AATTTTCCTAGT------------------TTCGGAGTTCTCTTT------TTAGGCAGGATTTTTACT---------CTA---ATTTACAGGGGTAGACTATTC------------------TTAGGATTTAAGTCC------------------------CTTCCCTCTGCTTTT---AACTTGTCATTAAGGCCTAAAGAGTATACCTTT---ACATTT------------------ATG---------------CTTTTTTTTAGAATTTGTACTGTTTGCTGCTTAAAAGGAATA------AAAATC---------------------------TTTATTTTAGGA------AATTTT------------ATTTATTTAATTCCTTCTACTCTAATT---TTAGTAATTAATTCG---------ATTCTGCTTTTAGCCTTATTA---------------------AATCTAAGCCTCCCCACTTTATCC---CCT------------CTTCTTACTTGC---------------------------------------AGGGTAAGAGTTTCT---------CATATG---------------AAAGAAACTTTT---TTTTCTTCATTTTCAGAG---TTT---GGC------------TCTAAAATA------------------------ATG------TTGCAAAGTACCCTTGCAGACCAC---------------TTTTTTTTT---------------------AAGCCTTTT---AGAGTCGGGTTGCGCCAC---------CATTCAATA---AAGCTAAGTACT---TTTAAAAGAATCACTCTTTGTAGAGTG---------------------TTAACTATT---------------------------------------------------------------------------
>QH2
---------------------------------------------------ATTAACAAGTTTTTCTTACCCATTTTT------------------------------GGCTTATCTGTA---------------GTTTATATAATCAAATTAATAGATTTTGAATCT------TTGGAG---ATATGGTCAGTCCTCTTTTTTTCTACAAGATATAATTCTTTTGAC------------------------------AAAATTTTTACCTCTCTTTGTTTA---------GATTTTGAATCTTTATTTTTTTTTCTT------ATAGTTATAGTA---GTAACTTCCTTAGTTATT---TTATACAGAGAATTTTATGTAGAT------------------CATTATAATTTCAAGAAATATTCTTTGTTAACATTACTTTTTTTCAGATCTATA------------------------------TTAATTTTGGCTTCTAGG------AATTCT------------------------------------------CTTACGAATTTCCTCTTAGGTTGGGATGGATTGGGCATTTCTTCTTTGTGTCTTATTATATTTTACCCCAACAAAACTACGTCTTATAACTCCTTGGTAACTTTTTTTTTTAATCGCCTAGGGGATATT---------------------------------------------------------------------------------------------------------------------------TTTGCTTTA------------------ATT---------TTTTTT---------------------------------TCGTTTGCATTCTCTTGT------AGAGAAGTTTACCCCTTT------------ATACTTAGAAATTCTAATTACTTT------------------------------------------------------------------------------------------------------------ATTATTCTGATT---------------------------------------------TTAGTTTTG---------------------------------------------------------------------------TGTGCTTTTACTAAAGGGGCCCAATTTCCCCTTTCTTCCTGGCTCCCCGCTGCTATGTCAGCACCTACCCCTATCTCAGCTATAGTGCACTCTTCTACATTGGTAACCGCTGGAATTTTTATCTTATGAAAG---------TTATCTTATTTTCTAGTATTACATAAC---GTTAGAATGATC---------CTGATTTTT------------------GTCACTTTTACTACTTTT------------------ATACTAGGAGGTTTATTAGCTAATTTAGACACTGATTTAAAGAAG---------GTTGTAGCCTTTTCTACTATAAGCCAAATTAGTATAATTACGGTGTTCATC---GGTATA---AGAATTTTAGGATTATCTTTGTTCCACATGTTTAATCATGCTTTATTTAAAACTATAGTTTTCTGTTGTTGCGGGTGTATATTTTTATTAAATTCGGGAGATCAAAAT---------------TTTAAA------------TGCTTAAGAGGGTCTAAAATAATCTCGCCATCTTTAATCTTTTTGTTTTTTAGAGTT------------TTCATAATAAGAGGATATCAATTTTCTTCTTCTTTTTTTTCCAAAGACCTGGCTATCGAA------GTA---ATTATATGCTCAGAT------------TTAAATACCTTT------------------TTACTTTTAATTTTA------GGGGGAAGAATTTTAACT---------TTA---TATTATTGTGGATTAATTATG------------------ACTAGATTCGTAAAA------------------------TCTGGAATAGAATTCGGTGGATCTTATCTCTCCTCTAAAACTAAAACTTCT---ATGTAT------------------ATA---------------TTGATTTTTGTTTCCTTTAGATTGCTATCTAGGTTTTTCGTT------CCAAAA---------------------------ATTTTATTT------------------TGTAGAGGGGATTCAGTTGTAAATTCTTGGGGGGTT---ATTTTCATTTTATTT---------TCACTTTTAATCCCCTTATTT---------------------TTATTCTTTCCTCTGAACAATTCA------------------TTCGTTTTTCTA---------------------------------------AACCCAGACCTAATT---------TTCTCT---------------AAAGTTTTTTCT---TTTTCTTATTGAAAAATTAGATTGGAATTG------------GATTCCCCC------------------------------------TCTTTCTTCAGGAGAGACCAA---------------GGCTTTATA---------------------AAACCTTTTTTTTTGCTTCCAACAAAATTTGACTTATACAAGACAAGTGGAACCATAGCAAGATTGGGAATCTTATACTCAACTTTTTGTTTATTA------------------------------------------------------------------------------------------------------
>Pseudogarypus_banksi
---------------------------------------------------------------------------------ATGAAAATTTATTTTATTTTATTAAGTTTTTGTTTATTA---ATTTTTAGTTTAATTATAGGGTTTATAGGTGTGCTACTATACGAAGGTCAG------ATAGGGTATTTTTTTGAATTTAAT---ATTTTTTATTACGGA---------GGGAGGGTTATAATGATAAAT---------------------ATGGTTCTA---------GATTGGGTAGGTTTATTATTTGGTTCT------TTAGTAGCATTA---ATTTCTTTTATTATTGTT---TTATATAGAAGGGGGTATATAGCAGGG---------------TATATTAATAATTTTATTTATTGTTTTTTAGTATTTTTGTTTGTAGTTTCAATA------------------------------ATTTTTTTAGTTTTAAGA------CCAGAT------------------------------------------TTATTATTTATAATTATTGGGTGAGAAGGATTGGGTTTAGTAAGATTTTTATTAGTAATTTTGTACCAGGGAGTAAAAGTTTATCGATCTGGAATAATTACTATTATAATAAATCGGTTAGGGGATATT---------------------------------------------------------------------------------------------------------------------------ATGTTAATC------------------TTT------AGTATTTCA------------------------------------TGGTTATTTAATTTTGGGACTTTTAATATGCTTTTGTTGAATTATTCTTGTTCATGGGAGTTTAAAATAGCATTT------------------------------------------------------------------------------------------------------------TTATTA---------------------------------------------------TTAATTATT---------------------------------------------------------------------------TCATTATTTTCTAAAAGAGCACAGTTTCCTCTTATAATTTGGTTGTTAGAGGCAATAGCAGCTCCTACACCTATTTCATCTTTAGTTCATTCAAGAACTTTAGTTACTGCGGGGGTTTATGTTCTTGTTCGA---------TTAAATGGGTTATACATAGATTTTTAT---TATATT---------------TTAATTATT------------------TTATCCTTATTAACAATA------------------ATGAGATCAGGGGTTTATGCTTTTTATGCTAGAGATGTAAAAAAA---------ATTGTAGCTTTATCTACTTTAAGACAATTAGGATTTATAATTTTTATTATT---TCTTTA---GGGTTATGGGAGTTAGGGTACTTTCATATATTAATTCATGCAATTTTTAAGGCTTCAATATTTATGTGTGTAGGATATATTATTTATTATCAGAGAGGGGGTCAAAGA---------------ATT------------TATGATTCTTTTTTGAATTATTATTTGCTTTTAATCCGAAGAATTTTATTAGTAAGAGGG------------TTAAATTTAATAGGTTTTATATTCATTTCTGGTTATTACTCTAAAGAATTAATTATTTAT------TTTTCATTTTATTTGTTTGAG------------GGGGTGTGATTA------------------TTTTATTTGTTTTAT------TTTATTCTTATATTTACA---------TTT---ATTTATACTATAATTTTCATCTATAATGTGGTGATTAATTATTATTTTGTATCT------------------------TTAAAACTCATC------------TATAAATTT---GAGATTGATTATTGAATGATTTAT------------TCA---GTT---------------TTAACTTTAGGCTCTATTAGAGTAATTTGAGGTTCTATTTTC---------------------------------------ATTAATAAATATTTTATAGGATTTTTAGGCTCTTTTGTGCTTTTT---------GAATTATTAATAATTATAATGTGTATTTATTTTTTCTTTTTATTTTACTCC------------------------------------------------------------------------------------TTATTAATAATTCAAAAAACTCAATTTATAAATCTTTTTAACTCTTTGTTA---------TTTATG---------------GGGTTTATAAGA---------GGAAATTCTTTATTGAGTTCCTTATTTTGTATAAACAAA---------------------------------------------TACCAAAGAGGGGATCAA---------------GGGGTTTTGTTATTTTATATAGGGGAGGGGTTGTAT---TGTTGTATAGGAGTTATAGAAAAAATTAATATTAAATATGAGAAAGAATCTTTTAAATTAATTATAGTGTTTATAATATTAATATTATTATTAATTTTCTCT---------------------------------------------------------------------------------------
>Pseudocellus_pearsei
------------------------------------------------------------------------------------ATAAATATTATGTTATTATGAGGTGTAGTGTTATTT---AATTTTTTTATTTTATTTTTTATAATGGGTTTTTATTTTTTTGTGTATGAT------GAGTGTTGGATTTTTGAGTTTAAG---TTGGGTAGATTTGTT---------AGTGTTGGTGTTGATTATGTT---------------------GTTGTTGTT---------GATTGGATGTCGGTGTTATTTATGTCA------TTGGTGTTGTTA---ATTTCTTTTTGTGTTTTT---TTATATAGAGTTGAGTATATAGGAAGT---------------GATGTTAATATTGTTCGTTTTTGTTTTTTAGTTTTATTGTTTGTTTTATCTATG------------------------------GGTTTAGTAATTTTTAGT------TCTAAT------------------------------------------TTGATAGGTATTTTAATTGGTTGGGATGGTTTGGGGATTACTTCTTATGTTTTGGTGATTTATTATAATAATGTTCGTTCTTTGAATGCTGGAATGATTACTTTTTTATCTAATCGGTTGGGTGATATT---------------------------------------------------------------------------------------------------------------------------GGTTTGCTA------------------ATA------TCTATTGTT------------------------------------TGGATATTTGGTTTTGGTAATTGAAATTATTTTGTATATGTTAATGTT------ATGAATGATACAAATTTAGGT------------------------------------------------------------------------------------------------------------TTAGTTGGTTTA---------TTT---------------------------------ATTATGATG---------------------------------------------------------------------------GGATGTATAACTAAGAGCGCTCAGATTCCTTTTTCTGCGTGATTGCCTGCAGCTATGGCTGCTCCAACTCCTGTTTCGGCTTTGGTTCATTCTTCGACGTTGGTTACGGCTGGGGTTTATTTGTTAGTTCGT---------TTTAGTGTATATTATTCTTTTGATTTT---TTTTCTTGATTT---------TTATTGGGT------------------GTGGGTATTTTGACGATG------------------ATGATGTCTGGGTATTGTTCTTTGTGGGAGATGGATATGAGGAGG---------GTTGTGGCTTTGTCAACTTTGAGACAGTTGGGTTTTATGATGATGATTTTG---GGTTTT---GGTTCTTGATTGTTGGCGTATTTTCATTTATTAACTCATGCTTTGTTTAAATCTTTATTGTTTTTATGTGTGGGATATATTATTCATGGTTATAGAGGAGAGCAAGAT---------------TTTCGT---------AGAGTTGGTGGTTTGATTAAT---TCTCCTGTGGTTATGTCTGGTATGAATATTTCTTTG------------TTGGCGTTGATGGGTTTTCCTTTTTTAACTAGTTTTTATTCGAAGGATGTTATTATTGAG------ATAATGTTAGGTGGTGGTAAT------------GGATTATTAGTT------------------GTGTTTTTTTTGATG------GTTGGTTTAGGTTTAACT---------GTT---TTATATTCATTTCGTTTGGGTTATTTTTCTATTTGAGGTTTTTGTTTGTATAAT------------------------AGAGGT------------------GTGGATGTT---AGGAGAGGTTTTATAATGGAGTTT------------TCA---ATT---------------GTTGTGTTGGTTTTGTTTTCTGTTTTTTATGGGTTTTTTTTA---------------------------------------TCGTGATGACTTTTTAATATTCCAAGTGTTATTATTGTTAGTGTTTATGTG---AAGTTGATT---GGTTTGATTTTTATTTGTTTTGGTTTATTTATGTGTGTG---------------------------------------------------GTGGTAATTATTAATGATTTGTGGTGG---------GATTTTGGTGAGATATTGTTTGGATTA---TTGGGTGGGTCTATATGG---------TTTATG---------------GTAGGATTGTCT---------GGGAATAGTATATGTCGAGTTGTTGATGAGTGT---------TAT---------------------------------------GGGGTT---TTTGAGGGA---------------GGGTGAATAGAGGTTATTGGGGGATGAGGTTTAATA---AGGGTTTTAAAGTTTATAACTGTGGTTTTA------GAATCTTTTTGGAGTAATATTTTTATGGTATATTTATTTTCGTTTTTGTTATGGGTGGTTGTTGTATTAGTTATTTTT---------------------------------------------------------------------------
>Pseudocellus_gertschi
------------------------------------------------------------------------------------ATCAATGTTCTTGTGGTTTGATCTAGTATTTTGTTT---TTTTTGTTTGTTTTTTTATTTGTGGGGGGTTTATATTTATTAATTGTTGAT------GTGTGTTGAATTGTTGAATATAAT---TTAGGTAAGTTGATT---------TGTTCTGATTTGGATTTTGTT---------------------GTGGTCTTT---------GACTGGGTATCTGTGTTGTTTATGTCT------TTGGTGCTATTA---ATTTCATGTTGTGTTCTT---TTTTATAGAGTTGAATATATAAAGGGG---------------GATTTATATCTTTTTCGCTTTTGTTTTTTAGTTTTGTTGTTTGTTTTTTCCATA------------------------------GGGATGGTGATCTTTAGA------TCTAAT------------------------------------------TTGGTTAGAATTTTAATTGGTTGAGATGGTCTTGGTTTGGTATCTTATGCTTTGGTTATTTATTATTATAATGTGCGTTCACTTAATGCTGGTGTTATTACTGTGCTATCCAATCGTATTGGCGATATT---------------------------------------------------------------------------------------------------------------------------GGTTTATTG------------------ATA------GCTATTGTT------------------------------------TGAATGTTTGGTTTTGGTAATTGAAACTTTATTATTTATGTTGATTGT------TTT---GATTATAATGTCGGT------------------------------------------------------------------------------------------------------------TGAGTTGGTTTA---------TTT---------------------------------GTGTTGTTG---------------------------------------------------------------------------GCTGGTATAACTAGGAGAGCTCAGTTTCCTTTTTCTTCTTGGTTGCCGGCAGCCATGGCTGCCCCTACACCTGTGTCGGCTTTAGTACACTCGTCGACTTTGGTAACGGCTGGTGTTTATTTATTAATTCGC---------TTTTGGGTGTTGTTTAATTTTAATTGG---TTTGGTTGGTTT---------TTAATTAGT------------------ATTGGTGTAATTACTATG------------------TTCATAGCGGGTTACTGTTCTTTATGAGAGATGGATATAAGGAGG---------GTTGTGGCTTTATCTACTTTAAGTCAATTAGGTTTTATAATGGTAATTTTA---GGTTGT---GGTTGTTGGTGAATAGCTTATTTTCATTTATTAACTCATGCTTTGTTTAAATCTTTGTTGTTTCTTTGTGTTGGTTATATGATTCATGGTTATTTGGGGGAGCAAGAT---------------TTTCGT---------GGATTTGGTGGATTGGTAGGC---TCTCCTATTGTCATATCTGGTATAAACTTATCTTTG------------TTGGCTTTAATGGGGTTTCCATTTTTGGCTGGTTTTTATTCTAGGGATATGATTATTGAG------ATGGTTTTTGGTGGCGTGTGT------------GGTTCTATTGTG------------------GTGATTATAATTGGT------TTTGGGTTGGGTATAACA---------GTT---TTATTTTCGTTTCGTATTGGTTTTTTTGGTATTTGAGGTGAGGGTTTTTATAAT------------------------GTTGGG------------------GTTGATATT---GTGAGTGGGAGCGCTATGGAGTTC------------TCT---ATT---------------GTTGTGTTGTCCTTATTTTCTATTTTTTTTGGGAGTTTTTTG---------------------------------------GGGTGGTTTTTATTTGGCGTGCCCGTAGTTGTTTGGGTTGATTTATACATT---AAAGTGCTT---GGTTTATTTTTTATTGTTTTTGGTTTTTTTTTGAGTTGG---------------------------------------------------TTGTTTTTTTTTGTTAATTTTTGGTGT---------TACTTTTATTGATGTTTTGTTGATTTT---TTTGGTGGGTTGATGTGA---------TTTTTG---------------GTTGGTTTATCG---------GGTAATAATATTAGTCGTGTGGTTGATGAATTT---------TAT---------------------------------------TCTGAT---TATGAGGTT---------------GGATGAAGCGAAGTTGTTGGTGTGTATAGAATTAGT---GGGATAATCAAATTAGTTGTGCCTTTTTTT------GAGTTGTTAAGAAATAATGTGTTAAATTTGTATATGCTTTCTATATTGGTTTGGTTTGTTTTTATTTATTGTTTGGTT---------------------------------------------------------------------------
>Prominens_photiniae_FJ26
------------------------------------------------------------------------------------------------------------ATTCTCTTTTTG---------------ATATGTTATTCATACTTGATTTGCGGAAAAAATACTTTTACCTTA---TCAAATAAATATTTCGAACATAGCTATTTGACAACTAATAAC------------------------------------TTCCAAGCGGAAGTAACGGTA---------TCTCCATTAAGAGCTACTTTCATCCTC------ATACTGATGCCA---GTGACTTTATTCATTTTA---ACCTACAGGACAATGTACTTAGAG------------------CACTATAATAATAAAAAATTTTTATCCCTTCTTTTAAGTTTTGTCGCAGCTATA------------------------------TTCTTACTAAGAACAAGG------AACTCA------------------------------------------TGAATAAATCTAGTTCTGGGCTGAGAGGGGCTAGGTCTCTCTTCAATCTTTTTAGTGATCTTCTATCCCAATAAAACTGCTTCTGCAAATGCTTCCGTAACTATACTATACAATCGTTTTGGAGATTGT---------------------------------------------------------------------------------------------------------------------------ATTCTTATC------------------GTT---------GTTCTA---------------------------------GCAAAAAGTTTAATAGAACAAAATTCGAGATTCTTATCCTGAAAATTAGACTGAATTACTATT---------------------------------------------------------------------------------------------------------------------------TTT------TTG---------------------------------------------GTGCTATGC---------------------------------------------------------------------------TGTAGATTAACTAAAAGTGCCCAATTTCCTCTATCTGCTTGGTTACCGGCCGCAATATCAGCGCCTACGCCCGTTTCCGCTATAGTTCACTCTTCCACCCTGGTTACAGCCGGTCTATTTCTTAACATGTCC---------CTAATAATCTTTCTAGAGGCAACGGAG---ATAGCAAAATGG---------CTAACCTGT------------------TTGTCTCTCATGTCTTTT------------------TTTTTAGGGGGCCTATTGGCTTGCATCGATAAAGATGTAAAAAAG---------AAAATTGCTTTTTCAACAATAAGGCAGATTAGAATAATTATAATTTTCACG---GCTGCC---GCGAACCTGAAATTAGCAACTTCTCATATAGTGTACCATGCTTTTTTTAAGACTCTTTTATTTTGTGCAGCCGGAATAAGGTTTATTTCTGTATTTGGAGACCAAAAA------------TTTGCTAAG---------AATAGAAATAACACGAAAAACTATTTGATTCTC------GCTTGTTTGTGTACTAGAGTC------------TACGGAATGTCCGCTCTAACTTTTAGAAGATCTTTCTACTCTAAAGATTTGTTTTTGGAG------GGA---TTTTTTCAAAGATTT------------TCCATAGCCCCA------------------GGATTCTTATTAATA------ATAGGGGGTTTCCTCACT---------TTA---CTTTATAGCAGAAGTCTACTC------------------AGATTA------------------ACT------------AAGTCTTCTTTAGACATATCCAAA---------CCT------------------CTTTAC------------------TTGAAGAACCATTACTCAATTATAATAGTAGGAATAATTATTTTAAGA------ATAGTG------CCTCAC---------------------------ATCTTTTTTAAA---ACTATCCTGGTAAAGCACCAATACCCTCTAGCTTTGAAAGAAGAAATTCTATTATTCTTATTTATT---------TCTCTATTCTTAATAACCCTT---------------------AGCATTAATTTTGCAAGACGAGGAGGACTT------------TTACCCTCATGG---------------------------------------GCCTACACCGTATTT---------TTTACA---------------AAAAATGGATTT---TACTCAGTTTTCGCAACTTTGATACTGATA------------TTCCCT------------------------------------AAACCACTCTCATTGAGAGACCAA---------------ATTTTTTCT---------------------GGCCTAGCTACAATTATTCTCCCGGTGCCTAAA---------TACCTAAAAGGGAAAATGCACTATTCTACTATTTTGTATTTTTTAGTGCTATTATTCAGAATTTGATTATTT------------------------------------------------------------------------------------
>Proiectus_granularpro_Z304
---------------------------------------------------------------------ATTTACTTT------------------------------TTCATTTTTGCT---------------TTTGCCATTATTCTATTATGTATCCCA---AGA------CAATAT---TATTTAAGAATCCCGTATTACTCTCCT------ATCTATCTAGGT------------------TTTTCTAATTTCAGTTTT---------------GTTTACAATAAGGACACTGTTTCTTGCCTTTTTTTTGCC------ATACTTTTCTTC---GTTTGCAGCTTGGTCGTT---TTGTACAGAGAGCTTTATATACGT------------------CATTATTGGAATAAAAAATTCTTTTTTATGTTAAGACTTTTTGTGATTTCTATG------------------------------ACGATGCTGTTATTCAGA------GGGTCC------------------------------------------TTCCTTCCTCTTGTGATGGGGTGGGATTTTCTGGGGGTGTCATCAGTGTTTTTGATTATGCTTTACCCTAATAAGACAACCAAATATAATGTAGTTCTTACTATGTTTTTTAACCGTGTAGGAGATGTT---------------------------------------------------------------------------------------------------------------------------CTCCTTATT------------------TTGTCTTTTTCTTACCTG---------------------------------TTGTTTGGTTATTTTACT------AACAACTTTTCTTTTATTCGCAGAGAT---AATTAT---------------TGA------------------------------------------------------------------------------------------------------------AGATTGCTTCTT---------------------------------------------CTTTTTCTC---------------------------------------------------------------------------TGCTGTTTTACCAAAAGAGCTCAATTCCCTTTGTCTGCCTGGCTACCTGCTGCCATATCGGCTCCTACGCCTATTTCGGCTTTAGTGCATTCTTCCACATTGGTGACGGCTGGAATCTTTTTAGTGTGCAAA---------TTTAATTCTTACTTTCAAAGTTCTGGT---TTGCTGGAGATT---------TTAATATGT------------------GTCAGATTTGTGTCATTC------------------TTCACGGGGGGCGTAATGGCATATTTTGAGTCTGATTTTAAAAAA---------ATAATTGCTTTCTCTACAATGAGGCAGATCAGTATGATTATGGTGTTTTGT---AGTTTT---ACTTTGATTAAACTAGGTTTAGCGCATATATTTTATCACGCTCTTTTCAAAACCGCTCTTTTCGTTTGTGCAGGATTTTATTTTATTAACTTCGCTGAAGACCAATTA---------------TGAGCA---------AAATTTACCTCTGTT---ATAAGAAATGCCTTTCTAAATTGGTTTCTATACCTATCTCTG------------TTTTCAATGTCAGGGTTTATTTTTTCATGTTCTTTTTACACTAAAGAAATTTTTATCGAA------ATG---TGTTATATTAAT---------------AAGACTTGAGCT------------------TTCTCGTTGATAATG------GCTTGTTCTTACTTTACA---------GTG---TTTTATTGCAGTAAACTCACC------------------CACCCTTTCGCAAGA------------------------AGATTGTTCCCTACC---CCTGGGGTT---TATGTAAATAAGATTGTTATC---TGGTAT------------------ATG---------------ATTTTTTTTGCTGTCTTTATATTTGGATCCTTTATTGTTATT------CCTTAC---------------------------TGACTAGAT------------------ATTAACGAATTTCACTTGTTGGAAAGGCGTGAAAGC---TTTCTGATCACATGC---------TCTCTTTTCATTCCTATAATT---------------------GTGAGCAATCGGATTTACAAAAGAGGTAAG------------ATTACGTTATTT---------------------------------------GTCAATGAGATCCTG---------GGGATG---------------AAAACTTGAACC---TACTCTGCTTTTTCTTCG---------CTT------------ATAGATAGA------------------------CGTGCCATTAAAAACATTGGGTTCAGGGATCAT---------------CTCATGATG---------------------AAACCTTACTTAAAT------------------CCTATCAAGCTCTTTAAAGTGGGTCGCATCTCT---TATCTATAT---------GTTATTTTAGTTACAATTTCTCTGATCTTTTTATTTATG------------------------------------------------------------------------
>Phyllocoptruta_sp.nov._CA6
------------------------------------------------------------------ATTTTTTCTAAG------------------------------AAATTTCTTTTT---------------CTATCATTCTTTTTTTTAATGTTTTCTATTGTT------ATTCAA---ATTGGCTTAGGTAATTTAGATATGTTGCTATTAGATCTTTCTCAATTTGAAATGATAATCTGTAGAGTTTCTTTTTTAATA------------GGGCTG---------AGGGATATTTCTCTCACTTTTGTTACG------ATAGTACTCTTG---GTTACTTCCCTAGTTTAT---TTATATTCAGAGTTTTACATAGAG------------------CATTATAATAATTTTAAATTTTTTTTATTGATAATATTTTTTTTCTTCTCTATA------------------------------ATTATTCTGTCTATGAGG------AGCTCC------------------------------------------CCTATATTGTTATTGACAGGCTGGGATTTGCTTGGAATCTCCTCCTTACTTCTGATTATGTTCTACCCTAATAAATTCACCCTCTTTAATTCTTTCTTAACATCTTACTTCAATCGTTTAGGTGATGTT---------------------------------------------------------------------------------------------------------------------------ATATTAATT------------------TTT---------TGTTGC---------------------------------AGCTAT---CTCTTTTTT------TTCAACAGTTCCCTAAATTTTACTTTAAGAAGTTTCTCT------------TAT------------------------------------------------------------------------------------------------------------ATTTCAATTCTT---------------------------------------------TTTCTTTTTTTT------------------------------------------------------------------------TGTTGTTTTACTAAAAGGGCCCAATTTCCTCTTTCTTCTTGGTTACCCGCAGCTATATCAGCTCCTACACCTATTTCAGCTATAGTGCACTCATCTACATTAGTTACAGCAGGAATTTTAATTGTTATAAAA---------ATTATATTCTCTCTCCACCTTTTTAAT---TTACTTTGTATT---------CTTTATCTA------------------GTTAGTGTTCTAACTTTT------------------TTTGTTGGAGGTTTCTTAGCTAATTTGGAGTTAGATTTGAAAAAA---------GTTATTGCTTTTTCCACTATAAGACAAATTAGAATAGTTATGATTTTTTTA---AGACTA---CTAAGGATTTTTATGTCACAAACACACATATTTTTGCATGCCTTGTTTAAGACATTATTATTTTGTTGCGCAGGGTTTATTTTTTTAATAAGCTTCAGCGATCAGATTTTTAAATCTCTTCAT------------------CTATTTAACATAAGTTCTTATACTAATTTA---------TTCCTTTTTATCAGAATC------------TTCTCTATAAGAGGAATAATTTTTTCTTCTTCTTTTTATAGGAAAGATCTAATATTAGAG---------------TTCCTAATACAA------------GATTTCAATTTTTCTTCTTTT---------TTTATTTTA---ATT------TTGGGTAGTATCTTAACT---------ATT---TTTTATTGTGTCAAAATTCTC------------------------AAATATTCT------------------------AATGTTAAGATTTTT---CATTTTTCCTTTTTCTAT---AAAAAAAACTTTTCCTTATTT------------------TTT---------------ATCTTTTTTGGATTTTTAACTTTATGTTCAGGTAAATTATTA------AAAATA---------------------------TTAAACTTT------------------TTTGAGACCTTTCCATTTATAAATTTATCAGATTCT---ATAATCATTTATTTT---------TTTCTTTTTATTCCTCTTTTT---------------ATTAAGTTT---------CTCTCTCCTGTTAGTTTC------------TTATTAAGAATT---------------------------------------GGGATAGACATTTTT---------TTTATA---------------AAATTTATTTCT---TTTAGA---------TTA---------TTT------------TCTTCC---------------------------AAAATTTTT------AAAATCTTAGAGGAATATACATGAAGTGATTTATTTTTTTTT---------------------AAAAAA------------------------------------------------------------TTTAATATTATTTATTTAAAGAAAGAAAAAGTTCAATTAAATTACTTTTTTGGTCTTTTTTTTCATATACATATTCAGGATCAAAAA---------------------------------------------
>Phyllocoptrata_platyclada_S138_12S
---------------------------------------------------TTGTTCAAGCTATCTTTTTTTTTTCTT------------------------------TGTATGTGTGTT---------------ATACCGGTTTTATTTTTTTACAGGCAAGATCTC------AGGTTT---TTCCTTGGTTTTAATTTTTTTTCTTATTTCAAAGATGCTGCCATT------------------AATTTTCCTCTGTCTTTT------------TGCTAT---------GACCATATTACTTCGAGCTTCTTGTTG------ATAGTTATTTTA---GTCACTACCATGGTTATT---TCTTATAGAGAGATCTATATAGAG------------------CATTATAACAATAAAAAATTTTTAGCCCTTTTGCTTTTGTTTTTTTCTTCAATA------------------------------GTTGTTCTTTCTTCAAGA------GACTCC------------------------------------------CCGCTCAATTTGATAATTGGTTGGGATGGTTTGGGTGTTTCTTCTATCTGCCTTATTATATTTTACCCTAATAAAAATACTCTTTATAATAGGGTTTTAACTATATTTTTTAACCGACTGGGTGATGTC---------------------------------------------------------------------------------------------------------------------------GTCTTAATT------------------TTC---------TGTTGC---------------------------------AGTTTTATGATGCTA------------------TCTTTCTGAAGCAGACCTCTTCTTATAAGCAGTCCTTATACCTCA------------------------------------------------------------------------------------------------------------TTGATGCTTTTT---------------------------------------------CTTTTTTTG---------------------------------------------------------------------------TGCAGATTCACTAAAAGTGCCCAGTTTCCTCTTTCTTCCTGGCTCCCCGCCGCTATGTCTGCTCCCACGCCTATCTCAGCGATAGTCCATTCCTCCACTTTAGTGACGGCTGGGGTTTACCTTGTTAGAAAA---------ATTTGTTTAGTTTCCTCAAATTTCTCG---CTGATAGAGTTG---------GTTATTTTT------------------TTTTCTTTTATTAGGTTC------------------CTCCTGGGGGGTTTTATAGGAGTGTTAGAGTTGGACTTTAAAAAG---------ACTATCGCTTTTTCTACAATGAGGCAAGTGAGCATAGTCATGCTGCTAGTA---TCTGTA---GGCATGCTATGCGTGGGTCTGACCCATATAGTTTTTCATGCTTTTTTCAAGACTTTACTCTTTTGTTCAGCTGGGCTATACTTCATGTTCCACCTCAGGAACCAAAAT---------------AGAAGG---------GCGCTCTCAACTCTC---GGCGGATTTCTTTTACTTCCGAGGTTAATCTTTTTTAGGTTG------------TACAGAATAAGGGGTTTATCTTTTTCCAGCTCTTTTTTTACTAAAGACTTGGTTTTAGAG------AGG------ACCTCCTCCTCC------------GGGTGTGGTTTC------TTT---------TTTTTTTTTTTTTTA------ACAGGAGGACTTTTTACT---------CTG---TTATATTCTAGCAAACTTTTT------------------CTTTGCGTCCCCTCC------------------------ACTCCTAACAATTTT---AATGTTGTT---TCTGTAAAAAAACATTTTTAT---TTATTC------------------ACT---------------CTGATTTTCTTAATGCTCACTCTTTACTTAGGCAACTTT---------------------------------------------------------------------TTTAAAATCTTTCCTTTTTTTAAAATAGCGGTAAGT---ATCTATAGAATTGAA---------ATTCTTTCTTTTACTCTTCTT---------------------TTTTTGCTTTTTTTAGGC------------------------TTCAAGGTTAGAGGGGGGGGTAAAAGATATCTTTTC---------------AGCTATCAAATTGGT---------TTCATA---------------AAAATATACTCT---TTTGGTTTCATAAAAAAT---------TTT------------TTTGAAATT------------------------GATTTTAATCAAAATAACTTTATTAATGACATG---------------GGGTTAGTT---------------------AAGCCCCAC---------------TACTTGCTTCCTTTCAAGCCTTTT---------------TATTCGACAGCTTTTCTTAGTTTG------------ACTTTTTATTTGGTTTTAATTTTTATTTTTGTTATGCTTTTT---------------------------------------------------------
>Phyllocoptrata_platyclada_G6
---------------------------------------------------TTGTTTAAGTTATCCGTTTTTTTTCTC------------------------------TGCCTGTGTGTT---------------GTACCAGTTTTATTTTTTTACAGGCAAGATTTC------AGGTTT---TTCCTTGATTTTAATTTTTTTTCTTATTTCAAAGATGCTGCTATT------------------AATTTTCCTCTGTCTTTT------------TGTTAT---------GACCATATCACTTCGAGTTTTTTGCTG------ATAGTTATCTTA---GTCACCACCATGGTTATC---TCTTATAGAGAGATTTATATAGAG------------------CATTATAACAATAAAAAATTCTTGGCCCTTCTTCTTTTGTTTTTTTCTTCCATA------------------------------GTTGTGCTTTCTTCAAGA------GACTCC------------------------------------------CCGCTCAATATGATGATTGGCTGGGATGGCTTGGGTGTTTCCTCTATTTGTCTTATTATATTCTATCCCAACAAAAATACTCTTTATAACAGGGTTCTAACTATATTTTTTAACCGACTGGGTGATGTT---------------------------------------------------------------------------------------------------------------------------GTTTTAATT------------------TTC---------TGTTGC---------------------------------AGTTTTATAATGTTA------------------GCTTTTTGAAGCAGCCCTCTTCTTATAAATAGCCCTTGCACCTTA------------------------------------------------------------------------------------------------------------TTGATGCTTCTT---------------------------------------------CTTTTTTTG---------------------------------------------------------------------------TGTAGATTCACTAAAAGCGCTCAGTTTCCCCTTTCTTCCTGGCTCCCTGCCGCTATGTCTGCCCCCACGCCTATCTCAGCGATGGTTCACTCCTCTACTTTAGTGACGGCTGGGGTTTATCTCGTTAGAAAA---------ATTTGTTTGGTTTCCTCCAATTTTTCG---CTGATAGAGTTG---------GTTATTTTT------------------TTTTCTTTTATCAGGTTT------------------CTTCTGGGGGGTTTTATAGGAGTGTTGGAGTTGGATTTTAAGAAA---------ACTATCGCTTTCTCTACAATGAGGCAGGTAAGCATAGTTATGCTGCTAGTC---TCCGCA---GGTATGCTATGTGTGGGTTTGACCCATATAGTTTTTCATGCTTTTTTTAAGACCTTACTCTTTTGCTCAGCTGGGTTATACTTCATGTCCCACTTAAGAAACCAGTAT---------------AGGGGG---------GCACTCTCTACCCTC---GGCGGATTCCTCTTACTTCCGAGGCTGATTTTTTTCAGGTTG------------TACAGAATAAGAGGTTTATCTTTTTCCAGTTCTTTTTTTACTAAAGACTTGGTTTTAGAG------AAC------ACCTCCTCTTCC------------GGGTGTGGCTTC------TTT---------TTCTTCTTTTTTTTA------ATAGGAGGACTTTTTACT---------CTG---CTATATTCTAGGAAACTTTTT------------------CTTTGCACGCCCTCT------------------------TCCCCCAATAACTTT---AATGTTGTT---TCCGTAAAAAAACATTTTTAT---TTATTC------------------GCT---------------TTGATCTTTTTAATGCTCACCCTTTATTTAGGCAACTTT---------------------------------------------------------------------TTCATAATCTTTCCTTTTTTTAAAATAGCGGTGAGT---ATCTATAGAGTTGAA---------ATTTTCTCTTTTGCCCTTCTT---------------------TTTTTGCTTTTTTTAGGC------------------------TTCAAAGTTAGAGGGGGGAGTAAAAGATATTTTTTT---------------AGTTATCAAATTGGT---------TTCATG---------------AAAATATATTCT---TTTGGTTTCATAAAAAAT---------TTT------------TTTGAAATT------------------------GATTTTAACAAAAGTAACTTTATTAATGACATA---------------GGTTTAGTT---------------------AAGCCGCAC---------------TATTTGCTTCCTTCTAAACCTTTT---------------TATCCGGCAGCTTTTCTCAGTTTG------------ACTTTTTATCTAGTGTTAATTTTTATTTTTGTTATGCTTTTT---------------------------------------------------------
>Phyllocoptes_taishanensis_S90
---------------------------------------------------------ATTACTCCTATATTTTTT---------------------------------CTCTTTTGGTTG---------------ATGGTCGTTTTCTGTCTATTAGTTTACTCTAAA------AGTTAT---ATACTTAGCCTGAGCTATTTTTACTCAGATTCCCAGAGATTTAAT------------------AATTTCTTATTTTCTTTT------------GGGGTA---------AATTATGAAAGATTAATCTTCACCTTT------ATAGTACTCTTG---GTTACTTGCATAGTCTTA---TCCTATAGAGAAGTATACATAGAG------------------CATTATAATAACAATAAATTTATTTTTTTACTTCTAATTTTTTTTGTTTCCATG------------------------------GTTTTACTCAGGTTAAGA------GAGAAC------------------------------------------TTTCTTATTTTAATGTTAGGTTGGGATGGCCTGGGTATTAGTTCAATTTGTTTAATTATATTTTACCCTAATAAAAATACTTTGTATAATTCTTTGCTTACTATATTCTTCAACCGATTAGGCGATGTG---------------------------------------------------------------------------------------------------------------------------GTCATAATT------------------ATT---------GTTCTT---------------------------------AGAATATTTATTTTACAG------TGGTCAAATCTAATTTATGACCCTTCAGGCTCTTTGAGG---------CTCATA------------------------------------------------------------------------------------------------------------GTTTATTTAATG---------------------------------------------CTTCTAATT---------------------------------------------------------------------------TGTAGATTCACTAAAAGTGCTCAATTTCCTTTATCTTCATGGCTTCCCGCGGCAATGTCCGCCCCTACTCCGATTTCAGCCATAGTCCACTCATCCACTCTTGTTACAGCAGGGGTTTACGTATGTGTAAAA---------ATAATATGATTTTTCTCTTTAGGAGGT---TTACTTGAAATT---------CTAATATGT------------------ATTAGGCTCTGTTCTTTT------------------ATAGCGGGAGGGGGAATGGCTAATGTTGAACTAGATTTCAAGAAA---------ATGGTAGCTTTTTCAACTATGAGTCAGATCAGTATAATTATATTATTTTTA---GGTGTC---AGTCTATATTATTTGGCTCTTACGCACATAGTTTTTCATGCGTTGTTTAAAACTTTACTTTTTTGTTGTGCGGGAACTATATTTATTTATAGATTAAGGGATCAATCT---------------TCTAAA---------ATGTTGGCAAATAAA---GCAGAAGGGAAATTTCTTCATTATATGTTTTTTCTAAGAATT------------TTCAGAATATCTGGATTAATTTTCTCTTCATCTTTCTTTTCTAAAGATATGGGGTTGGAG---------------------TATATA------------TGTAGAATGATG------TTTTTTTATAATTTTATATTTCTTTTG------TCAGGAAGATTGCTAACT---------TTA---CTGTATTGCTCTAAAATAATA------------------AAA---------TCC------------------------GGCTTGTCTTTTTTG---AATTCCATA---------AAAACTATTAATTTTAAATCTTCT------------------TTT---------------TTTATTTTCAGA---------------ACCGGTTTCTTG------------------------------------------ATTGTAACTCTA------AGCCCTTCACTTCTGTTGAAATCTTTTGGGTGACTAAACCTAAAT---TCCTTTCTCAGAGTC---------GTGGAGGTACTTTTAATTCTG---------------------TTCATCTTCATATTCTCGTCTCTAGGGGTC------------TACCGCGGGCCCCAATCTAGTAAGTTGCTGCTGCTA---------------TCTTTATCTATTTCA---------ACCATG---------------AAAACTTACGGG---TATTCTTTTTTGGGGAAG---------TTT------------ATGAGTGCT------------------------AACTTG---AGGAGAGTAGGCTTTACAGACTCT---------------TTAATTTTT---------------------AAACCTTTTATAGCTTTTTGGGGGTATAAAGTTAAAATT------------------------------------TTTACAACGTTT------------AAAACTAGAATTATTGCCCCTTTAATCTTGATTATTTATACTCTTGGT---------------------------------------------------
>Phyllocoptes_gaotainensus_GS9
---------------------------------------------------------------------------ATT------------------------------TACACATCTATT---------------TTTTTTTTTATTTTACTATTAAATTATCATTCT------TATTAC---AGTTTTAGTTTTAAATACTTCCCCATATCTGGTATAAGAGTTAGA------------------AATTATGATTTAAATATC------------TACACA---------GATAAAATTATCATAATTTTTTTTTTC------ATAGTTTGTGTA---GTTACATGTTTAGTCAGT---TTGTACAGGGAGTTGTATATAGAG------------------CATTATAATAATAAGAAGTTTTTCTTTATGATGTTCTTATTTTTTTCCTTTATA------------------------------AGAATTTTAATATTTTCT------GGGTCC------------------------------------------TTTATTTTATTTTTCCTAGGTTGAGATGGATTAGGCTTGAGTTCTTTGTGTTTAATTATATTTTATCCTAACAAAAACACTCTTTACAATTCCGTTATAACTATGATTTTTAACCGAATTGGAGATGTT---------------------------------------------------------------------------------------------------------------------------ATCTTAATT------------------TTT---------CTAATT---------------------------------TCCAAACTACTTATAAAT------ATAAGAATCATTTTTTTTATTAATTCC---AGGTTTTCC---------TTCCTC------------------------------------------------------------------------------------------------------------ATAGTTTTATTA---------------------------------------------TTTATTTTA---------------------------------------------------------------------------TGCAGTTTTACTAAAAGAGCCCAGTTTCCCCTATCTTCTTGGTTACCAGCAGCTATATCTGCTCCAACACCCATTTCAGCTATAGTTCATTCTTCCACTCTGGTTACTGCTGGTATTTTAATCATTCAATTT---------TTAGTTTCCTACATAATTTTTTTTAGT---TTAAACTGTTTC---------CTAACTATA------------------ATCAGACTTACCACCTTT------------------TTAATTGGAGGATTCCTGGGTTTTATAGAAATGGATTTTAAAAAA---------ATTATTGCTTTTTCCACTATAAGCCAAATTAGAATAATTATATTTTTTTGT---TCTTTA---AACGAGATCGAAATCGCTATGGCACACATGTTATTCCACGCTTTATTTAAAACCCTTTTATTTGTTGGTGCCGGATTATTTTTTGTAAGGCTTTTTAGTAAACAATTT---------------AAAGAT---------TTTATAGTTACATATAATATTTCACCCGAATTATTTTCGATATTATTATTTTTAAGAGTA------------TACAGAATAAGAGGTTTAATTTTTTCTTCATCTTTTTTTTCCAAAGATTTTATTTTAGAA------TCT------TTTTTTAGAAGA------------GAAACAGGCTTC------ATA---------ATTTTTACATTACTA------ACCGGAAGTGTTTTTACC---------ATT---TTATATTCTTCAAAATTATTG------------------GTTTCCATTACAGGA------------------------TTCCTTAATTTAAAT---AAAGTTTTT---AGTTTTAAAAAGATAAAAATT---CTTTTT------------------CCT---------------CTTATTTTTGCTTTGATCATAGTTTATGTGGGGCAATTTATA------AATTTC---------------------------TTATTTTCA------------------TTTGATAATTTTTCTTTCATTCATCTTAGAGATCTA---TATTTTATTTATTTT---------ATT------------TTTGGA---------------------TACTTTATTTATAATAATTTTAGAGCAAGA------------TTTAACAAATTTTTTTCTTGATTAATATTTAATTCT---------------AGCCTAGAGATCTTT---------TTTATA---------------AAATTCTTCTCA---TATTCGATTAATTCACTT---------CCT------------ATGGCAGGA------------------------GAAAACATTAATCGTATTTATTTTAATGATGAT---------------TTTATATTT---------------------AAATCTTCATTTTTAATAAAA---AAAAGCAATTTAAATTTAGCTTTTAGTAAAAGT---------------------------TCTAGCTTATATGGGGTG---------CTGTTACTATTAATTATATATGCGTTAACATTTATA---------------------------------------------------
>Phrynus_sp.
------------------------------------------------------------------------------------------------ATGCGCGTGGGAATAATACTTTTA---GGAGTTTCATTATTATTATTAATTTATGGAATAAAAATGATTTTTTGTGAA------AAGGTAATCTATTTAAGGTAT------------------------------------GATTTTGGAGGAGGGGTGGCAGAAGTTGGGGTTGAGTTTTTGTTT---------GATTGGGTATCAGTAATATTTTATTCA------ATTGTTTTATTA---ATTAGAGGAATAATTTTA---ATCTATAGAGAGGATTATATGAAGGGG---------------GATAAATCAGTTGATCGATTTATGTATATGATAGTGGGATTTATTACATCAATA------------------------------GGATTAGTGGTTTTTAGC------TCAAAT------------------------------------------TTAATTTTATTATTATTTGGGTGAGATGGGTTGGGTTTGGTGTCTTATTGTTTAGTAATTTATTATCAGAATAGAAGGTCTTTTAATGCTGGAATAATCACTATTTTAATAAATCGGATTGGAGATGTG---------------------------------------------------------------------------------------------------------------------------GGTTTGTTG------------------GTT------TGTGTGGGA------------------------------------TTAATAATAGGAATATTCTCTTTAAATTATGTGTGATATGTGAGAATTGAAATTATTTGG---GAGTTTAGATTG------------------------------------------------------------------------------------------------------------TTATTAGTTGGT---------TTA---------------------------------ATAATATTG---------------------------------------------------------------------------GCTGGGATAACTAAAAGTGCTCAGATTCCTTTCTCTGCGTGACTTCCGGCAGCCATGGCTGCCCCTACACCTGTTTCTTCTTTAGTTCATTCATCAACATTAGTTGCAGCTGGTGTCTTTTTATTAATTCGT---------GTGGGTGAATGTTTG------GGGAGA---TTGGGAAGAGTA---------TTATTTATA------------------AGTGGGGTTTTAACAATA------------------ATAATGGCTGGAGTTGGGGCGAATTTTGAGAGGGATTTAAAGAAG---------GTGATTGCTTTATCAACTTTATCTCAGTTGGGGATTATAATAATAATTGTT---TCGTTG---GGACAGTGATACATAGCTTATTTTCATATAATAATTCATGCTTTGTTTAAGGCTATAATATTTATATGTGTGGGAGGAATAATTCATGGAAGTGCTGGGAATCAAGAT---------------GTTCGT---------ATATTTGGAGGAATGATGTTTAGTTCTCCTATAGTTGGGGTGGGATTAAGAGTGTCAAGA------------ATGGCTTTGATAGGTTACCCTTTTTTGGCAGGATTTTATTCAAAAGATTTAATTTTGGAG------TATATAAGTTTTGATAAAAGG------------AATATATTTATT------------------TTTTTGTTATTGGTT------TTTTCTTTTATTATAACT---------GTT---AGTTACTCTTTAAAAATTGGATTTTATCCGATGTGGGGGGCT---GTTAAAGGT------------------------GGAAATTTT---------------ATAAATTAT---ATGGAGATAAAATATATAAATGTT------------TCA---ATA---------------TTAATATTATTTATTTTGTCAATTATTGGAGGAGCAATATTT---------------------------------------TCGTGGATTATTTTTCCTTTCGGAAATATAATAATAATAACTGGGTTAGAG---AAGATGATG---GGAGTTTTAATTGTTATGATAGGAGCATGA------------------------------------------------------------GTAGGATTTGGGAGTTTAATTATTGGGAGAAAGATTATGAAGTGGGGGGTATGGTTAGGATCT---TTTTTAGGAGGAATATGA---------TTTATG---------------GGGAGATTAAGA---------GGTAATCCTATTTTAAAGGTG---ATGATTGGGGGGGATGTATAT---------------------------------------TTAGTT---GGAGATATA---------------GTATGAAATGAATATTTTGTATTGGGGGTTCCTTCT---TTAATTATGAGAAAAAGATGTAAGATTATT------GAAGGGCTTCAGATGATTGAGTTGAGGAATTTTTTGATATGTTTATTATTAATTGTTAGTTTTTTTATTGTGATTTTG---------------------------------------------------------------------------
>Pholcus_phalangioides
------------------------------------------------------------------------------------------------------ATAAACACAATAATTTTA---ATTGCTTCACTAATC---ATTAGCATATCATTATTCCTATATTCACAAAAC------ATCTTTATATCTCTATCATTATCC---TTTTGTACT---------------CCATACCCAATATCTCTAGAA---------------------ATATCCCTC---------TCCTGGCAATCTTCGCTATTTATATCT------ACAGTGTTATTA---ATCTCATTTATAATCATA---AAATACAGAAAAGAGTACATCCCC------------------CCAAAAAACATAAAAATATTCATAATCGTCCTATCACTATTCGTGGCCTCAATA------------------------------TTACTTCTAATCACAAGA------AACAAT------------------------------------------ATTCTATTCTTAATCATAGGCTGAGACGGCCTAGGTTTAACGTCCTACATCTTGGTCATCTTTTACCAAAATTCTACTAGAAACAATGCAGGGACTTTAACGATTCTAACTAATCGCGTAGGAGATATT---------------------------------------------------------------------------------------------------------------------------ATAATTATT------------------ATA------TCAGTATCC------------------------------------ACTCTTTCATTCTCTGGACTATGAAACACAATA---------------------ATAAACAAAAGCTTCCCCACT------------------------------------------------------------------------------------------------------------ATGGTATTAATT---------ATA---------------------------------CTTCTTGTA---------------------------------------------------------------------------GCAAGAATAACTAAAAGAGCCCAATTCCCCTTTACAGCATGACTCCCAGCCGCAATAGCAGCCCCTACCCCCGTATCAGCACTAGTTCACTCCTCCACTCTAGTAACAGCTGGAATTATCCTTATAGTACGA---------ATCTCAGACAACATCCATACAACTATT---ATAAAA---CCC---------TTACTAATA------------------ATATCACTATTAACCTCA------------------ATCACAGCCAGACTTTCAGCAATATGAGAAATAGACCTTAAAAAA---------ATCATTGCTCTATCAACCCTAAGACAAGTAGCATTTATAATAACAGCTATT---AGATTA---AATATACCATTACTAGCAATATTTCACCTAATTACACACGCTCTATTTAAAGCAACCATATTTATATGCGTAGGACAACTAATTCACTCT---TCGTCATACCAAGAT---------------TCACGC---------TCAATCAAATCTAGCCTTCCTAATTCCCCCTTAACCTTGTCCTGCCTTGGAATCACAAGA------------ATAGCCTTATCAGGACTACCCTTTATGTCTGGATTTTACTCAAAAGACGCAATTATCGAA------ACACTCTGCCCTCAATCACTA------------AGATACCCATTA------------------ATAACTATAATAATT------ATCTCAATTACATTAACC---------ACC---ATTTACAACCTACGTATCACAATAAACAGAGTATCACTAATCTCGTCTAAGACC------------------------CCTGAT------------------AATGATATA---ACACAAATAAAAGACATAGAACTT------------TCT---TTA---------------ACAGTAATAACCCCACTCTCCTTAGTGGCCGGATCTATTATG---------------------------------------TCATGAATAATAAACCCCTGCTCAACACTAACTATATCATTATCCCAA------AAAATCACT---CCAATTATAACGATACTACTTGCTTGAACCGTATCAAAT---------------------------------------------------CTCACCCCATACTTAAATATTAACACTAACTCCATAAGAATA------------------------ATCCCCTCTACAATATGA---------ATAATA---------------AACAGCACATCC---------ACCCTTCCCAAAATAACCTTA---ATCCCG---GGATCCACTCTA---------------------------------------ATTAAT---ATAGACAAT---------------TCATGAAAAGAA---------------AACAGTTCA---CTAATTTTAACAAACTCAATAAAAATATACGCCCTACCCCTATCAAAAACCCCA------------------TCCCTGCTCCTAATCATATTCACAATTTTATTACCAATAACAATATATCCTAATAGC------------------------------------------------------------
>Phoebe_hunanensis_S153
---------------------------------------------ATTTTATTTAAAAAAAGGTTTTTTCTT------------------------------------TTTTTTGTTTTA---------------TTCAATATTTCTTTATTTTTTTTGTTCAGCTTAGAGTCATATGTC---TGTTTAAGATTTGAATATTTTAAATTTCTTTTGGATTTTATGAAT------------------AATTCTAATTTGATTTTA------------GAATTA---------AATTCAATTTCTTTAATTTTTCTTTGT------ATAGTGTCGCTA---GTAACTTGTCTAGTAAGA---GTCTTTAGAGAGCTATATATGAGG------------------TATTACAACAATAAAAAATTTTTTATTTTAATATTTTTCTTTTTTGTTACCATA------------------------------ATTTTTTTGGCTTTTGTT------AACTCA------------------------------------------TCTGTTTTCTTTGTGTTAGGTTGGGACATACTAGGCCTGACTTCAATTTGTCTTATTATATTTTACCCTAACTCTGTGACTAAGTTTAACTCTATTTTTACAATATTTTTTAATCGTTTAGGAGATGTA---------------------------------------------------------------------------------------------------------------------------TTA------------------------ATA---------TTTTTT---------------------------------TGTATGATTTTATTATTTTTTGAACCTAGAAACTTCACTACA------TTATCAAATTTAGATTTATTTATTTTT------------------------------------------------------------------------------------------------------------------TCTTTAATC---------------------------------------------ATATTGGCT---------------------------------------------------------------------------TGCGCTTTTACTAAAAGAGCTCAGTTTCCTCTTTCCTCTTGGCTGCCCGCAGCTATATCTGCACCAACTCCTATTTCAGCTATGGTACATTCTTCGACTCTAGTTACTGCTGGTATTTTGATTTGTTTAAAA---------TTTGAATTTTTTATAATTTATTCTTTT---ATT------TTT---------CTAACTTTT------------------ATCAGTTTTATCACTTTT------------------TTTATTGGTGGTATTTCTGCTAATTTTGAATTAGATTTGAAAAAA---------GTTATTGCTTTTTCTACCATAAGTCAAATTAGAATGATTATAATCTTTGTG---TCTTTT---AAAGAAATTTTATTATCTTTAAGACATACACTTGTCCATGCATTGTTTAAAACCCTTTTATTTGCTAGGTCTGGTTTACTTTTTTTAATTTTTTACAGAGGCCAACTG------------------AGT---------TTTAAACTTAGCCTAAAAAATAATTCAAATTTTTTAATATTAATATACTTTGTCAGAATT------------TTTTCAATATCAGGCCTAATTTTTTCTAGTTCTTTTTATAGAAAAGATTTGCTTCTCGAA------AGG---TTTAGCACTAATAAT------------TTTTTTTTTTTT------------------TTTTTTTTTTTTTTA------ATAGGAAGGGTTTTAACT---------TTA---CTTTACTGTTGCAAACTTATA------------------AAGTCTTCA------------------------------ATATCCTGAATGAGAATAAATTCAGTCATTTCGGGGGGCAAAATTGATTTT---TTATTT------------------TTA---------------TTTTTTTTCTTACTTTTTACTCATTTAGTAAGTAAATTTCTCATA---AAAATT---------------------------TTATTATTAGAAAATTTTTTT---------------------TTTTTAGAAAATGTGGAATTA---ATTTTCATTATATTA---------ACATTGGCTCTAAGAATACTT------------------------------------TCAAATTTTTCTTTTTCCAAAATTTTTATATTGAATTTA---------------------------------------ATTTTTAATATTTTT---------TTTTTA---------------AAAAATTTTAGG---TTTAAATACTTTTCTTACTTGCTTCAGTAT------------CCGCTCCAA---------------------------------AAAAAGTTGTTTGTAAACGATGAT---------------ATACTATTT---------------------AAAAATTTTATTTTTAAA------ATTAAAACTTCTAAACTTTTAATTTTAAATTTCAATTCTCTATATTGTTTCTTCTTCCTTTTCTTTTTCTTTTGTTTTTTATCC------------------------------------------------------------------------------------------
>Phalangium_opilio
------------------------------------------------------------------------------------ATGTCAAATTTTTTTATTTGAGCTGGTTTTTTACTA---TTTATTTTTTTTTTTTTTTTTTTTATGGCTTTGTATTTATTAATAACTGGG------CAAGTATTTTTGTATGAGTATGAA---CTGTTTAGTGTT------------TCTGGGAGTGGAGGTTTTATT---------------------TTATTATTT---------GATTGAGTGGGAGTTGTGTTTTTATCT------GTTGTTCTTTTA---ATTTCTTTTTTTGTATTT---GTTTATAGCCACTCTTATATGATGGGT---------------GATGGGAGAGAGGTACGTTTTTTTTCTTTAGTTTTATTATTCATTCTTTCAATA------------------------------GCTTTATTAGTCTTGAGT------CCCAAC------------------------------------------CTAATAAGTTTACTATTAGGTTGGGATGGTTTAGGCTTAATTTCTTATGCCTTGGTAATTTATTATCAAAATATTCGTTCTTTTAATGCAGGTATATTAACAGTTTTGAGAAATCGGGTAGGTGATGTA---------------------------------------------------------------------------------------------------------------------------GGGATTCTT------------------TTA------GGTATTCTC------------------------------------GCGATAGTAAATTTGGGGGGTTGGGATTTTATTTTTTTTAATAGTTTAAAT---TTGGACCTTTTGTCTGTT---------------------------------------------------------------------------------------------------------------TGGTTATTTAGT---------TGT---------------------------------ATTTTTTTA---------------------------------------------------------------------------GCTGCTATAACTAAAAGAGCTCAAATTCCTTTTTCTTCTTGACTTCCAGCAGCTATAGCTGCCCCCACCCCTGTTTCTTCTTTAGTTCATTCTTCTACTTTAGTGACAGCTGGGGTTTTTTTATTAATTCGT---------TTTCATGATCTTTTTTTATTTAGAGTT---TATGGGAGAGTT---------ATAATATAT------------------ATTTCATTATTAACTTTA------------------TTAATGTCAGGGGTGGGGGCATGTATAGAAATAGATTTTAAAAGG---------GTCATTGCTTTATCAACTTTAAGTCAGTTAGCTTTAATAATGTTCAGTTTA---TCCTTA---GGTCTTTGAGAGTGAGCTTATTTTCATATATTGACTCATGCAATTTTTAAGGCTTTATTATTTTTATGTGCTGGTTCTATAATTCATGGGGGTAATGGGTTACAAGAT---------------ATTCGG---------ATATTAGGAGGTTTGTTAAATTTTTCTCCTATAGTAGGTTATGGTATATTGTTAAGTTTT------------TTAAGATTAGGGGGTATCCCTTTTAGTTGTGGTTTTTATTCAAAGGATTTAATTATTGAG------TTATTTTTAATAGAGGGGTGT------------GGGTTATTATAT------------------ATTTTTATTTTTTTT------TTAGGGGTTTTTTCTACA---------ATT---GTTTACAGATCACGTTTAATTTATAATTTATTATTAAATGGGTATATAGGGGTA------------------------AATTTT------------------TTTAACTAC---TCTGAAAGAAAAGAGATAAACTTT------------TCT---ATT---------------TTTTTCCTTTCAGTACTGGGAGTAATTTTTGGGGGTGTAATG---------------------------------------AGTTGATTATTATTTGATTATAGTGCTTTAGTTGTTTTGTCTCTTGGTGAA---AAAATATTT---ACATTAATTGGTGTTTTTTTAATTTTTTGGTTCTGATTACCA------------------------------------------------------------ATTAGAGAAATATTT------ATAAATTTTTATAGTAGAATTATTTTTTAT---TTTTTTATTTCTATATGG---------TTTTTA---------------TTAAGTCTGGCT---------TCGTTTTTTATAAGTAAATTTTTTAAGCTTAATAGAGTTTCTTTT---------------------------------------GTAAAA---GGAGATTTA---------------GGTTGGGGAGAAATTTTTGGAGGATCAGGAGTTGAA---AAATTTTTATGTTTATGGGGGGGTGTTTTT------CAGCGAATATATTATAATACTCTATTTGTTCAA------ATTCTTTTACTTTTATTAGGTTTAATTTTTTTAATTAAG---------------------------------------------------------------------------
>Pergamasus_crassipes
---------------------------------------------------------------------------------------------------------------ATTTTGTTT---ATAAGAGCTTGCAATATAGGGTTTTATGGACTATACTTTCTTTTGTATGGC------AGTAAAAGGGTTATTGATGTTTTA---GTTTTATCTATAAAT---------AGTTTAGATTTAAGTTTCTAT---------------------ATTGTTTTT---------GATTGAATAAGTTGTATGTTTATTTTT------ATTGTATTGTTT---ATTTCTTCAATAGTTATT---TTTTACAGTGTTAGTTATATAGAAGGA---------------GATACAAATATAAAAAAATTTTTATATTTAGTTTTGTTGTTTATTGTGTCTATG------------------------------GTCATGATAGTACTAAGT------CCTAAC------------------------------------------ATAGTTATAATTTTATTAGGTTGAGACGGTTTAGGTCTGATTTCTTACTGTTTAGTAATTTATTATCAGAATGAAAGCTCTAGTAATGCAGGGATAGTTACAGTTTTAATAAATCGAGTTGGGGATGTG---------------------------------------------------------------------------------------------------------------------------GGGATACTT------------------ATA------TGTGTTGTT------------------------------------TTTATGTTGAATTTTAGAAGATGAAACATATATGAGCTGAAGATG---------AGTGAGGCTACATTAATGTTT------------------------------------------------------------------------------------------------------------ATTGTGGGGTTT---------------------------------------------TTAATATTA---------------------------------------------------------------------------GGTGCTATGACAAAAAGTGCTATGTTGCCTTTTTCTGCTTGGTTGCCTATAGCAATGTCTGCTCCTACACCTGTGTCTGCTTTAGTACATTCTTCTACTTTAGTTACTGCTGGCGTTTACTTAATTATTCGT---------ATAAATACGGTTTATAATAGAGGGGTT---TATAGCTATTTA---------CTGCTATAT------------------TTAGCTTTAATAACTATG------------------TTTATATCAGGGTTTGGGGCTAATTTGGAAATAGATTTAAAAAAA---------GTTATTGCACTTTCTACTTTGTCTCAGTTAGGTGTTATGATGCTAATTCTA---GCGAGT---GGGCATAGAGACTTTGCATTTTTTCATATGTTAACACATGCTATGTTTAAAGCTATATTATTTTTGTGCGCAGGGGTTATAATTCATGGTTTGGGTGGTGTTCAAGAC---------------ATTCGT---------GTAATAGGCTTGTTTAGTCGTTTAAGACCTTTAGTTAGTGGTTTAACAATCTTAGCGAGT------------TTTTCTTTAGGGGGTATTCCTTTTTTAAGTGGGTTTTATTCTAAGGATATGATTTTAGAG------TTAATGTATACTATAAATTTT------------AACTATATAGTT------------------TTATTTTTTCTTATG------GTGTCTACGTTGTTTACA---------TTG---ATATATTCTTTGCGTTTAATATTTTATATTTTGTGGGGTGGGTTTATAGAGAAA------------------------CCTGTG------------------TGTTTTTAT---AGTGATGAGAGAGCTTTAACATTT------------TCT---GTT---------------ATTATTATAGGTTTTATTGTTGTATTTTTTGGTGGTGCACTA---------------------------------------TCTTGATTACTCTTTTCATGTCCTTTTTTTACTTTTTTAAGTATTGGTGTT---AGGGTGTTG---AATCTATTATTAATTTTTTTTTCCTTTTTCTTTTTTTGA---------------------------------------------------ATTTTATTTTTAAGTAAAAGTTTTACT------TTAAGGTTAAAAGGGTTGTTTTTATTTTAT---TTA---AGAAGAATGTGG---------TTTTTA---------------TCTTATACTTCT---------AGAGGGTCTTTTATGTGAGTTGTTAAAAATTTTAAATTTTATTTT---------------------------------------AGTAGG---AGAGAGCAG---------------GGTTGATTTGAGGAAGTGGGGCCTATTGGT---------------CTAAGAGGAGGGCTTACAGACACTTTTTTTATATTTTTAAAGGCTCAGACAGGGTTTATGAATATAATATTATCTTTATTAATTTTATTATTTTTATATTTTGTATAT---------------------------------------------------------------------------
>Paratemnoides_elongatus
------------------------------------------------------------------------------------------------ATAGTTATTGGTTTTTATATATTT---ATGTGGTTTATATTGTTGTTTATAGTAGGTGTAATAATAATAATAAAGGGA------AGCGAGGGATTTGTGAATAAGATT---CTTAGAGTGAACTCA---------AGCTTGGATATCGAATATGAA---------------------ATTTTACTA---------GATTGGATAAGAGTATTATTTATATCT------GTGGTTTTAATA---ATTTCATCTATAATTATA---TTATATTCATATTGATATATGGGTGAA---------------GGATACATATCCGATCGGTTTAATAAGATTCTACTAATGTTTATTTTATCAATA------------------------------TGTTTTTTAATCATTAAT------CCTCAT------------------------------------------TTCTTAAGAATGATTTTAGGTTGAGATGGGTTGGGGTTTACTTCCTTTCTATTAGTAGCTTTTTACTGTAATTATAAATCTTATCATTCTAGAATGATTACAGTTCTATTTAACCGAATCGGGGATTTG---------------------------------------------------------------------------------------------------------------------------GCATTAATT------------------TTA------TTTATTATT------------------------------------TCGCTGTTTAAGTATGGTTTATTTAAGATAAATATATTAGAGATATTA---------------GAAGGGTTAGAA------------------------------------------------------------------------------------------------------------ATAGTTTGATTA---------------------------------------------GTTTTAATA---------------------------------------------------------------------------GTAGCTTTTTCTAAGAGAGCTCAAATTCCCTTTTCTGCTTGGCTACCTGCAGCAATAGCAGCTCCGACGCCAGTTTCTTCCTTAGTCCATTCATCAACTTTAGTTACTGCTGGATTATATGTTTTAATTCGA---------GTAAATTCTTATTTAGAAGAATGTGGA---TTACAAAAATGA---------TTAATAATA------------------GTTGCAATATTTACTTTA------------------GTGTTTGCAAGAGTATCGGCAATTTATGAAATAGATTTTAAAAAA---------ATTATTGCTATGTCTACTTTGAGTCAACTGGGGTTTATAATGTTTATTTTA---TCATTA---GGGTTAGCTGAATTAAGCTATATACATATATTAATTCATGCAGTTTTTAAGGCTACTATGTTTATAACTGCTGGAGTTTTAATT---TCGTTTAAAGTTACACAGGAT---------------ATTCGT---------AAATATGGGTTAGGTTTATTTTACTACCCCTTAGTTGGGGCTATTTTTAATATTAGAAAT------------TATAGATTGATGGGGTTTCCTTTTTTAGGTGGGTTTTTCTCTAAGGAAATATTTTGTGTG------TTGTACGTAGAAAATATGAGT------------AATTTAGTGAAT------------------TTTATTGTATTTTAT------ATCTCATTATTGCTTACA---------GTA---ATTTACTCAATTCGTTTAAGAGTTTATGTATATGTAGAAATAAGAGTATGTAAA------------------------AAT---------------------TTAGAGTTA---AGTACTAAGATAGGAATAGAGTAT------------CCT---TTG---------------ATAGTTATAGGTTTAATAGTGTGTATTTTTGGTGGCACAATA---------------------------------------AATGAAATTATAATAACTTTATTTTTTTATAATGGTTTAACTCACTGAGAGAATAATTTTCTT------TTAATGACAGTTGTATTTGGGGTGTTTATATACCTA------------------------------------------------------------------------------------ATTTTAAAGGAGTCTTTTAGTGCTTATGGGAGTTATTTTTCATCTATGGGG---------TTATTA---------------TATTTTTTATCG---------GGTAATAGTTTGATTCGTAAT---TTAATTATTTCTAGAAATTTT---------------------------------------ATAAAA---TTAGAAGTT---------------GGGAGTTTAGAAATATACGGGGGTTATGGGTTATAT------------------------TCTTTTTTATGATGAGTAGGTGGTTTTAATTTAAAACTCTTAGCTAATTATAGGATTATTATAGTTAGAATATTATTA------------------------------------------------------------------------------------------
>Paraleius_leontonychus
------------------------------------------------------------------------------------------------ATTTATTTTTTTTTGTGTTTTGGT---TTTCTTTATCTTTTATTGGTTTTTTTAATGTTTGTTAGTATTTTTTATGGC---------TCTTTTGTTTTTAGTTTTACA---TTTTTTTCTGTTGGG---------GGTGTAGATTTGTCTTTTAGA---------------------TTTCTTTTT---------GACTATGTCTCTTTAGGATTTTTTGCT------TCGGTTTCTTTT---ATTTCCAGCATGGTTTTT---TTTTATTCTGTTTTTTACATGGCTGGG---------------ACGGTGGATGTCCGTCGATTCAGCTGATTGGTTTTCGGTTTTGTGTTGTCCATG------------------------------GGTCTTTTAGTGTTTTCG------GGGAGA------------------------------------------TTTTTGAGTCTGATAGTAGGCTGGGACGGCCTGGGCTTAATTTCTTTTTGCCTGGTTATTTTTTATTCTAATTACAGAAGTTTGGAATCTGGCCTGGTTACGGTTTTTAGAAACCGTGTCGGAGATGTT---------------------------------------------------------------------------------------------------------------------------TTTTTTTTA------------------GGG------TGTTTTTTA------------------------------------ATTTTGTTTAGGGGTAGCGCTGGATTGAGTGATGCTTTTTCTTTT------------------TTGGATGTCCTG------------------------------------------------------------------------------------------------------------CTT---TTTTCG---------TTT---------------------------------TTGTTTCTA---------------------------------------------------------------------------GGGGCTATCACAAAAAGAGCACAGTTTCCTTTTTCCGCTTGACTTCCAGCGGCTATGGCAGCTCCCACTCCGGTTTCTTCTTTAGTTCATTCCTCTACCTTGGTAACGGCGGGGGTTTACGTCTTGTTGCGT---------TTTCACTATCTCTTCTTTTCATTTCAA---GAACCTTTC------------ATAAAACTT------------------TTTTTTATCTTGACGATA------------------TTTTTGGCGGGGGCTTGTGCTTGTTTGGAGACGGACTTTAAGAAA---------ATTGTAGCTATGTCTACTTTGAGTCAATTAGGATTGATGTTGTTTGTTCTT---TCGGTG---GGGGTTTGATTTTTAACATATCTACATATAATTATTCATGCCTTTTTTAAAAGCCTTTTGTTTATGAGAACGGGTTCTTTAATGCATAATTTTATGGGTGGGCAGGAT---------------TCTCGT---------GTTTACGGCGGGGATTCTTTT---TCTTTTGGAAGATGATTGTGTTTTTTTGTTAGATGC------------GCATGTTTAATGGGATTTCCTTTTTTCATTGGGTTTTATTCTAAGGATTTGATTATTTTG------GGAAGGTCTTTTGGTTTA---------------GGAATTTTGTTT------------------TATGTTATCTTTATG------GCGGGATGTTTTTTAACT---------GTG---TCGTACAGCTTCCGTTTATTGAAGAGCTCTTTCCTGGGACTCTTTAGGGGCTTG------------------------TCCCAT------------------TTGTCCTAT---GGGGACAGTAAGATTTTTATGGCT------------TCT---GTT---------------TGTTTTTTGGCTTTAAAAAGATTTTTGTTAGGGGGATTGTTT---------------------------------------TTCTCTTTGTTTTTTTATGACAGGGCAGTGTCTTTTATGGGGTTT---------GACTTGATTGTTGGTTTGTTTCTTATTCTTTGTGTTTTTTTGTTTTACGGT------------------------------------------------------------------------------------TTTTTTAATCTTTTT---TATTACCGCGCTTTTTATATTTATTCCATTGGG---------TTCCTG---------------CGTTGATTCAGG---------------------------------TCATCTGGTTCTTCCAGGGTG---GCATCGGGACTTCGATTT------------------TATCGG---TGAGATGCT---------------AGATGGATGGAAGCTGCAGGAGGCCAGGGTGTTTAT---TGATTTTTGCAAAGTTTTTGTGGGTTT---GATTTTTATAAATTTTTAGGGGTGAGT---------GTGTTCTTTTTTGTTTTT------------TTTGGTATTTTCTTTTTT---------------------------------------------------------------------------
>Paracalacarus_podocarpi_S142
---------------------------------TTGTTTTTCTCTGTATTGTTGGGAGGCGTGTTTATATTAACTTTA------------------------------AGGTTTTTGAAT---------------GTTCCATTTACTTTTTTCTGCACTAACTATAGA------CATTTT---CTTTTAGGGTTCATTAATTTTCCTATATTTATTTTTTCTTTT------------------------------------------------------------------GATCGGATTACCGTGAGGTTTGTTTTG------ATAGTTTTATTG---GTGGTTCCCATAGTTTTA---AATTTTAGCGAGATTTATATGGAG------------------CACTACAATAATTTTAAATTTATTTTACTGACTATTATATTCATAGTTTCTATG------------------------------TTATTTTTAAGATTTAGA------TTTTCT------------------------------------------TTCTTGAATTTAGTGCTAGGATGAGACATATTGGGGATTTTTTCTATTTTTTTGATCATATTTTATCCTAACAAAATTACTATATATAATAGGCTTATAACCATGTTTTTTAATCGTTTGGGGGACATT---------------------------------------------------------------------------------------------------------------------------TTTATAATC------------------CTA---------TCTTTT---------------------------------TGTGTTTTTTTAAACTTT------TATTCAGAATTCATGAATTTAGGAAAACAGACTACTATTCTC------------------------------------------------------------------------------------------------------------------------TTTCTAGCCTTA---------------------------------------------TTGATGATA---------------------------------------------------------------------------TGTTCCTTTACTAAAAGAGCGCAGTTTCCTGTTTCTTCTTGGCTTCCAGCTGCTATATCAGCCCCTACTCCAATTTCGGCAATGGTTCATTCTTCTACTTTAGTTACAGCAGGGGTATTTTTAACTATGAGA---------TTTTTGGAATTTTTTGGTTCATGCAGC---CTACTTTCTGTG---------TTATTTTTT------------------TTTAGAATTATTTCCTTT------------------TTAATTGGAGGAGTTTTAGCTTGCTTGGAATTAGATTTCAAGAAA---------GTTATTGCTTTTTCTACTATAAGACAAATTAGCTTAATTTTAATCCTTTGT---AGATTT---TTTTTGGTTAAAGTAGCTATAATGCATATAATTTTTCATGCTTTATTTAAATCCCTCCTATTTTGTGGGGCTGGCTTTTTTTTCCTTATATTGGGAAGTGCCCAA------------------AGTAAA---------TCTTTTTTCAACAGGCATAGGGTGGGTTATTCTAGGCTTTCTCTCTTTTTCATTAGTATT------------TTTAGAATAAGGGGGTTGACTTTTTCGTCATCTTTTTTTAGCAAAGACTTAGTGTTAGAG------TTG---GCAATGAGAGAAGCC------------AACATTTATTAT------------------ATAGTCACCTTGATT------TTAGGAAGATTGGCTACG---------ATT---ATTTATAGAAGAGTTTTAATA------------------AATTCTTGCTACAGA------------------------TGAACTACTATTTTT---AAAAGAATTATCTCTAAAAACACCAGGAATGCT---TTCATC------------------AGT---------------TTATTCTTTTTTCTAAACCTGCTATTTGCCGTTGTTACATTG------CGTATC---------------------------TTTCCTTTGGAT------------------------AGGTTTTTAATAATTAAATCAGAATATTCCTTTTTAATGTTAGCT---------TTAATTTTGACTCCTATTGCT---------------------ACAATTAGGAAGATTGAATCTACAAAAAGA------------TTTTATTTTATA---------------------------------------TCGTTAGAAATTGGT---------TTTCAG---------------AAGTTTTTTACT---TACAGGGCACTTTCCTCCTATATGACAGGA------------TCATTCTCT------------------------AATTTCGTCAAATCTTTAAGTTTTACAGACATG---------------TTAAGCTTC---------------------AAACCTTCCATGGTC---------------------------------------GGGTGTTCTAAAATAATAGCCTTGGATAAGAGTCAATCTCACTCGATTTATCTTTTGTGATTATTCTTTTTTATTGGTTTATTGTCT---------------------------------------------------------
>Panonychus_ulmi
------------------------------------------------------------------------------------------------------------ATTTATCTGGTTATAATATTAAATTCTTTTTTTTTTTTTCTAATTTTATTTATATTATTA---------------TTATTGTTT------TTTTTCTATATGAATAATATTATTATTATTTTAAATTTTAATGAAATATATTTATATAGAAATATTAATTTTGTTTTTTTAATT---------GATTTTTATTGTTTAATATTTATATTA------ACAGTATTAGTA---GTAGTGTTCAATGTATTA---AATTTTATAAATATTTATATAAAAAAA---------------AATTATAATTTTTACATTTTTTTTCTTTTTACATTTTTATTTATTATATCTATA------------------------------ATTATATTAATTTTATCA------ATAAAT------------------------------------------ATTTTAGTAATAATTTTTGGTTGAGAATTATTAGGATTAAGATCTTTTTTTTTAATTTTTTTTTATAATAATAATGACAGATGGAAGAGTGCTATTAAAACATTTTTAAATAATAAATTTGGGGATTGT---------------------------------------------------------------------------------------------------------------------------ATAATTATT------------------ATT------TCTATATTA---------------------------------AATTTTATATTAATA------AATAATTTTATAGAA------------------------------------------------------------------------------------------------------------------------------------------------------ATTAATTGATTA---------------------------------------------TTTTTTTTT---------------------------------------------------------------------------TCATTAATAACAAAAAGAGCTCAATATCCCTTTATAGCGTGGCTCCCTATAGCAATATCTGCTCCTACTCCTATTTCTGCAATAGTTCATAGATCAACTTTAGTAACAGCAGGATTGTATATTTTATTTCGT---------TATTTTAATTTTTTTTTTTTTTTTTTT---AATTCTTTTTTT---------TTTTTAAAT------------------TTTTGTTTAATGTCTATA------------------TTTTTTAGAAGCTTAAAAGCAATAGTTGAAAAAGACATCAAAAAA---------ATAATTGCCTTATCTACTCTTAGACAAATTGGTTTAATAATATTTATAATT---TTATTA---AATATAAAATTTTTAACGTTTTTTTATTTATGTAATCACGCTTTTTTTAAATCTTTAATATTTATTAATATAGGTATAAAAATAATAAAAAATTTTTCTAACCAATTC---------------------------AATTTTAACATAAATAATTTAAATTTAGATTTAATTTATAATATTTCTTTTATAATTTCTTGT------------TTTAACTTAATAAATATTGCATTTTTTTCTTCTTTTTTTATTAAAGAAATAATAGTTAAT------ATAATAAATTTTAATATAAAT------------AATATATATATA------------------TATATTTTTTTTTTT------ATATCTAGTTTTTTTACA---------ATA---CAATATGCTTTAAAATTAATTTTATATGGATATAAATTAAATTTTAAAATTAAA------------------------------------------TTTTATATTAATTTTTTTGTAAAAAAATCAAATTTTTCTTTT------------------------------------TTATTAATAAATTTAATTTCTTTATTTTATATAAAAATAATA------------------------------------------------------------------TATAATTTTTTTCTTTTTGAGATTAAACATTCTTTAATTATTATTAATATTTATTTATTTATACTAATAATAAATTTTTATTTTTTAAATTTTTCTAATAAATTTATTTCAATATTAATATATTTAAATATTATAATTTATATTAAACCTATATATTTTATAAAGATAGATATTTTAATGATTGAAATATGAATAGAAAATTTAACTTTAAAT---------TTCTTTTCAAAATTAAAATCA---------TTT------------------------------------------------------------------------------------------------------------------------------------------------------------------------------------------------------------------------AACTTTTTTAATATTAATTTTAAAACTTTACTTATTATAATATTATATATTATACTTATT------------------------------------------------------------------------------
>Ornithodoros_brasiliensis
------------------------------------------------------------------------------------------ATATTTTTTAAGTGAGGTATATATTTGATG---GTGGTAAGTTTGTTTATATTCTTTTCTGGGATTTTGTATTTATATAATATA------AAGATTTTATTGATTGAATATTTT---ATTTATGTATTTGGA---------AATTTTGAAATTAAGTTTTAT---------------------TTTCTGTTT---------GATTGAATAAGTTTAATGTTTGTAAGT------GTTGTTATATTT---ATTTCTAGAATGGTAATT---TTTTATAGTAATGATTATATAAAATTT---------------GAAAAGTTTAAAGTTTGATTTTGTTATGGTGTTTTGTTGTTTGTGGGTTCAATA------------------------------GTTCTTTTAATTGTAAGA------CCAAAT------------------------------------------TTATTTATAATTTTACTGGGGTGGGATGGTTTAGGATTGGTTTCTTATTGTCTTGTAATTTATTATCAGAATTATAAGTCAGATAGAGCTGGGATAATTACTGTTTTAAGAAACCGAATTGGTGATGTA---------------------------------------------------------------------------------------------------------------------------ATGATTTTA------------------TTA------TCTATAGTA------------------------------------ATGTTGATAAATTTTGGAAGTTTGGAT---------TTTCTTATT---------TTAAAA---AAAGTTTTTTTT------------------------------------------------------------------------------------------------------------GTAACAGGTTTA---------ATA---------------------------------ATGATTGTG---------------------------------------------------------------------------GCTGGTATAACAAAAAGAGCTCAAATTCCTTTTTCTGCTTGGTTACCAGCAGCTATAGCTGCTCCAACTCCTGTGTCGTCGTTAGTTCATTCTTCGACGTTAGTGACTGCTGGCGTATATTTGTTAATTCGC---------CTGAATTTGTTATTTCAAATTGATGTT---ATATCAAGGTTT---------TTATTGTAT------------------TTTGCATTGTTGACAATA------------------TTAATGTCAGGTTTAGGTGCTATTATAGAAATAGATTTAAAGAAA---------ATTATTGCTTTATCTACTTTAAGTCAATTAGGATTAATGATATTAATTTTA---TCGGTT---GGGGCAGTTGATTTGTCTTTTTTTCACTTACTTAGACATGCGATTTTTAAAGCCATGTTGTTTTTATGTGCTGGATTTATAATTCATGGAAGTTTAGGACATCAGGAT---------------ATTCGT---------TTTATAGGAATTTTTTATATAATAAATCCTATGATTGGTGTAGCTTTTAGTTTGGCGAAT------------ATATCTTTGTTTGGAATTCCTTTTTTAAGAGGATTTTATTCTAAGGATATAATTTTAGAA------TGAATTTATATGATAGAAATT------------TCTACTTTTGAA------------------ATTTTTCTAACAATT------ATTGCTACAATATGTACG---------TGT---ATTTATTCTTTGCGAGTAATATATTACTCTATGTGAAAGGGT---------GGG------------------------ATTAGGATAGTTGAT---------TTTTCATAT---CATTGGTCATTTTGAATGGAAATT------------CCT---ATT---------------GTTTTAATAGGTATTAGCGTAATTTTATTTGGTTGTATAATA---------------------------------------AGATGACTTTTATTTCCTAATTACGAG---TTTAATTTAACAATGTTGGATATAAAGTTAGTT---AATATTTTTATCATTATTTTTAGTTGTTGGGTTTATTAT---------------------------------------------------ATTTTTTATTTTGGGAAG---GTGGGA------TTAATGAACTTTAGATTTTTTAATACTTTT---TTA---GGTAGTATATGA---------TTTATA---------------TCTTTTTTTTCT---------AGTGGTTTGCTAATAAATAAGATGATTTATGGAATTAAT---TTT---------------------------------------CATAAT---TTTGATAAT---------------AGATGATTTGAAGAAGTCGGATCTCAAGGTGTTTAT---AAACTTAATGTCAAGTTGAGTAGCTTTATT------AGATGGATACAAAGGAGAGAATTG------AAAAAT---TTGTGTTTTTTTGTTATTATTGTAATATTGGTATTT------------------------------------------------------------------------------
>Ornithoctonus_huwena
---------------------------------------------------------------------------ATCCTTACTTTTATACAACAAATATTTATAACATCAATCATCATA---------------------ATAATTATAGGAACACTCCTTATATTTTATGAT------ATTATAATTCAAATTAACTTTCCG---ATTCAAATATTTTCA---------TCATATGAATTATCAATCGGA---------------------TTTATTTTA---------GACTGAATATCCTTTCTATTTTCAGCA------ACCGTCCTTTTT---ATTTCGTCAATAATCATT---ATATTTAGAAAATCTTACATTAGA------------------AACAAAGATCACAAACGTTTCTCCATTATTCTAATTCTATTTATCCTATCCATA------------------------------GTAATTCTAATTTTCAGA------AACAAT------------------------------------------ATTTTCTTTATTATATTAGGATGAGATGGCTTAGGAATATCGTCATATATCTTAGTAATTTTTTATATAAATAGAAAAGCTAAAGAATCAGGAGCAATTACAATTTTATCTAATCGCATCGGAGATATC---------------------------------------------------------------------------------------------------------------------------CTTATTATT------------------TTC------GCAATCGGA------------------------------------ATTTCCCTTTCAAACAATATTCTAGATATACAT---------------------TTATCTAAAGAGTTTTCAATA------------------------------------------------------------------------------------------------------------ATTACCATCATC---------CTA---------------------------------TTAACCATT---------------------------------------------------------------------------GCAGCAATAACTAAAAGAGCCCAACTTCCATTTAGAGCATGACTACCAGCAGCTATGGCCGCACCAACTCCTATCTCCGCTCTAGTTCACTCATCAACCCTAGTTACCGCCGGAACATTTTTATTAATCCGG---------ATCCTTCCGTATCCTTTTCCTCCTTCA---AACTCA---ATT---------ATTCTCATT------------------ATTGCCTCTTTAACTATA------------------CTATTTTCAGGAATTTCAGCCAACTGAGAACAAGACTTCAAAAAA---------ATTATTGCTTTAAGAACTCTTAGTCAAATAGCTATAATTATATTTGCTATT---TCAATC---AATCTTCCATTACTAGCATTTTTTCATCTAATTACCCACGCCTTATTCAAAAGCACAATATTCTTATGCGCAGGGACCTTAATCCATTCA---TCATCATATCAAGAT---------------ATTCGG---------TCCCAAGGTTTTAATTCAAATTGATCTCCATCACTAATTACAAGATTTAATATTACTAAT------------ATATCCTTAATAGGAATACCATTTTTATCAGGATTTTACTCCAAAGACACAATTCTAGAA------ATACTTCTAGCAAACAACATA------------AACACATTTATC------------------TTAATTTCCTCAATC------TTTTCCATTGGATTAACT---------GCA---TCTTATTCTATACGTCTTCTTTCTTTTTCAACAAATTTTACATCAAAATCTTCA------------------------AAAGAC------------------AGAACCTTT---TCATTTGACTACTTCATCATATTT------------CCA---ATT---------------ATTCTAATAATTCCATTATCAATTATTTTGGGCTCCACACTA---------------------------------------TCATGAATAATTTTTCATTCTCAATTTCTTTCCATTCCAAACCATTTT------AAAATTCTA---ATTCCCATAATTATTATCTTAGGTATACTATTAGGAATG---------------------------------------------------TTATTATCCTTCAAAAGTAAACTTTATTTTAAGACAGGAGAA------------------------ATTTCATCCTCCCTATGA---------TTCCTA---------------AACTTTTTATCT---------TCATATCCAACAATTTCTATC---TCCCATCTAGGACAAAACAGC---------------------------------------TCAACC---TTAGATAAA---------------TCATGAATCGAATTATCATCCGCAAAAGGATCTTCT---CTTATTCTCAACAAA------------------------TTATCTAAATCACCAGACTTTTTATTATACTTCTCACTATGCTCCTTAATCATAATAATTTTTATCCCAACCCTGCTCATCTCA------------------------------------------------------------------
>Oribatula_tibialis
------------------------------------------------------------------------------------------------ATTTATTTTTCTTTGTTTTTTCTT---TTTTTTTATTTGGTTCTTTCTTTCCTTTTTTTTTGCTCTTTGTCCGGTAGC---------TCATTTTTATTAGATTTTTTT---GTTTGTTCTGTAGGA---------GGGGTTGATTTGTCTTTGGGT---------------------TTTGTGTTT---------GACTATGTATCTCTTGGATTTTTTGGG------AGGGTGTCTTTT---ATTTCGGGGTTGGTTTTT---CTTTATTCTATTTTTTATATGGGGGGG---------------ACTGTTGATTTGCGTCGTTTTTACTGGTTAGTTTTTGGTTTTGTTTCTTCTATG------------------------------TTTTTATTAGTATTTTCT------GGGAGA------------------------------------------TTTCTCATAACTATGGTGGGATGGGATGGGCTAGGACTTATTTCTTTTTGTCTCGTGATTTTTTATTCTAATCATTCAAGGCTAGAGTCTGGTTTGGTGACTGTCTTTAGTAATCGGGTAGGAGACGTC---------------------------------------------------------------------------------------------------------------------------TTTTTTCTA------------------GGG------GCTTTTTTG------------------------------------TTTTACTTTGTTGGGGGAGTTTTTAATTTTAATGTCGGTTCTAGA------------------TTAGATTGTATT------------------------------------------------------------------------------------------------------------TTTTTCTTTTGC---------TTT---------------------------------ATGTTTCTT---------------------------------------------------------------------------GGCGCCATTACGAAGAGGGCTCAGCTTCCTTTCTCTGCTTGGCTACCTGCAGCGATGGCAGCTCCTACTCCTGTTTCGTCGTTAGTTCATTCTTCTACATTGGTGACGGCGGGAGTTTACGTGTTGCTGCGT---------TTTTTTTATGTTTTTTTGAAATTTAAT---TTTGTTTCT------------TTGAAGTTG------------------TTTTTTATTTCAACTATG------------------GTGTTGGCTGGAATTTGTGCTAATCTTGAGAAGGACTTTAAAAAA---------ATTGTTGCGATGTCTACCCTTAGCCAACTTGGTTTAATGTTGTTTATTCTT---TCTGTT---GGGTTGTGAATTTTGTCCTTTTTGCATATGGTTATTCATGCTTTTTTTAAGAGTATGCTTTTCTTGAGGACGGGTTCTTTGATGAGGCATTTTGGGGGAAATCAGGAG---------------TCTCGT---------ATTTACGGGGGTAATTTATTT---TCTTTTAGTGCATTGCTTTTTTTCGTGGTTAGGGGA------------GTTTGTCTGATGGGATTTCCCTTTTATATTGGGTTTTATTCTAAGGATTTTATTATTTTA------AGTAGTTCTTTTTCGGTG---------------GGGGTTGGAATT------------------TATTTTCTTTTTTTG------GTTGGTTGTATTTTGACT---------ATT---TTCTATAGGTTTCGTTTAATTTCTGGGGCGTTCGCGGGAATTTTTATGGCTTAT------------------------TCTTAT------------------TTTTCTTTT---GAGGAGAGGATGATTTTTATCGTT------------TCT---GTT---------------TTCTTTTTGTTTTTGAAAGGTTGGCTGTTGGGAGGGTGTTTT---------------------------------------TATTGGGTTTTTCTTTTTGATAGAGTTATTTTTTTTGAGGGTTTT---------GACGTTTTGGTGGGCCTTCTCTTGATAGTTTTTGGTTGATTTTTTTATAAG------------------------------------------------------------------------------------TGATTCTTGATTGGG---TATCGTTTTTCTTTGTACTTTTTTTTTATTGGT---------TTTAAT---------------CGTTGGTTTAGA---------------------------------GGAGGTGGAAGCTCTTATAGG---TTAGGGGGGATGGGATTT------------------TATAAA---TGAGATTTT---------------GGTTGGTTGGAATTGAGAGGGGGACAAGGAGTTTAT---GAATCTTTGGAACGGGGGGTTTTATCTATGGCTTTTTTTAAGGTGATTGGGCTGGGT---------TTGCTTTTACTTTTTGTT---TGTTTGTCTTTTGTTTTATTTTTT------------------------------------------------------------------------------
>Oppia_africana
------------------------------------------------------------------------------------------------ATGTTTCTTTCTTTTATATTCTTA---TTA---------------------------------------TTCGGTGGG---------GGGTATTTATGAAGGTTTTCT---TTGTTTCAGGTTGGT---------GGTGTAGTTTTTAGTTTGGAT---------------------TTAATTTTG---------GATTTCGTGTCATTGGGATTTTTCTTG------TGTGTCGCTTTG---ATTTCAGGTTTGGTTTTT---ATATACAGTTATTTTTATATAGAAGGC---------------GGGAGAGAGGGTCGACGTTTTGGTAGTTTAGTGTTTTTGTTTGTCCTTTCTATA------------------------------TTTTTCCTTGTTTTTTCT------GGTAAT------------------------------------------TTTTTTATGACTTTAGTTGGCTGGGATGGGTTAGGTTTGGTTTCTTTTTGTTTGGTAATTTTTTACAGTAACAACATAGTATTGGAGTCAGGATTGGTTACGGTTTTTAGGAATCGGATCGGTGACGTA---------------------------------------------------------------------------------------------------------------------------TTTTTTTTG------------------TTT------TGTTTTTCT------------------------------------TTATTTTTTATTTATGGGTTTTATGGATATTCTAGTGTGGATTGG------------------AAGTGGAATTGT------------------------------------------------------------------------------------------------------------CTTTTTTCTTTA---------TTT---------------------------------GTTTTTTTG---------------------------------------------------------------------------GGGGCGATTACGAAAAGGGCACAGGTGCCCTTTTCGGCGTGGCTTCCGGCTGCTATAGCAGCTCCAACTCCCGTTTCTTCTTTAGTGCATTCTTCTACTTTGGTAACGGCGGGTCTGTACGTTATTATTCGT---------TTTAACTATCTTTTTAGTTTTTTTCAC---ATGGGTTTT------------TTTTATCTT------------------TTTTGTTTGTTTACTTTG------------------TTGATGGCGGGGCTAGGAGCTGTTATGGAGACAGATTTAAAAAAG---------GTGGTGGCTATGTCTACTTTGAGTCAATTGGGGTTGATTCTTTACGTAATT---AGAGTT---GGGCAGTGAGTGTTGGCCCTACTTCATATGATAATTCATGCTTTTTTTAAAAGGATGTTGTTTTTAGCCACTGGGTGTTTAATATCTCAGAGGGCTGGAGGGCAGGAT---------------TCTCGG---------TTTTTCGGAAGGAGGATATAT---AGATTGGCATCATTTTTTTGTTTTTTGATCAGGGTT------------TTGTGTCTGTCTGGTTTTCCTTTTTTTATTGGTTTTTACTCTAAGGATGTCATTATCAGG------ACTAGCCTTTTAGTTAGG---------------GGTTTTGCAGAA------------------TATTGATTATTTTTG------TTAGGTTGTGGTTTAACT---------GTT---GCTTATAGGTTCCGGCTAATCTATAGGGCTTTCTTTTCTTTTATAAAGGTGTAT------------------------TCTTAT------------------TTGATGTTT---TCTGAAAATCTTTTATTTGTAGGG------------TTT---ATT---------------TCTATTTTAAGTTTGGTTTGCTGAACAGGAGGGGGCTTATTT---------------------------------------TATTGATTTTTTTTGGTTGAGTATACTTTTTTTTTTAGGTATTGT---------GACTATCTAATGGGGATTGCGTTACTATTTGGGGGAATTCTTTTATTTATA------------------------------------------------------------------------------------ACTCTAAGAATGAAA---GGATTTTTATTTTACGTATTTTCTACTATAACT---------TTTCTT---------------AAGTGAGGGGGT---------------------------------GGCCCTGCCAATTCTTATTTG---TTTTGTTGGTTGCCATTT------------------TTTCGT---ATGGATTCT---------------AGATGAGTGGAAATAGTTGGTGGACAGGGAGTTTTC---GGTATTTTAAGTTCTTTAAATAAGTTTTTTTTGTTAATTGTTAAGTTGAGTCTTGGAATCCTATTGATTTTATTGTTGTTTGTCTTTTATTGTCTT---------------------------------------------------------------------------------------------
>Opilio_parietinus
------------------------------------------------------------------------------------GTGTCTCTTTTTATAGTCTGAGCTTTTTTCCTAATA---ATCTTTTTTTTTTTTTTTTTTTTTTTTGGTTTATATTTATTATTATTTAAT------AAAATTTATTTGTATGAATACGAG---CTTTTTAGTAGA------------GTTGGTAGAGGGGGTTTTCTT---------------------TTAGTTTTG---------GATTGATTAGGGGTAGTCTTTTTTTCT------TTTGTTTTATTA---ATTTCTTCCTCCGTTTTT---GTCTACAGAAATTGTTATATAAGAGAA---------------GATAGGAGTAAACTTCGGTTTATTTTTTTAGTTCTTTTATTTATTTTTTCAATA------------------------------GGGTTATTAGTATTAAGC------CCAAAT------------------------------------------TTAATAAGTTTACTGTTGGGGTGAGATGGGTTAGGGCTAATTTCTTATGGGTTAGTAATTTACTATCAAAATACTCGTTCTTTTAATGCGGGTATAATTACTGTGTTAAGAAATCGAGTAGGGGATGTT---------------------------------------------------------------------------------------------------------------------------GGTATTTTA------------------TTA------GGAATTGTA------------------------------------GGGTTAGTAAATCTTGGGGGATGAACTTTTATTTTTTTGGACCATTTTTTT---GAAAATACTATTTTATTTAAT------------------------------------------------------------------------------------------------------------AGGTTATTTTGT---------TGT---------------------------------ATTATTTTA---------------------------------------------------------------------------GCAGCTATAACTAAAAGTGCCCAGCTTCCTTTTTCTTCTTGGTTACCTGCCGCGATGGCAGCTCCTACTCCTGTTTCTTCTTTAGTTCATTCTTCAACTTTAGTTACAGCGGGGGTTTTTTTACTTATTCGT---------TTTCATGATATTTTTATTAATATTAAT---TTTATAAATTGG---------TTAATATAT------------------ATTTCTTTATTGACTTTA------------------GTTATATCTGGGGTTGGAGCATGTTTAGAAATAGATTTTAAAAAA---------GTTATTGCTCTTTCTACATTAAGTCAATTGGCATTAATAATATTTAGTCTT---TCTATT---GGGATGTGAGAAGTAGCTTACTTTCATATATTAACCCATGCTATTTTTAAGGCTTTATTATTTTTATGCGCGGGTTCTTTAATTCATTCTGTAGGGGGTATCCAGGAT---------------ATTCGG---------GTGTTGGGTGGTGTTATTAATTTTTCTCCTATATTGGGTTATGGGATATTAGTAAGATTT------------TTAAGATTAGGGGGGATTCCTTTCAGTTGCGGGTTTTATTTAAAAGATATGGTAATTGAA------ATATATTTAATGGGGGATAAA------------ATTTTTTTTTTT------------------TTCCTCTTTTTTTTT------CTAGGAATTTTTTCTACC---------CTT---ATTTATATTTATCGTTTAATTTATAATCTTTTATTAAAGGCTTATGGTGGGGGA------------------------ATAATT------------------TTTAATTAT---TCTGAAAATATTTTTATAAATATT------------TCT---GTA---------------TTTATATTGGGGGTGTTTGGAATTTTTTTTGGAAGAGCTATA---------------------------------------AGTTGGTTATTATTTGATTATAGAAATTTAATTTTACTAAGAAGTTTTATA---AAATTAATA---ACTTTAGCCGGGGTTATTTTTTTATTATGGTTTTTATTAAAT---------------------------------------------------AATTTTTTTGTACAAAATTTAGTA------ATATTTTTAAAAATAAATATTATCTTTATA---TTTTTTTCCACGATATGA---------TTTCTA---------------AGAAATTTGAGT---------TCAATGGTATTTTCGTGGTTATACTGTTATTTAGGTTTTTTAATA---------------------------------------GTAGCT---GGAGAAGTT---------------GGTTGAGGGGAAATGTTAGGGGGTAAAGGGTTTTCT---AAATTAAGAATTTATTTAGGGGGCTTGAGC------CAAAAAATACAATATAATTTTTTATCTTTCCAA---GTGGTGCTATTTTTTCTAATCTTTTTATATTTTTTAATTCTT---------------------------------------------------------------------------
>Oligonychus_shinkajii
------------------------------------------------------------------------------------------------------------ATTATTTTTATTAATATATTTAAAATTTTTTTGATAACGTCTTTAATTATATCTTTAATA---------------ATGATTAATAATACTTTTTTAATAAATTTTCAAATATTAATTATTTTAAAC------GAAATATTTTTAAACCTTTATAAAAATTTTATATTAGTGTTA---------GACATATATTCATTTTCTTTTTTCTTT------ATTGTATCAATT---GTTGTTTTTAATGTATTA---AGATTCATAAATATTTATATAAATTCT---------------AACAAAAATATAAAAGTTTTTTTTTTTATAACAAAAATTTTTATTATTTCTATA------------------------------TTTTTACTTGTATTTTCA------TTTAAT------------------------------------------TTATGAACAATAATTTTAGGTTGGGAAGGTTTAGGAATAAGATCTTTTTTTTTAATTTTTTATTACAACAATTTTGAGAGATGAAAAAGAGCAATTAAAACATTTATTAATAATAAAATAGGGGATTGT---------------------------------------------------------------------------------------------------------------------------TTAATTTTA------------------ATA------TCTATAATT------------------------------------TACTCAACTATAAATTTAAATTCATTTAAAATA------------------------------------------------------------------------------------------------------------------------------------------------------GTTACATTAATA---------------------------------------------TTCTTAATT---------------------------------------------------------------------------TCAATAATAACAAAAAGTGCACAATATCCATTTATATCATGGTTACCTATAGCTATAGCCGCCCCCACTCCAATTTCAGCAATAGTTCATAGTTCAACTCTTGTAACAGCAGGGTTATTTATTATATTTCGT---------TTAATTAATAATTTTTTTACAAAAACA---AATTCAAATCTA---------ATTGTCAAT------------------TTATGCTTATTATCAATA------------------TTTGTTAGAGGTATAAAAGCTGTAAGAGAAAAAGATATAAAGAAA---------ATAATTGCTTTATCAACATTAAGACAAATTGGATTAATTTTTTTTTTTTTA---ATTAAT---AACATAAAAATTATTGCATTTATTTATATATGTAATCATGCTTTATTTAAATCTCTAATTTTTATTAATATAGGTTTTATAATGATAAATAACTTTTCAAATCAATTG---------------------------AAATTCAATATATTTAATAAAAATATGTGTTCAATCTTTATTTTATCATATAAAATTTCTTGT------------TTAAACTTAATAAATTTGTCTTTTTTTTCATCTTTTTTTATTAAAGAAAAAATATTAATA------AATTTAAGATCAAATTTTTTT------------AGTATAATAAAA------------------TTCATCATTTTTTTA------GTAAGAAGCTTCTTTACT---------ATA---AACTATAGAATTAAAATAATATTCTTTTTTAATAGAAAAAACTTTAAAATTAAA------------------------------------------AGAAATAATGAATTTAAAACAAAAAATTATTATAAATCACTT------------------------------------TTTTTAATAAATATCTTTTCAATTTGTTATAGAAGATTCATA------------------------------------------------------------------ATAGAAATAATTTTATTTGTTGATATAATAAATCTATTAATTATAATATTTTATTTAATTTCAATAACAATAAATTACAAAATTTATTCAATAAGTTTTAGTTTTATTAATTCTTTAGCTTATACAGAATTTAGTATATATATTTATCCTTTTAAAATAATAAAATATAGTTTAGATATTAATGAGTTATGGATAGAAAAGATTTCTCTAAAC---------TTTTATTTTTTAATAAAAAATAAAATTATTTTT------------------------------------------------------------------------------------------------------------------------------------------------------------------------------------------------------------------------AAAACTTTCAACATAAATTTTAATTTAATTATAATATTATTAATTATTTTAATATTTATT------------------------------------------------------------------------------
>Oligolophus_tienmushanensis
------------------------------------------------------------------------------------GTGTCTATTTTTTTGATACTAGCTAGTTTTCTGATT---AATTTTTTTTTTTTTTTTTTTTTTTGGGCTTTGTATTTATTATTATTTAAT------AAGATTTATTTATACGAATATGAA---CTTTTTTCTCAT------------GTTAGAAGAGGGGGTTTTATT---------------------TTATTATTA---------GATTGGTTAGGGGTAATATTTTTTTCT------ATTGTTTTATTA---ATTTCAAGTTTAGTATTT---ATTTATAGAAATTCTTATATAAGAGGG---------------GATTTATATAGGGTACGATTTTCTAGTTTAGTAATTATATTTATTTTATCAATA------------------------------GGATTACTAGTGTTAAGT------CCTAAT------------------------------------------TTAATAAGTTTATTATTAGGGTGAGATGGGTTAGGTTTAATTTCATATGCTCTAGTAATTTATTATCAGAATGTACGTTCTTTTAATGCAGGGATATTAACAGTATTAAGAAATCGTTTAGGGGATATT---------------------------------------------------------------------------------------------------------------------------GGTATTTTA------------------TTA------GGTATTGTT------------------------------------GCTTTAGTAAATTTAGGGTCATGAAATTTTATTTTTTTAGATATTATAAAT---TTTAATTATTTATTAGTA---------------------------------------------------------------------------------------------------------------TGATTATTATGC---------TGC---------------------------------GTAGTTTTT---------------------------------------------------------------------------GCTGCTATGACTAAGAGCGCTCAGATTCCTTTTTCTGCTTGACTCCCTGCAGCAATAGCTGCCCCCACCCCTGTTTCATCATTAGTGCATTCTTCTACCTTAGTAACAGCAGGGGTTTTTTTGTTAATTCGT---------TTTCACGATTTTTTTTTACATTTTTTT---TTTAGCCAATGA---------ATATTATTA------------------GTTTCTTTATTAACTTTA------------------TTAATATCTGGGGTAGGGGCATGTTTAGAAATGGATTTTAAAAAA---------GTAATTGCTCTTTCTACTTTAAGTCAGTTAGCTTTAATAATGTTTAGCCTT---TCTATT---GGGTTATGGGAATTAGCTTATTTTCATATATTAACTCATGCTATTTTTAAAGCTCTTTTATTTTTATGTGCAGGTTCTTTAATCCATTCAATAGGGGGTTTACAAGAT---------------ATTCGT---------ATTTTGGGGGGTGTATTAAGATTTTCTCCTAGTCTAGGTTATGGGATATTATTAAGATTT------------TTAAGTTTAGCAGGAGTTCCTTTTAGTTGTGGATTTTACTCTAAGGATTTAATTATTGAA------ATTTTTTTAATAATAGATAAA------------AATTTAATTTAT------------------TTTATTTTATTTTTT------TTAGGTGTTTTTTGTACT---------CTT---ATTTATAGTTTTCGTTTGGTGTATATACTTTTAATTAAGGGTTATGGGGGGTTT------------------------AGTTAT------------------TATATATAT---CATGAAGATTTATTTATAAATTTT------------TCT---ATT---------------ATTTTATTAGCTATATGAGGGGTATTTTTTGGGGGAATAATA---------------------------------------AGTTGGTTATTATTTGATTATAGAAATTTAATTATATTATTATTTTTTTTA---AAGTTATTT---ACTTTTAGAGGTTTATGTTTAATTTTTTGAATATTATTAGTTTTT---------------------TTAGTCCCT---------------TTAAAATTTTTTGTAAGC---------------------TTAAGGTTAAATTTTGTTTATTTT---TATTTTGTGTTAATGTGG---------TATCTA---------------AGCTTAATTAGA---------TCTTTTATTTTTTCTAATTTATATCGTTACTTAGGTTTAAAAATG---------------------------------------TTTAAG---GGAGATATA---------------GGCTGGGGAGAAGTATTAGGAGGGGTAGGTTTATCT---AGATTTTTTTTAAACCTAAAATTTATT---------CAAGATATACAGTATAATTTATTAACATCTCAGTTTATTATTATTTTATTTTTATTTTCATTAATATTTTTAATT------------------------------------------------------------------------------
>Nymphon_gracile
------------------------------------------------------------------------------------ATATTTATTTTTATATTTTTTTCTTTTTTTTTATTT---TTTAATAGGATTATTACAGTAATTATATTTATTTATTTTTTAAAGTTTGAT------ATTAGTGTTATTTTTGATATTGAT---ATTTTGTTTATAAAT---------AATGTTAATCCTACTTTTGGT---------------------ATTTTAATT---------GATGTTTATTCCTTATTTTTTTTGTGC------TTTAGTAAGTTTTATTTTTTTCATTCTGTTTTT---TTATTTAGGGTTGTTTATATAGGGGGG---------------GTTAATTATTTATTTTGTTTTTTTTTTTTATTATCGATATTTGTTTTTTCAATA------------------------------TTTATATTAATTTATAGT------TCTAAT------------------------------------------TTAATTACTTCTTTATTAGGTTGGGATGGATTAGGTTTTGTTTCTTATTTATTAGTAGTTTATTACCCTAATAAATCTTCTTTATCTGGTGGAGTATTAACTTTAATAACTAATCGTTTAGGTGATAGT---------------------------------------------------------------------------------------------------------------------------TTTATATTA------------------TTG------TCTGTTTCT------------------------------------TTTTTAATAGTGTTTAATATATGAGAGGAGTTA------------------------------GAGGGTTCTATT------------------------------------------------------------------------------------------------------------AGAATATTTTTA---------------------------------------------TTAGTATTA---------------------------------------------------------------------------GCTGCTATGACTAAGAGTGCTCAATCTCCTTTTTCTGCTTGATTACCTGCTGCTATAGCAGCTCCAACTCCTGTATCTTCTATAGTTCATTCTTCTACTTTAGTAACTGCTGGGGTTTATGTTTTATGTCGT---------TTTTTTTCTTTATTA---CCTTTATTT---ATTTCTGATTTT---------TCGTTATTT------------------TGTTCTATTTTAACTATA------------------TTCTTAGCTAGAGTATGTGCTTCTTATGAAAATGATTCAAAGAAA---------ATCATTGCTTCGTCTACTTTAAGACAGTGGGGTGTAATAATATTTTCTATA---AGGTTA---GGTTTGAAGTTTTTAGCTTTTTTTCATTTAATTATTCATGCTTTTTTTAAAGCTTTAATATTTTTATCTGGGGGAAGTTTAATACATGGATTTTCTGGAAGTCAGGAT---------------ATTCGT---------TTTATAGGTTCTTTAGGTGTTTTGAATCCTTATGTAATAAGTTGTTTAATATTTTCTTCA------------ATATGTTTGGGAGCTTTTCCTTTTTTAGCAAGTTTTTATTCTAAACATCTTATTTTAGAT------TCTTTTATTTTTATAGATTAT------------AATATGTTTATA------------------TTGTTAGTTTTATAT------ATTTCTAATAGTATAACT---------TTA---TTTTATAGGTTGCGTTTAGTTAAATTTTTGGGAAGTCGTTTTTTTAATTTTAAT------------------------AGTATT------------------GTTAGGTTA---AGGGAAGATTTTCATATTTTTATT------------TCT---TTA---------------CTATTATTATTAGTTTTAGCTATATTTAGTGGTTATTTTTTA---------------------------------------GTAATTTATTATTTTTCTTTTCCTGTTTATATTTTTAATATTGCTTTTGAA---AAGTTGATTATAAATATTATATTGCCTTTTTCTATTATTATTTCTTATTTA---------------------------------------------------CTTTTAAATTTTGTTTTTCCT------------TTTTTTAGTTTAAAATTTAATTTAGGTAATTGATTTTTTGGACATATATGA---------TTTATT---------------TCTTTTTTTTCT---------GGACAGTTTTTTTCTTATGTAATTTTTAATTTAAGAAATTTTTAT---------------------------------------ATTTTAAATTTGGAACAG---------------GGTTGAGGTGAATTTTATGGTCCTCGTGGAATAGGCTTATTTTTTTTATCTATAGGAAAATTCATAAATTTTAATTATTTTAAATTTATAGAATTTTATCATTTAAATTTTTTTTTTTGATTATTATTTATTCCTTTATTA---------------------------------------------------------------------------------------
>Nothopuga_sp.
------------------------------------------------------------------------------------ATTAGAATCTTTGTTTTTTGATTTTTGTGGTTGTTT---TTACTTTTTTTTTGAAGTTTCATTATAGGTTTAGTTTTTTTATTTTCAGAC------TATGGTATCATGGTGGAATATGTA---GTGGGCTCTTTTGGG---------GGAGGAGATATTAGTCTAATA---------------------TTTATTTTT---------GATTGGGTTTCTATATTGTTTCTATCT------TTTGTTATTGTC---ATTTCTTCTTTTGTTTTG---TTGTATAGAAAAGAGTATATGTTAGGG---------------GATAAATATGAAGAACGGTTTTGTCTTTTGGTTGTATTGTTTGTAATGTCTATG------------------------------AGTCTTTTGATTTTGAGT------CCTAGT------------------------------------------TTTGTGAGTCTTTTATTGGGTTGAGATGGTTTGGGGCTTGTCTCTTATTGTTTGGTTATTTATTATTATAATAATAAAAGATATAATGCGGGGATGATTACTATTATGATAAACCGTGTTGGGGATGTT---------------------------------------------------------------------------------------------------------------------------GCTATTTTG------------------ATT------GGTATTGTT------------------------------------TGATTTTTGAATTTTGGGGGTTGGGATTTATATAGCTGGAATATG---------ATTGGA---AGAGGT---TAT------------------------------------------------------------------------------------------------------------TGAATCGGGTTG---------TGT---------------------------------GTTGTTTTA---------------------------------------------------------------------------GCGGCAATGACTAAAAGAGCTCAGATTCCTTTTTCTGCCTGATTGCCTGCTGCAATGGCTGCTCCTACTCCTGTTTCTTCTTTGGTACATTCTTCAACTTTGGTTACTGCTGGTGTTTATTTATTGATTCGT---------TTTAATTCTTTGTTTGGTGATGATTAT---TTTTCTGGTGGT---------TTATTGTTG------------------GTTTCTTGTATAACTCTG------------------GTAATATCTGGTTTGGGGGCGAACTTTGAGTATGATTTAAAGAAA---------ATTGTAGCTTTATCCACCTTGAGACAGCTGGGCATGATAATGATGAGACTA---TCTATT---GGTGGGTGAAAGATGGCGTATTTTCATATATTGAGACATGCTATTTTTAAGTCTATACTATTTTTATGTTCTGGCTCTATTATTCATGGACTGGGAGGAATACAAGAT---------------ATTCGT---------TATATAGGATGTTTAATCAGAGTTAGACCTATAGTTGGGGTTAGTTTGAATGTGGCTAAC------------TTATCTTTGATAGGGTTTCCTTTTATGTCGGGGTTTTATTCTAAGGATTTAATTGTAGAA------ATGTTTGGTTTAGGGAGAATG------------AACTTGTTTATT------------------TATTTATTATTGGTA------ATATCTATTGGTTTGACT---------TCT---TGTTATAGTTTACGTTTATCTTATTATGTTATGTGGGGAGGAGCTTGGAAGTTT------------------------CCTATG------------------GGAAGTTTT---GGTGATTATAGAACTATAAGTTTT------------TCT---ATT---------------TTTTTCCTTAGTCTTGGGAGAGTTGTTGTAGGAAGTTTATTA---------------------------------------TCTTGATTACTTTTTGTAACTCCTGTTGTTATTGTTATATCTTTGTTTATA---AAATTGCTT---AGATTGTTTATGATAATTATTGGTGTATTGATTGGAATT---------------------------------------------------TTTATTTGATGTCTGAAGACAGGGTTT------AATAAATTATTGGGGCTAAAAGTAATTGAA---TTTCTTGGGGGGATATGG---------TATTTA---------------TCTTGGTTGTCT---------GGTAATCCCAATTTGTTATTT---TATAATTATAGTTTGAAATTT---------------------------------------GTTGAA---AGAGATTTA---------------ACTTGAGGTGAGATTTTTGGTGGTCAGGGTATTTAT---TTGTTTAGACGTTATTTTAGAAAAAGTATA------CAATGATTTCAAGACAACAGACTA------AAGTTATTTATATTTAGTTTTTTAATATGGTTGGTTATTTTATTTTAT---------------------------------------------------------------------------
>Nothoaspis_amazoniensis
------------------------------------------------------------------------------------------ATTTTTTTAAAATGGGGGATTTTAATATTA---ATTTTGAGATTAGCATTTTTTTTATTTTCAATTTTTGAGTTGATAAGTATA------AAAGTAATTTTGTTGGAATATTAT---ATTATAAGTTATGGA---------AATTTTGAAATTAAAATGTTT---------------------TTTTTATTT---------GATTGAATAAGAATAATTTTTTCAAGA------GTAGTATTGGTA---ATTTCTGGGAGAGTTATT---ATTTATAGAGCGGATTATATAATTGAT---------------GAAAAGTTTAAAACTTATTTTTTGTATGGAGTTTTATTATTTGTTGGATCAATA------------------------------ATTTTAATAATTTTGAGT------CCAAAT------------------------------------------TTAATTATAATTTTATTAGGATGGGATGGATTAGGGTTGGTGTCTTATTGTTTAGTTGTATTTTACCAAAATTATAAATCTGATGTTGCTGGGATAATCACTATTATAAGAAATCGTGTTGGGGATATT---------------------------------------------------------------------------------------------------------------------------ATGATTTTG------------------TTA------TCAATTGTT------------------------------------ATGTTGCTAAATTTTGGGGTTTTAGAT---------TTTATATTA---------TTTTCA---AGAATATTTTGA------------------------------------------------------------------------------------------------------------ATTTGTGGGTAC---------ATG---------------------------------TTAGTAATT---------------------------------------------------------------------------GCTGGGATAACAAAAAGTGCTCAAATTCCGTTTTCTGCATGACTTCCGGCAGCAATGGCTGCGCCTACTCCGGTTTCCTCGTTGGTTCATTCTTCTACTTTAGTGACGGCTGGAGTTTATATTTTAATTCGT---------TTGAAGTTTATAATGATAATTACCAAT---TATTCAAATTTT---------TTGATATAT------------------TTTTCTGTTTTAACTATA------------------ATGATAGCTGGGTTTAATGCAGTATTAGAGACTGATTTGAAAAAG---------ATTATTGCTCTATCAACTTTAAGTCAATTAGGGTTAATAATGGTAATTTTA---TCTATT---GGAAAGGCTGATTTATCATTTTTTCATTTATTGACGCACGCGTTATTTAAGGCAATGTTATTTTTATGTGCTGGTTTTATGATTCATACAAGTTTGGGGAGTCAGGAT---------------ATTCGA---------TTTATGGGGGGATTTTATTGAATGAATCCTTTAATTGGTGTGGCATTTAGTTTGGCTAAT------------ATATCTTTGTTTGGAATCCCTTTTTTAAGTGGGTTTTATTCTAAAGATTTAATTTTAGAG------TTTATTTACATAAGAAGGGCT------------GGGGCAGTGTTA------------------TTGATTGGCATTGTT------GTTTCTACTATTACTACT---------TCT---ATTTATTCTTTTCGTGTTATGTTTTATTCATTATGGAAGGGT---------GGA------------------------GTCAAAATATTGAAT---------TTTAATTAT---CATTGATCAATTTACATGGAAGTT------------CCT---ATT---------------TTATTGATAGGTGTGTTTGTGTTATTTTGTGGGTCAATATTA---------------------------------------AGATGGATTTTGATTTTGGATTGTGAAGTAATTAACTTAAATTTTAGTGAT---AGGATTTTA---AATTTATGGATTGTATTTATTGGATTTTGAATTTTTTAT---------------------------------------------------GTGTTTTTTGTTTGAGAT------GAT------TTGGGATGTTTTAAATCCATTAAGATGTTT---GTG---GGGAATATATGA---------TTTATA---------------TCTACATTTACT---------GGTCCAATTTTTTCTATGAATTTAAACAAAGGAATTTAT---TAT---------------------------------------TATAAT---TGTGATAAT---------------GGGTGAGTAGAAGAGTTAGGACCTCAAGGGCTATAT---AAATTTAATTTTGAGTTTAGAAAATTTATT------CAATGGGTTCAATTAAGTTCTTTT------AGGAATATTATTTGTTTTCTTCTATTTTTTGTAATTTTCATTTTT------------------------------------------------------------------------------
>Neoscona_theisi
------------------------------------------------------------------------------------------------ATTTTTCAAAGAATATTAATATTA---TTAATATCACTATTTCCTCTAACCATATCCATATTTATAATTTATTCATCC------ACATTTATCTCAATTGAATTACCT---TTAATTTCTATATAT---------TCTACTTTCATTCCAATTAGA---------------------TTTTTAATC---------GACTGAACCTCAATAATATTTTTATTT------ACTGTAATATTT---ATTTCAAGAATAATCTTA---ATATTTAGAATAGAATATATTCCA------------------CCCCTTGAACATAAACAATTTTCTTTAATATTATTATCATTTGTTTTATCAATA------------------------------TCATTTCTCATTATATCT------GATAAT------------------------------------------ATTATTTTTATCTTATTAGGTTGAGATGGATTAGGATTAACTTCTTTTGTTCTTGTTGTATACTATCAAAATGCATCATCTTCAGCATCTGGATCAATTACCATTTTTTCTAATCGAGTAGGAGACATT---------------------------------------------------------------------------------------------------------------------------TTAATCCTA------------------TTA------TCAATTGCT------------------------------------TTTATAGCCTCAATTTCAAACTGAAATTTTAAT---------------------ATAAATGAAAACTTTCCATCA------------------------------------------------------------------------------------------------------------CTAATTCTTTTA---------TTT---------------------------------TTAGTTCTA---------------------------------------------------------------------------GCAGCATGTTCAAAAAGAGCACAATTTCCATTTTCAGCCTGATTGCCTGCAGCTATAGCTGCACCCACACCTATTTCAGCCTTAGTACATTCATCTACCCTAGTAACAGCAGGAGTTTATTTATTAATTCGA---------ATTATAAATTATCCCCACCCAATCGCT---ATAACC---CTA---------ATCTTAATT------------------ATTTCAAGAATAACTGCT------------------ATTTATGCTAGAATATCTGCCAACTGAGAAATAGACATAAAAAAG---------ATTATTGCATTATCTACCCTTAGACAAATTGCTATAATAATATTTGCCATT---TCTTTA---GGATCAATTTCATTAGCATTTTTCCATCTAATTATTCACGCTTTATTTAAATCAATAATATTTTTATGTGCTGGAATTATAATTCATTCA---TCAACCTATCAAGAC---------------ATACGA---------AACATAGGAACAGTATTTAAATCTACACCTTTAGTGTCTAGCATTTTAGGAATTGCATCA------------TTATCATTAATAGGATTCCCATTTATATCTGGTTTTTTTTCTAAGGATCCTATTGTAGAA------ACAGTAATTTTTTCAAAAACT------------TTATCCTTAATA------------------AGAATCTTAATAATT------CTTTCAGTAGGTATAACC---------TCA---GCTTATTCCCTTCGAATAATCTCATTAGCATTAAAATTTTTATTAAAATCTAAA------------------------CCAGAC------------------ATTAATATT---CACCCTACTAATTTTATGGAATTT------------CCA---ATT---------------TTAATTATAGCACCATTTTCAATTATAATAGGAACATTAATA---------------------------------------ATATGAACTTCATATCCAGAACAATTATTAATCATCCCTAATCAATAT------AAATTTTAC---ATTATTATTACACTTGTAATAGGTCTTACTTTAGGAATT---------------------------------------------------ACATTAACATTTACATCTCAAAAATATTTAAATTTTGGACAA------------------------GCATCTATTTCTCTTTGA---------TTCAAC---------------CACTTCTTAACA---------GTTTTACCTGCTATTCCACTA---GCTCTAATTATAAAAATATTT---------------------------------------TTAAAA---AATGACAAA---------------ACATGACAAGAAACATATGGACCTAAATATTGTTAC---AATTATTATTCAAAT------------------------TTATCATATAGTCCCGACATTATATCATCACAACTAATATTTATTATTTTAATAATAATATTATATCCAATTCTAATATTATCCCTT---------------------------------------------------------------
>Neoepitrimerus_platyclad_S138
---------------------------------------------ATCATTTTTTTAAAGTCTTCTCCTTTTTTTTTA------------------------------ATTTTACATTTT---------------ATTTTTCTCATATTTGCTTTTAACCTTTTTGAA------TTTTAT---GATTTGGCTTTTTTCTATTTTTCCCCCACGCAGAGATGAAGAAAC------------------TTTTCTCAGGTTATATTA------------TGTTTG---------GATCACATGTCTGCTTTTTTTGTTTCG------ATAGTTAGTGTT---GTAACTTTTATTGTTGTC---ATTTATAGCCAAGTTTACCTAGAA------------------CATTACATAAATAAAAAATTTATAACTTTGCTTATTTTGTTCTTTTCTTCCATG------------------------------ATTTTTCTTTCTTTCAGG------GATTCT------------------------------------------CTCCTTCTTGCCATAATTGGTTGGGATGGTCTGGGAGTTAGCTCCATCTTTTTGATTATGTTTTATCCTAACAATACTACTCTTTATAATTCCTTGTTGACGATATTTTTTAATCGATTAGGGGATGTG---------------------------------------------------------------------------------------------------------------------------GTATTAATT------------------ATT---------GTTATT---------------------------------TGTCATTTTGTCATTAAT------TATGATACTTTTTTTTTCCTTAGAGAG---TCCGTAGGCGGAGGATCTTTAATT------------------------------------------------------------------------------------------------------------TTTATCTTTGGT---------------------------------------------GTATTAATT---------------------------------------------------------------------------TGTGGTTTTGCAAAAAGGGCCCAATTCCCCCTTTCTAGTTGGTTGCCTGCGGCGATGTCGGCCCCTACCCCTATTTCAGCAATGGTGCATTCCTCCACTTTAGTAACGGCGGGGATTTTCCTTCTGAATAAG---------TTTAGGTTTATTATTATAAGATTTCCTCTTCTTCTTTGCTTT---------TGATTTTTT------------------TTTAGATTTTTAACTTTT------------------TTGAGGGGGGGAGCCTTGTCTTCTATGGAATTAGATTTTAAAAAA---------ATGGTAGCCTTTTCTACTATGAGGCAGATTAGTATAATAATAGTCTTTAGG---TCTTTA---GGCTTCCTTTCACTGGCCTTATTGCATATGTTGTACCATGCTTTTTTTAAAACTCTTTTATTTTGCTGTTGTGGAATAATATTTATATATTTTTTTAGGCTGCAA------------------CAGGAA---------AAACTTCTCAAAATAAGTTCCCATAACTTTAATAATTCATTTTTATTTTTCCTCTCTATC------------TTCTCCATGACAGGTTTAATTTTTTCTTCTTCTTTTTTTTCTAAAGATTTGGTTTTGGAG------ATT---------------TTT------------AGAACTTTTTTC------AATGGGATTATTTTTATTTTTTTTTTG------CTGGGCAGGTTATTAACA---------TTG---ATTTACTGCTCTAAAATAATA---------------------ATTAAATGTGCG------------------------GATTCCACTATGATA---TTTTCTTATGTGAGCACGAAAAAATTTAATTTT---TATTCT------------------TTT---------------TTGTTTCTTTCTTTCTTAATTTTAATAAGAGGAAAGATTTTT------TCCACG---------------------------TTAGTGTTT------------------TTAGAGGTCCAACCCTTGATTAGAAACCCTTCTCTC---ACTTACTGG------------------------------------------------------------------------------GGCATATTT------------TTGGTACCTTTTTTTGGAGGAATAATTTTAAACTTT------------TTTCCTATGGAGGTGTCG---------TTTATA---------------AAATTTTTTACT---TTTACCTTGTTTTCTAAA---------TTT------------ATAAATCTA------------------------AGGACTCTTGTTAGAAGATCCTTCCATTCCGAT------------------TTATTT---------------------AGGGGCAAAAATTTT---------------------------------------------TCATCTTTTAAAATCCATTTCGGTTCAAGATACTTCTCCATTAATATAATTGTCATAATTCTT---------------------------------------------------------------------------
>Neocalepitrimerus_rosa_GX37
---------------------------------------------ATAAGCTTCCAAAAAAATTTTTACAAA------------------------------------TTAATTTTTATA---------------ATTTTTATAACCTTTTTAGTAATACACCAGGAAAAATATAGTGTA------------GTTATAACAAATAAATACTTTTTGACCCAAGAATTT---------------------TCTTTAATAGAGCTAAAAGAAGGATTTATACTC---------TCTGAAATATCTTTATCTTTTGCTATT------ATAGTTTTAATT---GTATCCTCTATGGTGCTA---CAATACAGATCTAACTATCTCATT------------------CATTACAACAACAAAAAATTTTTAAGAACTACTTTAATTTTTGTAACTTCAATA------------------------------CTAATTTTAACCTCCGCT------TTCAGC------------------------------------------TTTTTAAATCTAACTTTAGGATGAGAAGCTCTGGGTTTATCCTCTATTTTTTTGGTTATATTTTATCCTAATAAATCGTCTATACATAATGCATTTTTAACTATATTTTTTAATCGTGTGGGGGACATT---------------------------------------------------------------------------------------------------------------------------ATCTTATTA------------------TTT---------TTAGTT---------------------------------TCTTATTTGTTTTTAAAAGGAATAGATCGTTATATAATCTCAAAATTCTCAATATTT---------------------------------------------------------------------------------------------------------------------------------TTTTTGCTACTT---------------------------------------------GTAAGACTT---------------------------------------------------------------------------TGCAGATTAACAAAAAGTGCACAATTTCCTTTAAGAGCTTGATTACCAGCAGCTATATCAGCCCCAACTCCCATCTCAGCTATAGTCCACTCTTCTACTTTAGTGACAGCTGGAATTTTTTTAATTATAAGA---------GTGATAAACGCTTTACCTCAAAATAAT---ATCATTTTGGGT---------TTTATAATT------------------CTTTCTATCCTCTCATTT------------------ATAACCGGAGGCCTACTAGCCAATTTAGAATTAGATTTAAAAAAA---------ATAATTGCTTTTTCAACTATAAGACAAATTAGAATAATTATGCTCTTTTTA---TGGTGA---CAAAAATATTGCATTGGATCTACTCACATAATACTCCATGCTCTTTTTAAAACTTTATTATTTTGCGCTGCAGGATTAAGATTCTCAATATTGTCAGGTTATCAAAAA------------TTCAGAATC---------AACTACAGTGCTTCTTATTTAAAAAAGCTAATA------AGCCTAATTTCTTTAAGGATT------------ATTATAATAACGGGATTTATCGGAAGATCTTCTTTTTTCACAAAAGATGCTATGATAGAA------AAT---CTTTTTGAAACAGGT------------AATTACAACCAA------------------AGAATAATTCTTTTA------TTGGGAGGTTTGTTAACT---------ATA---ATCTACAGAAGAAAACTTTTA------------------AAAATTTTAAAAACTAATCTAACTACT------------AAGACAACTACTTTACTGAGTAGG---------ACTCAATATAATTTTTCGTTATTTTTT------------------TTACTTGGT---------------------------------------------ATAATC------GCAGCC---------------------------CCTTACGTAATAAAACCCTTAAAGAAACTTACAACTTTTTCTTTGCTGCCACAAGAAGAAATATATTTATTTATTATTTTAATGGCTTCAAGATTAACCTTAATATTCCTA---------------------------------AAAACTAAATCCCGCTTA------------CTCAACACCTTG---------------------------------------CCCAATAGAGTCATA---------TTAATA---------------AAGAAATTCTTT---TTCTCATACTTAAAATACTTA---AGAATA------------TGACCAACT------------------------------AGTATGAAATTTTTTTTTGAAGATTCT---------------TATTTTTTA---------------------AAATTAAACTATAGAACAATA---------AAAAATTGAATGCAGAGAAATACTAAAGTAGATTACACATTTTTAATAATTGCATTA------------CGGATCTGAACTTTT------------------------------------------------------------------------------------
>Nalepella_abiesis_Z275
---------------------------------------------------------------------------------------------------------ATTTTTATTAAAATAGTGCCTATGATTCTATTAATATCAATAACAATAGTTGAAATCCTAACAAAGAAA------AATTTTTTTTCTTTAAGATGAAAA---GCTTCAGAC---------------TACAATAATGTTCTGACTCAG---------------------GTAGAATTC---------AATTGAAGTAGATCTATATTTATTATC------ATGGTAACTACT---GTATCAATATTTATCATA---GTATATTCTTCTTTCTACATAGAAAGA---------------TATAAC---AAAAAAAAGTTTATTGTTCTATCTATATTATTTTTCTCTTCTATA------------------------------GTTTTTTTATCCATAAGA------GATGGC------------------------------------------ATCTACACCACAATAATAGGTTGAGATGGATTAGGAATTTCTTCAATTTGCCTAATTATAATGTACCAAAATAGAAAGACTTTGAGAAATTCCCTTATAACTATAACTTTTAACCGATTAGGGGATGTT---------------------------------------------------------------------------------------------------------------------------TTTATGGTA------------------GTA------GGACTCGTA------------------------------------AGAATATCAAATCTGTTA------------TGTGACTTTTCTTCAACTTTATCTACTGAAGTGAGAAAGTTTTCT------------------------------------------------------------------------------------------------------------ATTATTTTA------------------------------------------------TTTATTTTG---------------------------------------------------------------------------GCATCTATAACAAAAAGAGCACAGTTTCCTATATCTACTTGACTACCAGCAGCAATATCAGCTCCCACTCCTATTTCGGCTATAGTTCACTCCTCTACCTTAGTCACTGCGGGGGTATATTTATGTCTAAAA---------GTTTATAAATTAATAGATTATATAGAG---ATATTATGGATT---------GTTTTAGTC------------------ATTTCTTCTGTTTCAATA------------------ATCAGGGCTGGGGTATTTTCTATATATGAAAACGATTTAAAGAAA---------GTAATTGCTTTTTCAACTATGAGAAATATCAGTCTAATAATTCTGATAATT---GCAATA---AAATTTAAGGGTATTGCTATAGCGCACATGATTAATCATGCTTTATTCAAAACTTCAGTATTCATATCTGCTGGAATAAAGTTTATGACTAAGTGAGGAGATCAAAAT---------------ATTAGG---------AACATAGTAGTA---------AATAAAAAAACTCAAGAATACTTATTTAAAGTTAGAAGT------------GTAATAATAACTGCTATTCCTTTCTCATCTTCTTTTTATACAAAGGATCTTTTTATGGAA------ATAAACATATATGATGCTAAAGAA---------AGAATTATAGGT------------------AACGGTTTGATATGA------ACAGCGGCTATATTAACT---------ATC---TTATACTCTAAACTAATTATGATTTCTGGTATAGAAAAATTTACGAATAAAACT------------------------AGTTTAATTATAAAGAAAGGAAATTCAATCATA---------------------------------------------TCT---------------TTGATAATGTGTTCTATAATACCAGTAAGGAGTAAAATTCTC---------------------------------------AATATAACTCTTATAATTAATTTAACTCCAATAATTAGA---------------CCAATTGAATGTTCTATCACACTT---ATTATCGTAATTCTCTCTTCTTTA------------------------------------------------------------------------------------ATACAACTTCCTAAATACAAATTTATAATGACATTAAGAACTAGTATATTA---------TTTAAG---------------ACAGAATTTTCT---------------------------------ATTAAAAAACCTAAAATTTTAATCATAATCTTTAATTTTTACAACATTACAGATTTCATTTTAATA---AACAAAACA---------------TTATGATCAATAAAAAGAAATAACTACTCTAAATAC---------------------------------------------------AGCATGAAGAATGCAAAACCCTTAATTATA------ATAATCATAACTACCTGCATATTGATAATGATAACG---------------------------------------------------------------------
>Mesobuthus_martensii
---------------------------------------------------------------------------------------------------ATCTGAAGAAAAACCCTCCTA---GGCCTAAGTCTATTAACCTTCTACCTAAGATTTCAAAGATTCAAAGAAAAT------ACCTCTTTCCTTCTTAGTTACTCT---CTTTCAAATCTCTCC---------ACTACTAACCTAGAATTTCTT---------------------CTTATTTTA---------GATTGAATTTCCTTAACTTTCACTTCA------ACAGTTCTCTTT---ATCTCAAGAATGGTACTC---TTCTTTTCAGATGAATATATAATTGAA---------------GAAAAAAACAAAAACCGATTCATCCTACTCCTTCTGTTTTTTGTTCTCTCAATA------------------------------CTTTTATTTATTTTAAGC------CCAAAT------------------------------------------TTAATAAGCTTACTTCTTGGTTGAGATGGGTTAGGTCTTGTCTCCTATTGTCTCGTAATTTACTATCAAAATCCTCGCTCTCTAAACGCAGGCCTCTTAACAATCTTATCCAATCGAATTGGCGACGTA---------------------------------------------------------------------------------------------------------------------------ATAATTCTA------------------ATA------GCAATCGCC------------------------------------CTATCTCTTTCCTTCGGTTCATGAGATATTTTATCCATAAATTTAATT---------------CACAACTCCCCT------------------------------------------------------------------------------------------------------------TTCATTTTTTTC---------TTC---------------------------------ATTCTCCTC---------------------------------------------------------------------------GCAGCCATAACTAAAAGAGCCCAAATCCCTTTTTCCGCATGACTTCCTGCTGCAATAGCAGCCCCCACTCCAATTTCAGCATTAGTTCATTCCTCGACCTTAGTTACCGCGGGTGTCTACTTATTAATTCGC---------TTTCAAAATATATTC---CCCAAGAGT---CTCTCAACATTC---------CTTCTAATT------------------TCCGCTTCCCTTACCATA------------------TTCATAGCAGGTCTTTCAGCCACCATAGAAACAGACCTTAAAAAA---------ATTATTGCCCTTTCCACTCTTAGACAACTTGCAATTATAATATTAGCACTT---GCCCTT---CACTTTTGAAAGCTCGCTTATTTCCACATAATTACTCATGCAATATTCAAAGCACTAATATTCCTTTGTGCAGGGTTTATTATCCACAACACCAAAAACAACCAAGAC---------------ATTCGA---------AAAATAGGAGCCTTACTTCTCTCGGCTCCTACTATCAGAACTTGCCTAATGATTTCCTCC------------ATCACTCTTATAGGTTTACCCTTCACCTCCGGGTTCTTCTCAAAAGATCTAATTTTAGAA------AGTCTCCTAACCAGTCAACTC------------AACCAAATCATC------------------TCTTCCCTAATCCTT------TTCTCCTTTGGCCTCACC---------ATA---CTTTACTCCTTTCGTTTAGCCTTCAGCTCCCTTTGAGCCTCAAACATTAACCAC------------------------AAAAAC------------------TCTTTTATT---CACGAAAAGATAGAAATAACACTT------------CCA---ATT---------------TCCTTCCTAACTTTGCTTGCACTAACATTAGGAGCCATCTTA---------------------------------------AATTGAACC---CTATCTACTCCTATTTTTTCA---CTTCCACCTCTAATA---AAATCTACA---GGTTGCTCTCTAATTCTACTTGGAGTTATCACAGGCTTC---------------------------------------------------ATCTTATGAATTTATCCCTCTCCTCTC------AATAATCCTAAACAAAACTTACTC---------TTTCTTACTAACATATGA---------TACCTC---------------CCAACCCTATCT---------CCAAAACCTTTTCTCATGTTA---CTCCCTTTCTTCTCCCTCTTA---------------------------------------AAAACT---TTTGAATTT---------------GGATGAAGTGAAAAAATTGGTCCCCAAGGGATTCAC---------------TTCTCAACAAGAATCCCAGCCCAATCTCTTTCCTTAACTCAAAAAAATTCC---CCCCTCTTTATCTTAACCACAGCTTTAATTACCCTTCTCCTTTTATTCCTCTTC---------------------------------------------------------------------
>Mastigoproctus_giganteus
------------------------------------------------------------------------------------------ATTTTATTAAAATGAGGGAAGTTACTACTT---GGATTTTCTTTATTGTTTTTTGTTGGGGGAATAACACAATTTGCATTGGGG------ATGGAAATATTTGTTTCTTTAAAA---GTAGGGTGATTTGAG---------AAAATAGATTTTAGGATTATA---------------------TTTATTTTT---------GATTATATAGGAGTATTTTTTGTTTCT------TTTATTATACTT---ATTTCTGGGAGAGTTATA---ATTTACAGAGAGGATTATATAAGAGGA---------------GATGTTTCAATTAATCGGTTTGGTTTATTAGTAATTTTATTTGTTCTTTCTATA------------------------------AGATTATTTGTTTTCAGT------TATAAT------------------------------------------TTATTTTTTGTTCTTCTTGGGTGGGATGGACTTGGACTAGTTTCGTATTGTTTGGTTATTTATTATCAGAATCCGCGTTCATTTAATTCAGGGATAATTACTGTTTTAACAAATCGTATTGGGGATGTG---------------------------------------------------------------------------------------------------------------------------GGGTTATTA------------------ATG------AGAATTGCA------------------------------------TGTTTTGTGAGATTGGGTGATTGAATATTTACAAATTTT---------------TTAGGAAAAATGGAATTTCCA------------------------------------------------------------------------------------------------------------ATTTTATTATAT---------ATA---------------------------------ATTTTGATT---------------------------------------------------------------------------GCGGCAATTACTAAAAGAGCCCAAATTCCATTTTCTGCGTGATTACCTGCAGCCATGGCTGCACCTACTCCAGTTTCTGCTTTAGTTCATTCTTCAACTTTGGTGACTGCTGGAGTATTTCTTCTTATTCGG---------TTTAATTTTTTATTTAGAGACACGAAA---TTTAGATTGATG---------GTTTTATTT------------------TTATCTATGGGCACTTTA------------------CTTCTTTCTAGATTTAGAGCTTGCTTTGAAATGGATTTAAAGAAA---------GTAGTAGCATTGTCAACTTTAAGCCAATTAAGAGTAATAATTATTGCTTTA---TCTTGT---GGTTTATTGGAATTGTGTTATTTTCATTTAATAATACATGCTTTATTTAAGGCAATGTTATTTCTTTGTGTAGGAGTCATTATTCATGGGATAATAAACAACCAGGAT---------------CTACGA---------AATGTAGGGGGGTTAAATATTATCTCTCCAATTGTATCAAGAGGGTTATTAATTTCAGGA------------TTAGCTCTTTCAGGATTTCCTTTTTTAGCTGGGTTTTATTCAAAAGATTTAATTTTGGAG------GAAATTATATTTAAGGATATT------------AACTACTTTTTA------------------AGTATTTTTCTTTTA------GTTTGTTTTGTTTTAACG---------GCA---AGATACTCGTTTCGGTTAAATTATTATCTGCTTTGGAAAAAATGTAATTTTTTA------------------------TCTGGG------------------AGTTTCTAC---TGTGAAAGAAACAATATAAACATT------------GGG---ATT---------------TTGGTACTAAGAATGTTTAGAATTATGGGAGGGGCTTTATTA---------------------------------------GGATGGATGTTGTTTCCTATAACAAATTTAATTGTTTTAGGAAGAGAA------AAGTTTTTA---GGACTGTTAGTTTTAGGACTAGGATTAATAATGGGGGTT---------------------------------------------------GTAATTTGAGTATTTGGAGAACCTGGA------GTTTGGAATTTTAAAAAAATTTTAAGTTTT---TAT---GGTAATATATGA---------TATATT---------------AATTTTTTTTCT---------ACTTTTTTGAACGAGAAAAGA---TTTAATCTTTCAAAATTGATG---------------------------------------GTAAGT---GGGGATAAA---------------TTATGAGGGGAGATATTAGGGGGACAAAGAATTTAT---TTTGGAATTATGAATATTTCTGTTTTAACT------AAAATTTTTCATAAAATGAAAATAACACAGATTTTTTTAATAGTATTAATAGTAATATTTTTTATATTGATT---------------------------------------------------------------------------------
>Mahunkania_secundademo
---------------------------------------------------------------------------------------ATAATATCATTTTTCCTTTCAATATTTTTACTA---------TTTTTCCACTTCTCTTCATTTTTATTAACATGTTTATTAAAAGAA------AATAGATATTCAATTGGTTTTGAT---ATTTTTGAACTAAAC---------GATGTGAGCTTTGGATTGTAC---------------------TTTCTTTTT---------GATTTTTACTCAATAATATTTTTTAGA------GTCGTTTGTTTA---ATTTCGGGTGTAGTATTT---TCTTACTCAGTTTTTTACATAGGG------------------AAAATAAGAACAAAACGATTCTTATTTAAAACAATCTTTTTTGTTCTATCAATA------------------------------TTTTTATTAATCTTTAGT------TCAAAT------------------------------------------CTTATTTCTATAATACTAGGATGAGACGGATTGGGAATAACTTCTTTTTTATTAGTAACTTTCTACATAAACGAAGTAAGAATTAAAAGTGCTCTACTTACTATTATGTTAAATCGTGTAGGAGATGCT---------------------------------------------------------------------------------------------------------------------------GGAATAATT------------------CTGTTTATTGCCATAGTA------------------------------------TACTTAAATTCACTAACATTTTGAAATATAATATTTTTAAATAAA------------------TATAACTATTGA------------------------------------------------------------------------------------------------------------TTTTATATAATT---------------------------------------------TTTATAATT---------------------------------------------------------------------------GCTTGTTTTACAAAAAGTGCCCAATACCCATTTATATCTTGACTACCCGCTGCTATAACAGCACCAACTCCTATTTCATCACTTGTTCATTCTTCGACCTTAGTGACAGCAGGGATTTACTTATTAATTCGA---------ATAAATTATATTTTTTTCTTTGAGAAT---TTATTTTACTTT---------TTAAAAATT------------------ATAGGAGTGATAACAATA------------------TTTTTAGGGAGAATAATAGCTTGCATTGAAATAGATTACAAAAAG---------GTAATTGCTTACTCTACTTTAAGACAATTAGGGTTAATAACTTTTATTCTA---GGATTC---GGAGAAATCTATCTAAGATTTTTTCAATTAATCAGACATGCCATTTTTAAATCTTTATTATTCATATGTGTAGGAGTAGTAATATCTTCCGGTTTTGGTAATCAAGAT---------------AGACGA---------ATTATAGGAAAAAATGTAATTAACAATTATTTTTTGATAGTGTTAATTGGTTTTTGTTGT------------TTGAATTTAAGAGGTTTTCCATTGCTAATGGGATTTTTTTCAAAGGATCTAATTTTAGAA------ATTCTCTTCTCCGAAAGAACT------------AATTTTCTGATC------------------TTAATTATTTTTTTA------ATTTCTTGTGTATTTTCA---------GTT---TCTTATAGAGTAAAAATTTATTTCAATTCTTTTTATATAATAAACTTTGGAAGA------------------------AGAATT------------------AGATCTTTTTTCTATCTAAAGAAGGAACTAGCATTT------------------TTA---------------TTCTTACTATTTTTTTTTATGTCATTTATAGGA---ATAATT---------------------------------------TCAGAAGAATTTTTAACTATAGATTACCTTTATAGATTTGAGCAAAGTATA---AAAATTCTA---GATTTCTCTTTAATTATAATAGGAATTGTATTCCACATTTATTTG---------------------ACAAATATAATCAAAAAATCTAAGTTGTGAAATTTTCTATTATTAACAACT------TTTAGAGATTTCTTTTATGAAATTAATTTTATCTCATTAAATCAAGTTAACAAGTTGAACTTTCTA---------------ACTAATTTTATA---------------------------------AATTCAAATTTTAGATTTTTT---------------------------------------------------------------------------------------------------------------ATACTTATTAATTTGCAAGAGAATAAATATTTCTTGCCAAAAAATCTGAATTCTTCATTAAATATTAATAGATTCATTTTACTAATAGTTTTAATAAGATTTTCATTTTTATATATAATTTCTAACTCTTAT---------------------------------------------------------
>Liphistius_erawan
------------------------------------------------------------------------------------------ATTTTGTTTTTTTATGGGTTAGGTATAGTC---TTTATGTCTGGTGTTTTTGGTGTAATTAAAAGTTATTTATTTATAGGTGGG------AAGGTTTTTTGAGTCGATTATCTA---ATTTTTAGTTTTAGA---------AGAATTGATATAAGGATTGAG---------------------TTGATGTTA---------GATTGAATCTCTCTTTCATTCTTAAGA------TGTATTATGTTG---ATTTCAGGGTGTGTTTTT---ATATTTAGAGTAGAATATATAGAAGGA---------------GAGATA---GAAGATAAATTTTGTTTATTGGTTTTTTTGTTTGTGGTTTCAATG------------------------------TGTTTGGTTATTATCAGA------GGGAAT------------------------------------------GTAGTTTTTATTTTATTGGGTTGAGATGGATTAGGATTAGTTTCTTTTATTTTGGTTATTTATTATCAGAATATAAAATCTTTGAATGCTGGGTTGTTAACAATTTTCTCCAATCGGGTGGGGGACGTG---------------------------------------------------------------------------------------------------------------------------GCATTGTTA------------------ATA------GTGATTGGA------------------------------------CTTATAGTTGAGTATGGAGATTGGATATTTAATTCATTTTGT---------------------GAAATAGGATGG------------------------------------------------------------------------------------------------------------CTTATTAGAACA---------CTT---------------------------------TTGATTATT---------------------------------------------------------------------------GCAGCGATAACTAAAAGTGCACAAATGCCGTTTTCGGCATGGTTGCCGGCTGCTATAGCAGCCCCCACCCCAGTTTCTGCTCTTGTTCATTCTTCCACTTTGGTCACTGCAGGGGTTTACCTCTTAATCCGT---------GTGAATATA---------GAAGGAAGA---ATGATAGTAATA---------TTGTTTATT------------------TTGTCTGCAGTGACTATA------------------TTTATATCTGGGCTATCTGCTAATTGGGAAACAGATTTTAAAAAA---------GTAGTTGCTTTATCAACCTTGAGACAAATTGGAGTAATAATATTTTCTATT---TCTTTA---GGATGTTTTGTTATTACTTATTTTCACTTACTAATTCACGCTTTGTTTAAATCCATAATGTTTTTATGTGTAGGAGTAGTAATTCATACTAAAGTTAGT---CAAGAT---------------TTTCGT---------TTGTATGGAGGTTGTCTAGCTTCTTTCCCAATAGTGAATGTAGGGTTAGGGGTGTCAGGG------------ATAGCTTTAATAGGCCTTCCGTTTATATCTGGCTATTATTCAAAAGATGTGATCTTAGAA------AAATTTTTAGAGGGAGGCATT------------ATAATAATAGTA------------------GTAATTCTAGTGTTA------TTCTCTTTTGGGTTAATT---------GCA---GGATATATATTTCGATTAATCAAAGTAGGGGTTTCTTTTAGGTCTAATGGTATT------------------------GTGAGA------------------TTATTTTTT---CTTAAAGGAAGAATTATAGAAAAA------------TCT---ATT---------------TATGTCTTAGCTTTATTAAGAGTTGTGGCAGGAGCTTTAGTA---------------------------------------AGATGGTTAATC---CCTATTTATAGTTTGATTATCTTAGGATGGGAGGAA---AGGACTATG---GGCTTGATATTTATTTTTTTGGGGATTTGAGGGAGTTTC---------------------------------------------------CATTTAAATTTTTTTTCAAGTTTTATA---------------------AAAGAAATAAATTTA---TTTATATCTAGACTTTGG---------TTTTTA---------------CAAATAATAAGC---------TGTGATTTATTGGCAGGAAAA---GTAAAAGCAGGGGATAAAATA---------------------------------------TTTAAT---TTTGATCTT---------------TCGTGAGGTGAAGTTCTTGGGCCTCATGGAATTAGA---AATTTTTTTAAAGATATATCATCAGGGATT------GAGACGTTTCGTTCTATAACATTATGAGTATTTTTTATTAGAATTTTTTTATGGGTGCTTGTAATTTTACTTTTA------------------------------------------------------------------------------
>Limulus_polyphemus
------------------------------------------------------------------------------TTGTTTTGATCTGTTTATGGATTATGGGCTTTGTTTTTGTTG---TTGATGTTTGTAATATTTTTCTCTTTTTCTTTGTTTTTTATTTTTTCTGAT------TTTGCTGTGTTTGTTGAATATTAT---TTATTTTCCATAAAT---------GGATGTCCTGTTGAGTTTATA---------------------ATGGTTTTT---------GACTGAGTATCTCTAATATTTTTATCT------TTTGTTATGTTA---ATTTCTTCGGTGGTGATT---TTTTATAGAGAAGAATATATAGAGGGA---------------GATGAAAATTTAAATCGGTTTTGTTATCTTGTTTTGTTGTTTGTATTATCAATA------------------------------GGGTTATTAATTTTGAGA------CCGAAT------------------------------------------TTGATTTCAATTTTGTTAGGCTGAGATGGGTTGGGATTAGTATCGTATTGTTTGGTGATTTATTATCAAAATAATCGGTCTTTAAATGCAGGAATAATTACTGTTTTATCTAATCGTATTGGTGATGTG---------------------------------------------------------------------------------------------------------------------------GGAATTTTA------------------ATT------GGAATTGTT------------------------------------TGGATATTAAATTTTGGAAATTGAAATTATTTTTCTTATGTACTTTTAGAAGATATAGGG---AGGGAGTTTTAT------------------------------------------------------------------------------------------------------------TGGGTAGGAGGT---------TGT---------------------------------GTAGTCTTG---------------------------------------------------------------------------GCGGCTTTAACCAAAAGAGCACAGATTCCTTTCTCTGCTTGACTTCCGGCAGCTATAGCTGCCCCTACTCCAGTTTCCGCTTTAGTTCATTCTTCAACTTTAGTGACTGCTGGTGTTTATCTTTTAATTCGG---------CTAAGACAATATTTTAGAGTGGGAGTG---TTTTCTTGTGTT---------TTAATGTTT------------------ATTTCTTGTATAACAATA------------------TTTATATCTGGATTGGGGGCAAATTATGAGATAGATATAAAAAAG---------GTAATTGCTTTATCAACTTTAAGACAATTAGGAGTAATAATATTATCAATT---TCTTTT---GGGTATTGAAAGTTAGCTTATTTTCATATGCTTACTCATGCCTTGTTTAAGGCCCTTCTCTTTCTTTGTGCAGGGTCTGTAATTCATAGAAGAGGTGGGGCTCAGGAT---------------TTACGA---------TATATGGGAGGAATAATTGAGTTTAGACCTGTGGTTGGATCTTGTTTTAATCTTGCTAAT------------TTATCTTTGTGTGGAATTCCTTTTTTGGCTGGTTTTTATTCTAAGGATTTAATTTTGGAA------AATGTATCTTTTTTTAATTTT------------AATTTTTTTATT------------------TTTATTTTTTTTAGA------GTTTCTATTGGGTTGACT---------GCT---TGTTATTCTTTTCGATTGTTTTTTTATATTATG---GGACGAAATTTCTTTATG------------------------TTTTTT------------------AGAAATTTC---GGGGAAGGGAGGATCGTTAGTGTT------------TCT---ATT---------------ATTTTTTTATCTTTTTGGGCTGTTATTATAGGGTCTACTTTA---------------------------------------ATGTGGATTTTGTTTCCTATTCCTTGCTTTGTGTTTGTTCCAATTTTTTAT---AGGGTTATA---GGGGTTTTATGTGTAATTGTGGGATTATGAATAGGATTA---------------------------------------------------ATTTTGTGAGGAGTTAGTGGAAGATAT------TTATTTTTAACAGGGAAGAGAGTGAATCAC---TTTTTAGGGTTAATGTGA---------TTTTTA---------------CCTTGATTATCT---------TCAAATCCTCTTTTATCTAAA---TTAAGATTAGGGGGTTATTTT---------------------------------------TTGAGA---AGTGATTTA---------------AGGTGAGGAGAGTGAATAGGACCCCAAGGTGTTTTT---GAAGGGATAGTAATTGGTTCTAGGATTTTT------CAGTGATTTCAGGATAATAATTTA------AAGATGTAT------------------------------------------------------------------------------------------------------------------
>Leptotrombidium_deliense
------------------------------------------------------------------------------------------------------ATTCTTCCTTTTATTTTT---TCTTTACATTTATTATTT---TTTTTG------------------------------AGAGGAACTATATTGAAGTATAATATCTTTTTTGAATTTAAG---------ATTGGTCCTTTTCCTATAACT---------------------TTTTGTTTT---------GATTGAATTTCTTGATATTTTGGATCT------TTTGTTTTATTA---ATTTCATGTTTAGTGTTA---GTGTATAGAAATTATTATATAATAGGA---------------GACCAATATTATAAGCGGTTTATTCTTATACTCCTTCTTTTCGTTTTATCAATA------------------------------GTTGTTCTTATTTTCAGG------GGGAGA------------------------------------------GTCTTTACTATAATAGTGGGATGAGATGGATTGGGAATTGTTTCTTTCTCACTAGTGATTTATTATTCCGACAAAGACGCTTTAGTTTCAGGATTAGTGACTATTTTTACTAATCGAATTGGTGATGCT---------------------------------------------------------------------------------------------------------------------------TTGATATTA------------------ATT------TCTATTTTT------------------------------------------GCTATAGTCGGAAGATGAAACTTTATATCA------------------TTTAAAGGGGGATTATTTTTT------------------------------------------------------------------------------------------------------------ACTATTGGAGCG---------------------------------------------------------------------------------------------------------------------------------------ATAACAAAAAGAGCTCAACTTCCATTTTCGGCATGGCTGCCAGCAGCTATGTCTGCTCCCACACCTATTTCTGCTTTAGTCCATTCATCAACCTTAGTAACAGCTGGGGTATATATAATAATCCGA---------CTGGAG---------------CAATTT---TTGAGGATTTTCGGAAAACCATTAGGAATT------------------TTTTCTTTAGGCACTATA------------------TTAGGAGCAGGGATTGTTGCCCTTTTAGAAAAAGATTTTAAAAAA---------ATTATTGCCATATCAACTTTAAGTCAATTGGGTTTAATATTTTTTCTACTG---GCTATT---GGAGCTTGAAAAGTTTGTTTCTTCCATATAGTTTGTCACGCTATTTTTAAATCAATAATATTCCTAAGTGCCGGAACTTTTATT------ATAGATGGAGATCAGGAC---------------ACTCGA---------AAAAAGGGGAGAATAATAAAACTTCAGCCTTTTTCATCAACTGTATTAGTCTTTGCTTCT------------CTCTCTTTAATAGGAACACCATTTTTTTCGGGATTTTTTTCAAAAGATTTAGCTTTAGAT------TTAATTTTTTCTGAAAGATTT------------AATATTATTTCA------------------TACTTTCTTTTCTTC------TTAGGATGTATTTTTACC---------GTA---TTATACTCTATACGGTTAATATTTCCTAGAATTAGG------------------------------------------------------AAA---------ATATTTTCC---CAAAATGAAAGCATATTTAACTCACACCTTATAACAAGA---CTT---------------CCTATATTATTAATTTGAGCTGCTGTTGCAGGAAAATTTTTA---------------------------------------AGAAAAAGATTATTT---ATAGAAGAGTTTAATCTTATCTCCTTTCCTATG---AAAATAGTA---GGCCTAATTATTATTTTTAGAGGAACA------------GTA------------------------------------------------------TTTTTT---------------------TCCTCCCAACTAGTTTCTTTTAAAAAAATTCCTGTCATTTCATTAGCCTTC---------TTATCA---------------GGACATTTCTCT------------------------------AGCCAAACCACACTG------ATA---------------------------------------CTTGAT---GCTGATAGG---------------ACTTACACAGAAAAGGGGTCTAAA---------ATT---AGATTTTCTAATACTTCAAACTTTTTA------CTAGAAAGAATA------AAGATAGAAAAAGAAACTTTTCTAATTTGACTATTTCCCCTTTTCTTATGAGGACTAACTTGCATATTA---------------------------------------------------------------------
>Leipothrix_sp._Z372
---------------------------------------------------------------------------------------------------------------------ATT---------------TTTCAGTTTTACCTTTTTATTTATTTT---------------TTT---TGGTTTAATATAACCTATTTTTTTTCCTTTGGGACTATATATTTTGATAATTTGTTT------TCTTTTCAAGAAAATTTATACTTTTCGGTAGCGGTT---------GACTCCATTAGAATTGTTTTCCTATTT------ATGGTTTTTTTT---GTAACTTCCATAGTATTT---TTGTATAGTGAGTTTTATCTTGAA------------------CATTATAATAATAAAAAATTTTATTTAGTTACTATTTCATTTTTTTTCTCGATA------------------------------ATAATTTTAAGATTAAGT------TCTTCT------------------------------------------ATATTATTTCTAATTTTGGGGTGAGACTTATTAGGTATGACTTCCATTTTTTTAATTATATTCTATCCCAATAAGAATACTTTATATAATTCTATTCTAACAATATTTTTTAATCGTCTTGGGGATATA---------------------------------------------------------------------------------------------------------------------------ATTTTAATT------------------TAT---------TGTTTT---------------------------------AGATTTAATCATGATTTG------TCTTCTTTTTTTTTTTTCGAAGAAAACTTAAAT---------------------------------------------------------------------------------------------------------------------------------TTTCTTACTTGT---------------------------------------------CTATGTATT---------------------------------------------------------------------------TGTGCTTTCACGAAGAGAGCCCAGTTTCCCATATCTAGATGGCTGCCGGCAGCGATAAGAGCACCTACGCCAATTTCTGCTATAGTCCATTCTTCTACTCTTGTAACAGCTGGTGTGTATATTATTAACAAA---------TTAAGTTTATTATTAGAAAATAGTTTG---ATTAATGAAAAA---------ATTTTTTTG------------------TTTAGAGCGCTTACTTTT------------------TTGATAGGAGGAATATTGGCTAATTTTGAACTAGATGCTAAAAAA---------ATTATTGCCTTTTCGACTATGAGTCAAATCAGTATAATCTTATTATTTTGT---GTCAGA---GGTTTTTTAGCTTTGTCATTAGCTCAAATATTGTCGCATGCTTTGTATAAGACTCTAATTTTTTGTTGTGCAGGTTTAACCTTCATAATTTTTTCAAGAGATCAACGT------------------TAT---------TCCCTTTTATCTCTAAAT---AATTATAAATTTAGAAAAAGTCTTTTTTTTTTTAGAATT------------TTTGGCATAAGAGGTTTATTTTTTTCTTCCTCCTTTTATACTAAAGATCTTATATTGGAA------ATT---TATATGTCTAATTTT------------AGATTATTCTTT------------------TTTTGAATTTTAATT------AGAGGAAGAATATTAACT---------TTA---TTTTACTCTTGCAAAGTCTTT------------------CAAATTAATCTAAGAAATTTTAGAAGAGAAATTTCTACCTCCATAAAATATTTT---------------TATAATAAATACTATATTTTT---TTTTGT------------------GTA---------------TCAATTATCTATTTTTTTAATTTAAAT------------------------AAA---------------------------TTTTTTACATAT---------------TATGAAATATGTCCTTCTATTTTTTCGTCTGATCTG---TATTTGATTCTATTC---------AGATTTTTATTTTGTTTTGCG---------------------AAAAATGTCCCTAATTTTAATTCAAAAATT------------TTCTTTAGAATC---------------------------------------TTTACTAATATTTTA---------TTGATA---------------AAATTAATTTTC---TTTTCAAACCTTAAAAGTTTAATGAGATTA------------AAATTATCG---------------------------------CAAGAATTCGTATTTGATGATTTA---------------ATTTTTTTA---------------------ACTAAAGAAGTTATACTAGTTAAAAAATTT------------------------------------TTCAAATTATCTTTTACGAAAGAAACTAAAATAATTAATATTATCTTACTAAGGGCGATCTTAGTAATATATATGATAATT---------------------------------------------------
>Leipothrix_sp._S83
------------------------------------------ATCTTTGCGTTTCAGAAGTTTTTTTACTATGGGTTA---------------------ATATTAAGCTTTTTG------------------------------TCCTATGGCGCTGTCCATATGTATCCTTACATTATC---TGTCTTGAAATTCCTTATTTCTATGGACTAAACGATCTCATGGTA------------------GAGATATCTTTTTCCGTC------------ATTTAC---------GACCGTTCATCTCTGTTTTACCTTTTT------ACTGTTATTACA---GTTACCTGCCTAGTGCTT---TGCTATAGGGGGTCCTACATGGAG------------------TGATATTCTATTAAGAAATATTTTTTTTTACTAATCATATTTCTTGGCTCCATG------------------------------ATTGTGATAATTCACTCC------CAGAGT------------------------------------------TTTATATTATTCTTTATCGGGTGAGACGGGTTAGGTGTCACTTCTATTTGTCTTATTATGTTTTACCCCAATAAAATAACTAGGTACAACTCTTTCTTAACTATAATTTTCAATCGGTTAGGAGATGTC---------------------------------------------------------------------------------------------------------------------------TTT------------------------------------TTATTA---------------------------------AGCTCTATTTATCTGTTTTGTGTCTACGACTCGTGCTGTTTT------ATAAACTTACCCAGTTATTTTTGTTTTGGC------------------------------------------------------------------------------------------------------------GTTCTTATTATT---------------------------------------------ATTATAATT---------------------------------------------------------------------------TGTAGATTCACCAAAAGAGCTCAATTTCCTTTGTCGAGCTGGCTTCCTGCCGCAATATCCGCCCCAACTCCTATCTCTGCCATGGTACATTCCTCTACTTTGGTAACTGCAGGTATTTTTTTGGTCCACAAA---------TTTCTTTGGCATCTGTCCTACACTAGT---GCTGTGACTATC---------TTATTTTTT------------------ATTAGGGTTTTGACATTT------------------TTTTTAGGGGGTATTATAGCTAGATTTGAGTCGGACTTGAAAAAA---------GTCGTAGCTTTTTCAACTATAAGACAAATTAGTATAATAATATTCATAGTT---TCTCTG---GACTTGGTACTGATGGCTTTGTTACATTTATTATTGCATGCATTTTTCAAAACATTCCTTTTTTCAGCGATAGGCTTATCTTTTATAGCTTCTTTTAGAGACCAAGCC------------------AAG---------ACTTCTTCTAGACTGGGCATTGCTTCTCAGCTTATTTGGATAATAATTCTTATTTCCTGT------------TACAGCATAAGAGGTCTATTATTTTCTAGATCCTTTGTTACTAAAGATTGTACGTTAGAA------TTT---TTGTTCAGTTGCCAA------------ATTAAGATTGGT------------------TTTGGTTCACTGATT------TTAGGAAGCTTGTTTACG---------ATG---TGGTATCTAATCAAACTTCTA------------------AGTAGTGCTGCCCCCATAAATTTTGTTTCT------TTTGTCTCCTGC------GTAAAGTCTTTTCTTAGA---------------------AAGTTC------------------TGA---------------TATGTTTTTTTTTTTATTGTAATTTTTTCCAGAATTCTCTTC------AAAAAT---------------------------TTGGCC---CCTTTAGTCTTTCCT------------------ATTGTTTCTTGGCTAGAAAGG---AGAATATTTTTTATT---------ATCTTTCTTAGACCTTTTTTT------------------------------------ACAAAT---ATTTATGACCTTAAAACATTTTTTTTTTTA---------------------------------------AGATTGAGGGTTGGG---------TTGATG---------------AAATTTTTTACT---TACTCTATGTTCGCAAAATTAGGA---GAG------------ACATATGTT---------------------------------AAAGAGTGTTTTTTTTCCGACAAA---------------ACATTTTTA---------------------AATGCGGAATATCTAGGTAAGCTCCCTAAGACTAGTCATATTGAT---TTTAAATTCAGCCCATTTTCAGGGTTTATTATAATAACTGCTTTAGCAGCCTTT------------------------------------------------------------------------------------------------
>Leipothrix_c.f._sabinae_HEN4
------------------------------------------------------------------------------------------------------------ATTTTACATTTT---------------ATTTTTCTTATACTTGCTCTTAACCTTTTTGAA------TTTTAT---GATTTGGCTTTTTTCTATTTTTCCCCCACGCAGAGATGAAGAAAC------------------TTTTCTCAGGTTATATTA------------TGTTTG---------GATTACATGTCTGTTTTTTTTGTTTTG------ATAGTTAGTGTT---GTAACTTTTATTGTTGTT---ATTTATAGCCAAGTTTACCTAGAA------------------CATTACATAAATAAAAAATTTATAACTTTGCTTATTTTGTTCTTTTCTTCCATG------------------------------ATTTTTCTTTCTTTTAGG------GATTCT------------------------------------------CTCCTTTTTGCCATAATTGGTTGGGATGGCCTGGGAGTTAGCTCCATTTTTTTGATTATGTTTTATCCTAACAATACTACTCTTTATAATTCCCTGTTGACGATATTTTTTAATCGATTAGGGGATGTG---------------------------------------------------------------------------------------------------------------------------GTATTAATT------------------ATT---------GTCATT---------------------------------TGTCATTTTGTCATTAAT------TATGATACTTTTTTTTTCCTTAGAGAG---TCCGTAGGCGGAGGCTCTTTAATT------------------------------------------------------------------------------------------------------------TTTATCTTTGGC---------------------------------------------GTATTAATT---------------------------------------------------------------------------TGTGGTTTTGCAAAAAGGGCCCAATTCCCCCTTTCTAGTTGGTTGCCTGCGGCGATGTCGGCCCCTACCCCTATTTCAGCAATGGTGCATTCCTCCACTTTAGTAACGGCGGGGATTTTCCTTTTGAATAAG---------TTTAGGTTTATTATTATAAGATTTCCCCCTCTTCTTTGCTTT---------TGATTTTTT------------------TTTAGATTTTTAACTTTT------------------TTGAAGAGGGGGAGCCTTGTCTTCTATGGAATTAGATTTAAAAAAAATGGTAGCCTTTTCTACTATGAGGCAGATTATTATGATAATAGTTTTTATGTCTTTAGGCCTTCTCTCACTGGCCTTATTGCATATGTTGTACCATGCTTTTTTTATAACTCTTTTATTTTGCTGTTGTGG------------AATAATATTTATATATTTTTTTATGCTACAACA------------------GGAAAA------------------------ACTTCTCAAAATAGGTTCCCATATTTTTATTATTTCATTTTTATT------------TTTCCTCTCTATCTTCTCCATGACAGGTTTAATTTTTTCTTCTTCTTTTTTTTCTATAGA------TTT---GGTTTTGGAGATTTT------------TATAACTTTTTT------CAATGGAATTATTTTTATTTTTTTTTT------GCTGGGCAGGTTATTAACATTGATTTACTG---TTCTATAATAATAATTATATGTGCGGATTCCACTATGATATTTTCTTATGCGAG------------------------CACGAAAAAATTTAT---TTTTTACTCATT------------------TTT---GTTTCT------------------------------------CTCTTTCTTAATTTT------AATAAGAGGAAAGATTTTTTC------CACGTT---------------------------AGTGTTTTT---------------------------------------AGAGGTCCAACCCTT---GAT---TGAAACTCT---------GATTTATTGTTAGTCCTCCTC------------------------------TCACTTACTGGGGCTATATTT------------TTGGCATCTTTTTTTGGAGGAGTAATTTTAAACTTT------------TTTCCTATGGAGGTGTCG---------TTTATA---------------AAATTTTTTACT---TTTACCTTGTTTTCTATA---------TTT------------ATAAATCTA------------------------AGGACTCTCGTTATAAGATCCTTCCATTCCGAT---------------TTACTTTTT---------------------ATGGGCAAAAATTTT---------------------------------------------TCGTCTTTTATAATCCATTTCGGTTCAAGATACTTCTCTATTATTATAATTGTCATAATTCTTTGTTTAATTTTTGGACTAACTTAC---------------------------------------------------
>Keiferella_guanegouensis_QH1
------------------------------------------------ATCTTTTCCCTTTCCTTAACTTTAATTTTT------------------TCTTTTTACGAGTACTACAGTTTA---------------TCTCATTTTTATTTTCACGGGCCTTTTCTATCT------GAAATC------------------------------------------------------------------------------------TCCTTTTGCATAATAGTA---------GGCCCATATTCTAGCTTATTTGTTCTT------ATAGTCTCTATT---GTTACTTGCTTAGTCTCC---TTGTTCAGTGAAATATACATAGAT------------------GGCTACAACAATAAAAAGTTCATTTTCTTGACTATTTTATTCGTTATAAGTATA------------------------------AGTATGCTTTGTGTGGGC------AGGTCC------------------------------------------TTTATATTAGTGATAATGGGTTGGGACGGTTTAGGAGTTACGTCCATCTTATTGATCATGTTCTATCCTAATAAAACCTCTATATATAACTCTCTTTTAACCATGTATTTCAATCGGTTAGGGGACGTA---------------------------------------------------------------------------------------------------------------------------CTAATGGTC------------------CTT---------AGTTTT---------------------------------TCTGTCTACCTGTTGTCT------TATAGGGATATGTTTTAC---------TTCGTTGAAAGAGGAGGCTAT------------------------------------------------------------------------------------------------------------------TATTTATTACTT---------------------------------------------CTTTTAGTT---------------------------------------------------------------------------TGTTCTCTTGTTAAGAGGGCCCAATTTCCCTTTTCTAGATGACTGCCCGCAGCTATGTCAGCCCCTACTCCTATCTCAGCATTAGTCCATTCTTCCACTCTTGTGACAGGGGGCGTGTTTCTTGTTTTAAAT---------TTAGCATATCAATTTGCAGATAGATTG---GTGTTAGAAGTT---------TTGTGTTGT------------------TCCTCCTGTCTCACTTTC------------------ATTTTAGGAAGCTTGATAGCCTGTATCGAGCTAGATCTGAAAAAA---------ATTGTAGCCTTTTCAACTATAAGACAGATCGGAATAATTATATTTTTTTTA---TCCCTT---TTACTTGTGTCTCTTTCACTGATACATACATTTTTCCACGCTTTATTTAAAACTCTTTTATTTTGTTGTGCAGGGTTTATTTTTCTCATGCATTTCGAAGAGCAGTTT---------------ATAGCA------------AAACTGAGGGCCCGCGGA---GCTCCTATATTAAAATTTCTTTTCTTCTCCAGTGTG------------TATAGAATAAGAGGTCTCCTTTTTTGTAGCTCTTTCTACACAAAAGATGTGGCTATTGAA------TAC---CTCTACCAGTTTGAC------------CACTTTTTTAAT------------------CATAGCTTAGTCATC------ATGGGAAGAATTGGGACC---------CTG---CTTTACTGCTGCAAGCTAATG------------------CTTGGGTCCATTTCT------------------------CTGAGCTAC---------CACAAGATTACTACTTCTAAATTTTATCTTTCC---TTATTC------------------CTT---------------TTTTTTTTCTCTGTTGTAACATTAACCTCTGGAGATTTATTT------TTTTTA---------------------------------------------GGGTTCCCTTATAGACATAGCAGGTTCTTTCAGGTTAATGAAGCTCTAACTTTGATACTGTGC---------TTCCTCCTTCCTATCATTTTC---------------------TTCTCTAGATTTTTTCTGCATAAAAACTTC------------CTTTACAACTTC---------------------------------------ACCCTAGAGGTCAGT---------TTTATG---------------AAGTTTGCTACA---TACGGGTATTTTTCCAAATTTTTCTTCTTT------------AAGCGCGGG---------------------------------TTAGAAACGACTATAAGGGATCAT---------------TGAGTTTTC---------------------AAACCCTCTAATTTGGTGCTTTTATCTAGATACCCCTATATTTCA---------------------ATTAATTTTGCAGGATTTTATTTTCTCGCTTATTCTATTTCTTTATTCAACTTATTCTTTCAC---------------------------------------------------------------------
>Ixodes_holocyclus
------------------------------------------------------------------------------------------GTGTTTATTAGATGAGGTTTTTTTTTATTA---GTTATAAGATTTTTGGTTATATATTTTTTTCTTTTTGTTATTTTTTTTAAT------AAGATTTTTATTATTGAGTATATT---TTGTATTGTTTATTA---------AATATGGAAATAAAAATGTAT---------------------TTTTTAGTG---------GATTGAGTATCAATATTATTTTTATTT------GTTGTTTTGTTT---GTTTCTTCAATGGTAATT---ATTTATAGAGATAGATATATATTAGGT---------------GATAATAATAAAAATTATTTTTGTTTAATAGTTCTATTATTTGTTTTATCAATA------------------------------GTAATGTTAATTATATGC------CCTAAT------------------------------------------TTAATTATAATTATTTTGGGTTGAGATGGACTAGGGTTAGTTTCTTATTTGTTAGTAATTTATTACCAAAGAAAAGATTCCTATAACTCAGGAATGATTACAGTTATGAGAAATCGTGTGGGTGATGTA---------------------------------------------------------------------------------------------------------------------------GCTATTTTA------------------TTA------GCTTTGGTG------------------------------------TTTTTAATAAATTTTGGTTGTTATGAT---------ATAATTATA---------TATAAT---AAAATATATTTG------------------------------------------------------------------------------------------------------------TTTTGCGGAGTT---------TTA---------------------------------GTTATTATT---------------------------------------------------------------------------GCTGGTATAACTAAAAGAGCTCAAATTCCTTTTTCATCATGATTACCAGCGGCAATAGCTGCCCCTACTCCCGTCTCTTCATTAGTACATTCATCAACTTTGGTTACTGCAGGTATTTATTTATTAATCCGA---------TTTAATTTTTTATTTAAAATTGGTTTA---TTTTCTGAAATT---------TTATTTTTT------------------TTTTCTAGGTTAACATTA------------------TTTATAGCAGGAGTAGGGGCAAATCTAGAAATAGATTTTAAAAAA---------ATTATTGCTTTTTCTACTTTAAGTCAATTGGGTTTGATTATAATAATTTTA---TCTTTA---GGAAAGGTGGAATTTGCTTTTTTTCATTTACTTATACATGCTCTATTCAAATCTATATTATTTTTATGTGCTGGGTTAGTAATTCATAATATGAGTGGAGTTCAAGAT---------------TTACGG---------TATTTAGGGAATTTCTTTTCTTATAGACCTATGATTTGTGGTTGTATAGGTTTAGCAAGA------------ATATCTTTATTTGGTTTTCCTTTTATAGGAGGATTTTATTCAAAAGATTTAATTTTAGAA------TATGTTTATATGAGAAATGAA------------AATATAATTTAT------------------TTGTTATTATTAATT------GTAAGAACAGGATTAACT---------GTT---ATGTATTGTATACGGATAATGTATTATGTTGTGTGAAAAGGGATTATAATAAGA------------------------TTATAT------------------TATAGAGTA---GATTTGGATAAGAAAATAATTTTC------------CCT---ATT---------------TATATATTAAGGTTAACAGTAATTTTATTAGGAAATTTAATA---------------------------------------AGATGATTAATTTTTTCTTATGAGGAATTAGTTGTTTTATCAAATTTCTCT---AAATTGTTA---AATTTATTTTTAATTGTATTTATATTTCTAATTTTTTTT---------------------------------------------------ATTTTATATATTAATAAAATTAAGGGA------TTTAGAATAGGGAATATTTATATT---TTT---TTA---AGAAGTATGTGA---------TTTATA---------------TCATTTTTAACC---------AGATATATTTTCTTATTTTCG---TATAAAAAAATAAGAAAATAT---------------------------------------AGAGAA---TATGATTGG---------------ATGTGAATAGAGGAATTTGGGCCTAGAATATTATTA---AATTTTATAGAAAAAGGAAGAACAATAAGA------CAATGATTCCAAAATAATTATTTA------AATTCTGTTTTGTTAATTTTGATTAGATATGTTATTATTATTTTAATTATAATT---------------------------------------------------------------------
>Humerobates_rostrolamellatus
------------------------------------------------------------------------------------------ATACTTTTTTTGCTTTCTTTTCTTTTTTTA---CTTGTATATTTTTCTTTTTTGTACCTCTTTTTTTACGTTTTTTATTCTAGA---------AGTATCCTCTTGGACTTTTAT---ATTTTCAGTTTGTCT---------GGTTTGGACATCTCTTTTTCT---------------------TTCATTTTT---------GACTTCATTTCTCTTGGGTTTTTTAGA------AGAGTTTCTTTT---ATTTCTTTTATCGTTTTT---TTATACAGCGGGTTTTACATGGAAGGT---------------ACCGTTGACTCTCGTCGGTTTTATTGGTTGGTTTTTTTGTTTGTTTTTTCTATG------------------------------TTTTTTCTTGTTTTTTCC------GGAAAT------------------------------------------TTTATTTTGACCATGGTTGGCTGAGACGGTTTGGGCTTAGTTTCTTTTTGTTTAGTAATTTTTTACTCTAATTCTTCTAGTTTAGAATCTGGTCTTATTACCGTTTTTAGCAATCGGGTTGGTGATGTA---------------------------------------------------------------------------------------------------------------------------TTTTTTCTT------------------ATG------TCTTTTATA------------------------------------TTTTTTTTTGTTTGTGGTAGTTTGTCTTTTGACGTTATGTCTTTT---------------------GACTTCTTT------------------------------------------------------------------------------------------------------------TTCGTTTTTTGT---------TTC------------------------------TTGGTATTTATA---------------------------------------------------------------------------GGTGCTATTACTAAAAGGGCCCAGGTTCCTTTTTCTGCTTGACTTCCTGCCGCCATGGCTGCTCCTACTCCGGTCTCTTCTTTGGTTCATTCTTCTACTTTGGTCACTGCTGGAGTTTACGTACTAATTCGT---------TTTAATTACTTTTTTTCTTTTCTTAAT---TTTATGGTT------------TTAAAAACT------------------TTCTTTATTTTAACCATG------------------TTGGTGGCTGGTTTATGTTCAATGATTGAGGGTGACTTAAAGAAA---------ATCGTTGCTATGTCTACTCTTAGCCAGCTTGGTATAATGATGTTTATTCTA---TCTGTC---GGTGCTTGGATGCTTACTTTTATTCATATAATTATTCATGCTTTTTTTAAAAGGATGCTTTTTTTGAGGACCGGTTCTTTAATGGGACAAATGGCGGGTGGTCAAGAT---------------TCTCGT---------TTTTATGGGGGAAAAACTTTT---TCTTTTAATTCTTTTATGTTTTTTTCTGTTAGTTGT------------TTGTGTCTTTCTGGATTTCCTTTTTTCTTAGGTTTTTACTCAAAGGACTTTATTATCTCT------TCTTGTTCTTTGAACGAG---------------GGCTTTTTTCTT------------------TTTTATATGTTTATG------CTGGGTTGTTTATTTACG---------GTC---ATATACAGATTTCGTTTGATTTTTAATGCTTATTCTGTTATATACAAATACAAC------------------------CCCCAT------------------GTTTCATTG---TTAGAGAACTTGAAGTTTTTTTTT------------CCT---GTG---------------TCTCTTTTATTTTTTAAATGTTGGTTAGTGGGGGGTTTCTTT---------------------------------------TACTGAATTTTTTTATCTGAATTGACTATATTTTTTCTTTTAATT---------GATTTGTTTACTGGTCTGATCTTATTTTTCGGTGCTTTTGTCATGTTCTTT------------------------------------------------------------------------------------TTTGTAAAGTTTTTT---TATTCTTTTTTCTTTGATTTAGCTTCTGTTTTT---------TATATG---------------CGTTGACTGTTT---------------------------------TCTGGTGGGGCTTCTTTCTTT---TTTCGTAAAATGTCTTTT------------------TTGAAA---TATGATGTT---------------ACTTGGATAGAGGTTTTTGGTGGTTCCGGGGTTTAT---TCTTTTCTTTCTGGTGGTAGTTCTTTTATAAAGATATTTTACAGAATGAGTACGGGG---------------GCATTTATTTTTTGGGTTTTGGCTGTGGCGGTGTATCTTGTT---------------------------------------------------------------------------
>HK8_20200104
---------------------------------------------ATTTTAATGAAAAAAAGATTCTTCTTCATTTTT---------------------------ACAGGATTTCTTATT---------------ATTTTTCTACTGGTAAATCTATCTATTTATGTT------TACCTT---TCTAAACCCCTATATATAATACCG------ATATTAAAAGACTTT------------------TCATTAGACTTT------------TCATTACTATTT---------GACAAACAATCTTTTTACTTTATTTTT------ATGGTCTCTATT---GTTACATCTATAGTGGTT---CTCTATTCTGAGTTTTATATAGAG------------------CATTATAATAATAAAAAATTTTTTTTCCTGACTATAGCTTTTTTAAGATCTATG------------------------------ATTTTTTTAGTTTTAGGA------GGAAAT------------------------------------------ATTCTTTTTATTATGGTAGGATGAGATGGATTGGGTCTCTCCTCTATCTTTTTAATCATATTTTATCCTACCAAGACTTCTTTGTCCAACTCAATTCTTACTTTTTTTTTTAATCGTTTAGGGGATTGC---------------------------------------------------------------------------------------------------------------------------GTTATAATT------------------GTT---------ACAATG---------------------------------TGT---CTAATTTTTATA------AATTCCTCTTCTATTTCTTCT------TTTTTACAAAAAGAAGAAATCTTCTTT------------------------------------------------------------------------------------------------------------ATTTTGCTAGGC---------------------------------------------CTTACTCTA---------------------------------------------------------------------------TGCTCTTTTACTAAAAGAGCTCAGTTTCCTGTTTCTTCGTGGCTACCTGCTGCTATATCAGCCCCCACACCTATTTCAGCTATGGTCCATTCTTCTACTTTAGTAACAGCAGGGGTTTTTTTAATTTATAAA---------TTTCATTTTTTTTTTTATGATGAAGGT---ATAAGATTTATA---------TTACTTTAT------------------GTGTTTGTCACAACTTTC------------------CTGTTAGGAGGATTAATAGGGGGGAGGGAAATAGACTTTAAAAAA---------GTAGTTGCTTTCTCTACCATAAGTCAGATTAGTATGGTTTTAATTTTCTGT---TCCCTA---GGATTGCTCTCTCTTTCTATAACCCATATAATTTATCACGCATTTTTTAAAACTATATTGTTTTGTTGTTGTGGTATCTCTTTTATATGAATTTTCAGCGATCAATTA---------------ATAAAA------------TCTTTTAATATGCAAAAAAACTATACCTTTATTTATTTTTTAATTTTCGTTAGACTT------------TATTGTATGAGAGGGTTACCATATTCAGCTTCTTTTTATTCTAAACATGTATTTATAGAG------TGG---GCTTTAGAAGGATTT------------GATGGTCCATTG------------------TTTCTTTCTTCTATG------TTGGGATCCTTATTAACT---------ATT---AAGTATAGAAAAAAGGTTTTT------------------TCTGTGGCTCTTAAA------------------------AGGTTCCAACCTCAG---TCTCCTTCTTTCAACAAGAAAAAAAGATATTTC---GGGTTT------------------ATA---------------ATTTTTTTTATTTTTTTAACTTTTTTTTCCCCTTTCCTGGTT------TATCTC---------------------------TTCTTACCTTGC------GAATTT------------TTACCATTAGTTAATGACTCAGATCTTGGATTTATAAGAATTATA---------GTATTTCTATTTTTTTTCGTA---------------------GAGTTCTCTTTT---CCCCATGGG------------------TTTTCCTTCTTT---------------------------------------ACAGCTGATTTATTT---------TTTTCT---------------AAGACTTTTATG---TTTAGGTTTTATGGAAAA---CTTTTCTGA------------AAAGACAGA---------------------------------TTATCTCTTAGTTTTAATGATCAT---------------ATAATTTTT---------------------AAACCTAAA---ACT---------------------------TTTTTTAACCTTAAAAAATCC---CTGAAA---AAAAAATCCGGATCTGTCATGATATTTATTTTTTTCTTATATTTATACTGAAAAGTATTTTAT------------------------------------------------------------
>HK3_20191031
------------------------------------------------------------ATCTTTTTTTTTATTTTG------------------------------TTGACTTTTTTT---------------CTTATATTTTTTTTTTGT---------TTAAAT------TTTAAT------TCTTATTTGTTTTTTGGTAGAAATTTTAATTTTTCTTTGGAG------------------GAAAAATTAGTTTATTTGCATTTTAACGTTTCTTTG---------GATGAAGTTAGATATTTTTTCTTAGGA------ATGGTCTCCTTG---GTTACTTCCTTAGTTTTT---TTGTATTCTAGTTTGTACATAGAG------------------TCCTACAACAATAAAAAATTTTTTTTTTTAACTCTCCTTTTTTTTTCTTTTATG------------------------------AGGGTTCTTTCTTGTAGT------GGCGGG------------------------------------------ATTATGAACTCTCTTATTGGTTGGGATGGGTTAGGGGTATCCTCTCTCTTTTTAATTATATTTTATCCAAATAAGGTTACTTATTTTAATTCTTTTTTAACTTTTTTTTTTAATCGTTTGGGTGATATT---------------------------------------------------------------------------------------------------------------------------TTTTTCCTG------------------AGC---------TTTTTT---------------------------------TTATTTTTTTTAAGTAAT------TATTCTTTTTTTTTCTTC---------TATACTGGTGTAGAAAGT---CTCGTT------------------------------------------------------------------------------------------------------------ATAGCATTTATT---------------------------------------------TTTTTTGCT---------------------------------------------------------------------------TGTTTGATAACAAAAAGAGCCCAATTCCCGTTTTCTTCTTGGCTTCCTGCGGCTATGTCTGCACCTACCCCTATTTCTGCTATAGTTCATTCTTCTACTTTGGTAACGGCTGGTATTTTGATTTTTATGAAA---------ATAAGAAATTTTTTTTATATTCATTCC---TTATATGATTTT---------CTTATCGTT------------------TTAAGGATTCTAACTTTC------------------CTTGTTGGTGGTTTTTTAGGGATGATGGAGTTAGATTTAAAAAAA---------ATTGTTGCTTTTTCAACTATGAGGCAAATTAGAATGATTCTTTTTTTTATT---TCTAGT---GGGATACTGAGTATAGCTTTATTCCACACTTTAGGCCATGCTTTGTTTAAAACTCTTCTTTTTTGCTCATGTGGGGTAGTTTTTCTCTTTAATTTTAGTGATCAAAAT---------------TTAAAA------------AATCTTTCAGGTAAAAGCTTGTATAGGTCTCCTTTTATATTTTTTCTAATTAGAATT------------TTTTCTATAAGAGGAGTTATTTTTTCTACTTCTTTTTTTTCAAAAGATTTAATTTTGGAA------CTC---TTTTTAGATAAAAAG------------AATTTTTTTTTT------------------TTTTTCTTTCTCTTA------CTAGGAAGATTTTTCACT---------ATT---TTTTATAGTGGAAAAATTTTT------------------TCTTCCTTAATTTTT------------------------AGTCCCTCTTTT------AAATATCTTTTTTCAACAAAAATTACATATTTT---TTTTTT------------------ATT---------------TTTTTTTTTTGTGTATGTACTATTTTTTTAATAAAATTTTAC------TTTGGA---------------------------TTTTTTTTCATG------GATTAT------------GTTTGTTTTGTTTCTAAAATTGAAACT---TTTGTGGTAGGT------------TTAATTATTCCTATCCTTTTT---------------------TTTTGTTGAACAAAAAAGTTCAGT---ATA------------ATTTCG---------------------------------------------AGTATGGAAATTATG---------TTCATA---------------AAAATATTTAGT---TTTAGATCAATTAAAGAA---TCAATTAAA------------GCATTTCCT---------------------------------CATTTTTTTTTTATTAGGGATTCC---------------ATTTTTTTT---------------------AAACCTAGT---ATTTTAAAATTTAACTCT---------TTAAAATTT---AATTTTCTTTCT---TTTAAATTTTTAATTTACCCTTTTATT------------ATAAGTTTATCTATTTTTTTTTTT---------------------------------------------------------------------
>HK3_20190627N10
------------------------------------------------------------ATTTTTCCTTTTATTTTG------------------------------TTTATCTTTTTC---------------TCTATAATTTTTTTTTGT---------TTAAAT------TTCAAT------TTTCATTTGTCTTTGGGTAGAAATTTTAATTTTTCTTTGGAA------------------GAAAAATTACTATATTTTCATTTTAATGTTTCCCTA---------GATATAGTAAGATATTTTTTTTTAGCG------ATAGTGTCTGTA---GTTACTTCTTTAGTTTTT---TTGTATTCTAGTTTGTATATGGAA------------------TCTTACAACAATAAAAAATTTTTTTTTTTAACTTTACTTTTTTTCTCTTTTATG------------------------------AGAGTCCTTTCTTGTAGG------GGGGGG------------------------------------------GTAATAAATTCTCTCATTGGTTGAGACGGGTTAGGGATTTCCTCTCTCTTCTTAATTATGTTTTATCCGAATAAAATTACTTATTTTAATTCTTTTTTAACTTTTTTCTTTAATCGCTTGGGAGATATT---------------------------------------------------------------------------------------------------------------------------TTTTTCCTG------------------ATT---------TTTTTT---------------------------------CTATTTTTTTTAAGTAAT------TATTCTTTTTTTTTTTTC---------TACACTGGTTCAGAAAGG---TTTTTT------------------------------------------------------------------------------------------------------------ATAGCTTCTATT---------------------------------------------TTCTTTGCC---------------------------------------------------------------------------TGCTTAATAACAAAGAGAGCTCAATTTCCTTTTTCTTCTTGGCTACCAGCGGCTATGTCTGCCCCTACTCCCATTTCTGCTATGGTTCACTCCTCCACTTTGGTAACGGCTGGAATTCTGATTTTAATAAAA---------ATAAGAAATTTTTTTTTTATTTACTCC---CTATATGATTTT---------TTGATTGTT------------------TTAAGTATTTTAACCTTT------------------CTTGTGGGTGGATGTTTAGGAATGATGGAATTAGATTTAAAAAAA---------ATTGTAGCTTTTTCTACTATAAGACAAATTAGAATAATTCTTTTCTTTATT---TCTAGA---GGTTTATTAAGAATAGCTTTATTCCACACTTTAGGTCATGCTTTGTTCAAAACTCTTCTTTTTTGTTCATGTGGGATAGTCTTTCTTTTCAATTTTAGGGACCAAAAT---------------TTAAAA------------AATCTTTCTGGCAAGAGCTTGTATAGCTCTTCTTTTATGTTTTTCTTAGTCAGAATT------------TTTTCTATAAGGGGGATTATTTTTTCTTCTTCCTTTTTTTCAAAAGATTTGATCTTGGAA------CTC---TTTTTGGATAAAAAA------------AATTTTTTTTTT------------------TTCTTCTTCCTTCTT------CTAGGAAGATTTTTTACT---------GTT---TTTTATAGAGGGAAAATTTTT------------------TCTTCATTGATTTTT------------------------AGTCCTTCTTTC------AAATATTTTTTTTCAGAAAAATTTACTTATTTT---TTTTTC------------------ATT---------------TTTTTTTTTTCTGTGTGTTCTATTTTTTTGATAAAATTTTAC------TTTGGA---------------------------TTTTTTTTCATA------GATTAC------------ATTTGTTTTGTTTCTAAAATTGAGACT---TTTGCGGTTGGA------------TTAATTATTCCCATTCTTTTT---------------------TTTTCTTGAACAAAAAAGTTTATC---TTG------------GTTTCA---------------------------------------------AGAATAGAAATCATG---------TTTATA---------------AAAATGTTTAGT---TTTAGAATTTCCAAGGAA---TTAATAAGA------------ATTTTTCCT---------------------------------CATTTTTTTTTTATTAGAGATTCT---------------ATTTTTTTT---------------------AAACCTAGG---CTCATAAAATTTAACTCG---------ATAAAATTT---AATTTTTTTTCT---TTCAAATTTTTAATTTATCCGTTGGTT------------ATAAGTTTGTCTATTTTTTTCTTT---------------------------------------------------------------------
>HK3_20190627N9
---------------------------------------------------------------------ATTTTCTTAATTTTTTTTAATATAATTTTT------------------ATC---------------TTTCTA------------------TATATGGAAACACTAAGATTT---TCCTTAGGTGTTCCTTTTTTATCTATAGAGTATGCTGATGTGAAC------------------AATATAGATTTTTCTATTGATTTC---------------------ACCATAAATAATAGATGATTTTTTTTT------ATAGTTTCAGGT---GTAGGTTTCATAGTTATA---AAATTTAGAGAATTTTATATAGAT------------------GGGTATAATGTAAAAAAATTTTTTTTTATTTTTATATCCTTTATTATAGTAATA------------------------------ATTATTCTTATCAGTTCG------TCTTCC------------------------------------------ACTTTGTTAATAATTGTAGGTTGAGATTTCTTAGGTATCACTTCGGTATTCCTTATTATTTTTTACCCTAACTTTAACAGAAAATATAATACTATTTTGACAACATTTTTTAATCGATTGGGAGACGTA---------------------------------------------------------------------------------------------------------------------------GCTTTAATT------------------CTC---------TTGTCA---------------------------------GGCTATGTTTATTTTAAT------CCTTGTATAATTTTTTATTTAAATTCTAAATTAAGAATTTTAATAATGGTA---------------------------------------------------------------------------------------------------------------AGT------------------------------------------------------ATTATTTTA---------------------------------------------------------------------------TGTTGTATGTCTAAAAGAGCTCAATTTCCCCTCTCTTCTTGGTTGCCAGCAGCTATGTCTGCTCCAACACCAATTTCGGCTATAGTTCACTCTTCTACTTTAGTAACTGCAGGTTTACTTATTTTTACTAAG---------TTTAAATTTATACTTATATTCTTTTACCTAGATAAT---TTA---------ATTTTATGT------------------TTAGGTATTGTTACTATA------------------ATTTTAGGAGGATTAATAGCAAGATTTGAGTTAGACTTTAAAAAA---------ATTATTGCTTTTTCTACAATAAGTCAAATTAGTTTGATAGTTGTAATTTTA---TTTTCC---TCATTAACTTTTTTGATATTTATACATATGATTTTTCATGCATTTTTCAAATCAACTTTATTTTGTTGAACAGGATCAATTTTTATTTTATTTTCTGGTTCTCAGATT---------------------TTCACA------AATTACAGAAGTAGAAGAACAGCTTTAATTAAAACAATAATGATG---TTAAGAATC------------TTTTCAATAACTGGTTTAATATTTTCTTCTTCTTTTTTTTCTAAGGATAAATGTATCGAA------GTT---TATTCTCAAATAGGA------------AATTTTACAATA------------------TTTTTTTTTATAATT------TTAAGAGCTATCCTAACC---------CTA---TTTTATTCCAGACGTCTTTCC------------------TCAAAATTTAATGATCATTCTTCG---------------ATTTTTAAA---TTT---------------ATAAGAAAAAAATTTTTAATTCTATGGCCA------------------TTA---------------TTAATTTTTAGATTGGTTTCTTATATAATAGGG------------------------------------------------TTTATTTTAATATTT---------------------------------ATAAACCAAAAA------------ATAGAAATTTTAGCTAGGCCAATATTT---ACACTTTTT---------------------TTTAGGGGGGTCTCTTTTTTTGTTTTGTTA---------------------------------------------------------------ATATTAAATATTAGT---------TTTAGA---------------CCTTTCCATGCT---ATTAATTTTACAGTAAAAGAGACAATTTTTATAAAAAAATTCATCTATAATTATTTACCAAATTATCTAATTCATAAAAATTTAAACAATTATTTTTGATCTGATAAT---------------CTAATTTTTTTC------------------AATTTTAGATTAAAATTGAATTATGAAAGTTTTAGGTTA------------------TTAAAGAGTTATATAACAATGTTTATTTTAATATTATTTATATTAATTTTATTTTTTTTT---------------------------------------------------------------------------------
>HK2_20190627
---------------------------------------------ATAATATTTTTTAAGGTTTTCATCTTTTCATTT------------------------------TTTTATTTCCTT---------------ATTTTTTTATTTTTTTGTTTCAATTTTTGTGAT------GTTTTT---TCTCTAAATATTCATTTTTTTAGTTTTCCTATA------------------------------GATTTTTTTTTTAACTTCGATCTTTCTTTTTTTATA---------AGAAATTATTCTGTATTTTTTATGTTT------ATGCTATGTGGG---GTAGTTTCTTGTGTGAGT---TTGTATAACGAATATTATTTAGAT------------------TATTACAATAATAAAAAGTTTTTTTTTTTATTTTTATGGTTTTCTTTTAGTATG------------------------------TTTATTTTAATTTTTAGA------GGGACT------------------------------------------ATGATTACAGTTTTTGTAGGCTGGGATTTCTTAGGCTTAAGATCTATGTTTTTGATTCTTTTTTATCCTATTCTTTCTAGTAGATATAATTCTTTTTTAACTATAGTTTTTAATCGGATCGGAGACGTT---------------------------------------------------------------------------------------------------------------------------ATTATAGTA------------------TAT---------TATGGG---------------------------------TCTTTCGTTTTTATTTCT------AGTTCTATTTTTTTTAATATTGTTGAAATGAAATTTTCTTTC------------------------------------------------------------------------------------------------------------------------ATTTTTTTTATG---------------------------------------------CTTTTTGTT---------------------------------------------------------------------------TGCTGTGTAGCTAAAAGGGCTCAATTCCCTTTCTCTAGCTGGCTCCCAGCAGCTATGTCAGCCCCCACTCCTATTTCTGCAATAGTACATTCCTCTACTTTAGTGACTGCAGGTTTGTTTATTCTTTTCAAT---------TTTTATAACGTTTTTTACATTACGTCG---TTGATAGATTTA---------TTTTTGTTC------------------TTCAGGGTGACTTCCTTT------------------TTGCTTGGTGGTGGGGGCGCTCTGTTGGATTTAGATTTAAAAAAA---------GTAGTAGCTTTCTCCACCTTGAGTCAAATTAGAATGGTTATCTTTTTCTGT---TGTGTC---GGATTTTTTGAGGTTAGAATTTTTCATATGATTATTCATGCTTTTTTTAAAACTTTTATTTTTGTTTGTGCTGGTATTTCCTTTGTTAGCATTTTTAGTAACCAATTT------------------AGT---------TATTTCATCACAAAAATAAATTCTTCTTTTTTGTTTCCTATTTTTATGTTTTTTTGTGTT------------TTTTCCATGAGAAGTTTATTTTTTTCTAGGTCTTTTTTTTCTAAAGATTTTGTATTAGAA------TAT---TTTATGGCTAATTTA------------AATTTTTTTTTT------------------TTTTTTATATTATTG------TTAGGAAGTAGTTTTACT---------TTA---GGTTACAGAAGAAAGATTCTT------------------TACACTATTTTTTTTTGAGTG------------------AGCTATTCTGTTTCTAAAAGCTTAAAATTTTATGCTAATAAATTTTATTTT---TTATAT------------------ATT---------------TTATTTTTTTTATTTTTTTATTTTTTTAACTCTTTTTGGCTA---------------------------------------------------------------------GATTATAGGGTTAGTTTGAACTTTTTGAGTGGG---TTTTTTATTTTTATA---------ATTTTACTGTTTTTTCTAATG---------------------TTTCATCTACTCTTTTTAAAAAGCCAGTTCTATTTT------TTTTTTTCATTC---------------------------------------AGAAAAACAGTTTTT---------TTCTCT---------------AAATTGTTTCTT---TATAATTTTATTGTTCTT------------------------------------------------------CCGGAAAATCTTTTACACATACATTTTAATGATCAT---------------TTCTTTTTC---------------------AAACCTTTTTTGTTT------------------------------------AATTATTTTCCAATTTTTAATTTTTTTTTTGTATTCAAACGTTTTAATTTAAATTTTAATGTTTTCTTTCTATATTATTTTTTA---------------------------------------------------------------
>HK1_20190627
------------------------------------------------------------------------------------------------------------------ATTATG---------------TCTATTTTTTTCATCTGTGTTTTGATAAGTGGG------GTATAT---AATACAAACTTAAGGATTCAGTGATCTTATATTCCTTCAAAAATAGATAATTTATTTTTAACAGATTTTAATTTTAATATAGACTGACAAGTC---------------------------TTATTTTTTTTGTCC------ATACTTTTTTTT---GTGAGCTCTTTGGTAACT---TTATATAGAGAATACTATATAGAA------------------CATTACAACAACAAAAAGTTTTACTATCTTCTTCTTTTTTTTATGGGTTCTATA------------------------------TTAATTTTATCATTGAGA------GGATCA------------------------------------------ATTATAAATTTAATGATCGGATGGGACGGCTTAGGCATCACCTCTATTTCCTTAATTATGTTTTACCCAAATAAAAATACAATTTACAATTCTCTTCTGACTATGGTTTTTAATCGAATAGGTGATGTC---------------------------------------------------------------------------------------------------------------------------TTATTAATT------------------ATC---------ATTTTT---------------------------------TCTACTTACATTACTATG------CCTCAAGAATTTTTCTTTTTGCATAACTTTAACAATATCTACATT---------------------------------------------------------------------------------------------------------------------TTTTTAATTTTT---------------------------------------------TTA---ATA---------------------------------------------------------------------------TGTTCATTCACTAAAAGAGCTCAATTTCCTCTATCTACTTGACTGCCTGCAGCTATATCAGCTCCTACACCCATTTCAGCGATAGTTCATTCTTCGACTTTAGTCACAGCTGGGGTTTTTTTAAATCAAAAA---------TTATGATACTCTTACAACCACAGTTCT---ACTTTAAACTTT---------TTGTTCTTC------------------ATTAGAGTTACAACATTT------------------ATTTTAGGAGGTTTGATAGCCAATATCGAATCAGATTTGAAAAAG---------TTAGTAGCATTTTCTACCATAAGGCAAATTAGAATGATTATAGTTTTCATT---TCTCTA---GGGGAGATTTTAATTAGAAGGTGTCATACATTGTTTCACGCTTTATTTAAGACTCTTTTGTTTTGCAATTCTGGGTTTTTATTTTTGATCTATTTCTCTGACCAACTT------------------AAA---------TCTAAAATGTCTCTCAATAGAAATCACACTTTATTAAGTTCCCTAGTCCTGGTGAGCCTA------------TATAGAATAACTGGTCTAATTTTCTCATCTTCTTTCTTTAGAAAGGATTTGATTTTAGAA------ATT---TTTATATTTATGGAT------------GAAGAAATTTTT------------------TTTTCATGTATTATC------ATAGGCAGGTTTTTAACA---------CTA---TCTTATTGTGCATCCTTTATA------------------AAAATTACTTTA---AATTATCCTATTCCTTTTAGCATTTCTTCT---------------------------GATAAGAAGTTTAGCTTC---TTCATA------------------ATC---------------TCTTTATTTACAGTAGTTACTTTATCAACAGGTGCTTTAATA------AAAAGT---------------------------CTCTTAGATTTT---------------AAAGTAATA---------ATTTTTTTGTCTAATCAC---ATCTTAATGATTTTA---------AATTTATTATTTACCCTC------------------------------ATTTTAATATACAACTTGAAGATTAAATTGAAACTTATAATCTATATT---------------------------------------TCCAATAGTATTTTT---------CTTATA---------------AAAATTTATTTA---TTCAGAATATACAACAAAATT------TTT------------CAAACATCT---------------------------------ACTCAATTTATAATAACAGATCAT---------------TTTTTTTTC---------------------AAGCCCCACAATTTATTCCAATACTATGAT------------------------------------TTAAATACAAATTTTTTTAACTTCAACAAAAATTTGTTTGTAATTATCCTTATATTAATTTTAATTAAAGCTTTA---------------------------------------------------------
>Histiostoma_blomquisti
---------------------------------------------------------------------------------------------------ATCTTTAGT------TTATTT---ATAATGGGTGCATATTCTTTTATTTTAGAATTCATGCTGGTTGAA---------------AGTATTCACATT------------------------------------------GATTTTTCTTTTATT---------------------TTTATGTTT---------GATTATATTTCTTTATTTTTCTTTTCT------TTTGTTTCTTTA---ATTTCTAGTCTTGTTTTT---TTATACAGAAAGTTCTATATGTCTGATATTTCTTATTTTTTTAATGTAGATGGGTTACGATTTTTTTATCTGTTATTTCTATTTGTTGCTTCTATA------------------------------TTTTTTTTGGTTTTTGCT------GGATCT------------------------------------------TGGGTTATTGTTCTCTTTGGTTGAGACGGGTTAGGGTTGATTAGATTTTTGCTAGTTATTTATTATAATGACTCTTCGAGATTAGGCTCTGGGTTATTAACTGTTTTTACTAACCGTATTGGAGACAGC---------------------------------------------------------------------------------------------------------------------------TTTTTTATT------------------TTG------TCTTTTATA------------------------------------TTTATATTTTTTAATGGATTTATCTTATATGATTACATAGGCTTT------------------TATTCTTCTTTA------------------------------------------------------------------------------------------------------------TTTGTTCTTTTC---------TTT---------------------------------ATCTCCATA---------------------------------------------------------------------------GGTTGTATTACTAAGAGAGCTCAGATTCCATTTTCTTCTTGACTCCCTGCAGCTATGGCTGCTCCTACCCCTGTCTCTTCTTTGGTGCACTCATCTACTCTTGTTACAGCAGGTATTTATCTCTTTATTCGA---------TTTAATTACTTATTTTATTCGATTTTT---TTTCTC---------------CTCTCTATT------------------GTTTCTCTTTTTACTATG------------------TTGATAGGGGGAGTGTGCGCAGTTTATGAGAAAGACTTTAAGAAA---------GTAGTTGCAATATCTACTCTTAGGCAACTTGGTTTCATAGTTTTTTCTGTT---TCCTCT---GGGGTTTGGGTGATTGCTTTTCTTCATATAATATTTCATGCTTTTTTTAAAAGCTCCCTTTTTCTAGCTACAGGTAGATTAATGGTTTCAGTAATAGGTGGTCAAGAT---------------CTACGG---------TATTTTGGCTCTTTTGGCATT---TTGTTTTTTTCTAAGCTTTTCTTTATTTCTAGTTGT------------GTTAGTCTAGTTGGTTTTCCTTTTTCCTTAGGGTTTTATTCTAAGGACTTAGTTATTAGT------TGTATTTTTAGTTGGTCT---------------AGTGGCTTTTTT------------------TTTTTTATTTTTGTA------TTATCCTGTTTTCTTACT---------GTA---TGTTATAGTGTGCGTCTTATTTCTAGAAGATTTTTCTTATTTCCTTCTTTTTCT------------------------AGCTCT------------------TCTTCTACA---GCAGAAAGATTATTTTTTATTTTT------------CCT---GTT---------------GTAGTACTTTTTATAATTTCTATTTTTTTTGGTGATTTTTTT---------------------------------------TTTTCTTTTTTTTCTGTT---CCGGTTATG---ATTTCTTTTTTG---------GAGTGCTTTTTAGGTGTGCTTATTATTCTAGGTGGAGTTTTTATTTATTTT------------------------------------------------------------------------------------TATATACCTTCCTTT---TTC---------TTTGTTAGTTCTTTTGTTAGTAATACTTTTTTTTTA---------------TCGTTATTTTCT---------------------------------ATTCCAGTATTGAGCTCTTTA---TACGTTGATTTTTCTTTT---------------------TTT---CCTGATTAT---------------ACTTGATTTGAGATTTTAGGAGGAGGAGGAGTATTA---TCTTTTTTA---------------------------------TCCTTTTCTTTCCATAAAGGAATTTTTTTATTTTCTTTAGTGTTTTCCTTTTCTTTATTATTTCTCTTTATTATTTCTCTT------------------------------------------------------------------
>Heterometrus_longimanus
------------------------------------------------------------------------------------ATTAACCTGTATAAAAGATGAAGTAACCTTCTTCTG---TATTTATCGCTAACACTTTTACTTTTAAACTTCTTCATAATAATATCAGAA------CAAGCACTAATTCTACAATTCAAC---ATAATTCAGATTAAA---------TCATGTAAATTAGAAATATTC---------------------ATTATTATA---------GATTGAGTAGCATTAACTTTCTCCTCA------GCAGTACTATTA---ATCTCAAGAATAGTAATT---AAATTTTCAGATGAATACATAGCAGAA---------------GAGCCTTTTAAAACACGATTCCTTCACCTAATCATCTTATTTATTCTATCCATA------------------------------CTCCTTCTAATCATAAGC------CCCAAC------------------------------------------ATAATAAGAATCCTTTTAGGGTGAGATGGGTTAGGACTAGTATCCTACTGCTTAGTAATTTACTACCAAAACCCACGCTCATATAACGCAGGTATATTAACTGTCCTCTCAAACCGAATCGGAGATGTG---------------------------------------------------------------------------------------------------------------------------ATAATTCTT------------------ATC------AGAATTGCC------------------------------------TTACTAATCACAGGAGGAACATGAAACATCATCACATTAAATATGTCA---------------AAACTTTCAATA------------------------------------------------------------------------------------------------------------ATAATTATAATT---------ATA---------------------------------ATTACAATT---------------------------------------------------------------------------GCCGCAATAACCAAAAGAGCTCAAATCCCCTTCTCCGCCTGACTTCCGGCCGCTATGGCGGCCCCAACCCCGGTCTCCGCCCTTGTACATTCATCAACCCTAGTAACTGCAGGAGTATTTTTATTAATTCGC---------TTCCACAATATATTTCTTACAAAAAAA---GTAGCTTATTTC---------CTCTTAATC------------------TCATCAATCCTAACAATA------------------TTTATAGCTGGAATCGCCGCTACATTAGAAACAGATATAAAAAAA---------ATTATTGCACTTTCAACCCTAAGACAATTAGGTTTAATAATAATAACCTTA---TCGCTA---AATATATGAATCTTAGCTTATTTTCACATAATTACACATGCTATGTTCAAGGCTCTACTTTTCCTATGTGCTGGGTTTGTAATCCATAATACCAAAAACAATCAAGAT---------------ATCCGA---------AAAATAGGTTCAATTACACTGCCCTCCCCCATAATCAGAACAGCTATACTAATCTCCTCC------------TCAGCCCTTATAGGATTCCCATTCTTAGCTGGTTTTTATTCTAAAGACCTAATTCTTGAA------CAAGCCCTAAAATCCACCTTC------------CTAATATTTCTA------------------ATAGCTATAATACTT------ATTTCATTTGGAATAACT---------ATA---GCTTATTCTATCCGTCTTCCATTACTTTCCCTCCTTTACATTCCACAATTACCT------------------------AAATCA------------------ACCCTTATC---CACGAAACCCCTATAATAAAATCT------------TCT---ATC---------------TTCACTTTATCTTTAATAGCAACTCTCACTGGAGCTATACTA---------------------------------------AGTTGACTGATCCTACCTTCCCCTTCATTCAACTTAATCCCCTTAATTTTT---AAATCTATA---GGAATTATTTTAATTTTACTAGGAATTTTATTAAGATCT---------------------------------------------------TCACTATGAATGCTTAATTCTGACCTA------TTCTCAACAAAAATTAAAATAAAA---ACT---TTTCTTAGATCAATATGA---------TTTATA---------------CCAATCTTAAGA---------ACTACATTATTTTCCAAAAAC---TTAACTATAATAGAACCTTTT---------------------------------------AAACAA---ACAGAATCA---------------GGATGAACAGAATTAATTGGTGCTCAAGGAATTCAT---------------CACGGAACCTCTTTATTATCTTCAAAAATTTCAATAATCCAAAAAAACCAAATCCAACTATTCATACTATCTTTCATCATCCTTCTCCCTATAATCCTGCTTACT------------------------------------------------------------------------
>Hermanniella_granulata
---------------------------------------------------------------------------------------------------------------------ATT---CTTTTATGGTTGTTGATAGTGGTTACCTTTTTTTATGCGTATTTCGTGGGT---------GCTTGAGAATTATGTTTTTAT---ATTTTCAGATGGGGA---------GGTATTGACCTTAGGATGGAT---------------------TTTGTGTTT---------GATAAGGTGTCGGTAGGGTTTTTTGGT------AGAGTTTCTGTG---ATTTCTGGGATTGTCTTT---TTTTATAGGGTATTTTACATGGAAGGA---------------AGGGTGGACATGCGACGTTTTTTTTGGTTAGTTTTTCTTTTTGTGTTGTCTATG------------------------------TTTTTTTTGGTTTTTTCT------GGGAGG------------------------------------------TTCCTTTTAACAATGGTTGGTTGGGATGGGTTAGGGTTGATTTCTTTTTGTTTGGTGATTTTTTATGGGAACAGGGTGAGTTTGGAGTCAGGTTTGGTCACTGTTTTTAGTAACCGTGTGGGGGATGTG---------------------------------------------------------------------------------------------------------------------------TTTTTTTTA------------------ATT------ACGTTTTTT------------------------------------TTTATATATGCAAGGGGAGATGTCAGACACAGG---------------------------------------------------------------------------------------------------------------------------------------------------------------TGC---------TTCGGGAACTTTGGGAGGAAGATTCTTGTGGTGGTTGTTTTTTTG---------------------------------------------------------------------------GGGGCGATCACTAAAAGAGCTCAAATTCCTTATTCTGCATGGTTGCCTGCGGCAATGGCTGCCCCGACGCCAGTCTCTTCTTTGGTACACTCTTCTACTTTGGTGACAGCGGGGGTGTACGTATTAATTCGT---------TTTAATTACTTTTTTTATTATTTTGAT---TTTTTTGTT------------TTTAAAGTA------------------TTTTCTTTGGGGACAATG------------------TCATTGGCAGGACTGATTGCTTGTGTGGAAAAGGATCTAAAAAAG---------GTGGTGGCAATGTCTACATTGAGGCAGTTGGGTTTAATGTTATACACACTA---TCATTG---GGGGTATGGCTGCTTTCTTTTATGCATATGGTGATTCATGCTTTTTTTAAAAGGATATTATTTTTAAGGACAGGGTCCCTTATAAGGAGGGTAAGGGGAGGACAAGAT---------------TCCCGT---------TTCTATGGCGGCAGGGTCAGT---GGGTATCTTACTTTGATTTATTTTACAGTGAGGTGC------------ATGTGTTTGAGGGGGTTTCCTTTTTTCATTGGGTTTTATTCCAAGGATTCAATTATTTGT------AGGGCTAGTATAATTGGA---------------GGGTTCTTTATG------------------TATTATATTTTTATT------GTTTCGTGTGTGTTTACT---------GTG---GTGTATAGATTTTCCATGTTGAAAGTTTCCTTTTGGGCTTTTTTTAAAGCTTTC------------------------CCGTTC------------------ATAAGAGCA---AAAGAGGATGTGCTATACTTCGGC------------TTG---GTA---------------AACATTCTTTTTTTAATTGGTTGACTAGCGGGGGGGAGGTTC---------------------------------------TATTGGTTGTTTCTATCGGAGAGGGTCTTTTTTTTCGAAGTTTTA---------GATTTGTTTACTGGTATGTTAGTTTTTGTTACGGGTGTCTATATGCTAGGG------------------------------------------------------------------------------------GTATTGGGGTTCCCC---TATTGGTTTAGGTTCGTTTTAAGGTTAATTAGG---------TACATG---------------CGATGGTTTAGG---------------------------------AGAGGTGGGAGCTCCTTCTAT---TTTAGGAAGATAAATTTA------------------TATGAG---GGTGAAGGT---------------TCATGGATAGAATGTGTGGGAGGTGGAGGCGTGTTT---TCTTTGCTTTCT---------------------CTGGTAAATAAAGCCGTTGTAGGTCTGGTTCCTGTATTGTTGTTTGTTTTTTTTTCTTTTGTGGTTTTGTTAGTCTTGGTTAGT------------------------------------------------------------------------
>HEN32
---------------------------------------------ATAAATTTAAGT------TTTACTTTCTTTCTT---------------------------TCAGGAACCCTAGTT---------------TTGTTTTTTATTTTTACAAGATCTAGTTATTTT------TTTAAT---------TTTAATCTTCTTTTTTCC------GAACATTTAAAAAAT------------------ATATTACATCAATTT---GAAGTTTCTATTTTAGTA---------GATAATGAAATGTTTATTTTTTGTTTT------ATAGTTTTCTTA---GTGACATGCTTAGTCTCT---CTGTACTCGCAACTATATATAGAC------------------AGGTATAACAATAAAAAATTTTTTTTCCTTATAATCACTTTCTTCGTAGCGATA------------------------------GTAGTTTTGTCCTTCAGG------GGGTCT------------------------------------------TACTCTGTTCTAGTTATAGGATGGGATGGGTTAGGAATCTCTTCCCTTTGTCTAATCATATTTTATCCCAATAAAACTTCTCTTTATAATTCTCTTATGACTTTTTTTTTTAATCGGCTAGGTGATAGG---------------------------------------------------------------------------------------------------------------------------TTTCTAATT------------------TTA---------ATTTTT---------------------------------TCT---------ATTTCT------TTATCTTCTTCCTACTTT---------TTT---------------TGGTTTACTATTGAAAGAGGGATAATCCTACCT------------------------------------------------------------------------------------CTTACTTTACTT---------------------------------------------CTTCTTATT---------------------------------------------------------------------------TGCTCTTTTACAAAAAGTGCCCAACTCCCCCTCTCATCTTGGTTGCCAGCTGCCATGTCAGCCCCCACTCCTATTTCAGCTATAGTCCATTCTTCAACCCTTGTCACAGCGGGTATTTTTATCATTTGAAAG---------TTATGTTCTTTTATTTTTTTTTCGGGT---CTTATAAAAGTC---------TTAGCTCTA------------------TTTTCTTTTACTACTTTT------------------CTTCTAGGAGGGTTACTCGGATGTCTAGACCTAGATCTTAAAAAA---------ATTGTAGCTTTTTCCACTATGAGCCAAATTAGAATAATTTTGTATATAATT---AGGATG---GGTTTTGCCTCCCTGGCTATAGTGCACATGCTTTATCACGCTATATTCAAAACTTTATTATTCTGTTGCTGTGGATTATTTTTTTTAGCTGGATTGAGAGATCAAAGA---------------TCAAAA------------AATTTTAATTGATTTTATTCCTATAATAATGTGTTATTTTTTTTAGTTGTAAGAATT------------TTTTCTATAAGAGGGTTAATTTTCTCTTCTTCTTTCTTTAGAAAAGATTTATTTTTAGAAGGAATTTTT---GTTCTAAATTTTAGA------------TGAAAAATCCTT------------------TTT------TTTTTG------ATTGGTTCAGCTTTAACT---------TTA---ATTTACAGAAGAAAAATTTTA------------------AATAGGGTAGTATCT------------------------TCTTTTATTTCTAACAAGACTAGCAACATCAAA------AAAAGATCTTTT---ATTTTT------------------CTC---------------TCATTCTTCAGCTTCATTTGTTTATGTTACCCTCTATTAGTT------ATAAAT---------------------------TTCGTAGGCATT------TTTGGT------------AGTTTTAGGGTTAGAAGCTTAGACTGCTCATTTTTATTTTTGATA---------ATTTGTAGTTTTGTTTTGATT---------------------AATTTCATTTTTACAAAA---------TTT------------TTTAGGCATTTC---------------------------------------AGCACAGAAATTATG---------TATTTT---------------AAATTTTTTTTT---TTTTCCTTTTTTAGATTA---ATAATACAT------------AATGATAAA---------------------------------AAGTCTATTCTGCTATCAGATCAA---------------TTTATTTTC---------------------AAACCTTGATTTTTA---------TTTAAA------AAAATTAACTCCTTCAGTTTTTCTAAGACATTCGCT------------GCTTTTCTTATTTTCTTTTTAATAATTTTAGCATGAAAATTTACA---------------------------------------------------------------------
>HEN23
------------------------------------------------------------------------ATTTTT---------------------------CTATCTTTTCTAGTT---------------TTTTTCACTCTCTTGGGTAGTCCCCTTACT---------TCATTT---GGTTTGGATATAAAGTTCTTCGATTTCTTTTTGCTGGGGTTAAAT------------------TCCCCTCACTTC------------GGGGTCAGGGTA---------AGAAAAGAATTCGTTATCTTTTCTTGT------ATAGTCTTTCTA---GTAACTAGGATGGTAGTA---CTTTATGGGGAATATTATATGGAA------------------CTTTATAATAACAAAAAGTTTTTTTATTTAACCATGGCCTTTCTATCCTCTATG------------------------------ATTGTCTTATGCTTTTCC------TCCTCA------------------------------------------GGTATTCTTTTTATACTGGGTTGGGACGGCTTGGGAATATCTTCTCTTTTGCTTATTATGTTTTATCCAGGGAAGCTTCCTCTTTTTAATTCTTTTATAACTTTTTTTTACAATCGGTTAGGGGATAGA---------------------------------------------------------------------------------------------------------------ATTTTAATTCTTGTCTTAGTT------------------GTG---------AGTCTT---------------------------------TGC---------TTCCCT------TCGGCTAGGATCTTCACA---------TTCATAGACTTATCTATAGTTTTTCCT------------------------------------------------------------------------------------------------------------TTCTTTTTCTTG---------------------------------------------CTGATATTG---------------------------------------------------------------------------TGCTCCTTTACCAAAAGAGCCCAGTTTCCTCTTTCTTCCTGGTTACCGGCGGCTATATCGGCCCCTACACCCATTTCGGCCATGGTCCACTCTTCTACATTAGTTACTGCGGGGATCTTAATTTGTCTTAAA---------ATTTCTAGACCCCTTTACTTCCTAGGA---CTTTTTTTGATT---------CTATTTTTT------------------GTCTCTTCAATCACTTTT------------------TTGATAGGAGGGTTTTTAGCCAATCTTGATAGGGACTTCAAAAAG---------ATTGTCGCGTTTTCAACAATAAGGCAAATTAGAATAATTATCTTTTTTCTA---GTAGTT---TCTTCCCCCATTGTTTCCTGCTTCCACATACTCATCCATGCTTTATTCAAAACTCTTTTATTTTGTTCTTGCGGCTTTCTATTTGTTTATTCTCTTAGAGACCAAAAC---------------TCTAAA------------AGAATAATTTGGTCAAAAATTGGGTCCTCTGTTCTCCCCTGTTTTACTTTCAGAATC------------TTTTCTATGAGGGGTCTCCCTTTTTCTTCTTCTTTTTTCACTAAAGATTCTATTCTCGAA------TCT---CTGGTTAGGTGTGGC------------AATTTTTGGCTC------------------TTCTTTATTCTTTTG------CTGGGATCCACATTCACT---------ATT---TTGTACAGATGCAAAATTATA------------------GCTTCTCTGGTGGGG------------------------GGTATAATTCAGCCC---TTCAGGGCAAAGTCCGAGAAGTTTTCTGGACTG---ATATTT------------------CTT---------------TGAATTTTTTGTGGCTTGACTCTGGGTTATTCTTTTTTTTGT------GAATTC---------------------------TATTTCTTGGGG------GGATCC------------CTACCTGTCGCTTCCCAGATAGATTTG---ACTTTAGTCTTAAGT---------CTTTTCTTACTTTTTCTTTTT---------------------TCAAAATCTAAGCTTTCAGGTAAA---AGT------------TTGCCCATTTTA---------------------------------------AGGTTTGAAATCTTT---------TATACT---------------AAAAATTTTCTC---TTTGGGGGGATTGTCAAA---CCCTTCCAT------------CCTTACCTT---------------------------------TTCCCCTTTGTTTTTAATGATCAA---------------TTCGTTTTT---------------------AAACCGAGG------------------------------------TTAGGTGGAGTAGGTTCA---CTGAAAAATTATGGGGGCTGGGTCTCATGCGCTTTCATTTGCTTTTTTATACTTTGATGATGC---------------------------------------------------------------------
>HEN13_MT2
---------------------------------------------ATTCTTCTGAGTAAAACCTTCTTTTTTATCTCC---------------------------TTCTTTTTTCTTGTT---------------TTTTTTATTTTTTTGGGGAGTCCTTTGACT---------TCATTT---GGGTTAGATTTGAATCTTTTTGATTTTTTCTTTAGAGGATTAGAC------------------TCTCCTTTCTTT------------AGGGTTACAGTA---------GGCAAAGAATTCACAACTTTTTGCTGC------ATAGTTTTTTTG---GTTACTAGAATAGTAGTT---CTATATGGGGAATATTATATGGAA------------------CTTTACAATAATAAAAAGTTTTATTACTTAACCATGGCTTTTTTGACCTCTATA------------------------------ATTGTCCTTTCTCTATCT------TCTTCA------------------------------------------GGTATTCTTTTTATGCTGGGTTGGGATGGGCTAGGTATGTCCTCTCTCTTGCTCATCATATTTTATCCAGGGAAGCTTCCTCTTTTCAATTCTTTTATAACCTTTTTCTATAATCGGCTGGGGGACAGA---------------------------------------------------------------------------------------------------------------ATTCTAATCTTTGTTTTAGTT------------------TTA---------AGTTTT---------------------------------TGC---------TGCCCT------TCTGTGAGAATTTTCATA---------TTTATAGATTCTCATTTATTTTTTTCT------------------------------------------------------------------------------------------------------------TTTTTTTTCTTG---------------------------------------------CTGATATTA---------------------------------------------------------------------------TGCTCCTTCACAAAGAGTGCCCAGTTCCCCCTCTCTTCCTGGTTACCCGCGGCTATGTCAGCCCCTACTCCTATTTCTGCTATAGTTCACTCCTCTACGTTAGTTACTGCGGGAATTCTTGTTTGTCTCAAA---------ATTTCTAGAGCTCTCTACTTTTTAGGA---CTTTTTTTGATT---------CTATTTTTT------------------GTTTCTTCAATCACTTTT------------------TTGATGGGCGGATTCCTAGCCAATCTGGACAGAGATTTCAAAAAA---------ATTGTCGCATTCTCTACAATAAGACAAATTAGGATAATCATCTTTTTCATA---GTAGTT---TCTTCTCCCACTGTATCCTGCTTTCACATACTCATTCATGCTCTATTTAAAACTCTTCTCTTTTGCTCTTGCGGCTTCTTATTTGTTCACTCCTATAGGGACCAAAAT---------------TCTAAG------------AGATTAATTTGGTCAAAAATTGGTTTCTCTGCGCTCCCATGTTTTATATTCAGAATC------------TTTTCTATAAGGGGGCTACCTTTTTCCTCTTCCTTTTTCACGAAAGATTCTGTTCTTGAA------TCT---TTTATTAGAACTGGA------------AATTTCTGACTC------------------TTTTTCACTCTTTTG------TTGGGATCTTCGCTAACT---------ATC---CTTTATAGATGTAAAATTTTA------------------AGCTTTCTAGGGGGT------------------------TCAAGAATGCAGCCG---TTTAGGTCTAAGACCAGAAAGTTTTCCAGGATC---TTATTT------------------CTT---------------TGAATCTTTTCCGGATTAACTCTAGGCTACTCTTTCATTTGT------GAATTT---------------------------TACTTTCTTGCG------GGGTCT------------ATGCCCATTGCTTCTAGCACCGATCTA---ATTTTAATTTTGTTA---------ATTTTTTCACTTCTACTTCTG---------------------TCAAAATTTAGGTTTCTAAATAAA---AGT------------CTGACTATTTTA---------------------------------------AGATTCGAGATTTTT---------TTCACT---------------AAAAACTTTCTT---TTTGGGGGGATTGTTAAA---CCCCTCCAC------------CCTTATTTG---------------------------------ATCCCTTTTGCATTTAACGATCAA---------------TTTATTTTT---------------------AAGCCCAGG------------------------------------TTTGGGGGAAAAATCCCA---TTTCGGAATTATGGGGGTTGAATTTCATGCGTTTTCATCTGCTTTTTTATACTC------------------------------------------------------------------------------
>Hemiscolocenus_sp.nov._Z394
---------------------------------------------------ATAAAGAAGTCGTCTTTTTTTATTCTT------------------------------TTTTTCTTCTTA---------------GTTTGCTCCCACCTTTTGGTTTTTAGGCCTCTT------TCTTTC---GGTTTGACTTTCAATTCTTTTTATTCTTCTTTAGATATTTTTCCT------------------TCTCTTCCTTTTGGGCTT------------TTTCTT---------GATTTTTGGACTAACTGCTTTGTTTTT------ATGGTTTCATTA---GTTACTTTTTTCGTTGTC---CTTTACAGCGAAGTATATATGGAG------------------CATTACAATGTGGCTAAATTCTTCTCATTGTTAATTTTTTTTTTTACTACTATA------------------------------TGTCTGTTAGTTTTTAGG------TCCTCT------------------------------------------TTTTTAGTCCTTATAATTGGGTGGGATGGCTTAGGTTTAACTTCAATTTGCTTGATCATGTTTTACCCCAACAAAATAACGATGAATAATTCTTTGTTAACCATAACTTTCAACCGTTTAGGTGACGTA---------------------------------------------------------------------------------------------------------------------------GTTATGATT------------------TTT---------TTAATT---------------------------------TGTTTGTTTTTTCTAGCT------TACTCAGACTTCTTTTTTTTCTCTTGAGGT------------------TGGGCT------------------------------------------------------------------------------------------------------------TGCTCAATCTTG---------------------------------------------GTTTTAATT---------------------------------------------------------------------------TGCTCTTTTACTAAAAGGGCTCAGTTTCCACTTTCTTGCTGGCTCCCTGCTGCTATGTCAGCACCTACTCCCATTTCGGCTATAGTACACTCTTCCACACTTGTGACTGCTGGTATTTTCTTTTTACAAAAA---------ATATTTGTTCTTTTAGATTTTTTTAGT---GTTACAATACTT---------CTTTTTTGT------------------TTCAGTTCTTTGACTTTT------------------ATTTTGGGGGGTCTTATAGCTAATTTAGAGCTGGATTTTAAAAAA---------ATAGTTGCTTTTTCCACTATAAGTCAGATTAGGATAATTATTGTATTTCTT---TCTTTA---TTTTTTTTGACTTTGTCCTTTTTTCATATAATTCTTCACGCTTTTTTTAAAACACTTCTTTTTTCCTGTTCTGGGCTACTTTTTATATATAAGTTTAGAGATCAGTTG------------------AAA---------ACTCATTTAAATTTCTTTTCTTGAAGGCCCTTAACTATAAATTTATTTTTTATTAATGTT------------TTTTCAATGAGAGGCCTAATTTTCTCTTCTTCTTTTTTTACTAAGGACTTATGTCTGGAA------TTT---TTAATCTGTACTTAC------------ACTTTTCTGATA------------------TTTTTACTTATTTTT------TTCGGAGGTTTTTTTACC---------ATC---CTTTATTGTTCTAAATTGTAC------------------TCTTTATTTTTTTCT------------------------TCCTTTAAGTATATT---AAATTTGAG---TCCATTAAAAACTTCAGTTTC---TTCACT------------------TTT---------------ATTTTTTATTATTGTTTAATTCTTTTTTTTTCTAAAATTTTT------TCTTTA---------------------------CTTTTT---------------------TTGGATAATTTTCCTTTTTGTTTATTTTTTTTAGTT---TTTTTTATAAATTTA---------ATTATGTTCATGTTATTGACT---------------CCAAAATTTTTTGTGACATCTACAACACTTTTTATT------------TTG------------------------------------------------TCTAATACAGTAGGT---------CTTATA---------------AAATCTTTTACT---TACACTCTTTTTATAAAA---------CTG------------TTTAATAAT------------------------ACATCTTATTTTGATTTGACTTTTAATGATAAT---------------ACTCTATTT---------------------AAACCAGCTAACTTAGTCCAA---------------------------CTAAGATTTTTCTCTTATAAGAAAGAATTTCTTTTTTTTAAAACATTTTATTTTTTTGGTATTTTCTTTTTTTTTTACATCATC------------------------------------------------------------------
>HC3_20190110
---------------------------------------------ATAAATTTTAGAAAGACTTTCTTTTTTTTGTTT------------------CCCTTAAGATCTTTACTTTTTCTT---------------ATGGGTTTTAGATTTCCTTTG---------------TATGCTCTT---------------TTTTCCTTTAATTATCTTTGCGTAGAGAGTATA---------------------ATTTCCGTAGGTCTACCAAGTTCCTTTAAGATT---------GACAGTTTTTTTAGGTCTTATATGCTT------ATACTGCTAGTC---GTAGTAAGATTGGTGTCC---CTTTATAGCTCCGTTTATATGGAA------------------CATTACAATATTAAAAAATTTCTCTACCTTATGATAGGGTTTTCTTTATCTATG------------------------------ATTTTTCTAGTATCTAGC------AGCAAC------------------------------------------ATGTTGAATCTAATTTTAGGATGAGATTTTCTAGGCCTTACGTCTATTTTCCTAATTATATTTTATCCTAATAAAACTACTTCCTATAACTCTTTTTTGACTATGTGCTTTAATCGTCTAGGAGATTCC---------------------------------------------------------------------------------------------------------------------------TTTATAGTA------------------GTT---------TCCTTT---------------------------------GGTTTCGCGTTA---GCACCTTTTTCAGAGTTTTTTTTTTATGGCAATACTCACATAGGCCCT---------------------------------------------------------------------------------------------------------------------------TTTATTGCTCTT---------------------------------------------TTATTAGCT---------------------------------------------------------------------------TGTTCTTTAACAAAAAGGGCTCAATTCCCTTTATCATCCTGACTCCCTGCAGCCATGTCAGCTCCCACGCCCATTTCTGCCATGGTACACTCTTCTACCCTAGTTACTGCCGGAATTTATCTAAATTTGAATATAATTGATCTTTATGTTTTTATAAATTTCAGTACA---ATA------------------CTTACTTTT------------------CTCAGCTCTTGCAGGTTT------------------GTTTTAGGGGGCCTTATAGGATGTTTTGAAATTGACCTAAAAAAG---------GTGGTGGCTTTTTCTACTATGAGTCAAATTAGAATAATTATATTTATACTT---TCTATT---AAAATGATTCTAATTTCAGTTTTACATATAATTTTACACGCTTTTTTCAAAACACTTCTATTTTGTAATTGCGGTTTAATTTTTATTAAAAATTTCAGGGATCAA---------------CTATCAAAA---------AATTTGTTACTAGGGGCTAGGAAGTTAGCAGTG------ACCGGGATAGTTTTGAGGATT------------TTCAGAATGACGGGATTGTTCTTTTCTTCCTCTTTTTTTTCCAAGGATTTATTACTTAAA---------------TTTTCTTGCGAA------------AGAATGAGCGAA------------------CTTCTGTTCACGGTTTCATGTCTGGGGAGCATGCTAACA---------TTA---CTTTATTCTTGTAAAATTTTT------------------AGAATTATCTTTTCTGAA------ACT------------GTAGCGAGATTTTGTTTTTCTGAA---------AAAAAAATGGAATTCTTTTTCTTATGA------------------ATTTTCAATTTA---------------------TTAGTGGTTTTTTCTGGGTTTTTTTTG------TCATCA---------------------------ATCTTTTTTTCCGATTCCTTTTTTACAGTATATAAATGAGACATAGCA---------AGAATTATTGCTCTAATCTGCCTC---------TCTTTTTTTTTTAGC---------------------------------------CTGTCGAATAAAAAATTA------------TTGGTAATTTCA---------------------------------------TCTATAGATATCTCT---------TTCATA---------------AAGAGAGTGATC---TTTTCTCTTGCAGGGAAACTGTACGAATCC------------TGAGATCTG------------------------------AATAAGGAATTCAATCTTAGAGATAAG---------------ATTTTTTTC---------------------AAA------------CCCCTTCTCGTCAAAAAGAATTGAGGTTATATAGAAAATTCTATATTTATTTCTTTTATTTTCTTTTATTTA------------------TGACATTTCATT---------------------------------------------------------------------------------
>Haemaphysalis_bancrofti
[truncated: 257,680 more chars]
