# Supplementary material for: Phylogenomics resolves the higher-level phylogeny of herbivorous eriophyoid mites (Acariformes: Eriophyoidea)
Source: BMC Biol. 2024 Mar 22;22:70. doi: 10.1186/s12915-024-01870-9 (PMC10960459; doi:10.1186/s12915-024-01870-9)
Supplement: Supplementary file 3 — Additional file 3. Original untrimmed alignments by Gblocks v0.91. [file 12915_2024_1870_MOESM3_ESM.zip › Additional file 3/NU/NAD6.fasta]

>Zygoribatula_sp1.
------------------------------------------------------------------------------------------------------------------------------ATAACAATAGTAACTATG------ATTGGATCT---------TTAAAAGCCATATTATCAATC---------AACCCAATGCCC---------------------ATAGCACTT------------TCTATTTTAATAATTTCAATT---CTTACAGCTGTGATAATTTTCAAAAAAACAGCCCTA------------AGGTGAGTATCTTTTGTG------------------TTTATT---CTAACCTTTGCATCAGGAATAATAACATTG---TTTGTGTACGTAGCCTCCCTA---------ACACCA------AAC---------GAAAAGATAAAGACAAAAAAGACAATCTGACCCTGAGCAATCCTA---------ATC---------ATAGCA------ATTATGGTTCCTAACTCAAACCCAGAAATA------------------------------------------------------ATAAAAATTTCAATAAAAATATTCTCAAGACAATCAGCTTTGCTAATCATAGGTGGG---ATTATTTTAATAACTATGTTTGCCATTGCAATACAAGGA---------------------TACAGACCAAACCAAGCA------ACATCAAGAAATTTC---------------------------------------------------------
>Z392
------------------------------------------------------------------------------------------------------------------ATGATTACATTAATATATCTAGTGAGAGTA------ATTCTACTC---------TGCGTTATAATAAACATCTTA---------AACCCAATAAAA---------------------TGTGCAGTA------------ACACTAATACTCTACAGAGCC---GTAATACTTACTGTGATAGGAGCAACAAGTGGAAAC------------TACTGATATTCTTTACTA------------------ATATGT---CTCTTATTCATCGGAGGGGTAGTAATAATA---TTAATAATTTTATCCTCAATT---------TTGCCC------AAT---------GAAAAAGAAAGAACATCAAAAAAGATAACAATA---------ACAATTTTATCTGTATTCATTTTAATTTTGACTAACACTTTTATAACAGATGGGAAAAGATACTCC------------------------------------------------------------ATT---TTAAAATGGAGTATCATTTCTAAATTCTCAATTGTATTAATTATAGTTATCATGACGCTATACTTTTTTACCTTTGTAAACTTGTTA---------------------ACGACAAATAAAAGTTCT------ATACGAACTTTTTTC---------------------------------------------------------
>Z382
------------------------------------------------------------------------------------------------------------------ATGATAACAATTTTACCTTACCTAATTGTT------CTAATAAGA---------ACTAATATAATCAACTTCACA---------AACCCTATGAAA---------------------GCAAGTTTT------------ACCGTAATCATTATAGCCACC---CTTATTATATTGTGCCTAGTTGTGTCAAAAGGCTCA------------TCATGGATGCCTATCATT------------------TTCTAT---TTATTATTCGTTGGGGGTGTATTAATTTTA---TTCATAATTCTATCCTCCTTA---------GCCCCA------AAT---------GAAGCATCTATGAAAATAAAT---------------------------------GCATCTTTTATAGGAATAATAGGAATTTTCGTAATAAGACCTTTATGGTACATT------------------------------------CATGTCCCTACAGAAAACTCCCCCTCCAGCTTAAAACAAGGGGTGTTAGAAATTTCTTTTCTTGCTGTCATAAGAGTAACAGTAATATTATATTTCTTTTCCTTCATGATAATTTTA---------------------TCAGAAGAAAAAATCTCA------ATGCGTACCAGAATC---------------------------------------------------------
>Z344
---------------------------------------------------------------------------------------------------------------ATGATTACT---CTAACCAGCTTTCTTTTGGCT------GTGCTATCA---------ATAAGAATTTCAACTGCGCTA---------AATCCTATGAAA---------------------ACTATCTAC------------TTAATAATAGCATTAAGAATA---GCCACGACTGTAAATATAACTATCCACATATCAACC------------TCTTGAAGGCCTTTAATC------------------ATTTTT---TTACTATTCATAGGGGGAATTTTAATTAGA---TTTATAATTATAGCCTCTATA---------CTTCCA------AAC---------GAAAAGTCAATAAAAATAAAA---------------------------------TTTATTAGTAGAGTATTATTAACGATACCGATTCTAACATTAACCTGGGGGGAA------------------------------------TTGAACACAGAAAGTGCGTCATTCATT---TTAAAAACAATCATTTCATCTTCTATAAGATTAACAATTCTAATTCCATTAATAGTTTCTTATTTTGTAGTATTTATCCTTCTCATT---------------------TCTCAAACATCTGCACCT------TTGCGCACAATATCATGC------------------------------------------------------
>Z343
------------------------------------------------------------------------------------------------------------------ATGATATCACTTATTAGTTTATTACTACTG------ACTCTTAGC---------TTAAACTCCCTAAAAACTTTG---------AACCCTATAAAA---------------------ATAATTTTC------------TCTTTACTATTTTTTAGGTTT---TTAATTTTAGTGTCTTTAAGTGGAGCCATTAAAATA------------ACCATTATGACTACAATT------------------CTTTTC---ATGCTATTCGTAGGTGGTATTTTGGTGAGA---TTCTCAATAGTCACATCTTTA---------ATACCC------AAC---------CAAAAATCTTTAAATTTCAAGCTTACTCATCTAATT------------------CTGTATTTCTTAGGCTGCTGAACAACTTTTAGGCTTACTAACACGCAATCTTTG---------------------------------------------------------AGTTTGGTAACAAAAGAATTATTTGTTAGAAATAATAACGTTTTTTATATAACTTTCATTATATTATTTTATTTTATTGCAATGATTCAAATTGTA---------------------TCTCAGACAAAAAGGTCT------CTACGTTCTATAAACTGCAAC---------------------------------------------------
>Z318
------------------------------------------------------------------------------------------------------------------------ATCATCATAACCGTCATC---CTT------ACCTTGCTC---------TGAGTAGCCAAAAGAGCCAGA---------AATCCACTCAAA---------------------GTAAGAGCA------------ATCCTTCTGATTCTATCAGGA---CTTAGTTTCCTTAGCCTAAAAGTGAGGAACGGACTA------------ACCTGGGTCCCTATGATC------------------ATATTC---TTGGTTTTCACCGGAGGAATTCTAATGGCC---TTCATAATTTTATCCTCTATT---------CTACCA------AAC---------GAGAAAACTATAAAAATTAAATCCCCAAAAATTCTATTAACTTTA---------ATAATTGTAACAAGCACTATT---------------GTCGGAACAAGCAGAGCA------------------------------------GGGAGAAAAGAAATT------TTAACAGAAATAAAGAGAATCCTATCCTCCCCACCTTTTTTTGGTATGCTAACTGGAGTAATTATGATCTATTTTTTTTTATCCATGGGTTTAAAC---------------------GAGGGGGAAATAAGCCCC------ATGCGATCTTTCCAATGCCGT---------------------------------------------------
>Z296
------------------------------------------------------------------------------------------------------------ATGACTACTTTATTCTTGGAAAATCTATTAATAATT------ATTCTAGCA---------AGATTGACCATAAAAGCTAGA---------AATCCTATCAAA---------------------ATAAGAATA------------ATCCTACTAATTTTAAGATCT---ATTATTTTTTTCAAAATATACACATTTTCAAGTAAG------------GTATGATTCCCAACCCTA------------------TATTTT---TTAATTTTTATAGGAGGAATTCTAATAATG---TTTATAATTCTTTCATCCACC---------CTACCA------AAC---------CAGCCCAGGAAAAAAATAAGAAAAATATTTTTTCTTATCCCCACACTAATGGGAGCATCGATATGAGATTGAGAAACCCAA------------------------AGA------------------------------------AGATCCATACCCACAAAA---------ATAATCAAATCAATAATCGACTCATCCCACTCCACCATACTAATGGTAGTACTCATGCTAATATACTTTTTTATAAGGATTTTAATAGTA---------------------TCTAAAGAAGAATGCCCT------ATGCGAAAATCCTCT---------------------------------------------------------
>Xenillus_tegeocranus
------------------------------------------------------------------------------------------------------------------------------ATCACAATCTTAATAATA------ACAATAACA---------ATCATAACA---AAAAACATC---------AACCCAATAACA---------------------ACATCCATT------------ATAATTCTAACAATCTCAACA---ACAACCACTATTCTAATCACAAAGTCCTTAACCTCC------------AGATGAATAAGGTTCATC------------------ACAATC---ATTACATTCTCGTCAGGGATAATGACACTA---TTCATTTACACCGCCTCCATT---------TCACCC------ATA---------GAAACAAATAAATCCAAAAAA------CAACCAAGTATGCTAATA---------ATAACAAGACCAATTTTA------ATAACATTACCACATAGCAAC---AAAAAT------------------------------------------------------CCCCACCTTAATATAAAAAGGTTTTCTAGACAAACACTTATAATCATAATAGGCATC---GTATTAATCATCACCATATTAGCAATTTCTACTCATGGG---------------------CACCACCCTCACCAAACA------CTTTCCACGTCCTTT---------------------------------------------------------
>Walchia_hayashii
---------------------------------------------------------------------------------------------------------------------------------ATAATATTATTTGCTCCAACAACATTAATT---------TCCCAAACAAAATCATCTAAG---------TCCCCAATATCA---------------------ATCTTAATT------------ATAATCTTAATCACTTCCTGA---TTTTCT------------TCTATTTTTTTAATCTCAACAGGACAAAATCAATGA---CCATTAATT------------------TTCCTAGTAATACTATTTAATGGAGGTTTAATAATCTCA---TATCTTTTCGTAATCTCAATA---------TTACCA------AAA---------GAAAAAAAAGAATTTCAAAAATTGTCA------------TTACTCCAAATTGTTATATTGATAATAATT---------TCCTCTATTTCACTATCAAAAACTGATAAA---------------------------------------------------------------GCATTTCAAATAATATTTAACTTATCAATATGAGTCATAATGTTTATTACAATCATAATTTCAATAGTAATAATATTCATTTTTATAATAATAATAGATCCATTCAAAACAATAAAATCAACTTTT---------------------------------------------------------------------------------
>Vittacus_cannabus_HEN44
------------------------------------------------------------------------------------------------------------------------ATAATTTCAACCTATTTAATAGCC------TTACTGACT---------GTGCAAACAGCAAGAAGAACC---------AACCCTGTTAAA---------------------ATAAGCCTA------------AATTTAAGTTTTTTAAGTTTA---ATAATTTTTTTTGTGATATACCTAAACTCAAGGCAG------------GTTTGATTCCCTTTTATG------------------TTTGTT---TTGATTTTTATGGGAGGAATTATGATAGTG---TTCATGATTCTTTCTTCTATC---------TTACCA------AAC---------GAAAAAAGT---------TCAAAAAATTTCTTAAGGTTG---CCCATGATTCTAGTGGTCTTGTCAGCATTAAATTTTTCT------------------------AAT------------------------------------TACCAAACCCAATCTTCCATCTCTAAGCAGTTAGAATGTATGATAAATTCTAATACCTCTATGATTTTGATGATGATATTAATATTGGCTTACTTCTTTTCTTCAATTAAAATTGCT---------------------TCGAAGGAGGAGTCCCCC------ATACGATACTCCTCG---------------------------------------------------------
>Vitex_agnus-castus_L._S152
------------------------------------------------------------------------------------------------------------ATGATTATTTCTATTACTCTAATTCTATTACTATAT------GTCGTAACT---------ATGATGTTGGCCACAGTTAAA---------AATCCAGTAAAA---------------------ATGAGTATA------------ATGTTGTTATTTTTTAGATCT---TTAATTTTTTTAAAATTTTATCTAACTTCTGGAATA------------GTATGGTTTCCTATTTTG------------------TTTTTT---TTAATTTTTATAGGAGGAATCTTAATAATA---TTTATAATTTTATCCTCAGTA---------ATACCA------AAT---------GAATTAAATAAAAAA---AGAAAAAAATATATATTCACATTACCTTTTTTTTTATTAATTTTATCT---TTGGAAATTAAA------------------------TCT---------------------------------------GAATATAATTCTAATTTCTCTAAGATGGTCAAAACTTTTATTGACTCCGACTTAAATTTTAGAATCATACTGGCTTTAATAATAAGATATTTTTTTATCTCCGTTTTAATAGTT---------------------TCTAAGGAAGAAACCCCC------ATGCGAAAATCTCTATGC------------------------------------------------------
>Vasates_sp.nov._Z327
---------------------------------------------------------------------------------------------------------------ATGAATACCTTAACAATTGCCCTAGTG---TGA------GTATTGGGG---------GCGTGGGCCATAACATCCAAT---------AACCCTGTAAAA---------------------GTAAGAATT------------TTTTTAATACTAACAAGGGCT---ATTCTATTCGCTAAAAGGGGAGTAGTTTCTTCTAAG------------ATGTGGTTCCCACTTATA------------------TTCTTT---TTACTATTCATAGGAGGAATTCTCATTATG---TTTTTGATTTTGTCATCGTTG---------TCCCCT------AAC---------CAAAAGTCCGAGAAGAAAACCAAAATAATTAGAACTTTA---------------TCACTTCCTCCTATCATTGTATTCACTTTAACCTCCCTTTTA---AGGTACGAA------------------------------------ACTGCATATGTAGAT------ATTCAAGGTTCAAAAGAAATTCTTTCACAGGGAGCAAATATATCTATGCTAACCATTATGGTGCTAACATACTTTATCATTTTTATGAAGATACTA---------------------ACTACAAAAAAATCTACC------CTCCGACTGGAA------------------------------------------------------------
>Trombiculidae_sp4.
---------------------------------------------------------------------------------------------------------------------ATATTAGCAATAAAGTATTTAATAATC------TCAATCTTT---------AGAGAGGCAAGAAAAACTAGA---------ACCCCGATAAAA---------------------GTACTCTTG------------GGAGTTTTGATAGCTAGTTGG---ATAATAGCCGTAAATCTAAACTTTATAAGAGGAAGA------------GCTTGACCTTCAATCATG------------------CTTATT---ATAGCATTTAATGGGGGACTAATAATTCTA---TACGTTTTTGCAATCGCTATA---------ACTATT------CAA---------GAAAAAAGTAAAAGCCTATCCATAAATACAAAAGTATTA---------------GCAACAGCTATTATTTTAATAGCATACTCCTCCCACACCAAAAAGTTCAATGAA------------------------------------------------------AGCTTCAATTCAATGTACAGATTTAGAGGAAAAACAATCATTTTTATAACAGTA------GTGATAATGATAATACTCATTCCCATAATAAGTATAACT---------------------ATCAACCCATTCAAAACA------CTTAAATCTATAAAT---------------------------------------------------------
>Trisetacus_ehmanni_Z341
------------------------------------------------------------------------------------------------------------ATACTTATTTCTTAT---------TTTTGTTGTCTA------ATTTTAACC---------GTTTTCTTATTTTATTGCCCT---------AGACCTTTTATT---------------------TCTTGTTTG------------TTACTTTTGATTAATAGGTCT---ATTTTTTCTTTTATAATATATGTTTTTTTAAACAGA------------GTCATAGTTAGTTTGTCT------------------TTTGTT---CTAGTTTTTATTGGTGGGATATTAGTTATA---TTTATTATAGTATCTTCTGTT---------AGTCCT------AAT---------GAAAAGAATGTTAATATAGAGTTAACTTTTATAATTTTGTTT---------------------TTTTTTTTTTCTTTAATAATCCCTGTCATAATAGATTTTAATTTT------------------------------------GATGTTTTTTGTTTAAAATTAGTTTTTTCTAGTACTTATTAC------------------ATTTATTTTTGTGTTTTATTCATGTATATGTATTTTTTCTTATTTATGTACCTTTGC---------------------ACATTTAAGGGTGTATCT------TTACGATCATTTTTTTTC------------------------------------------------------
>Trimeroptes_luanchuanensis_Z322
------------------------------------------------------------------------------------------------------------------------------------ATTAGAATTAGA------AATATCATT---------GCTATTAGCGCAAAAAATAAA---------AATCCAGTTAAA---------------------TTAAGTATC------------ATACTTATAATTACAGCAACT---TTACATATAATAGCTCTATTTTGAACAAGAAGAAAC------------ACTTGGTTTCCTTTAATC------------------TTTCAC---ATACTATTTTTAGGAGGTATCCTAATTATA---TTTTTAATTTTATCAACAATC---------AATCCA------AAT---------ATTAAAATATGAAAGAAAAAAAATAAAATTTTTAAA------------------CGTATAATTATTGCATTAATA---ATAAGAAGAACATTTAGATGAATAATAAAA------------------------------------ACAACAACAACTATAAAA---CTAGCAGATATTCAATGATTTACTCAAAGGAAAACAACAATAATTATAATAACAATATTAATTAGAATTTATTTTATTATATTTTCAATTTTAATT---------------------GCAATAGAAAAAAAAAGA------TTACGAACCACAATT---------------------------------------------------------
>Trematuridae_sp.
------------------------------------------------------------------------------------------------ATATTCTTATTCCTAATTATTAAATTAATTAAATTAGCTATATTAATC------AACTTATTA---------CTGTTT------AGATCCATT---------CACCCTATAATA---------------------ATAATTATT------------ATTTTAATCTTATTAAGCTTA---ATGTTAATAATTTTTATATTTATAGTATCAAAAACC------------TCCTTATTAAGAATAATC------------------TTATTA---TTAATAATACTAGGAGGAATACTGATTATT---TTTATTTATATAGCAAGAATC---------TCCCCT------AAT---------AATATCCTAATTAATAATTTTGTTATACTAATAGGC------------------CCTTTAATATTGATCCTA---CCGCTTAATATTAACTATTCA---------------------------TTAAATAATTATAATAAGACAGACTTTCTACAA---------------------ATTTTCTCTTCTATTAGAATATATAACAGAATTTTATTAATTACATATCTTTTAATATCATTATATATTATTTTAAAATTAATT---------------------AATAAAATATTTTATTCA------CTAAAAATAAAT------------------------------------------------------------
>Tityus_serrulatus
------------------------------------------------------------------------------------------------------------------------------------ATAAGCCTATTG------TCTGTTGTA---------TTTTTC------TTTTCTAAT---------CATCCTTTAATT---------------------TTGGGAATA------------TTATTAATTTTAATGTCTGTG---GTTGTTTCTATAAATTTATTTTTACTTTTAGGATTG------------GCTTGATTATCCTATGTA------------------GTGGTT---TTGGTATTTCTAGGAGGAGTTTTAGTTTTA---TTTATTTATATGGCTTCTTTA---------GCTTCA------AAT---------GAAGATTTTGATATTAATAGTAGTTATATTTTAGTT------------------TTTTTATTA------------CTTTTAGGATTTATAGGGAGATGATTTTATTTTAATCAAGAGTTTTATATATGAAAATTGTATTTATTCTTTCCTTTTTCT------------------------------------------TTTGTTATTATTTTTTTAGGATTCTATTTATTGATGTCTTTAATTGTAGTTGTTAAAATTTCT---------------------TGTGTTGAAGAGGGTCCT------CTTCGTGAGGTAAGC---------------------------------------------------------
>Tetra_suspensae_SD22
---------------------------------------------------------------------------------------------------------ATGATTATTTTAGCATACATAGGAGTGGCTTTA---GGG------TTTAGT---------------TGAATAATTACTTCTACA---------AATCCCGTAAAA---------------------ATAGCAATA------------AGGATTTTGATTATTTCTTCT---TCCATATTTTTATCCCTATCAACGAGCTCAGGTACT------------TCTTGAATTCCTACCATC------------------TTGATG---CTACTCTTCATAGGAGGTATCATAATAATG---TTTATGATCTTATCCTCTGTT---------CTACCT------AAT---------GAGAAAAGAAAGAAAGGTAAA------------------GCTTTC---------GTTGTTATTATGGTTATTATTTTATTGCTCCAAAAAGAACAAACCTTCGTAATA------------------------------------ATAACTGACTCGATG------AGAATGGAATCTAAGTCTTTTTTAATATCTGGGGAAAATTTTAGAGTAATAATAATCTTAATTCTGTTTTATTTTTCTGTAACTATAATAATATTA---------------------AACTCTGAAGAAACTCCG------ATACGGAGATTATACTGCTAT---------------------------------------------------
>Tetraspinus_sp._HEN26
------------------------------------------------------------------------------------------------ATAACTATTTTAATAAATGTAATAATGGTAAGAAGACTATCA---TTT------------------------------ATGATTTTTTCTAAT---------AACCCTATAAAA---------------------ACAAGATTT------------TTCATTTTAGTGAGAGCGAGA---ATGATATTCTTATCTATTAAAATAAAGATAGGAAGA------------GTATGAATCCCTTTAATT------------------TACTTT---ATCCTTTTCACTGGAGGCATCTTGCTAATA---TTCATAATTTTAGCTTCTATT---------CTACCT------AAC---------GAAAAAGCCATAAAAGTAAAAATTTCAAAAGCTATGATAATAAGA---------CTAATCCTAATTACGATGATC------------CAGTCCAAAGAAAGAAGAAAA------------------------------------GAAATC------ACC------CTAAATCTTATAAAAAGATTCATATCCGCTTCTTTCAATTTAATGTTCATGACAAGAACCATCTTATTTTACTTTTTCAGTTCTATAAGAATTAAT---------------------AATGTTGAAGAATACCCA------ATACGATCAATTATA---------------------------------------------------------
>Tetra_sp.nov._Z400
---------------------------------------------------------------------------------------------------------------ATGAATACCTTAACAATTGCCCTATTA---TGA------GTGTTGGGA---------ATCTGAACCATAGCATCCAAC---------AACCCTGTAAAG---------------------GTAAGAATT------------TTTTTGATACTCACAAGGGCT---TTGCTATTCGCTAAAAGAGGTGTAATTTCATCAAAG------------GTATGGTTCCCGCTTATA------------------TTCTTT---TTACTATTCATAGGAGGAATCCTCATTATG---TTTTTGATTTTATCATCGTTG---------TCCCCC------AAT---------CAAAAATCCAGAAAAGGAGCCAAAATAATTAGAACTTTA---------------GCACTACCCCCTATCATTATATTAATTTTAATTTCCCTCTTA---AGACACGGA------------------------------------ACTAGGTATGTAGAG------ATACAAGGTTCAAAAGAAATTCTTTCACAAGGAGCAAATATGACTATACTAACTATTATGGTGCTAGCATACTTTATCATTTTTATGAAAATACTG---------------------ACTACAAAAAAATCTACC------CTCCGATTGGAA------------------------------------------------------------
>Tetra_sp.nov._Z284
---------------------------------------------------------------------------------------------------------ATTATATTAAGGATAATATTAACTTTAACCTGA---ATT------------------------------GTAATTAACTCAAAC---------AATCCCTTAAAG---------------------ACAAGATTT------------TATATTTTAATTGTAACCTCT---TACATATTTTTATCATTAAAACTAGAATCCAGAATA------------ACATGGATACCCCTAATT------------------TTCTTT---ATCCTTTTCACAGGAGGGATTTTAATAATA---TTCATAATTCTATCCTCCGTC---------CTACCT------AAC---------GAAAAAAGATTAAAAATTAAGGTCTCAAAA---------ATAAGA---------TTGACAATTGTGACAGCTTTAGCTCTATTAAGACAAATTTTACAACAATCGAGA------------------------------------CAAAAA------ACC------TCACCTACATTAAAATCCTTCCTAAGTTCTAACCACAATTTAATTCTATTAACAAGAGTAATTTTAATTTACTTCTTTTACTCTATTAACTTAAAT---------------------TCTACAGAAGAGTACTCT------ATACGCTCTCTTCAATGC------------------------------------------------------
>Tetra_sp.nov._CA43
---------------------------------------------------------------------------------------------------------------------------------------------ATA------TCCGTCAGT---------GCAACCACTATCTGGTCGTCT---------AACCCCGTAAAG---------------------TTAAGAATC------------CTATTGATCTTTGTTAGAGCT---GGAGTTTTTATCTTGATAAGACTAATAGCGGGTAAT------------TCCTGATTCCCTTTAGTG------------------TTTTTT---CTTTTATTCATAGGGGGAATTCTGATAATG---TTCATAATTTTATCCTCGGTA---------CTGCCT------AAC---------GAAAAACCTGAAAAGAACAAA------ATATTGTGAAACTTAGTTACTTTATGGGCGGTGATTTTAACCCTGTTAAGTACT------------------------AAG------------------------------------TACCCCCAAAGCTCCCACACTTTCTCTTCCTCCAAAATATTCCTAAACAACGGAACCAGGATGATAGCCCTGACGACTATTTTGATTCTATATTTCTTTGTAATAATTTTGATCCTT---------------------TCTAAGGAGGAGCTACCC------ATGCGTTCTGTGCTATGTCACGATGGAAAGTTAATCTTG---------------------------------
>Tetra_qingyuanensis_Z333
---------------------------------------------------------------------------------------------------------------ATGAATACCTTATTTTTTTTTCTCCTT---ATC------TTAACAGCA---------ACATACACCTTACAATCAATG---------AACCCAGTAAAA---------------------GTAGTATTT------------TCTATTATAATTTTAAGAGTT---GCATTATTAATGTGAATGGCTATCCAATCGGGAAAC------------TTCTGATTCCCTCTTATT------------------TTTTTC---CTTTTATTTATAGGAGGGATCCTAATCATG---TTCCTAATCTTATCTTCACTT---------TTACCC------AAT---------GAAAAAAGATGGAAAAACAAAAAATCATGGGCAACCCTG---------------ACAGCATTATTTGTTCTACCGATATACCTTTCCCCTATAAAATATGGGTGCACA------------------------------------AGAAGAAGCTTCTCA------CTAACAGAGGGGAAGAATGCCCTATCCACGGGCCCAAACTTAATTTTTGCAACTATTCTAATCCTTTTATATTTTCTAATTTTCGTCACAATGCTT---------------------TCAAGAGAAAAATCTCCT------CTACATATAAAT------------------------------------------------------------
>Tetra_pyriana_HLJ98
------------------------------------------------------------------------------------------------------------ATGATTACTATTATCAGAATTTTAACTATA---AGA------ATTACTTTA---------ATTTGGTGTGTAAGGGCAGTA---------AATCCTGTAAAA---------------------ACTAGGGCC------------ATCATTCTCTTATCAGGAACA---ATAATGTTTTATCAATTAAGG---AAACCAGGACTA------------ACTTGATACCCTATCTTA------------------ATACTG---ATACTATTTACAGGGGGAATCATTTTAATA---TTTATAATTCTATCATCAATT---------CTCCCT------AAT---------GAAAAGAGAATGAAAATAAGA------------------AATTTT---------ATTACTTTTTTTACACCTTTGATAATTCTCACTAGATTAAAAGACTGGCCCAGA------------------------------------ACGTTAGAATCCGTA------GTAGCAGAAACTAAGACTTTCTTGAGAAGGGGGGCAAGATTTTTTTTAATAATGACCATTATTATGTTATACTTTTTAGGAACAATACAAATTGTA---------------------AGTAGCGAAGAAACCCCT------ATGCGATCTGTAACC---------------------------------------------------------
>Tetranychus_urticae
------------------------------------------------------------------------------------------TTGCAAAATTATTTTAAATTCAACTTAAAAATAATTTTATTTTTTTATTTTTTG------ACAATA---------------------------AATTTT---------AACCCAATAAGA---------------------GTAGTAATT------------AACTTCTCATTTTTTTTATTG---ATTTTAATAATAAATTTTTTAATTTGTAATAATGAC------------AAATGAATAATAATACTT------------------TTAATT---ATTTTTATAGTTGGGGGAATAATAATTTTT---GTTTCCTTAATTTGT---------------------------------------------------TGTACTATAAAATTTAATTTAATAAATAAAAAAAAAAATTATTTGATCATTTTTTTAATTACATTTTATTTATCATTAATAATTATATATAAC------------------------------------------------------------TCTTTTTCAATTTCATTGTCCTTTATAAATAATATATTCATATTCTTTTTTTGTTTTTTAATTATTATAATAATATTTTTTTTAAAAAATATTCTA---------------------TTCAAAAAACAAAAAAAT------ATTAAAATG---------------------------------------------------------------
>Tetra_lycopersici_FQ
------------------------------------------------------------------------------------------------------------------ATGATAACGCTGATGTTAACAGTAACTGCA------GTATTTGCC---------TTGCTAAATGTGTCGTCAACG---------AATCCTGTTAAA---------------------ATAATGTTA------------ATTTTG---------------------------------CTTGGAATTTCATCTTCCTCTTTTGTTATATGTTACTGATTGGGAGTGATGTCAGCTTTCGTAATTATTCTTTAT---ATACTCTTTGTGGGAGGTATTTTAATAATA---TTTATAATTTTGGCATCCCTT---------TTACCA------AAC---------GAGAAGTCAATAAAATCAAGAACAATACCAATAATTGCTGGAATT---------TCAATTATAACATGATTATTAAGA------GAATCCTTCAAAAGTGTGACT------------------------------------------------------------AGAGAGACAGTTAAATCAGCCTTTTTTTCTATACAAATAGTGACTATGGCAGTAATCCTGGTATTAATCTATTTCTTTTCTTTTTTATACGTACTA---------------------TCCAGACAAGACCAACCT------ATGCGATTTTTCTTATGCCGAGAAATGAAATTTTTG------------------------------------
>Tetra_lucidi_HEN8
---------------------------------------------------------------------------------------------------------------ATAACAACAGTGACAGCCATAATATTA---GCC------ACTTCTATT---------ATTTGAAGTATAAAATCCATA---------AACCCAGTCAAA---------------------GTGAGAATT------------TCAATCCTATTGAGAAGGTGT---TCTCTTTTTTTTATTATAGGATTGACCTCAGGGCTT------------TCTTGGTTCCCAATTTTA------------------ATGCTA---ATACTGTTTATAGGAGGGATTATTATGATA---TTTATAATCTTATCATCTATT---------TTACCG------AAC---------GAAAAAAGATTAAAGACCAAA------------------ACTTTA---------ATTGTAGTTTTAATTACCTTGATGATGATTTTTTCGTACAGGCCTTTATTTTTA------------------------------------ACCACAGAAAGAACA------GCGATTAACTCCAAAACTTTTCTAATAGAAATGCTAAACTTCATCTTTATAATAAGCCTTATCCTTTTTTACTTTCTAAGAAGAATAAACCTTTTA---------------------ACTGCTGAAAAAAGTCCT------ATGCGGACATTATAC---------------------------------------------------------
>Tetra_louguantais_AH43
---------------------------------------------------------------------------------------------------------------ATGATTATAACGGTATCGCTTACATTAATTGCT------TTTTTTAGC---------ACATTCTTCTCTAAAAATCCC---------AATCCCGTAAAA---------------------ATTAGTATG------------GTTTTACTAGTATATAGGGTA---ATGGTTTTTAGGACTATATTTATTAACAAGGTAACG------------AGATGATTCCCTCTCCTT------------------TTTTTT---TTAATTTTTATAGGGGGAATTTTAATAATA---TTCATGATTTTATCCTCTATT---------TTACCT------AAT---------GAAAAGACTTACAAAATAAAG------------------TACACT---------CTCGCAGGTTTATGTATGTGGATACTTTGAAGTTCTTACCCAGATCTGGCGAAT------------------------------------GAAACTAGAATCTCT------ACCCAAAACTTAGTCTCTTGCTTAAATACATCAAATGTTATAGTTTTACTAATGCTAATTATAATTTTATATTTTTTTTTTACTCTTTCAGTTCTA---------------------TCAAATGACACAACCCCC------CTTCGAAGAAAA------------------------------------------------------------
>Tetra_cuihuae_QH6
------------------------------------------------------------------------------------------------------------------------------------ATCCTGGCACTG------AACGCGAGA------------GCAGCCGGAATCTCCACC---------AATCCTATTAAG---------------------TTGAGAATT------------CTTTTAGTGTTCTTAAGAGCA---TTGATATTTTTCCTAGTGAATTTAGTCACAGCTTCT------------TTATGATTCCCATTGGTG------------------TTTTTT---TTAGTCTTTATGGGAGGAATCCTAATGATG---TTCATGATTCTGTCCTCCACT---------CTACCA------AAT---------GAAAAGAGAAACAAGGTT---------------------------------ACCATTAGAGTTGTAACACTCAGAGCTTCCTTACCCCTTCTTTTAGCCAGATCTCCT------------------------------------ATAGGCCAGCAGGAGGTGTTTTACAAGGAGGCAAAGGAAATTGTAGCTTCTAATCAGACTACCCTAGCCTTAACCCTCCTTATAATCATGTATTTTTCAGTTAGAATATACATAGTT---------------------TCTAAAGAGGAGGTCCCC------CTCCGGAGATTAGAGAAGTGCTATTATAAG------------------------------------------
>Tegonotus_celtis_YN448
------------------------------------------------------------------------------------------------------------ATGATGACAATAGCAATTACAATGTCATTA---ATT------TTCCAATTA---------AAATTTTTAATCAACAGTGTA---------AATCCAGTAAAA---------------------CTAAGAATC------------CAGGTATTAGCAACTAGAGCA---ATTTTATTTTTAACAATTTTTTACTACACCCAAAAA------------GCTTGATTCCCAATAATT------------------TATTTA---ATATTATTTATAGGAGGCATTTTAATCATA---TTCGTAATTTTATCTTCATTA---------ATACCA------AAC---------GAGACTATAAGAAACAAACAAAGATTGCTATATACTTTATCA------------ATTATTTTTATTACTGTTCCAATAATTTCAGAAAATTTAGGAAAAATGAGTTTC------------------------------------CAAGAAGCTACACCA------GAAGCCATCTCGAAAATAAATATGACTACAAGGTTGATGATTGTCATTATAACTTTTTTAATTTTAATTTATTTTACAACATTTATAAGAATAATG---------------------GAAAAAATGAAACTTCCT------------------------------------------------------------------------------
>Tegolophus_ulmi_CQ4
------------------------------------------------------------------------------------------------------------ATGCTTACATTAAGATCAAGAGTATTGCTA---ATC------TTACAATTA---------AAGTACATAGTAGATAACAAC---------AACCCTGTAAAA---------------------CTCAGAGTT------------CAAATTTTAATTTGTAGAGCT---ATTCTGTTCTTGATAATTTTTATTAAAGAACATCAA------------GTCTGGTTCCCATTAATT------------------TATTTT---ATATTGTTTATAGGAGGAATCTTAATTATA---TTCGTAATTTTATCGTCCTTG---------ATGCCC------AAC---------GAGGAAATAAAAAATTCACAGAAAATTGTAAGAATAGGATTA------------ATAGGATTGGTGATTTTACTTATTATTGTAAGAAACTCCAAAACAATCAAAATA------------------------------------AAAACATTTTCCTCA------GAATCTATAGCTCAAATGAGAATAACTATAAGTTTACTAATTTTGATAATGACTTTCTTAATTTTAATCTACTTCACAGTATTTTTAAGAATTATA---------------------GAAAAAATAAGACTTCCT------TTGAAGACTCAAAGATGCCATAAG------------------------------------------------
>Tegolophus_tremae_Z368
---------------------------------------------------------------------------------------------------------------ATCACAATAGCATCAAGGGCCCTAATC---ATT------TGGGAAATA---------AAATACATAATAAATAATGTT---------AATCCAGTAAAG---------------------CTAAGTGTG------------CAAATCTTAATTTGCAGAGCT---TTTTTATTTACAATAATTTACTTTAAAATGCACCAA------------GTCTGGTACCCTCTGCTT------------------TACTTT---ATACTATTTATAGGAGGAATCTTAATTATG---TTCGTAATTTTATCTTCATTA---------ATACCT------AAC---------GAAGCTATAACAGAGCCTCAAAAGATTTTAAGATCTACAGTG------------CTAGCTTTAACTATTTTAAGAATAATCGGAAGCAATTCAAATATGAGAGGAATA------------------------------------AAAGAAACTACCTCG------GAATCTATAGCTCAATTAAGAATAACTCTAAGGATACTAATTTTAGTTATAACTTTTCTAATTTTAGCTTATTTCACTGTGTTTATGAGGATTATA---------------------GAAAAAATAAAACTACCT------------------------------------------------------------------------------
>Tegolophus_oblatus_QH7
---------------------------------------------------------------------------------------------------------ATAATGATAACTATTATGTATGGGGTTTTACTA---ACT------TTAGTAATC---------ATAAAAATATTAACTTCTATA---------AACCCTATCAAA---------------------GCAAGACTA------------TGTGTCCTTATATCTAGTTGT---ATTATATTTTTAATTATAGGAATAACGACTAGTAGG------------ACTTGACTGCCGATTATT------------------CTTCTA---ATACTATTCATAGGGGGCATTATCATAATA---TTTATGATTTTATCGTCTATC---------TTACCA------AAC---------GAAAAAAGAATAAAGACTAGA------------------AAGGTG---------AGTATAGTTTTTATAGCTTTCCTTATCCTTCAACTTATAACGAGAAATAGGAGG------------------------------------GTCCAGGAAGGTATC------TCCTTTAACTGTAAAGCTTTCTTAATAAGAGGAACAAATTTTTTATTCCTGATAGCAGTAATTCTATTTTATTTTTTAACTACTATAAGGACTCTA---------------------AGGAGAGAACAAACCCCC------ATGCGA------------------------------------------------------------------
>Tegolophus_miscanthus_Z371
------------------------------------------------------------------------------------------------------------------ATGATAACAAGATCATCGGTAATACTAGCT------ATGAGGGCA---------GTGGGGTTTGTAAGAACCCGG---------AGACCGATAAAA---------------------AAAACAATA------------GCATTACTGATCTTTTCGGCG---TGAACATTTTTAGTCCTCGGAGCTAACAAAACGCCC------------ACCTGGATTCCCACAATT------------------TACATA---ATCATAATAGTTGGTGGGATTTTAATAATA---TTCATAATATTGGCAGCCTTA---------TCTCCG------AAC---------GAAAAGAGGCAACCCGTTTCCGGTGTTATCCTAGCCCCC---------------ACACTAATGTGAGTTCTGACGAGAGGAGCGACGAGAGGTCAAAAAACTTCAAGT------------------------------------GAGGCCACACTA---------------------TTAGAAGCGCTATCGATAAGCCACAACTTTTACATAATCACCTTCTTAATTTTGGCGTATTTCCTATGTTTTACTGGGATCATA---------------------TACAGCATAAAAAATTCC------ATGCGGAAGTTTATT---------------------------------------------------------
>Tegolophus_miscanthus_Z336
------------------------------------------------------------------------------------------------------------ATGACAAAAATAAGAATAGCAACCTTAATG---ATT------GTATTAATC---------TACTCTATGAGAATAAACAAT---------AACCCTATCAAG---------------------AGAAGAATG------------ATATTGATGGCTATATCAGCA---GCAATGCTGATGTCTGTAAAACTAACGCTAGGAACA------------ACCTGGTTTCCTTTGCTA------------------ATGTTC---TTATTGTTTACTGGAGGAATCCTAATAGTC---TTTATGATTCTGTCTTCAATT---------ATACCA------AAT---------GAAAAAGTTTTAAAAATTAAAATCCCCAAA---AGCTTAGCCATA---------ATAGCCTTGCTAGCAGCAACTTGAATGACTTTGAAAATAAAAAGAGGAGAAAGC------------------------------------ACCTTG------------------AGAGAGGTGAAAGTTCTCTTATCTTCAGCTTCCATATTTTACCCTTTAACATTTTTAATCCTGTCATATTTCTTTTATTCGGTAGGCATCCAT---------------------GAAAGAGAGCCCAATCCA------ATGCGAGAAACCCAA---------------------------------------------------------
>Tegolophus_lespedezae_HEN12
---------------------------------------------------------------------------------------------------------------ATGAACACCTTATTCTTTATAATTTTG---ATT------TTGGCGGCG---------ATATCCATTCTACAATCCATA---------AATCCAGTAAAA---------------------GTTGTATTT------------TCCATTATAGTGCTTAGGATG---GTAATTTTTTTATGAATGACTGTACAATCAAGAGGA------------GTATGATTCCCCCTAATT------------------TTCTTT---TTGTTATTTATGGGCGGAATCTTAATTATG---TTCTTGATTTTGTCTTCCCTT---------TTACCA------AAT---------GAAAAATCATGAAAGAGAAAAAAAATTCAGATGGTAATA---------------GCATTTTTAGCAGCAATATCACTATACCTAACCCCTACCAAATATGAATCAACA------------------------------------GGAAGACAATTTTCA------ATCACAGAAGCAAAAAATGCTATGATAGCAGGAAAAAATCTAATTTTCATAACCACAATCATCCTACTATATTTCTTAATTTTTGTCTCGATACTT---------------------TCGAGAGAAAAA------------------------------------------------------------------------------------
>Tegolophus_hunanensis_HEN41
------------------------------------------------------------------------------------------------------------------------ATTACTCTAATTTTATTACTATAT------GTCGTAACT---------ATGATGTTGGCCACAGTTAAA---------AATCCAGTAAAA---------------------ATGAGTATA------------ATGTTGTTATTTTTTAGATCT---TTAATTTTTTTAAAATTTTATCTAACTTCTGGAATA------------GTATGGTTTCCTATTTTG------------------TTTTTT---TTAATTTTTATAGGAGGAATCTTAATAATA---TTTATAATTTTATCCTCAGTA---------ATACCA------AAT---------GAATTAAATAAAAAA---AGAAAAAAATATATATTCACATTACCTTTTTTTTTATTAATTTTATCT---TTGGAAATTAAA------------------------TCT---------------------------------------GAATATAATTCGAATTTCTCTAAGATGGTCAAAACTTTTATTGACTCCGACTTAAATTTTAGAATCATACTGGCTTTAATAATAAGATATTTTTTTATCTCCGTTTTAATAGTT---------------------TCTAAAGAAGAAACCCCC------ATGCGAAAATCTCTATGC------------------------------------------------------
>Tegolophus_hunanensis_HEN17
------------------------------------------------------------------------------------------------------------ATGATTATTTCTATTACTCTAATTTTATTACTATAT------GTCGTAACT---------ATGATGTTGGCCACAGTTAAA---------AATCCAGTAAAA---------------------ATGAGTATA------------ATGCTGTTATTTTTTAGATCT---TTAATTTTTTTAAAATTTTATCTAACTTCTGGAATA------------GTATGGTTTCCTATTTTG------------------TTTTTT---TTAATTTTTATAGGAGGAATCTTAATAATA---TTTATAATTTTATCCTCAGTA---------ATACCA------AAT---------GAATTAAATAAAAAA---AGAAAAAAATATATATTCACATTACCTTTTTTTTTATTAATTTTATCT---TTGGAAATTAAA------------------------TCT---------------------------------------GAATATAATTCGAATTTCTCTAAGATGGTCAAAACTTTTATTGACTCCGACTTAAATTTTAGAATCATACTGGCTTTAATAATAAGATATTTTTTTATCTCCGTTTTAATAGTT---------------------TCTAAGGAAGAAACCCCC------ATGCGAAAATCTCTATGC------------------------------------------------------
>Tegolophus_hunanensis_AH39
------------------------------------------------------------------------------------------------------------------------ATTACTCTAATTTTATTACTATAT------GTCGTAACT---------ATGATGTTGGCCACAGTTAAA---------AATCCAGTAAAA---------------------ATGAGTATA------------ATGTTGTTATTTTTTAGATCT---TTAATTTTTTTAAAATTTTATCTAACTTCTGGAATA------------GTATGGTTTCCTATTTTG------------------TTTTTT---TTAATTTTTATAGGAGGAATCTTAATAATA---TTTATAATTTTATCTTCAGTA---------ATACCA------AAT---------GAATTAAATAAAAAA---AGAAAAAAATATATATTCACATTACCTTTTTTTTTATTAATTTTATCT---TTGGAAATTAAA------------------------TCT---------------------------------------GAATATAATTCTAATTTCTCTAAGATAGTCAAAACTTTTATTGACTCCGACTTAAATTTTATAATCATACTGGCTTTAATAATAAGATATTTTTTTATCTCCGTTTTAATAGTT---------------------TCTAAAGAAGAAACCCCC------ATGCGAAAATCTCTATGC------------------------------------------------------
>Tegolophus_celtis_S136
---------------------------------------------------------------------------------------------------------------ATGACCATG---ATTATGATTTTATTG---ATT------TTGATAGCA---------AAATATATATCTGAAAGTATT---------AACCCGGTAAAA---------------------CTAAGAATC------------TACCTTATAGCGTTAAGAGCA---AGTGTATTTCTTACCATGATATTACTGTCTTCCAAG------------ATTTGATTTCCAATGATT------------------TATTTC---ATACTATTTATAGGAGGAATTTTAATTATA---TTTATAATTTTATCTTCTTTA---------ATGCCT------AAC---------GAAAAAATGATGAAAAACCAAAATATAAGAAGTACTATGATA------------AAAATTGCAATTATGACTACAGGCCTTACAGCAATTAATACAATAATTAAGTTT------------------------------------AATCATGTAGAACCA------GAAATTACAGCCAAGCTAGAACTTGGACAGAGAACTTTTATAATTTTTATAATTTTAATAATTTTAACTTACTTCTTAGTTTTTATAAACAGAATG---------------------GAAAGAATAAAAAATCCC------ATAAAGTCACAAATA---------------------------------------------------------
>Tanystylum_orbiculare
---------------------------------------------------------------------------------ATATTCTTTAATAAACTATTATCT---------GTTATTTTTATAATATTTATTTTGATAATT------ACATTTATT---------TTT------------ACTAAA---------ACTCCATTGATA---------------------ATAATTTTA------------ATTATTTTATTACAAACATTT---AATATTAGAATAATATTAGGTGAAGTTTATAAATCT------------TTTTTTATATCTTACATT------------------TTAATT---TTAGTATTTTTGGGAGGAATATTAGTAATT---TTTATTTATATTGCTAGGTTA---------AATAAT------TCT---------AAAAAAATTAATTATAAAATTTTATTATTTATAGCT------------------TCTTTAGTATTAATATTA---ACAATTTTGTTTATT---------------AATATTAATTGTATTAAAATTTTTATTATTACAGATACTAAAATATTCAGAATTTTAGAGTATTCAATGAATTTATTATTTTCGGATTTTATAAGTATAACTATTATTATAGCTTTATATCTTATATTAACTCTTTTAGTTATTGTAAAAATATGT---------------------AATATTAACAAAATACCT------TTACGAAAGTTA------------------------------------------------------------
>Tachypleus_tridentatus
------------------------------------------------------------------------------------------------------------ATCACAAAAATTATCATTACACTAATATTAAATTTA------TCTTTCACA---------TTTTTT------ATTACTTCT---------CATCCCATTATA---------------------ATAATCCTA------------AATCTAATTATTCTAACAATT---TTATCTAGATTATTAACAACACTCTTTATAAAAATC------------TCATGATTTTCATATATC------------------CTTTTC---CTAATTATATTAGGAGGAATATTAGTAGTT---TTTATTTACATTACAAGTCTC---------GCTCCA------AAC---------GAACCATTCAAATTATCTTTAATTACAATAATTTTA------------------ATAACAAGATCATTTCCA---TTAGTTCTTTCATCATATAACTACATATTTCATTATAAATCCACTATATTTAAACTTTCCATTACAAACATATTCTCATCA---------------------------------TTATCATTATTAACCACTATTTTATTAGTATCTTTTTTACTAATTACTTTAATCGCAGTAGTTAAAATTTCA---------------------AAAATTTCGCAAGGTCCA------ATTCAACTAACC------------------------------------------------------------
>Surapoda_tianlinensis_Z302
------------------------------------------------------------------------------ATCCTATTTACTTTTATATGTATT---------------------------------------TTT------CTGGCAGTA---------GAAATTATCTCGGGCTCGGTT---------TCTCCTTTGAAG---------------------TATTGCATT------------CTAGTTATCTTCGTCGTTTTA---ACAATATCCGCTATTATGTGAAAGCATAGAAGGGTG------------TCTTGAGGCCCCCTTCTT------------------TTGGTC---CTACTATTTGTTGGGGGGCTAATGATAGTT---TATACTATTATGTCCTCTACT---------TCCCCT------AAT---------TTGAAAGGATCTAGGAATCCTGTGGTA---------AAAATATTT---ATGTGGATATTAATAATCGCGACAGCAATTGGAGGCTCATCATCTTTATACAATGTAAGA---------------------------------------------------------TACGAAAGATTGAAAGAAGGGACTAGATCTCTGACTCTGATATGTATTCTATCTATGTTGATATCACTGTACTTATATGGTTGTAGGGTCGTATTA---------------------TTTGAGGAGGGGCTGTCT------GCTCGGTCTTACACTGATTGCCCC------------------------------------------------
>Surapoda_tianlinensis_GD126
------------------------------------------------------------------------------ATGGTTATAGTATTTAATTCCATTATAGAATTGAGGGGAGTTATTCTCATAATAAGAATCAACCTT------TTCACTTAT---------TCCCTAATCAGAAATAATTGA---------AACCCTCTAAAG---------------------TACTGTCTA------------GGTTCTATTTTAATTTTGTGT---GTATTTTGTGAGTCTATTTGGCTTGGGACAGGTGCC------------TCATGAATTCCAATTATT------------------TTTATA---ATACTAATTATAGGGGGTTTAATAATAGTT---TATTCTGTAGTATGCTCTACT---------ATCCCG------AAC---------TCAAAAATTAAAGGAATCTCTGTACTAAATAAGAATAAACTATTTATTTTATGTTTACTTATAGTTTCTTGGGCCAGGAACAAAAGTATAAATTTG------ATAACT---------------------------------------------------------ATAGAATCC---AAAGAATTGGTGAGATCTTTTAATGTAATAATTTTGATAACCATTATTATAATTTTTTATATAGGAAGAGCTACTACATTATTA---------------------TATAGAGAAGAACTATCT------GCTCGTTCCTATTTAAGG------------------------------------------------------
>Stylochyrus_rarior
------------------------------------------------------------------------------------------------------------ATACTATTTTCTGATATTAACCTTATTATCCCTATA------ACAATTATG---------TTTTGC------TCAAGAAAA---------CACCCTATTATA---------------------GCTACTATT------------TTCTTAATATTAATTACACTA---AATATAGCAACATATATCTCTCAAGTAACAAAAACC------------AGCTGAGTAAGAATTATT------------------ATTATA---CTTTTAATATTAGGGGGGATCTTAATCCTA---TTCATCTATGTCGCAAGACTT---------AACTCA------AAT---------AGCTCTTTTCTTTTTCATAAAATTTTATACTTTATA------------------CCTATCGTATTAATTTTCCCTTATTTTAACTTAACTAACACCCCACTAACCCATAATAACCTAAGAAACCTGTTTTCTTTAAGTGAAATT---------------------------------------------------------AATAATATCTGCGGTATAATTTATCTCCTTATTACCCTCTTAGTAGTAATAGAAATAATT---------------------ACCACAATAAAAGCCCCT------CTTCGTTCAACAACCTAT------------------------------------------------------
>Steganacarus_magnus
------------------------------------------------------------------------------------------------------------------ATCCTAAATAAAGAAATTTTTTTATTTTTA------TTTTTCCTT---------ATTTTATCAATAGGAACTAAG---------GATCCATTTTTA---------------------TTCTGTGTA------------ATTTTACTATCTCTTTCAATT---TCTTTATCATTTTCAATGTTATGAAAATTATGTTCA------------GTATGAATCCCTTCTATT------------------ATTCTG---ATTACTTTCTCTAGTGGAATAATAGTTTTA---GTTATATACTCTTCATCTCTA---------GTTTCT------TTA---------AAAGGTGAGAAAAAATTGAAAATTAAAAGTTACTTTTTAGCCTTA------------------ATTTTAATTTGGTTATTTAAAGAAAATAATAGAATGGAAGAAAAA------------------------------------------------------ACTGAATCTTTCTTTAAAGAATTTTCGTCTTCCATATATTTACCATTAATGGCATTA---ATTATACTAATATTTATAATTCCTATAATCGAAAATTGC---------------------TTTGTTCCCTTTAATTCA------CTTCAATCTTCTTTT---------------------------------------------------------
>Sperchon_plumifer
------------------------------------------------------------------------------------------------------------------------------ATAATTATTATAACAATT------TCAATGATCACCGCAATATCGTTTTTAATTACATCTAAT---------TACCCAATATCA---------------------ATTATCATT------------ACAATTATTTTAACAACAATT---ATCAGCAGAACAGAAATAATAATAAATAATAATATA------------AGATGAATATCAATACTA------------------GTAATT---ATATTATTCGTAGGAGGATTAATAATTATT---TACATTTTTATTTTATCAATA---------AATTCA------AAT---------AAAATACCAAAAGAAAAAATGTATATGCCATTTACT------------------TTATTAATTATTATATCTTCACTCATAAGACTAATAAACCAAAAAGAAAGAAAAAGACACACAGGA------------------------------------------------------TCATTTTTCTTTTCAAATAATTGAGATATACTATTAATAATTATTATTTCAATTATTATTTCAATGATATTCATATCTAAAATAATC---------------------TTCAACCCAGCGAGACCC------TCTAAAAGAATAAAA---------------------------------------------------------
>Shevfchenkella_miscanthis_KK11
------------------------------------------------------------------------------------------------------------ATGACAAAAATAAGAATTGCAACTTTAATG---ATT------ATGCTGATT---------TACTCTATAAGGATAAACAAT---------AACCCCACCAAG---------------------AGAAGAATA------------ATATTGATGGTAATATCGGCA---GTAACGCTAATGTCTGTGAAGCTAGCACTAGGGACA------------ACCTGATTTCCTTTACTA------------------ATATTC---TTATTATTCACCGGGGGAATTTTAATGGTC---TTTATGATTCTCTCATCAATT---------TTACCC------AAC---------GAAAAAATTTTGAAAGTCAAAATCCCCAGG---GGCTTAACCGTG---------ATAATCTTACTAGCGACAACTTGAGCGATTTTAAAGATAAAAAGAGGGGAAAGA------------------------------------ACCTTG------------------AGGGAAGTGAAAGTTCTTTTATCCTCAGCTTCCATATTTTACCCTTTAACATTTTTAATCTTATCATATTTCTTTTATTCGGTGGGCATCCAT---------------------GAAAGGGATCCTAACCCG------ATACGAGAGACCCAA---------------------------------------------------------
>Setoptus_koraiensis_SD23
------------------ATTATTAGACTAGAGAATACTCAAAGCTTTAAATTTTTAACTTCCAGAGTTAATGTTTTTTTTAAACTAAACTTTGAATTGATAGAAACAATGTTTTATACCTTT---------------ATTTTT------ATTAGACAA---------AGAATATTGTTTACTTCTACT---------TCTCCTATAGTT---------------------AGATGAATG------------GTACTGATAGTTTCTAGAATT---TTGTTAATGTTTGTTTTATATATTGGAATAAGCCAT------------AGGTTTATGACTTTTTTA------------------GTTTTA---TTGGTCTTTGTGGGAGGCATTATGGTTTTA---TTTATTTTCATGTCTAGAGTT---------TTTCCT------AAC---------GAGCGAAACAAACCTCTCATGTTTAATATATATATTTTTTTT---------------TTTTTTTTTTTT------------------------------------------------------------------------------------------------------------------TTT------------------TTTTTTATT------TTTTTT------ATACCCCTTTCTTTTTTTTTTAAAATTATA---------------------TTGTTCACAGGACTATTT------ATTTTTATATATTTTTTT------------------------------------------------------
>Setoptus_koraiensis_HEN28
---------------------------------------------------------------------------------------------------------------ATGAATACCTTCTTCTTTTTATTTTTG---ATT------TTAACAGCG---------ACGTTTATTCTACAGTCCGTA---------AATCCGGTAAAA---------------------GTTGTATTT------------TCCATTATAATACTTAGAATA---GTAATTTTTTTATGAATAGCCATTCAATCAAGAAGA------------GTGTGATTCCCACTAATT------------------TTCTTT---TTATTATTTATAGGAGGGATTTTAATTATA---TTTTTGATTTTATCCTCTCTT---------TTGCCC------AAT---------GAAAAATCATGAAAAAGAAAAAAAATTCAGAGAGTAATA---------------GCATTTTTGGCCGCAATGTCATTATACCTAGCTCCTGCGAAATATAGCTCAACA------------------------------------GGAAGAAGATTTTCA------ATCACGGAAGCAAAAAATGCTATATTAGCGGGAAGAAACCTGATTTTCATAACCACGCTAGTACTACTATATTTCTTAATTTTTGTCTCAATGCTT---------------------TCAAGAGAGAAA------------------------------------------------------------------------------------
>SD27
---------------------------------------------------------------------------------------------------------------ATTACTGCATTAATTCCATTTTTTATT---ATC------ATAATCTTC---------TTAGCTATATCTAACTCTAAA---------AATCCTATGAAG---------------------ATCAGATTT------------TTAATTATAGCAGGGGTAAGA---TTAATATTAATTACAATTTTTATAGAAACAGGAAAT------------TCTTGATTTCCTCTTTTG------------------TTTTTT---ATTTTATTCACAGGTGGTATTTTAATAATG---TTCATAATCTTATCTTCAATT---------CTACCT------AAC---------GAAAAGGCTTATAAAGTCAAAGTTCCCAAA------------ATT---------ATTTTTGTATTTAGAATAATTATATTTCCTGTCGTGTCGTACAGAAAAGAAAAT------------------------------------TTTGCTGGAAGAAAT------TTTTACGCGTTGAAAAGATTAATCTCTTCTTCTTTATTTTTTTCATTAATAACAGTGATCATTCTTCTATATTTTTTTAACTCTATTAAACTAAAT---------------------TCTAGAGAAAACTATTCA------ATGCGATCTTTCCAATGTTGC---------------------------------------------------
>SD20
---------------------------------------------------------------------------------------------------------------ATAACTTTAACCTTAGCTAAAACAGCT------------------------------TGAGTCACCCTCACGAGGGGT---------AACCCCCTAAAA---------------------GCAAGATTT------------TTTATTTTATTATCCACTATG---ATTATATTTTTATCTATCAAGTTAAAAACAAACAGA------------GTATGAATACCCATAATT------------------TTTTTT---ATTCTATTTAATGGAGGAATTTTAATGATA---TTTATAATTTTATCTTCAATT---------TTACCT------AAC---------GAAAAAACCATAAAAATAAAATACTCAAAA---------TTCAGA---------GTAATCTGAATCACTGCTTTAATATTTTTAACTACT---------AAACAAAAA------------------------------------GAAACCTCAATAATC------TCCTCCCAAACAAAAAGATTTTTATCATCAGGAATAAATTTAATTTTTATAGTAGTAGTAATCTTATTATATTTTTTTGGGTCAATCAATATAAAT---------------------TCTACAGAAGATACATCC------ATACGAAGTCTCCAAAGAATATGC------------------------------------------------
>SD19
---------------------------------------------------------------------------------------------------------------ATGATGACATCTCTTGGTGCTATTATA---ATG------GTAACAATC---------TTATGGGGAATTAAGTCCTTA---------AACCCAATCAAG---------------------GTAAGAATG------------GGAGTTTTAGTAACGAGAACT---TTAATATTTTTTTTTATAAGATTAAGAACTGGGATA------------ACTTGATTTTCTATGATT------------------TTAATC---ATATTATTCATAGGGGGCATCCTTATAATA---TTTATAATTTTAGCCTCTATT---------CTACCG------AAC---------GAAAAAAGAATAAAAACAAAG------------------AATATG---------TATATGATTATTGGAATAATGTTGTGTGCGAGATCGATTAGGGGGTCTTCAGGA------------------------------------AGCGTAGAAAGAGTG------TCTTTCAATTCTAAAAGATTTTTGATAAGAAGAATCAACTTTTTTTTTATGATGAGAATTGTATTATTTTACTTCCTGGGAAGGATGAGAATTCTA---------------------AGAGCAGAACAAACCCCT------ATACGATCTATTACT---------------------------------------------------------
>Scolotosus_sp.nov._GX54
------------------------------------------------------------------------------------------------------------ATGATCAGCAGATGATTATTATGAATAATAATTTTT------TTAATTTCA---------CTTTATTCCTCCACAATTAAA---------AATCCTTTGAAA---------------------ATAAGACTA------------GCTTTAGTATTTTTTGGCCTT---TTAATTTTTATACAAATTTATATATCAAGAAGAAAA------------GTCTGGTTTCCTTTAATT------------------TATTTT---TTAATTTTTATGGGGGGGATTTTAATAATA---TTTATGATTTTATCTTCTATT---------CTTCCA------AAC---------GAAAAAATAATGAAA---CCTAAAAAATTTGCATTTTTG------ATTCTAACAGGGGCCATATCTTTAACTGGATTTAAA------------------------TCC------------------------------------TTAGAATCTACCTGCCAAGTG---AAAGAAGTAAAAATTTTTCTAGACTCAAGAAGGACCATATCTAGCATAATATTAATTATATTAATATATTTTTTTGTATCGATTCTAATAGTT---------------------------------------------------------------------------------------------------------------------
>Scolotosus_sp._GZ100
------------------------------------------------------------------------------------------------------------------------------ATTTGCTTTATTTTAATT------TTATTAATA---------TTATTTTCTTCTTCATGCAAA---------AATCCAGTAAAA---------------------TTAAGAATA------------ATGTTAATGATACTGAGACTT---ACAATTTTTTTCAAGATATATCTGATAAGAGCACAA------------GTATGGTTCCCTTATATC------------------TACTTT---TTAATTTTTATGGGGGGGATTTTAATAATA---TTTATAATTCTATCTTCCATT---------TTACCT------AAC---------GAAAAGAATATTAAA---AGTAAAAATTTTTTTTTTTTAACACCTTTTATTTTTATTATATTATCTAATATAAATGAAAAA------------------------TCT------------------------------------TGCATAGTAGAA---GAAATAACAATAAAAATTAAATCATTATTAGACTCAAGAAGGTCTGTAGTTTTAATAATAATAATTATGATAATATATTTTTTTTTATCAGTTTCAATAGTT---------------------TCTAAAGAAGAAACACCT------ATACGAAAATCTATATGTTAC---------------------------------------------------
>Sarcoptes_scabiei
---------------------------------------------------------------------------------------------------------ATAGATTTAAGAGGATTGTTATTATTTTTATTTTTAATG------ATTATAATA---------TTTTTTTTTATTTTTAATTTT---------TCTCCTTTAAAGTTTTCTTTTTTTTTGGTTTTTTTTTCTGTT------------TTATTTTCTTTTTTTGTTTAT---ATATTTTCTTTGTCTTTA---------------------------------TTTTTAATATCTGTA------------------GTAATT---ATTTCTTATTCAACTGGTATAATAATTATT---TATTCTTATTGTTCTTTGTTT---------TCTGTC------CAT---------GAAGAAAAAAAATCTATAGTTAAATACAATATATATATA------------TATATTATTATTTTCTTTATTTTTTTTTAC---------------------------------------------------------------------------------------TTTTTGGATTCTATAAATTATTCTATACAAGGAATTAGTTTTTATTATCAAATATTATTAACTATAATAATTATTATATTTGTAATTATTTTT---------------------TTTCTTAAAGTAATAAAT------ATTAGGATAATAAATCCCCCAAAAAAATTAATAGATTGTTTT------------------------------
>S167
---------------------------------------------------------------------------------------------------------------ATCAGACTATTCTACGTAATAGCGCCGCTAAGA------CTGTTATTT---------TGTATAACG------TCTTTA---------GGTCCTATGAAA---------------------ATAGCGATA------------AATTTAATAATTTTTTGTATT---TTAATAACTTTTTTAATTTGAATACTAAAAGGAATA------------ACATTTTTTCCATTAATT------------------TTTTTA---ATGCTTTTTACAGGAGGAGTTTTAGTGACT---TTTATAATTTTATCTGCAGTC---------TCGCCT------AAT---------GAAAAATCGATAAAGATACAA---AAC---AAAATAGGCCCTGCCATTTTGATTGTTTTGAGAATA---------------GTTTCAATTGCCCCAACTGCAGAGAGA------------------------------------------------AAAAGGGAGATATTGGCGTCAGTATCTTACTTTCAATCAGATTTTAGATTGATGACAGCAACGATTTTAGTACTATTATACTTTATAGGATTTTCAATAATACTG---------------------AGATCAAATAAAACTACT------ATACGTAATAATATT---------------------------------------------------------
>Robertsicus_elaphensis
------------------------------------------------------------------------------------------------------------ATACTATTTTCTGAAATTAAATTTCTTATTTTTTTT------TCAACTAGA---------ATAATT------TTCATATCT---------CATCCTTTGTTA---------------------ATATTATTA------------TCAGTAATACTATTAACCTTA---TTTTTATCAATAATCTTTTATTATTATACTACTTTA------------TCAATTTTATCATTAATA------------------ATAATT---ATTTTAATTCTTGGTGGAATAATAATTATT---TTCATATATATAGTAAGACTT---------ATTCCA------AAT---------CAAAAAATTCATTTTAATAAAAAAATAACAATAATT------------------ATCTCTTTAGTGATTATT---ATAATTTCAATCAATATTAATTTTCAATTAAAAATCAATATCAATTTTTTTATAAAAATATATTTTAATACATATGTTAAT---------------------------------------------ATTATGATTATAATAATATTATATTTAATTATTACTCTTACTGTAATTATAAGAAACTCA---------------------AATTCCTTTAATTGTCCT------ATATCT------------------------------------------------------------------
>Ricinoides_karschii
------------------------------------------------------------------------------------------------------------------------------ATAATCAAACTAATTATC------AGAGTCCTC---------TTTCTA------GCCACTAAT---------CACCCAATCTCC---------------------CAAATCATT------------TTTTTAATCACATTAACAATA---CTAATTAGACACAACATTTTCATACTCATAAACAAT------------GCTTGATATAGCTATGTC------------------CTCATC---CTCATCATAATTGGAGGTATGATAATCATT---TTCATTTACATAGCATCTACT---------TTAGCT------AAC---------AAAAAATTCATCATCAACATACAACTACTAATTTGC------------------ATACTCATCCCAATCCCA---ATAATCAACACCAATCAGATCAATACTATCACACATCAACCTAACATAAATACCCTATACGAATATAATAACATATGAACC------------------------------------------------ACAATTATATTAGGCATATACATAATTCTAACACTACTTGTAGTAAACAAATCCACA---------------------ATAAATTATGACACCCCC------ACTCGAGCAAAC------------------------------------------------------------
>Rhyncaphytoptus_ulmi_HEN3
------------------------------------------------------------------------------------------------------------------------------ATTACTGCTACT---TCT------ATTAATTTA---------TTTTACACTACATTTTCACTT---------AACCCAGTGAAA---------------------GTAAGAGTT------------CTTCTTCTTAGCTCTTCTACA---TTAATATTTTTTATAATGTTCATTTTGAGGGGGTCG------------ACTTGAATGCCTATAATT------------------CTTTAT---TTGCTATTTATAGGTGGTATTTTAATTGTA---TTTATAATCTTATCCTCTATT---------ATGCCT------AAC---------GAAAAATCGCTAAAATTAAAA------------------AATAGA---------AGAATAATATTTGTGATGGTTTTAATATTATCTGGTATGGGATTAACAAGAAAA------------------------------------AGAGAAGAACTAGTTTTGTTAACAACTCAGCTTAAAAGTTTTTTTTACACCAATTCTAACATGATTGTAATAATTGTATTAATTATTATCTATTTCATGATATTTATTAAAATTACT---------------------AGAATAGAAAAGTCACCA------ATGCGATCTAGAATGTGCCAC---------------------------------------------------
>Rhyncaphytoptus_sp.nov._GZ96
---------------------------------------------------------------------------------------------------------------ATAACTTTACTAAGAATAATTATGTTA---ATA------ACAAGATAT---------TTAACAGCA---CAAAGCCTA---------AATCCTGTAAAA---------------------ACAAGAATT------------TTTTTACTTTTATTATCCACA---ACTATATTCATCTTTATAAATTTAGAAAAAGGATTA------------TCATGATTCCCTATAATA------------------TTTTAT---TTATTATTTATAGGGGGAATTCTAATTGTA---TTTATAATTATATCTTCAATT---------CTACCA------AAC---------GAAAAAACTTTAAAAATAAAAAATATCAATATCCTA---------------------AGTATACTAGCTTTAAGATTTATATTACAAATAAATAAGAGAAAAATAGAA------------------------------------AGAACAACACAAATT------ACATACCAATTAAAATGATTTTTCCAAGAAGGTATGAATTTAATTTTTGTAATATTCATAATCACACTTTACTTTTTTTTATTCATTTTACTAATT---------------------TCAGAAGAAAAATCCTCT------ATACGTTCAGAAACCTGCTAT---------------------------------------------------
>Rhyncaphytoptus_sp.nov._CA38
------------------------------------------------------------------------------------------------------------------------ACTATAATCAAAGGGTTACTGATT------TTATTAGTT---------TTAGGAATGATTAATTCGAGG---------AACCCTGTGAAA---------------------CTAGTGATT------------AAACTTTTATATATTAGGGGA---TTAATTTTTTTTTTCATAACTTTGAATGGAGGATCC------------TGTTGGTTTCCCTACATT------------------ATAATA---ATGCTGTTTATTGGAGGAATTTTAATTATA---TTCTTAATTTTGTCGGCAATT---------ATACCA------AAC---------GAAAAAGAAAGAGAGATGAAAAAATCGAAAATT---------------------ATCATGCTAAGGGCTATCATTCCTTTTTTTACTATGGGGCGAATAAACAGAGCCGAAGCTATTTCGATGGGGAACAAGTGAGTAATGTCAATCCCA---------------------------GGCTCGTAC------------------ATGATG---ATATTAGGTATGATACTACCTTATTTTGTATCAATTACATTCATCCTA---------------------TCCTCAAGAAAAACTCCC------ATGCGCACAATTACA---------------------------------------------------------
>Rhyncaphytoptus_redwayensis_CA28
---------------------------------------------------------------------------------------------------------------ATGATTACTTTGACTAAAACTTTA---ATTATT------TTAATTTGC---------TACATTTTAATTTATCATGCC---------AACCCTGTAAAG---------------------ATAGGACTA------------TCTATTCTTTTTTTAAGTTCA---ATGTTTATAGTAGTAATAAGAACCTACTCTGGGAGA------------ATACTAACTCCAACAATT------------------TTTTAC---TTATTATTCATAGGGGGTATTTTAATTCTT---TTTATGATTATCTCTTCTATC---------ACACCA------AAC---------GAAAAATCAATTAAAATAAATGTAGACTATAAATCT------------------ATTATTATAGTGGTAGGTTTTGTACTTATCTCTTCTGCAAATTTATGCGCTTCT------------------------------------AATATA---------TTAATTGTCTCTCAAAGAAAATGATTTTTGACATCTAATTTAAGATTTACAATAATTTTATCTTTAGTATCTATATATTTTTTAATATTTTTAAAACTATTA---------------------AGTAACAGTAAGGCTTCG------ATGCGT------------------------------------------------------------------
>Rhyncaphytoptus_longipalpis_JX3
------------------------------------------------------------------------------------------------------------ATGATGAATCTAATACTTGCAAGTACTTCT---TTT------TTAATGATC---------CTAATTTTAATTTCATCTAAC---------AACCCGATAAAA---------------------ACTAGGTTT------------TATCTACTACTAAGAAGGGGT---GTAATTTTTTTCATCCTAAAAATAAAAATCTCCAGA------------GTGTGAATACCCCTAATT------------------TTTTTC---CTACTTTTCGCAGGAGGGATCCTTATAATA---TTCATAATTTTAGCCTCAGTA---------ATACCT------AAC---------GAAAAGGCTATAAAGACTAAAGTCTCTATT---------ATTACA---------ATCCCAATTTTAGGAATTATCAGTACCCTCCACCCTATAAAAATGAAGCCTATC------------------------------------GAAAGA------CTA------TCTAGACAGATTAAAAGATTCCTTATGTCTAGAACAAACTTAATCTTTATAACAGTAATCATCATAATCTACTTTTTTTACTCAATCGGCATTAAC---------------------ACAGAAGAGGAACACCCA------ATACGATCTGTAACC---------------------------------------------------------
>Rhyncaphytoptus_longipalpis_JX2
------------------------------------------------------------------------------------------------------------ATGATGAATCTAATACTTGCAAGTACTTCT---TTT------TTAATGATC---------CTAATTTTAATTTCATCTAAC---------AACCCTATAAAA---------------------ACTAGGTTT------------TATCTACTACTAAGAAGGGGT---GTAATTTTTTTTATCCTAAAAATAAAAATCTCCAGA------------GTGTGAATACCCCTAATT------------------TTTTTC---CTACTTTTCGCAGGAGGGATCCTTATAATA---TTCATAATTTTAGCCTCAGTA---------ATACCT------AAC---------GAAAAGGCTATAAAGACTAAAGTCTCTATT---------ATTACA---------ATCCCAATTTTAGGAATTATCAGTACCCTCCACCCTATAAAAATGAAGCCTATC------------------------------------GAAAGA------CTA------TCTAGACAGATTAAAAGATTCCTTATGTCTAGAACAAACTTAATCTTTATAACAGTAATCATCATAATCTACTTTTTTTACTCAATCGGCATTAAC---------------------ACAGAAGAGGAACACCCA------ATACGA------------------------------------------------------------------
>Rhyncaphytoptus_dielsianus_GZ35
------------------------------------------------------------------------------------------------------------------ATGATAACGCTGATGTTAACAGTAACTGCA------GTATTTGCC---------TTGCTAAATGTGTCGTCAACG---------AATCCTGTTAAA---------------------ATAATGTTA------------ATTTTG---------------------------------CTTGGAATTTCATCTTCCTCTTTTGTTATATGTTACTGATTGGGAGTGATGTCAGCTTTCGTAATTATTCTTTAT---ATACTCTTTGTGGGAGGTATTTTAATAATA---TTTATAATTTTGGCATCCCTT---------TTACCA------AAC---------GAGAAGTCAATAAAATCAAGAACAATACCAATAATTGCTGGAATT---------TCAATTATAACATGATTATTAAGA------GAATCCTTCAAAAGTGTGACT------------------------------------------------------------AGAGAGACAGTTAAATCAGCCTTTTTTTCTATACAAATAGTGACTATGGCAGTAATCCTGGTATTAATCTATTTCTTTTCTTTTTTATACGTACTA---------------------TCCAGACAAGACCAACCT------ATGCGATTT---------------------------------------------------------------
>Rhyncaphytoptus_boczeki_CA37
---------------------------------------------------------------------------------------------------------------------ATAACTATAATCAAAGGGTTACTGATT------TTATTAGTT---------TTAGGAATGATTAATTCGAGG---------AACCCTGTGAAA---------------------CTAGTGATT------------AAACTTTTATATATTAGGGGA---TTAATTTTTTTTTTCATAACTTTGAATAGAGGATCC------------TGTTGGTTTCCCTACATT------------------ATAATA---ATGCTGTTTATTGGAGGAATTTTAATTATA---TTCTTAATTTTGTCGGCAATT---------ATACCA------AAC---------GAAAAAGAAAGAGAGATGAAAAAATCGAAAATT---------------------ATCATGCTAAGGGCTATCATTCCTTTTTTTACTATGGGGCGAATAAACAGAGCCGAAGCTATTTCGATGGGGAACAAGTGAGTAATATCAATCCCA---------------------------GGCTCGTAC------------------ATGATG---ATATTAGGTATGATACTACCTTATTTTGTATCAATTACATTCATCCTA---------------------TCCTCAAGAAAAACTCCC------ATGCGCACAATTACA---------------------------------------------------------
>Rhodacarus_sp1.
---------------------------------------------------------------------------------------------ATTTATGTATTTATTTATACTATTTTCTGAATAAAATTTTTGTTTTCATTT------AGCTTACTA---------ATTCTT------TTAAGAAAC---------CACCCTATTATA---------------------ATAATTTTA------------TCTTTAATTTTATCAACTATT---TTTTTTAGGCTCTACTTATGTTTTTTTTTAAAAAAT------------AGATGAGTTAGATTAATT------------------TTTATA---TTAATTATTCTTGGTGGAATACTTATTTTA---TTTATTTATATAGCTAGGCTT---------GCAGCA------AAT---------GAAAATTTTAAAACTAGCTCTTGAACTGCTTTTTTA------------------TTTTTATTTATTATAATC---TTTTTAAGTTTCAACGAAAGCCTA---------------AATAATTTTCCTAAAAAATTAATTATTAGCTCTTTTATTAAC---------------------------------AAAAGATATTTTAATTCTATATTTGGTATTTTTTACCTTTTACTTACTTTATTTATTGTTGTAGAAATAACT---------------------CAATCGTACAAAAGGGCT------ATTCGTTCTTCTTTT---------------------------------------------------------
>Rhizoglyphus_robini
---------------------------------------------------------------------------------------------------------------------------------ATAATAGCCTTAATT------ATAACGTGC---------GTTGTGCTAATCCCACTAGTG---------TCACCAATCAAA---------------------GTAGCATTT------------ACAATCACAGTAGCGTCCCTA---ATTGTAAGGGTAAGAGCTTTTTCATCAACCCTATCA------------ATTTTCCCTAGAGCAGGG------------------GTAGTT---ATCTCCTTCTCATCAGGCATAATAATTCTA---TTCTGTTATTGTGCCATAATA---------ACAAAC------TAC---------GAA---AGAAAAAACATCAACAAGACCACAATAATAATAATCGCA---------GCAATAAGTGTAATACTAAGAAATAGAAGAATAATAGAAAATAAACAAGCAACA------------------------------------------------------AATAACCTATCAACAAGGTTAATATCCAGA---AGGCCTATATTAATTGTAGGTATGTTAGTAATCCTCATAAGAATAGTATGTATCAACAAAGCTATA---------------------TTCTCTCCTAAAAAAACA------ATAATCTCATCCTAC---------------------------------------------------------
>Rhipicephalus_geigyi
------------------------------------------------------------------------------------------ATTTGTATACTAATTACTATATTATTTTCTGAAATTAATTTTGTTATAATTTTA------TCTATTGTT---------TGTATT------TCATTTTTT---------CATCCAATTATA---------------------ATATTATTA------------TCATTAATTTTATTAACATTA---TTTTTAGCAATAGTTTTTTATCATTGTTATCAATTT------------TCTATTATATCATTAATA------------------ATAATT---TTAATTATTTTAGGAGGAATATTAATTGTC---TTCATATATATAATTAGATTG---------TGTCCT------AAC---------AAAAAAATAAAATTTAATAAAAAATTAAGA---GTC------------------ACTTTTGTATTTCTATTA---TTAACAACTTCAAATAAAATACTTATAATAAAATTAGATTTAGTTTATATTAACAAAATTTACTTAGTAAATTTTGTTAAT---------------------------------------------ATAATTATTGTTATAATAATTTTTCTTATTTTAATATTAATAATTATTGCAAAAAATTTA---------------------AATTGAATTAAT------------------------------------------------------------------------------------
>Rhinotergum_shaoguanense_S88
---------------------------------------------------------------------------------------------------------------ATTACAATTATTTTAATAATCCTTTCC---GCT------ATGTCATTG---------TACTTGATAATTTTCAGAAAC---------AACCCTGTGAAA---------------------GCCATGATG------------AGATTATTGATGCTATCATCA---ATTACAGCTATCATAATATTCAACTTTTCAAGAATG------------GCCTGGTTCCCTAGAATT------------------TTTTAT---TTATTATTCATAGGTGGAATTCTAATAGTT---TTTATAATCATATCCTCTATC---------ATACCT------AAC---------GAAAAGATAAGAAAGATTAAAAACATT---------------------------TTTCTGGTAACAGCAGTAATTATATTAATTACTTTAAACATAGCAGAAAATGCT------------------------------------AAAATTGAAGAACTAATATTTAACTCCCAATTAAAATGATTCATAATGTGCAACCAAAATATTTTAATAGCAACAATTCTTATTATAGTCTACTTCTTTATGTTTATCAAGCAAGTC---------------------AGTAAGGAAAAATCATCT------TTACGA------------------------------------------------------------------
>Rhinophytoptus_c.f._sericeaomeiensis_AH42
---------------------------------------------------------------------------------------------------------------ATAACCATGATCAAAATCTTGACAATC---TCT------ACTTTATTC---------TACACTACG---CAAAGACTA---------AACCCCGTTAAA---------------------ACAAGAATT------------TTATTACTAGGCATGGCTTCA---GCAATATTTTTATATATAACTACCATAAGGGGCCAA------------ACATGATTCCCTTTAATT------------------TTTTAT---TTATTGTTTATGGGAGGAATCTTAATCGTA---TTCATAATTATGTCTTCTGTA---------ATACCA------AAC---------GAGAAAATAAAAAAAGTTAAATACAATAAGATATTAATTATTTCAAGAATTGCGATCTCTATAATTGTTATAAGCGCGATGATTGATACAGGAAGCTCGAGGATAGAA------------------------------------------------------------------TTAAAATGATTCCTTCACTCAGAAAATAATATAATTTTAATAATTGCTCTAATCTTAAGGTACTTTTTAATGTTTATCAAAATTTTA---------------------ACGAAGGAAAAAGCATCT------TTACGCTCAGAACTG---------------------------------------------------------
>Rhinophytoptus_broussonetiae_Z401
---------------------------------------------------------------------------------------------------------------------------------------TTAGCCTAC------TTGATTGCC---------AGCACTATAGCTTTTAATTTC---------AACCCTGTAAAA---------------------ATGAGTATA------------ATAATACTAAGAATAAGTGTA---TTAATTTTCATAAGCCTATATCTAAAAACTAAAATA------------TCATGGTTCCCTTTAGTT------------------CTAACA---TTACTATTCACTGGTGGGGTGCTAATAATA---TTCATAATTCTTTCTTCTCTA---------GCCCCA------AAC---------GAAAAAACATTC---------AAAAAAAAATTGAAAATGAAAATT------TTCATAACCATTTTACCTCTT---------CTAATTATGCTAAACATC---------------------------------------------AAAACCTCAGAAACAATCCAAATTTTCCAAATTAAATGATTTATACAATCCAACATGAATATATTTTCATCTATATGTGTAATTATGGCTTACTTTTTTATTTTCATTACAATAATT---------------------TACAAAAAAAATTTCGCA------ATACGAACAAATAAAATATGCTTT------------------------------------------------
>Rhinophytoptus_broussonetiae_Z292
TTATTAAAAAAAAAAAATAAAAAAAAAAAAAATAAAAAAAAAAAAAAAAAAAAAAACAATTTCTCCTTAATCTTCAATACCCAAAACTGATGTTTTAATAAACTAAGGAAAATGCTAACAACAATAATAATCATATTAGCCTAC------TTGATTGCC---------AGCGCTATGGCTTTTAATTTC---------AACCCTGTGAAA---------------------ATGAGTATA------------ATAATACTAAGAATAAGTGTA---TTAATTTTCATAAGCCTATATCTAAAAACTAAAATA------------TCATGATTCCCTTTAATT------------------CTAACA---TTACTATTCACTGGTGGGGTGCTAATAATA---TTCATAATTCTTTCTTCTCTA---------GCCCCA------AAC---------GAAAAAACATTC---------AAAAAAAAATTGAAAATGAAAATT------TTCATAGCCATTTTACCCCTT---------CTAATTATGCTAAACACC---------------------------------------------AAAACCTCAGAAACAATCCAAATTTTTCAAATTAAATGA---------------------------------------------------------------------------------------------------------------------------------------------------------------------------------------------------
>Rhinophytoptus_broussonetiae_GZ98
------------------------------------------------------------------------------------------------------------------------------------ATATTAGCCTAC------TTGATTGCC---------AGCACTATAGCTTTTAATTTC---------AACCCTGTGAAA---------------------ATGAGTATA------------ATAATACTAAGAATAAGTGTA---TTAATTTTCATAAGCCTATATCTAAAAACTAAAATA------------TCATGGTTCCCTTTAGTT------------------CTAACA---TCACTATTCACTGGTGGGGTGCTAATAATA---TTCATAATTCTTTCTTCTCTA---------GCCCCA------AAC---------GAAAAAACATTC---------AAAAAAAAATTGAAAATGAAAATT------TTCATAACCATTTTACCTCTT---------CTAATTATGCTAAACATC---------------------------------------------AAAACCTCAGAAACAATCCAAATTTTCCAAATTAAATGATTTATACAATCCAACATAAATATATTTTCATCTATATGTGTAATTATGGCTTACTTTTTTATTTTCATTACAATAATT---------------------TACAAAAAAAATTTCGCA------ATACGAACAAATAAAATATGCTTT------------------------------------------------
>Rhinophytoptus_broussonetiae_GZ74
---------------------------------------------------------------------------------------------------------------------------------ATCATATTAGCCTAC------TTGATTGCC---------AGCACTATAGCTTTTAATTTC---------AACCCTGTGAAA---------------------ATGAGTATA------------ATAATACTAAGAATAAGTGTA---TTAATTTTCATAAGCCTATATCTAAAAACTAAAATA------------TCATGGTTCCCTTTAGTT------------------CTAACA---TCACTATTCACTGGTGGGGTGCTAATAATA---TTCATAATTCTTTCTTCTCTA---------GCCCCA------AAC---------GAAAAAACATTC---------AAAAAAAAATTGAAAATGAAAATT------TTCATAACCATTTTACCTCTT---------CTAATTATGCTAAACATC---------------------------------------------AAAACCTCAGAAACAATCCAAATTTTCCAAATTAAATGATTTATACAATCCAACATAAATATATTTTCATCTATATGTGTAATTATGGCTTACTTTTTTATTTTCATTACAATAATT---------------------TACAAAAAAAATTTCGCA------ATACGAACAAATAAAATATGCTTT------------------------------------------------
>Quadracus_cudraniae_AH41
---------------------------------------------------------------------------------------------------------------ATAACCATGATCAAAATCTTGACAATC---TCT------ACTTTATTC---------TACACTACG---CAAAGACTA---------AACCCCGTTAAA---------------------ACAAGAATT------------TTATTACTAGGCATGGCTTCA---GCAATATTTTTATATATAACTACCATAAGGGGCCAA------------ACATGATTCCCTTTAATT------------------TTTTAT---TTATTGTTTATGGGAGGAATCTTAATCGTA---TTCATAATTATGTCTTCTGTA---------ATACCA------AAC---------GAGAAAATAAAAAAAGTTAAATACAATAAGATATTAATTATTTCAAGAATTGCGATCTCTATAATTGTTATAAGCGCGATGATTGATACAGGAAGCTCGAGGATAGAA------------------------------------------------------------------TTAAAATGATTCCTTCACTCAGAAAATAATATAATTTTAATAATTGCTCTAATCTTAAGGTACTTTTTAATGTTTATCAAAATTTTA---------------------ACGAAGGAAAAAGCATCT------TTACGCTCAGAACTG---------------------------------------------------------
>QH8
------------------------------------------------------------------------------------------ATTTTTATTAAACTAAGAAAAATGATTACAATTTTTTCCTTACTCCTA---GGC------TTCCAAGCT---------GCCTGGGCTTTAAAATCTATA---------AACCCAATTAAA---------------------GTTAGCATG------------AGAGTTCTTATAATAAGAATT---GTTTTATTTTTTTTAATAAGGTTAAGCTCAGGGCTG------------ACTTGATTCTCCTTAGTG------------------TTACTT---ATATTGTTCATAGGGGGAATTATTATAATA---TTTATGATTTTATCTTCCATC---------CTACCC------AAC---------GAGAAAAGGATGAAATCTAAA------------------AGCAGG---------GTGTGAATTATGATAGCGTTAATTACGATGAGTTTCACCTCACCCTACGCAGCT------------------------------------ACGACAGAGAGAGCG------GCTGCCAACATAAAGAGTTTTCTCATAGACAGATGAAGTTTTTTTTTAATAATAGGAATCGTATTATTTTATTTTTTAGGAAGCATGAGAGTCCTA---------------------AGATCGGAACAGACTCCG------ATACGAAGACTAAGA---------------------------------------------------------
>QH2
---------------------------------------------------------------------------------------------------------------------------ATTTTTTGAATGGTAGCTACT------CTTTCTTCT---------ATC---TGTGTTCAAGCGAAT---------AATCCAGTTAAA---------------------GTTAGTGTA------------AGACTAATAGGAATGAGTGGG---CTTATATTTATGATAGCTGGACTAAAATCGGGATCT------------ACCTGATTCCCTCTTCTG------------------ATATTC---CTTTTATTCGTTGGAGGGATCCTAATAATA---TTTATAATTCTATCATCCATT---------ATACCC------AAT---------GAAAACTCATCTCCTTTAAAGTATAGT------------------------------TTCGTAACAGCAGTTGTTGGATCTCTGGAATTTGCACGATTAAATCACCAA---------AGTATGGGAAGA------------AGGGTCCCGAAAGGATTGGCAGCCTTGACAGGGGAATCCTCTTTG------------------ATACTAGTTATACTATCCCTTATTACACTATACTTCTTCTCTATAATTATAATAATT---------------------AAAAGAGAGCAGATACCC------ATACGTAGAGTGTCG---------------------------------------------------------
>Pseudogarypus_banksi
---------------------------------------------------------------------------------------------------------------------ATCTTTATA---------ATAATTCTTCTTAGATCAATAATC------------TTTACTATT------ATA---------AACCATCCAATA---------------------AACATAATAATA---------TCTTTAATTTTATATAGATTT---TTTTCTTCTATTTTATTAAAATTAATTTCCAATAAT------------AACTGACCCGCATATTTT------------------ATATTC---TTGATTTTAATTACAGGATTATTATTAATT---TTTGTTTATATATCTTCAATT---------ACTTAT------AAC---------GAACCTCTA---ATTATTAATAATAAAATAAATAAATTTATTATAATCCCCTTCATCATTTTAATTTTTTTAAATCCCTTTTTAATAAAATTTATTGAATCCCCTAAT------------------CCTTGCATTTCTATTGCCCCCCTTAATTCT------------ATAAAATACTCTACT---------------TTACTACTTTACTTTGTCATGATAATGCTGATTTATATCTTAATATTTATTTTATCAGTATTA---------------------AAACCTGATAAAACCCCT------TTAAAAATTCTT------------------------------------------------------------
>Pseudocellus_pearsei
---------------------------------------------------------------------------------------------------------------------------ATATATATCAACTCAATATTC------AGAATACTA---------TTTTTA------AGTAGAAAC---------CACCCGGTAATA---------------------ATAATTATC------------CTACTAATATCATTCACTTTA---ATAACAAGATTTAAATCATATCTCATCCTAAACAAC------------GCATGATTTGGCTACACC------------------ATCACA---CTAATCATAATTGGAGGCATAATAGTACTA---TTCATCTATATGGCATCAATC---------TTACCA------AAT---------CAAAAATTCAAAATTTCAATTCCAACTCTAATTACA------------------TCCTTATTAATTATACTC---CTAATTAAACACCAACACATTCAATCTTGAACACAAAACCTCTTTAACAACCCAATAATCGAATTTAACTGCAGAATTATC------------------------------------------------ACAATCATACTAACATCATATTTACTTCTCACCATAATCATCATTAATCAATCAACA---------------------ACACACTCCGAAGGACCT------ATACGGTCAATC------------------------------------------------------------
>Pseudocellus_gertschi
---------------------------------------------------------------------------------------------------------------------------ATAACCATCAACTCAATATTA------AGAACCATT---------TTTGCA------AGAACCAAA---------CACCCCGTTTTA---------------------ATAATCATC------------ATTCTAATATTATTCACAATC---ACAACAAGAATAAAAACATTCATAATTCACAACAAC------------GCATGATATAGATACACA------------------ATCCTA---CTAATCATAATCGGAGGAATAATAGTAATT---TTCATCTACATAACATCAACA---------ACACCA------AAT---------AAAATATTCAAAATATCA---CCACTAATTTTCATT------------------TCGTTAATTGCAATGTTTAATCTCATACCAACAGAAAAAACACCTTCATGAAGACAAAACATCAAAACCAACCCAATCTTAGAATTCTCAACAAACCTAAAT------------------------------------------------ACAATTCTCCTAACACTATACCTATTATTAACACTAATCATTATTAACAAATCAACC---------------------TCACACTACGAAGGCCCA------ATACGATCCTACAAC---------------------------------------------------------
>Prominens_photiniae_FJ26
---------------------------------------------------------------------------------------------------------ATGATTTTTTTGTGGACTCTCACAATTTTGTTGTCTTTT------CTT------------------GCTCTTTTATGGAATAAA---------AATCCCCTAAAA---------------------GTCAGAATT------------TCTTTAATCGCAATAAGTTTA---GGATTTTTCTTTATCTTGCATTATAAAGATGGGTTA------------ATTTTTTATCCAGTCCTG------------------ATGGCC---ATATTATTTATTGGGGGTATCATTATGGTG---TTTATAGTTCTTAGATCTGTT---------TCTCCA------AAC---------GAAAAATTTTCCTTTTCGGGAAAATTTTTTCTCCCAATATCCTTAGGGGCAGGAATTTCTTTTTTCCCCCTGCCCTGCCATTTAAGAGGACTCAGTACG---------------------------------------------CTATACGCATCGGCAGTTCAA------------------------------GGGGCTTCAATAATCGTATCTTTTGCAATTATCTTTTTCTATTTTTATTCCTTTATACAAGTCATC---------------------ACCTGAGAAAAAGTAAGA------CTTCGTTCCTTT------------------------------------------------------------
>Proiectus_granularpro_Z304
---------------------------------------------------------------------------------------------------------------------------------------------------------------ATTAATAATTTTGTTAGCTGGGATAACTTACTACACAATCAACCCAGTCAA---------------------GCTAAGTAT------------AAACTTATTTTTCTACAGCACGGTAGTTATGGCAACCCTGTCATATGAGACAGGGGCGAG------------------------------------------------GTGATTCCCATTAATTTTTTATATGCTATTTATAGGTGGAATTTTAATCATATTTCT---------------GATCCTGTCTGCAACCTCCGCAAACGAGGGGGCAAAAAAAATCAAAAGGATCTT------------------------GACATTGTGCGTTGCAGTGTCAGTTTTTTCTCTAACAAGAAGAATGAAAGAAGC------------------------------------TACTCCATCATTAGAGGTGAAATGACACCTCCAGTGCAATCAACTAATGCCAGTTTTAATCTTGATCACCTTAGCATATTTTTTTTCATTTATTACTATAGTGAGAGAAACGAAGAT---------------------GCCGATAAAAACATCATACTGCCACTAAAAGAAAGACTTGTAAAC---------------------------------------------------
>Phyllocoptruta_sp.nov._CA6
---------------------------------------------------------------------------------------------------------------------------------------ATAATTCTA------TTAGGAGTG---------ACAATAATTTATTCTTCTAAT---------AACCCAGTAAAG---------------------ATGTCCTTA------------ATTCTAGTATTAATGTCTGTT---ATACTGACAATTCAACTATGAATAAAAATAGGAGAG------------TCTTGAATATTAATAATT------------------ATTTCC---ATGCTATTCTTAGGAGGCATCCTAATAATA---TTTTTTATAGTATCATCTATC---------TCTCCC------AAT---------GAAAAAATAAAAAAAATTAGA---------AGAATAAATTGATGAATTCCTACATTTTTTGTTTTAGTTTTATTAGAAGAGACAAATTGA---AGAAGGTCCACAAAT------------------------------------------------CAAAACAATTTGACTTCTATGAAGAGATTTATTGTCAACAGAGGGGCTTTATTATCCTTAACAACCCTGATTTTATTATATTTTATTTCTTTTATTCTAATTGTT---------------------TCAAAGGAAAAAACACCT------TTACGAACCACAATCTGCCAT---------------------------------------------------
>Phyllocoptrata_platyclada_S138_12S
---------------------------------------------------------------------------------------------------------------------ATAACCATAATCAAATCCGCAGTTTTA------GTGCTACTC---------ACTTGAATGGCCAGCCTCCGA---------AGCCCTGTGACA---------------------ATAGTCGTT------------ACCCTAATAATTATTTGCGTA---CTCACTTCATTTAACATGTCCATAGCAGCCAGAACT------------ACTTGAATACCTCTGATT------------------TACCTA---ATATTAGTCACTGGGGGTATCTTAATCATG---TTCATAATTCTATCCTCTCTA---------ATACCC------AAC---------GAGAAGTTCAACAAAAGG---AACTTCATAGTTCCAGTGGTGGTAATGGCCCTGCTACTCAGAGCCGTGCCCAATCTA---------AGAGGGGCCGAAGGCTCTGTA------------------------------------------------------------GAATTCCTGAGTTTTTGATTTGAGGAATCAACCGTTTTTATATGAAGAACTCTTATTATAATCTCCTACTTTTTCGGTTTTATCAAGGTAACC---------------------AGAAAAGACCGAATGCCC------TTACGATCGTCTGGA---------------------------------------------------------
>Phyllocoptrata_platyclada_G6
---------------------------------------------------------------------------------------------------------------------ATAACCCTGATCAAGTCCGTAATTTTA------ATGCTACTC---------ACTTGAATAACCAGCCTTCGG---------AGCCCTGTAACA---------------------ATAGTCGTT------------ACCCTAATGGTTATTTGCGTG---CTCACTTCATTTAATATGTCCATAGCAACCAGAACT------------ACCTGGATACCCTTCATT------------------TACCTA---ATACTAGTAACTGGGGGCATCCTAATCATA---TTCATAATTCTATCTTCTTTA---------ATACCC------AAC---------GAAAAATTCAACAAAAGG---AACTTCATAATTGCGACAATAAGAAGGGCCCTGCTACTCGGGGCCATGCCCAATCTG---------AGAGGCGCCGAAGGCTCTGTA------------------------------------------------------------GAATTCCTGACTTTTTGATTTGAAGAATCAACCGTTTTTATGTCAAGAACCCTTATTATAATTTCCTACTTTTTCGGTTTTATCAAGGTAACC---------------------AGTAAAAACCAAATGCCC------TTACGATCATCTGGATGCCAAAAACCTGTGCTTTTG------------------------------------
>Phyllocoptes_taishanensis_S90
------------------------------------------------------------------------------------------------------------------ATGATCACTACAACTTTAGGGGCCCTGACC------TACACAGTC---------TGGGTGACTAAATACTCAATA---------GGTCCTATAAAA---------------------CTGGCAGTT------------AACCTGCTAATCATAAGCGTT---CTACTCATGACTCTTCTATCTATAAAAATAGGACTT------------TCTTGACTCTCCCTCGTA------------------TACGTA---ATGCTTTTCACAGGTGGGATCCTAATAATA---TTTATAATTTTATCTTCTTTC---------CTTCCT------AAT---------GAGAAATCCACCAAGCTAAATGTGAGA---ACCCTGGCCCTTGCAATCCCTTTCATAGTAAGAATTCAAAATTTAGACCCTTCCGACATTCTTCCAACCACTACGATA------------------------------------------------AAGTGAGTACTAGAAGCCTCA------------TCTACGTCAATTTCGCTAATAGCT---------ATTATACTTCTGTATTTCGTTGCATTCCTAGAGAACGTT---------------------AGATCTGACAAGCTCCCA------ATACGG------------------------------------------------------------------
>Phyllocoptes_gaotainensus_GS9
------------------------------------------------------------------------------------------------------------ATGATTACTGCCATGTTAATTACTGCTACT---TCT------ATTAATTTA---------TTTTACGCTACATTTTCACTT---------AACCCAGTGAAA---------------------GTAAGAGTT------------CTTCTTCTTAGTTCTTCTACA---TTAATATTTTTTATAATGTTCATTTTGAGGGGGTCA------------ACTTGAATGCCTATAATT------------------CTTTAT---TTGCTATTTATAGGTGGTATTTTAATTGTA---TTTATAATCTTATCCTCTATT---------ATGCCT------AAC---------GAAAAATCGCTAAAATTAAAA------------------AATAGA---------AGAATAATATTTGTGATGGTTTTAATATTATCTGGTATAGGATTAACGAGAAAA------------------------------------AGAGAAGAACTAGTTTTGTTAACAACTCAGCTTAAAAGTTTTTTTTACACCAATTCTAACATGATTGTAATAGTTGTATTAATTATTATCTATTTCATAATATTTATTAAAATTACT---------------------AGAATGGAAAAGTCACCA------ATGCGATCTAGAATGTGCCAC---------------------------------------------------
>Phrynus_sp.
------------------------------------------------------------------------------------------------------------------ATTAAAGCAATCTTACTTGTGTTAGTATAT------TCCTTTTAT---------ATAATT------------CAT---------CATCCAATAATT---------------------CTTTCCATT------------ATTCTCATTATAATTTCTCTA---AGTGTCGCTTTCCTTCTTCCACTTTTTTCAAATTTC------------TCTTGATCTTCATATATC------------------ATCTCT---CTCATTTTAATTGGAGCCATACTCATCATC---TTCATTTACCTAGCATCACTA---------GCCCCA------AAT---------GAAATTTTTATTTCTTATAATAAAACAACTTTTATT------------------ATATTATCA------ACAAGAATTTTTTTTCTTTCCTTCATCATCCCGTCACCCCCAAGTCTATCT------------CAACCAAACTTAAATCTCCTCACC------------------CAACTTTTCTTCTCCCAAGGAATATTTTTAATTCTCATCCTTGCCGTTTTTCTCCTTATTACTATAATCGCTGTTGTTAAAATTACC---------------------TCCTTACCCGAGGGACCC------CTAAAAAGTAAACTAAAC------------------------------------------------------
>Pholcus_phalangioides
---------------------------------------------------------------------------------------------------------------------------ATGATAGCGGTTATTTTTTTGTGTGGTGCTATAGTG---------TTCATT------AAT---------------CATCCAATAATT---------------------ATGGTAGGT------------GGTTTAATTGTTTTTACTGTT---TGGATAAGTTTTATTAGTTATATAAGATTACTTACT------------TTTTGGTATGGTAATTTA------------------ATTATA---TTAGTTATCTTGAGCGGAGTATTAGTTGTT---TTTACTTATATGGCTAGTTTA---------AGTCCA------AAT---------GAGGGATTT---TTTTTAGATTATTGGGGATTGGCT------------------GTGTTTATGGTGTTAGTG------------------------------------------------GGTGCGGCGGGGTTGGGGTTAGAGGGGAGAGAGGATATGAGTCTTGTTTCTATCAAGTTGTGGGTTAGAGTAGATGGGAGAATGAATTTATTTGCTGTGGTTTTATTATTTTTGGCTATGCTAGTTGTGGTTTGGGTTGGT---------------------TCTTATTGGAGGGGGCCT------ATTCATGTT---------------------------------------------------------------
>Phoebe_hunanensis_S153
---------------------------------------------------------------------------------------------------------------ATAACAATTTTA------------TTT---CTA------ACATTATTT---------TTATCAGTCTTAAGAAGTTTG---------AACCCTGCCAAG---------------------ATATCGATT------------CTTATAATCTTAATAAGTGCT---GCTGTAACCTATTTAATATCTTTAATTGGAGGGAGA------------AACTGATTCCCTTTATTA------------------TTTTAC---TTGTTATTCATAGGAGGTATCTTAGTGGTT---TTCATGATTCTCTCTTCAATT---------ATACCA------AAT---------GAAAAATTTAAAAAAAATAAAATAAAT---------------------------TTAGTAATGGTAACAATAATAGCCATCGTACTTGCAACCCCTACCCTAATAAAC------------------------------------------ACTAATATT------TCCAACCAAATAAAATGATTCGTACAAACTTCAACTAACATCTACATTATAATTTTAATTATTGCTTTGTATTTTTTTAGTTTTATTTTAATTATA---------------------ACAAGGACAAAAAGAAAC------CTTCGTATTATAACATGCCATAAAAAAAAAATAGTTTTG---------------------------------
>Phalangium_opilio
---------------------------------------------------------------------------------------------------------------------------ATTTTACTTTTCATATTAACC------TCATTGATA---------TTAATTAGTATATACACAATT---------CACCCCTTAGTT---------------------ATTATTTTA------------AGATTGATTAGATCCGTTATT---ATTATTTCCGTAATAACCTTTATAGCCACAAAAATT------------TCATTATTTGGCTATATA------------------ATTATT---TTAATACTTTTGGGGGGATTAATTATCCTA---TTTATTTATATGGCTTCAATT---------GCCCCA------AAC---------GAACCTATCTATACTAAGCATCTTAAACTGTTAACT------------------CTAACTTCAATTTTAATCACAATAATAATAAAAATTTTTGAAGAATTTTACCCC------------------------TTGGGTTCTAATAAACCAAATGAA------------------ATTATTATACTATTGAGAAACCCTACTCTAATTACATTAAGCGCCACATATTTATTTATTACCTTAATTGCCGTGGTACAAATCACA---------------------AAAATTAAAAGAGGACCT------TTACGATTACAATTT---------------------------------------------------------
>Pergamasus_crassipes
------------------------------------------------------------------------------------------------------------------ATTTTCTGTATTAAAGCTATTATAATATTA------AGTGTTATC---------TTTTGT------ACAAACTCA---------CACCCTATTGCC---------------------CTAATAATC------------ACCCTTATTATACTAACTCTA---GTATCAGCCATCACAGCTTTAACAACCCAAAAATCA------------AGATGAATAATACTTATC------------------TTAATC---CTAATTGTACTTGGGGGCATGCTGGTCTTA---TTCATCTATATTGCTAGACTC---------GCCTCT------AAT---------GAACCCTTCAAAAAAAGAAAAGTGTACCTACTATTT------------------TTAATTGTCTTAACACTA------------------TCAAACCCCTGCATGGGACAGAACTTAAGCCTTTTTGAAGAAGCTATCTATCCTGTATACACAGCT---------------------------------ACTAGTTTTATAAACAGATACATTGCAATTATTTACTTATTACTCACCCTTCTTATCGTAATAGAAGTAATT---------------------ACTTGTCATAAAGCCCCT------CTAAAAGCAAAAATA---------------------------------------------------------
>Paratemnoides_elongatus
------------------------------------------------------------------------------------------------------------ATGTTTTACATTTTACAAACACTATTCATTTTTCTT------ATTTTAATT---------ATATTA------ATAACTTCT---------CACCCTATAATC---------------------AGTGTTATA------------ATCCTAATTTCTATTTCTATT---ATTGGTAGTCTATTACTTAAATTAATTATACTAGTC------------CCTCTTTCTAGAATACTT------------------ATATTC---CTAGTTCTAATCAGAGGATTATTAATCATT---TTTACATATATTACAAGAATA---------TCATCA------CCG---------GAAAAACTCAAACTAAAAATAAGATTTATATTTATA------------------ATACCTGTTTTATACCTC------------------------------------------CTAAGAGGTTCTTCTAACTTTAAACTTATAAACTCTTATAAGGTGACTTCTACTTTAGAGTCAACATCTGTTAACTTGATCTTATTCTTATCAATTCTTTTGACCATCTATTTGATTCTATCCACCTTTATTTTAATT---------------------------------TTAACTAAAGGCCCC------TTAGCAATTAAA------------------------------------------------------------
>Paraleius_leontonychus
------------------------------------------------------------------------------------------------------------------------------GTGACAACGGCCGCAATA------GTGCTGATG---------ATAAAAACCCTAAAATCAATA---------AATCCAACAAAA---------------------TACGCGTTC------------CTAATTCTAACTTGTTCCCTG---GTCACATCCGCGGGATTATTTAAAATTTCGACAGTC------------AGTTGGATGCCCCTAACT------------------CTAATC---ATAATTTTTTCTTCCGGGATGATAACATTA---TTTATTTACGTGTCATCTCTA---------GCCCCC------AAC---------GAAAAAAGAAAAAGAAGGCAC---TCTTGGATGTGAGCTCTTCTT---------TTG------GTTATAAGA------ATAAGACCAAAAGCACATACCCTAAGGACA------------------------------------------------------ACAAAACAGTCTATAAAAACCTTTTCGCATCAAACTCTCATTCTCATCATAACAGCA---ATTCTCATTCTCACTATACTAGCCATCTCCTCACAAAGT---------------------TTCAACCCCCAACAAACG------ATATCCTCAACATTT---------------------------------------------------------
>Paracalacarus_podocarpi_S142
------------------------------------------------------------------------------------------------------------------ATAAGACTTTTACTGATTTTAATTTTTCTA------TCATTGGCA---------AAATTGGCTGTGAGATCAGTG---------AACCCAGTAAAA---------------------ATGAGAATT------------ACATTGATAATCATAGCCAGA---ATTTTAATAGGGAAACTTTACCTATTAAAGGGTATC------------GCATGATTTTCCTGCATT------------------ATCTAC---CTACTATTTGTAGGAGGAATTTTAATGATG---TTCATAATTTTATCCTCACTC---------ATGCCT------AAC---------CAGAAACCTAAAAAAGTTAAAAAATTTTCACTATTTATAAAGACAATAATATCAGCATTAATACTTTTC------------TGGCCCCCTGAGCATCAAAGATGGGGG------------------------------------------------------------CTCAATTTAATATGACAATTAAGGAATAATGTAGCTATCGGTCTCGCTTTAGCATTGATGTCAGCATATTTTTTTTTTTTTATTTTTTTAATA---------------------TCAAAGAGAAAATCCTCA------ATAAAAAGTACGCAA---------------------------------------------------------
>Panonychus_ulmi
------------------------------------------------------------------------------------------------------------------------ATTTTTCTTTTTTTATTTATCATA------ATAATA---------------------------AATTTT---------AATCCTATAAAT---------------------ATTCTATTA------------ATATTTTCTTTAATTCTTATA---TTTTTTTTTTTAAATTTAATATATAATATAAATATA------------AAATTTTTAATTATTTTA------------------ATAATA---TTATTTTTTATTGGAGGAATAATAATTTTT---ATTTCAATAATTTCT---------------------------------------------------TCAACAATAAAATTTAATATTTTAATTAAAGCTAAAAAACTCATTATATATATATTTTTTTTTTTTTTT------TTTTTAAACTTAAATAATACA---------------------------------------------------TTTTTAAATTTTAATTTAATAATAAATTTTAATAATAATTTTTTAGTTTTTTTTGTATCTATTATTCTAATTATATTTATCTATATTCTAAAATTTTTATTA---------------------TTTAAAAAGCAAAAAAAT------TTAAAAATT---------------------------------------------------------------
>Ornithodoros_brasiliensis
---------------------------------------------------------------------------------------------------------------------------ATTAAGTTAATATTATTAATC------TCAACTTGA---------TTTATT------TCTTCTAGT---------CATCCTTTATCA---------------------ATAATCATA------------ACAATAATTTTGGCCACACTA---TATATTAATATTATTATATATACAGTTATAAAACAC------------TCATGATTTCCCCTTATC------------------ATTACC---CTTTTAATACTAGGAGGTTTACTAGTAATC---TTTCTATACATTACCAGCTTA---------ACACCA------AAT---------AAAAAATTTAGCTTCAACAAAAAAATTCTATTAATT------------------ATCCCTGTTATAATTTTT---TTTACAAAA---------------------------------------TTTAATAATTTATTTTTC------CATAGAAACTACAGAGTTCAAACCAATAACATTTTTTCTAAAACCTCAACAACAATACTAATTTTTTTATTAATATATCTGATAATTACTCTTATTTCAATCATAATAATTATT---------------------AAATCCTCCATAGCTCCT------TTAAAGTCAAAC------------------------------------------------------------
>Ornithoctonus_huwena
---------------------------------------------------------------------------------------------------------------------ATTTGGTTGAAAATAATTGTTTTGATG------AGATTGATT---------TTTATA------ATTAGAACT---------CATCCTATAAGA---------------------TTGGTTATG------------GCTATAATAGTAATTGTATTA---ATGTATTCTTTGGAAATGTATTGAAGTTCTGGTACT------------TTTTTATATAGAATGGTT------------------TTAATA---TTGATTATTTTGAGTGGAGTTATAGTGATT---TTTACGTATATAGCTAGAATA---------AATCCT------AAT---------GAGAAGTTTGAATTTTTTTTTGTGGGAATAATGATT------------------ATATTATTATTTTCTTTT------------------------------------------------TATTGAGGAAATGAGTGAAAAATTATAGTT---------ACTTTTGAAATGTTAGATATATGAAATAGAAGAATTATAGTAGTAAGTGAATATTTGGTGAGTTTTTTGTTGGTTATCATATTTATAACAATTTGAATTAGA---------------------GGGTGGTGGTATGGACCA------TTGCGGGTG---------------------------------------------------------------
>Oribatula_tibialis
---------------------------------------------------------------------------------------------------------ATCAAAAGCCTCCATGGAACTATAACAGTCATCTCAAGT------CTAACAGCC---------ATCAAAATAATAAAATCATTA---------AACCCCACCACC---------------------CTCGCGCTA------------CTAATCATAACCTTATCCATC---CCAATGGCTCTTGTAATCTTCAAATCAACGGTAACC------------AGCTGACTCCCATTCGTC------------------ATAATT---TTAACATTTTCGTCCGGAATAATGACATTG---TTCATTTACGCATCATCTTTA---------ACACCA------AAC---------GAAAAAGTCAAAGAAAGTAAAATAAACAAAATATGAATCCTGTTA---------ATT------GCCGTCAGA------GCAAGAATACCAAGAGGTATCCAAAAACAA------------------------------------------------------ACAAAGACCTCAATAAAATCATTCTCTAACCAAACCCTGATTATAATTATAACTACG---ATTTTAATCCTAACAATATTAGCAATCTCAATACACGGA---------------------TTCAACCCCAACCAATCT------GTATCATCAACA------------------------------------------------------------
>Oppia_africana
------------------------------------------------------------------------------------------------------------------------------GAAGTGTCATCTTTAATG------TTAATTTTC---------TTTATAATTATACCAAAGCTA---------AGAATATTATTT---------------------TTAGCCCTC------------TCTATTGTAACAATTTCCATC---CTAAGAACTAAAGAACTTTACCTCAGAATAGGTTCC------------AGATGACTCCCCCTAGTA------------------ACAATC---ATCACCTTCTCCTCTGGTATAATAACCCTA---TTTGTGTATTCTACCTCCTTA---------GCTCCC------AAC---------GAAAAAAAGAAACCAAAAATT---------TCTTGAATAATTCTT---------GTAATTTTAATCTATCCA------TTCATCTCTGAATCCAAAAACCTCATCCCA------------------------------------------------------TCAAAACAA---ATAAAAAATTTCACCTCAAGGGCCCCTCTTCTAATCTTATTGTTT---ATTCTAATCTTAGCCATGGTCACTTTGACCAATCTAGCC---------------------CACCATCCCAGATTCTCC------CTCTCCTCATCATTC---------------------------------------------------------
>Opilio_parietinus
---------------------------------------------------------------------------------------------------------------------------ATTAGAATAATTTTAATAAAC------ACTCTCATA---------ATAATAAGAATTTATACTAAT---------CATCCCCTAATT---------------------TTAATTATT------------AGCTTAATTTTATGTACCCTG---CTAGTGTCAATAAAAAGTTTTACATTTACAAAAATC------------TCTCTTTTTAGCTACATA------------------ATTATC---CTCTTAATACTAGGGGGACTCATTATTCTT---TTTATCTATATAGCATCTATA---------GCCCCT------AAT---------GAAGTAATTCAAACAAAAAATTTTAAGGCCATTTTA------------------ATTTTAACCATTTTTATCATTTTATTTATAATAAGATTTGATACCCCCACCAAC------------------------TATAATTCTATTAAAGCAATAGAA------------------ATTCTAATACTAATATATAACCCCATAATTATTTTTATTGCTGCTACTTATCTATTTGTGACATTAGTAGCAGTTGTTAAAGTGACA---------------------AAAATTCCCGAAGGTCCC------TTGCGGTCCAACTTT---------------------------------------------------------
>Oligonychus_shinkajii
---------------------------------------------------------------------------------------------------------------------------ATTCTATTTTTTTATTTTTTG------ACAATA---------------------------AATTTT---------AATCCAATAAGA---------------------GTAGTAATT------------AACTTCTCATTTTTTTTATTA---ATTTTAATAATAAATTTTTTAATTTATAATAATGAC------------AAATGAATAATAATACTT------------------TTAATT---ATTTTTATAGTTGGGGGAATAATAATTTTT---GTTTCCTTAATTTGT---------------------------------------------------TGTACTATAAAATTTAATTTATTAAATAAAAAAAAAAATTATTTGATCATTTTTTTATTTACATTTTATTTATCATTAGTAATTATAGATAAT------------------------------------------------------------TCTTTTTCAATTTCATTGACCTTAATAAATAATATATTTATATTCTTTTTTTGTTTTTTAATTATTATAATAATATTTTTTTTAAAAAATATTTTA---------------------TTCAAAAAACAAAAAAAT------ATTAAAATATATGTCATTTATATATATATTTTTGTTTTCCAACAACATAATTTTTCTATTTTTAGTAATATT
>Oligolophus_tienmushanensis
---------------------------------------------------------------------------------------------------------------------------ATTAGACTAATAATTATTAAC------ACCTTATTA---------ATATTAAGAGCTTACACTATT---------CATCCTTTAGTA---------------------ATTATTATA------------AGACTTATTATCTGTACCAGA---GTTATATCTATTAATGTATTTTACCTAACAAAAATT------------TCTTTATTTAGTTATATA------------------ATTATA---CTAGTAATCTTAGGTGGCTTAATTATTTTA---TTTATTTATATAGCTTCACTA---------GCCCCT------AAC---------GAACCAATTCACTCTAAAAAAATAAATTTAATTATT------------------ATAATAAGAATAGCTACTTCTATTATTATAATAGCATTTAGATACAAATTACCC------------------------TATCATAATAATAAAGCTTTAGAA------------------ATTAGTATACTAATAAATAATATTAGACTTATCACTATTGCTGCCTCCTACCTATTTATCACTCTGGTAGTAGTAGTAAATATTACA---------------------AAAATTTCTAAGGGCCCT------TTACGATCAAACTTT---------------------------------------------------------
>Nymphon_gracile
------------------------------------------------------------------------------------------------------------------------ATACTAACTTCATTTATTCATTTA------CTATTATTACACTTATCAGTTTTTACTTTTCCCAAA------------ACACCAATAAAA---------------------AAATTACTA------------TTCCTTATTATTCAAACAATTAATATTGGTATAATTATAGCTTCTACACAACAAAATTAT------------TTATGA---GCTATAATT------------------GTTCTT---ATTATTCTTTTAGGAGGTATATTTGTAATC---TTTTTATATATTTCAAGTTTA---------ACCCCA------AAAACCCACCCATCAATATTAACGAAAACATATAAATCTTCAAAAATTTGAATAATAATAATCTCATTAATTTTTTTCTATAATATACTTTATAACCAATATTATTTTATTTCAGAAAGT---------------------------------------------------TATATATTTAATTTAACTAAAATATATACCTCTTTTTCATCATCCACTATTCTATTAGGA------ATATACTTATTCTTCATTCTATTAATTGTAGCAATT---------------------------------------------------------------------------------------------------------------------
>Nothopuga_sp.
------------------------------------------------------------------------------------------------------------------------ATTTCCTTTACAGTTTTATTTCTA------CACTCAATT---------TTCATG------TTTATCAAC---------CATCCTTTAATT---------------------ATAATAGTT------------ATCATAATCCCCGCCACAATT---ATATATGCTATTTTACTTACAAACCTTATAAAAACC------------TCATGATATTCAATAGTC------------------CTAATC---CTAATTCTTATTGGAGCAATATTAATTCTT---TTTATATATATAGCAAGCCTT---------TCCCCA------AAC---------GAAATAATAAATCCTCCAATTTTTTCACCTTTTATT------------------CTTCTCCTT------------ATAATAATAATATACAAACATAACATAATCCAAGAACCTTCAACTATAATGAAC---AACTCCATTAAATTATTCTCACAA---------------------------------ATCCAATGAGGAACAACTACCATGCTAGTAATTTATCTTTTACTAACAATAATCGTTGTAGTTTTCATCACC---------------------AACATCAACGAAGGCCCC------TTACGATCCACT------------------------------------------------------------
>Nothoaspis_amazoniensis
------------------------------------------------------------------------------------------------------------------------------ATGTTTTATATCATCCTC------CCATCCAAT---------TTCAAT------AATTATATT---------CATAATCTTAAC---------------------------TAT------------ACTTATATTGAATATATACTG---TCTCTTGAGACAGATATATATATATACATAAAATAT------------TCATGATTTATCTTAATT------------------ATTACT---TTATTAATTCTTGGAGGACTACTAGTAATT---TTTTTATATATTACATCACTA---------ACACCA------AAC---------AAAAAATTCATCTTCAATAAAAAAATTTTAATTTTA------------------ATTCCA---ATATCATTC---TTTTTTAAA---------------------------------------TACACAAACATTATAATCCCAGCACATCCAAAT---------CAAATTTTATTCTTATTCACCCCAAAATCTCTATTAATTATAATTTTCACACTAGCATATATAATCCTAACTTTAATTACAATCATAAACTTAATT---------------------AAATCCAACATAACTCCG------TTAAAATCAAAC------------------------------------------------------------
>Neoscona_theisi
---------------------------------------------------------------------------------------------------------------------------TTGAAAACAATGGTTATATTA------GGAATACTT---------TTTGTA------TTAAGAATT---------CAACCTATAATA---------------------GTTATCAGA------------AGATTAATTATTATTGTATTA---ATATATTCTATATATTTATATTGAAGGTTAAGAAGA------------TTTTGGTTTAGATATATA------------------GTAATT---TTAGTATTAATAAGTGGTGTATTAGTTGTT---TTTACTTATATAATAAGAGTT---------CTTCCT------AAT---------GAGAGGTTTGAGGTTTCTAGATTAATAGTATTAGTT------------------TTAGGTGTTGTATTTTTA------------------------------------------------TATAAAAGTGATTCTTATGCAGATTTTATTCAAAATATAAGATTAGGTAGAATAAAGATTTGAGCAGGAGTAACAATATTAATAAGTTTATTTTTAGTAGTTTATTTATTATTTATTATGGTTATGGTTGTTTGAGTAAGA---------------------ATAATAGAATTAGGAGCT------ATTCGTATTTAT------------------------------------------------------------
>Neoepitrimerus_platyclad_S138
------------------------------------------------------------------------------------------------------------------------ATTACCCTGATGGTCATGACAATATGATTAACAACAGTA---------CAGGCAGCAGCAGTCTCTATA---------AATCCGGTAAAA---------------------GTTACTATA------------CTTTTAACCGCAATGAGGGGG---CTAACTTTCCTGATCTTAAGGATTCTTCTTTCTTCCACC------------TGATTCCCCACCATT------------------TTCTTA---ATATTATTTTTAGGGGGGATTTTAATGATA---TTAATAATCCTGTCTTCTATT---------ATACCA------AAC---------GAGAAAAGAAAAAAAATAAAAATAACAACAGGAGCTATCTTGTTAACCGTAATAACCATTATATTAATTAACCCATTGAGGGAAATTGAACTGTCACCAAACATGAAA---------------------------------------------------------------TTGTTT------ATATCTAAC---GAGGCACCACTAACTTCAGCTATTGTACTTGTTACAGCATATTTTCTTTCCTTTCTTTATATCCTT---------------------TCTAAAAGAACAATACCA------TTACGATCCACAAGATGCCAC---------------------------------------------------
>Neocalepitrimerus_rosa_GX37
------------------------------------------------------------------------------------------------------------------ATGTTAGTTGCTTTAATACTTTTAATGTTA------ATGTGCAGA---------GTAGGCATCTTCTGAGCTCGT---------AATCCCTTAAAA---------------------GCTAGAGTT------------TTTTTAATTGGTTTAAGTTTA---TCTATATTTATTAAATTTCATCAAGATCAAAGCTTT------------TTTTTTCTTCCCTTATTA------------------ATAGGT---CTACTATTTTTAGGGGGTATTATTTTAATA---TTTGTTGTTTTATCCTCCCTT---------TATCCT------AAT---------GAAATATTTAAT---------AAAAGCATGTTACCACATTTTTTT------TTTGGTGTTCTTTTAACAGTT---------CTTTATCCTTGACAATTA---------------------------------------------TTAAAAAACCCAAATAAAGAA------GACTACGTTAGATTAATTTGTGGGGGTTTTAATTATCTTTTAGTAGCCGTGATTATTTTATGGTATTTTTTCGGCTTTCTTTATATTGTT---------------------TCTTGCGATAAAATGAGA------CTTCGTTCATGAAATGGG------------------------------------------------------
>Nalepella_abiesis_Z275
---------------------------------------------------------------------------------------------------ATAGAATTATTATTAATATCTAGA---------------ATCATA------GTTAGTCAA---------GTAATATTCTTCTATATAACA---------TCTCCTATGATT---------------------ACTTGATTA------------ATTTTGTTGATAAGTAGAATT---ATAGTAATATATATTACTTTTACCTTTCTCTCTAGA------------AGGTTTATGTCTTTTTTA------------------GTTCTT---TTAGTATTTGTTGGAGGAATTATAATTATA---TTTATTTTTCTTTCAAGGATC---------TATCCT------AAT---------GAGAATACTAAACCTTTAAATTTTAGTTTTATTTTTTTTTTT---------------TTTTTTTTTTTTTTTTCCTTCAATTTT---------TTCTCAGTCCGTTTA------------------------------------GATGGTTTTAGACTTTCTCTTGTTCACGATAATATTTATTTT------------------TTCTTTATT------TTTTTAATTTCAATAACTCTTTCTTTTTTCTTGCATTTATGC---------------------TCCTTTAAAGGTTTGAGA------ATGCGTTCATTCTTTTTTTTTCCTTTTAGTTTA---------------------------------------
>Mesobuthus_martensii
------------------------------------------------------------------------------------------------------------------------TTGTTTGGTTCGTTATTGCTTTTA------AATTTATTA---------TTTTTT------TTTTCAAAT---------CACCCTTTAGTA---------------------ATAGGACTT------------CTCTTAATAGGGAGAACTGTT---TTAGTTGCTTTTTCTTTTTTTTTAATATTTAAAATT------------AGCTGGTTTTCTTATTTA------------------TTATTA---TTAACTTTTTTAGGAGGTCTTTTGGTATTA---TTTATTTATGTTGCCTCTTTA---------GCTTCA------AAT---------GAGGCAATAAAATTTGAAAGAAAATTTTTGTATTTT------------------TGTATTTTT------------TTATTATTCTTTTTAGGGGAATGAGTGATAGGAGAAAGAGAGATGATGTTTTGAAAGTTTTATTTTTTTATCCCTTTTTCT------------------------------------------TTTTTGATTTTTTTTTTGGGGGTTTATTTATTATTTACTTTGCTTGTTGTAGTGGAAGTAACT---------------------AAATTTGAAGAGGGTCCT------TTACGAGAAATAATT---------------------------------------------------------
>Mastigoproctus_giganteus
---------------------------------------------------------------------------------------------------------------------------------CTGAGATTCTCCTTT------TATCTATTTTTACAAGAGCCCTTTTCTCAACTTCTCACC---------ACCCCCTATTCT---------------------ATAATCATC------------TTTTTAATTTTAACAACTATT---TTAGTTGGGACTATATCAATATTTATTCTTAGTACA------------TCTTGATTAATATTTATT------------------CTTTTT---CTTGTCTTCTTAGGTGGGATATTAATTCTA---TTCATGTATATAGCAAGTGTA---------TCCCCT------AAC---------GAAAAATACTTATTTAAATTCCCTATTCAGTTTATT------------------ATTTTTACAACTATCTCATTATTTTTAGTTTCAGAATCATCACAACAAATAAATTTAACTATCCCCTCCATATCAAAAATTTTTGAAAACTCCGTCTCCCCT---------------------------------------------TTACTAATTTTAGTGGGAGTCTTCCTTTTCGTCACAATGATTATTATTTCCCTTCTATCT---------------------ACTATCTCAAAAGGACCA------CTACGAAGAACT------------------------------------------------------------
>Mahunkania_secundademo
---------------------------------------------------------------------------------------------------------------------------ATAGAAAATCTAATTATTTTA------TCAATGTTTGCAGCTGTTCAGTTCGTTGTATGAAATTTA---------AATTTTTTAATA---------------------GTTATAATT---------------TTGGTAATAATATGTTCC---TCGCTTTCTTTAATTATTAATCTTTTAACAAACTCT------------CCCTGAATTAGAATTGTT------------------TTATTT---TTAATATATGTAGGGGGCCTTTTAATTTTA---ATAATAATAGCTACTTATTCTATTTCTAGAAATCCA---------------------------------TCTAATCTATTGAAATTTAAGTTATTATTTTTTTCAAGTGTTTTAATAATTATAATTACAAAAACCTTTATACTACAAAATGAAACAATGGTC------------------------------------------------------------------TATTTTATATTTAATAGCAATATTTATGTAATTCTTCTTATTATTCTAATACTGAATATTACTTTAATAAGAGCATCGAAGATAATA---------------------TTTTCTCCCATAAAATCT------ATACGAAGAAACAAA---------------------------------------------------------
>Liphistius_erawan
---------------------------------------------------------------------------------------------------------------------------ATAAAACTACTTTTTCTTGTA------ACCTCTATA---------ATATTC---ATGGTCTCTAAT---------CACCCTTTCTCT---------------------ATAATTTCC------------CTTTTAATCTTAGTATCTATT---ACTATTTCTATATTCACTTTTCAAATAATATCAACC------------TCTTGATTTTCCTACATT------------------TTCCTC---CTAATCATATTAAGAGGTATATTAATAATC---TTTATATATATAGCAACTCTG---------TCATCA------AAT---------GAATCTTTCACTTTATCTTTAATTCCTGCTTTTCTC------------------ATAGCTCCCATTACTGTCAAAATCTTTCTTAATCCCATTTCTTCTTCATCACCCCAAACCTGAACAATCAAACAAAATCTCTCTTCATTTTCTTCCTTAACT------------------ATCCTTATAGTGATA---------------------------------TTCCTATTCGTGACAATAGTAACAGTAACTAAAATCTCC---------------------ACCCTCCAAAAAGGCCCT------CTTTTTTCTTCCTTC---------------------------------------------------------
>Limulus_polyphemus
------------------------------------------------------------------------------------------------------------ATCACAAAAATCATCATCCTATCCACAATCTACTCC------TCAGTTTTA---------TTTCTC------ATTTCCTAT---------CACCCTATCATA---------------------ATAATTATA------------AACCTAATCCTAACCACAATT---CTTGTTAGCTTAATAACAACACTCCTAATAAAAACC------------TCTTGGTTCTCCTACACT------------------CTATTT---CTCATTATACTAGGGGGAATACTAGTGGTA---TTCATTTACATTGCAAGATTA---------GCCCCA------AAC---------GAATCTTTCAAAATATTAACAAAAATCCCCTTACTA------------------ATCATCCTCTCAATACCA---CTTTTATTCACCACAATTTCATTTAAAACCTCTATTTATCCAGAAATATATAAAATTTCCATTTCAAAAATTTTCTCCAAT---------------------------------CTTCCTATATTAACAACTCTTTTTTTAGTAACCTTTCTACTAATTACTCTTATTGCTGTAGTGAAAATTACA---------------------AAAATCTCCCAAGGCCCA------ATTCGACACAAT------------------------------------------------------------
>Leptotrombidium_deliense
------------------------------------------------------------------------------------------------------------------------------ATAACAGCCTTTTCTTTTTTTCCAATTTTAAGA---------ATAAAACAATTGTCTTCTAAT---------TCTCCAATAAAA---------------------GTCTTACTA------------ACAATTTTATTTGTTGTGTTG---AATGTTTGTTTATTATTCTTCGAAAAAGGCCAAGAC------------TTTTGAATTCCAATATTT------------------ATTATT---ATACTATTTAATGGAGGTTTAATGATTCTT---TTCCTTTTTACCGTTTCTATA---------ATTCCA------AAA---------GAGAAAAGAATAGATCTGTTTAATATTCCAGTTTTT------------------TTACTATTCTTATTACTCTTTATAAGATTAAATATCTTTGAGGAAATAAAGTTG---------------------------------------------------------------ATTAGTGAATTTTTTTATCAAAATTGATGAATAGTTATTTTTGGGTCTTTACTTATGGTAATTTATTTCATTAGCATTTCAGTACTAACT---------------------ATTGATTTTTTCAAAAGA------ATCAAATCATTA------------------------------------------------------------
>Leipothrix_sp._Z372
------------------------------------------------------------------------------------------------------------------------ATAATATTTATAATAATAATATCT------GTAACAATA---------CTTTTGATTATAGTTTTAAAA---------AACCCTGTAAAA---------------------ATTATTGTA------------GCATCACTGATTCATGCTGCA---TGTACATTTTGCTTAATAACCTCAGTAAGCACATCA------------ACCTGATACCCTGTAATT------------------CTTTCC---ATACTTTTCTTCGGAGGTATTATAATGATA---TTTATAATCTTATGCTCATTA---------ATACCT------AAC---------CAGAAAACAATGAAAGTACCACTAAATTGAAATGTTATGTTATCATTTTTAACTTTAATTTTATTTTCTTTAACTCAA------------------------------------------------------------------GGACAAGAATATGAATGCCTAATACAAAGAATAAAAAAAACTATCACAGAATTGAGAGTGACCACATGTTTGGTAGCTTTGATAATATTGTACTTTATTTCTTTTATAACATTAATT---------------------TCGAAAGAAAATATATCC------ATAAAGTCTGAGTTATGCTTT---------------------------------------------------
>Leipothrix_sp._S83
---------------------------------------------------------------------------------------------------------------ATGATCACTTTTATTCCTACCATTCTTCTGGTA------ATAATAACA---------GTAAGCTTATACGCTGCG------------AACCCAATAAAA---------------------ATACTGGCA------------CTGATGTCTAGGATAAGCCTT---CTTTTAGCACACTGAATGATAATGTGCCTCAGGACT------------ACATGGCCCCCTCTAATT------------------TTGTTG---CTTTTGTTCCTAGGAGGTATTCTAGTTAGA---TTTATAGTAGTTTCATCAATT---------TTACCT------AAC---------CAAAAGACTTACAGAGGCCCC---------------------------------TCTGTAGGA------GTACTATCCATGGTATCCATAGGCATGGCCTGTTTATCA------------------------------------TTCCCCACAAAGAGAATGGATGTTGTTTTATTGAAAGCTACTCTATACGCTGGCGGAAATATAAGCTTCTTTCTACTAATAATTATAGCTTATTTCTTCATTTTTCTAGCCGTAACA---------------------TCTGGGATAAAAAAGCCC------------------------------------------------------------------------------
>Leipothrix_c.f._sabinae_HEN4
---------------------------------------------------------------------------------------------------------------------------------ATGGTCATGGCAATATGATTAACAACAGTA---------CAAGCAGCGGCAGTCTCTATA---------AATCCGGTAAAA---------------------GTTACTATA------------CTTTTAACCGCAATGAGGGGG---CTAACTTTCCTGATCTTAAGGATTCTTCTTTCTTCCACC------------TGATTCCCCACCATT------------------TTCTTG---ATATTATTTTTAGGGGGAATTTTAATGATG---TTAATAATCCTGTCTTCTATT---------ATACCA------AAC---------GAGAAAAGAAAAAAAGTAAAAATAACAACAGGAATTATCTTGTTAACCATAATAACCATTATATTAATTAACCCACTGAGGGAAATTGAACTGTCGCCAAACATGAAA---------------------------------------------------------------TTGTTT------ATATCTAAC---GAGGCACCGCTAACTTCAGCTATTGTACTTGTTACAGCATATTTTCTTTCCTTTCTTTATATCCTT---------------------TCTAAAAGAACAATACCG------TTACGATCCACAAGATGCCAC---------------------------------------------------
>Keiferella_guanegouensis_QH1
---------------------------------------------------------------------------------------------------ATGATTACTCTTTCTTTCTCTGCAATTTTTACAGTGGCTATGACT------GCAGCATGC---------GCTAACACCCTTAGCACTATT---------AATCCCATTAAA---------------------ATGTCCTTT------------ATCTTACTTTCAACTAGAGCG---AGCATATTCTGTTACATAGGGCTAACAAAAGGCACC------------TCGTGGCTATTTACTCTC------------------ATACTT---ATGCTCTTTATAGGAGGAATTATAATTGTA---TTCATAATCGTTTCTTCCTTA---------TCTCCT------AAC---------GAGCCTTCACTCATACTTAAAGCGAGTTACTTTATC------------------GTAAGATGCTTGTTATTTTGG------------TCTGTAACTTCTGTA---------------------------------------------------TCTGGAGACTCTACTTCACAATTAAAGTGGTTCTCATTATCCTCTCGAAACATCCAAATAATGACTGCAATCATTATTATTTATTTTATTGCATTTATCTGGATTGTA---------------------TCTATAGAAAAGAGATCT------ATACGAGCG---------------------------------------------------------------
>Ixodes_holocyclus
---------------------------------------------------------------------------------------------------------------------------------ATTTTACTTTGTTTA------AATATTTTAATTATATCCTTTTTT------TTATTTAAT---------CATCCTATAACT---------------------ATACTAATT------------CTTATTATTTCAACTACTATT---ATAATTTCAATTTTAAGAATAAAATTTTTAAAGATG------------ATATGGTTATCATTAATT------------------TTAATT---TTATTAATTCTTGGAGGAATATTAATTTTA---TTTCTTTATTTGATTAGTCTA---------ATTCCT------AAC---------AAAAAAATAATTTTTAAAAAAAAAATATTATTATTG------------------TTAGCATTTGGTTTA------ATTATTAATTTTAATACATCTAATCAAGTAAATTTATCTATAAATACTATAATAAACTTATTTTTCCCTCCTTCAATTAGA---------------------------------------------TGACTTTTATTTATAATAATTTATTTATTATTAACGTTGATTGTAGTAATAATAATTATT---------------------GAATCTTCTAAAGCTCCT------ATAAAACTTTATAAA---------------------------------------------------------
>Humerobates_rostrolamellatus
------------------------------------------------------------------------------------------------------------------------------ATAGCCATAGTTATATCA------ATTATGTCA---------ATGCAGACCATAAAAATGCTC---------AACCCAATGCTT---------------------TTAGCAATC------------TCAGTTTTGGTTATTTCAGTA---ATAAGAACCATCACCATCTTCAAAACCACGATGACA------------AGATGAATAGCATTTGTA------------------GTCATT---TTGACATTCTCATCAGGTATAATGACATTA---TTTATATATACCACTTCATTT---------TCACCT------AAT---------GAAAAAACAAAAAACGGAAAA------ATGTCATGGATACTTTTA---------GTCCCAGCAATAATGTTA------CTAAGAACACCATCAAGAACTGCAAAAAGA------------------------------------------------------CCAAAACAGACAATAAAAATATTCACTAATCTATCCCTATTTATGTTTATAGCAACA---GTATTAATTGTGACGATACTAGCAATTTCAAGGCACGGT---------------------CACCACCCTAACCAGACA------ATCTCCAGATCATTT---------------------------------------------------------
>HK8_20200104
------------------------------------------------------------------------------------------------------------ATGATTATTTCTATTACTATAATTTTATTACTATAT------GTCGTAACT---------ATGATGTTGGCCACAGTTAAA---------AATCCAGTAAAA---------------------ATGAGTATA------------ATGTTGTTATTTTTTAGATCT---TTAATTTTTTTAAAATTTTATCTAACTTCTGGAATA------------GTATGGTTTCCTATTTTG------------------TTTTTT---TTAATTTTTATAGGAGGAATCTTAATAATA---TTTATAATTTTATCTTCAGTA---------ATACCA------AAT---------GAATTAAATAAAAAA---AGAAAAAAATATATATTCACATTACCTTTTTTTTTATTAATTTTATCT---TTGGAAATTAAA------------------------TCT---------------------------------------GAATATAATTCGAATTTCCTTAAGATGGTCAAAACTTTTATCGACTCCGACTTAAATTTTAGAATCATACTGGCTTTAATAATAAGATATTTTTTTATCTCAGTTTTAATAGTT---------------------TCTAAAGAAGAAACCCCC------ATGCGAAAATCTCTATGC------------------------------------------------------
>HK3_20191031
---------------------------------------------------------------------------------------------------------------------ATAAATTTAAGATTA---------ATT------TTTATAATA---------ATAATAATAATTTTTTCCAAG---------AATCCTTTGAAA---------------------ACTAGATTC------------ATCATTCTTTTAACATCTAGC---ATTATTTTTTTCAACATAAAAATTTATTCGGGAGTA------------ACTTGGATACCTCTGATT------------------CTTTTT---ATCCTATTCACAGGAGGAATCCTACTAATA---TTCATAATTTTATCCTCTATC---------ATGCCG------AAT---------GAGAAAATTATAAAGATTAAAACCCCAAAA---------ATTTTT---------TTTTTTTTAATAGCAATTATAATACTAATAAGAACAGGAAAAATTTTTATTAAG------------------------------------------------AGT------GTGGCAGAAATAAAAAGATTTTTTTTCAGATCTTTCAATATAATCTTCATAACTTCAATTATCTTAATATACTTTTTCATTTCCCTGAGGATGAAC---------------------AAAATTGAAGATTATTCA------ATACGATCAACCTTCTGTCTC---------------------------------------------------
>HK3_20190627N10
------------------------------------------------------------------------------------------------------------ATTAACTGGATAAATATTAGATTA---------ATT------TTTATAATA---------ATAATAATAATTTTTTCTAAA---------AATCCTTTAAAA---------------------ACTAGATTT------------ATCATCCTTCTAACATCCAGA---TTTATCTTTGTCAACATAAAAATTTACTCCGGGACA------------ACTTGAATGCCTCTAATT------------------TTTTTT---ATTTTATTCACAGGTGGAATCCTACTAATA---TTCATAATTTTATCCTCCATC---------TTACCC------AAC---------GAAAAAATTATAAAAATTAAATCTCCAAAA---------AGTTTT---------TTTTTTTTAATCACAATTATAATATTAATGAATCCAAGAAAAATTAATATTAAA------------------------------------------------AGT------ACAACAGAAATAAAAAGTTTTTTTTTAAGATCCTTTAATATTATTTTCATGACTTCGATTATCTTGATATATTTTTTCATCTCCCTAAGAGTAAAC---------------------AAAGTTGAAGACTATTCA------ATGCGATCCACCATCTGTCTC---------------------------------------------------
>HK3_20190627N9
------------------------------------------------------------------------------------------------------------------------------------------ATCCTA------ATAATAAGA---------ATGAATCTATCGTATGCCAAT---------AGGCCAGTCAAA---------------------GTTGCTAGA------------ACTTTTTTAGTAATTAGGGGG---TTAATTTTCACATGTTGTTTAACATTAACAGGAGAA------------ATCTGAGTTATTTTAATA------------------CTTATT---CTACTTCTAATTGGAGGGATTGTTGTGATT---ATTATGATTTTATCCTCAATC---------TCTTTA------AAC---------CAAAAAATAATATTAAAAAAGAAAAGATCCTTTATTACCTTAATTTTAATATCTTCTTTAATAATATTTTTATTATTAGCATGGCCTCAAAACTCTATCGGACAA------------------------------------------------------AGAACAGGCATGAATTGAAAGTTTATAATTATAAATCTCTATTTCGTGTTATTCCTGATTGGAATTATACTTCTTTACTTTTTTTCTTTTATTAGAATTTTA---------------------GGATCAAAAAGATCCCCC------CTTCGCAAAAATTTGTGT------------------------------------------------------
>HK2_20190627
------------------------------------------------------------------------------------------------------------------------ATGATCAGTTTTTTATTAACATCA------GCCTTATTATTTATGTCCGTAATAGTCGCAAAAAAAAAT---------AACCCTATGAAC---------------------GTAACAATA------------TTAATTATAATGATCTCAGTT---CTAAGTTTTTTAATAATACATCAACAAAAAGGTAAA------------TCTTGAATCCCAGAAAAC------------------AGGTTT---CTAATCTTCATGGGGGGTATTATAATCATA---ATGATAATTCTAGCCGCTACC---------TACCCA------AAC---------GAAACCTTAAAGAAAACAAAAAAAAAGGTAATCATTTTTATATTTATAACCCCTACAATT------TATTTGACCATAAAAAAAGAAACTTTCATAAACCAAGAGGAA---------------------------------------------------CACATG------------AAATGATGGGTTGCTGACTCCCAAAATATAATCTTTATGACTGCAATCATAATCGTTTACTTTGCAATATTTATCGTAACAATT---------------------TCTGAAAATAAAAATTCT------------------------------------------------------------------------------
>HK1_20190627
------------------------------------------------------------------------------------------------------------------ATGATAACAATTTTACCTTACCTAATTGTT------CTAATAAGA---------ACTAATATAATCAACTTCACA---------AACCCTATAAAA---------------------GCAAGTTTT------------ACCGTAATCATTATAGCCACC---CTTATTATATTGTGCCTAGTTGTGTCAAAAGGCTCA------------TCATGGATGCCTATCATT------------------TTCTAT---TTATTATTCGTTGGGGGTGTATTAATTTTA---TTCATAATTCTATCCTCCTTA---------GCCCCA------AAT---------GAAGCATCTATGAAAATAAAT---------------------------------GCATCTTTTATAGGAATAATAGGAATTTTCGTAATAAGACCTTTATGGTACATT------------------------------------CATGTCCCTACAGAAAACTCCCCCTCCAGCTTAAAACAAGGGGTGTTAGAAATTTCTTTTCTTGCTGTCATAAGAGTAACAGTAATATTATATTTCTTTTCCTTCATGATAATTTTA---------------------TCAGAAGAAAAAATCTCA------ATGCGTACCAGAATC---------------------------------------------------------
>Histiostoma_blomquisti
---------------------------------------------------------------------------------------------------------------------ATGGGAATAATAACCATAGGACTAATA------ATAACACTA---------GTACTGTCAAAACCA---------------TCTCCACTCGGA---------------------TTTTCCTTT------------TCCCTGCTGATACTATCTGTA---TGAGTCTCGGTAAATTCAATAATACAGACAGGAGTT------------CTATTTTCTACAAGAGCA------------------ATTGTA---CTTTCTTTTTCTACTGGAATAATAATCTTA---TTTTGTTACTGCGCTAGGATA---------GTAAAT------TTT---------GAA---ACAAAGAAT---------TTTTCTATAGTATGAATATTG---------TTAGCAATACCTCTATTAAGACTACTAGCTATCGCTGAAAAAGAAGTAGAAATA------------------------------------------------------ACAAACGAAGCATTATCTGTTATAGAGTACCAAACACAATTTTTAACAATAGCAATCATGGTAGTAATTTTAAGCATAGTAAGAATTAATAAAAGAATG---------------------TTCAACCCAATAAAATCA------AGAATAAGTATC------------------------------------------------------------
>Heterometrus_longimanus
---------------------------------------------------------------------------------------------------------------------------ATATTTGGAATTTTAATATTT------AGAACATTA------GGTTTTCTC------CTTTCATTT---------CACCCATTAACC---------------------ATAGGAATT------------TTTTTAATGTTGAGAACTAGT---TTAGTAGCTTTTAGTTTATATTTCATTTTTGGGTAT------------TCATGGTATTCTTATATT------------------ATAATT---TTGGTTTTTCTTGGGGGAATATTAATTTTG---TTTATTTATATTGCAAGATTA---------GCATCT------AAT---------GAGCTCTTGAAATTAAAGAGATTTTATTGGATTAGA------------------GGAGTTGTTTTG---------TTTATTATTCCGGTGGGGGATTGAATTATATTGAAAGGAGAGAACTCAATTATAAAAATTTATGAGAGTGCCCCAACCTCT------------------------------------------GTTATTACTTTATTTTTAGCTTCTTACCTACTTTTTACTTTTATTGGAGTAACTAAATTAGTA---------------------GATATGGAGAAAGGACCT------TTACGTGAGTATGATTATGATAAA------------------------------------------------
>Hermanniella_granulata
------------------------------------------------------------------------------------------------------------------------------ATGGTCCAATCGACAATT------GCCCTCTCT---------ATCTTCCTTACAAAAATGACA---------AACCCCATCTCC---------------------CTGGCTCTC------------TTCGTTCTTGCCTCTTCCATC---CTCGGGTCCCTCCTTCTATACAAAGTCACTCTATCC------------TCTTGAATTTCTTTAGTC------------------ACCATC---CTCACTTTCTCTTCAGGCATAATAACCTTA---TTCATATACGCGGCGTCTCTA---------TCCCCT------AAC---------GAAACCACAAAAACAAAGAAGAAAATCCACCCTTTCCTCACCCTG---------CTT---------CTAAGT------TTCTGTTGCTTAAGAGAAGCCCTTCTCAAA------------------------------------------------------CCCCAAACCTCAATAAAAAACTTCTCTAGGGAGCTACTGGTAGTCACCATAGCCGCT---ATCCTGATTCTAACTATACTTGGAGTAAGCACCCACGGA---------------------AACCACCCAAACCAAACA------ATGTCTACCTCCTTT---------------------------------------------------------
>HEN32
------------------------------------------------------------------------------------------------------------------------ATGATTACTTTAACTTTAATTATT------TTAGGAATA---------CTAATCATCAAGAGAAACTTA---------AATCCTCTTAAA---------------------GTTAGAATT------------GTTATCTTAGTAATAAGAAAC---ATGATTTTTTTAATATTGTTTCGAGAAACTTCGAAC------------ACCTGATTCCCATTACTT------------------TACACT---TTAATTTTCACAGGGGGTATTCTAATTATA---TTTATAATTTTATCTTCTGTT---------TTGCCA------AAT---------GAAAAATCTTATAAAATAGAT------------------AGGGGT---------GTAGTTTTGGTGATTGCTTGACTAATTTGAATAGAACTTAAGAATACGAACAGA------------------------------------GAAGTTTCCGTTCCA------ACCACAAATATTATGATAATTTTATCCAGAAATTTAGTCCTATCGTTAATAGTAAGTATGATAGTTTTATATTTTTTTTTTACAATTTCAATACTT---------------------TCTAAGCAAGAAACTCCT------ATACGAACTCTAGCC---------------------------------------------------------
>HEN23
------------------------------------------------------------------------------------------------------ATAAAAATGATTACTTTATCTTTTACTAAGATACTTATTTTA------ATAACATCT---------TTACTGGCAGGATGTTCCACC---------AATCCTATCATG---------------------TTTAGACTA------------ATTCTTGTACTACTAAGGATA---GTGTTGCTAACCCAGGTATTCTTAGAGTTGGGGAGA------------TCCTGATTCCCCTTAATT------------------TTTTTC---CTAATCTTTATAGGAGGTATTTTGATAATG---TTTATAATTCTTTCTTCTACT---------CTACCT------AAC---------GAGAAAAGGAAAATAAAAAAAAAAAATTTTTTTTTTTTTTTAATTTTTCCTACAGTCAGAATCTTTTCTCTCTGTTCAAGA------------------------------------------------------------------AAAAGGACAGCTTTTTTTTTTAAAGATACTAAGACGATTGTATCTTCAAACCAAGCTACAATCATTTTAACTTTACTCATACTAGTATATCTATTTGTGAGAATTCAGATAGTT---------------------TCTAAAGAAGAACTACCA------ATACGTGGTCTAACCCTGTGC---------------------------------------------------
>HEN13_MT2
---------------------------------------------------------------------------------------------------------------------------ATTCCTAAAATAATTATCTTG------GGATCATCC---------TTGCTTGCGGGTTGCTCGACT---------AACCCAATCATA---------------------TTCAGGCTA------------ATTCTAGTACTGCTGAGAATA---ACGCTTATGCTACAAGTGTTCACAGAATTAGGCAGA------------TCCTGATTCCCCCTAATT------------------TTTTTT---TTAATCTTCATAGGAGGTATCTTAATAATA---TTTATAATCCTATCATCTACT---------CTTCCC------AAT---------GAAAAAAGAAACATAAAAAAAAAAAATTTTTTTTTTTTTATGGGATTACCTGCAATCAGAGTGATTTCTATTTACTCTAGA------------------------------------------------------------------AAAAGATCAGCTTTTTTTTTCAAGGACACTAAAATAATTGTTTCCTCGAGCCAAGCCACAATCATTTTAACTTTAATCATGTTGGTATATCTATTTGTGAGAATTCAAATAGTT---------------------TCAAAAGAAGAGCTCCCA------ATGCGTGGT---------------------------------------------------------------
>Hemiscolocenus_sp.nov._Z394
---------------------------------------------------------------------------------------------------------ATGATATGAGCATTACAAATCATAATGGTCTTTACCCTG------ACA------------------GTGTTAGTTCAATATGTT---------AACCCTATTGTG---------------------ATGATTATT------------TTTATGCTATCCTACGTATCA---TATTTAATCTGTTTCTTACAGTTATTCTCCGGATTA------------ATTTGGGCCCCCTCTATC------------------ATTTAC---TTACTCTTTATAGGGGGAATTTTAATGATA---TTTATAATTATTTCTTCCTTA---------ATGCCCAATATCAAT---------CCAAAAAATGTTATCAAAAGAGGGTTAGTAACTCTAATGTTACCA---------TTATTGTTAATTGGCATTGAACCAAAAATTTTTATATACCAAAACCAAGGAACT---------------------------------------------------------AAATTTAATCTCAGCACAAGATATTTCCTGATCTCTTTAGTGCTCATA------------CTATCTGTTTATTTTTTCTCTTTTGTAAGAATTTTA---------------------ACTTCAAGAGGAGAACCA------ATACGATCCTACCTGTGT------------------------------------------------------
>HC3_20190110
------------------------------------------------------------------------------------------------------------------ATGATCACTTTAATAATAATTCTCCAGTTT------GCAACTTCA---------CTAATTATCTATTTCAATCGT---------AACCCTCTAAAG---------------------ATAGCCTGC------------CTAACCTTGACTTTAGCTGCT---TTTCTGTTCCTGAAGCTCTGTTTAACCATTGGGAGA------------CCGTGAATGCCTATAATT------------------TTATTT---ATGATATTTACTGGTGGAATTCTAATAGCT---TTCATGATTCTAGCATCGTTA---------GCACCA------AAC---------AACCCTATAGAATCTAAGAAAAAAACAAGT------------------------AAGATCATTATGGCAGCATTGGTAAGTGGGGCTACTATAGGACCTGCAAGGTTT------------------------------------TTTTATATAGGCCAAGGAAGGGTGACACTTATAAAAGAAGCAGTATTATCTTATTCGAGAATATCTGCTTTAACTTTAGTAATTCTGATGTACTTTTTTGGATTTGTTACCATTATT---------------------TCAAGAACTAAGACATCG------ATACGAAGATTTTTACAATGC---------------------------------------------------
>Haemaphysalis_bancrofti
---------------------------------------------------------------------------------------------------------------------------ATTTCAATTATTATAACTATA------TCAATTTTA---------TTTTTA------ATAATAACT---------CACCCAATTATA---------------------ATATTAATA------------TCTATTATGTTATTAACCTTA---TGTATAGCTTTAACTTTTTACATATTTTCTCAATTT------------TCCTTAATTTCATTAATT------------------ATGATT---CTGTTAATTCTAGGAGGAATATTAATTATT---TTTATGTATATAGTAAGTTTA---------AGTCCT------AAC---------AATAAAATTTCACTAAGCTGAAAAATATTTATAATT------------------TTACCTTTTTTTTTAATT---TTTTTAAAGTGGGATTATCAA---ATAGAAAATTTTAGAAATGAAATTCTTAATAAAATTTATTTTTCCGGATTTATAAAT---------------------------------------------CTGATTTTATTAATAATAATTTACTTAATCATTACTTTAATTGTTGTTTTAAAATTAACT---------------------AATTCCAAAATAAGACCA------ATAAAAATAACT------------------------------------------------------------
>Habronattus_oregonensis
------------------------------------------------------------------------------------------------------------------------------ATGATGTTGGTTTTGTTA------GGTATATTA---------TTTGTA------AGAAGAATT---------CAACCTATATTT---------------------ATAATTAGA------------AGAATGATTATAATTGTATTA---TTATATTCTTATATAATTTATATTAGAATAGGTGGA------------TATTGGTTTAGATATGCG------------------TTAATT---ATAGTAATATTGAGAGGTGTATTAGTTGTT---TTTACATATATAGTAAGATTA---------TTACCT------AAC---------GAAATATTTGAAAATTATAATTTTGTATATATAGTT------------------GGGATAATAATTTTGTTG------------------------------------------------TTAGGAGGCTATTTTATAGTCATTTATGGAGAAAAATGAGGAGTGGTGTCTTTGAATTTATGATTATCTTATGTTGGAATATTTAATATTTTTATAGTAAGATTTTTATTAAGAATTATATTAATAGTAGTATGAATGAGA---------------------TATATAGGGTATGGTGCT------TTACGAATT---------------------------------------------------------------
>Grandiscapitis_camelliae_YN453
---------------------------------------------------------------------------------------------------------------------ATGATAATAACCACCATATTAATAATT------TTAATAACT---------ATAATTTTATTAAAAAGAGTA---------AATCCTATAAAA---------------------TGTTGTTTG------------ACAGTTTTAATAACAAGATTA---ATAATATTCATTATAATACATAAAATCACAAACAGA------------ATGATATTACCATTCACA------------------TTATTC---ATAATCTTTTCTGGAGGAATCATAATAATA---ATAATAATGTTATCATCTCTA---------TATCCA------AAT---------TTTAAAACAGAAAAAACTAAG---------------------------------ATACCATTAATTTTAATATCAATAATGATAATAATATTCATAGAAATAACAGAA------------------------------------ACAAAAATTCAAAAAATAATAATAAGAAACAATATAATAAGATTGATATTTAACATGTCTTTAATAATACTAATAATAATAACTTTATACTACTTCCTGAGATTTTTATATATAATT---------------------ACTTCAGAAAAAATAGCA------ATACGATATTTAATGTTT------------------------------------------------------
>Gaeolaelaps_aculeifer
------------------------------------------------------------------------------------------------------------------------------ATAAAAATAATTACCTTA------TTAATAATA---------ATAATC------TTATCAGAC---------CACCCTATATTT---------------------TTTATTATT------------TTATTAACTATATTAACCTTA---ATTTCTATATTCAATTTAAGAATTTTTTTAAAAATT------------TCTTGATTTTCAATAATT------------------TTTATC---TTAATTATGCTAGGAGGGTTAATCATTTTA---TTTGTTTATATGGCTAGTCTT---------TCAAGT------AAT---------GAAACTTTCAATTTAAATTTAAACCCAATTTTTGTA------------------CTAATTATTTTAATTAATATTTTTTGA------ATAAATAGATTTTTTATAAAAACTAATATC---AATTTTTTTTCAATTAACTTTATTTCATCCAATATA------------------------------------AATTTTTTCAATTGTTTACTAAGAATTTTTTATTTATTTTATTGTTTAATTATTGTTATTGAAATAATA---------------------ACTCCTTTAAAAGCTCCA------CTCCGCTCAAAGTTT---------------------------------------------------------
>Fujianacarus_wisterianis_Z399
------------------------------------------------------------------------------------------------------ATATGAGAAATTATTACTTTAACCATATACATAGCAGCTATC------TGAACCACA---------TTCAATCTAAAATTCTATGCC---------AACCCAGTGAAA---------------------ATGGCAGTA------------GCTTTATCTATCTTAAGGGTT---ACTTTATTAACCATTTTTTATATAAACAAGAGGTCT------------TGCTGATTCCCCATGATC------------------TTTTAC---ATGCTATTCATAGGCGGGATCTTAATTATA---TTTCTCATTTTATCTTCTCTG---------ATGCCA------AAC---------CAAAAACCTAACAAAATA------------AAAACA------------------CCCATCCTTTTAATA------ATCTTAATGAGATCGTGAATACCCAAGACAGAC------------------------------------AACATTTCAGGGGAAATAGTAAAGGAGCAAACCAAATGATTTATACAAAATGCTCAAACCCTTACCGCATTTATAGCAATTATAGCTATTTATTTTCTAGTATTTATTCTGGCCATC---------------------GGTTCAAAAAAAATTTCA------ATACGATCAACAAGATGCTGA---------------------------------------------------
>Fujianacarus_wisterianis_HN237
---------------------------------------------------------------------------------------------------ATGATATGAGAAATTATTACTTTAACCATATACATAGCAGCTATC------TGAACCACA---------TTCAATTTAAAATTCTATACC---------AACCCAGTCAAA---------------------ATGGCAGTA------------GCTTTATCTATCTTAAGGGTT---ACTTTATTAACCATTTTTTATATAAACAAGAGGTCT------------TGCTGATTCCCCATGATC------------------TTTTAC---ATGCTATTCATAGGAGGGATCTTAATTATA---TTTCTCATTTTATCCTCTCTA---------ATGCCA------AAC---------CAAAAACCTAACAAAATA------------AAAACA------------------CCCATCCTTTTAATA------ATCTTAATGAGATCGTGAATACCCAAGACAGAC------------------------------------AACATTTCAGGAGAAATAGTAAAAGAGCAAACCAAATGATTTATACAAAATGCTCAAACCCTTACCACATTTATAGCAATTATAGCTATTTATTTTCTAGTATTTATTCTGGCCATC---------------------GGTTCAAAAAAAATTTCA------ATACGATCAACAAGATGCTGA---------------------------------------------------
>Fujianacarus_wisterianis_CQ1
---------------------------------------------------------------------------------------------------ATGATATGAGAAATTATTACTTTAACCATATACATAGCAGCTATC------TGAACCACA---------TTCAATCTAAAATTCTATACC---------AACCCAGTGAAA---------------------ATGGCAGTA------------GCTTTATCTATCTTAAGGGTT---ACTTTATTAACCATTTTTTATATAAACAAGAGGTCT------------TGCTGATTCCCCATGGTC------------------TTTTAC---ATGCTATTCATAGGAGGGATCTTAATTATA---TTTCTCATTTTATCTTCTCTA---------ATGCCA------AAC---------CAAAAACCTAACAAAATA------------AAAACA------------------CCCATCCTTTTAATA------ATCTTAATGAGATCGTGGATACCCAAAACAGAT------------------------------------AACATTTCAGGGGAAATAGTAAAGGAGCAAACCAAATGATTTATACAAAATGCTCAAACCCTTACCACATTTATAGCAATTATAGCTATTTATTTTCTAGTATTTATTCTGGCCATC---------------------GGTTCAAAAAAAATTTCA------ATACGATCAACAAGATGC------------------------------------------------------
>Fragariocoptes_setiger_CM
---------------------------------------------------------------------------------------TTGAAAATTCTTATGACTATAATGGTTTTGACATCG---------------------------GTTTCTTAT---------ATTTTTATA---------AAT---------AATCCTATATTT---------------------TGTTGTTGT------------TCTTTAATTTTTTTTTCTTTT---TTTTCTGGGTGATATATTATGTTGATGACCGGGGTA------------AGATGAATTATTTATATG------------------TTTTTG---CTTATTTTTTTGGGAGGAATCATTGTTATG---TTTGTTTTTTTTTGTTCAGTA---------CTTCCT------------------------AATGAG---TTTAGTTTCAGTTATGTAAATATATTTACT---------TCTTTGTTAATTTTTTTTTCTATCATTTTTTATAATGGGATAGATTTTGATGGA------------------------------------TTGGTTCATTCTTTGAAATTGTTTTATTCTTGTGTAGGATTAAATTAT------------TTTTTTGTTTTTTTTATCTTAATTTACTTTTCTTTTTTTTCTTTT---TTTACTTAT---------------------TCTAAAGGATTT---TCA------ATGCGGACTTATATGTTCTTTTTTAGTTTAAAAAAAAATTCAATTTTTGTAAAATTGAGATCA---------
>Euseius_nicholsi
------------------------------------------------------------------------------------------------------------------ATAATATTTATAAAATTAATTTTAATTATACTTTTTAATATATTT---------TATTTTTCAATTAAATCTATT---------CATAAGATTATT---------------------ATTTTAATAATA---------AATTTGATTATATTAATATTT---ATTAGCTCTTATTATTTAAAA------------TCT------------AGATGATTTATAATATTA------------------TTTGTA---ATTTTAATGATAGGAGGAATGTTGATTTTA---TTTATTTATTTTATTTCTATA---------AATATA------AGT---------AGAAATTTAATAATTATTAAAAATAATTTAACAATATTAGTATTTTTTGTATTGTTAATAATAAAAATTATAAACAGGTTTTTAAATGATTTTATAGAA---------------------------------------ATAAAAAGAATTAATTCTGATTTAATTTTTGTTAATTATATAACATCATGAAATATAAATTTATTAATATATTTATTAATTATTTATATATTTATTATATTAATTATAATATTAGAATTAATT---------------------TTTAATGTTAAAAGGTCA------TTTCGTTTAAAA------------------------------------------------------------
>Eriophyes_armandis_Z303
------------------------------------------------------------------------------------------------------------------ATGATCACTTTATCAGTAGTAACAATTATT------TTTTTATCA---------TTCATTTCTATATTTTGCGTA---------AACCCAGTAAAA---------------------ATAACCACC------------ATTATGTTATTTTTTGGATCT---ATATATTGCGTATACATATCTTTTATCATAGGTAAA------------ACTTGGTTCCCTCTCATT------------------TTTTAC---TTACTATTTATAGGAGGGATTCTCATTATA---TTCATAATCTTATCCTCCGCA---------ACACCA------AAC---------GAAAATGCTTTA---------AAGTTTAAAATAAAATAT------------GTAATAATTATTTTAGCTTTT---------TTAATAAGA---AGATGACCC------------------------------------------CAAACTTCTCCTCTCATAGAGCCTTACTCTTTGAAAATATTATATCAGAGAAGCTGACTACTTCCTATAATCCTAGCTATTGTTTTATCTTATTTTTTCACTTTTCTCAGTATAATT---------------------AGAACTACAGGAGACTCA------ATGAAAAAGGAAGAATGC------------------------------------------------------
>Eremobates_cf._palpisetulosus
------------------------------------------------------------------------------------------------------------ATATTTTCTGAAATAGTAAAAACTCTTCTTATTCTT------CATACAATT---------TTTATT------ATACTAACA---------CATCCAATATCA---------------------ATAATTCTA------------GTCATCATCCCAACAACAGTT---ATTTATGCTATAATAATCTCAAAACTTATAAATACC------------TCATGATTCTCATTAATT------------------TTAATT---TTAATTTTAATTGGAGCAATACTAATTTTA---TTTCTATATATAGCTAGCTTA---------TCACCA------AAT---------GAACTTTTCAATCTACCCAAATACTTACCAATAATT------------------CTTCTACTA------------ATATTAATTCCAATACCTAATGGATTAACCAACAATCCA------ATATTAAACTTTAATTCATATAAACTATTCAGTCAA---------------------------------ATTCAACTCTCAACAACCATCATCTTAACAATTTATCTACTTGTTACAATAATCACCGCTGTAAAAATTACA---------------------AACATCAATGAAGGCCCA------TTACGATCCACC------------------------------------------------------------
>Epitrimerus_sp.nov._Z338
---------------------------------------------------------------------------------------------------------------ATGAATACCTTGGCAATTATCCTAGTA---TGA------GCATTAGGG---------GTGTGAACCATGTCATCCAAT---------AACCCTGTCAAA---------------------GTAAGAATT------------TTTTTGATAATCACGAGAGCT---ATATTATTCGCTAAAAGAGGGATAATTTCATCTAAG------------GTATGATTCCCACTTATA------------------TTCTTC---TTGCTATTTATAGGGGGGATCCTCATCATG---TTTCTAATTTTATCATCGTTA---------TCCCCT------AAC---------CAAAAATCCAAAAAGAAAACCAAAATAATCAGAGCTTTG---------------GCGTTTTTACCTACCGTTATGTTAATCCTGTTACCCCTTTCC---AGGCAAGGA------------------------------------CCCACAAATACAGCG------GTACAGGGATCAAAAGAAATTCTTTCTCAGAGAGCAAATATAACTATACTGACTGTTATAGTACTGGCATATTTTATCATTTTTATAAAGATACTG---------------------ACCACAAAAAAATCTACC------CTCCGATTAGAGTCA---------------------------------------------------------
>Epitrimerus_sp.nov._SD25
------------------------------------------------------------------------------------------------------------------ATGATTACTTTAACGAGATGAGCTATAGCG------TTGTCCCTC---------ATAAGAATTATAGCCTCAAAT---------GGGCCTATCAAG---------------------ATGAGAGCA------------AGGGTTTTAACGTTAGCAGCA---GTCAACTTTTGCTTTATGGCGGAAATTACAGGCTCA------------ACTTGGTTCCCTCTTCTT------------------ATGTCC---CTCTTATTTATAGGAGGAATTCTAATAATA---TTTATAATTATTTCCTCTCTT---------CTACCA------AAC---------GAGAAAACGGGCAATATAAAA------------------------------------GTTTTGGCACCGGTAATTATAGTAGTTACTTTATGCTGTGTCAGACAAGTA------------------------------------AGGCCCAAACTCATAAGAGCCCTGTGCAGCATCAAATCTTTCGTAGCAACAGAAAATAACATTATAATTATCACGGTGATTTTAGCTATTTACTTTTTAGTTTTTACTAATATTTTG---------------------AAAAAAACATCAGGGCCC------CTTCGGTCTTCGTTGTGCTGCAAGATGAGATTTTTG------------------------------------
>Epitrimerus_sabinae_S83
------------------------------------------------------------------------------------------------------------------ATGATAACCCTAATAAAAATTTTAATT---------------------------ATCTGACTAGTCGCAACCAGGTACTCTGGGAGACCAGTAAAA---------------------TTAATTATA------------AATTTGCTTAAGGTATGCCTT---TTAATCTCTTATTTTTTAATAGAGGCTAGAACAGTC------------TCTTGATTCCCTCTAATT------------------TACTTA---ATATTGATAGCAGGAGGGGTCCTGATTATA---TTCATAATTTTATCTTCCTTG---------ATACCC------AAC------------------ATCCCTATGGGAAAAACAAAAATAAGAACA---------------CTGCTCGTTGCTATAGTAATT------GCATACCCTTGGGCCCAAATTGAGGCA------------------------------------GAAGTTACAATGCCATCCCTAACGGCATGGTTCGAAGAATCTGTCGTGATAGCAGGCACA------------ACTTTAATAATGCTGTACTATTTCTTCGCCTTTGTAAAACTTGTG---------------------GGAAGAGGGAACATTCCT------TTGCGATCTTGTGTTTGCCAA---------------------------------------------------
>Epitrimerus_sabinae_HEN25
------------------------------------------------------------------------------------------------------------------ATGATAACCCTAATAAAAATTTTAATT---------------------------ATCTGACTAGTCGCAACCAGGTACTCTGGGAGACCAGTAAAA---------------------TTAATTATA------------AATTTGCTTAAGGTATGCCTT---TTAATCTCTTATTTTTTAATAGAGGCTAGAACAGTC------------TCTTGATTCCCTCTAATT------------------TACTTA---ATATTGATAGCAGGAGGGGTCCTGATTATA---TTCATAATTTTATCTTCCTTG---------ATACCC------AAC------------------ATCCCTATGAGAAAAACAAAAATAAGAACA---------------CTGCTCGTTGCTATAGTAATT------GCATACCCTTGGGCCCAAATTGAGGCA------------------------------------GAAGTTACAATGCCATCCCTAACGGCATGGTTCGAAGAATCTGTCGTGATAGCAGGCACA------------ACTTTAATAATGCTGTACTATTTCTTCGCCTTTGTAAAACTTGTG---------------------GGAAGAGGGAACATTCCT------TTGCGATCTTGTGTTTGCCAA---------------------------------------------------
>Epitrimerus_sabinae_GZ121
------------------------------------------------------------------------------------------------------------------ATTACT---TTAACCAGCTTTCTTCTGGCT------GTGCTAACA---------ATAAGGATTTCAACTGCACTA---------AATCCTATAAAA---------------------ACTATCTAC------------TTAATAATAGCATTAAGAATA---GCCACGGCTGTAAATATGACTATCCACATATCGACC------------TCTTGGAGGCCTTTAATC------------------ATTTTT---TTACTATTTATAGGGGGAATTTTAATTAGT---TTTATAATTATAGCCTCTATA---------CTTCCA------AAC---------GAAAAATCAATAAAAATAAAA---------------------------------TTTATTAGTAGATTATTATTAACGATACCGATTCTAATATTAGCCTGGGGGGAA------------------------------------CTAAACACAGAAAGTGCGTCATTTATT---TTAAAAACAATCATTTCATCTTCTATAAGATTAACAATTCTAATTCCATTAATAATTTCTTATTTTGTAGTATTTATTCTCCTCATT---------------------TCTCAGACATCAGCACCT------TTACGCACAATATCATGC------------------------------------------------------
>Epitrimerus_pyri_AH40
------------------------------------------------------------------------------------------------------------------ATGATTTATTTTTTTTTAAGATTGTTTTAT------TTAATCTTG---------TGAATATCTCTGTCTAGGACT---------AACCCTGTGAAA---------------------TTTAGAGGA------------AGCTTAGTAATTCTTAGTATT---TTACTTTGCAGAGTAATTTTTTACTTTAGTAGATCA------------TCTTGAATGAGAAGAATT------------------TTTTTC---ATAATTTTTATTGGGGGGATTATAGTTATA---TTTGTAATTCTGTCTTCCTTA---------ATACCC------AAC---------GAAAAAAATGTTAAGTTTAAAAATTTTTTATAT---------------------GTAGTAGGATTATCTATTATTTCTTTTATCTTTTTACCTTCCTTCAGGGTTGAC------------------------------------ATGGAAACAAGATTC------AATTTCCAGGGAAAGATTATATTTTTGGGGAACGGAAGGTTCGAGACCCTCATAATGCTAATTTTGCTGTATTTTTTTGTTTTCGTTTACATTATT---------------------GCAAAACAAAACGCAAGC------CTACGT------------------------------------------------------------------
>Epitrimerus_cf._spirae_KK1
---------------------------------------------------------------------------------------------------------ATGATCACAAATGCATTTATTGCCTGAACAATAATAAAT------TTAATAATT---------ATCATATTTACGCACTCTAAT---------TCTCCTTTAAAA---------------------ATAGCTTTG------------ACTATTTTGGGGGTATCTGGA---AGTTTAGGATTACTCTTATATTATATATCTAGAACT------------GTATGATTTGTATTAATT------------------TATAGA---ATAATTTTTATAGGAGGAATCATAATTTTG---ATAATTATTATTTCTTCACTG---------AGACCA------AAC---------CTGAAAATA---------AAAAAGAACTCAATTACATACTTCTATATAATTGCTAACACAATTGTTACAGCAAAAGTTTTTGAGCTAAAAAATTCAGATATAGAAATT---------------------------TGCGAAGTAAAAAATTCTTTTTTTACAGAAGGAAGAACTTGA---------------------------------TTTATAATAGCCCTAATTTTATTATATTTCTATTCCTTTATTATTGTAATT---------------------TCCTCAAACACGGGAAAC------ATCCGATTT---------------------------------------------------------------
>Epitrimerus_c.f._sabinae_Z300
---------------------------------------------------------------------------------------------------------------ATGATTACT---CTAACCAGCTTTCTTCTGGCT------GTGCTAACA---------ATAAGAATTTCAACTGCACTA---------AATCCTATAAAA---------------------ACTATCTAC------------TTAATAATAGCATTAAGAATA---ACCACGGCTGTAAATATGACTATCCACATATCAACC------------TCTTGGAGGCCTTTAATC------------------ATTTTT---TTACTATTTATAGGGGGAATTTTAATTAGT---TTTATAATTATAGCCTCTATA---------CTTCCA------AAC---------GAAAAATCAATAAAAATAAAA---------------------------------TTTATTAGTAGATTATTATTAACGATACCGACTCTAATATTAGCCTGGGGGGAA------------------------------------TTAAACACAGAAAGTGCGTCATTTATT---TTAAAAACAATCATTTCATCTTCTATAAGATTAACAATTCTAATTCCATTAATAATTTCTTATTTTGTAGTATTTATTCTTCTCATT---------------------TCTCAGACATCTGCACCT------TTACGCACAATATCATGC------------------------------------------------------
>Epilohmannia_sp2.
------------------------------------------------------------------------------------------------------------------------------ATAAAAACATTAATAATA------ATCAACACC---------ATGTCCATACTTTCAACAAAG---------TCACCCCTTCTC---------------------CTAGCCATA------------AAAATTATACTGCTATCAATT---CTATCAGCCACAGTGATATACACAACCCAAAAATTC------------CAATGGCTATCGCTATTA------------------ATCATC---ATTACATTCTCAACAGCCATAATAATCCTA---TTCATCTACACAGCCTCGGCC---------CTCCCC------AAC---------GAAAAATCGAAAAGATCAATAAAAATAATTTCCCCAATCATTCTC---------ATCACC---GCAATCTCG------TGGCCCACGGAAAAACCCAACCTAATAACC------------------------------------------------------ATCCCGCAGGCAAGGAAA---TTCTCCAGATCGATAATCCCCCTTTTACCAATCATA---ATTCTAATAATAGCCATACTAAGAATAACATTCATAGCC---------------------TCCAACCCCCAAACAACA------ATCAACTCAAGATTT---------------------------------------------------------
>E1
------------------------------------------------------------------------------------------------------------------------ATTACTCTAATTTTATTACTATAT------GTCGTAACT---------ATGATGTTGGCCACAGTTAAA---------AATCCAGTAAAA---------------------ATGAGTATA------------ATGTTGTTATTTTTTAGATCT---TTAATTTTTTTAAAATTTTATCTAACTTCTGGAATA------------GTATGGTTTCCTATTTTG------------------TTTTTT---TTAATTTTTATAGGAGGAATCTTAATAATA---TTTATAATTTTATCTTCAGTA---------ATACCA------AAT---------GAATTAAATAAAAAA---AGAAAAAAATATATATTCACATTACCTTTTTTTTTATTAATTTTATCT---TTGGAAATTAAA------------------------TCT---------------------------------------GAATATAATTCGAATTTCCTTAAGATGGTCAAAACTTTTATCGACTCCGACTTAAATTTTAGAATCATACTGGCTTTAATAATAAGATATTTTTTTATCTCAGTTTTAATAGTT---------------------TCTAAAGAAGAAACCCCC------ATGCGAAAATCTCTATGC------------------------------------------------------
>Diptilomiopinae_sp._GZ126
------------------------------------------------------------------------------------------------------------------ATAACCCTATCTACATTATTATTAATAATT------ATAATAATA---------AGACAAATAACAAAAGAAAAA---------AATCCTGTTAAA---------------------CTAAGATTA------------ATATTTATTTTAATAATTACT---TTAGAAAGTATTTTACTTTTATATAACACTAGAATT------------ACCTGGTACCCGTTAATT------------------ATTTAT---ATATTATTTTTAGGTGGGATTCTTGTAATA---TTCTTAATTTTATCTACTACA---------ATGCCT------AAC---------GAAAAAATAGTAAATTTAAAAATAAAAACTTCT------------------------------TTTACAAAAATTATGTCAATGATCTTATTTATAAGTTTAAGTAGT------------------------------------AAAATTTTAATAACAATAAAAATTGGACAATTTTATTCATTTTTAGAAAGGGGGTTAAGTATAATATTTTGTACAATTTTAATCGTCATATATTTTTTTTTTTTTATAAATATAATA---------------------TCAAGAGAAAAGAAGACT------ATTCGATCTATATTGAAGTGT---------------------------------------------------
>Diptacus_sp._CA46
------------------------------------------------------------------------------------------ATGATAAGAAAATTATTCTCAATTTACTTTCTAACAGCCAGTAGAATA---ATA------TTAATA------------------------AAAGAAAAA---------AACCCCGTAAAA---------------------GTAAGATTA------------GTATTAATGGCTATCGTAACA---ATTCAAACAATATTGTTATTTTGAATTTCAGGAAGA------------ACTTGATTCCCTACAATT------------------TTCTAT---ATACTTTTCTTAGGAGGAATTCTAATTATA---TTTTTAATTTTATCCACCGTA---------TCTCCT------AAC---------GAAAAAATAAAAAAAATAAAATATTTGAATTGAATT------------------ATTTTTTTTGCATCAATCTGATCAATTTTATATTATAATAGAAAAACCATAACG------------------------------------TACACTACAACAAAA------ATAGGAGATATACAAAGATTCTTAAAAAGAATACATAATATCACGCTAGCTACTTCAATTATTTTAATCTATTTTTACATATTTACATTAATAATT---------------------ACAATAGAAAAAAGAAGT------ATACGATCTATCTTG---------------------------------------------------------
>Diptacus_brevichaetus_Z365
------------------------------------------------------------------------------------------------------------------ATAACTTTAACACTATTTTTATTA------------------GTA---------TCAAATTGCTTAATAACAAAA---------AGGCCTATAAAA---------------------ATATGTCTA------------ACCCTAGCTTTAATATCTTCA---ATAATTTTCTGAATATTATTTAAAGATAGAAGCAGA------------TGCTGATACCCTTTAACT------------------CTATAT---TTACTTTTTATAGGAGGGATCCTAATGATA---TTTATACTGGTATCCTCAACT---------ATGCCC------AAC---------ACTAAA------------GAGAAGAAAAGAAGAAAA------------------TTAATTATTTGAAGAATTCTCATAGCATTAATAATTAAAATAAACGAAGAATCA------------------------------------AGAAACATTACAAGTAATTCATTATCTAATCTAAAATTTTTTTTAAGTATAAACTCAACATTAATACTAGTTCTAATAATAATAACAATTTATTTCAGAGCGTTTATAAATATAATC---------------------GCTAAAACAAACAATTCC------CTACGTTCTTTTCTG---TGC---------------------------------------------------
>Dipentamerus_litseaec_GD140
---------------------------------------------------------------------------------------------------------------------------ATTGCACAAATAATA---ATT------ATCACAATG---------CTCACAATATCAACCGCTAAA---------AACCCTATAAAG---------------------ACAAGAGTG------------CTTCTCCTGCTCCTCTCTTCC---CTAGGATTCGGCCTTCTAAAAACAGAAATAGGAAGA------------ACTTGACTACCCCTAATC------------------ATATTC---ATACTATTCACAGGGGGGATTCTTATAACA---TTTATGATTCTAACCTCAGTT---------TTACCA------AAT---------GAAAAAACAATAAAAACCAAATTCCCAAAA---TCTTGGGCTTTA---------ATACCAATTTGTATA---------CTCATCTTTTACCTAAACTACACCCCCTCT------------------------------------TTTTTAAAGGAAATT------ATTAGAGAAATTAAGAGAGTTACACATTCTCTCCCCCTGTACGCTTTTATAACAAGAATTATCATAATTTACTTTTTTTACTCTATCGGATTCAAC---------------------GAGAGCGAAGAAACTCCA------ATACGAACCCTTACC---------------------------------------------------------
>Dermatophagoides_farinae
---------------------------------------------------------------------------------------------------------------------------------TTGCTTTTAATTATC------TCAAGAATTTGAGCACTCACTTTAATCAAACAATCTAGA---------TCCCCCTTTAAA---------------------TTATCCTTA------------TTCTTAACAATAACAAGGACT---CTGATAAGGGGGGTACTTTATTTAATGTGTAATTCA------------ATTTTTATCCCTTGCTCA------------------TTAATT---ATCTCATTTTCTTCAGGAATAATAATCTTA---TTTCTATATTGTTCTCTATGT---------TCAACC------TAC---------GAAAGAAAAAATAATTTAAAGATAAACACTATCATAAGTGTA------------ACCATTATAATAACACTTGCTTTACACGTCCCGGAAGAAAAGTACATGTATTCA---------------------------------------------------------------------------TTAGAAAAAACTATAAATATAACTAGATTCTCTTATTCGTTAATATTTGTAATATTTATAGTAATCATTTCAATAAAATGCATAAATACGTCCTTTTTCAACCCGACAAAAAAAATA------ATACAATCCTAT------------------------------------------------------------
>Dermacentor_silvarum
---------------------------------------------------------------------------------------------------------------------------ATTAAAATAATTATTATAATA------AGAATTTTA---------TGCATG------TCAATATCC---------AACCCAATTTCA---------------------ATATTAATT------------TCCCTAATTTTATTAACATTA---TTTCTTTCAATTTCATTTTATTTTCTCTTTCAATTT------------TCATTAATTTCTTTATTA------------------ATAATT---TTAATTATTTTAGGGGGGATATTAATTATC---TTTATATATATAATTAGACTA---------TGCCCT------AAT---------TATAAGATTATTGTAAATAAAAAAATAATT---ATA------------------TTCTCAATTTTTATAACA---AGTCTCATTTCTTTTCCAACATATATAATAAATTTTGAAATAATTAATATTAGTAAAATTTATTTCATAAATTTTACTAAT---------------------------------------------ATATTAATTATAATAATAATTTTTCTTATTATCTCTTTAATAATTATTTCAAAAAATTTA---------------------AATTGAATTAACTGTCCA------ATTAAAAAATATAAT---------------------------------------------------------
>Demodex_folliculorum
------------------------------------------------------------------------------------------------------------------------------------ATAATTACTTTT------TCAAAAATA---------------------------------------AAGCCCTCCAAC---------------------TTAACATTT------------CTCCTTTTAGTAACCACCATC---TCAATAAATATTTATATAAATATCCAATCTACAAAC------------AAATGATTCCCATTAATC------------------CTAACT---CTTCTATTTTCAGGGGGAATCCTAATTTTA---TTCTCCTTTTTCTCCGCTATC---------TTCTCA------GAT---------AAAGAAACCCCCTTCATAAATTTAACCCCTCTGTGA------------------ATTATTTCAATCGCAATCATAGTTCTAACAAGAAAAAAATCCCCTTTCCTAATC---------------------------------------------------AATGATTCCTCACTTATTTTATCCTACTCTTCAGAATCAATTAACCTTATATTTATCTCTTCTTTTCTTTTAATATTTACTTTAAACATTAAACATAAAACT---------------------ATTAAAATTGGAACTGCA------CTCAAAAGCACTAAACCT------------------------------------------------------
>Damon_diadema
------------------------------------------------------------------------------------------------------------------ATGATCTCAATCCCATTAACTCTCGCCATT------TTTTTTATT---------CTATTC------------CAC---------CATCCAATCTCT---------------------ATAATCCTC------------ACTCTCACTCTTATTACCCTC---TCAACAGCCCTCATTATAACCTCTTTCTCCGCCTTA------------TCTTGATTTTCCTATATT------------------CTTACC---CTCGTAATAATCGGAGCAATGCTAGTAGTA---TTCATCTACCTCGCCAGAATA---------GCCCCA------AAC---------GAAACTTTCACCCCACCACCCCTAATAAAAACCCTA------------------ATACTA---ATTGTAATCCCCTTGATAATTATACTAATAGTACCCGCCCTCCCAACCACACACAAA------------CTAGACCCCACAACCACCAAACAA------------------ATCTTCATATCTACATCAACCAGCCCAAACATCTCCCTAGCAGCT---TTCCTCTTTATTACAATAGTTGTCGTGGTTAAAATTACC---------------------TCCTTAACCCGAGGACCA------CTTAAAAGCTCT------------------------------------------------------------
>Cryptocellus_narino
---------------------------------------------------------------------------------------------------------------------------ATAACTATAAAAATAATCACA------ACAACAATC---------TTCCTA------AAATCCAAA---------CACCCAATCCCA---------------------ATAATTATA------------AGCCTCATCACATTCACTATC---CTCACCAGCACAAAAGGCTTTATCATCCACAATAAG------------GCCGGATTCAAATATACA------------------ATCACA---CTTATCAAAATCGGAGGCATAAAAGTAATT---TTCATTTACATAGCCCCCCCC---------CTACCA------AAC---------AAAAAATTAAAATTCCATATCCCTATAATTATTACA------------------ACCCCAACACTATGATTA---AAACTACCATCACACACAACAACAATTATAAGACAGACCTTAATAACAAACCCCATTCTGGAATTCACCACTTCACTAACT------------------------------------------------ACACTAATTATAGCTTCATATCTCCAAATTACATTACTAATTATAAACAAAACAACC---------------------ATTCACCTAGAAAAACCA------ATCCGATCGCACAGC---------------------------------------------------------
>Cosetacus_sp.nov._GD115
------------------------------------------------------------------------------------------------TTGATGAGTATTTTAATTTTCTTTCCT---------------------------TTTATTTTT---------TTATTTCTTCTTATTAGATCA---------AAGCGTATAATT---------------------ACTATTGTTTTT---------TCTCTTCTTTTTTCTAGAATT---TTTATTTTTTTATTATTTTGATTAATATCTGGAAAT------------AGTTGATCAAGTATTATA------------------TGCCTT---CTTTTATTTAGAGGGGGGGTTTTAGTTGTT---TTAATAATGTCTGTTTCTATT---------TCTCCA------CTT---------TTTTTAAATTAT---GGTACCAAGTCATTTTTTATCTTTTTCTCT---------TCTTTTTTAATATTTTTT------------------------------------------------------------------------------------CTTTCCTTTTTTATTTGTTTTATTTGACTTATGTTTTCTTCTATAAATTTTTTTATTTTTTTTTTATATTTGCTTTTTTATTTTTTTTCTTTTATTTATCTATTA---------------------TCTAAGGATTATTTAACT------TTACGTTCTTTTAGG---------------------------------------------------------
>Cosella_viburniae_GD139
------------------------------------------------------------------------------ATGATAGAAACATTAAAAATTATACTAACTAAAGAATTAATAATAATAACTATAGCCCTAATTTTA------ATTTCCATT---------AATTTATTAAAT------CTA---------AATCCTATAAAA---------------------TTATGTTGA------------AAAATAATATTTTACATGGTC---GCATTTACTTTAGCCATTTACATCTTTTCATCTACA------------AGGTTCCTTCCTATGATC------------------CTAATA---TTAATACTAGTAGGAGGGTTATTAATATTA---TATATCCTGGTAACAGCAATA---------ATACCT------AAC---------AATAAG------------ATAAAAATATGAGCAGCCCCAATAAAACTGATAGTAATTTTGTATCTATTAATCATAATTTTTAGCCCTTTAATTAAAGTGGATAAAATA------------------------------AAAATAATAGGAGAAGAAGTAAAAATTAGA------------------ATAATAAACACGAGGTTTTTTTCATTAATAACATTGATTATGTCTCTATACTTT------------ACAATTATT---------------------------------------------------------------------------------------------------------------------
>Cosella_sp._GZ75
---------------------------------------------------------------------------------------------------------------------------------ATAATCATTATAATT------ACTTCTTAC---------AAAATAATAAAC---TTATTA---------AATACTTCTAAA---------------------ATATGTTGA------------ATAATAATAGCCCTTATAATA---TTATTAAACCTTATTTTAATAAAAAATACTTCCTCT------------ACTTTTTTATTTTGAATA------------------ACATTA---ATATTAATAATAGGAGGTATCCTTATAATA---TACATAATTATTAGCACTATGTTAATTAATATACCA------TCT---------AACAAAAAAACTAACAATCTTAGAATATGA------------------------------------ATAATTATATTATTATTATGTGTACAACAAAACACTTTT---------------------------------------AACCCTCAACAAAACAAAATTGAAGAGAATATGGGGAATTTAATTTCTAACAAATCTGTCATCATTACATCTATAATAATAATAATCCTTTACACGATCAGAGTAACTTCATTAACA---------------------GAAGAACAAAATCAATCT------ATGCGATCAAATAAGAAC------------------------------------------------------
>Cosella_sp._FJ16
------------------------------------------------------------------------TTGAAATTTACTGAAATTCTAAGAAGAATACCTATTGAAAGTCAATTATTA------ATAGCAAGTGTATTT------TTATCTATA---------ACAATTATATCAAATTACATT---------AACCCTATAAAA---------------------TTGTCAATA------------AAACTAATATTAATAATAAGA---ATAATAAATATAATAATCTATATAAATAATATAAAA------------ACTTTTATAACTATAATT------------------ATGATA---TTAATAATAATTGGAGGATTATTAATATTA---TATATAATAATGTCTTCAATA---------ATACCA------AGA---------TGAAAA------------ATAAAAATAATAAAAAGTAGATTTATTATTCTAACTATAACTTATATATTAATCAACATATTATATGATTTTAATAAAAATACATTTATA------------------------------ATTTCTAAACCAATAAACATGAAAATTTCT------------------ATCTCAAACACAAAAAATTTAATATTAATAGTTATAATAATTTTTTTATTTTTCTTAATAAATATAACTATTGTA---------------------GAATCAGAAAAAACTTCT------CTACGATCCCATAAC---------------------------------------------------------
>Cereusacarus_sp.nov._Z361
------------------------------------------------------------------------------------------------------------------------------ATATTTGCAACCTCGACC------TTACTAATA---------TGGGCCATAGTGTGAAGAAAA---------AGGCCAATGGCC---------------------ATTAGACTG------------ATCATCATAATTTTAAGTTTA---ATACTGTTTTACGCATTATTCCTAATTAATGGGAAG------------TGTTGATTCGCTATAATC------------------TTCTTT---TTAATATTCATAGGAGGGATCCTTATCACA---TTCATGATTTTAGCCTCTCTA---------ATGCCC------AAC---------GAAAAAATAACAAAAGTCAAAAGAATAGCGCTAACAACGGTC------------CTAACAATCGTTATACTGTCGGCGATGTGAAAAACAGGACCATCATTTATACAA------------------------------------GAAGCAGGGAGACTG------CCAACAAGTGTAAAATCAATAATAACCCTGCACAATACACTAGAAATACTGACAGTTTTAATTCTAATTTACTTCTTCATGTTTCTACTGTTTATT---------------------AGCGAAGAAACTAACACA------------------------------------------------------------------------------
>Ceratoppia_bipilis
------------------------------------------------------------------------------------------------------------------------------ATGATAGTGTTAACAATG------GTCATATCT---------TTTTTAGCAATTTTAAACACC---------AATCCTCTCAGA---------------------ATATCAGTA------------TTTATTTTAATTATTTCTTTA---ATAATCTCTATTATAATTTTTAATATTACAAGAACA------------AGTTGAATAGCTTTTATC------------------ACAGTA---ATTATTTTTTCCTCTGGGATAATAACACTA---TTTAGATACACGGCTTCACTT---------TCTTCT------AAC---------GAAATAAGAAAAATAAACAAA------AATACATACATAATTTTA---------ATATTC---CTATTTATT------ATCGATATACCCCTAATAAATTTTAAAAAT------------------------------------------------------AACAATACAACAATAAAAATATTTTCGAGTAATTCTCTTTTAATTATTATAACATTA---ATTTTACTTGTAACACTCATGGCAATTTCAAAACACGGT---------------------CACAACCCCCATCAAACA------TTGTCATCATCATTT---------------------------------------------------------
>Catarhinus_sp.nov._GD136
---------------------------------------------------------------------------------------------------------ATGATTACTTCTTTATTCTTTGTATACTTTTCTACAATCTTATTTTCAATAATA---------TCTTATAGCCCC------GTC---------AAGATAATCATA---------------------ATTTTATTAATTGGGAGGGGTTCACTTTTTTTATTATGTTTA---ATTGTTTCA---------------------GGAGAA------------ACTTGAGTAATTATTTTA------------------TTTTAC---TTATTAATTTTAGGAGGAATTATTATCAGA---TTAATAATCCTTTCTTCTATT---------CATTTA------AAT---------CAAAAAATT---------------AATTATAATAGTAAAAAGTCTTTAAATTTTTTAAATATTTTTATCCTATTAAGTTTTTTGATAAATTGAACCATGATTAGAAAT------------------ATTGGTATAAATTGTTTAGAAATTAGATCT---------CTTATGAAATGAGGATTC---GTAGACTCTAGCCTATCAATTTTTTTGACTTTTGTTATAATATTGTATTTTTTATCTTTCTTGTATATATTAATA---------------------AAAAACAAT---------------------------------------------------------------------------------------
>Carcinoscorpius_rotundicauda
------------------------------------------------------------------------------------------------------------ATTACAAAAATTATTATTTTATTAATATTATATTTA------TCATTTATA---------TTCTTT------ATTATTTCC---------CACCCTATTATA---------------------ATAATCCTT------------AATTTAATTATTTTAACAATT---TTATCTAGTTTACTAATAACATTATTCATAAAAACC------------TCATGATTTGCTTACATT------------------CTTTTT---TTAATTATATTAGGAGGAATACTTGTAGTA---TTTATTTACATTTCAAGACTT---------GCCCCA------AAC---------GAACCATTCAAATTTTCCATTACTTTCACAACCTTC------------------ATTACAATTTTATTTCCT---TTATCTTTATTAATATATAATTATAAATTTCATAGTAAATCAACAACATTTAAATTTTCTTCCATTAACATATTTTCATCA---------------------------------TTATCACTTATTACTACCATCCTATTAATAACCTTTTTACTTATAACTTTAATTGTAGTAGTTAAAATTTCA---------------------AAAATTTCACAAGGTCCA------ATCAAATTATTC------------------------------------------------------------
>Calepitrimerus_sp.nov._Z308
---------------------------------------------------------------------------------------------------------------------------TTAAGAGTTACTGCAATACTC------GTAATTTTA---------AGTATTATAAAATACAGGAAA---------AACCCTATAAAG---------------------ATCGCGGCC------------ATAATACTAATCTTGGGAGCC---AGAGTAGCGGCATGGGTAAAATCGGAAACAGGGGGA------------AGATGGCTACCCTACATG------------------TTACTT---CTATTATACGTAGGAGGAATCCTGATAATA---ATAATAATCCTTTCTTCCATA---------GTCCCG------AAT---------GAACCAAGAGGA---------AAGAACAAAGTAGGATTG------------GTAGCTCTAATCGTAGGAATG---------TTATTCACGATAGGGTTACCTATAGGG------------------------------------CAAGCCTATCCTTACTCTGACTCTGCTGCTATTAAATGAATACTATCCTCCAAACAAGGGATAACCATGTGCTTAATAATTATAACTTGCTACTTCGTGGGGTTCGTTACAATACTA---------------------TCTTATTCTAAGTCTAGG------ATGCGTAGATTCCTT---------------------------------------------------------
>Calepitrimerus_flexuosus_Z342
------------------------------------------------------------------------------------------------------------------ATGATTATTTTAATAAATTTTATACTTTTA------ATTTGTATT---------TTAAACATTTTATCTCCTCTG---------AGACCTGTGAAA---------------------TTTAGTGCT------------AATTTGATTCTATTATCTTTA---GTTTTATTTTCGCAAATTTATTACAGTAACGCTTCT------------GCTTGAATCAGAAGCGTG------------------ATTTTT---ATAATTTTCGTAGGAGGAATTATAATCATG---TTCATGGTTTTATCGTCACTT---------CTTCCT------AAC---------GAGAAAAATCTTAAAAATAAAAAAATAATATTTTTTTCTACGACGGTAGTTCTAACGAGAGGTTTAAGAATTATAAAT---------------------AATTTACAT------------------------------------TCAGAAAGTACAGTT------CAACAAGGTTCAAAAATTTTTTTTTTCTCTAATCAAAGGTTTGAAGCCTTGATATTAGTAATTATGATATATTTTTTTTCTTTTTTAATAATTATT---------------------ACAAAAGAAAATTGATCT------CTTCGAACAACAGCATGC------------------------------------------------------
>Calepitrimerus_bungeanus_HLJ97
------------------------------------------------------------------------------------------------------------------------ATTCTTTTTGCTCTAATGATTTTA------GCCTCTACA---------CAAAAT------------------------AACCCCTTAAAA---------------------CTATCAATT------------ATTATAATGATTATTAGAGGG---GTGTTTATGGCTCATCTTTCTATATCAAAGGGATAT------------TCTTGAATATCCTCAGTA------------------TACTTT---CTTCTTTTTATGGGGGGTGTCCTAATTTTG---TTCATAATTCTAAGATCGTTG---------ACCCCT------AAC---------------AGAGTTGAGAGAAAAAAAAAATACATCACT------------------ACAAGA------TTGATCTGAATTTTTTTGTCTAGGCTAAGGGCAATATCGAGA------------------------------------TTTCAAGAATCTGCTAACTCCGCCTACACCTCAAATGGGTTTAGAGGAAGAGTAACCAGTTTCGCCCCCCTTACGGCTGTCATGATTATTTATTTTATAGCCACA------ATAAAC---------------------AATCTAGATAAAGGGAGGCAACCCCTACGATCTTTCATAATGTGCTGT------------------------------------------------
>Calepitrimerus_anomalus_HLJ99
------------------------------------------------------------------------------------------------------------------ATGCTGAGCTTGATAACACTGTTAAGATTC------GCAACAGCT---------ATAAGAGTCGGATCTATAAAC---------AACCCTATTAAA---------------------CTCTCTTTT------------ACGTTGATAAAGATTAGGTTA---GTGTTATTTGGAAGATTAATAATTTTGTCTTTGAAT------------GTATGAATAGGAGGAATC------------------TTTTTA---ATAGTTTTTATTGGGGGAATTTTAATTATA---TTTATAATATTATCATCTCTT---------CTTCCA------AAC---------GAAAAATCATTAAAATCGAAAAAAAATAAAATA---------------------ATCGTAATAATGGTAATATTGGTATATTTTGATCTAACTAATCAAATGCCAACT------------------------------------CTAGAAAATAAGCTA------ACTACAGAATCAAAAATTCAATTTTTTTCTAAATTGAGATTTGAAACCCTGATAATAGTAATTATCATATATTTTTTGATTTTTGTGTTAATTATT---------------------TCAAAAGAGAAATCTAGC------CTACGAACATAT------------------------------------------------------------
>ca39W
------------------------------------------------------------------------------------------------AGCTTAGAAAAATGATTACTTTTTTTT---------------------------TTTTTTTTT---------TTTTTTCTTTTTTTTAGATCT---------TCTCTAATTTTT---------------------ATTATTGTC------------TCTATGATTTTTTTTAGAATT---TTTTGTTTCTCTTATTTTTGGTGGGGGAGAGGTTTA------------GTTTGATTTTTTTTGGTC------------------TTAATT---CTTCTTTTTTTAGGAGGCATTTTGGTAGTT---TTTATAATTGTCAGTTCTTTG---------TTTCCT------AAT---------TATAAGAATGAACGTCTTAATTTTAGGGTTTTATTTTTTTTTTTC---------TTTTTGCTTTTATTTTTTGATTTTTATTTTCATAATGAT---------------------------------------------------------------TTAAGAGTTTTA---TCTTTTAAGCATTTTTCCTTTTCTGGGTATAGGTTTTTTGTTATAATTTTTCTTATTACTTTTTATTTTTTTTCTTTTCTTTTTTATGTG---------------------GGTAAGGATAAAATTTGT------TTGCGCTCTTTATTT---------------------------------------------------------
>ca35
------------------------------------------------------------------------------------------------------------ATAAATCTAATCAACACTTTTCTTTCTTTTTTG---------------------------------ATCCTATCTACGCAT---------AACCCCGTAAAG---------------------CTAAGGATG------------ACCATTATAATTCTAGCTCTC---AGAATATTCTGATGCCTGTGGAGGCACACCTCCTCA------------TCTTGATACCCTCTTCTC------------------ATGGTA---TTGCTTTTCACTGGAGGGATCCTAATCATA---TTTATGATTCTATCCTCTTTT---------CACCCT------AAT---------GAGAAATCTAGGAAGTTCAAAACGAGTTTAACTCTATCTTTGGCTGTTCTAAGATACGTAGTGGTGGCCAAAGGGTGAGTGGGTAGTGTG---------GAGTGACGG------------------------------------------------ACTTCCTCTGGAAGGAGGATTAAATCGTTTTACCAGAGTAGAGTGAGTATGTCCTTGTTAACCTCTGTGATTTTATTGTATTTTTTTAATTTCATTAAGGTGCTA---------------------GGAAAAGAGGAGACTTCT------ATGCGAATATCCTTA---------------------------------------------------------
>CA2
------------------------------------------------------------------------------------------------------------------------------ATAGGGGTAATTTGATTC------TTAATCTTG---------TGCTCC------------------------AATCCAGTTAAA---------------------CTGAGATAC------------ATTTTGGTGGCCATAGGGGTG---GGGCTAATAAGTGGGCTATTCTATATGTCTAGAGAT------------TTATGAATAAGCGCAGTA------------------TTTTTT---ATAATTTTCATCGGGGGAATTATAATTACG---TTTATAATTCTTTCTTCTCTT---------TTGCCT------AAC---------GAAAAAATGAGAAAAACCAACAAATCAGCCCTA---------------------TCGTTGTTAATACTAGGTTGCGCTACTTTTAGCATTTACACAAGTGGAACCCAA------------------------------------GTAAGAACTATGCTA------TCAAGGCAAACCAAACTAATATTTTTCTCTAACCAAGCTTTTGCCACCCTGATAATAGTAATTTTATTATATTTTTTTAGTTTCATCTACATTATC---------------------TCAAAAGAAAAATCTGCT------CTTCGTTCTTTGATATGTCTTTTAAAAAAGATTTTG------------------------------------
>Boczekella_fabris_HLJ101
------------------------------------------------------------------------------------------------------------ATTAAACTATACTTTGAATTAGAATTTCTAGTCACT------ATTTTATTT---------ATAATTCTGATATCTTGCAAT---------AACCCTCTCTTT---------------------ACTACCTTA------------ATTTTAATTTTTTCTAGAATT---CTATTTTCCTCTTTTATCTGGCTCAATCTTAATTAC------------GCTCTATTTTGCTTGACT------------------TTTCTT---ATAATTTTTATAGGGGGAATTATAGTTATA---TTGATCTTTTTTTCCTCTATT---------TACCCC------AAT---------GAACGTTCA---GACTTTTCTAGTATTTTCGTTTTAGCTTTT---------------GTTTTATTTTTATTTAGTTTTTTCTTTGATAGAGAAGTCGATTCTGAAACA------------------------------------AGATCTTGA---GAAAAGAGAATCGTGTCACCTTCATTATTC------------------ATTTTTAGCTGC---TTCTATATTTTCCTATACTTTTTCTTTTTCATTTATGTGTGT---------------------TCATTTAAAAGATCTTCT------CTTCGTTCTTTTGTCTTTTGCTTTAGA---------------------------------------------
>Bipassalozetes_perforatus
------------------------------------------------------------------------------------------------------------------------------ATGGCCCTTTTTCTTTCT------ATATTTACT---------TTTGGGGCTGTCAGTAGGGGG---------AGTCCTATTTAT---------------------CTTTCTATT------------TCTGTTTTATTTATCTCTATT---ATCTTGACTTTATATATTTTTAAATTTACTTTTGTT------------AGTTGACTTTCTTTTGTA------------------GTTATT---TTAACCTTTTCTTCTGGGATGATAACTCTT---TTTATATACGTCACTAGCCTA---------GCCCCT------AAC---------GAACAATCTAAAACTGTTAAG---AGTTATTTCTGGCTTTTTTTG---------TTG------CTTGTCCTT------TTTTGTAATAGTTCTTCTCTTAATGTGTCT------------------------------------------------------TTGAAGAAGTCTATACAAATATTTTCTTCTCAGGTTTATGTCCTTTTTATAACTTCT---TTAATTATCATAAGTATAACGGCTATTTCTTATCACGGG---------------------CATCATCCCAACCAAACT------CTTTCTTCCTCTTTT---------------------------------------------------------
>Asternoseius_sp.
------------------------------------------------------------------------------ATTAAGAATATATATATATATATATATATATATATATATTACTTTATTAAACTTTTTTTAATTATA------AGAATCTTA---------TTTTAT------TCATCCAAC---------CATCCTATAATT---------------------ATAATAATA------------ATTATTATTATATCAATCATC---TTAATTTCTCTATATTTTATACTTTTATCTAAATTT------------TCTTGAATTTCCTTAATT------------------ATTACC---CTTATTATAGTAGGAGGTATAATAGTTATA---TTTGTTTATATAGCTTCCTTC---------ACTTCC------AAT---------ATACCTATAACAAAAAACAAAGCATTTTATATCATT------------------ATTCCTATTATAATTTTTCCTTTTATTCCT---------------------------------------------AAAATAATTTTTAATTTGAATTTTATAGATCATTCCTTCTCTAACTTTTTATTTTTAAATTTATCTTCAATAATTTCTATATCTATAATAATATATTTAATTATTACACTACTTAACACTATTTTCATTATA---------------------AAAAATATTTCTAATTCT------ATCCGAGCTAATTTA---------------------------------------------------------
>Argyroneta_aquatica
------------------------------------------------------------------------------------------------------------------------------ATAATAGTTATTGTTTTG------AGAGTTATG---------TTTTTG------GGGAGTATG---------CAGCCTATCATA---------------------ATAGTTTTG------------AGTTTAATTTTTATTTTGTTA---TTGTATTCTTTATTTTTATATAAATTAATAGTGAGA------------TTTTGATATAGATATGCT------------------TTGGTT---ATAGTGATGCTGAGAGGAGTGTTTGTTATT---TTTACTTATATGGCGAGATTG---------AGACCT------AAT---------GAGGGGTTTGAGATTTATAGATTAATTTTTTTGGTA------------------TTGTTTATAGTTATTGTT------------------------------------------------TTTTTAAATAAGAAAGTGGTGATTATTAGATTGATTTCGGATTTTGTTTCTTTGAATTTATGGGTGGCTTATTTAGGGTTGTTTAGTTTATTTTTAGTTGTGTTGTTATTGAGAGTTATGGTGATGGTGGTTTGAGTGAGA---------------------ATGAAGGCTAAAGGGGCT------TTACGAGTGTTT------------------------------------------------------------
>Argas_lagenoplastis
---------------------------------------------------------------------------------------------------------------------------ATGAAACTTCCAATAATTACC------TCTATTTTT---------TTCTTT------ATAAGATTA---------CATCCATTAACA---------------------ATACTGATA------------ACTTTAATTTTTATAACATTC---AATGTCATTTATATCGTTTATATAACTACTAAAACC------------AGATGACTCCCAATAATC------------------TTAATC---TTACTAATTTTAGGAGGAATATTAGTTTTA---TTTATTTATATTACTAGAATT---------ACGCCT------AAT---------AAAAAATTTTATTATAAAAAATGAGGCCTCATTTTT------------------TTAACTTTACCACTTTTA---ATC---------------------------------------------AACACAAAAATAATTTATCTAAATTTCTCAAAA------ATTGATATCTTTTTATTTAATATTGATAAAAATTCATATCTCCTAATTTTCATCACAATTTATCTCCTTTTAACATTAATTGCAGTAATACAATTAATC---------------------AATTCAAGAATTGCCCCA------CTGCGAATATTTTTTATAACTAATGATACTAAAAAAAAATATTATTTT------------------------
>Ardeacarus_ardeae
------------------------------------------------------------------------------------------------------------------------ATTATTATAGTATTATTTATTACT------TTTATAGTT---------ATCATTTTAACTAGAAAGGTA---------TCCCCATTAAAA---------------------ATATCTATT------------TTTTTAATACTATTCTCAATC---GTAGTCAGTATTAAAATATACTTACTATCAAACTCT------------CTTTTATACTCTTCAATT------------------ATTATT---ATTTGTTTTTCTTCAGGAATAATAATTTTA---TTTATCTACTGCTCAGCTATA---------AGAAAT------CAT---------GAA---GAAAAAACGATTTTGGTAACAAAGATAATAATTGTAATAGCTATAAGAATAATTTCTACTATTATTTTATATATACCACAGTATAACAAAAATAGTAATTCC------------------------------------------------------CAAAAAGTTTTCATAGAAATATTTTCATCAAACTACTTAATTATAATAATAATG------GTCATGATAATGATTACCTTAGTAATCAATAAAAGATTT---------------------TTTAACCCAACAAAATCA------ATAATAAGATCCTACTTATATCAAAAA---------------------------------------------
>Apodiptacus_toxicodendri_FJ25
---------------------------------------------------------------------------------------------------------------------------------ATATTAACTTTGAGG------GCTGCTATA---------ACAAGCACCGTAATGCTCAAG---------AATCCAGTTAAA---------------------GTCAGAATT------------ATTCTAGTTACCACAACTTTA---ATTATAACTTTTTATATGACATGAAGTTCAGCTAAC------------ACTTGATTCCCTCTAATT------------------TTTTAC---TTATTGTTTATAGGAGGTATTTTAATTATA---TTTTTAATTTTATCAGCCATC---------AATCCA------AAC---------ACAAAAATAAAAAAATTAAATCTCAAGACATTTTAC------------------ATCTCTATATTAACTTTGGTGGGATTAAAATTAAACTTTAGTAAGTCTTTG---------------------------------------ACAGGGAGAACAGTCAAA---CTAGGAGAAATTCAAAGAATAATCCAAAGAACTTGAATTCTAAATACGCTGGCCATAGTAGTAGTGTCCTACTTCGTTATATTCACAATACTTGTA---------------------TCCTCTGAAAAAAATAGC------TTACGAGCTTCAATC---------------------------------------------------------
>Apodiptacus_sp._E11
------------------------------------------------------------------------------------------ATATGAAATTCTACT---------------CTAGTTGCGGCAAGATTG---GTC------ATAATTGTA---------TTGTGCCTA---AAAAATAAA---------AATCCTGTAAAA---------------------ATTAGTTTA------------TTTCTTTTAATTAGAGTCTCG---ATTATAAGATTCCAAATAAGCAAAATTACAAGAAAT------------AGATGATTACCTTTAATT------------------TTTTAC---ATATTATTTCTAGGGGGCATTTTAGTTATA---TTTTTAATCTTGTCAACTATA---------ATACCT------AAC---------GAAAAAATAAAGAAATACAAAATTAGATTTTGAATA------------------ATT---ACAACCTCGTTACTAACAACCCCAATTTTGAGCCAACAAACAAAAATA------------------------------------GACTCAAGAAGAGTT------ATAAGAAAACTCCAAATACTAATCCAAAGATCACAAACCTCAATTTTCTGCACAATAATTATCATATTTTATTTTTTAATATTCTCAATTTTAATC---------------------TCAATAGAAAAAAGAAGA------CTGCGGTCTAATTTA---------------------------------------------------------
>Apodiptacus_castaneae_Z377
------------------------------------------------------------------------------------------ATAATTTTAAGAACT---------------TTAAGAATCTCTACAATT---ATC------ACAATA---------------------------AACAAA---------AACCCTGTAAAA---------------------ATTAGAATA------------CTCCTATTAATCGTAGTCACA---ATACTCAGAATATTGATATTCAAAATTTCGAGAAGA------------AGATGATTCCCTTTAATT------------------TTTTAC---ATGCTATTTTTAGGAGGGATTCTCGTGATG---TTCTTAATTTTATCAACAATC---------ATCCCA------AAT---------GAAAAAATAAAAAAATCAAAAGTTAAAATCTGAGAA------------------ATA---ATTTTAATTTTAAGAATAGCACCCTTTATGAGACACCAAATGAGAATT------------------------------------AGTAACACCACCCAT------ATAGCTTATCTTCAAAACTTTCTCCAGAGATCATATAATACGATTTTCTGCACAAGGATAATTATATTTTATTTTTTAATATTTACTGTGACCTTA---------------------GCAATAGAGAAAAACAGA------CTACGAACAAGAATC---------------------------------------------------------
>Amphitetranychus_viennensis
------------------------------------------------------------------------------------------------------------------------ATTATTATTTTTTTATTTATAATA------AATATA---------------------------AATTTA---------AATCCTATAAAT---------------------TTTTTAATT------------AACTTTTCTTTTTTCCTTATA---TGCTTAATAATAATATTAATAAACATTTTTAATGAT------------AAATGAATACTATTAATT------------------CTTATA---ATTTTAATTGTAGGAGGAATAATAATCTTT---ATTTCAATAATAGCT---------------------------------------------------TCAACTATAAAATTTAATTTGATTATAAAAAATAAATTTTATTATCTAATTTTAATATTAATTTTTTAT------GAAATTTATATGGACAATATA---------------------------------------------------AACTTTTCATTTAAAATTATTTTAAGAACAATAAATAATATTTCTCTATTCTTATATTGTTTTTTAATTATAATAAATGTAATTTTTTTAAAAAAAATTATA---------------------TTTAAAAAACAAAAAAGA------TTAAAAATT---------------------------------------------------------------
>Ammothea_carolinensis
---------------------------------------------------------------------------------ATATTTTTATTTAAACTATTATCTGAAATTAAATTCACCATACTACTATTACTTATAATACCA------ATTTTTATA---------TTC---------ATAACACAC---------AATCCTTTATTT---------------------ATAGTTATT------------ATAATTTTAATAGAAACTCTA---TTAATTAGTATAATAATAAATTATATTAATTTATCT------------TTCTGAATATCATATATT------------------TTAATT---TTAATTTTCCTTGGTGGGATATTAGTAATT---TTTATTTATATTGCCAGGTTA---------ACCAAC------CAC---------AACAATTTTTATATAAAAATAAAAATATCAATTTTA------------------TTTATATTTTTATTATTA------CTTATATTTATAATTTATATTAATAATAATTTAAATTTAAATAATAATTATAATATTAACTTCAATTTTATAATAAATCAACCAATTTATTCAATAAGAACACTTTATAATAATATGATAACTTCAACAATTACTTTAGCTATTTACTTAATAATTACCTTATTTATTATTGTTAAAATATGT---------------------AATTTTAACAAAACTCCT------------------------------------------------------------------------------
>Amblyomma_cajennense
---------------------------------------------------------------------------------------------------------------------------ATTAAATTATTTTTAATAATT------TCAATCGTT---------CTTATT------TCAATAAGA---------CATCCAATAATA---------------------ATATTAATT------------GCAGTAATTTTATTAACTTTA---TTTATTTCATTGTTATTTTATACAATCACTGAAAAT------------TCTCTTTTTCCTCTAATT------------------ATAATC---TTAATAATTTTAGGAGGAATATTAATTATT---TTTATATATATTATTAGTTTA---------TGTCCT------AAT---------AAAAAAATAAATTTTAATTATAAAATCTCT---ATT------------------GTCGGTTTTGCTGTTTTA---TTTTTAAATTTAAATTTCATATTTATAAAAATTCTTAATCAGAAT---TTAATTAAAATTTATTTTTTTACATTTGTTAAC---------------------------------------------ATATTAATTTTGTTAATACTTTACCTACTTATTACTTTATCTGTAATCCTTAAAAACTTA---------------------AATTGAATTTCATCACCA------ATAAAAAGTAAT------------------------------------------------------------
>Allothyrus_sp.
---------------------------------------------------------------------------------------------------------------------------ATTAAATTATTATTTATAATT------TCCTCCCTA---------TTTCTA------ATTTCTTCT---------CATCCATTAATA---------------------ATAATTATT------------ATAATTATTCTAATAACTTTA---TACATCTCATCTCTAATGTTTATAATCTCCAAATTC------------AGATGAATATCATTTATT------------------TTAATC---TTGGTAATACTAGGAGGTATACTAATTTTA---TTTATCTATATTGCAAGATTA---------GCTTCA------AAT---------GAATTATTTAATTTAAATAACAAAATAATTCCTTTA------------------ATTCTAATAATAATAATA---ATTATCCCATGAAACTTT------------------------------TATAACAAAATTATTACCCCAATAAATTTAAAT---------------AATTTTTTTTTTTCCTATTCATCATTAAATATTTTTATA---ATTATTATATATCTTCTATTATCTTTAATTATTATTATTAATATTATC---------------------AAAAGATCCAAATCTCCA------TTACGATCTAAT------------------------------------------------------------
>Aculus_sp.nov._Z388
------------------------------------------------------------------------------------------------------------------ATCATGAAATTAATGATAATTTTAACTGTA------ACT------------------TTAATAACAGCAACTAAA---------AACCCAATGAAA---------------------ATAACTATA------------TTAATGGCTGTAATAACGGTC---TGCGTAGTAAGCATTATAGCTTGATCCTCCGGATCT------------ACGTGAATTGGATTAAAT------------------TTGTAT---CTTCTATTTTTAGGAGGGATCCTACTAATG---TTCATAATTGTTTCTTCTATT---------ATGCCT------AAC---------CAGAAAATGGGTAAAAAAAAAAAAAATAAAACTCTTATATGAATT---------ATTATTTTAATATCGCTAATCAGAATCCCAAGATCTTGAAGAGAATTGTCTGAA---------------------------------------------------------AATCAAGAATTAAGAACCATGCTTAAAGAAATAAGAATAATTTTAACAATATTCGTCATCATCGCAGCTTATCTAGCAGCTTTCATGTTAATATTA---------------------AATAAAACAAAAAATTCG------ATGCGAGTCCTATAC---------------------------------------------------------
>Aculus_sp.nov._Z316
---------------------------------------------------------------------------------------------------------------------------------CTAAGATTTCTAACC------TACATTTTC---------ACCAACTTATCAGAAAGAACT---------AATCCCGTAAAA---------------------ATAAGACTA------------ATAATTTTTATAATTACAATC---GCTTTATTTGTACTAACTATTCTAAAAAGAGGGTTA------------ACATGAGTTCCCTTTCTT------------------TTGACC---TTGCTATTTACCGGAGGGATTCTAATCATA---TTTATAATTTTATCAACTTTC---------CACCCA------AAT---------GAAAAA---ATAAAGGAAAAAAATTCAAAGAAATCTATATTATCAATCCTAACTTTTATAGTAATTTTAACATCAACTAATTCAAGAATATTAAGAAACTCATGAAAT------------------------------------------------ACC---------ATAAATATTAAAATATTTTATCAAAATATAGAAAGAGGGATATTAACAACTATAATCTTAATCATTTACTTTAGAGCTATAGTAAAAATTATA---------------------AAAAAGGAGAAAAATTCC------ATACGAAAAAGAACTTGC------------------------------------------------------
>Aculus_sp.nov._HEN16
---------------------------------------------------------------------------------------------------------------------------TTGGTATCAATCACA---GGA------GTAACGGTG---------ATGTGGGGAGTTATCTCCATA---------AACCCTATTAAA---------------------GTAAGTGTT------------AGAGTATTGATCACCAGATCT---ATTATATTTTTTTTTATGAGGTATAGGACTGGGTTA------------GTATGATTTCCCATAATT------------------TTACTC---ATATTATTCATGGGGGGTATTATTATAATA---TTCATGATTTTATCCTCCATT---------TTACCC------AAC---------GAAAAAAGGATAAAAATAAAG------------------AATACT---------TTAATAGTTATTTTATTTATAATTTTAATAAGGACTCTGAGAAGAAGATACTCT------------------------------------ACAGAAGAGAGGGTT------TCTTTCAACTCAAAGACTTATCTTATATGTAGCATAAATTTTTTTTTAATAATAACAATTGTATTATTTTACTTTTTAGTAAGAATGAGCATTATT---------------------AGCTCCGAACAAACCCCT------ATGCGGTCGATCACCTGGCAC---------------------------------------------------
>Aculus_sp._GZ134
------------------------------------------------------------------------------------------------------------TTGACTTTAATATTTTTG---------------ACT------TTCGCAGCT---------GCCTACTCTTCCTTATGCTCC---------AACCCTGTTAAA---------------------CTGAGCATG------------CTACTTATACTAACAAGAACT---TTGTTATTTTTGAAACTGTACCTCCTAAGAAACTTC------------GTTTGATTCCCCACAATC------------------TTTTTT---TTAATTTTCATAGGAGGAATTCTAATAATA---TTCATAATTTTATCTTCCATC---------CTCCCT------AAT---------GAGAAAAGGAACAAA---ACTAAAATGTTTTTTTTCCTGCTAACAATA------TGCGCCTTGCTTGCAACCCCTAGCCTC------------------------TCA------------------------------------AAAAGTGTGCCAACGACAAGGGTTTACAGGATTAACTCTTTTTTGGTATCCAGGAGTTCTATCTCTTTCCTTACCTCCCTTTTATTAATATATTTTTTTGTATCAATTTTAATAGTA---------------------TCAGCAGAGGAATTATCA------ATGCGAAGGACAATATGC------------------------------------------------------
>Aculus_schlechtendali_CA18
---------------------------------------------------------------------------------------------------------------ATTACTACTACCCTAACAGCAACAATG---GGG------GTAACTGTG---------CTATTCGCTGTCCAAACTTTT---------AATCCAATCAAA---------------------GTAAGTTTA------------AGAGTTTTAATAGTGAGAACC---ATGATATTCCTAATTATAGGAATAGAGGCTGGTATA------------GTATGATTTTCCATAATT------------------CTTCTT---ATGCTATTTATAGGAGGTATTATTATGATT---TTTATGATTTTGTCTTCAATT---------TTGCCT------AAC---------GAAAAGAGATTAAAAAGTAGA------------------GTGAGA---------ACCATAACCATCTTATTCTTGGTTCTAATAAGAAGACTGGGGATAAAGCCAATC------------------------------------TCGGCAGAAAATGTA------GCTTTAAACTCTAAAACATTCTTAGTTAGGGGAATGAACTTTTTTCTCATGATAAGAGTTGTATTATTTTACTTTGTAGGGAGGCTGAGAATTTTG---------------------AGGTCTGAACAAACCCCA------ATGCGAACCATTATA---------------------------------------------------------
>Aculus_populi_HEN13_MT1
------------------------------------------------------------------------------------------------------------------------------------------------------ATAACATCT---------TTACTGGCAGGATGTTCCACC---------AATCCTATCATG---------------------TTTAGACTA------------ATTCTTGTACTACTAAGGATA---GTGTTGCTAACCCAGGTATTCTTAGAGTTGGGGAGA------------TCCTGATTCCCCTTAATT------------------TTTTTC---CTAATCTTTATAGGAGGTATTTTGATAATG---TTTATAATTCTTTCTTCTACT---------CTACCT------AAC---------GAGAAAAGGAAAATAAAAAAAAAAAATTTTTTTTTTTTTTTAATTTTTCCTACAGTCAGAATCTTTTCTCTCTGTTCAAGA------------------------------------------------------------------AAAAGGACAGCTTTTTTTTTTAAAGATACTAAGACGATTGTATCTTCAAACCAAGCTACAATCATTTTAACTTTACTCATACTAGTATATCTATTTGTGAGAATTCAGATAGTT---------------------TCTAAAGAAGAACTACCA------ATACGTGGTCTAACCCTGTGCTGTGAAAAAGCAGAT------------------------------------
>Aculus_ligustri_HEN33
------------------------------------------------------------------------------------------------------------ATGATAACAACAGTGACAGCCGTAATATTA---GCC------ACTTCTATT---------ATTTGAAGTATAAAATCCATA---------AACCCAGTCAAA---------------------GTAAGAATT------------TCAATCCTATTGAGAAGGTGT---TCTCTTTTTTTTATTATAGGATTGACCTCAGGGCTT------------TCTTGGTTCCCAATTTTA------------------ATGCTA---ATACTGTTTATAGGAGGGATTATTATGATA---TTTATAATCTTATCATCTATT---------TTACCG------AAC---------GAAAAAAGATTAAAGACCAAA------------------ACTTTA---------ATTGTAGTTTTAATTACCTTGATAATGATTTTTTCGTACAGGCCTTTATTTTTA------------------------------------ACCACAGAAAGAACA------GCGATTAACTCCAAAACTTTTCTAATAGAAATGCTAAACTTCATCTTTATAATAAGCCTTATCCTTTTTTACTTTCTAAGAAGAATAAACCTTTTA---------------------ACTGCTGAAAAAAGTCCT------ATGCGGACA---------------------------------------------------------------
>Aculus_ichnocarpi_GZ124
---------------------------------------------------------------------------------------------------------------------ATATTTTTG---------------ACT------TTCGCAGCT---------GCCTACTCTTCCTTATGCTCC---------AACCCTGTTAAA---------------------CTGAGCATG------------CTACTTATACTAACAAGAACT---TTGTTATTTTTGAAACTGTACCTCCTAAGAAACTTC------------GTTTGATTCCCCACAATC------------------TTTTTT---TTAATTTTCATAGGAGGAATTCTAATAATA---TTCATAATTTTATCTTCCATC---------CTCCCT------AAT---------GAGAAAAGGAACAAA---ACTAAAATGTTTTTTTTCCTGCTAACAATA------TGCGCCTTGCTTGCAACCCCTAGCCTC------------------------TCA------------------------------------AAAAGTGTGCCAACGACAAGAGTTTACAGGATTAACTCTTTTTTGGTATCCAGGAGTTCTATCTCTTTCCTTACCTCCCTTTTATTAATATATTTTTTTGTATCAATTTTAATAGTA---------------------TCAGCAGAGGAATTATCA------ATGCGAAGGACAATA---------------------------------------------------------
>Aculus_huzhongsalixus_HEN37
---------------------------------------------------------------------------------------------------------------------ATAACAATTTTTTGAATGATCGCTATT------CTCTCTGCT---------ATT---TGTGTACAAGCAAAT---------AATCCAGTTAAA---------------------GTTAGTGTA------------AGACTAATAGGTATAAGAGGA---CTTATATTTATAATAGTGGGGCTAAAAACAGGGTCT------------ACCTGATTCCCTCTGCTC------------------ATATTC---CTTTTATTCGTTGGGGGAATCCTAATAATA---TTTATAATTCTGTCATCCATT---------ATACCC------AAT---------GAAAACTTATCCCCCTTAAACTATGGT------------------------------TTCGTAACAGCAATTATCGGATCTCTAGAATTTGCACGATTAAATCGTCAA---------AATATAGGAAGA------------AGAATTCCAAAGGGACTGGCAGCCTTAGTGAGGGAATCCTCGTTA------------------ATACTAGCTATATTATCCCTTATTACACTATACTTCTTCTCTATGATTATAATAATT---------------------AAGAGAGAGCAAATGCCC------ATACGGAGAGTA------------------------------------------------------------
>Aculus_bambusae_SD15
------------------------------------------------------------------------ATTTTTTTTAAACTAAGAAAAATGATAACTATTTTAATAAATGTAATAATGGTAAGAAGACTATCG---TTT------------------------------ATGATTTTTTCTAAT---------AACCCTATAAAA---------------------ACAAGATTT------------TTCATTTTAGTGAGGGCGAGA---ATGATATTCTTATCTATTAAAATAAAGATAGGAAGA------------GTATGAATCCCTTTAATT------------------TACTTT---ATCCTTTTCACTGGAGGCATCTTGCTAATG---TTCATAATTTTAGCTTCTATT---------CTACCT------AAC---------GAAAAAGCCATAAAAGTAAAAATTTCAAAAGCTATGATAATAAGA---------CTAATCCTAATTACAATGATC------------CAGTCCAAAGAAAGAAGAAAA------------------------------------GAAATC------ACC------CTAAATCTTATAAAAAGATTCATATCCGCTTCTTTCAATTTAATCTTCATGACAAGAGCCATCTTATTTTACTTTTTCAGTTCTATAAGAATTAAC---------------------AATGTTGAAGAATACCCA------ATACGATCCGTTATATGTTGATATAGAAAAATAATTTTG---------------------------------
>Aculops_taihangensis_Z289
------------------------------------------------------------------------------------------------------------ATGACCACTTTAACTCTAGCATCGGGACTAACTATT------CTCATGGTA---------CTAAACACAACGAAATCTACC---------AATCCCACCAAA---------------------ATGAGAGCT------------ATTCTAGCGGGATCCGGGGGG---GCTTTGTTTTTTTTAGTCTCAGCAAGATCGTCTGAA------------ACATGATTCCCCCTTCTA------------------TTTTTT---CTAATCTTCATGGGGGGAATTATTATAATA---TTCATAATTTTGTCTTCTATC---------ATACCC------AAC---------GAGAAATCAAGAAGAAATAAAGTCAGA---------------------------GTTAAAAATTTAGCAGGTCTAGCTACAATCTGCCTCTTAATACAATGGAGATCC------------------------------------ACCCTCAACCCTTCTCCTTTCCTAGACGGGCCCAAAACCATTGTCTCAAGAAGATTAAATTTTGGATTTTTAATAACCCTAATAACTTTATATTTTTTAATCGGATTATGAATACTT---------------------TCCAGGGAGAAACTTCCA------ATACGC------------------------------------------------------------------
>Aculops_sp.nov._Z332
---------------------------------------------------------------------------------------------------------------ATGAATACCTTGGCAATTGTCCTAGTA---TGA------GCATTAAGG---------GTGTGAACCATGGCATCCAAT---------AACCCTGTCAAA---------------------GTAAGAATT------------TTTTTGATAATCACAAGAGCT---GTATTATTCGCTAAAAGAGGGATAATTTCATCTAAG------------GTATGATTCCCACTTATA------------------TTCTTT---TTACTATTTATAGGGGGAATCCTCATTATG---TTTCTGATTTTATCATCGTTA---------TGCCCT------AAC---------CAAAGATCCAAAAAGAAAACCAAAATAATCAGAGCTTTG---------------GCGCTTTTACCTACCGTTATGTTGCTCCTATTACCTCTTTCC---AGGCAAGGA------------------------------------CCCACAAATACGGCG------GTACAGGGAACAAAAGAAATTCTTTCTCAGAGAGCAAATATAACTATACTGACTATTATAGTACTGGCATATTTTATCATTTTTATAAAGATACTG---------------------ACCACAAAAAAATCTACC------CTCCGATTAGAGTCATGTCACAAAAAGAAAGTTTTG------------------------------------
>Aculops_sp.nov._CA13
------------------------------------------------------------------------------------------------------ATGATAATTATGAAATTAACACTATTAACTTGTCTA---GCA------ACCTTGGCT---------AGGTGGGCTATTGAATCATAT---------AATCCAGTAAAA---------------------GTTAGAGTA------------TCTATTTTGTTCATTAGTATA---TTAATATTTTTATCAATATTTTTTTACACAGGCCAG------------GCTTGAATCCCCACCATC------------------CTCACA---ATATTATTTATAGGAGGAATTATCATAATG---TTTATAATTTTATCCTCTGTT---------TTACCA------AAC---------GAAAAGGCGTTTAAAATCAAA------------------AATATT---------TTAACCCTGACCTTACCTTTATTTATACTTATAATACTAGAAATGAGATGCCAC------------------------------------CCCTCAGAAAAAATG------GGGATGGAAATAAAGTCATTTATAAGCACAGGTATAAATTTTTTTCTTATAAGTTTAATTATTCTGAGATATTTTTTGATAAGACTAACTTTAATC---------------------GCTAGAGACCCGAATCCA------ATACGATCAATAGCA---------------------------------------------------------
>Aculops_sp._CA47
---------------------------------------------------------------------------------------------------------------------------ATTTTAATGGCTGCAACAATT------GTTTCAAAA---------ACAGAAAAAACT------AAA---------ACTCCATTAAAT---------------------TTAGGCATC------------CTGTTACTAACGTTAAGATTA---ATACTTTTCTCAGGGATATGGTTGATATCCCAGTCT------------TCTTGGTTGCCTCTCATT------------------TTTTTC---CTTTTGTTCACGGGGGGGGTTTTAGTTTTA---TTTATGCTCATTTCTGCAATT---------TTACCC------AAC---------GAAAAG------AAAAGAATCAACTTTAGGTACTCAAGAGCTTTCACGGTTTTAATCTTAGCACCAGTCTTATTCCTAGAATTTTCAAACAAAAGAGAAGCAGGGGTA---------------------------------------------------------------GTTTTAAAAAATATTCTAGATTCTTCCTCAAATATCATTTGAATAGTTATCCTAATTTCCGTATATTTTTTGACATTAATATTTATTCTA---------------------TGTAAAAGAGAAAGACCC------CTACGAACTTATTTCTGCTAT---------------------------------------------------
>Aculops_sinensis_HEN18
---------------------------------------------------------------------------------------------------------------ATAACAACAGTGACAGCCGTAATATTA---GCC------ACTTCTATT---------ATTTGAAGTATAAAATCCATA---------AACCCAGTCAAA---------------------GTGAGAATT------------TCAATCCTATTGAGAAGGTGT---TCTCTTTTTTTTATTATAGGATTGACCTCAGGGCTT------------TCTTGGTTTCCAATTTTA------------------ATGCTA---ATACTGTTTATAGGAGGGATTATTATGATA---TTTATAATCTTATCATCTATT---------TTACCG------AAC---------GAAAAAAGATTAAAGACCAAA------------------ACTTTA---------ATTGTAGTTTTAATTACCTTGATAATGATTTTTTCGTACAGGCCTTTATTTTTA------------------------------------ACCACAGAAAGAACA------GCGATTAACTCCAAAACTTTTCTAATAGAAATGCTAAACTTCATCTTTATAATAAGCCTTATCCTTTTTTACTTTCTAAGAAGAATAAACCTTTTA---------------------ACTGCTGAAAAAAGTCCT------ATGCGGACATTA------------------------------------------------------------
>Aculops_sinensis_GZ38
---------------------------------------------------------------------------------------------------------------------------ATGATAACTTGTATTATTTTT------TTTTGACTA---------AGAATAACCGCTCTTTCCAAA---------AACCCCGTAAAA---------------------ATATCCTTC------------CAAATAGTTGCAGCCTCCATA---GCTATTCTTTTAGCTACTTACACACAGACTGGAAAA------------AGATGGATACCTACAACT------------------ATCTAC---TTACTATTTATAGGAGGCATCCTAATAATA---TTTATAATTTTATCGTCTATG---------TCACCA------AAT---------GAATCGATAATACCTATGTCAAAAAAAGCAAAAAAAATATTATTT------ACAATAATTTTTTTGTCCTCA---------ATTTATTCTGGATACTAC---------------------------------------------ATAACAACCGCTAGGCACCAAATACAAGGGATAAAAATATTCTTAACTAATATAATAAACATACCAGTAATAGTAGCAATTATGATGCTATATTTCACTCTATTTATCAAGATCACA---------------------AACAAAAATAAGAACTCT------ATACGTTGTATC------------------------------------------------------------
>Aculops_lobuliferus_CA42
------------------------------------------------------------------------------------------------------------ATGAATACTATGATTGCTCTAAAAATATTGACATCT------TTAATTTCA---------ACTTTATCTGGAGTGTCCTCT---------AACCCAGTAAAA---------------------TTGAGAATC------------GCTTTGGTCGCTTTGAGGATG---AGATTATTCGCATTAATTATTGTTTCAACAGGCGTA------------GTTTGGTTTCCGATAATT------------------TTCTTT---TTAATTTTTGTAGGGGGCATTCTAATAATA---TTTATGATTTTATCCTCCACT---------TTGCCC------AAT---------GAAAAAAGTATCAAAAAAGGTGTGTCTTTACTGTTC------------------ACCTCCACTTTAGTCTTAGGGGGAAGG---------------GCTATTTTCAAT------------------------------------TTTAATAACCAAGACGATTTTTTTTTAGGACTGAAAGAAATAGTTTCGAGAAACTACAATCTAATTGAATTAACTCTAATTATAATAGTGTACTTCTTTTGTTGCACAAGTTTTGTA---------------------TCTTCAGAAAGTCTACCT------TTGCGAAAAATTACAATG------------------------------------------------------
>Achelia_bituberculata
------------------------------------------------------------------------------------------------------------------ATAATTATATGACTATTAATTATTTTTATG------TCTTTCATT---------TTTGGT------ATAATCAAA---------TCTCCCTTAATA---------------------CTAGTTATT------------TTAATCTTAATGCAAACTATT---ATATTAAGGTTAATAATTTTTTATACCCATATGTCC------------TTTTGAATGTCTTATATT------------------TTAATT---TTAATTTTCCTAGGAGGAATATTAGTTATT---TTCATTTATATTGCTAGGTTA---------AGAAGA------AAC---------GAAAAATTTAATGTTAGCTGAAACAATTACATTTAC------------------ATAATTTTTTTTTTAATAGGTACAATAATTTTTATATATTGTATAAATGAAAATAATTTGATTTCCCAAATTTTTAATTTTAATAAAAACTTACTTTTTTACCAAAGAGACTATGTAACTAATATATACTCATTTAGAATAATATTATCAACATTATTTTTAGCATTGTATTTAATGATTACTCTATTTATTATTGTAAAAATATCT---------------------AATATAAATAAAGGTCCC------CTACGAAGAAAA------------------------------------------------------------
>Aceria_pseudoligustri_kadono_FJ31
------------------------------------------------------------------------------------------------------------ATGATTACTTTAGTAATAATTTTAATTATA---AGA------ACTATAGCA---------GCTTGTATCATGCAAGCAATC---------AACCCAGTGAAA---------------------ACAAGTGTG------------GCTATTTTGCTACTTAGTATA---ATTATATTTTTTTTAATGGCATACTCTTCAAATAAT------------ACATGAATTCCAATTTTG------------------ATAATA---ATACTCTTTACGGGAGGAATTATTTTAATA---TTCATAATTCTTTCCTCAATC---------CTACCA------AAT---------GAAAAATCAATAAAAATTAAA------------------AATCAT---------ATAATTCTAACAATCACAATTTATATAATTATATCCACAGCTGATTTAAATTTT------------------------------------TGTCTTAGATCCTTA------AGAAAAGAAATAAAAACCTTTCTAAGATCAGGTTTAAATCTATTTATTATAATAATTTTAATCTTAATCTACTTTCTTAACAGATTAAGAATTTTA---------------------AGATCAGAAGAAACTCCT------------------------------------------------------------------------------
>Aceria_aloinis_BJ2
---------------------------------------------------------------------------------------------------------ATAATAAATATCAATATAATTTCAAGAATTGGAGTAATA------ATAATAATA---------ATTATTTTAATTAACTCTAAA---------AATCCAATAAAA---------------------GCAAGATTC------------ACAATTTTAATAAGATCCTCC---TTATTATTCCTTATACTAAAAACAAAAACAGGGCAA------------ACTTGAATACCACTAATT------------------TTTTTC---CTATTATTCATAGGAGGAATTTTAATAATT---TTCATAATTTTAGCTTCAATT---------CTACCA------AAC---------GAAAAATCAATAAAAATAAAATTTCCTAAA------------ACA---------ATAATTTTAATAACAATTTTAATTTTAATAACAAACATAAATTTGAAAAATCTA------------------------------------GAAAAATCTAATTTA------TCACACGAAATAAAAAGATTTTTAACATCAGGTTCAACCTTAATATTCATAATAAGAGTAATTCTATTATATTTTTTTAGATCAGTAAGACTAAAT---------------------AGATCCGTAAATCAATCA------ATACGATCGACAAAT---------------------------------------------------------
>Acarus_farris
---------------------------------------------------------------------------------------------------------------------------TTGGTATTATTACTATTGTTA------CTTTCTGTT---------TTTATTTTAATT---TTTTTA---------TCTCCTATTAAA---------------------TTGTCTTTT------------TTTGTGACATCTATATCCCTA---ATAGTTTCTGTTTTTACTTATTTTGTTTTAGTATCC------------TTATTTCCTTCTTGTGCT------------------ATTATT---ATTTCTTTTTCCTCTGGTATAATAATTTTA---TTTTGTTACTGTTCGATACTT---------ACTAAT------TAT---------GAAATAAAAAAAAATAGTTTTAAATTTTATTATTTTCTTATTTTT---------ATATTGATATCTACAATGTCTAATTTTTCAGAAATC---------AAACTATAT------------------------------------------------------AATAATCTTCAAAAGTTAATTATAACTAATTTTTCTTATTTGTTAATAATTGGAATACTATTGGTTATTATCACCATAATTTGCATCAATACTGTTATA---------------------TACTCTCCAATAAAATCT------ATCACAAACTCTTAT---------------------------------------------------------
>Acarhis_gen.nov_Z277
------------------------------------------------------------------------------------TTGAAGCTTTATATTAAGCTAAGGAAAATGATAACCATTCTAACCACCGCTATCTATATG------GCGATTATA---------AGAACTATGTTTATT---AAA---------ACCCCTATAAAA---------------------ATGTGTGTA------------TTTTTAGCATTAATCATAACA---TTATTATTCACAAAGTTTTATATGGAACTAGACTAC------------TCCTGGTTTAGGTTGACT------------------ATGCAC---CTATTGTTCATAGGGGGAATTCTTATTATA---TTTATGATTGTTTCATCAGTT---------ATACCC------AAC---------GAGAAA------------GAAAAAACAACTAGTAAA------------------AAATTTTTAATCACAATAACCATTACCTTTATAAGGGGTGTATATGCAAACTCT------------------------------------AATATAGCTGTTAGAAGTTTACACACCGAAATAAAAATGTTTATAAGAAGAACAACCTTACTGGTATTAACACTATTTGTTATAACAACTTATTTCACTGCTTTTTTAAGTTTTATA---------------------ACAAAAAGAGCCACCTCT------CTGCGGAGCTTAGAAACGATA---------------------------------------------------
>Abacarus_sp.nov._HEN45
---------------------------------------------------------------------------------------------------------ATGATTATAAATGTTGTACTACTAACCACAATA---ATT------ATTTTATTG---------TTAGCCTTGACTACATCTAAC---------AACCCTTTGAAA---------------------ACTAGAGTG------------GCTTTACTATCTTTAAGTTCT---TTAAGCTTTCTTTCCTTGAAATTAGAAAGGGGAAGA------------ATTTGATTCCCTCTCCTT------------------ATATTT---ATACTATTCACAGGGGGAATCCTAATGATA---TTCATAATTTTATCTTCAATC---------ATACCA------AAT---------GAAAAAGCTATAAAAGGAAAATTCAATTGAACTAAAATTCTTTTA---------ATCTCTCTGAGAATAAGAATA---------------TTGGCTCAATCTCAGACT------------------------------------CCTCTCATAGAAAAT------TTCAGAGAAACTAAGGCTATAATTTCTTCACCAATATTATTTCTACTTATAATAATTATAATTTTAATTTATCTATTTCTATCACTGGAACTAGGA---------------------GAGAAAGAAAGGAGACCT------ATGCGA------------------------------------------------------------------
>Abacarus_sp._HEN47
---------------------------------------------------------------------------------------------------------------ATAAATGTTGTACTACTAACCACAATA---ATT------ATTTTATTG---------TTAGCCTTGACTACATCTAAC---------AACCCTTTGAAA---------------------ACTAGAGTG------------GCTTTACTATCTTTAAGTTCT---TTAAGCTTTCTTTCCTTGAAATTAGAAAGGGGAAGA------------ATTTGATTCCCTCTCCTT------------------ATATTT---ATACTATTCACAGGGGGAATCCTAATGATA---TTCATAATTTTATCTTCAATC---------ATACCA------AAT---------GAAAAAGCTATAAAAGGAAAATTCAATTGAACTAAAATTCTTTTA---------ATCTCTCTGAGAATAAGAATA---------------TTGGCTCAATCTCAGACT------------------------------------CCTCTCATAGAAAAT------TTCAGAGAAACTAAGGCTATAATTTCTTCACCAATATTATTTCTACTTATAATAATTATAATTTTAATTTATCTATTTCTATCACTGGAACTAGGA---------------------GAGAAAGAAAGGAGACCT------ATGCGATCTGTTCAA---------------------------------------------------------
>Abacarus_sp._GD111
---------------------------------------------------------------------------------------------------------------ATAAAAGAAACCCTAATAATTTTAAGT---CTA------ATTACCTTG---------ACCCTTATATCAAATTCAAAA---------AATCCCATAAAA---------------------ATAAGACTA------------ACCATCTTAGCAACTTCCTCT---CTGATATTCATATTACTAAAAATAATAACAGAAAAC------------GTTTGATTCCCCTTAATT------------------TTTTTT---ATTTTGTTTACAGGGGGAATCTTAATAATA---TTTATAATCCTATCATCAATT---------TTACCA------AAT---------GAAAAAGCTTTCAAATCGAAATTTCCAAAA------------ATA---------TTATTCATTTTG---CTTGCTATCGTAGCGACACTTAAAGAAAGAAAGGAGGCT------------------------------------AGATACCAAAGAAAT------TATAATCAAATAAAAAGCATATTATCCTCGGGCTGGATATTTACATTTATGGTACTAGTGATTTTAATCTACTTTTTTAACACAATAAAAATCAAC---------------------AACTCAGACCAATACACA------ATACGC------------------------------------------------------------------
>Abacarus_sp._CA9
---------------------------------------------------------------------------------------------------------------------------ATGAGCTTAATAGGA---TTA------TTAAGAATC---------CTAATTTTTTCTAACTCTAAT---------AATCCTATAAAG---------------------ATAAGATTT------------TCTATCTTGCTCAGTTCCTCA---ATCATATTTTTAATTGTTAAGATAAAGACGGGGGGG------------ACATGGATGCCTTTAATT------------------TTCTTT---ATTCTTTTTACTGGAGGCATCCTAATAACC---TTTATAATTTTAGCATCAATT---------CTTCCT------AAC---------GAAAAAGCGATGAAATTAAAAATAAGTAAA------------ATA---------TTATTATTACTTTCACCTATGATATTTTTTTTGATTCTAAGAAAAAGAAACTTT------------------------------------GAAGAAAGC---ATA------GCCCATAGGATAAAATCTTTTTTATCAACGGGTTTAACTTTAATTCTTATAGTCTCTATTATCTTGATTTACTTTTTTGGTTCTGTAAGATTGAAC---------------------GCTAGTAATGAATCTTCC------ATACGCTCTCTAACGTGC------------------------------------------------------
>Abacarus_sacchari_GD130
---------------------------------------------------------------------------------------------------------------ATTAAGATTAAAATTGCACAAATAATA---ATT------ATCACAATG---------CTCACAATATCAACCGCTAAA---------AACCCTATAAAG---------------------ACAAGAGTG------------CTTCTCCTGCTCCTCTCTTCC---CTAGGATTCGGCCTTCTAAAAACAGAAATAGGAAGA------------ACTTGACTACCCCTAATC------------------ATATTC---ATACTATTCACAGGGGGGATTCTTATAACA---TTTATGATTCTAACCTCAGTT---------TTACCA------AAT---------GAAAAAACAATAAAAACCAAATTCCCAAAA---TCTTGGGCTTTA---------ATACCAATTTGTATA---------ATCATCTTTTACCTAAACTACACCCCCTCT------------------------------------TTTTTAAAGGAAATT------ATTAGAGAAATTAAGAGAGTTTCACATTCTCTCCCCCTGTACGCTTTTATAACAAGAATTATCATAATTTACTTTTTTTACTCTATCGGATTCAAC---------------------GAGAGCGAAGAAACTCCA------ATACGAACCCTTACC---------------------------------------------------------
>Abacarus_oplismeni_GZ33
------------------------------------------------------------------------------------------------------------ATGATCAAAATACTCATAGTATTAATAGTA---ATA------ACATCCGCT---------TTAACCCTTAGAAGAGCTAAA---------AATCCAATAAAA---------------------GCTAGAGTT------------ATTATTTTAATCCTAGCAGCT---ATAAGATTTTTAATCCTTAAAATAAAAACAGGAATA------------ACTTGATTCCCTCTACTA------------------ATATTC---CTCCTATTTGCGGGAGGAATCCTAATAATG---TTTATAATTTTGTCATCTATC---------CTACCC------AAT---------GAAAAATCTATAAAAAGAAAAATTCCAAAAATTAGAATAGTAATT---------GCTGCCATTATACTTTCAAATGCAATAATTATGAGTGTAAATAGTAAAGAAAAT---------------------------------------TTA------------------GGGGAAGTTAAAAGAATAATTACTTCAAGAGCCTTATTTATCTCCCTAACTCTATTAATTATACTATACTTTTTTTACTCAATAGAATTAAAC---------------------CAAGCAGAGAATAATCCT------ATACGATCATTTTCC---------------------------------------------------------
>Abacarus_oplismeni_GD129
---------------------------------------------------------------------------------------------------------------ATTAAGATTGTAATTGCACAAATAATA---ATT------ATCACAATG---------CTCACAATATCAACCGCTAAA---------AACCCTATAAAG---------------------ACAAGAGTG------------CTCCTCTTGCTCCTCTCTTCC---CTGGGGTTCGGCCTTCTAAAAACAGAAAGAGGAAGG------------ACTTGACTACCCCTAATC------------------ATATTC---ATACTCTTCACAGGGGGGATTCTTATAACA---TTTATGATTCTAACTTCAGTT---------TTACCA------AAT---------GAAAAAACAATAAAAACTAAATTCCCAAAA---TCTTGAGCTTTA---------ATGCCAATTTGTATG---------TTCATTTTTTTTCTAAACTACACCCCCTCT------------------------------------TTTTTAAAGGAAATT------ATTAGGGAAATTAAGAGAATTTCACATTCTCTCCCCCTGTACGCTTTTATAACGAGAATTATCATAATTTACTTTTTTTACTCTATCGGATTCAAC---------------------GAGAGCGAAGAAACTCCA------------------------------------------------------------------------------
>Abacarus_oplismeni_GD121
---------------------------------------------------------------------------------------------------------ATGATTACTTCTTTATTCTTTGTATACTTTTCTACAATCTTATTTTCAATAATA---------TCTTATAGCCCC------GTC---------AAGATAATCATA---------------------ATTTTATTAATTGGGAGGGGTTCACTTTTTTTATTATGTTTA---ATTGTTTCA---------------------GGAGAA------------ACTTGAGTAATTATTTTA------------------TTTTAC---TTATTAATTTTAGGAGGAATTATTATCAGA---TTAATAATCCTTTCTTCTATT---------CATTTA------AAT---------CAAAAAATT---------------AATTATAATAGTAAAAAGTCTTTAAATTTTTTAAATATTTTTATCCTATTAAGTTTTTTGATAAATTGAACCATGATTAGAAAT------------------ATTGGTATAAATTGTTTAGAAATTAGATCT---------CTTATGAAGTGAGGATTC---GTAGACTCTAGCCTATCAATTTTTTTGACTTTTGTTATAATATTGTATTTTTTATCTTTCTTGTATATATTA------------------------------------------------------------------------------------------------------------------------
>Abacarus_bambusae_GD118
---------------------------------------------------------------------------------------------------------ATGATAAACTGCTTAGCGTTAATAATA---------GTA------TTCTTAATA---------ATATTTATAATTTATTCAAAA---------AATCCTTTAAAA---------------------ACTAGGTTC------------ATCATTCTTTTATCTTCCAGA---ATTATTTTCATTACAATAAAAGTTTACTCAAGTGTA------------ACCTGAATACCTTTAATT------------------TTTTTT---ATTCTATTCACAGGAGGAATCTTATTAATA---TTCATAATCTTAGCTTCTATC---------ATACCC------AAC---------GAAAAAATTATAAAAATTAAAAGGACTAAA---------GTTTTT---------ATTTTAATTGCAACTATTATAATA---ATGCCAACAATAAAGATTTACACAAAA------------------------------------------------GGA------AGCAGAGAAATAAAAAGATTTTTCACATCATCCTTTAACATCCTCTTTATAACTTCGATTATCCTTTTATATTTTTTTTTATCCTTAGGAATCAAC---------------------AAAGTAGAAGATTACCCA------ATACGTTCTACTCTA---------------------------------------------------------
