# Supplementary material for: Phylogenomics resolves the higher-level phylogeny of herbivorous eriophyoid mites (Acariformes: Eriophyoidea)
Source: BMC Biol. 2024 Mar 22;22:70. doi: 10.1186/s12915-024-01870-9 (PMC10960459; doi:10.1186/s12915-024-01870-9)
Supplement: Supplementary file 3 — Additional file 3. Original untrimmed alignments by Gblocks v0.91. [file 12915_2024_1870_MOESM3_ESM.zip › Additional file 3/NU/rrnL.fasta]

>Zygoribatula_sp1.
----------------------------------GTTAATTTAAATTTTGGTTATCTTATTTTTCATAATTTATTGTGTTTTTTTTATTTACATAATGTAATTTTTATTATAACTACATAT---------------------------------------------------------------------------TACCT---TTT-GT---------ATAAGGGTTTTT-----------------------------------------------------GGA---------------------------AAATTA-------------------------AGGTTTAATTATATATATATAGGATA-----TAAAAG---------------------ATCTTTCTTTTTATTTT--------GAATGTTGAAAATTG---------------T------------------------------------------------TAAATAAT-TA------------------GAAAGAGAAGTAATTTCTACGTTTTTGTTAATCTGTGAAAA---------------------------TCTTTCTGTTATTAGGGGTTTCTTAATAAAATGTTT----------------------------------------------------AAGTTTAT----------T------TATACAACA---TTTTGTATTTTTAATAGTGGAATTATATGTGTAATAAC------------------------------TATGTTTTTAGTGTAACTGTTTAAATTGA---------------TTGGTTTGTTTTTTTATAATTTT--------------------------------------TATTAATC-GA-GAAATTAGTA------------------------------------GCCAAATTACAT----------GTTTTTGTAGTTTGTTTTATGCTTATCTATATC----ACAATATTA-------------------------------AATTTATGTTCTTTTAAAGGA-----------------AA--------ATCTATTTTTCAAA--------------ATTTCT----TT---------------TTTAATTTTGAAAAC-----T-----------TTCCTGCCCGG-----------T---G----------------------AAAAT------------------AAACGGCCGTGGTAT-TTTG-ACCATGCTAAGGTAGCGAAGTCATTAGT-CTTTTAATTGAAGACC---AGCATGAATGG------------------------------------GAAATTTTTCTTTT-------------------------------AATTTTAATATTTACTTTGAATTTATAAATTTATT---------GAAAA------------TAATAATTTTTTATTCTAA----GACGAAAAGACCCCAAAAT----------CTTTAT---------------------------------------TTCATTATGAATTAATTATTTTGGGTTTGG-----TTGGG---GCAA-----------------TATTTTTACATTCTTAATTTTATAATCTTGAAGTTTAGTTGAACTTATTT-------------TTATTGAAAGGTTC----------------------------------T--AAG-ATACTTTGGGGATAACAGCATAATC-TTTTTTTT-AAGTACTTATTTTTGAGAA--GGG-TTGTGACCTCGATGTT--GGAT------TGAAATTG------------------------CCGTTAAGGT----------------------GCAGAAGCT------TTGT-----TGGTA----------AGACTGTTCGTCTTTT-AAATTTTCACA-TGA---------TCTGAGTTCAAGTCGGCGTAAGCCAGACTGGTTTTTATC--TAGAATA-----AAAATTTTTAAG--------AAGTAGT-ACGA-----------AAGGACC-------------CTTTTTAATAAACATTTTTCCT--AGTTTTATTG----GATT------------------------------------------------------------------------------------------------------------------------------------------------------------------------------------------------
>Z392
-----------------------------------------------------------------------TAAAACATAAAACTTTAAAATTAAAAAAGTGTATATTAGATAAAAT-------------------------------------------------------------------------------AACCT---TTG-GT---------ATTAGGATGCAA--------CAATTAAAATATTA--------------------AATAAAATCTCGAA--------------------AAGAATCTAACTA------------------------AAAAGAAGTAATTTAAAGTTAAAATTA-----AATAAA-----------------------------TTTCTTTTT--------ATGGGAA---A--TA--------------------------TTCCACGC-----------------TTTTTTT------TA--TAGC-TA------------------GAAAATTAAATTT-----------------TAAGGGAGAGC---------------------------CCTCAAAGAAGAAGTTATTTAAATAAAGTCAGCCA-----------------------------------------------------AAAAAAAT----------T------AAA--ATAA---GTT--AAAT----------------------TAGTAAC----------------------------------------TCAAAAAAAATTAAAAAAA------------ACTGTAATAAAATTTCTAAATAAAGAA-------------------------------------TAATAATG-TC-GCAATTAGTA----------------------------------------AAAAGTAA----------TATCTCTAAATT------AAATTATATTAAAAA----TTTTATTCT-CCTTCTTAAAAAG-----------------AACTCTGA---------AAAA-------ATTT------------GCCGGCCTGTTTAACAAAAAC-----------ATCATC----TT----------------TCTATTAAAAGACC-----A-----------ATTCTGCTATT-----------T---G----------------------TAATTTTTAT-------------AAAAAGCCG-------TGAAAA---CGCAAAGGTAGCGTAATCAATTGC-TTGTTAATTGTAAGCT---GGAATGAA-TG------AATTGCC---------------------CAGTAATTACTTTCTT------------------------TTAAGGAAATTTGA--AAT-----TAAAA--AAACATA-------------AAAAA---------------AATTTTTTTATTGCAA----GACGAGAAGACCCTGGGAG----------CTTTCT-------------------------------------------GTATATTCAAGTTAT----------------TTGGG---GAAA-------------------------------ATATTTAATAAGTTTC-------------ATAAAGATATA---------AAATTAAAAAACCTAA-----------------------------GAAT--AAG-CTACCCCAGGGATAACAGAACAATA-TAAAATTA-AAGACCTTATTTATTTTTA--TGA-TTGTGACCTCGATGTT--GGAT------------T-------------------------TCTCTAACTTATGTTC----------------GCAACTGAA------TAAA-----AAG----------TTGAACTGTTCGTTCATT-GAAAGGGAACT-TGA---------TCTGAGTTCAGACCGGTGAAAGCCAGGTCGGATTTTATC--TGCAAAT-----AAATATTATTAA--------AAGCAGT-ACGA-----------AAGGACA-------------TTTTTAACTTTAAAAATTTCTC--TCTTATACAA----AACC------------------------------------AT-TGTGTAACCCTCCCCCTTACAAATGAGATGGAAAC----------------------------------------------------------------------------------------------------------------------
>Z382
------------------------------------------------AAGTCGTAACAAAGTAGATCCACTGGAAAGTGGATCTTGAAAATTAAAAAAAAACCTATAATCAGAAAAAATTTTTAATAAATA----------------------------------------------------------------AACCT---TTT-GT---------GTTAGGATTTCT--------CGAATATCAAAAAT---------------------AAACAATTCTGAA-------GAGAGG-------A------AAACTA----------------------------------AAATTCAATTGAAATTA-----TTGAAA---------------ATTATAAA------TTGAATTTT--------AAAGGGG---A--TA---------------TC---------CCATACTC-------------------TTCTG------TA--TAGC-AG------------------AAAAATTATATAG-----------------TCTTTAATAAA----G----------------------TTAAAGTGGCCACCAAA----GAAAGATAAAGGAG---------------------------------------------GT------AAAAATAA----------T------AAT--AAAG---TTT--AATT----------------------CAATTAC------------------------------------------ATAACTCATTAAAAGAA---------------GAGGTGAAATTTTTAATTAGAGAAAAACAA---------------A---------------CA---ATG-AA-AAAACTAGTA--------------------------------------------CAAC----------AAAATGAATATT-----TATATTAATCTAAAAG----AGTAATAAGAACCTATATTAATG-----------------AACTCGA------C---AAAA-----TATTTT------AA--------GGCTGTTTATCAAAAAC-----------ATATCT----TT---------------TTTAAAGA-AAAGCT-----A-----------CCCCTGCTAAT-----------T---G-------------------CTATAAAG----T-------------GAAAAGCCG-------TTAA-A---CGCAAAGGTAGCGTAATCAAACGT-TTATTAATTGTAAACC---TGTATGAA-AG------GGGGATC---------------------CTAAAATAATTTTATT-------------------------------TCCGTAG--AAT-----TAAAAACTAATTCACTA----------AGAAA--ATAAGTGTATTC-----------CTACAA----GACGAGAAGACCCTAAAAT----------CTTTCT-----------------------------------------------GTTTAAGTTTT----------------TTGGG---GCAA--------------------------------AATTTCCAATAAATTA------------TGAATAGATAA---------AAGAATAACAACTGAA-----------------------------TAAT--AAG-ATACTTTAGGGATAACAGGGCAATA-GCTGAGTA-AAGACCTTATGGAATCATA--AGA-TTGCCACCTCGATGTT--GGAT------------T-----------CTTAAAA-------TCTTGGTCTC----------------------GCAATAGAG------ATAA-----AAGAG---------TAAACTGTTCGTTTTTT-AAATTAAGACT-TGA---------TCTGAGTTCAGATCGGCGAAAGCCAGATCGGTTTTTATC--TGTAGGT-----AAAATTTTATTA--------TTATAGT-ACGA-----------AAGGACC---------------------------TAAAAATA--TTAATAATTA----AAAC------------------------------------ATTAACAATAAAGCATCATACAT-------------------------------------------------------------------------------------------------------------------------------------
>Z344
-----------------------------------------------------------------------------GTAATATATAGAAAAACAATAGTCAA---------------------------------------------------------------------------------------------CTCCT---TTG-GT---------ATTAGGCACTAG-------CCAAATAAAAGTAAA---------------------GTTTTTTCTCGAA-------TAATAA-------A------AAATTA--------------------------------------AATTTTTAAATAA-----AACAAG--------------GTCAAACAAAAATCAATTAAATTT--------AACGGTT---A--TA--------------------------TGCTTTAC-------------------TTTAT------TATATAGC-TA------------------GAATTTTATTTAATT---------------TAGAAAGTAAAGCTAA----------------------CTTTAATCGAATCAAAATTTTTGCCAATA-----------------------------------------------------------AAAAAAAT----------T------AAA--AGAG--------TTCA----------------------CCCTAAT----------------------------------------------AAATTTGATAAGA---------------AATAAAAATCGTTAAAATTATTTCAGATAAAAAT---------------------------TAATAATG-CT-TGTATGAGTA---------------------------------------AAACAAAAC----------ACCTAAACTATT------ATTTTGAGTTTGGAA----CTATTACACATCTTTTTTAAAGA-----------------AATTTCGC---------AAAA-------------------TATAAAGGGCCTGTTTAACAAAAAC-----------ATAGCT----TT----------------TTGATTAAAAAGTC-----T-----------AACCTGCTCAC-----------T---G---------------------AAAACT----T-------------TAAAAGCCG-------TTAA-A---CGCTAAGGTAGCGTAATAAATAGC-CTATTAATTGTAAGCC---TGTATGAA-AG------GGCAAAC---------------------CTTTTATTTCTTTCTT-----------------------TAAAAAATTTTTTGA--AAC-----TAAAA--ATTATTA-------------AAAAA--------------ATTAATTTAAGTAGCTA----GACGAGAAGACCCTGGAAG----------TTTTTT-------------------------------------------ATGTTTACTAATTTC----------------TTGGG---GAAA-------------------------------GACACTATTAAGTATC-------------GTAGTTTTGAA---------AAATTTAATAACTCAA-----------------------------AAAT--AAA-CTCCTCCAGGGATAACAGGGTAATT-TAAGCACA-AAGTTCATATTAATACTTA--AGT-TTGCCACCTCGATGTT--GGAT--------------------------------------TCTTTTTACTTAAATATC--------------GCAAAAGAT------TTTA-----AAGAA----------AGACTGTTCGTTTTTT-AAAAGAAGACT-TGA---------TCTGAGTTCAGATCGGCGCAAGCCAGATCGGTTTTTATC--TGCTATC-----ATACAAAGAAAA--------AGTTAGT-ACGA-----------AAGGACC-------------------ACTTTCTTCTTTTCTAATAAAATTATTA----AAGC------------------------------------AT-TAGGATATACCCCCCCCCGATACAGAGATTTTATTTAACATTGATTTAAATTAGTTT------------------------------------------------------------------------------------------------
>Z343
---------------------------------------------------------------------------AAGATTAAAATATAAATATCATGAAATGAAATGTATTAAAAAAAA----------------------------------------------------------------------------AACCT---TTT-GT---------ATTAGGGGTGCA--------CAAACTAAATAAAA--------------------CTGATAACCACAAA-------GAAAAA-------G------AAACAA-------------------------------AAAAAAGATTTTCATAAATA-----AAAAAA-----------------------TATAGAACTTTTTTT--------AAAAGTA---A--TA--------------------------TGCTATAC-----------------TTTTTTT------TA--TAGG-TG------------------GGGTTTTTATATC-----------------GTTAAGAAAAGCTTAATCTGTCCT--------------ATTATTGTAAATATTAA-----------------------------------------------------------------------AGGAAAAA----------T------AAATTAAAA---GAT--TTAA----------------------TAGTAAT-----------------------------------ATCTCTAATTAAATTTTAGAATTA---------------GGAAAAAATTTTTAGACCATCAAAAA-----------------------------------TA---ATG-TG-TATATTAGTA-----------------------------TAAAGTTATTAGTTAATAT----------TTGCTTAAAATT-------TTTAGGCTTAAGTA----GACACATAGCTCTTTAATTTTAG-----------------AACTCGAC-AAGATTTTAAAA---------------------------GACTGTTTATCAAAAAC-----------ATAGCA----TT---------------TATAATTA-AATGTT-----T-----------GTTCTGCCCAT-----------T---G----------------------AAATT------------------AAAAGGCCG-------TTTT-A---CGCTAAGGTAGCGTAATAAAAAGT-TTATTGATTGTAAACC---AGGATGAA-AG------AATGCAC---------------------TTTTAATAATTTTCAC--------------------------AATTAAATATTAGAAAT-----TAAAA--ATTATTA-------------AAAAA--------------ATTAATTTAAAAGACAA----GACGAGAAGACCCTGGAAG----------TTTTTT-------------------------------------------TTTTTTTTAAATTGT----------------TTGGG---GTAA-------------------------------ACTAGCAATTAAAATT-------------ATGATTTTTAA---------TGATATAGAAACTAAAA----------------------------AAAT--AAA-CTACTCCAGGGATAACAGGGCAATG-TAAAAGAA-AAGATCATATAAAATTTTA--AGC-TTGCTACCTCGATGTT--GGAT------------T-----------CCTTAT--------TTTTAAAGCT----------------------GCAAAAGGCTTTATAAAAA--------------------AAACTGTTCGTTTTGTTAAA--AGGACT-TGA---------TCTGAGTTCAGATCGGCGTAAGCCAGATCGGTTTTTATC--TGTTTTC-----AAAAAAATAAAG--------GAATAGT-ACGA-----------AAGGACC-------------CTTCTTTATTTATATAATA-----ACTTTGAGAGGAGAAAGC------------------------------------ATTATGGCACTCCTCCCCCTCTGGGGGAGGAG----------------------------------------------------------------------------------------------------------------------------
>Z318
------------------------------------------------------------------------AGAAAAGAAATCATAAAAAAGAAATAAATTAATAAAGTTCTAGAAATAA---------------------------------------------------------------------------AACCT---TGA-GT---------ATTAGGATCTTT--------CCAAAAATATAAAA---------------------GAACTATCCCGAA-------AATCTA-------A------AAACTA----------------------------------AAAATGTATACTTATTA-----TAAAAT---------------------TAATTCAATCCATTTTT--------AAAAATA---A--TA---------------TG----------------------------------TTGTACTTAGATTTA--TATC-TG------------------GAAAAAAGAAG-------------------AGAAGGGGAAA---------------------------ACCTTAATAGTCTTCAA----GCTAAGTAAAGAA----------------------------------------------AT------AGAAAGAA----------T------AAG--AATAAATTAT-ATTAG----------------------TAATAAT------------------------------------TATCGATAAAGAAAAAAGACTAG---------------GAACAAATTTAATCCAACAAAAGAAA----------------------------------------ATG-AG-GGAATTAGTA-------------------------------------AAATGAGAACG----------AGGCTAAAAATT-----------GAATTAGCTA----AGATGGAAA-TCTAACCCCAGAG-----------------AATTCGGC---------AACA-----ATGTAT------GG--------GAATGTTTAACAAAAAC-----------ATTGCT----TT---------------TGTGGCCA-AAAGTA-----C-----------TTTCTGCCATT-----------T---G--------------------CTTATGA------------------AAAAGGCCG-------TTAA-A---CGCTAAGGTAGCGTAATCAAAAGT-TTGTTAATTGCAAACC---AGCATGAA-AG------AATCCAC---------------------CCATACGCACTTTTCT------------------------TGGGTTAAAGTAGA--ATT-----TAAAG--AAAATTA-------------AAAAA--------------TAGTTTCTCGCCCACTA----GACGAGAAGACCCTAAAAA----------CTTTTT--------------------------------------------AGATTAATAATTTT----------------TTGGG---GAAA---------------------------ATATAAAATCAAAATC-----------------TTTTTATGAAT---------TACTTAACTAACTACAA----------------------------AAAT--AAG-TTACTTTAGGGATAACAGAACAATT-ATCAAAGA-AAGACCTGATTAGATTGGT--AAA-TTGTGACCTCGATGTT--GGAT------------T-----------CCTGGA--------TCTACCAGCC----------------------GTAGTAGGT------TGGG-----AAGAT---------TAGACTGTTCGTTTTTT-TAAACAGGACT-TGA---------TCTGAGTTCAGATCGGCGAGAGCCAGATCGGATTTTCTC--TGTGGGA-----AAATCTTTAAAG--------AAGCAGT-ACGA-----------AAGGACA-------------TTTCTAAATTTATATTTTTATC--ATCAAAACTA----AACC------------------------------------AT-TAGGTTATCCCCCCCCCTCAAGGAAATGATAAGGAGC--------------------------------------------------------------------------------------------------------------------
>Z296
----------------------------------------------------------------------------AAGAATAATCAAAAAAAAAGTTAAAAACATAAATTCTAAGAAA-----------------------------------------------------------------------------AACCT---TTG-GT---------ATTAGGGAAAGA--------TTAAAGTTTTAAAA----------------------GTATTTCTCTAA-------AATTTA-------A------AAACTA------------------------ACTTGAATAAAAAAAATATAAAAATTA-----AATAAA--------------TAGAAG----------------TT--------AAAGAAA---A--TA---------------TT---------TC-CT-AC--------------TTAAATT---------TA--TATA-TA------------------GACTAGTCAAATA-----------------AATGGAGGAAA----G----------------------CTCTTAGATAATCTAAA----AATGAATGATTAAA---------------------------------------------AT------AAAATACT----------T------AAT--AAAA---ATT--AAAA---------------T------TAATAAT------------------------------------TATATAAATGAATATTTTAAAAG---------------ATTAAAATCTATTTAGTAGAAAGAAAAAA--------------------------------TA---ATA-TC-TCTATTAGTA--------------------------------------AAGTTAAAAA----------TTTGCTTAAATTTAAATTACTTAAAATTAAAAA--------------ACTTTAAAAATTT-----------------AATTCGG------CCCTAAAA--------TTT------AA--------GAATGTTTAACAAAAAC-----------ATTTCT----CT---------------TTAAATAA-AGAGTA-----A-----------TCCCTGCTATT-----------T---G---------------------CCTTGG----T-------------ATAAAGCCG-------TTTC-A---CGCTAAGGTAGCGTAATCAAAAGT-TTATTAATTGTAAACC---AGTATGAA-CG------GGTAAAC----------------------TTAAATAGACTATAA------TTTTTAGA-----------------AAATTGA--ATT-----TAAAC--ATAATTA-------------AAAAA---------AAAAAAATGTTAG---ACGAAA----GACGAGAAGACCCTTGAAG----------CTCAGT----------------------------------------------TAAAAAACTTAT----------------TTGGG---GAAA--------------------------------ATTTTTAACTCCATT-------------CTTAACAAATT---------AAATATAAAAACTTTAA----------------------------AAAT--AAG-CTACTCAAGGGATAACAGAACAATC-TTTTTATA-AAGACCTCATTAAAAAAAA--GAA-TTGTGACCTCGATGTT--GGAT------------T-----------TTGGAT--------TTCTTAAGCT----------------------GAAGCAGGC------TTAA------AGAA--------TTAGACTGTTCGTTTTTT-AAACCCAAACT-TGA---------TCTGAGTTCAGATCGGCGCAAGCCAGATCGGATTTTATC--TTCGACT-----ATAAAAAAAGGA--------AAATAGT-ACGA-----------AAGGAAA-------------ATTTCTTATTTAATTTTTTTTA--GTTTAAACTA----AACC------------------------------------ATTAAGACTTCCCCCCCCCCCTCCGCAGAAAGATTAATG---------------------------------------------------------------------------------------------------------------------
>Xenillus_tegeocranus
-------------CGTGGTTTATTGCTTTTTATCTTTAAAGATTTTCCTTTTTCTGGTTTTTGTTTTGGATTTTTGTTTTGGGTTTTTGTTTTAGGTTGTTTTTTATTTTGAGAATTTTTTTTTTGATTGTGGTT-------------------------------------------------------------TACCT---TTT-GT---------ATAAGGGTTTTT---------------------------GGAAAATC--------TGTATTTTTTGAT---------------------------GGATCA-----------------------------ATTAATGATCTTATTAATTGTT-----TTGGAT--------TTTTTATATTTTTAA--CTT-TAAT---TA--------AGAAGTA---A--CA---------------GG---------CTTTT---------------CGTATTGTTTTA------TC--CGTT-TC--------------------------------------------------------------------------------------TTTTTTTTAATCTTCGG----GTGATCTGTGGGTTA--------------------------------------------AG------ACAAAAATTTTGGTTGAGT------GTT--ATTA---ATT--CATT-------AAAGGTGTG------TAGTTGT----------------------------------------GTTGTAACTTTTTATTACT---------------GTTTTATTTGTTTTTGGCTTTATTGGGTTATTT------------A---------------TGTTTATT-AA-ATTATTAGTA--------------------------------------------CACA----------TGTCTTATTATT-----TGTTTTGGTTAATTTG----ATGTATTTT-TTTATGTAGG--------------------TATTTAT-------------------TGTTTT------TTAATGGTTAAATTGTTTATTAAAATC-----------ATTTCT----TT------------------ATTTT-GAAGTC-----T-----------TTCCTGCCCGG-----------T---G------------------------GTT----T-------------TAACGGCCATGGTAT-ATTG-ACCATGCTAAGGTAGCGAAATCATTAGT-TTTTTAATTGAAAGCT---TGTATGAATGG----------ATT---------------------TTTTGATCTTTTATTT------TTGTTTTT-------------------GTTTA--AAT-----TATAT--TTTCTTT-------------GAAAA--TAAAGATTGGTT-----------TAATGG----GACGAGAAGACCCCAAAATCTAGATCATTTTGTTT-------------------------------------TTTGAGTATGGGTTGATTTAG----------------TTGGG---GAAA--------------------TTTTCTGTAAGTGTTTTAATTTTTGTT-------------TTTAGTTGAAC---------TTTTTTGTAGAAAGGTTTT----------------------------AT--AGA--TACTTTGGGGATAACAGCGTGATT-TATTTTAT-TAGAACTTATTTATTAATTTAAGA-TTGCGACCTCGATGTT--GGAT------TACAATT------------------------AACTTGTTGGT----------------------GTAGGAGCT---TTAGGAG------------------TTGGACTGTTCGTCCGTT-GATACTTTACA-TGA---------TCTGAGTTTAAGTCGGTGTGAGCCAGACTGGTTTTTATC--CATTAAT-----TGGTGTTTTGTT--------AGATAGT-ACGA-----------AAGGACC-------------------------------CTTA--ACTATTAATT----TTTA------------------------------------------------------------------------------------------------------------------------------------------------------------------------------------------------
>Walchia_hayashii
---------------------------------------TTTTACTATTGGTGTTTGGCATATTATTTTTTGATAATAAAGGTTTATTAGTAATAATTTTTATGTTATTTTTTTTAGATTTTTTAGAAGTTATTTTT-----------------------------------------------------------TATTT---TTT-GTTTTGTTTTAATTAATTATTTCTTTTTGTATAAAGGGAGGAAGA-------GGATACTGATCTTTTTTTTTTCTCGAATACCTTTGATCTA--------------ACTTTA------------------------------TTTTTTTTGAATGTGGAATTT-----TAGAAA------------------------------TTTTTGTT--------AGGTGTT---T--TA---------------TG---------CTTTTCGT---------------------TTTGGTTGATATCTAGTTTT-------TTATTTTTTTTGAGGGATAAGCTTTTT--------------TGTTTTAAGAA---------------------------TTTTTTTTTGTTTTTTG-----------------------------------------------------------------------ATAAAATT-----------------AGAATTTTTTTGATTTTTTTG----------------------TAATAAA-----------------------TTTTTGTTTTTTATTATTTTTCTATGATTATTTTAT---------------TTTATTGATTTTTTTATTATTTT--------------------------------------------------CTTATTAGTA----------------------------------------------------------GAATTTTCTTTTATTTCTTTTTTATTTTTTAAGTTATTTTATTTTTTATTTTAGAACTAG-----------------AAGTTGGA------------------AGCCTT----------------AAATTTTTATCAAAATT-----------TTTTCT----TT----------------ATTTTTTTGAAGTA-----T-----------TACCTGCTCTA-----------T---G----------------------ATTTT----T-------------AAATGGCCA-------CGTT-ATTGTGCTAAGGTAGCATAATAATTTGG-TTTTTAATTAAGATCT---TGAATGAA-GG------GTAGAAT-----------------------AAGGTTTCTTTTTC---------------CATGTAAATTAGTTTGAACTTGGTTATTTCTTGAAAAT----------------------GAGAA------------------TTGTTTTTAAAAA----GACGAGAAGACCTTAGAAT----------TTTAAG----------------------------------------------TCTTTTGACTTTAA--------------CTGGG---GACG-------------------------TTTTTTTAAATTAAGATTATTTTT-----------TTTTATTTGAA---------CTTTTTGGGAATT--------------------------------TTTT--GAAAATACTCTAGGGATAACAGTGTAATT-TTTTTAGA-AAGATCAAATTTTTATTGA--AGT-TTACTACCTCGATGTT--GGTT--------------------------------------TTTTATTACC----------------------TTAGGAGGC------AGTATATCTAAGAG-------GTTAGTCTGTTCGACTTTT-AAATTAAAACA-TGA---------GCTGAGTTCAAGTCGGTGTGAGCCAGACTGGATTTTATC--TTTTTATTTTTTATAGGGT-------------TGATAGT-ACGA-----------AAGGACT--------------------TTTTCTCTTTTTTGT--------------------------------------------------------------------------------------------------------------------------------------------------------------------------------------------------------------------
>Vittacus_cannabus_HEN44
-----------------------------------------------------------------------AGGAATATAATTTTTAAATATTAACTTAAAATATAATCTAAATTTTC------------------------------------------------------------------------------AACCT---TTG-GT---------GTTAGGAGAATT--------CAAATTTAAAAGAA---------------------GAATAATCCCTAA-------ATTTTA-------G------AAACTA------------------------ATCAGTTTTAAAAGGAAATAGAAATAA-----GGAAAA-----------------AATTGA-------------TT--------AAAGAAA---A--TA---------------TT---------TC-ATACC--------------TAAAATTATA------TA--TGGA-TA---------------------AGATAAGATG-----------------AACAGAGTAAA----G----------------------CTCTAAATAAACTGTAA----ATTAAAAGAGGTA----------------------------------------------AT------AAAATTTT----------T------AGA--ATGG---ATT--AAAA---------------T------CAATAAT-------------------------------------AAATGATTCAAGATTAGACGGG---------------GAAAGAAATTCAATTATTAATTAAAA-----------------------------------TA---ATG-AT-TTTATTAGTA-------------------------------------GGATAAAAAAA----------AATCAAATGTTA----------AATTCTAATAAATATATAAATACT-TCTTTATTGG--------------------AACTTGGC-----CGTAGATA---------GT------GG--------GGCTGTTTAACAAAAAC-----------ATTTCT----CT---------------TAGGACTA-AGAGTA-----C-----------CCCCTGCCCAA-----------T---G---------------------AAAAAA----T-------------AAATGGCCG-------TTTACA---CGCTAAGGTAGCGTAATCAAAAGC-TCATTAATTGTGGGCC---AGCATGAA-AG------GGAGAAC---------------------CCTCTATCCCTATGAT------------------------AAAAGAATATACGA--ATT-----TAAAT--AGAGCTC-------------AAAAT---------------TCTCTTTAATTTGCTA----GACGAGAAGACCCTTAAAG----------CTTCTT----------------------------------------------GAACTCAATTAT----------------TTGGG---GAAA-------------------------------------ATTTTTAATTAGTTTC-------TTAAAAGAGTT---------AAATTTATGAACTAGAT----------------------------AAAT--AAG-CTACTTAAGGGATAACAGAGCAATT-TCTTTTCA-AAGATCTTATAAAAAGAGA--AGA-TTGTGACCTCGATGTT--GGAT------------T-----------CTGAAT--------TCTAGTTGTC----------------------GAAGAAGAC------AAAG-----AAGA---------TTAGACTGTTCGTTTTTT-AAATTCAGACT-TGA---------TCTGAGTTCAGATCGGCGAAAGCCAGATCGGATTTTATC--TGCAAAT-----AATAAAGGAAGG--------AGGTAGT-ACGA-----------AAGGAAC----------------------------------T--CTTCTAATTT--------------------------------------------AC----------------------------------------------------------------------------------------------------------------------------------------------------------
>Vitex_agnus-castus_L._S152
----------------------------------------------------------------------------------------------ATTTGAA-----------------------------------------------------------------------------------------------GTCCT---TTA-GT---------ATTAGGAGATTT--------TTAATTAAGAAAAA---------------------AGAAGTTCTCTAA-------AATTTA-------A------AAACTA----------------------ATTTTTGTGGTACCAAAATGTAAAAATTA-----AAATAA-----------------------------ACATAAATT--------AAAGGAA---A--TA---------------TT---------CC-TTACT------------------------------TAAATATA-TA--------------TATAGATTTTTAATTAT-----------------AGAAAGCGAGA----G----------------------CTTTTCGTTTTTCTAAA----AATATAAATGTAA----------------------------------------------AT------ATTAAAAT----------T------AAA--AGAG---ATT--TATA---------------T------TAGTAAT--------------------------------------------TTTTTTTTAATTACA---------------TCAATAAGATTTTTAATTATTTAAATTTAAACTAGTA------------------------TA---ATG-AA-ATTATTAGTA---------------------------------------AAATTAAAT----------ATTAAGAATAGT----------TAAAATAAAAA----AAAGAAAAT-ACTTTAAAAATTA-----------------AATTCAGC---------TAAA-----TCACTT------AG--------GAATGTTTAACAAAAAC-----------ATTTTC----TC---------------TTTTATAA-GAGATA-----A-----------GCCCTGCCAAT-----------T---G----------------------AAAGATTTAT-------------AAAAGGCCG-------TTTG-T---CGCGAAGGTAGCGTAATCAAAAGC-TTATTAATTGTAAGCC---AGTATGAA-GG------GGGTGTC---------------------CTAAGTGAGCTATTAT---------TTTTA---------------AAACAATGA--ATT-----TAAAC--AAAATTT-------------AAAAA--------------ATTTTTGGAGGCTATTA----GACGAGAAGACCCTAAAAG----------CTTTCC----------------------------------------------AATTATGGTTTT----------------TTGGG---GAAA-------------------------------AAAATTAATATATTCATAAAAA-------ATTTATTAAAA---------TAAAGAAATAAATT-------------------------------AAAT--AAG-CTACTTTAGGGATAACAGAGCAATT-TCTTTAAA-AAGTTCTTATATGAAAAGA--AAA-TTGCGACCTCGATGTT--GGAT------------T-----------TTGATA--------TTCTTGTGCC----------------------GCAGAAGGT------------GCAAAGAA--------TTAGACTGTTCGTTTTTT-AAACTCACACT-TGA---------TCTGAGTTCAGATCGGCGGGAGCCAGATCGGATTTTATC--TATAGCT-----ATATCACAGGGT--------AAACAGT-ACGA-----------AAGGACA-------------ATTATCTATTTATATTAAGTTC--TCTTAAATTA----AACC------------------------------------ATTAGGAATACTCCCCCCCTCCCGTGATAAAAGTTTAAACAATAAAAGTACTTATCTATTCCGCCCTAGGGCGGA---------------------------------------------------------------------------------
>Vasates_sp.nov._Z327
---------------------------------------------------------------------------------ACCTCATTAAAAGCATGGAAACCTGCCATATAAAAATATA---------------------------------------------------------------------------TACCT---TTT-GT---------ATCAGGATTGCC--------CAAACTAAAAAGAA---------------------ATGTAAACCCAAA-------AAGGTT-------A------AAATTA--------------------------------AGCTGTAGTTTGAAAATTA-----TGAGAA--------------TAGAAAAAC--------TTAGCTT--------AAGGGGA---A--TA---------------TC-------CCTTACTAAC------------------------------TT--TAGGCTG------------------GAAAAATGAAGTTA----------------GAACTAGAAGAGCTAG------------------------TTTTTATGAACTAAA--AGGTCGAAGACT-------------------------------------------------TA------AAAATAAT----------T------AAA--GAGA---TTT-ATATC----------------------TTGTAAG-------------------------------------------GAAAATTGTGTACTAG---------------CTTTCTGTTTATTATTCCTATAGAATTTTA-------------------------------TA---ATG-GG-AAAATGAGTA---------------------------------------AGGTATCTA----------ATAAAAAAAATT----------TATAATAATGA----CACATTAAG-ACCCGAGAAGGTT-----------------AATTCAGC-----CATTTACT-----------------------CAGGGAATGTTTACCAAAAAC-----------ATTGCT----CT----------------AAAAGATTAGAGTA-----T-----------TACCTGCCCAT-----------T---G----------------------CAAAG----T-------------AAAAGGCCG-------TTTT-A---CGCTAAGGTAGCGTAATCAAAAGT-CTGCTAATTACAGACC---GGTATAAA-GG------GTAAAAC---------------------ACTGAGGAGCTATGCT------------------------CGGTCGGACAATGA--AAT-----TAAAG--AAAGTTA-------------AGAAA---------------CCTTTCCACCCCTCAA----GACGAGAAGACCCTAAAAG----------CTTTCC----------------------------------------------TAATAAGGTTGT----------------TTGGG---GAAA--------------------------------ACTTTTAAAGTGATC-------------TTAAGAATTAA---------AAATAAAATAACACAAA----------------------------TAAT--AAG-CTACTTTAGGGATAACAGGCCAATA-TACCAAAA-AAGAACAAATAAGATGGTA--AGA-TTGGGACCTCGATGTT--GGAT------TAAAGCC-------------------------TCCCCTCCTT----------------------GCAGGAGGG------GAGG-----GGGAT----------AAACTGTTCGTTTTTT-AAATCTTTACT-TGA---------TCTGAGTTCAGATCGGCGCAAGCCAGATCGGATTTAACC--TGAGGGC-----AATTTTTTTACC--------AGTCAGT-ACGA-----------AAGGAAA-------------CCTGGTCATTTATGGTTAATAA--TTTTAGTTTA----AACC------------------------------------AT-TAGTGTATTCCCTCCCCCCAAGGA---------------------------------------------------------------------------------------------------------------------------------
>Trombiculidae_sp4.
----------------------------------------------------------------------------------------------------------------------------------------------------------------------------------------------------CATCCCGATTG-CT---------TTTGAGCTACCT---------------------------------------ATCATTTTATTTTTGTG---------------------------GAATTA-----------------------------------------TTTTAATTGG-----TTGGTT----------------------------------------------GGAGTTA------TA---------------TG---------CTTTTCGC--------------TTAAGCTACTATTTGGTTCATGTC-TG------------------------------------------------TTAGGGGGGGGTTAAG----------------------CTTTCTTCTTTTTTCTGTTATTTTCTTTTTGGGGCCTTTTTGATTG------------------------------------------AAAGTTTCTTCTTTCGTTT------TAA--AACGAATGTT----------------------------TTATTAT-------------------------------------------------TTTTAACTTG---------------CGATTTATATTTTGACTTTGTTTCTGGTTACTCT---------------------------TTTTAATT-TT-ATTATTAGTA-------------------------GATTCTTTTTTGTTATTTGGTTT----------TGTTTTTAATTTTATTTTATGTTTTATTTGCGA--------------ACT---------------------------GTTTTTGC---------TGGC---------------------------TAATGTTTATCAAAGTC-----------TTTTCTTTTCTT--------------------TTGAAAAGTT-----T-----------AACCTGCCCTC-----------T---G------------------------ATT----T-------------GAATGGCCATAGTAT-TTTA-ACTGTGCTAAGGTAGCGTAGTCATTTGC-CTATTAATTGTAGGCT---TGTATGAA-AG------GTTTTAT---------------------GCCAGCAAGTTTTTCT-------------------------------TATTCTTTTATT-----TGAATTTCTCTTTCCTTT---------GAAAA-------------TTAAGGTTGTTTTTATAA---AGACGAGAAGACCCTAGGAT----------TTTTAA------------------------TTTAAGTGTTTAAATTCTCTTTTCTTTAAATTTTGG--------------TTGGG---GTAA-------------------------------TTTTTTAGTTTAGTTTTGTTTTTTTGTCTTTTCTTTTGAG------------------------------------------------------TTCC--AAA--TACCCTAGGGATAACAGCGCTATGATTTCATTG-GAGTTCTTATCTTTGATTT--ACC-TTGCGACCTCGATGTT--GGTT------------T-----------GCTATA--------CCTATTTAGC----------------------GCAGAAGCT------TTAA----TTAGGG----------AGTCTGTTCGACTTTT-AAATTTGCACA-TGA---------ACTGAGTTCAAGTCGGC---------------------------------------------------------------------------------------------------------------------------------------------------------------------------------------------------------------------------------------------------------------------------------------------------------------------------------------------
>Trisetacus_ehmanni_Z341
----------------------------------------------------------------------------------------------------------------------------------------------------------------------------------------------------------------------------TTAGGAAAAGT------------TGAATAAATA-----AATTATTA--------ATAAATTCCTGAT-------AGAGAA-------A------AAACTA-------------------------------AATAGATATATTTAAAAGTT-----TAA-----------------TATTATAAA--TAT-CTAT---TT--------AAAATTA---A--TA---------------TA---------AT-TT-AC------------T-TT----CTTT------TA--TAGC-CG---------------------GATTTATAAA----AATAA--------AAAGGAGTAAA----T----------------------CCCCTTTTATTAATACT----TAAAAATCATTTTAA--------------------------------------------TA------AAAATAAT----------T------TAA--AGTG---GCT--TAGA-AGCAAAAATTTTTTT------TATTTAT-------------------------------------ATAATAAAAATGTTTAAATTTA---------------TATATCTAATTAGAAAATTACTT--------------------------------------TACTAATA-AA-ATAAATATTA-------------------------------------AAATAAAAAGA----------TTTTTTAAAATA----------ATTATATAAAT----AAACTTATT-AATTAAATTA--------------------AGCTTTA------ATTTTAAA---------------------------GTCTGTTTATCAAAAAC-----------ATCGCT-------------------AAATATTTTT-TTAGTA-----A-----------GATCTGCTCAGTGATTTTTTTTT---AATGTCAAACAGATTTTAAACATATTAT----TAAAATTCATTTTAAAAAAAATTAAATAGCCTTT-A---TGCTAAGGTAGCATAATCAGTTGT-CCTTTAATTGGGGGAT---GGAATGAA-AG----------AGC---------------------TCTACTTTAAAAATCTATGATTTAATTATA---------AAAA----ATTTTTA--AAC-----TAAAC--TTAGTTG-------------AAAAA--A------CTATC--TATTAG---CTAAAA----GACGAGAAGACCCTGAAAT----------TTCTCC----------------------------------------------TATTAAGGTTGG----------------TTGGG---GCAA------------------------CAAAAACTAAATTTT-----ATCTAGAAA-------TAAATTAAATT---------TATTAACCTTATTCAAAAA--------------------------GAAT--AAA-ATACTTTAGGGATAACAGCTTAATA-CAGTTTGA-TAGTACTTATAGAAGACTG--GGT-TTTTGACCTCGATGTT--GGAT------------T-----------GTAAAA--------TCTTTCCTTTGCC-------------------GCAGAAGGT---TGGTGAA-----A------------GTAAACTGTTCGTTTATT-AAATTTACACT-TGA---------TCTGAGTTAAGAACGGCGTGAGCCAGTTCGGTTTTTATC--TTTAGCT-----ATTAAAAATTTTT-------GATTAGT-ACGA-----------AAGGGAC-----GTCAAGAAAAGAATATCTAAATAATTTATT--AATTTAATTA----AAAT------------------------------------TT-AAAAAG---------------------------------------------------------------------------------------------------------------------------------------------------
>Trimeroptes_luanchuanensis_Z322
-----------------------------------------------------------------------------------------------------------------------------------------------------------------------------------------------------ACCT---TTT-GT---------ATTAGGAATTTT--------------TTATGAAATTTCAAAATCAAA--------------TCCCTAA-------AAAATA-------A------AAATTA--------------------------------AAAATTATGAAAGAAAAAA-----TTAAAA--------------TAGTTTAATAAATT--------TT--------AAAGAAA---A--TA---------------TT---------TC-TT-AC-----------------TTATTTT------TA--TAAA-TG--------------GAAAAATTTATCAAA-------------------ATTTTAATAAA----A----------------------TTAAAATAAAAATTTAA---------------------------------------------------------------TC------AAAAATAA----------T------TAATTAAAATGAATT--AAAA---------------TATATTATAATAAT------------------------------AATAATAATAACAACAACAACAATAAAAA---------------TAAAATAAATGTTAAATAAATTTAAAAAAAAAAATT---------A---------------TA---ATG-AA-AATATTAGTA-------------------------------TAAAAAAAATTCAAAAC----------ATAATAAAAATT--TAATTAATAAATTTAAAAG----TCAATTAAA-------------------------------AATTAATT-----CAACAAAA-----TTTTTT------AG--------AACTGTTTAACAAAAAC-----------ATTGCT--------TTTTATAATCAAATGAAATTA-AAAGTA-----A-----------AATCTGCTAAT-----------T---G----------------------AAAAT----T-------------AAAAAGCCG-------TTTA-A---CGCTAAGGTAGCGTAATCAAAAGT-TCATTAAATGTGAACC---TGTATGAA-AG------ATTTAAT---------------------CTAAAAAAATTTTATT------TTTAATTT-----------------AAGTAAA--AAT-----TAAAA-GAATAATA-------------AAAAA----------------TTTCTTTTCCAACAA----GACGAGAAGACCCTATAAG----------CTTCTT-----------------------------------------AAATAAAAAATAATTAT----------------TTGGG---GAAA---------------------ATTAAAAAAATAAATTAT---------------------TTTAATCAAAA-----------TTAAATTAACTTCAA----------------------------AAAT--AAG-CTACTTTAGGGATAACAGAACAATA-ATAAATTA-AAGATCTTATAAAATTTAT--AGT-TTGTGACCTCGATGTT--GGAT------------T-----------CTTAAT--------CCTATAAATT----------------------GCAGAAAAT---TTATAAG------------------GTAAACTGTTCGTTTTTT-AAAATGAGACT-TGA---------TCTGAGTTCAGATCGGCGTAAGCCAGATCGGATTTTATC--TGTTGGT-----AATAATTTTAGACT------AGATAGT-ACGA-----------AAGGACC-------------CCTAAACTTTTATAATTTATGT--TAGTATATTA----AAGC-----------------------------------ATTGTGTACTCCTCCCTTACTTCCTTTTATAAAACTTTAACATAACATAGTTA--------------------------------------------------------------------------------------------------------
>Trematuridae_sp.
-----AATTTATTAATAAAATTTTTAGATTAGTAATTTTAAGGGGTATTAATATAATGTTAATTAATTTTGTTTATAAATAACTGTGAAGGTAAAATTTTTAGTTGAGAAATAAATTATTAATAAGAAAATAGTG-------------------------------------------------------------TACCT---TTT-GC---------ATTAGGGATAAA--------TAATAAATATTTAATATCAAAATAA-----------------CCCGAA---------------------------GAGTTT-------------------------TGAGCAATTTAGCTAATTTATATGTG-----TTTCAT--------------AACATATAT--TTA-TAGTTTAAT--------AGTAATG---A--AA---------------TT---------TTAATCAC-----------------AAAATTT------TA--TATC-TG--------------GTTATGTAAATTTTATT----ATATATAAATCTAATATAATAATA----A----------------------TTTTATTATAGAATTAG----TTTATTTTTTAA-----------------------------------------------GG------GATAAGCT----------T------TAA--AAAT---TTT--TATAATTTATCAATTGTTTT------TGTTAAGGCTTAGAATTAGCTTGATTTGTAATAAATAATTTTTAAAAATATAATAAGTTGAATAAA---------------TTTATATTTTTATTAATTTAATTAAAA------------------A---------------TAAATATTGTT-TATATTAGTA-----------------------------------TAATTAAAAAAAA----------GATTTTATTATT-----AATTTATATTTAAAGA----GTAAAAATA-AATATAAT----------------------AACTCGGC-----A---AAAA-----TAGTTT------AT--------GAATGTTTATCAAAAAC-----------ATTTCT----TT-----------AAGATTTTTTTT-AAAGTA-----A-----------ATTCTGCTCAA-----------T---G----------------------AGGTT----T-------------TAATTGCCGTGGTAT-TTTG-ACCATGCAAAGGTATTGAAATAAG-----ATCTTAAATAGATGCTAAGAGAATGGA-----------TAAAC----------------------ATAGGCTTTCTTTCT------TTATTTAT-----------------AAAATAA-AACT-----TTATT--TTTTAGT-------------GAAGA----------------ATCTAAAATTTAAAAGTGGGACGAGAAGACCCTATGAA----------TCTTAA-----------------TATATGTATATTTTTATCTTTAAAAATAATATATGAAATTTATAGCCATATATTTTATTGGG---GCAA---------------------------TATGAAAATATTAAAAAACT-------------TTAATTAGAGC---------CATAAATATGATTAAAT----------------------------GAAT--AAG-ATACTCTAGGGATAACAGCGTTATT-ATTATGGA-TAGTTCATATAGATATAAT--AGA-TTGCGACCTCGATGTT--GGAT------TGATACA-------------------------CCCAAAAAAAT---------------------GTAGCCGTT------TTTT-----AGGGG----------AGTTTGTTCAACTTTT-AAAATATCACA-TGA---------TCTGAGTTCAGACCGACGTAAGTCAGGTTGGTTTCTATC----TACTT-----TATTAATTTTTAT-------GTTTAGT-ACGA-----------AAGGATT-------------------------------AATA--TAAATAAAAA----ATTT------------------------------------------------------------------------------------------------------------------------------------------------------------------------------------------------
>Tityus_serrulatus
--------------------------------------------------------------------------------TCTTCCCGAAAAGAAATGAA------------------------------------------------------------------------------------------------------------CT---------ACTAAAAAATTT----------------------------------------------AATTGTCTAT-------TATAAA-------A------GAATTA---------------------------------------TAATTTTAATTG-----TAGAAG--------------TAAAATGCT--TAC-GCATTTCTT--------AATAACT-GGT--TA---------------TC------------TTTAC--------------CTATAAATTT------TA--TAAT-TG----------------------ACTAAAATA----ATTTA--------ATTGAGGATAA----G------------------------CTCTATTAATATTAA----TTAAAAAATCACTAAAC------------------------------------------TA------AAAAGGAA----------T------AAT--ATTA---TCC--CAAA-------CATTAAAAT------TAATACT----------------------------------TAACCTGAAAAGAATATTATTAAGA---------------TAAAAGATTTTTATAAATAACAAAAAACTACAAATG---------A---------------TA---CTG-TT-AAAATAAGTA-------------------------------------GAAATTGAATA----------TAACACACAATT-----ATATATTTACTAAG----------------------------------------------AACTCAT----------CTAA-----TATTTT---------------AAACTGTTTAACAAAAAC-----------ATTTCT----TT-----------TAGAAAAAATTA-AAAGTA-----T-----------ACTCTGCTCAA-----------T---G----------------------CTAAG----T-------------AAATAGCCGCAGTAT-ATTG-ACTGTGCAAAGGTAGCATAATAATTAGT-CCTTTAATTGAGGACT---GGAATGAA-AG------AGTGAAT---------------------TAAAAATATAATATTTATTAATTATTCCTT---------------AAAATTTAC-CTTT-----TAGTA----------------------AAAAG--GCTAAAATAATC-----------TTTATA----GACAAAAAGACCCTATAAA----------TCTTCA------------------------CATTTAATAATTTAAAACCTATCCAAATGTTTTG----------------CTGGG---GCAG------------------------CTAAAAAGTAAACGTTTTTAAATTTTAAT-------TAAATTTATAA---------TACCTAGAACTTCTAAAAATT------------------------AATC--AAG-ATACTTTAGGGATAACAGCATTTTC-TATTTTAA-AAGACCAAATTGATAAATA--GAA-ACGTGACCTCGATGTT--GGAT------TAAAGCT-------------------------CCTTTTTTTT----------------------GCAGAAGGA------AAAA-----AAGGA----------GGTCTGTTCGACCTTT-AAATCTTTCCA-TGA---------TCTGAGTTCAAATCGGCGTAAGCCAGATTGGTTTCTATC--TTGAAGA-----AAAATATAAAGTA-------AACTAGT-ACGA-----------AAGGACC--------------------------------------------TTT----TACT------------------------------------------------------------------------------------------------------------------------------------------------------------------------------------------------
>Tetraspinus_sp._HEN26
------------------------------------------------------------------CTTGAAAAAGAAAAAGATTTCTATCAAAAATAAAAAAAAAATCAAAAAAGA-------------------------------------------------------------------------------AACCT---TTA-GT---------ATTAGGATTAAA--------CAATTAAGCTTAAA--------------------AAGTTAATCCCGAA-------TAAGAA-------A------AAACTA---------------------------------AAAGAAATTTTTAGAATA-----TTAAAA--------------TAGAAAAAA-------TTTTTTTT--------AAAAATA---A--TA---------------TG---------TTAT--AC-----------------TTTCTTC------TA--TACC-TG------------------GAAAAATAAAA-------------------ACAAAGGTAAA----G----------------------CCTTTAAATAAACTTAA----GATATCCTTTTAAG---------------------------------------------AT------ACAAATAA----------T------AAA--AATG---AAT--TAAA---------------T------CATTAAC-----------------------------------ATTTTATGAGAAAAATAAAAGTTA--------------------AAATTTTATTTTAAATTAAAAAAGAA------------------------------TA---ATG-TT-AAAATTAGTA---------------------------------------AAAAAAAAG----------AAAGTAAGAATT----------TAAAATAATTA----AAATATTTT-ACTAATCTAAGAG-----------------AACTCGGC-----TAAAAGGA---------TT------GA--------GAATGTTTAACAAAAAC-----------ATTTCC----TC---------------TTTTAAAA-GAGGTA-----A-----------TTTCTGCTATT-----------T---G-------------------ACTAATGT----T-------------AAAAAGCCG-------TTCA-A---CGCTAAGGTAGCGTAATCAAAAGC-TTATTAATTGTAAGCC---TGTATGAA-AG------AAAAAAC---------------------TTAATTCTATTTTTCT------------------------TAGATTAAGATTGA--ATT-----TAAAA--GAGTTTA-------------AAAAA--------------TGACTCTCCTCTAATTA----GACGAGAAGACCCTAAAAA----------CTTTTT--------------------------------------------CTAAAAAAAATTTT----------------TTGGG---GAAA--------------------------ATAAAGATATAATTTC------------------TTTCTTTTAAA---------GAATAAAAAAACTAAA-----------------------------AAAT--AAG-TTACTTTAGGGATAACAGAGCAATT-TTTAGTTA-AAGATCAGATTTAACTAGA--AAA-TTGTGACCTCGATGTT--GGAT------------T-----------CTTGAA--------TCTTTCTGCT----------------------GCAGAAGGT------AAGG-----AAGAA---------TAGACTGTTCGTTTTTT-GAATCAAGACT-TGA---------TCTGAGTTCAGATCGGCGAAAGCCAGATCGGATTTTCTC--TATTAGA-----AAATGACTAATA--------AAATAGT-ACGA-----------AAGGATC-------------ATTTATTATTAATTTTTCTTTA--TATTAAACTA----AACC------------------------------------AT-TAGGATATTCCCCCCCTTCCTAAAAGAATGATA------------------------------------------------------------------------------------------------------------------------
>Tetranychus_urticae
---------------------------------------------------------------AATTAATTATAAATTTTTGGTTTTTTAAATAATTTAATATTTTAAATAAATAATTTTTTTTTTAACTTTA---------------------------------------------------------------TACCT---TTT-GT---------ATAAGGAAAAAT--------TTATTAATAAGTAA-----AATTATTA--------ATATCTTCTCGAAAATTATTAAAATA-------A------AAATTT------------------------------------------GATAAAATA-----TAGAAA------------------TAAAAATTTTTATTTATGTTATATA---AATGAAA-TAA--TA---------------TA---------------AC------------------------------TAGTTATT-TA--------------AAACAAAAATTTA---------------------GAAAAGCTAAA-----------------------------------AAAATTTAA--CTTTTAAAAAAACATTTT-------------------------------------------AA------AAGAAAAT----------T------CAAATTATTCTCTTT-TTATA----------------------AAATAAA----------------------------------ATTTATTTATTTAAGTTTAAAATAA---------------AAATAATAAATTTATTTTTTATAAA-----------------------------------------ATA-AT-TTTATTAGTA--------------------------------------GAAAAAAAAA----------TGAAAAAAAATT-------------ATTTAAAA----TATAAAATT-ATATTAATAAAAA-----------------AATAATAT-----TTTTTTAAATTAAATTTTT----------------TAATTTTTAACAAAATATCATCAATAAAATTTTA----TT---------------------------GTA-----A-----------ATTCTGCTCAA-----------T---G------------------------AAATTTGT-------------AAATAGCCG-------ATTA-AT--CGCTAAGGTAGCATAATCACTTGT-TTCTTAATTAGGAACT---TGAATGAA-GGGATAAAAAAAAAC---------------------TTTAATAAAATATTCT--------ATTTTA-----------------ATATCAAAATTTTATTATTAAT----------------------GAAAA-------------TATTAATATATTTTTTTA----GACGGAAAGACCCTAAGAA---------TCTTTCT-------------------------------------------TTAACAAAAAGTTTT----------------TTGGG---AGAA----------------------------AAATTAATTTTAATGTTTTAACATT-------TTATTGTAAAG-----AACTTTTTTTAAAGATTAAG-----------------------------TAAA--AAG-ATACTCTAGGGTTAACAGGATAAAA-ATTAATTA-AAGAACAAATTTATTAATA----TATTATTACCTCGATGTT--GGTT------------T-----------TATAAA--------ACTAAAAATT----------------------GCAATAAAT--TTTTTTAG------------------TTAGTCTGTTCGACTATA-AAAATATAACT-TGA---------ACTGAGTTCAAATCGGTGAAAACCAGATTGGATCTTATC--TAAAAA------AAATTATTTTAA--------GAATAGT-ACGA-----------AAGGAAA------------------------------------------ATCTT----AAAT------------------------------------AT----------------------------------------------------------------------------------------------------------------------------------------------------------
>Tetra_suspensae_SD22
---------------------------------------------------ACTCTTGTTTCAAGACAAGTCGTAACAAAGTAGTTTAATCGGAAGCTTAAGCTTGAAGTGAAAGATACTGATAATTAACTGAATTCTATAACTATCAAGAA--------------------------------------------AACCT---TTA-GT---------ATTAGGAGATTT--------TGATTTGTATAAAA-----TAAAGAGA---------------TTCGAA-------AGAAAG-------A------AAATTA------------------------------------AAAGATTGAAAGATA-----TATAGA-----------AATGAAAAAAAAATTTT--------TT--------AAGAGCA---A--TA---------------TA---------CT-CT-AC-----------------TCTTTCT------TA--AATC-TA------------------AAAACTTAAAA-------------------TAGAAAGTAAA----A----------------------CTTTGAAAGAATTTTTT--TTAAATAAGGTCGGAGA--------------------------------------------GT------AAAAAAAA----------T------AAA--AGAG---GAA--TAAA-----------ATTCT------TAATAAA--------------------------------------TATGCCCAGGAAGAGAAAAAG---------------AAATTAATTTTTAACAAAAATTCAAA-----------------------------------TA---ATG-AA-ACTATTAGTA-------------------------------------AATTAAAAAAT----------AAGACGAAAATATTAAAATTATTTTAAAAGTAA----TAGACTAAA-GCTTAAT-----------------------AACTTTA------C---AAGA-----TTTTTT------TG--------GACTGTTTACCAAAAAC-----------ATTGTC----TT---------------AAAAATTT-AAGATA-----A-----------TTTCTGCCTAT-----------T---G---------------------AAGATT----T-------------AAGAGGCCG-------TTTT-A---CGCTAAGGTAGCGTAATCAAAAGT-CTACTAATTATAGACC---GGTATGAA-AG------AATTTAC---------------------CAAAAAACATTTTTTT-------AGCTTTA-----------------TTTTTGA--ACT-----TAAAA--AATATTA-------------AAAAA--------------TAAATTTAATCCTGTTA----GACGAGAAGACCCTAAAAG----------CTTTTT----------------------------------------------AACATTAATTTC----------------TTGGG---GAAA-----------------------------GTTAAATTAATGACC----------------TGAATATGAAC---------TAACGAAAAAACTACAA----------------------------AAAT--AAG-CTACCTTAGGGATAACAGAATAATT-TGCGATTA-AAGACCATATTAAATTGTG--AGA-TTATGACCTCGATGTT--GGAT------------T-----------CTTGGA--------TTCCGCAGCC----------------------GCAGGCGGC------------TGCGGGGA--------TTAAACTGTTCGTTTTT--ACATCAAGACT-TGA---------TCTGAGTTCAGATCGGCGTAAGCCAGATCGGATTTTATC--TACAGTT-----ATAGATTACCCT--------AGTTAGT-ACGA-----------AAGGACC--------------------------CCTGGGGTT--TTAAGTTTTA--------------------------------------------------------------------------------------------------------------------------------------------------------------------------------------------------------
>Tetra_sp.nov._Z400
----------------------------------------------------------------------------AAAAAACCTCATTAAAAATATGAAAACTTACCACATAAAATTATC---------------------------------------------------------------------------TACCT---TTT-GT---------ATCAGGATTATC--------CAAACTAAAAGGAA---------------------CTGTGTACCCAAA-------AAAGTT-------A------AAATTA--------------------------------AGCTGTAGTTCAAAAATTG-----TAAAAA--------------TAGAAAAAC--------TTAGCTT--------AAGGGGG---A--TA---------------TC---------CC-TT-AC----------------------------------TAAC-TT-----------TAGGCTGGAAAAATAAAGTTA----------------AAACTAGAAGAGCTAG------------------------TATTTATGAACTAAA--AGACTGAAGACT-------------------------------------------------TA------AAAATAAT----------T------ATA--AAGA---TTT-ATATT----------------------TTATAAG---------------------------------------------AAAAATTAACTATA---------------AAACTTCTGTTTATTATTCCAATAGAATTTTA-----------------------------TA---ATG-GA-AAAATGAGTA--------------------------------------AAATAAATAA----------TAAGAAGAGATT----------TAAAATAACAA----TGTATTAAG-ACCTGAAGAAGTT-----------------AATTCAGC-----C------G-----------------TTTACTCAGGGAATGTTTACCAAAAAC-----------ATTGCT----CT---------------AAGAAATT-AAAGTA-----T-----------TACCTGCCCAT-----------T---G----------------------CATAG----T-------------AAAAGGCCG-------TTTA-A---CGCTAAGGTAGCGTAATCAAAAGT-CTGCTAATTACAGACC---AGTATGAA-AG------GTAAAAC---------------------ACTGAGGAGCTATGCT------------------------CAATCGGAAAATGA--AAT-----TAAAA--AAAGTTA-------------AGAAA---------------CCTTTCCAACCCTCAA----GACGAGAAGACCCTAAAAG----------CTGTTC----------------------------------------------TAATAAGGTTGT----------------TTGGG---GAAA--------------------------------ACTTTTAGAGTAATC-------------TTAAAAATTAA---------AAATAAAATAACAAAAA----------------------------TAAT--AAG-CTACTTTAGGGATAACAGGCCAATA-TACCAAAA-AAGAACAAATAAAATGGTA--AGA-TTGGGACCTCGATGTT--GGAT------TAAAGCC-------------------------TCCCCTCCCT----------------------GCAGGAGGG------GAGG-----GGGAT----------AAACTGTTCGTTTTTT-AAATCTTTACT-TGA---------TCTGAGTTCAGATCGGCGTAAGCCAGATCGGATTTAACC--TGAGGGT-----AATTCCCTTACC--------AGTCAGT-ACGA-----------AAGGAAA-------------CCTGGTCATTTATGGTTAACAA--TTATAGTTTA----AACC------------------------------------AT-TAGTATACTCCCCCCCTCCAAGTA---------------------------------------------------------------------------------------------------------------------------------
>Tetra_sp.nov._Z284
-----------------------------------------------------------------------TAAAATAATAAATATAATTATTAAATTAAAATAATT-----------------------------------------------------------------------------------------AACCT---TTA-GT---------ATTAGGGTACCT--------CAATAAATCGTAAA--------------------ATCTATGCCCCGTA-------AAAGAA-------A------AAACTA------------------------AAATAAATAAGTTTATACTTAAAAATA-----AATAAA-----------------------------ATTTATTTT--------AAAAATA---A--TA---------------TG---------TT-TT-AC-----------------TTTCTTT------TA--AAGC-TG------------------GTCAAATAAAT-------------------TCAAAAGGAGA---------------------------TCTTATTTTAGCTTAAG--CTAGAAATTAAA-------------------------------------------------AT------ATAAAAAA----------T------AAA--AATA---ATT--TAAC---------------T------TAATAAT----------------------------------------AATAAAAACTTTAAAAAAA---------------GCAAATATTTATTCACTTTTATCTAAAAA--------------------------------TA---ATG-TG-GTAATTAGTA-------------------------------------GATAAAAACAA----------TATTTCAAAATT----------TATAACAAAAATTAAAATAAAACT-AACTTAAGAG--------------------AATTCGG------TTTACAAA--------TAT------AA--------GAATGTTTAACAAAAAC-----------ATTTCT----TC---------------TATTATTA-GAAGTA-----A-----------TTTCTGCTCAT-----------T---G---------------------AAAAAT----T-------------AAATAGCCG-------TTTG-A---CGCTAAGGTAGCGTAATCAAAAGT-TTATTAATTGTAAACC---TGCATGAA-TG------AAAAAAC---------------------TTATATTTTATTTACT------------------------TAAGTTAAAAATGA--AAT-----TAAAA--GAGATTA-------------AAAAA--------------TATCTCTTTCTCTGCTA----GACGAGAAGACCCTAAAAA----------CTTTTT--------------------------------------------ATAAATTTAATTTT----------------TTGGG---GAAA-------------------------------ATATTAAATGTTAATC-------------TTTTATAAAAA---------TAATAAAAAAACTTCA-----------------------------AAAT--AAG-TTACTTTAGGGATAACAGAGCAATA-ATTAACAA-AAGAACTAATTTAATTAAG--ATT-TTGCGACCTCGATGTT--GGAT------------T-----------CTTGAA--------ACTAGGAATT----------------------GCAGAAGAC------TCCA-----AAGAA---------TAGACTGTTCGTTTTTT-AAATCAAGACT-TGA---------TCTGAGTTCAGATCGGCGAAAGCCAGATCGGATTTTCTC--TGCAGAT-----ATATTTTTGATA--------AATTAGT-ACGA-----------AAGGATT-------------ATTTATTATTTAATTTATCTTG--GTTACAACTA----AACC------------------------------------AT-TAGTATATTCCCCCCTCTCTCTTAGGCTAA---------------------------------------------------------------------------------------------------------------------------
>Tetra_sp.nov._CA43
------------------------------------------------CCGGAAGGTGGGTCTTGAGAATCAAAAAAGTGAAGATCAGGGAGAAAATAATCTAATTTAGA--------------------------------------------------------------------------------------AACCT---TTG-GT---------ATTAGGGGTCTT--------CGAATTTGATAAAA---------------------GTTGTTCCCCGAA-------TGGTTA-------A------AAACTG---------------------------------AAATTGGCTATAAAAACA-----TGAAAA--------------TATGATAAG-------CTAGATTC--------AATGGGA---A--TA---------------TC------CCTTACTTGAC------------------------------CATATATC-TG------------------GAGAAATAAAA-------------------AAAGAAGTAAA----G----------------------CTTTCACTTAAGCTCAA--AGACTCAAATAAGAC------------------------------------------------------AGTAATTT----------T------AAA--AGGG---GGT-TAAAC----------------------CGATAAC-----------------------------------AAGACGTGTTCAAACTTAGAAGCT---------------GAGAAATAATTTTTCTGCAGGAGAAAT----------------------------------TA---ATG-AG-GATATGAGTA-------------------------------------AAAAAAAAAGT----------AGAATCAATGGT----------TTTTATGAAAT----AAAAATTAA-------------------------------ACCTTCTC-----TATATAAATCGACTACATT----------CCCAAGGACTGTTTAACAAAAAC-----------ATAGCT----CC----------------TGAATTCAAGAGTA-----A-----------ATTCTGCCAGT-----------T---G---------------------GAAACC----T-------------AAAAGGCCG-------TTCT-A---CGCTAAGGTAGCGTAATCAAAAGT-TCATTAATTGTGAACC---AGCATGAA-GG------AAAATTC---------------------CTTGGGAAGTTCTCAT------------------------AGCAGAGGTAATGA--ATT-----TAAAG--AAGAGTA-------------AAAAA---------------GTATTCGAACGTGCTA----GACGAGAAGACCCTAAAAG----------CTTTTT-------------------------------------------CTTAAGAAGAATTTT----------------TTGGG---GAAA-------------------------------ATAGTTAAATAATCTT-------------AAATCCTAAAT---------GAATAAAAGAACTAAA-----------------------------AAAT--AAG-CTACTTTAGGGATAACAGAACAATT-CGTAATTA-AAGACCACATTGAAATACG--AGT-TTGTGACCTCGATGTT--GGAT------------T-----------CCCGAG--------TCTTTTATCC----------------------GCAGAAGGG------TAAG-----AAGAA---------TAGACTGTTCGTTTTTT-AAATCGGGACT-TGA---------TCTGAGTTCAGATCGGCGTAAGCCAGATCGGATTTTCTC--TGCACGA-----AAAGGGAAAGGA--------GGTTAGT-ACGA-----------AAGGATC-------------TTCTCCAATTTATTTTTATACG--ATTCAAACTA----AAGG------------------------------------ATATAAGTACTCCCCCCCTCCTGAATG---------------------------------------------------------------------------------------------------------------------------------
>Tetra_qingyuanensis_Z333
------------------------------------------------------------------------TGAATAAGAAAAACATAAAAATATT---------------------------------------------------------------------------------------------------AACCT---TTT-GT---------ATCAGGTATTTA--------CAAAAAGAAAGAGA--------------------AACTTACCCCCGAG-------AAGGAA-------A------AAACTA---------------------------------GATTTAAGATGGGAATGA-----TAAAAA--------------TAAAAAAAT-------TTGAATCT--------AAAGGAA---A--GA---------------TT---------CC-TT-AC-----------------TTTCTTT----------GAGC-TG------------------GAACAATAAAAAAACTCTAGTCACCCT---AGAAAAGAAAA----G-----------------------------------TAAA----AATAAAAAGGAAAA---------------------------------------------TA------AAAAAAAT----------T------AGA--AAAG---TTT-ATCCT----------------------TTATAAT-------------------------------TCAATGAAGGAAAAAGAAACTAAATTTA-----------------------TTGCTCAACTAGAACAAAA----------------------------------AAAATATA----AATATGAGTA--------------------------------------------AAAA----------TAAGATAAAATC-----TGTATAAAATTAACAA----AAAAAAATT-TTTTTACTTTATCT----------------AACTTGGC---------AAAA-----AAGTTT------AT--------GAATGTTTAACAAAAAC-----------ATTTCT----CT---------------TGGAAAGA-AGAGTA-----A-----------ACCCTGCCCAC-----------T---G----------------------AGTAT----T-------------TAAGGGCCG-------TTTT-A---CGCTAAGGTAGCGTAATCAAAAGC-CTATTAATTGTAGGCC---AGTATGAA-AG------GGTAAAC---------------------ATAAAAGAGCTGTCCC-------------------------------AATTTAATTGTTGAAATTAAAA--AAAGGTA-------------AGAAA---------------ACTTTTAAACCTCTAA----GACGAGAAGACCCTAAAAG----------CTAACT----------------------------------------------TGTGAAAGTTAT----------------TTGGG---GAAA--------------------------------ATAATTATATAACTC-------------TTAAATTAAAA---------TCATAAAATAACAAAAA----------------------------TAAT--AAG-CTACTTTAGGGATAACAGGTTAATC-TACCTAAA-TAGGCCACATATATTGGTG--GGT-TTGAGACCTCGATGTT--GGAT------TAAAGCC-------------------------TCCCCTCCCT----------------------GCAGGAGGG------GAGG-----AGGAT----------AAACTGTTCGTTTTTT-AAATCTTTACT-TGA---------TCTGAGTTCAGATCGGCGAGAGCCAGATCGGATTTTATC--TAGAGGA-----AAAAATTTTATT--------TAATAGT-ACGA-----------AAGGAAC-------------TTGAATATTTTACATTTTGTTT--GAAAAAATTA----AAGC------------------------------------AT-TAGTATATTCCCCCCCTGTTATAATGAAGAGACCT----------------------------------------------------------------------------------------------------------------------
>Tetra_pyriana_HLJ98
-----------------------------------------------------------------------GAAAGAAAAAAATTTTCAAATGAAACTAAATAGGA------------------------------------------------------------------------------------------AACCT---TTA-GT---------ATTAGGGGGGCT--------CAAAAAAAAATTTA--------------------AAAAGAAATCCGAA-------AAAGAA-------A------AAATTA--------------------------GTCTGTTCTTAATAAAATAAAAGTA-----AGAAAA--------------GAAAGAGCT-----------------------AAAGATT---A--TA---------------TG---------TCAT---------------------ACTTTCT------TATATAAC-TG------------------AAAAATTAATAA------------------AAGAAGGAAAA---------------------------CTTCTGGGAAGTCTAAG--GTGGGGGAGTTA-------------------------------------------------AT------AAAAAAGA----------T------AAT--AAAG---GGT-TAAAC----------------------TTCTAAT------------------------------------AAAAATTGAAAAAGTTAAAAAGA----------------CTAGATTTTTTTTATTCCAATAAAGGCA--------------------------------TA---ATG-AT-CTCATTAGTA-------------------------------------AATTTAACCGT----------TTATAAAAAAGT----------AACATTAACTA----ATTAAAAAAATCTAAATAAAAAG-----------------AATTATGA---------AAAA-----TTTCTT------AA--------GAATGTTTATCAAAAAC-----------ATTTCC----CT---------------TCATTTTA-AGGGTA-----A-----------CCTCTGCCAAT-----------T---G----------------------ACAAT----T-------------AAAAGGCCG-------TTTT-A---CGCTAAGGTAGCGTAATCAAAAGT-TTATTAATTGTAAACC---AGAATGAA-AG------AGTGAGC---------------------TAGGGAAAACTTTCTT------------------------TGATTTAAATTTGA--ACT-----TAATA--GAGTTTA-------------AAAAA--------------TTACTCTCGCCCTGCTA----GACGAGAAGACCCTAAAAG----------CTTTTT----------------------------------------------ATCTTTAATTTT----------------TTGGG---GAAA-----------------------------ATAAGGTTAACTATC----------------TAACTCTTTTA---------TTATATAAGAACTTAA-----------------------------AAAT--AAG-CTACCTTAGGGATAACAGAACAATT-TTTGAAAG-AAGAACTTATTAAATCAAA--AGA-TTGTGACCTCGATGTT--GGAT------------T-----------CCTGAC--------TCTAAAAGCC----------------------GCAGGAGGC------TAAA-----AAGAA---------TAGACTGTTCGTTTTTT-CATCCAGGACT-TGA---------TCTGAGTTCAGATCGGCGTAAGCCAGATCGGATTTTCTC--TGCAGGT-----AAATTCAAGCTT--------GGGTAGT-ACGA-----------AAGGACC-------------CCCAAGTATTTAATTATAAACA--ATTTCAATTA----AACC------------------------------------ATTGTGTGTTCCCCCCCCCCCCCGGAGAATGATTATAA----------------------------------------------------------------------------------------------------------------------
>Tetra_lycopersici_FQ
------------------------------------------------------------------------------------------ATCCGATCTGGCTCTCGCC---------------------------------------------------------------------------------------GATCTGAACTC-AA---------ATCAAG--------------TCCCAAACAAGGAC-----GAACAGTCCTTTCACCCACCCCTGCTGCAGGGTAGCGATTTG-------G------GAATTC--------------------------------------AACATCGAGGTCG-----CAAAAG--------------GAAGCTTAT--ATA-AGGT---CT--------AAAAACT-TCA--AT---------------TG---------CT-CT-GT------------------------------TA--TCCC-TT---------------------AGGTAG-----------------------------------------------------------CTTATTATTTGTGTTAT----TATTTTTTTAATTC---------------------------------------------TC------AAAA--------------T------TTA--AGTG---AGT-GTATTCCCCAAACAATACCTT------TGGTAAT------------------------------AGCTCTGAGGGTCTTCTCGTCTTAGGGTA---------------AAGTCTGTAATTTTTTTAGACT--------------------------------------------TTG-AT-TTCATTATTT------------------------------------GGCTTATCAAGG----------TATTTTAGGTTT-----CCCCTTTCATTCTGGC----CCGCAATCA-ACGGGCATAT--------------------GATTACG------C------------TACCTT------AGCGACTAGCGGCCGTTTAGTGTGACCCACCGGGCAGGGTTTGC----TC------------------------GAAATAACACGA-----------GCGTTGTTTTT---------------G--------------------------T----T-------------AAACAGTCC-------GTAG-TTGTTGCCGAGTTAAATAAACCAAGAAT-------ATTTTATTCC-------TTAATGG------AAAAAAT---------------------GTTTTTCTTTCTTTTT------TAGTCACACTTTCATTATTTTTTTTTGGTTTA-AATT-----TTATT----------------------AAGGA--TG------------TTTTTTAGATTAAAGTTCTAATGGAATGACCCTTTCTAATTGTTTTTATTTCAC-------------------------------------CCTAATGACTTGATCCATTTA----------------TTGAG---ACAC------------------------------------------------------------TCTCTCAATAT---------TGATATAAAAC--------------------------------------------CAACTATAGAGATTGGTGTGGGATA-TTCCCTCT-TATCTGAAGTTAATTTTTA--TTT-TTACAATTTTGTTTCTCCGGAT--------AAACT-------------------------TCTATCTCTTCGGGTAAACTTTTCGCCCTTATTTGAAAGTTCCTAATACCA-----AAGGT--------TTTTTTTGTTCGGTTTTA-CTTCTATAACT-TGATTCTTATTTTTTTATTTATAACAAGTCCAATTTCCATTAGACTTACTT--TGTTACG-----ACTTATCTTGTGTGAC----CAAGAGTGACGGGCGATATGTGCATGGAAT--------------ATTGCCTATTATATATAGTTT--TTCAGACTTG----TAGT------------------------------------TT-TAT------------------------------------------------------------------------------------------------------------------------------------------------------
>Tetra_lucidi_HEN8
-------------------------------------------------AACGGAAGTTGAAGTTTGATTTTAAATTTGAGGTTTTCTAAAAGAACTTTAAAGAAATAAAACTCC---------------------------------------------------------------------------------AACCT---TGG-GT---------ATTAGGATATTT--------TGAGACAACTTAAA---------------------GCATAGCCCCGAA-------TAAGAA-------A------AAATTA--------------------------------AAATAGGGGGCTGAATGTG-----TAAATA-----------------------AAATCACCTTCTTTT--------AAGGGTA---A--TA---------------TG---------CC----AT-----------------ACTTTCT------TACATAAC-TG------------------GAAATTTAAAT-------------------TAAAAAGTAGA---------------------------TCTTTTTTCTTTCTTAA--TGTTACAAACAAA------------------------------------------------AT------ATAAAATA----------T------AAA--AAGA---GGT--TAAA---------------C------TTTTAAT-----------------------------------------AAAACTACTTTATCTGTA-------------AGAAGAAAAATTTTTAACAAAAATCTAAA----------------------------------TA---ATG-AA-ATTATTAGTA------------------------------------AATAAAATTTAA----------TTCAATAATGTT----------GATTGTACGAA----CGTTTAAAA-ACTAAGAATAAAG-----------------AACTTTGC---------AAAA-----TACTAT------GG--------GGCTGTTTATCAAAAAC-----------ATAACC----TC-----------------TAAATAAGAGGCA-----A-----------TATCTGCCAAT-----------T---G---------------------TAATTT----T-------------AAAAGGCCG-------TTTC-A---CGCTAAGGTAGCGTAATCAAAAGT-TTATTAATTGTAAACC---AGCATGAA-GG------ATCCCAC---------------------CCTAAGTCTCTTTTTT------------------------TAATTTAAAATTGA--ATT-----TAAAG--AAAAATA-------------AAAAA--------------TATTTTCTATGAAAGAA----GACGAGAAGACCCTAAAAG----------CTAATT----------------------------------------------GAAAACAATTTT----------------TTGGG---GAAA--------------------------ATAAAATTTTTGATCTAA----------------TTAATTTAGTA------------TAAAAAAACTAAA-----------------------------AAAT--AAG-CTACTTTAGGGATAACAGAACAATT-TTTTCAAA-AAGAACATATTAAATCAAA--AGA-TTGTGACCTCGATGTT--GGAT------TTCCGTT-------------------------TCTCTCAGCC----------------------GCAGCCGGC------TGAG-----GTGAA---------TAGACTGTTCGTTTTTT-AAATCGGAACT-TGA---------TCTGAGTTCAGATCGGCGAAAGCCAGATCGGATTTTCTC--TCTTTCT-----ATAAAATCTTCT--------GAATAGT-ACGA-----------AAGGACA-------------GGCAGATATTTAAATTTATTAA--GTTTAAATTA----AACC------------------------------------AT-AATGACATTCCCCCCTCCCCTGGA---------------------------------------------------------------------------------------------------------------------------------
>Tetra_louguantais_AH43
-----------------------------------------------------------------------AATAGGAAGAAAAAGAAGAGAAAAATTGAATTTT-------------------------------------------------------------------------------------------AACCT---TTG-GT---------ATCAGGACTTTT--------CGAATTCCTAAAAA---------------------GGAGATTCCCTAAAGTTAGAAAACTA--------------AAACTT-------------------------TTAGATAAAAAAAAATAGAAATAAAA-----TTAAAA--------------------------------AGTTTT--------AATAAAA---A--TA--------------------------TTTTTTAC-----------------------TCTAACTTA--TATA-TG------------------GAACCATAGAATC-----------------TAGAAGGGAGAACC------------------------TTACCATGTGGCCTTAT--AAAATGTGCCTAGATT-----------------------------------------------------AAAAAAAT-----------------AAA--AAAG---ATT--AAAA----------------------TTATAAA-----------------------------------CTAGATAGTTCAAATTTATACAGG-------------CTGAAGAAGATTTCCAGAATAAAAATA------------------------------------TA---ATG-AA-AAGATTAGTA--------------------------------------AAACAAGTGT----------TCTAAACAAATT--------------TTAAGTAGTTGAAGAGGAAT-ATTCTAATGTAAT-----------------AAATCGAC--------------------TTTCCTGTATAG--------GAATGTTTACCAAAAAC-----------ATTTCT----CT---------------CAGTGTTG-AGAGTA-----A-----------ATTCTGCTAAT-----------T---G---------------------GGTTAGTCCCT-------------AAAAAGCCG-------TTTTGA---CGCTAAGGTAGCGTAATCAAAAGT-CTGTTAATTGCAGACC---AGTATGAA-AG------AATAAAC----------------------CTATCCAGATTTTCT-----------------------AAATTAGATATATGA--ATT-----TAAAA--GAAGAAA-------------AAAAA--------------TTCTTCTAATATTGTTA----GACGAGAAGACCCTAAAAG----------CTTTTT----------------------------------------------AAAACTAATTAT----------------TTGGG---GAAA-------------------------------ATTTCAAGTAATAATC-------------TTTGGAGAAAT---------ATATGAAAAAACATTCA----------------------------AAAT--AAG-CTACTTTAGGGATAACAGAGCTATA-AACATTAA-AAGACCTTATAAAAATGGG--AGT-TTGCGACCTCGATGTT--GGAT------------T-----------CTTAAA--------TCTAGTTTTC----------------------GCAAGAGAA------TAAA-----AAGAT---------TAGACTGTTCGTCTTTT-AAATTAAGACT-TGA---------TCTGAGTTCAGATCGGCGCAAGCCAGATCGGATTTTCTC--TACAATT-----ATTTTTCTTCTA--------GATTAGT-ACGA-----------AAGGATC-------------ATCTTGTTTTTAATTTTTAAAG--GGAAAAACTA----AACC------------------------------------ATTAGACGTTCCCCCCCCCCCCGCGAAGA-------------------------------------------------------------------------------------------------------------------------------
>Tetra_cuihuae_QH6
-----------------------------------------------------------------------------------AATAGAACAAAGATTCCCTCAGTTAA---------------------------------------------------------------------------------------AACCT---TTT-GT---------ATTAGGAGGTTT-------CTAACTTGTGTGAAA---------------------TAACGAACTCTAA-------CTTTCA-------A------AAACTA------------------------AACTTTTTAAATGGCTCATCAAAATAA-----ATCCAA------------------------------AAGAGTTT--------AAAAGGA---A--TA--------------------------TCCTATAC-------------TTGAAGTTGTT------TA-------TA------------------GAAGAATAAAATC-----------------ATGAAGGAAAG---------------------------CTTTCAATGGCCCATCTTCCTAACTTTAAT----------------------------------------------------------AGAAAACT----------T------GAA--AATG---AAT--TAAA---------------T------TGATAAT-----------------------------------------AGAGTTTCTTTAGAGACA---------------GGTCCTATCTTTAATTCGAGCGAAAGACAAA------------------------------TA---ATG-AA-ACCATAAGTA----------------------------------------AGTCTGAT----------TATATAAGTATC-----TTTTTCTTTTTTCAAC----TATAGAAAAAACCCCAACTATAG-----------------AAATTAACTTAAACTCTAAGA----------------------------AGTGTTTAACAAAAAC-----------ATTTCC----CC----------------CCAGGCAGGGGGTA-----A-----------TCTCTGCCATT-----------T---G---------------------AAAAAT----T-------------AAAAGGCCG-------TTAA-A---CGCTAAGGTAGCGTAATCAAAAGT-TTATTAATTGTGAACC---TGCATGAA-AG------AGTGAAT---------------------CTTAGAGTATTTTCAT------------------------AAGAGGGTTCTTGA--ATT-----TAAAC--GATATTA-------------AAAAA--------------TAGATCGAATAGCGACA----GACGAGAAGACCCTAAAAG----------CTTTTT----------------------------------------------CGCTAGAATTAT----------------TTGGG---GAAA--------------------------------ATTTTTACAACAATC-------------TTAACAAAACT---------TGAAGGAATAACATAA-----------------------------AAAT--AAG-CTACTTTAGGGATAACAGAACAATT-TATTTTCA-AAGTTCGAATAAAAAAAGA--AGA-TTGTGACCTCGATGTT--GGAT------------T-----------CTCGAT--------TCTGGGAGGCT---------------------GCAGTAAGC-----------CCTTAAGAT---------TAGACTGTTCGTTTTTT-AAACCGAGACT-TGA---------TCTGAGTTCAGATCGGCGAAAGCCAGATCGGATTTTCTC--TTCGCTC-----AAATATTCATTG--------GGAGAGT-ACGA-----------AAGGAAC-------------ACCCAAACTTTATATTTAGTTA--AGTGTTACTA----AACC------------------------------------ATTAAGCTTTCCCCCCCCCTCTTGAATGATTGATGTATTTTATTTTA-------------------------------------------------------------------------------------------------------------
>Tegonotus_celtis_YN448
--------------------------------------------------------------------ATCGGAAGATTAATCTTGAGAAATAAGATTAAAAATTAAAAAAATAAAATTAGACTATAAAAATT---------------------------------------------------------------AACCT---TTA-GT---------ATTAGGATTATT--------TTAAATCTATTAAA--------------------AAATTTTACTCGGA-------AGGAAA-------A------AAACTA-------------------------AATTTTAATACCATCTAATAAAAATA-----TAAAAT--------------TAAAAT----------------TT--------AATGTAG---A--TA---------------TT---------TC-TT-AC-----------------TTTTTCT------TA--AATC-TA--------------GACCAATAAATAA---------------------AGGAAAGAAAA----A----------------------TTCCAAAGAAACTTAAA--AATTTACATATA-------------------------------------------------AT------AAAATGAA----------T------TAA--AAAG---AGT--TAAA------------TTTT------TAATAAC---------------------------------ACTAAAAAAGAAAAAGTTAAAACTTA---------------ATCTGGAAACTACTTATAGA----------------------------------------------ATG-AA-TAAACTAGTA---------------------------------------AAAATAATA----------TCAATAAAATTTTCATATTTTCTAAATTTTCAA--------------ACTCTTTTAAAAA-----------------AATTTCGC-----AATACAAA---------CT------AG--------AACTGTTTAACAAAAAC-----------ATTGCT----TT---------------TATAATTT-TAAGTA-----T-----------TTTCTGCCAAT-----------T---G----------------------AAAAT----T-------------GAAAGGCCG-------TTTTCA---CGCTAAGGTAGCGTAATCAAAAGT-TTACTCATTGTAAACC---AGCATGAA-AG------AATAAAT---------------------TTAGTTTAACTTTTTT-------------------------TAAAAGAAATAGA--AAC-----TAAAA--ATGAATA-------------AAAAA------------ATAATTTTAT---CTGTAA----GACGAGAAGACCCTAGAAG----------CTTTTT----------------------------------------------GTAAACAATTTT----------------TTGGG---GAAA----------------------------------ATTATTAAAAATTC------------TTAATTAAAAA---------TATTAAAGAAACTAAA-----------------------------AAAT--AAG-CTACTTTAGGGATAACAGGACAATA-AAAATTAA-GAGATCGAATTTAAATTTT--AGA-TTGTTACCTCGATGTT--GGAT------------T-----------TCCGAA--------TCGATTTCCT----------------------GCAAGAGGG------AGAA-----ACGAA---------TAGACTGTTCGTCTTTT-AAATCGGAACT-TGA---------TCTGAGTTCAGATCGGCGAAAGCCAGATCGGATTTTATC--TACAGCT-ACAAAAAAAAATTCA---------GGTCAGT-ACGA-----------AAGGATA-------------ATCAGATTGCTACATTAGGGTG--AATTAAACTA----AACC------------------------------------AT-AGGTATACTCCCCCCTCCCTACA----------------------------------------------------------------------------------------------------------------------------------
>Tegolophus_ulmi_CQ4
------------------------------------------------------------------------------------ATTTCTTCTTAATCAA------------------------------------------------------------------------------------------------AACCT---TTT-GT---------ATTAGGATTAGC--------TGAAATCTGGTAAA--------------------ATAAGATTCTCGAA-------AAGAAA-------A------AAATTA-------------------------AAATCTAAAACAAAAAAATAAAAATA-----GAAAAA-----------------------------TTAGATTTT--------AAGGTAA---A--TA---------------TT---------TC-TT-AC-----------------TTTCCTT------TA--AAAC-TA------------------GAATATTAAAAAAA----------------TCAGGAAGAAA----G----------------------ATTCTGCTTATCCTTAA--CTTCAAAGTTAAA------------------------------------------------AT------AAAAAAAA----------T------TAA--AATA---AGT--TAAA---------------T------TAGTAAT---------------------------------------AACTAAAAAGAAGAAATAAG---------------GAAAAAGATATTCAAAGAAACTTAGAGCAAA-----------------------------------ATA-GA-TAAATTAGTA-------------------------------------ACTAAAATAAA----------AGTAACCATATT----------TAAATTGTCTA----AAAAAAAAA-ACTTCTAAAAAAG-----------------AAATTTAC-----CTAAAAAG---------TT------AG--------AACTGTTTAACAAAAAC-----------ATTGCTTAAATT--------------------TTATTAAGTA-----G-----------TTTCTGCCAAT-----------T---G---------------------AAAATT----T-------------GAAAGGCCG-------TTTTAA---CGCTAAGGTAGCGTAATCAAAAGT-TTATTAATTGTGAACC---AGCATGAA-AG-------AAAGAT---------------------TATAACTTAATTATCT--------TTTTTA---------AACAAAAGAAAATAAAGAAA-----TAAAA----------------------AAATA--------------ATGTTTCTTAATTGTAA----GACGAGAAGACCCTAAAAG----------CTAATT----------------------------------------------GAGAACAATTTT----------------TTGGG---GAAA-------------------------------ATAATTAAAAACTC---------------TTAAATTTGAA---------TAAAGAACTAACAAAA-----------------------------AAAT--AAG-CTACTTTAGGGATAACAGGGCAATA-GAAATTAA-AAGATCTTATTAAAGTTAA--AGA-TTGCTACCTCGATGTT--GGAT------------T-----------TCTTAA--------TCGAACCCCT----------------------GCAAGAGGG------GGAA-----ACGAA---------TAGACTGTTCGTCTTTT-AAATTAGAACT-TGA---------TCTGAGTTCAGATCGGCGAAAGCCAGATCGGATTTTATC--TACAATT-----AAAAACCTCCTA--------GGCCAGT-ACGA-----------AAGGATA-------------ACCTAGATATTATATTTATTCG--ATTTAAATTA----AAGC---------------------------------------ATAGGTATA------------------------------------------------------------------------------------------------------------------------------------------------
>Tegolophus_tremae_Z368
-----------------------------------------------------------------------------------------------------------------------------------------------------------------------------------------------------ATTT---TCT-GA---------ACTAGGTTTATA-------------------------------------------TAGTATTCTCGGA-------AAGAAA-------A------AAACTA---------------------------------AAATTTAAAGTAAAAAGA-----TGAGAA--------------TAAAAAAAT-------TAAATTTT--------AAAGTAA---A--TA--------------------------TTTCTTAC-----------------TTTTCTT------TA--AAAC-TA------------------GAGTATTAAAATCCC---------------AGGAAGAAAAA---------------------------TTCTGTCAATCTTTAAA----CAGAAACATCCAAT-----------------------------------------------------AAAAAAAA----------T------TAA--AACA---AGT-TAAAT----------------------TGATAAT----------------------------------------AAATAAGCCATAAAAATAA---------------AGATAAAAGTATTCAATAAAATTAATGATA-------------------------------TA---ATG-GT-AAAATTAGTA-------------------------------------AATTAAACTAA----------AGTTAGATAATTTTAAATTCTTTAAAAAATAAA--------------ACTTCAAGAAAAG-----------------AAATTTAC---------CAAA-----AGAGTT------AG--------AACTGTTTAACAAAAAC-----------ATTGCT----TT---------------AACAATTT-TAAGTA-----A-----------TTTCTGCCAAT-----------C---G--------------------ATAAAAT----T-------------AAAAGGCCG-------TTTTCA---CGCTAAGGTAGCGTAATCAAAAGT-TTATTAATTGTAAACC---AGCATGAA-AG------AAAAATT------------------ATAGCTTAATTATTTTTCT----------------------------ATGAAAACAAGAAAT-----TAAAA--AAATAAA-------------AAAAA---------------TATTTTTACTTTGTAA----GACGAGAAGACCCTAAAAG----------CTGATT----------------------------------------------GAAAACAATTTT----------------TTGGG---GAAA-------------------------------ATAGTTAAAAAATC---------------TTAAACTTAAA---------TAAAATAGTAACAAAA-----------------------------AAAT--AAG-CTACTTTAGGGATAACAGGGCAATA-AAAATTTA-AAGATCTTATTTAAATTGA--AGA-TTGCTACCTCGATGTT--GGAT------------T-------------------------TCTTTATCGGGCCCCT----------------GCAAGAGGG------GGCA-----GCGAA---------TAGACTGTTCGTCTTTT-AAATTAGAACT-TGA---------TCTGAGTTCAGATCGGCAAAAGCCAGATCGGATTTTATC--TACAATT-----AAAGGAACCCTA--------GGCTAGT-ACGA-----------AAGGATA-------------ACCTAGATCTTACAATTATTAA--ATTTAAATTA----AAGC------------------------------------AT-AGGTATACTCCTCCCCTCTGTGA----------------------------------------------------------------------------------------------------------------------------------
>Tegolophus_oblatus_QH7
---------------------------------------------------------------------GAAAAGAAGTAATTTGTTTAGAAAGTATTGATAC---------------------------------------------------------------------------------------------AACCT---TTA-GT---------ATTAGGAGATAT--------CTAATACCATAGAA---------------------ATTAAAACCCGAG-------TAGGAA-------A------AAACTA----------------------------------AAAGAGGATGCCAAAAG-----TTAAAA--------------TGAGACAAT---------CTTCTT--------TAAGGCT---A--TA---------------TG---------CC---------------------AAACTTTCC------TATCTTTC-TG------------------GAGATTTAAAT-------------------TTAAAGGTAAC----G----------------------CCCTAGATTCTTCTTAA--AGAAAAAATCTAAAAT-----------------------------------------------------ACAAGAAA----------T------AAG--AAAG---AGT--TAAA---------------T------TACTAAT----------------------------------------ATAAAAGAGTTAGAAATAA---------------GAAAATAAGTTTTTCAAAAAGAAGAAATAGA-----------------------------------ATG-AG-ATTATTAGTA------------------------------------GATGTTATTTAA----------TTCAAGAATGTT----------GATTGTATGAA----CGTTTAGAA-ACTAATAGAAGAG-----------------AACTCTGC---------AAAG-----GATTAC------GG--------GACTGTTTACCAAAAAC-----------ATTTCT----CT---------------TTCAATAA-AGGGTATT---------------TGTCTGCCAAT-----------T---G------------------------TTTTAAAT-------------AAAAGGCCG-------TTAT-A---CGCTAAGGTAGCGTAATCAAAAGT-TTGTTAATTGCAAACC---CGCATGAA-GG------ACAGAAC---------------------CTGTAATCTTTTTTCT------------------------TAAATTATAATTGA--ATT-----TAAAA--AAAGAT--------------AAAAA-----------------TTTCTTTTTTAGTAAGTAGACGAGAAGACCCTAGAAG----------CTAATT----------------------------------------------ATAAATAATTTT----------------TTGGG---GAAA----------------------------ATCTAATTTAGAATC-----------------CAATTTATAAA---------TAATTTAAAAACTTAA-----------------------------AAAT--AAG-CTACTCTAGGGATAACAGAGTAATT--TTTTTTA-AAGAACATATTAAATTAAG--AGA-TTACGACCTCGATGTT--GGAT------------T-----------CCTGTC--------TCTCCCAACC----------------------GCAGCGGGT------TGGG-----TAGAA---------TAGACTGTTCGTTTTTT-AAACCAGGACT-TGA---------TCTGAGTTCAGATCGGCGAAAGCCAGATCGGATTTTCTCTCTTTCTAT-----AAAATTTATCTT--------GATCAGT-ACGA-----------AAGGACC-------------GTTTAGATTTTAAATATGTTTA--TTGTTAATTA----AACC------------------------------------AT-TGTGACATTCCCCCCTCCCTCGGAATGATA---------------------------------------------------------------------------------------------------------------------------
>Tegolophus_miscanthus_Z371
------------------------------------------------------------------AAAAAAAAAAATAGGTGTCAAACAATAAAATTGAAACAAACTTTAAGAAG--------------------------------------------------------------------------------AACCT---TTG-GT---------ATTAGGTTAAAT--------CAAACTAAGGAAAA-----ATCGAAAT-------------TCCCCGAA------GGTCGCA-------G------AAACTA---------------------GGTTAGTAGGGAATAAAACATTGAAAATTA-----TTAATA-------------------------------CTAGCCT--------AGGGGCT---A--TA---------------TA---------CC----AC---------------ACCTCCTCC------TA--TAGC-TG--------------GATATTTTTTTAAATTT----CTTGG--------AACGCAAGAAA----A-----------------------------TTATTCTTAA----TAAAATACAATTGAT--------------------------------------------TG------AAAAAGTT----------T------AAG--AAAG---CAT--CATA-------GTGCCAAAC------CGATAAT------------------------------------TTTATAGAAAAGAATAAAAGAAA-----------------------TTCTCCCAATATCGT--------------------------------------TAAAAATA-AT-AAAATGAGTA--------------------TTCCAAGTCTTTTTATTTAATATTTAAA----------ATTGATAAAGTG-----AATGTAAAGCTAGCTA----AAG-------------------------------------AACTCGGC-----CTTAGAAA-----TATTCA----------------AACTGTTTATTAAAGAC-----------TAAGCT-----------------------CACTGA-GAAGTG-----AGTTT-------GTTCTGCCCGCCCCATGG--------G---------------------------------------------GAGGAGCCG-------CTCT-G---CGCTAAGGTAGCGTAATAAAAAGT-CTGTTAATTGCAGACC---TGAATGAA-TG------AATATTT----------------------TGAGATAAGCTATCT----------------------------------TTGA-CTGC-----TAAAA--TAAATT--------------AATAA--GGAATTAAAATAAACCTCCAATATTGCAA----GACGAAAAGACCCTGGGAG----------CTTCTC-----------------------------------------------TAAAAGATTAA----------------TTGGG---GCAA--------------------------TTAACCGGGTCTAACATCT---------------CGGAGTAAAAT---------TTATTTAATAACTAAA-----------------------------AAAT--AAG-CTACCCCAGGGATAACAGAATAATGATTTCGTTT-AGTTACCTATCACGAAAAT----ATTTTTGACCTCGATGTT--GGAT------TAATTAC-------------------------ATATCCTGCC----------------------GCAGAAGGCATGGTATTTG--------------------GGACTGTTCGTCCTTA-TTAAACTTACT-TGA---------TCTGAGTTTAGATCGGCGCAAGCCAGATTGGTTTTTACC--TGCAATT-----AAACATTGCCTCT-------AAAGTGT-ACGA-----------AAGGAAA-----------AATAGGGGAGTCCGGGAATAGTGA--AATTAGAAAA----AATC------------------------------------AT-ATTGACACTCCCCCCCTCCG-------------------------------------------------------------------------------------------------------------------------------------
>Tegolophus_miscanthus_Z336
----------------------------------------------------------------------------------------AAGAAAAATAATCTTAAATTAGCGGAATCTAGATGAAA----------------------------------------------------------------------AACCT---TTG-GT---------ATTAGGATCTTT--------TGATTAAAAGTAAA-----AATTTCAA--------CCCTTTCCCTTAA---------------------------AAACTA---------------------------------CTAAAAGGGGTAAAAATA-----TAAAAG--------------TAAAAAAAC--CTTTTGGT-------------AAGAATA---A--TA---------------TG---------TT-TT-AC-------------TTAAGGATTGT------TA--TGGA-AG------------------AATAAAAAA-----------------------GAAGGGAGA----G----------------------CCTTTTAACTTACCCAA----AATAAGAATATAA----------------------------------------------AT------GCAATAAA----------T------AAA--AATG---ATT--TACA---------------T------CAGGAAT-----------------------------------------AACTAAAAATAAAATAGA---------------AGGTAGAAATTTATTTATAGAAAAAGTTA----------------A---------------TA---ATG-AA-AAAATTAGTA-------------------------------------ATAAACAACAC----------TCTCTCTAATAT----------AAAGTTAAATA----ATAAATAAT-ACTATGATGAAGG-----------------AACTTTG------C---AAAA-----GAATTA------AG--------GAATGTTTAGCAAAAAC-----------ATTGCT----TT--TT-------------TAACAA-AAAGTA-----A-----------TTTCTGCCAAT-----------T---G-------------------GAAAACAC----T-------------AAACGGCCG-------TCTA-A---CGCTAAGGTAGCGTAATCAAAAGC-TCATTAATTGTGGGCC---AGCATGAA-AG------AAAAAAC----------------------CTTAATTTTCTTTCT------TTTTTGTA-----------------AAAAAGA--AAT-----TAAAG--GAGCCTA-------------AAAAA---------TAACTCCTTTT-----TCGTTA----GACGAGAAGACCCTAAAAA----------CTGATT--------------------------------------------AAAGAAATAATTCT----------------TTGGG---GAAA--------------------------ACAGATAAACTTAATC------------------TTTATCACAAT---------TCATTGAATAACTTAA-----------------------------AAAT--AAG-TTACTTTAGGGATAACAGAACAATC-TTCAAAAA-AAGATCTTATTAAATTGAA--AAA-TTGTGACCTCGATGTT--GGAT------------T-----------CTTGAT--------TCCATGGGCT----------------------GCAGAAGGC------TCTG-----TGGAT----------AGACTGTTCGTTTTTT-CAATCAAGACT-TGA---------TCTGAGTTCAGATCGGCGAAAGCCAGATCGGATTTTCTC--TACGAGC--------AAATTATTAGAGG----AAACAGT-ACGA-----------AAGGACA-------------ATTCCTTAATTACATTTATTGG--GACACAACTA----AAGC------------------------------------AT-AGGGATATCCCCCCCCTCCTTCAAATG------------------------------------------------------------------------------------------------------------------------------
>Tegolophus_lespedezae_HEN12
-----------------------------------------------------------------------------AAAGTATAAATAAAGAAAGTATAAAAACATC----------------------------------------------------------------------------------------AACCT---TTT-GT---------ATCAGGAGCTTG--------CAAAGTTGAGGGAA---------------------AAGTAAACCCGAG-------GGGAGA-------A------AAACTA-------------------------ATCTTAATGAGAATCTGATAAAAGTA-----GAAAAA-----------------------------ATTAAGATC--------AATGGGA---A--AA--------------------------TCCCTTAC-----------------TTCTTCT----------GAGC-TG------------------GAATAATAGA--------------------AAGAAACCAAG---------------------------TTACCCTGGGAACAAAAAGCAAAGAAAAAAATTTTTAATTA-----------------------------------------------AAAAAAAT----------T------AGA--AAAG---GTT-GCACT----------------------TTATAAT-------------------------------------TAAGAGGAAAAGAGTAAACTAA------------------TCTTATTATTTGGCAAAATTAAAGAAA------------------------------------ATG-TA-AGCATGAGTA-----------------------------------AAAAATAATTAAA----------AATTTTAAAGTT-----------AATTTAAAAA----AAAAATAAAAATTAAGTCGGAT------------------AACTCTGC---------AAAA-----AGATTT------AT--------GAATGTTTAACAAAAAC-----------ATTTCC----TT---------------TATGAACA-AAGGTA-----A-----------GCCCTGCCCAC-----------T---G------------------------AATTTATT-------------TAAAGGCCG-------TTTC-A---CGCTAAGGTAGCGTAATCAAAAGC-TTGTTAATTGCAAGCC---TGTATGAA-CG------GGCAAAC---------------------ATAAATAAGCTTTCCT------------------------GACTGAATCAATGA--AAT-----TAAAA--AAAGCTA-------------AGAAA---------------ACTTTTAACCCTCTAA----GACGAGAAGACCCTAAAAG----------CTAACT----------------------------------------------TAATGAAGTTAT----------------TTGGG---GAAA--------------------------------ATATTTATGCTAGTC-------------TTAAAATAAAA---------TTTAAAGAAAACAAAAA----------------------------TAAT--AAG-CTACTTTAGGGATAACAGGTTAATC-TGTCTTGA-TAGGTCGCATATATTGACG--GGT-TTGAGACCTCGATGTT--GGAT------TAAAGCC-------------------------TCCCCTCCCT----------------------GCAGGAGGG---------------GAGGG------GGATAAACTGTTCGTTTTTT-AAATCTTTACT-TGA---------TCTGAGTTCAGATCGGCGAGAGCCAGATCGGATTTTATC--TAGGGGA-----AAATAATTTATT--------TAGTAGT-ACGA-----------AAGGAAC-------------TTAAATAATTTACATTCAGTTC--AGAAAAATTA----AAGC------------------------------------ATTAATGTACTCCCCCCCTGTA--------------------------------------------------------------------------------------------------------------------------------------
>Tegolophus_hunanensis_HEN41
------------------------------------------------AGTGGATCTTGAAAAAAATAGCTTAGGTTAATAGATTTTTAAACTAATTTAATTTGGA------------------------------------------------------------------------------------------GTCCT---TTA-GT---------ATTAGGAGATTT--------TTAATTAAGAAAAA---------------------AGAAGTTCTCTAA-------AATTTA-------A------AAACTA----------------------ATTTTTGTGGTATCAAAATGTAAAATTAA-----AATAAA-----------------CATAAA-------------TT--------AAAGGAA---A--TA---------------TT---------CC-TTACT------------------------------TAAATATA-TA--------------TATAGATTTTTAATTAT-----------------AGAAAGGGAGA----G----------------------CTTTTCGTTTTTCTAAA----AATATAAATGTAA----------------------------------------------AT------ATTAAAAT----------T------AAA--AGAG---ATT--TATA---------------T------TAGTAAT-------------------------------------------TTTTTTTTTAATTACA---------------TCAATAAGATTTTTAATTATTTAAGTTTAAACTAATA------------------------TA---ATG-AA-ATTATTAGTA---------------------------------------AAATTAAAT----------ATTAAGAATAGT----------TAAAATAAAAA----AAAGAAAAT-ACTTTAAAAATTA-----------------AATTCAGC---------TAAA-----TCACTT------AG--------GAATGTTTAACAAAAAC-----------ATTTTC----TT---------------TTTTATAA-GAGATA-----A-----------GCCCTGCCAAT-----------T---G----------------------AAAGATTTAT-------------AAAAGGCCG-------TTTA-T---CGCGAAGGTAGCGTAATCAAAAGC-TTATTAATTGTAAGCC---AGTATGAA-GG------GGGGTGT---------------------CCTAAGTGAGCTATTA------TTTTTAAA-----------------ACAATGA--ATT-----TAAAC--AAAATTT-------------AAAAA--------------ATTTTTGGAGGCTATTA----GACGAGAAGACCCTAAAAG----------CTTTCC----------------------------------------------AATTATGGTTTT----------------TTGGG---GAAA------------------------------AAAAATTAATATATTCATAAAAA-------ATTTATTAAAA---------TAAAGAAATAAATT-------------------------------AAAT--AAG-CTACTTTAGGGATAACAGAGCAATT-TCTTTAAA-AAGTTCTTATATGAAAAGA--AAA-TTGCGACCTCGATGTT--GGAT------------T-----------TTGATA--------TTCTTGTGCC----------------------GCAGAAGGT------------GCAAAGAA--------TTAGACTGTTCGTTTTTT-AAACTCACACT-TGA---------TCTGAGTTCAGATCGGCGGGAGCCAGATCGGATTTTATC--TATAGTT-----ATAGCACAGGGT--------AAACAGT-ACGA-----------AAGGACA-------------ATTATCTATTTATATTAAGTTC--TCTTAAATTA----AACC------------------------------------ATTAGGAATACTCCCCCCCTC---------------------------------------------------------------------------------------------------------------------------------------
>Tegolophus_hunanensis_HEN17
-----------------------------------------------------------------------------------TTTGAA-----------------------------------------------------------------------------------------------------------GTCCT---TTA-GT---------ATTAGGAGATTT--------TTAATTAAGAAAAA---------------------AGAAGTTCTCTAA-------AATTTA-------A------AAACTA----------------------GTTTTTGTGGTATCAAAATGTAAAAATTA-----AAATAA-----------------------------ACATAAATT--------AAAGGAA---A--TA---------------TT---------CC-TTACT------------------------------TAAATATA-TA--------------TATAGATTTTTAATTAT-----------------AGAAAGGGAGA----G----------------------CTTTTCGTTTTTCTAAA----AATATAAATGTAA----------------------------------------------AT------ATTAAAAT----------T------AAA--AGAG---ATT--TATA---------------T------TAGTAAT--------------------------------------------TTTTTTTTAATTACA---------------TCAATAAGATTTTTAATTATTTAAGTTTAAACTAATA------------------------TA---ATG-AA-ATTATTAGTA---------------------------------------AAATTAAAT----------ATTAAGAATAGT----------TAAAATAAAAA----AAAGAAAAT-ACTTTAAAAATTA-----------------AATTCAGC---------TAAA-----TCACTT------AG--------GAATGTTTAACAAAAAC-----------ATTTTC----TT---------------TTTTATAA-GAGATA-----A-----------GCCCTGCCAAT-----------T---G----------------------AAAGATTTAT-------------AAAAGGCCG-------TTTG-T---CGCGAAGGTAGCGTAATCAAAAGC-TTATTAATTGTAAGCC---AGTATGAA-GG------GGGTGTC---------------------CTAAGTGAGCTATTAT---------TTTTA---------------AAACAATGA--ATT-----TAAAC--AAAATTT-------------AAAAA--------------ATTTTTGGAGGCTATTA----GACGAGAAGACCCTAAAAG----------CTTTCC----------------------------------------------AATTATGGTTTT----------------TTGGG---GAAA-------------------------------AAAATTAATATATTCATAAAAA-------ATTTATTAAAA---------TAAAGAAATAAATT-------------------------------AAAT--AAG-CTACTTTAGGGATAACAGAGCAATT-TCTTTAAA-AAGTTCTTATATGAAAAGA--AAA-TTGCGACCTCGATGTT--GGAT------------T-----------TTGATA--------TTCTTGTGCC----------------------GCAGAAGGT------------GCAAAGAA--------TTAGACTGTTCGTTTTTT-AAACTCACACT-TGA---------TCTGAGTTCAGATCGGCGGGAGCCAGATCGGATTTTATC--TATAGCT-----ATAGCACAGGGT--------AAACAGT-ACGA-----------AAGGACA-------------ATTATCTATTTATATTAAGTTC--TCTTAAATTA----AACC------------------------------------ATTAGGAATACTCCCCCCCTCCCGTGATAAAAGTTTAAACAATAAAAGTACTTATCTATTCCGCCCTAGGGCGG----------------------------------------------------------------------------------
>Tegolophus_hunanensis_AH39
------------------------------------------------------------------------------------------------TGAA------------------------------------------------------------------------------------------------GTCCT---TTA-GT---------ATTAGGAGATTT--------TTAAATAAGAAAAA---------------------AGAAGTTCTCTAA-------AATTTA-------A------AAACTA----------------------ATTTTTGTGGTATAAAAATGTAAAAATTA-----AAATAA-----------------------------ACATAAATT--------AAAGGAA---A--TA---------------TT---------CC-TTACT------------------------------TAAATATA-TA--------------TATAGATTTTTAATTAT-----------------AGAAAGGGAGA----G----------------------CTTTTCGTTTTTCTAAA----AATATAAATGTAA----------------------------------------------AT------ATTAAAAT----------T------AAA--AGAG---ATT--TATA---------------T------TAGTAAT-------------------------------------------TTTTTTTTTAATTACA---------------TCAATAAGATTTTTAATTATTTAAATTTAAACTAGTA------------------------TA---ATG-AA-ATTATTAGTA---------------------------------------AAATCAAAT----------ATTAAGTATAGT----------TAAAATAAAAA----AAAGAAAAT-ACTTTAAAAATTA-----------------AATTCAGC---------TAAA-----TCACTT------AG--------GAATGTTTAACAAAAAC-----------ATTTTC----TT---------------TTTTATAA-GAGATA-----A-----------GCCCTGCCAAT-----------T---G----------------------AAAGATTTAT-------------AAAAGGCCG-------TTTG-T---CGCGAAGGTAGCGTAATCAAAAGC-TTATTAATTGTAAGCC---AGTATGAA-GG------GGGTGTC---------------------CTAAGTGAGCTATTAT---------TTTTA---------------AAACAATGA--ATT-----TAAAC--AAAATTT-------------AAAAA--------------ATTTTTGGAGGCTATTA----GACGAGAAGACCCTAAAAG----------CTTTCC----------------------------------------------AATTATGGTTTT----------------TTGGG---GAAA-------------------------------AAAATTAATATATTCATAAAGA-------ATTTATTAAAA---------TAAAGAAATAAGTT-------------------------------AAAT--AAG-CTACTTTAGGGATAACAGAGCAATT-TCTTTAAA-AAGTTCTTATATGAAAAGA--AAA-TTGCGACCTCGATGTT--GGAT------------T-----------TTGATA--------TTCTTGTGCC----------------------GCAGAAGGT------------GCAAAGAA--------TTAGACTGTTCGTTTTTT-AAACTCACACT-TGA---------TCTGAGTTCAGATCGGCGGGAGCCAGATCGGATTTTATC--TATAGCT-----ATAGCACAGGGT--------AAACAGT-ACGA-----------AAGGACA-------------ATTATCTATTTATATTAAGTTC--TCTTAAATTA----AACC------------------------------------ATTAGGAATACTCCCCCCCTCCCGTGATAAAAGTTTAAACAATAAAAGTACTTATCTATTCCGCCCTAGGGCGGA---------------------------------------------------------------------------------
>Tegolophus_celtis_S136
-----------------------------------------------------------------------------AATTCGCATAAGGGGAAACCTTAAAAGG-------------------------------------------------------------------------------------------AACCT---TTG-GT---------ATTAGGATTTTT--------CGAAATAGAAAATT---------------------AAAGTTTCTCGAA-------AAAAGA-------A------AAACTA----------------------------------AATAATACTAAAAAACA-----TAAAAA--------------TACAAAAAG-------TTTAATTT--------AAGGGAT---A--TA---------------TT---------CCAT--AC-----------------TTCTTTT------TA--AAAC-TA------------------GAATTTTGAATAA-----------------AGAAAGGGAAG---------------------------CTTTCTTAATGGTTTAA--AATTAAAATGCAAATA-----------------------------------------------------TAAAAAAT----------T------AAA--AGAA---GTT-ATGG-----------------------TAGTAAT-------------------------------------------TGAAAAACTGAAAAAA---------------GAGACCATCACATTCTTGGAACAAATGAAAAA-----------------------------TA---ATG-AA-AAAATTAGTA-------------------------------------AAAAGTCTAAT----------GGTAATAAAATT----------TAAATTAAAAA----AAGCGTAAT-TCTTTAACTAGAG-----------------AAATAAAC-----AATTGAAA---------AT------AG--------GAGTGTTTACCAAAAAC-----------GTAGCC----CT---------------GACAAATC-TGGGTA-----A-----------TTTCTGCCAGT-----------T---G---------------------AGATAT----T-------------AAAAGGCCG-------TTTTCA---CGCTAAGGTAGCGTAATCAAAAGC-TTATTAATTGTAAGCC---AGCATGAA-GG------AAAAAAC---------------------CTATCTTCGTTTTTCT------------------------TGATAAAAATTAGA--ACT-----TAAGA--GATAAT--------------AAAAA--------------TAAATCTTTACCTGTAA----GACGAGAAGACCCTAAAAG----------CTGATT------------------------------------------GTAATAAAGCAATTTT----------------TTGGG---GAAA---------------------------------ATTTTTAAATACTC-------------TTAAAAAGAAA---------TTATAAAATAACTTAA-----------------------------AAAT--AAG-CTACTTTAGGGATAACAGGGTAATG-CGAATATA-AAGGTCCAATAGAAATTAG--CGC-TTACCACCTCGATGTT--GGAT------------T-----------CTTGAG--------ATCTTCTTCC----------------------GCAGAAGGA------AGAA-----ACGAA---------TAGACTGTTCGTCTTTT-AAATCAAGACT-TGA---------TCTGAGTTCAGATCGGCGAAAGCCAGATCGGATTTTATC--TACAGTT-----AAAAAAACTTTA--------GGGCAGT-ACGA-----------AAGGACA------------------------------------------TTCTA--TAGAAT------------------------------------------------------------------------------------------------------------------------------------------------------------------------------------------------
>Tanystylum_orbiculare
-------------------------------------------------------------TATAATGTTGAGCTAAATAAATTTTTTATAAAATATT--------------------------------------------------------------------------------------------------AATGT---TTCATT---------ATTAATAATTAA------ATTTATTTAGATATGA---------------------TATGTTATCCGAA-------ACTTAA--------------GATTTA-----------------------TAGTTCTCTAAATAATTTTTTAAAAGGG-----TTAAGC--------------------------TTTTTATAATTT--------AATTATA-ACA--TA---------------AA---------TT-TTAAT------------------------------TT--AATA-TG------------------------------------------------TAAATTTGACA---------------------------GTATTAATCATTTTAAA----TGTATTTATACTT----------------------------------------------AC------AATAAAAT----------T------TAA--AATG---TTT-ATATA--------------------------AAT----------------------------------------ATGGGAAAATTCTAAATTA------------------------TTTTAAATTTTATAAA-----------------------------------------ATG-TT-TATATTAGTA---------------------------------------TACTTATAT----------TTATTTAATATT--------CTTAAAATAATAA--------------TATTTAAAAAGG------------------AACTCGG----------CAAA---TATATTTT------AC--------GCCTGTTTAACAAAAAC-----------ATGGCT----TA---------------AAGAATAAAAAAATT-----TATTTTAAGTCTAACCTGCTCAA-----------T---G-------------------ATTAATTT----T-------------AAATAGCCGCAGTAAATTG--ACTGTGCTAAGGTAGCATAATAATTAGT-CTTTTAATTGAAGACT---GGAATGAA-AG------GTTTAAC---------------------GTAAAATTTCTGTCTA------TTTAATTT-----------------TAGTTGA--ATT-----TTATTTTTTATTTA-------------AAAAG-----------ATAAATAAATATTATTAAGG----GACGAGAAGACCCTATCAAGTTTTATTTAATTTTT-------------------------TATTATTACAATTTAATAAAAAATTAAATTTGT----------------TTGGGGCGGAAA---------------------------AAATAGAATATTTTTATTTAAATTTA-------ATAATTAATAA---------TTTATTAATGATCTTAATTTTAAATTTTAT---------------GAAT--AAA-TTACTGTAGGGATAACAGAGTAATT-TCTTTTTA-AAGTTCTAATTAACAAAGA--AGA-TTTCTACCTCGATGTT--GGAT------------T--------AAAATTTAA--------ACTATAAAAT----------------------GAAGAAGTT------TTAA-----TAGTA----------AGTCTGTTCGACTTTT-AAAATTTTACA-TGA---------TCTGAGTTCAGACCGGCGTGAGCCAGGTCAGTTTTTATCTTTAATAAT-TTTTAAAAAAATTTTT----------TTAGT-ACGA-----------AAGGACC------AAACTATATTAATTTTTACTAATATGGCA--GATAAAATTG--------------------------------------------------------------------------------------------------------------------------------------------------------------------------------------------------------
>Tachypleus_tridentatus
------------------------TTTAGAATTATTTTATTTTTGTAAAATATTTTAAAGATATTTATGTTTAGTAATTTATATTGAAGAATGAAATAAAATAATAGTGAAATAGTACAGTAATGGAAAAGTGAAATAAAATGAAATATTTATTAATTTTTTAGAAAAGATTAAATCTTG----------------TACCT---TTT-GT---------ATCAGGGGTGAA--------TGATAGAAATTATA-----------------AATTTATTATTCCCAAA-------GAAAAA-------A------GAGTTA----------------------------------TTATAAGGTGGGGATTA-----ATGTGG--------------CAAAATTAAGATTAATTTTATAAT--------AGAAGTG---A--AATGCTATTCGATTTTTTTTATATTTGGTTCTTTAATAAATGAATTTAGTTCAGCTTTTGATAATAAATGTAGT-TTTTTTTATTTTTGTTTTTCAGGAAGTGAGTAC-----------------TAAAGGGATAA---------------------------TCTTTTAGTAAATTTATAATAGTTGAAAATTAAATTATA-------------------------------------------------AGGAGATT----------T------AGA--AGTGCTTATT-TTATG----------------------TAATAAT--------------------------GGATTTTTGGATAGTTTTTAATTTTTAAATTAG---------------TATTAAAGATGTTTTTATAATTATTATTAAATTT---------------------------TTATAATA-TT-TATATTAGTA-----------------------------------GAATGAAGAGAAAATGTATTAGTTTAGAAAATAGT-------------ATTGAGAAAATAAGGATAAGA-AATTAAATTAAGG-----------------AATTCAGC---------AAAA--ATTTTTTTC----------------GCCTGTTTATCAAAAAC-----------ATGGTT----TT-----------TTGTTGTGAATAAAAAATC-----T-----------GATCTGCCCAA-----------TGATG---------------------AAAAAT----T-------------AAATGGCCGCGGTATATTG--ACCGTGCGAAGGTAGCATAATCATTTGC-TTTTTAATTGAAGGCT---GGAATGAA-TG------GTTGGAC---------------------GAAAAAAGTCTGTCTT-------------------------------AGTTTTAGTTTT-----TAAAGTTTACTTTTTAGTGAAAAGGCTAAAAT---------------------TTTACTAAGG----GACGAGAAGACCCTATTAA---------GCTTTAT--------TTTTGTTATTTTTTATTATATTTTTCATTATAAAAAATAAGAGGAATTTTA---------------CTGGGGCGGTAG-------------------------AGAAAGAAAAAAATCTTTTTTTAGAAGTTAAAACATTTATGTAAATTTTTGATCCATTTTTAATGATAATAA----------------------------GAAA--GAG-TTACTATAGGGATAACAGCGTAATT-TTTTCGGA-GAGTTCATATCGGCGAAGA--AGT-TTGCGACCTCGATGTT--GAAT------------T-----------AAAGAG--------TCAATAGGGC----------------------GAAGAAGTT------CTAA-----ATGAG----------GGTCTGTTCGACCTTT-AAATCTTTACA-TGA---------TTTGAGTTCAGACCGGCGTGAGCCAGGTCGGTTTCTATC--TTTAGTA-----AAAGTTGAAATTA-------TTTTAGT-ACGA-----------AAGGACC---------------AAATAATTAAAATTTTGTTT--GTTTTATTAATGTTAATT--------------------------------------TAAAAATA--------------------------------------------------------------------------------------------------------------------------------------------------
>Surapoda_tianlinensis_Z302
---------------------------------------------------------------------TATAATTTTCCTTGCCTCTTAATAATATACTTATCAAAATAGAAAATCA------------------------------------------------------------------------------AACCT---TTT-GT---------ATTAGGAGCTAT--------TGATTTTAGTCTAA------------------AATTAAACCCCTCGAA-----ATGCCATA--------------AAACTA-----------------------------TTAAGGGTAGAATTCAAATTAA-----TTGCAA--------------TATTTAGATCCCTAAAT---------------AGGGGTG---A--TA--------------------------TACCTCAC------------------------------TAGGCAATATA----------TCTAGACAAATAAACATTTCTCAGGGTTAGCCTGAGTTTTAAGGGGAAA---------------------------TAATTGTGTCAAATTAA-----------------------------------------------------------------------TGAATAAT----------T------ACA--AAGA---TTT-ACATC----------------------AAATTAA--------------------------------------CTTCTTCTATGTTTTAGCCAC---------------CCCCGAAAGTTTTTTATCTATTAATTTA---------------------------------TAATAATG-AT-AGCACCAATA---------------------------------------------------------------AGAAACC----------CCCACTTATAA--------------ACTGTCTACAAT------------------AACTCTGC-----CCGAAGGG-----------------------CTGGGACTGTTTACCAAAAAC-----------ATTTCT----CT---------------AATTGTTT-AGAGTA-----A-----------GCCCTGCTCAA-----------T---G--------------------------TGACAT-------------AAATGGCCA-------TT-------TGCTAAGGTAGCATAATAATATGC-CACTTAATTAGTGGCT---AGAATGAA-AG------GGTTCAC-----------------CCAGTCCTCCTATCTATTTT-----------------ACAATCTCTGAAAATATGTGCCCACT-----AAAAT--AATGCTA-------------AGCAA-------------------------CTGCAA----GACGAGAAGACCCTAAAAG----------TTCCCT----------------------------------------------CTATAGAGTTTT----------------TTGGG---GAAA-------------------------------ATAGCCAAAAATTATC-------------TTGGCCCACAT---------TAATCAAATAACCTGA-----------------------------AAAT--AAA-CTACCTTAGGGATAACAGGATAATA-GACTAATA-TAGTCCTTATAAAATAGTC--TGA-TTATTACCTCGATGTT--GGAT------------T-----------TTTTTG--------ACTCTTTGTT----------------------GCAGAAGACTTGTGTAGTG--------------------GAACTGTTCGTTCTTT-AAAAAAAAACT-TGA---------TCTGAGTTCAAATCGGCGTAAGCCAGATTGGATTTTATC--TGCAGTT-----AAACTATTCTCCA-------GGGTAGT-ACGA-----------AAGGATG--CCTAGGGGGGAATTATTCCTTTTCAAATTAATA--CCCGCAATGA--------------------------------------------TTATATCAGGCCCTATTGCTGCT-------------------------------------------------------------------------------------------------------------------------------------
>Surapoda_tianlinensis_GD126
-------------------------------------------------------------------------------CATATTTTTTAAATATTTTACAACTTT------------------------------------------------------------------------------------------AACCT---TTG-GT---------ATTAGGAACTAT---------------------------TTAATCTATGTGATATAATTCCACCCGAT-------ACTCAA-------A---A--AAACTA----------------------GACAGTAAATTGCAAATATATTAAAATAA-----TTAAAT--------------TATTGT----------------CT--------AATAGTG---A--TA---------------TG---------CC-TTAAT--------------TTAAGT----------TA--TATC-TG------------------GACCAGTAAAAAC----T------------TAGGGGGGTAA----G----------------------CCCCCTTTCACTCCTAC----TATACTTCTGATCAAA-------------------------------------------TT------AAAATGAA----------T------TAA--AAGG---GTT--AACA---------------C------CTCTAAT------------------------------------ACACCCATATAAAATTTAATGGA---------------TTAATTATATTTTACTAAACCTTAAA-------------------A---------------TAATGATA-GT-AATATTAAGA---------------------------------TTTGATACTCTAAGA----------ACTTACTTTATT-----------------------------------------------------------------AACTTTGC-----C------------TTATTC------AA----GAGAAACTGTTTAACAAAAAC-----------ATTTCT----TC--TT-------------CCATTA-GAAGTA-----T-----------ATTCTGCTCAA-----------T---G---------------TATTACCAATTA----T-------------AAAAAGCCG------CTCTA-G---CGCTAAGGTAGCGTAATAAAAAGT-TTCTTAATTGGGAACC---TGTATGAA-TG------AATTAAT---------------------TCTCTTGAACTATATT-----------------------TTAACAATAATCTGA-AAATATGAATAAAT----------------------AAAAA--TTTTATGCTCTG-----------CTGCAA----GACGAAAAGACCCTAAAAG----------TTTTTC---------------------------------------------TGTAGAAGATTTT----------------TTGGG---GAAA-------------------------------ATATTTGATTTTAATC-------------TTAAAATTAAA---------TTATTTAATAACTTTT-----------------------------AAAT--AAA-CTACTTTAGGGATAACAGGGCCATT-CTAAATTA-GAGATCTTATTAAATTTAG--AGT-TTGCCACCTCGATGTT--GGAT------------T-------------------------TTCCTCGCTGCTAGGG----------------GCAGAAATC---TAGCCAG------------------TAGAACTGTTCGTTCATT-AAATGGAAACT-TGA---------TCTGAGTTCAAATCGGCGTAAGCCAGATTGGATTTTATC--TGCAGTT-----AAATAGCCCCTG--------GGATGGT-ACGA-----------AAGGACC-------------------------------CCCC--AGTCAGAATT----ATTC------------------------------------TA-TTAAACCCCACCCCCTCTCTTATTCAATTATAACTAAGGGCCCA-------------------------------------------------------------------------------------------------------------
>Stylochyrus_rarior
----------------------------------------------------------ATATTATTTTAATAGGAAAGATTTAAATAAAGAGATAATTTAGAATAGGGGTAAGAATAGTAAAGAAATAAACTGTAAAGGTAAGTAGTTAAAATATTAATAGTAAGAATTT--------------------------TACCT---TTT-GT---------ATCAGGGGGCTT--------CAATAAAATTTTAT-----TATTAAAA------------TTTCTTGAAATTTTTTAATCTA-------T---TTAAATAAGGGGGTACATATTAAATAATTTACTTAAATTTTTAAATAGGAATGAAATTTT-----TCATAA--------------AAAAAGATA--TCT-AGTTATTAT--------AAAAAGA-TTG--TA---------------TA------------TTAAT------------TGTTAATAATAGAAATTCTA--AATT-TG---------------------ATTAATAAAA----ATTTA--------ATAAAGGATAA----G----------------------CTTTATTAAACTAGTAT----ATAAGAGTTTAGTTTAAATAAGGGGCTTAAAGTTAGCTTTTTTTGTA------------AA------AAAGATAT----------T------AGG--TAGA---GTT--TAAA------GATATTACTT------TAATTAT------------------------------------AAAATTTATAAGGTTTTAATTAT---------------AAAAAT---------------------------------------A---------------TG---ATG-GG-GTTATTAGTA-------------------------------------TAAAAGAAAAG----------GGAGCTTATTAT-----TATGTAATAAATTTAA----GTATGAATT-CCTAATTTAAA-------------------AATTCGG----------CAAA---TACATTTT------TC--------GACTGTTTAACAAAAAC-----------ATTTTT----TC-----------TGGGATTAGTTA-GAAATA-----T-----------ATTCTGCTCAA-----------T---G--------------------AAAATAT----T-------------AAATTGCCGTGGTAT-TTTG-ACTATGCGAAGGTATTGAAATAAG-----GCTTTAATTGGGTGCTAAGAGAATGGA-GTAACGATAAAAAGC----------------------------------------------TGTTT---------TGAAGGGGATATTAG-AATT-----TAAAT--TTTAAGT-------------GAAAA---------AGCTTAAATAGAA---TAGTGG----GACAAGAAGACCCTATGAA----------TCTTTA--------TTTAAATTAATAAATTTATAAAAATTCTTTTTTTTATTTTTTAAATTTGG----------------TTGGG---GCGA--------------------------CAAATTAAGACTATGGATCTTAATTTA-------GTTCCTGTATA---------TTGGAGAAAA-----------------------------------AGAA--AAG-ATACTCTAGGGATAACAGCGTTATT-ATTTTGGA-TAGTTCATATTGATAAAAT--AGT-TTGCGACCTCGATGTT--GAAT------------T-----------AATGAA--------CCTATTTAAT----------------------GTAGAAGTT---AGATAAG------------------GTAGATTGCTCATCTATT-AAATCATTACA-TGA---------TTTGAGTTCAGACCGGCGTAAGCCAGGTTGGTTTCTATC--TACTTAT-----TAGAATTTTATA--------AGGTAGT-ACGA-----------AAGGACC-------------------------------CCTT--ATTTTAATTT----AATT--------------AAAACAG---------------TT-AATTATTTTGTATCAATTTTAGACTGTAATATTAAAA--------------------------------------------------------------------------------------------------------------------
>Steganacarus_magnus
----------ATAGGGTTGGTCAAGGTATTTAAAAGACACCTACTAAATATATGCCCTATAATAATTATATTTATATACTTTGTTTTATAAATAGTTTTATTGTTTTCATAAATGTTTTATAAAAATTTTTTTT--------------------------------------------------------------TACCT---TTT-GT---------ATAAGGTTCTTC--------CTAAATATTTTATA------------------------ATTTTCAAGATTTTAAGAGATTA-------A---TCGAAAATT------------------------TTCTTTTGTTAAAATAAGTGAAAATTT-----TCTATA---------------GTGAAAAA--CTT-TGGTTCTTT--------GTAATCT-TGG--TA---------------TA---------------AT--------------------TTTA------TT--TTTC-TA------------------GAAATTTGAACTT----TAGGT-----------TAACTAAA----A----------------------TTTATTTATAAAATTTT----CTTAAAAAAGG------------------------------------------------TT------AAGACAAC----------T------AGA--AATG---TTT--AAAT---------------------------------------------------------------TCTAAGTTTTAAAAATTGAAAAAAA------------------------------------------------------------A---------------TA---ATG-GA-ATTTTAAGTA---------------------------------------AATTTTATT----------TTTAGTTATATT----------TTATTAATTGA----GTTTATTTT-TCCT--------------------------AATTTATA-----C------------ACTTTC------AAGGGAGATAAAAT-TTTCACAAAATG-----------TTTACT----TC------------------TTTAA-GAAGTA-----A-----------ACTCTGCCAGT-----------T--------------------------AATTT----T-------------AAAAGGCCAGG-----TTTT-C---TGCTAAGGTAGCGTAATTATTAGT-TTATTGAATGTAAACC---TGAATGAA-TG------AGAGACT---------------------CCT------CCTTTTT------TTTTCTTA---------------------GGA-AATT-----TGAATTAATAGGTTTCTTGATAAT---AAGAA----------------TTTTTCAAATTAG------GACGAGAAGACCCTAAAAT----------TTTTAT-------------------------------------------------TTTATTTAA----------------TTGGG---GAAA-----------------------------TGATTGTTTATATAAACAATTATT-------TTTGTATAGAA---------CGCTTTAGAGTTTAT------------------------------TAAG--AAA-ATACTTTAGGGATAACAGGGGAATA-GTTCTTTG-TAGATCTAATTTTTAGAAC--AGT-TTTCTACCTCGATGTT--GGAT------TAATTGA-------------------------CCTGGTAGAA----------------------GTAGAAAAT---TACTTAG------------------GTAGACTGTTCGTCTTTT-AAATTTTTACA-TGA---------TCTGAGTTCAAGTCGGCGTGAGCCAGACTGGTTTTTATCCAATTTATT-----TCTTAAATAA----------AACTAGT-ACGA-----------AAGGATT-------------------------------GTTT--ATAAAAATAT----A---------------------------------------------------------------------------------------------------------------------------------------------------------------------------------------------------
>Sperchon_plumifer
--------------------------------------------------------------TCTTTTTTTTTAATTTATTTTTTTTTGTTATTTATTAGTTGGTTATTTGTTTAATAAT----------------------------------------------------------------------------TTCCT---TTT-GT---------ATTAGGATTTAA---------AGATTGTATTATA------------------TTTTTATCTTCCCGAATTTGATTTGAACT-------ATCTTGTGAATTT-----------------------------------TTTTATGTTGAATTAA-----TAAATG-------------------------TTTGATTGATGTT------------------A--TA---------------TGCTTCCGTTTTCTTT---------------------------------GA--TATC-TG------------------GTTTCTTATTATT-----------------TTAAGGGTAAA----G----------------------CTTTAATTTTTGTTTAT----TGTGTGGTTTTTTT-----------------------------------------------------AAAAAAAT-------TGTT------AAT--ATTTCTTTTT-ATATG----------------------TTTTAAT----------------------------------------------TAAATTAAGGTTGTTTGTTTTATTTGATTTTTTAGAATTTTCTTTTATAGTTTTCTT--------------------------------TTATAATT-TT-AAAATTAGTA----------------------------------------GATTTATA----------TTATTTGTATTTTTTTGTTTGTTTTTTTAAAAG--------------TTTTTTTTTATAATTGGT------------AATTTG-----------AAAA--------TAT----------------AAATGTTTATCAAAATC-----------AATTCT--------------------AATTTATTTTTTAGTA-----T-----------TCCCTGCTCGG-----------T---G-----------------------ATAT----T-------------TAACAGCCATGGTAT-TTTG-ACTATGCTAAGGTAGCGTAATCATTTGT-TTTTTTATTGGAAACC---TGTATGAATGG----------GAT---------------------TTTATGTTTTCTTTTT----------------------TATATTATTATATTTG--AAT-----TTGTTTTATTTGTA-------------AAAAA------------TTTAAGTAGATTTTTAAAA----GACTAAAAGACCCTTAAAT----------TTTTAT-------TTATTTTTAAATTTCTAAAAAGTTTTTATTTATTTTTAAATTTGAAGTTTTTTTGG-----------TTGGG---GTAA----------------------TTTTTTATTTTAATTTATTTTATTT-------------TGTTTTTTGAT---------CTTTTTTTTAACTATT-----------------------------TGTT--TAA-ATACTTAAGGGATAACAGCGTAATT-ATTTTGGT-TAGTTCTTATTAATAATTT--TTT-TTGCGACCTCGATGTT--GGTT------TGTTTTT-------------------------CCTGTTTGAG----------------------GTAGAATGT------AAAT-----TAGGA----------AGTCTGTTCGACTTTT-AAAAAAGCACA-TGA---------ACTGAGTTCAAGTCGGCGTGAGCCAGACTGGATTTTATC--TTTAAAT------TTTGTTTGTTC--------TTTTAGT-ACGA-----------GAGGACC---------------------------ATTGAGTT--TTTTTTATTG--------------------------------------------------------------------------------------------------------------------------------------------------------------------------------------------------------
>Shevfchenkella_miscanthis_KK11
--------------------------------------------------------------------ATAGGAAAAGTGATATTAAGAGAGCAAAGTCTAGATCGATA---------------------------------------------------------------------------------------GACCT---TTG-GT---------ATTAGGATTTTT--------TGATTAATGGTAAA-----AATTTCAA--------CCCTTCCCCTTAA---------------------------AAACTA---------------------------------CTAAAAGGAGCAAAAGTA-----TAAAAA--------------TAGAAAAACCTTTTGGT---------------AAAAATA-ATA--TG---------------TT---------TTACTTAA------------------------------GGATTATTATG------------------GAAAGATAAAA-------------------AAAGAGGGAGA----G----------------------CCTTTAAATTTGCCCAA----AATAAGAATATTA----------------------------------------------AT------AAAAAATA----------T------AAA--AATG---ATT--TACA---------------T------CAATAAT-----------------------------------------AATTAAAAATAAAATAAA---------------AGGTGAAAATTTATTTAAGAAAAAAGAAT--------------------------------TAATAATG-AA-AAAATTAGTA-----------------------------------ACCAAACGCACCT----------TCTCTCTAATAT----------AGAGTTGAATG----AAAAATGAT-ACTATAATAAAAG-----------------AACTTTGC---------AAAA-----GAATTA------AG--------GAGTGTTTAGCAAAAAC-----------ATTGCT----TT---------------TTTAACAA-AAAGTA-----A-----------TTTCTGCCAAT-----------T---G-----------------------GAATACTCT-------------AAACGGCCG-------TCTA-A---CGCTAAGGTAGCGTAATCAAAAGC-TCATTCATTGTGAGCC---AGTATGAA-AG------AAAAAAC---------------------TTTAATTTTCTTTCTT------------------------TATTGTAAAAAAGA--AAT-----TAAAG--GAGCCTA-------------AAAAA--------------TAACTCCTTTTTCGTTA----GACGAGAAGACCCTGAAAA----------CTGATT--------------------------------------------AAGGAAATAATTCT----------------TTGGG---GAAA--------------------------ACGGATAAACTTAATC------------------TTTATAACAAT---------TTAATTAATAACTAAA-----------------------------AAAT--AAG-TTACTTTAGGGATAACAGAACAATC-TTCAAAAA-AAGATCTTATTAAATTGAA--AAA-TTGTGACCTCGATGTT--GGAT------------T-----------CTTGAC--------TCCAGGAGCT----------------------GCAGAAGGC------TCTG-----TGGAT----------AGACTGTTCGTTTTTT-CAATCAAGACT-TGA---------TCTGAGTTCAGATCGGCGAAAGCCAGATCGGATTTTCTC--TACGAGC-----AAATTATTGGAGG-------AAACAGT-ACGA-----------AAGGACA-------------ATTCCTTAGTTACATTTATTGG--GACACAACTA----AAGC------------------------------------AT-AGGGATATCCCCCCCTCTTTAAATGATAAGTAGTTCTTAC-----------------------------------------------------------------------------------------------------------------
>Setoptus_koraiensis_SD23
---------------------------------------------------------------------------------------------AGATTTA------------------------------------------------------------------------------------------------AACCT---TTA-GT---------ATTAGGTAAAGT--------TTAATTTATGAATA-----AATATTAT-----------TTAACCTGAACTCTTTAAAACTA-------A------AGATTA-----------------------------------------ATTAAAAATT-----TTTTAA--------------CAAGTTAAA--ATTAATTT---TT--------AGAATTT---A--TA---------------TG-----------ATTCAC--------------TAAAGAT---------TA--TATC-CG------------------GATTACTAGTTTT----A------------TTCGGAGTAAA---------------------------CCCCCGATCAATCCCAG----TTTC-------------------------------------------------------TC------TAAAACGT----------T------ATA--ACAA---AGT-TTAAA--------------AT------TGAAAAT-----------------------------------GTGAAAATAAAAATTTTGCTTTTA---------TTTCCTTTAATGGATTTTTCTTTTATCCAACTAT-----------------A---------------TA---ATT-AT-TTTATTAATA-------------------------------------AACTAAGTAAT----------ACAATTAAATTT----------AAATATTAAAT----ATTTTTAAT-ACTCTATATTAAACTTTTTTTTTTTTCAAAAACTTAA------TTATAAAA---------TTCAACCTAAGATTAAAAGACTGTTTAACAAAAAC-----------ACAGTT-------------------CATAAATTTA-TGAGTT-----T-----------TTTCTGCTCAA-----------T---G--------------------ATGTTAT----T-------------AAATTGCCG-------TTAA-T---CGCTAAGGTAGCGAAATCATTTGT-CCCTTAATTAGGGGCT---TGTATGAA-AG------AAATTTC---------------------TTTTAATCATTTTTAT-----------------------ATTCAAAAATGTTAA--AAT-----TAAAT--CTATTTG-------------AAAAA--AATAAATATCTG-----------CTGAAA----GACGAGAAGACCCTAAAAT----------TTCTCC-----------------------------------------------TACTAGGTTTT----------------CTGGGGCAGAAG--------------------------------------------TTTTTAAAT-------TTAATCTAAAA---------TTTTTAAAATTAAAAAATCTATTTAAA------------------GAAT--AAA-ATACTTTAGGGATAACAGCTTAATT-TAACTTTG-TAGATCTTATAGATAGTTA--AGT-TTTTGACCTCGATGTT--GGAT------TAGTAAT-------------------------GTCCTAAAATTA--------------------GAAGAAGAA-----TTATA-----GGGAA----------TGACTGTTCGTCATTT-AATTTTACACT-TGA---------TCTGAGTTCAGAACGGCGTGAGCCAGTTCGGTTTTTACC--TTCAGCT----------ATTTTTGATCC----CGATAGT-ACGA-----------AAGGACT------TCGTTATCTAGAAAATCTACCAAATGTTT--ATACAAATTA----AATT-----------------------------TTTTATATT-GAAATAATTTTATTTGTTTCT------------------------------------------------------------------------------------------------------------------------------------
>Setoptus_koraiensis_HEN28
---------------------------------------------------TCGTAACAAAGTAGATAAAATGGAAATTTTATCTTGTAAAGCTACTTATCTAAAGTATAAATAAGAAAAGTATAAAAATATC---------------------------------------------------------------AACCT---TTT-GT---------ATTAGGAGTTTA--------TAAAATTTAAGGAA---------------------GAATCAACCCGAG-------GGTAGA-------A------AAACTA------------------------ATCTTAATAGGAATCCTATAAAAGTAG-----GAAAAA------------------------------TTAAGATC--------AATGGGA---A--AA---------------TC---------CC-TT-AC-----------------TTCTTCT----------GAGC-TG------------------GGATAATAA---------------------GAAAGAACCGA----G----------------------TTACCCTGGAAACAAGG--AGCAAAAAAAGGAATTTTTAAG---------------------------------------TA------AAAAAAAT----------T------AGA--AAAG---GCT-GTACT----------------------TTATAAT---------------------------------TGAAAAGAAAAAAAAGAATAAACTAA------------------ATTTATTATTTAGCAAAATTAAAGAAA------------------------------------ATG-TA-GGCATGAGTA-----------------------------------AAAAATAATTAAG----------AATTTTAAATTT-----------AATTTAAAAA----AGAAATAGA-AATTAAGTCTGAC-----------------AACTCTGC---------AAAA-----AGATTT------AT--------GAATGTTTAACAAAAAC-----------ATTTCC----CT---------------TTTGAGCA-AGGGTA-----A-----------ACCCTGCTCAC-----------T---G--------------------AATTTAT----T-------------TAAGGGCCG-------TTTT-A---CGCTAAGGTAGCGTAATCAAAAGC-TTGTTAATTGCAAGCC---TGTATGAA-TG------GGCAAAC---------------------ATAAATAAGCTTTCCT------------------------GACTTAAACATTGA--AAT-----TAAAA--AAAGCTA-------------AGAAA---------------ACTTTTAAGCCCCTAA----GACGAGAAGACCCTAAAAG----------CTAACT----------------------------------------------TGATGAAGTTAT----------------TTGGG---GAAA--------------------------------ATATTTATATTAGTC-------------TTAAAATTAAA---------TTTAAGGAGAACAATAA----------------------------TAAT--AAG-CTACTTTAGGGATAACAGGTTAATC-TGTCTTAA-TAGATCGGATATAATGGCA--GGT-TTGAGACCTCGATGTT--GGAT------TAAAGCC-------------------------TCCCCTCCCT----------------------GCAGGAGGG------GAGG-----GGGAT----------AAACTGTTCGTTTTTT-AAATCTTTACT-TGA---------TCTGAGTTCAGATCGGCGAGAGCCAGATCGGATTTTATC--TAGGGAG-----AAATAATTTATT--------TAGTAGT-ACGA-----------AAGGAAC-------------TTAAATAATTTACACTCAGTTT--AGGAAAACTA----AAGC------------------------------------ATTG--------------------------------------------------------------------------------------------------------------------------------------------------------
>SD27
------------------------------------------------------------------------------------AGTCGGAAAAGATTTATATTTAA-----------------------------------------------------------------------------------------AACCT---TTG-GT---------ATTAGGATTCTA--------TTAGAGTAATAAAA---------------------TTTTGTTCCCGAA-------AGAAAA-------A------AAACTA---------------------------------AAAACAGTAAAAAAATCG-----TAGAAA--------------TGATTTAAAAACTTTTTTT-------------AAAAATT---A--TA---------------TG-----------TTTTAC-----------------TTTTTCT------TA--TAAC-TG------------------GAAAAATTAAA-------------------GGAATGGGAGA----G----------------------CCATAGAAAAAACTTAA--AAAATATCTTTAAAA----------------------------------------------AT------ATAACAAA----------T------AAC--AAGG---ATT--TATA----------------------TCACAAA----------------------------------------TAGAAAAAGATTATAAATA--------AGAAGTTCAATAATTATTTTTTGATAACTTAAAA----------------------------------TA---ATT-TA-GAAATTAGTA-------------------------------------AAATAAGAGAC----------CTGCATGAGATT----------TTATTTAAAAA------ATAGATTTTCTGGGCAAAGAG-----------------AATTCGAC-----CTCAGAAT---------TT------AG--------GAATGTTTAACAAAAAC-----------ATTGCT----TT----------------ATAACATTAAAGTA-----A-----------ACTCTGCTAAT-----------T---G--------------AATGATTTAGATT----T-------------AAAAAGCCG-------TTTA-A---CGCTAAGGTAGCGTAATCAAAAGC-CTATTAATTGTAGACC---AGTATGAA-AG------AGTAAAC---------------------CTAGATTTATTTTCCT------------------------TTACCCAATTTTGA--ACT-----TAAAA--GAATTTA-------------AAAAA--------------GCTTCTTATTTCAACTA----GACGAGAAGACCCTAAAAA----------CTGATT-------------------------------------------ACTAATCCTAATTTT----------------TTGGG---GAAA---------------------------ATTAAGAGTTGTCATCTCTC-------------TTCGTATTAAA-------------TTAAAAACTAAA-----------------------------AAAT--AAG-TTACTTTAGGGATAACAGAACAATT-TTTAAAAA-AAGATCTAATTAAATTAAA--ATA-TTGTGACCTCGATGTT--GGAT------------T-----------CTTGAA--------TCTTTTAGCT----------------------GCAGTAAGT------TTAA-----GAGAA---------TAGACTGTTCGTTTTTT-TAATCAAGACT-TGA---------TCTGAGTTCAGATCGGCGAAAGCCAGATCGGATTTTCTC--TGTTGAT-----AAAAGAATTAGA--------AAGCAGT-ACGA-----------AAGGATC-------------CTTTATAATTTATAATTATACG--TTAATAACTA----AACC------------------------------------AT-TTGGCTATTCCCCCCCATGCTGGTAATGATTATTGATCAAATATTT-----------------------------------------------------------------------------------------------------------
>SD20
--------------------------------------------------------------------------------------ATAAA---------------------------------------------------------------------------------------------------------AACCT---TTA-GT---------ATTAGGATAACA--------CAAAATAAATTAAT--------------------TTTTTTAACCCGAA-------ACAAAA-------A------AAACTA---------------------------------AAAGAATTCTCAAAAAAA-----TAAAAA--------------TAAAAGAAA-------ATTTTTTT--------AAAAATA---A--TA---------------TG-----------TTTTAC-----------------TTTTTGA------TA--TAAC-TG------------------GAAAAATAAAAAT-----------------ATAAAGGAGAA---------------------------CTTCTAAAAGTTTCAAA--ATTTTATTAAAAAAAT-----------------------------------------------------ACAAAAAA----------T------AAA--AATA---ATT-TGAAT----------------------TACTAAT----------------------------------------ATGAGCCTAATGAGATGAA---------------AAAACTAAATTTTTCTTTAAATAAAGAAGAAAA----------------------------TA---ATG-TA-TTTATTACTA---------------------------------------GAAAAAAAA----------AATAAAAAAATT----------TTACATTAAAA----TAAAATAAATTCTAACAAAAAAA-----------------AACTAAGC---------TAAA-----GATTTC------AG--------GAATGTTTATCAAAAAC-----------ATTTCTTCTTTT--------------------TAAAGAAGTA-----C-----------TCTCTGCTATT-----------T---G-------------------------GTACCCT-------------AAAAAGCCG-------TTTA-A---CGCTAAGGTAGCGTAATCAAAAGT-CTATTTATTGTAGACC---CGTATGAA-AG------AGGTTTC---------------------CTAAATTCTCTTTTTT------------------------TTAGTTAAAATCAA--ATT-----TAAAA--GAAATTG-------------AAAAA--------------TTTTTCTTTTTTCATTA----GACGAGAAGACCCTAAAAA----------CTTTTT--------------------------------------------AAAAAACTAATTCT----------------TTGGG---GAAA----------------------------AAAAAAATTAATTTTC----------------TTTTTTAAAAC---------TTTTTAAAAAACTAAA-----------------------------AAAT--AAG-TTACTTTAGGGATAACAGAGCAATT-TTTAATTC-AAGAACTAATTAAATTAAA--ATA-TTGCGACCTCGATGTT--GGAT------------T-----------CTTGGG--------TCTGGGGGTT----------------------GCAAAAGAT------CCAA-----CAGAA---------TAGACTGTTCGTTTTTT-AAATCAAGACT-TGA---------TCTGAGTTCAGATCGGCGAAAGCCAGATCGGATTTTCTC--TATGAAT-----AAATTTATTGCA--------AAATAGT-ACGA-----------AAGGATT------------------CTTTGTTATTTTTATTC--ATATTGACTA----AACC------------------------------------AT-AGTGGTATCCTCCCCTTTCTAATG---------------------------------------------------------------------------------------------------------------------------------
>SD19
------------------------------------------------------TTTTCAAACCGGGTTTTTAATATTAGAGACTAACTACTAAAGTTA-------------------------------------------------------------------------------------------------AACCT---TGA-GA---------ATTAGGAGATTT--------TGAATTTAATAAAA---------------------CAGGAATCCCGAA-------TAGAAA-------A------AAATTA----------------------------------AAAGAGAATAGAGAACA-----TGAAAA--------------TAGAATAAT-------TTTTTTTT--------AACGGCT---A--TA--------------------------TGCTTTAC-------------------TTTTC------TGCTTATC-TG------------------GAAATTTAGAC-------------------TAGAAAGTAAA---------------------------ACTTCTCAATACTTAAT----ATTTACAACGTAAC-----------------------------------------------------AGAAATAA----------T------AAA--AAGG---AGT-TAAAT----------------------CTGTAAT--------------------------------------AAAAGCTAAAATTCATAAAGA---------------AGAAAATTTTTTTGAGTAGAAGTGAAGA---------------------------------TA---ATG-AG-ATTATTAGTA------------------------------------GATACAAGTTAA----------TTCTAAAATATT----------GATTGTACGAA----CGTTCAGGT-ACTGAAGAATTAG-----------------AATTATGC---------AAAA-----TAATAT------AG--------AGCTGTTTAACAAAAAC-----------ATTTTC----TT---------------TATAATTA-AAGGTA-----A-----------CTTCTGCCAAT-----------T---G--------------------CCAATGG----T-------------AAAAGGCCG-------TTTC-A---CGCTAAGGTAGCGTAATCAAAAGT-TTATTAATTGTAAACC---TGTATGAA-GG------ATGTAAT---------------------TTATATTTACTCTCAT------------------------TAATTCAAATTTGA--ATT-----TAAAG--AAAAATA-------------AAAAA--------------TATTTTCTGTGGAGGCA----GACGAGAAGACCCTAAAAG----------CTAGTT----------------------------------------------GGAATCAATTTT----------------TTGGG---GAAA--------------------------------ATATTATTTAGAATC-------------TAGTATAATAA---------TTATTAAAAAACTTAG-----------------------------AAAT--AAG-CTACTTTAGGGATAACAGAGTAATT-TTTTTAAA-AAGAACTTATTGAATTAAA--AGA-TTACGACCTCGATGTT--GGAT------------T-----------CCTGTC--------TCTTCTTACC----------------------GCAGTAGGT------TTGT-----AAGAA---------TAGACTGTTCGTTTTTT-AAATCAGGACT-TGA---------TCTGAGTTCAGATCGGCGTGAGCCAGATCGGATTTTCTC--TCCTCCT-----ATATTTATTATG--------AAACAGT-ACGA-----------AAGGACC-------------TTTCAAATCTTAGTTATAAACA--TTTTTGACTA----AACC------------------------------------ATAGTGCCATTCCCCCCCTCTCTCGGAATGATAATTAGTTCTTTTTAT------------------------------------------------------------------------------------------------------------
>Scolotosus_sp.nov._GX54
-----------------------------------------------------------------------------TTGAAAACTATAATAATGCTTAAATTGAGGAATCATAAGATTTTCACTCTA--------------------------------------------------------------------AACCT---CTG-GT---------ATTAGGAGAATT--------CAAAATTTTTAAAA---------------------GTTTTATCCCTAA-------GAATTA-------A------AAACTA------------------------ATTAGTAGAAAAAATATATTAAAATGA-----AGAAAT------------------------------TACTAGTT--------AAAGGGA---A--TA--------------------------TCCCTAACTTGAT-------------------------TGATTAAA-TG------------------GATTAATAAAAAA-----------------AAAATGAGAAGAAGAG----------------------CTTCTTAATAGTCTAGAATAAGATTATAAAAT--------------------------------------------------------ATAATATT----------T------AAA--AGAG---ATT--TAAA---------------T------CGATAAT-----------------------------------------AAAACATTTTTGAGAAGA-------------AAGAGTTAAATAATTTACTGATGTATAAGGA--------------------------------TA---ATG-AT-TTTATTAGTA---------------------------------------ATATAACAA----------TTTATAGAATCT----------TTTATTAAGAA----AAAATAAAA-ACTCTAATAATTT-----------------TATTTGGC---------TAAA-----TGAATT------AG--------GAATGTTTAACAAAAAC-----------ATTTTT----TC---------------TATACATA-GAAATA-----A-----------ATCCTGCCAAT-----------T---G-----------------------ATATATAAT-------------GAAAGGCCG-------CTAT-G---CGCTAAGGTAGCGTAATCAAAAGC-TCATTAATTGTGAGCC---AGAATGAA-TG------GAACCAC---------------------CTAATTCAACCTTAAT------------------------TATTTGAACATTGA--ACT-----TAAAA--AAAGTTA-------------AAAAA---------------CCTTTTTTAAACATTA----GACGAGAAGACCCTTAAAG----------CTTTTC----------------------------------------------CTTCAGGATTAT----------------TTGGG---GAAA----------------------ATTTATAACAAAATTCTTAAAATTTT--------------------------------TGCTTTAAAAACTACAAA---------------------------AAAT--AAG-CTACTTGAGGGATAACAGAACAATT-TTTCTAAA-AAGACCTTATAGAAGGAAA--AGA-TTGTGACCTCGATGTT--GGAT------------T-----------CTAGTC--------TTTCACAGTC----------------------GCAGCAGGC------TGAT------GGAA--------TTAGACTGTTCGTTTTTT-AAATCTAGACT-TGA---------TCTGAGTTCAGATCGGCGCAAGCCAGATCGGATTTTATC--TTTGTTT-----ATAAAGTAATGG--------AAACAGT-ACGA-----------AAGGACA-------------ATTCTTTATTTAATTTTTAACA--CCTAAAATTA----AACC------------------------------------ATAGGGATGTTCCCCCCCTTCCGATATGTGATATAA------------------------------------------------------------------------------------------------------------------------
>Scolotosus_sp._GZ100
-------------------------------------------------------------------------ATAAAGATAAATCATAATTAAAATAAACTATAAATAA--------------------------------------------------------------------------------------AACCT---TTG-GT---------ATTAGGAGATTT--------CAATTTTAATTAAA---------------------GAATTCTCTCTAA-------ACTTTA-------A------AAACTA------------------------AACTTTTCTAGAAATAAATAAAAATAG-----AATAAG--------------AAAAGT----------------TT--------AAAGAAA-ATA--TA---------------TC---------CT----AC--------------TTAAATT---------TA--TATA-TA------------------GAAAGTTAAAAAA----A------------TTAAAAGAAAA----G----------------------CTTTTAAACCCACCTAA----AATAATTATACTAAA--------------------------------------------AT------AAAAATAT----------T------AAA--AAGA---ATT--TATA---------------A------TAATAAT--------------------------------TAAATAAAAAAAAAAAAAATAAAGGAA---------------TATTAAATTTAATATATAAATATTA--------------------A---------------TA---ATG-AA-TTCATTAGTA-------------------------------------AAAATAAAAAA--------------AAAAAATT-----TTTACTTTAATAAAAA----AATTGTACT-TTTATAATTT--------------------AATTCATC-----CT--TAAA-------TTTA------AG--------GAATGTTTAACAAAAAC-----------ATTTTC----TA---------------TAAAATTA-TAGATA-----A-----------ACCCTGCCAAT-----------T---G---------------------TTTTTA----T-------------AAAAGGCCG-------CTTT-G---CGCTAAGGTAGCGTAATCAAAAGC-TCATTAATTGTGAGCC---TGTATAAA-AG------GGTAAAC---------------------CTTAAATTATTATGAT------------------------AATAAAAACTTTGA--ACT-----TAAAC--AAAATTA-------------AAAAA--ATC-----------TTTGTTCAGCTATAA----GACGAGAAGACCCTTAAAG----------CTTTTC----------------------------------------------AAAATAGATTAT----------------TTGGG---GAAA----------------------ATTTTTAACAAAAATCTTAAAATTA-------------TTATTAAAAAA---------ACTTTTAA-------------------------------------AAAT--AAG-CTACTTAAGGGATAACAGAACAATA-TTTTTATA-TAGATCTTATAGAAAAGAA--AGA-TTGTGACCTCGATGTT--GGAT------TCTAATT-------------------------ATCCTGCTTCC---------------------GCAGGAGGA------AGAA-----AGGAA---------TAGACTGTTCGTTTTTT-AAATTTAGACT-TGA---------TCTGAGTTCAGATCGGCGTAAGCCAGATCGGATTTTATC--TTTAGCT-----ATTTGTTTAAAG--------AAATAGT-ACGA-----------AAGGACC-------------ATTCTCTATTTAATTTTGTGAA--ATAATTATTA----AACC------------------------------------AT-TAGCCTTTCCCCCCCCCCCCCAAAGGTGAAAGAATGATTAGG---------------------------------------------------------------------------------------------------------------
>Sarcoptes_scabiei
-----------------------------TAATTATAAAGAATATATAATTATTCAATTTTAAAAATTCATTAAAAATCAAATTTTAGTAATAAAAATAAAAAAAAAATAAAAGAT--------------------------------------------------------------------------------TACCT---TTT-GT---------ATAAGGGTTTTT--------AGAATAATATATGA------------------TTTATAATTTATAGAA-------AATTCA-------A------GATCTT--------------------------------TAAATTTTTTTTTAAAATA-----AAATAA--------------AATCAAAAATTTTT------------------AAAGGGG-TAA--TA---------------CG-----CTATCGTTTGAA------------------------------TATTTATC-TA------------------AATAGACAAAAATTA---------------AAAATAGTAAA----T----------------------ATTTTTATTATTATTGA-----------------------------------------------------------------------ATAAATTT----------T------TAA--ATAT---TCT-TTAAA-------GGTAAGTTTACGTTGTTATAAC-------------------------------------------AAAACATTTTATTATT---------------ATATTTAATTATTATATTATAAAAATATTAA-----------------------------------ATT-AA-AAAATTAGTA--------------------------------------------TAAA----------TATTATAAAATT-------TTTATATTTAATAA----AATTAAATAATAAAAAATAAAAA-----------------AAATTTAT-----TCATTAAA-----TTATTA----------------GACTGTTTAACAAAATCTT---------ATTTATAATTTT---------------TATAATCT------------------------ATTCTGCTCAA-----------T---G-----------------------AAATTATTT-------------AAATAGCTG--------TTA-ATAACACTAAGGTAGCGAAATCATTAGC-TACCTAATTGGTAACT---TGTATGAA-GG------GACTAAC---------------------TAAAAATTTATTTTGT----------------------------AAAAAATATA--AAT-----TATAA--AATTGTT-------------GAAAA-------------TAACAATATTTATTCCAA----GACAAAAAGACCCTAGAAT----------TTTAAT-------------------------------------------------GAAAATTTTCATTTAG---------TTGGG---GAAA-------------------------------TAAAATTAATAAAATAAAAATAAAAAAATTTATAAAAGAA---------CTTTTTATAAAGAAAAATT--------------------------GACT--AAA--TACTCTAGGGATAACAGCTTTATA-TTTTTTAA-GAGAACTTATTAAAATAAA--AGT-TTAAGACCTCGATGTT--GGAT------AAAAGTT-------------------------TTTATTAAGC----------------------GCAGAAGCT------TAAA-----AAAAT----------GGATTGTTCATCCATT-AAATCTTTACT-TGA---------TCTGAGTTAAAGTCGGCGTGAGCCAGACTGGTTTTTATC--TGGAATA-----AAATTATATAAAT-------AAACAGT-ACGA-----------AAGGACA----------------ATTATTTTTTCTTAAAGAA--ATTTATATTA----A---------------------------------------------------------------------------------------------------------------------------------------------------------------------------------------------------
>S167
------------------------------------------------------------------------------------------------------------------------------------------------------------------------------------------------------CCT---TTT-GT---------ATTAGGAAAGTT--------CAATATTGATAAAA---------------------TATAAATCTCGAAAAAAATCAAACTA--------------AAACTT--------------------------CACCTGAATAATTAGAAAAAAAATA-----TAAAGT-----------------------------------TTT--------AATGACT-AGA--TA---------------TC-------------TTAC-----------------GTTTTTT------TA--TAGC-TA------------------GAGAAATAAACTG-----------------TTCTAGGAGAG---------------------------CTAGAAAGACTTTCTAA--AAAATATCTTAAATG------------------------------------------------------AAAAAAAT----------T------AAA--AAGG---CTT--AACC----------------------CAATAAA-------------------------------------------AATAAATTTACAAAAA------------TAAAAGTTAAATTTTTTGGAAAAAAAAA------------------------------------TTAAAATG-AA-TTTATTAGTA---------------------------------------TAATAAACT----------TAATAAAATAGT---------TTAAAATAAAAA----ACGAGTAATAATTTTATTAAAT------------------AACTCGGC-----CT-----------------------AAGCTGAAAGAACTGTTTAACAAAAAC-----------ATAGCC----CT----------------TTAATTAAAAGGTA-----A-----------GTTCTGCTAAT-----------T---G------------------------TTT----T-------------AAAAAGCCG-------CTTA-G---CGCTAAGGTAGCGTAATCAAAAGC-TTATTAATTGTGAGCC---AGTATGAA-AG------AATAATT---------------------CTTTCCAAGCTATCTA-------------------------AATAAAAAAATAA--AAT-----TTAAT--AAACAAA-------------AAAAA--------------TTAGTTTATTCTCGCAA----GACGAGAAGACCCTAAAAG----------TTTTTC----------------------------------------------TATTTAGATTTT----------------TTGGG---GAAA--------------------------------ATTTTTAAATAAACT-------------CTTAAATAAAA---------TAAATTAATAACATAAAA---------------------------TAAT--AAG-CTACTTTAGGGATAACAGAACAATT-AACGAAAA-TAGATCTCATACAAACGAA--AGA-TTGTGACCTCGATGTT--GGAT------------------------TCTCAA--------TTTGTTGGCC----------------------GCAGCAGGT------TAAA-----AAGAA---------TAGACTGTTCGTTTTAC-AATAAGAGACT-TGA---------TCTGAGTTCAGATCGGCGGGAGCCAGATCGGTTTTTATC--TGCGAGA-----AATTAGTCATT---------CTATAGT-ACGA-----------AAGGATT-------------TATTAAGATTAATGTTTAAAAA--TTATCTATTA----ATGT------------------------------------ATTAGGCGTTCCCTCCCCTCATTAATAAATTTTATAACCTTATCTTTCTTAAGATTTTAAGTTAATTTAAACTAATTGCCTTCAAAGCTTTAAATACAAGTCTTG---------------------------------------------------
>Robertsicus_elaphensis
---------------------------------------------------------------------ATGAGAATAATTTTTTTATAATAAAATTTTATTTAAAACTGAAAAGGAAATATTTAAAAAATAAGAAGAATTATTTTTAG-----------------------------------------------TACCT---TTA-GC---------ATTAGGGATTTT--------TAAAAAAAATAAAA-----------------TTTTTATTTTTCTCGAATTTAATAGATCTATATTTTTA---TAAATATTATATTTCATAATAATATGTAATAATTTTATAGAAGTGAAATTCTTAACAAAA-----TTAAAG--ATAACTAGTTGTAAAAAAAAA--CTT------------------AAAGTTA-TTA--AA---------------TA---------------AT------------------------------AA--TAAT-TT------------------AATAAATAATATT----ATTTAAGAAAAATTATGGGATAAG----C----------------------TTTAATTTTTTTTTTAA----AATTAACAATATATAA-------------------------------------------AA------AAAAAGAT----------T------AAA--ATTA---TCT-AAAAA---------------TTTTTATAAATAAT----------------------TTAGCTGAATTTCTAAAAATTAAAATTTTTTAAGTAA---------------AAAATAAAACTTTTCATTTTTTTAAAAT--------------------------------------ATG-AA-AATATTAGTA------------------------------------TAAATAATATAT----------ATATAATTATTA-----AATTAACATAAAAGTT----AAAAATTTA-ATTATAATAAAAG-----------------AATTCAG------CAATATAA-----TTTTTT----------------GACTGTTTATTAAAAAC-----------AATGTA----TTTTGA-------------TCATAA-AAAATA---TAA-----------TTCCTGCTCAA-----------T---G---------------------AAAACT----T-------------AAATTGCTGTAGTAT-TTTG-ACTATACAAAGGTATTGAAATAAG-----ATTTTAATTGAAAGCTAAAAGAATGGA------------AATT---------------------CAAAAAATATCTTTTT------TTATTATA----------------AAAATTAA--ACT-----TATTTTTATTAGTG-------------AAGAA--ACAATAATAAAA-----------ATTTAA----GACAAGAAGACCCTAAGAA----------TTTTCA------------------------------------TTGTTTTAATAATATAATTTATTGTTAATATAATTTAATTGGG---GAGA-------------------------TTAAAAAATATTTTTAACTTTT-------------TTTAAAAAAGA---------CCTATTATTAATAATTAAC--------------------------TGAA--AAA-ATACTCTAGGGATAACAGCGTAATA-ATTTTAAA-TAGCTCTTATAGATAAAAT--AGT-TTGCGACCTCGATGTT--GGAT------TAGGATT-------------------------ATTGATTAAT----------------------GAAGAAGTT---AATTTAA------------------TAAGTTTGTTCAACTTTT-AAATTCCTACA-TGA---------TCTGAGTTTAAACCGATGTGAATCAGGTTGGTTTCTATC--TAAATTT-----ATTTAGAAATTT--------TTTTAGT-ACGA-----------AAGGAAT----TAAAAATTAAAATAATTTTAAAAATTAATCT--TTTTTGTATC----AATT------------------------------------TT-TGGAAT---------------------------------------------------------------------------------------------------------------------------------------------------
>Ricinoides_karschii
---------------------------------------------TTAATTGTTGCTTATTTAATGTGGATGAAATTGAGGGTACTGTAAAGGAAATTTTAAATATGATAAGAAGAATTGTTGGTGGATG------------------------------------------------------------------TACCT---TTT-GT---------ATAAGGGTTTTA--------CAATTGTTGTTATT-----GAATATAA------------ACTCCCGAA-------GAAATA-------A------GAGCTA-----------------------------------CTAAAAATAACATTTA-----TTGTAA--------------CACTAATAA--ATA-ATATTTTTTAGT-----AGAGGTG---A--AA---------------TG---------CTATG-----------------CGTTTATTTG------GA--TATC-TG------------------GT-TGCTAGAGTT----TTTAT--------TTTAGGTAAAC----T----------------------GTTCCTTGAGAAAGGAG----GTAGAGGTACGGAATGGTAAGAGTAGTTGGGATTAGCTAATTATTTATTTATATATGAGAT------AAAATTTT----GTAGTTT------G------TG---ATT--AAAGATATCAATTGTTTTTG------TTATAAA--------------------------GGAGCTTATTTAGGGTTTATGTTATTAAGTTTT---------------TATCTGGCTGGTGTATGTAATAAAATAATATGTAAG---------A---------------TA---ATG-TG-AAAATTAGTA------GAGAGTG------------------------AAATTTTTAAT----------TAGTTGAAGGCT-----ATTGATAGTTGAAGAT----AAGGTAATT-GCTTTTAATG--------------------AATTCGG------C---AATA-----TGACTT------TG-------TGCATGTTTAACAAAAAC-----------TTGGTT----TT-----------TAGGGATAATTA-AAAGTC-----T-----------AGCCTGCCAAT-----------T---G----------------------TAGTA----T-------------GAAGGGCCGCAGTAA-ATTG-ACTGTGCGAAGGTAGCGTAATCATTTGT-CTTTTAATTGAAGACT---TGTATGAA-AG------GTTGAAC---------------------ACAGAGTAACTTTATT-----------------------GTAAGTATTTATTGA--ACT-----TGCAC--GTCTTAT-------------GAAAA---------TGTAAGAGTGGAA---TTAAGG----GACGAGAAGACCCTAAGAG----------CTTTAT-----------------TCTTCCTTTTTTTTTTTTTTGACAAAAAAGGAAGAATTTAA----------------CTGGG---GTGG-------------------------TTTTGAAAGATTGAAATCTTTTGATAAT-------GTTGATTTGAG---------TTGTAGATTAAGAAGGTCCACGTAGGGTGATTGTGA---------GAGT--GAG-TTACCTTAGGGATAACAGCGTTATA-TATTTAGG-GAGATCTAATTTCTGAATA--TGT-TTGCGACCTCGATGTT--GAAT------TAACTGT-------------------------TGCTGCTT------------------------GGGGTAGGT---TTTGAGT-----TGGTG----------AGTCTGTTCGACTTTT-GAAACGTTACA-TGA---------TTTGAGTTCAGATCGGCGTGAGCCAGATTGGTTTCTATC--TTTAATT-----TGTGAGTGATT---------GATTTGT-ACGA-----------AAGGACT-------------------------------TTTG--ATTATCAATT----GGTTGTG---------------------------------------------------------------------------------------------------------------------------------------------------------------------------------------------
>Rhyncaphytoptus_ulmi_HEN3
--------------------------------------------------------------------------------AAAAAAGAAATTAAAATTAA------------------------------------------------------------------------------------------------AACCT---TTG-GT---------ATTAGGAAATTT--------CTAACCTAATAAAA---------------------GAGCTAACCCGAAATTTAAAGAAACA-------A------AAATTT------------------------------AATAGATAAACATAAAAATTG-----AAAAAT--------------TAAATT----------------TT--------TACGAGA---A--TA---------------TC---------TC-TTACC--------------------TTAA------AA--AATC-TG------------------GTGATATTAATTT-----------------AAACTGAAAAA----G----------------------TTAGTTTAATTCCTTAT----TTTATTTTTTGT-----------------------------------------------GT------ACAATAAA----------T------CAA--AAAG---AGT--AAAA---------------T------TGGTAAA-----------------------------CTTAACGAATATTAGAAAGGATTAAATTAA------------TTCAAATAAGAACTTTAAA--------------------------------------------------ATG-AA-ATTATAAGTA----------------------------------------TAAAAACA----------TTTTGAGTGAAT-----AGTTTAATTGAAAAAA----ATTTGTAAA-CTTGTTAAAATA------------------AGCTCGG----------CAAAAAGAGCA----------GG--------GAATGTTTAACAAAAAC-----------ATTGCT--GCTT-----------------ATTTCA-GGAGTA-----A-----------TTTCTGCTAAT-----------T---G--------------------AATAATT----T-------------AAAAAGCCG-------TTAT-A---CGCTAAGGTAGCGTAATCAAAAGT-CTATTAATTGTAGACC---AGCATGAA-AG------AATGAAC---------------------CCTGCCAAACTTCCTT-------------------------TAGACAAAATTAA--AAT-----TTAATGGTACAACA-------------AAATA----------------GGACTCAATTTGCAA----GACGAGAAGACCCTAAAAG----------CTAACT-------------------------------------------AAATAAATTAGTTTT----------------TTGGG---GAAA-------------------------------AATTTTTATATAAATT-------------TAAATTTTAAA---------TGAGTAATAAACTTAAA----------------------------AAAT--AAG-CTACTTTAGGGATAACAGAACAATT-AATTTTTT-TAGTTCTAATATAAAAATT--AGT-TTGTGACCTCGATGTT--GGAT------------T-----------CTTATA--------ATGTTTATTC----------------------GCAGCAGGA------TAAA-----TAATG----------AAACTGTTCGTTTCTC-AAATTAAGACT-TGA---------TCTGAGTTCAGATCGGCGAAAGCCAGATCGGATTTTATC--TGCAAAT-----ATTAATTTATTT--------TAGTAGT-ACGA-----------AAGGACC-------------ATAGAATATTTATGTTTAAATA--AAAATTACTA----AACC------------------------------------AT-TAGGACACTCCCCCCTCCCTTATAGAATACAACTAAACTTTTTAGTTTATTGCTTTTAAATATTGAATTA-----------------------------------------------------------------------------------
>Rhyncaphytoptus_sp.nov._GZ96
----------------------------------------------------------------------------------AATAAAAAGAAAAATTAAATTAAGTATAAAAAAAAAATTTTTTAATATTT----------------------------------------------------------------TACCT---TTG-GT---------ATTAGGTGTAAT--------TTAAATTTTTAAAA---------------------ATGAATTCCCGAATTTAAAGAAAACA-------A------GAGTTT------------------------------------AATTAATCAATAATA-----TTAAAA--------------TAAAATAAA------TTAAATTCT--------TAAGAAA---A--TA--------------------------TTTCTTAC---------------------TCT------TAGATATC-TG------------------GAATTTTAAATTCAA---------------CCCTTAGAAAG---------------------------TCAGGATACAAACTTAA----AAAATTAATTTTAA-----------------------------------------------------AAAAAAAT----------T------AAA--AAAA----------------------------------TCACAAT-----------------------------AGTTTATACTTCAAATTAAATTTAAAGATA---------------AAAAGTATAATTTAATTCTTAAAAATTTG--------------------------------TAATAATG-AT-TTCATGAGTA---------------------------------------ATTCAAAAA----------AAAAAATAAAAT------------AATTAAAAAAAAAAAGTATGAA-ACTTAAATAAAAA-----------------AGCTTGGCAAAAATAGTAAA----------------------------GATTGTTTAACAAAAAC-----------ATTTCT----TT----------------TTTTTTAAAAAGTA-----A-----------ACCCTGCTCAT-----------T---G--------------------------ATTAAT-------------GAAAAGCCG-------TTTT-A---CGCTAAGGTAGCGTAATCAAAAGT-CTATTAATTGTAGACC---AGTATGAATGG------GACTAAC---------------------TTAACTATTCTCCTTT------------------ATTTTAAATTTTAAAATTAATAGAT-----TAAAA----------------------AAATA----------------AATCTTTAATTACAA----GACGAGAAGACCCTAAAAG----------CTTTCT-------------------------------------------ATGAATTATAGTTTT----------------TTGGG---GCAA-------------------------------AATTTTTGTAAATATT-------------CTAAATTAAAA---------TTATTTAAAAACTTAAAAAA-------------------------AAAT--AAG-CTACTTTAGGGATAACAGAGTAATT-AACTTTTT-TAGTTCTTATAAATAGGTT--AGT-TTACGACCTCGATGTT--GGAT------------T-----------CTTGTA--------TCTTATAATC----------------------GCAATAGAA------ATTA-----AAGTA----------AAACTGTTCGTTTTTT-AAAATAGGACT-TGA---------TCTGAGTTCAGATCGGCGAAAGCCAGATCGGATTTTATC--TGTAATT-----AAAAATTTTATT--------AAATAGT-ACGA-----------AAGGACC-------------TTTAGTTTTTTATTTTTTTGTT--AAAGATTCTA----AACC------------------------------------ATTAGGATACTCCCTCCCTCTCTTGTTGT-------------------------------------------------------------------------------------------------------------------------------
>Rhyncaphytoptus_sp.nov._CA38
----------TTGTATCTTGCAAAGATAAAGCTCAAAGAGCACCCTTTTTACAAGAGGGAGGAAAATTCTTTAAAACCATAGATTAAAAAATTGTATTAAAAAGATTATTCATAAAAGG-----------------------------------------------------------------------------AACCT---TTT-GT---------ATTAGGAGTAAA--------CAAATTAAATTAAA--------------------AGAAGTTTCTCGAA-------AATAGC-------A------AAACTA----------------------------------AATTTTGATTCAAAATA-----TGAGAA--------------AAGGATAAT--CAAAATTT-------------AATAATA---A--TA---------------TG---------TC-TT-AC-----------------TGCCATG------TA--TATT-TA-----------------GAAAAATTAAAA-------------------AAATTAGTAAA----G----------------------CTAATAAAAGAGATTAA----AATATAAAAATGT----------------------------------------------AT------AGAAATAA----------T------TAA--AAAA---ATT--TAAA---------------T------TAATAAA------------------------------------------CCTTAGAGTCAAAGAAA----------AATCCAAAAAGATTTTCTACAAAACCTATAGA---------------------------------------ATG-TT-TACATGAGTA--------------------------------------CAAATTATTA----------CACTAAAAAAAT----------TAAGATAAAAA----AATGAAGAA-ACTTTATAAAACG-----------------AATTCAGC-----C---AAAA------CTTGT------GA--------AACTGTTTAACAAAAAC-----------ATTGTT----TC---------------ATGAAAAA-GAAATA-----A-----------TTTCTGCTAAT-----------T---G----------------------TTTTA----T-------------AAAAAGCCG-------CTAAAG---CGCTAAGGTAGCGTAATCAAAAGT-TTATTAATTGTAAACC---TGCATGAA-AG-------AAGAAT---------------------TGCATAAGTGCTATAT-----------------------TTTATAAAATATAGA--AAT-----TAAAA--GAATATT-------------AAAAA--A-------------ATTCATAGTTTGTAA----GACGAGAAGACCCTAAAAG----------CTTTCC----------------------------------------------CGAAGGGGTTAT----------------TTGGG---GCAA-------------------------------ATAAATAATGCAAATC-------------TTATTGAAAAA---------TAATGAAAAAACTTAAA----------------------------AAAT--AAG-CTACTTTAGGGATAACAGAGCAATT-TAAGAAGA-AAGTACTTATAAAATCTTA--AGC-TTGTGACCTCGATGTT--GGAT------------T----------CTTTAGT--------CTCTCTGACC----------------------GCAGAAGGT------GGGA-----AAGAT----------AAACTGTTCGTTTATT-AAAAAAAGACT-TGA---------TCTGAGTTCAGATCGGCGTAAGCCAGATCGGTTTTTATC--TACAAAT-----AAAGAAAAATTT--------AGCTAGT-ACGA-----------AAGGGCC---------------------------GCTAAATA--ACGATAATCG----AAGAA-----------------------------------------------------------------------------------------------------------------------------------------------------------------------------------------------
>Rhyncaphytoptus_redwayensis_CA28
---------------------------------------------------------------------------ATAAAAGACATGCAAAGAAAGTAATTATTAATTT---------------------------------------------------------------------------------------AACCT---TTG-GT---------ATTAGGTATAAT-------TTAAACCAAATTAAA--------------------AGTGCTCTCCCGAA---------TAAA-------A---AGGAAACTA-----------------------------------AAATTTATGAAAAATA-----AAATAA------------------AAATAAAATTATTAAATTTT--------AAAAAAA---A--TA---------------TT-----------TTTTAC-------------------CCTTT------TA--GATC-TG------------------GATTAATAA---------------------ATAAAAGTCAAAAAAG----------------------TTGGTTAAATTGCTTAT--TTATTTCAAATAAAAT-----------------------------------------------------ATAAATTA----------T------CAA--AAAA---ATT--TATA---------------T------TAATAAT----------------------------------------TTTTTTATTACTAGAATAA---------------GCCACTAATTAATTTATAAAAAAAAT-----------------------------------TTATGATG-AT-TGTATTAGTA-------------------------------------AGAAAAAATTG----------TAGGAACAAATT-----------TAATTAATAA----AAATATTAA-ACTTCTATTATTG-----------------AACTCGGC---------AAAA-----TTTATC------AG--------GACTGTTTAACAAAAAC-----------ATTTCT----TT----------------TTTATAAAAAAGTA-----A-----------ATTCTGCCCAC-----------T---G--------------------AAAATTT----T-------------AAAGGGCCG-------TTAA-A---CGCTAAGGTAGCGTAATCAAAAGT-CCGTTAATTGCGGACC---AGTATGAA-GG------AAGAAAC------------------CTGTTTAAGCTGTTTTATT---------------------------TGAATTACTGA--ATT-----TAATA--AAATAT--------------AAAAA--------------TAAATTTTTTTTCACAA----GACGAGAAGACCCTGAAAG----------CTGATC----------------------------------------ATGTTATTTAATGATTTT----------------TTGGG---GTAA--------------------------------AATTGTTTTTTAATTGA-----------ATTCTTAAAAT---------TAATAAAAACAAAAAAA----------------------------AAAT--AAG-CTACTTCAGGGATAACAGAACAATC-AATTTTTT-TAGGTCTTATAAATAAATT--GGA-TTGTGACCTCGATGTT--GGAT------------T-----------CTAAAA--------ACTAATAGTC----------------------GCAGTAGAT------TAAA-----AAG----------TTAAACTGTTCGTTTATT-AAATTTAGACT-TGA---------TCTGAGTTCAGATCGGCGAAAGCCAGATCGGATTTTATC--TGTGAAT-----AAAATTTTATTT--------AAGTAGT-ACGA-----------AAGGATT-------------CTTACGTGTTTAACAGTTCTTT--GGTTTAACTA----AACC------------------------------------AT-TAGGGTATCCTCCCCCCCCCCCGAGTGAAAAGAACTTTAAAAGTTTTT---------------------------------------------------------------------------------------------------------
>Rhyncaphytoptus_longipalpis_JX3
---------------------------------------------------------------------GTAGAGAAAAAAAAATTTTTTAGAAGGTAAAAAAAAACTTTAAAAGA--------------------------------------------------------------------------------AACCT---TTA-GT---------ATTAGGATTTTA--------CAATTTTAATTAAA-----AATTTAAA---------------CCCGAA-------AGAAAA-------A------AAACTA--------------------------------------AAAATTAAATTCA-----AAAAAT--------------TTAAATAAA--TTAATTAATTTTT--------AAAAATA---A--TA---------------TG---------TT-TT-AC-----------------TTTTTCA------TA--TAAC-TG------------------GAAAAATAAAA-------------------AAAAAAGTAAA----G----------------------CTTTAAATTAAACTCAA--TACTTTACAAAGCA-----------------------------------------------AT------AAAAAATA----------T------AAA--AATA---GGC--TACA---------------C------TGATAAT------------------------------------TTCATAAATAAAAGTCAAAGTTA---------------AAATTTATTTATCTTAATCTAGTAA------------------------------------TA---ATA-TA-AAAATTAGTA--------------------------------------ATTTAAAATC----------TATATCGAAATT----------TAAAATAAATT----TATCGGAAA-CCTGTAAAAAGAA-----------------AAATCAGC-----TA--AAAA-----TTGCAT----------------GAATGTTTAACAAAAAC-----------ATTTCT----TC----------------TTTGTAAAGAAGTA-----A-----------CTTCTGCTATT-----------T---G-------------------GAAAGTTT----T-------------AAAAAGCCG-------TTAG-A---CGCTAAGGTAGCGTAATCAAAAGC-TTATTAATTGTAAGCC---TGTATGAA-AG------AAACCAC---------------------ATGTAATTACTTTCCT------TTTTACAA-----------------AATTTGA--AAT-----TAAAA--GAAATTA-------------AAAAA--AA------------TTTCTATCTCCGCTA----GACGAGAAGACCTTAAAAA----------CTTTTT--------------------------------------------AATAAAATAATTTT----------------TTGGG---GAAA------------------------ATTTAAGTAATTTTTC--------------------TGCTATAATAA---------TAATGAAATAACTTTAA----------------------------AAAT--AAG-TTACTTTAGGGATAACAGAACAATT-TTTAATTA-GAGAACAAATCCAATTAAA--AAA-TTGTGACCTCGATGTT--GGAT------------T-----------TTTGAA--------TCTGAGAGCC----------------------GCAGCAGGC------TAGA-----AAGA---------TTAGACTGTTCGTTTTTT-AAATCAAGACT-TGA---------TCTGAGTTCAGATCGGCGTAAGCCAGATCGGATTTTCTC--TGTGGGT-----AAAAAATAAATG--------AAGTAGT-ACGA-----------AAGGACC-------------ATTCATTATTTATTATTATACG--ATTACAACTA----AACC------------------------------------------------------------------------------------------------------------------------------------------------------------------------------------------------
>Rhyncaphytoptus_longipalpis_JX2
--------------------------------------------------------------------------GAAAAAAAAATTTTTTAGAAGGTAAAAAAAAACTTTAAAAGA--------------------------------------------------------------------------------AACCT---TTA-GT---------ATTAGGATTTTA--------CAATTTTAATTAAA-----AATTTAAA---------------CCCGAA-------AGAAAA-------A------AAACTA--------------------------------------AAAATTAAATTCA-----AAAAAT--------------TTAAATAAA--TTAATTAATTTTT--------AAAAATA---A--TA---------------TG---------TT-TT-AC-----------------TTTTTCA------TA--TAAC-TG------------------GAAAAATAAAA-------------------AAAAAAGTAAA----G----------------------CTTTAAATTAAACTCAA--TACTTTACAAAGCA-----------------------------------------------AT------AAAAAATA----------T------AAA--AATA---GGC--TACA---------------C------TGATAAT------------------------------------TTCATAAATAAAAGTCAAAGTTA---------------AAATTTATTTATCTTAATCTAGTAA------------------------------------TA---ATA-TA-AAAATTAGTA--------------------------------------ATTTAAAATC----------TATATCGAAATT----------TAAAATAAATT----TATCGGAAA-CCTGTAAAAAGAG-----------------AAATCAGC-----TA--AAAA-----TTGCAT----------------GAATGTTTAACAAAAAC-----------ATTTCT----TC----------------TTTGTAAAGAAGTA-----A-----------CTTCTGCTATT-----------T---G-------------------GAAAGTTT----T-------------AAAAAGCCG-------TTTA-A---CGCTAAGGTAGCGTAATCAAAAGC-TTATTAATTGTAAGCC---TGTATGAA-AG------AAACCAC---------------------ATGTAATTACTTTCCT------TTTTACAA-----------------AATTTGA--AAT-----TAAAA--GAAATTA-------------AAAAA--------------AATTTCTATCTCCGCTA----GACGAGAAGACCCTAAAAA----------CTTTTT--------------------------------------------AATAAAATAATTTT----------------TTGGG---GAAA------------------------ATTTAAGTAATTTTTC--------------------TGCTATAATAA---------TAATGAAATAACTTTAA----------------------------AAAT--AAG-TTACTTTAGGGATAACAGAACAATT-TTTAATTA-GAGAACAAATCCAATTAAA--AAA-TTGTGACCTCGATGTT--GGAT------------T-----------TTTGAA--------TCTGAGAGCC----------------------GCAGCAGGC------TAGA-----AAGA---------TTAGACTGTTCGTTTTTT-AAATCAAGACT-TGA---------TCTGAGTTCAGATCGGCGTAAGCCAGATCGGATTTTCTC--TGCGGGT-----AAAAAATAAATG--------AAGTAGT-ACGA-----------AAGGACC-------------ATTCATTATTTATTATTATACG--ATTACAACTA----AACC------------------------------------AT-ATGGATACTCCCCCCTCCCTCGAATTA------------------------------------------------------------------------------------------------------------------------------
>Rhyncaphytoptus_dielsianus_GZ35
------------------------------------------------------------------------ATAAATAAAAAAATAAGAATCAAGTTATAGAAGTAAAACCGAACAAAAA---------------------------------------------------------------------------AACCT---TTG-GT---------ATTAGGAACTTT--------CAAATAAGGGCGAA---------------------AAGTTTACCCGAA-------GAGATA-------G------AAGTTT--------------------------------ATCCGGAGAAACAAAATTG-----TAAAAA-----------------TAAAAA--TTA-ACTTCAGATA-------AGAGGGA---A--TA---------------TC---------CC----AC---------------ACCAATCTC------TA--TAGT-TG--------------GTTTTA-TATCAATA-------------------TTGAGAGAGTG----T----------------------CTCAATAAATGGATCAA----GTCATTAGGGTGAA---------------------------------------------AT------AAAAACAA----------T------TAG--AAAG---GGT--CATT---------------C------CATTAGA------------------------------------------------ACTTTAATCTA---------------AAAAACATCCTTAATAAAATTTAAACCAAAAAAAA----------A---------------TA---ATG-AA-AGTGTGACTA-------------------------------------AAAAAGAAAGA----------------AAAACA-----TTTTTTCCATTAAGGA----ATAAAATAT-TCTTGGTTTATTT-----------------AACTCGG----------CAA------CAACTA------CG--------GACTGTTTAACAAAAAC-----------AACGCTCGTGTT-------------------ATTT-CGAGCA-----A-----------ACCCTGCCCGG-----------T---G-------------------GGTCACAC----T-------------AAACGGCCG-------CTAG-T---CGCTAAGGTAGCGTAATCATATGC-CCGTTGATTGCGGGCC---AGAATGAA-AG------GGGAAAC----------------------CTAAAATACCTTGAT-------------------------------AAGCCAA-ATAA-----TGAAATCAAAGTCT-------------AAAAA--AATTACAGACTTTACCCTAA-------------GACGAGAAGACCCTCAGAG----------CTATTA---------------------------------------------CCAAAGGTATTGT----------------TTGGG---GAAT--------------------------------ACACTCACTTAAATT-------------TTGAGAATTAA---------AAAAATAATAACACAAA----------------------------TAAT--AAG-CTACCTAAGGGATAACAGAGCAATT-GAAGTTTT-TAGACCTTATATAAGCTTC--CTT-TTGCGACCTCGATGTT--GAAT------------T-----------CCCAAA--------TCGCTACCCT----------------------GCAGCAGGG-----GTGGG-----TGAAA----------GGACTGTTCGTCCTTG---TTTGGGACT-TGA---------TTTGAGTTCAGATCGGCGAGAGCCAGATCGGATTTTATCTTGGGTATT-----ATGAAGAAGC----------GTGCAGT-ACGA-----------AAGGAAC-----TACGCTCAGCTGAGGCTCTAGA----AAGA--GATGATATTA----AAGC------------------------------------AT-CAGTGTAACCCCCCCCTCCTTAACAGTATAATTTAAT--------------------------------------------------------------------------------------------------------------------
>Rhyncaphytoptus_boczeki_CA37
---------------------------------------------------------------------------ACCATAGATTAAAAAATTGTATTAAAAAAATTATTCATAAAAGG-----------------------------------------------------------------------------AACCT---TTT-GT---------ATTAGGAGTAAA--------CAAATTAAATTAAA--------------------AGAAGTTTCTCGAA-------AATAGC-------A------AAACTA----------------------------------AATTTTGATTCAAAATA-----TGAAAA---------------------AAGGATAATCAAAATTT--------AATAATA---A--TA---------------TG---------TC-TT-AC-----------------TGCCATG------TA--TATT-TA-----------------GAAAAATTAAAA-------------------AAATTAGTAAA----G----------------------CTAATAAAAGAGATTAA--AATATAAAAATGT------------------------------------------------AT------AAAAATAA----------T------TAA--AAAA---ATT--TAAA---------------T------TAATAAA------------------------------------------CCTTAGAGTCAAAGAAA----------AATCCAAAAAGATTTTCTACAAAACCTATAGA---------------------------------------ATG-TT-TACATGAGTA--------------------------------------CAAATTATTA----------CACTAAAGAAAT----------TAAGATAAAAG----AATGAAGAA-ACTTTATAAAACG-----------------AATTCAGC-----C---AAAA------CTTGT------GA--------AACTGTTTAACAAAAAC-----------ATTGTT----TC----------------ATGAAAAAGAAATA-----A-----------TTTCTGCTAAT-----------T---G--------------------------TTTTAT-------------AAAAAGCCG-------CTAAAG---CGCTAAGGTAGCGTAATCAAAAGT-TTATTAATTGTAAACC---TGCATGAA-AG------AAGAATT---------------------GCATAAGTGCTATATT------------------------TTATAAAATATAGA--AAT-----TAAAA--GAATATT-------------AAAAA---------------AATTCATAGTTTGTAA----GACGAGAAGACCCTAAAAG----------CTTTCC----------------------------------------------CGAAGGGGTTAT----------------TTGGG---GCAA-------------------------------ATAAATAATGCGAATC-------------TTATTGAAAAA---------TAATGAAAAAACTTAAA----------------------------AAAT--AAG-CTACTTTAGGGATAACAGAGCAATT-TAAGAAGA-AAGTACTTATAAAATCTTA--AGC-TTGTGACCTCGATGTT--GGAT------------T-----------CTTTAG--------TCTCTCTGACC---------------------GCAGAAGGT------GGGA-----AAGAT----------AAACTGTTCGTTTATTAAAAAAAAGACT-TGA---------TCTGAGTTCAGATCGGCGTAAGCCAGATCGGTTTTTATC--TACAAAT-----AAAGAAAAATTT--------AGCTAGT-ACGA-----------AAGGGCC-------------GCTAAATAACGATAATCGAAGA--AACCTAAAAA----GATT------------------------------------------AACTTTTTCCTAGTCCTAAACTAGGCACATTAAAAATGTTATTTTAGG------------------------------------------------------------------------------------------------------
>Rhodacarus_sp1.
--------------TAAAGATAACCATTAATTAAATTTATAAAGGTAAAAAAGATAAAAATAATTTTAATTACTCATAATAATTTAATAAAATAAACAGAAAAGGAAAGTTAAAATAATAAAAAGTATTTTTAG--------------------------------------------------------------TACCT---TTT-GT---------ATTAGGGTAATT--------AGATATTAAAAATA----------------AATTATTAAATTCTCGAATAATTTAGAAATATTTATATT------AAATTT-------------------------------TATTTATAGAATAAAATAAA-----TAAAAA--------------TATAAAT-------------------------AGAAATG---A--AA---------------TT------------TTAACAAAAAAT-----------------------TAGATAGC-TA--------------GTTATAAAAATAAATTAT----------------TTATTAATAATTTTTC----------------------TTATAAGATAAATTAAA--AATAGAAAAATATAATTTT------------------------------------------AT------AAAGATAA-----TTTTAT------AAA---------ATT-TTAAA----------------------TATAAAT----------------------------GTTGAAAGTTAATTGTAAAGACTTAAAATTA---------------GTTAAATTTTGTTTTAAAAAATAAAA----------------------------------------ATGCAAAAATGTTATTA----------------------------------TTTAAAAATTTATA----------TTAAAAAATTTT--------TTAATAATAAAAA----AAATTAGTTAATTAGTATAATTGTTTTATTGTTTAATATAAATTCGGC-----AAAAAATA------TTTTC----------------AAAAGTTTAATAAAAAC-----------ATTTTA----TT------------TAGTTTAATTA-AATATA-----A-----------ATTCTGCTCAA-----------T---G------------------------TTTTATAT-------------AAATTGCTGTGGTAT-TTTG-ACTATGCGAAGGTATTGTAATAAG-----GCTTTAATTGGGTGCTAAAAGAATG-----------GTCTTAT---------------------GATAAAAAGCTTTATT-------------------------TTAAATAAATTTAAAAAT-----TAATTTTTAAATGA-------------AAAAG------------------TTTAAATAAAAAAATGGGACAAGAAGACCCTGTGAA----------TTTTTC--------------------TTTTTAAAAAGTTAAAATAAAAAATTTCAAAAAATTTTTTGAAAAGTTGA----TTGGGACGATAA---------------------------TGAAAGAATAAATATCTTTTATT----------TTGAGCCAAAA---------AATTTGGTTAAATA-------------------------------AAAT--AAA--TACTCCAGGGATAACAGCGTTATT-AATTTGGA-TAGTTCATATTGATAAATT--AGT-TTGCGACCTCGATGTT--GAAT------------T-----------AATGAG--------TCTATTTTAT----------------------GTAGAAGTA------AAAT-----AAGAA----------AGATTGCTCATCTTTT-AAATCATTACA-TGA---------TTTGAGTTTAGACCGGCGAGAGCCAGGTTAGTTTCTATC--TATTATA-----AAAATAAATTTA--------AATAAGT-ACGA-----------AAGGAAC-----------------------------ATTTTA--ATATAAATTA----ATAT------------------------------------------------------------------------------------------------------------------------------------------------------------------------------------------------
>Rhizoglyphus_robini
----------------------------------------------------------TGTTGAGTTTGCGCCAGTTTTTACTTTCCTTAAAGTAATTTTTAGGTCTCCTGTAAAGGGTTGTTATAAATTTTTGGTT-----------------------------------------------------------TACCT---TTT-GT---------ATAAGGGTTTCT----------AGAATGTGGAAA---------------------ATTTTCTTTTTTA---------------------------GAATTA-----------------------------AGGGGATCTTGGATGGTTATTT-----TAAACT--------------TAATATTATTTTTAATTCTTTCTA--------AGGAGTG---A--TA---------------CG------------CTTACGTCCCTTAATCTATCTAGTTTTTA------TG--CTTT-TA------------------------------------------------AAGAAGGGTAATCCTT----------------------CTCTTTTGGTGTGTTAT---------------------------------------------------------------TT------AGAATGTTTGTGTTGCCTT------AAT--AGTAGGTTTT--TGTG----------------------TAATAAC------------------------------------------GAATACTGTTTTACTCA---------------TCTTATATTTTTTGCTATAAATTAAAAT---------------------------------TA---ATT-AG-TTTATGAGTA-------------------------------------GAGTGTTAGTT----------TAATTTTTTGTT---------TTATTTTTATTT--------------TCTTTTGTGA--------------------AATCTTTG-----TTTCTTACTCTTTACCTTT------CG--------ATTTGTTTATTAAAATC-----------TTAGCTAAGATT-----------------TTCTTA----GTT-----T-----------CTTCTGCCCTA-----------T---G--------------------GGATTTC----T-------------TAATGGCTGTGG----TTTCCA---CACTAAGGTAGCGAAATCATTAGT-TACTTAATTAGTAACT---TGTATGAAAGG------AGGGATC---------------------GGCAGGCTATTCTTAA----------------------------GTGGGTTTGA--AAT-----TATAC--TGTCGTT-------------GAAAA-------------TAACGACTTATACTCTAA----GACAAAAAGACCCTAGAAT----------TTTTAT---------------------------------------------------AAGTTTTCTTATTTGG-------TTGGG---GCAA-----------------CAATAAAATTTTAATATTTTTATTTTTATT-------------TTTCTTTGAAC---------TCTTTTTAAGGAGAGA-----------------------------TTGG--AAA-ATACTCTAGGGATAACAGCTTTATG-ACCTTTTT-GAGTTCTTATTAATAAGGT--TGC-TTGGGACCTCGATGTT--GGAT------------T------------------AAGGGTGCTTCAGAGGC----------------------GTAGAGGCT---CTGGTAG------------------TTAGACTGTTCGTCTATT-AAATCCTTACA-TGA---------TCTGAGTTAAAGTCGGCGTGAGCCAGACTGGATTTTATC--TAGAGTT-----TTAAACTACTTCTGTG----GATCAGT-ACGA-----------AAGGACC-------------TTTCACAGGTTATTTTTAATTT--TTAATAAATT-----TTT------------------------------------------------------------------------------------------------------------------------------------------------------------------------------------------------
>Rhipicephalus_geigyi
------------------------TAAAATAATAATTATATAAAATTAATTTAAATATGCCAAATCTAAAATAATTATTTAATTTTTTACAATTAACTGAAAAGGATATTTTAATTTAATTAAAAAGAAAAATTAATA----------------------------------------------------------TACCT---TTT-GC---------ATAAGGGGTTTT--------CAAAATAAAATAAA-----------------ATTTTATTTTTCTCGAAATGTTTTGATCTA-------A------AATCTA------------------------------------AAATTTTTAATATTGTAATATTAAAA--------------TAAAATAAATTTTAGAGGTGAAATTCTATTCAAAAAATA-TTA--TA---------------TCTAGTTTTAAAAATTAATTTTATATTGCTTTGTAATAAATTT----------TATTATA------------------AAAATTTA----------------------CAAAGAAAAAA---------------------------TTTTGGGATAAACTAAAATTTATTAAATTTAATTTTTTAATT----------------------------------------------AAATATTT----------T------AAAGGATTAACATTT----------------------------TCCTAGT------------------------TATTTTTATAAATAAATCTTTACAAATTAATAATA--------------CAATTTTATTTTTAATAATAATTTTAATATAAAATTTATA----------------------TAAAAATG-AA-AATATTAGTA--------------------------------------AAAGCTAAATAATTAATTTATTTAAATAAATC------------AAATAAAAA----TTAATTTTAATTTAATTAAAAAG-----------------AATTAGGC---------AAAA--ATATTTTCT----------------GACTGTTTATTAAAAAC-----------AACGCA----TT----------------TAGAAAAAAAAATA-----ATAAATGCAA--ATCCTGCTCAA-----------T---G--------------------AAAATTT----T-------------AAATTGCTGTAGTAT-TTTG-ACTATACAAAGGTATTGAAATAAG-----ATTTTAATTGAATGCTAAGAGAATGGA-ATTCCAGAGAATAAC------------------------------TTTTTTT------------------------TTATTAAAAATTAA--ACTTTTTTTAATTTGTGC-----------------AGAAA--------------CAATTATAAAAATTAAA----GACAAGAAGACCCTAAGAA----------TTTATA----------------------AATTTGATTAATATTTTTTTGTATTAATTAAATTTTAA--------------CTGGGGCGGTTA----------------------------AAAAACATTAAAAACTTTT-------------TTAATTTAATATGACCCATTATTAATGATAATATGA-----------------------------------AAA-ATACTCTAGGGATAACAGCGTTATA-TTTTTTGA-TAGATCATATTGACAAAAA--AGT-TTGCGACCTCGATGTT--GGAT------------T-----------AGGATA--------CTATTTTAAT----------------------GAAGAAGTT------AAAA-----AAAGA----------AGTTTGTTCAACTTTT-AAATTCCTACA-TGA---------TCTGAGTTTAGACCGATGAGAATCAGGTTGGATTCTATCTTAATAATT-----ATTAAATTTT----------AATTAGT-ACGA-----------AAGGAAT---------------------ATTATAATCTAATT--------ATTAGGATAAAC---------------------------------------AACTTTATTTGCATCATTTTTTGTAATTA----------------------------------------------------------------------------------------------------------------------------
>Rhinotergum_shaoguanense_S88
------------------------------------------------------------------------AGAGAAATATATTTAAAATAATCATATAAACAAGAACTAAAAATAA------------------------------------------------------------------------------CACCT---TTT-GT---------ATTAGGTATATT--------CTAGCTAAATTAAA-----AATATCAC---------------CCCGAATTTAAAAGAGACA-------A------AAATTT-------------------------------AGCATAAATTAATAAAATTA-----TTATAC-------------------TGAA--TT---------TT--------TAAGAAA---A--TA---------------TT---------TC-CTACC------------------------------TT--TAAT-AA--------------GCTGGAGAATTCA--AA----TTAAA--------GCTGTAAAAAA----G----------------------TTACAACTAAGATTTAA----AAAAAAGAA--------------------------------------------------AA------AAAAATAT----AATGAAT------CAA--AATG---TTT--TATC---------------A------TGATAAT----------------------------------------TTCCGCTAGTTTTAAGAAA---------------TCTAATAATTATTCAATTAAATAGACT------------------A---------------TA---ATA-AA-TATATCAGTA--------------------------------------AATAAAATAA----------AACTCTTATATA-----AATTTAGCGTAAAGAA----AATTTAAAA-ACTTAAAATAAAG-----------------AACTCGG------C---AAAA-----AAGATA------AA--------AAATGTTTATCAAAAAC-----------ATTTCT----TT--TT-------------AAACAA-AAAGTA-----A-----------TCTCTGCCAAT-----------T---G-------------------ATTGAAAT----T-------------AAAAGGCCG-------TTTC-A---CGCTAAGGTAGCGTAATCAAAAGT-CTATTAATTGTAGACC---TGTATGAA-AG------AGAAAAT---------------------TATTATCTTTCTTTCT------TTTTTCAA-----------------TGCTTGA--AAT-----TAATG--CGTTA---------------AAAAA--ATAAACGTTGTA-----------CTGCAA----GACGAGAAGACCCTGGAAG----------CTAACT-------------------------------------------GTAATTTACAGTTTT----------------TTGGG---GAAA------------------------------AATAAATTTTAACTATT-------------GAATTTTATGA---------AGATGGAAAAACTTAAA----------------------------AAAT--AAG-CTACCCCAGGGATAACAGAGCAATT-AATTTTTT-TAGGTCTTATATAAAAATT--AGA-TTGTGACCTCGATGTT--GGAT------------T-----------CTAAAA--------ACTAAAAGATC---------------------GCAGTAGAT------CTAA-----AAGTG----------AAACTGTTCGTTTTTT-AAATTTAGACT-TGA---------TCTGAGTTCAGATCGGCGTAAGCCAGATCGGATTTTATC--TGCAGAT-----AAATTTTTATTA--------TAACAGT-ACGA-----------AAGGACA-------------TTATGAATTTTATGTTTTCTTA--CAGCTTACTA----AATC-----------------------------------ATT-AGTGGTATCCCCCCCTCCCTGAAATGTAAGACTTTAAAGTTTTT-------------------------------------------------------------------------------------------------------------
>Rhinophytoptus_c.f._sericeaomeiensis_AH42
------------------------------------------------------------------------------ATAATTATAAATTATAAAGTCAGGCTCAATCTATAAAAGA------------------------------------------------------------------------------AACCT---TTT-GT---------ATTAGGTGTTTA--------TCAAGAGTAACTAA---------------------AACTTTACCCGAA------TAAAATA-------A------GAACTA--------------------------------------ATTTTTTAAAATA-----CTACAT--------------GAAAATAGA--GTTAAAATAAATT--------TAGAGGA---A--TA---------------TC---------CT-TT-AC-------------------TTTTT------TA--AATC-TG------------GAGTTAAATATAAAAAATT-----------------AAAAAAGTTAA---------------------------TTATGTGACTCATTTGA----GCTAAAACAAGC-----------------------------------------------TA------TAAAACAT----------C------AAA--ATAAATAATT--------------------TT------TGGTATC-----------------------------------TTTAGAAAAAGGAAATAAAAAGTA---------------AATAATGCTTCAATAAAAATTTTTA------------------------------------TA---ATG-TA-AGCATAAGTA-----------------------------CAACTTATTCGACTGAACG----------TGTATAAAAACT----------TATATTTAAAA----AGATTGAAA-ATATATTTGAACG-----------------AACTCAGC-----C----AAA-----TCTATA------GG--------AACTGTTTAACAAAAAC----------AATTTTT----CT-----------------TAGACAAGAAATA-----A-----------TCCCTGCTTAT-----------T---G------------------TACGAAACA----T-------------AAAAAGCCG-------TCTT-A---CGCTAAGGTAGCGTAATCAAAAGT-CTGTTAATTGCAGACC---TGTATGAA-GG------GGAAAAT---------------------CCTTTAGAGCTGTATT------------------------AAATTATAAATAGA--AAT-----TAAAA----ATTTA-------------AAATA--ATAAAATTTATT-----------TTACAA----GACGAGAAGACCCTAAAAG----------CTTACC------------------------------------------ATAATAGCATGGTTTT----------------TTGGG---GTAA-------------------------------AAGTATTACATAAATT-------------TAATAACAAAA---------AGTTAAACCAACTTTAAA---------------------------AAAT--AAG-CTACTTTAGGGATAACAGAACAATC-AATTTTAT-TAGGCCTTATATATAAATT--GGA-TTGTGACCTCGATGTT--GGAT------------T-----------CTTAAA--------ATTAGCTGTC----------------------GCAATAGAC---AGTTTAA------------------TTGAACTGTTCGTTCTTT-GAATTAAGACT-TGA---------TCTGAGTTCAGATCGGCGAAAGCCAGATCGGATTTTATC--TGTAAAT-----AAAAATTTCATC--------AAATAGT-ACGA-----------AAGGACC------------CTTGGTGGGTTACATTTAAATTT--AAGCTTACTA----AATC------------------------------------AT-TAGGACACTCCCCCCCTCCCTAGATTAATT---------------------------------------------------------------------------------------------------------------------------
>Rhinophytoptus_broussonetiae_Z401
--------------------------------------------------------------------------AGTAAAATATTTAAAAATAA------------------------------------------------------------------------------------------------------AACCT---ATT-GC---------ATTAGGAAATTT--------CAAAAAAAAATATA--------------------AATAATGTCCCGAA----TCTAAAATA-------A---CTAAAATTA--------------------------------AACAAAAAAATAATAAAAA-----TAAAAA--------------AAGTAAATT-------------TT--------AAAGG-----A--TA---------------TA---------TTTCTTAC-------------------TTTTA------GATATATC-TG------------------GTCAAATAAAA-------------------AAAAAAGGAAA----GCT--------------------TTATAAAAAAGAATAAA--TAAATAAAAAAACTAG---------------------------------------------AA------AAAAAAAT----------T------AAA--AAAA---ATC--AACC----------------------TACTAAT----------------------------------------------ATAATTAAATAAA---------------AATAAAAACCTTTTATTAAACTAAAAGAAAAAAAAAA------------------------TA---ATG-AA-AATATGAGTA-----------------------------------TAAAAATTTGAAT----------TAAATTAAAATT--------ATAAAATTAAATA----AATAAAAATTCTTTAAATCAGTC-----------------AATTCAGC-----CG-----------------------CACCCCGGAGGACTGTTTAACAAAAAC-----------ATTGTT----TT---------------TTAAAATA-AAAATA-----A-----------ATTCTGCTAAT-----------T---G---------------------AAGATT----T-------------AAAAAGCCG-------CTTA-G---CGCTAAGGTAGCGTAATCAAAAGT-CTGCTAATTACAGACC---AGCATGAA-AG------AAAAAAC---------------------CTTCGGTGACTATCCT------------------------AACAAAAAAATAAA--AAT-----TAAAA--AAACAA--------------AAAAA--------------TAATTTTTCGCTCATAA----GACGAGAAGACCCTAAAAA----------GTTTAT---------------------------------------------CATTAATGATTAT----------------TTGGG---GTAA-------------------------------ATATATAAAGTAAATT-------------TTATTAGATTA---------TATTTAAAAAACAAAA-----------------------------GAAA--AAA-CTACTTTAGGGATAACAGAACAATG-CATAAACT-TAGACCTGATATATCTATG--ATT-TTGTGACCTCGATGTT--GGAT------------T-----------CTTTTA--------CCTTTAATTC----------------------GCAACCGGA------TTAA-----AAGGA----------AGACTGTTCGTTTTTC-AAATAAAGACT-TGA---------TCTGAGTTCAGATCGGCGTAAGCCAGATCGGATTTTATC--TATGAGT-ATTTTAAAAATTC-----------TATCAGT-ACGA-----------AAGGACA-------------ATATAATTTTAATTATTTAGTT--AGATTTACTA----AACC------------------------------------ATTATGGGTTCCCCCCCCCCCCCAGGTTAGATAGATGTGAGTTTAAATCTTACTAAAATTAT----------------------------------------------------------------------------------------------
>Rhinophytoptus_broussonetiae_Z292
-------------------------------------------------------------------------TAATAAAATATTTAAAAATAA------------------------------------------------------------------------------------------------------AACCT---ATT-GC---------ATTAGGAAATTT--------CAAAAAAAAAATAT-----AAGTAATG--------------TCCCGAA-------TCTAAA-------A------TAACTA-------------------------------AAATAAACAAAAAAAAATAA-----TAAAAA--------------TAAAAAAAG-------TAAATTTT--------AAAGG-----A--TA---------------TA---------TTTCTTAC-------------------TTTTA------GATATATC-TG------------------GTCAAATAAAA-------------------AAAAAAGGAAA----G----------------------CTTTATAAAAAGGGATA--AATAAAAAAAACTAG----------------------------------------------AA------AAAAAAAT----------T------AAA--AAAA---ATC--AACC----------------------TACTAAT----------------------------------------------ATAATTAAATAAA---------------AATAAAAACCTTTTATTAAACTAAAAGAAAAAAGAA-------------------------TA---ATG-AA-AATATGAGTA------------------------------------------TAAAAA----------TTTAAAAAAATTAAATTAAATTAAAATTAAATA----AATAAAAATTCTTTAAATTAGTC-----------------AATTCAGC-----CG-----------------------CACCCCGGAGGACTGTTTAACAAAAAC-----------ATTGTT----TT---------------TTAAAATA-AAAATA-----A-----------ATTCTGCTAAT-----------T---G---------------------AAAATT----T-------------AAAAAGCCG-------CTTA-G---CGCTAAGGTAGCGTAATCAAAAGT-CTGCTAATTACAGACC---AGCATGAA-AG------AAAAAAC---------------------CTTCGGTGACTATCCT------------------------AACAAAAAAATAAA--AAT-----TAAAA--AAACAA--------------AAAAA--------------TAATTTTTCGCTCATAA----GACGAGAAGACCCTAAAAA----------GTTTAT---------------------------------------------CATTAATGATTAT----------------TTGGG---GTAA-------------------------------ATATTTAAAGTAAATT-------------TTATTAGATTA---------TATTTAAAAAACAAAA-----------------------------GAAA--AAA-CTACTTTAGGGATAACAGAACAATG-CATAAACC-TAGACCTGATATATCTATG--ATT-TTGTGACCTCGATGTT--GGAT------------T-----------CTTTTA--------CCTTTAATTC----------------------GCAGCCGGA------TTAA-----AAGGA----------AGACTGTTCGTTTTTC-AAATAAAGACT-TGA---------TCTGAGTTCAGATCGGCGCAAGCCAGATCGGATTTTATC--TATGAGT-ATTTTAAAAATTT-----------TATCAGT-ACGA-----------AAGGACA-------------ATATAATTTTAATTATTTAGTT--AGATTTACTA----AACC------------------------------------ATTATGGGTTCCCCCCCCCCCCCAGGTTAGATAGATGTGAGTTTAAATCTTACTAAAATTAT----------------------------------------------------------------------------------------------
>Rhinophytoptus_broussonetiae_GZ98
-----------------------------------------------------------------------TAAAAAAATTAATTTAAATAAAAAATAGTAAAATATTTAAAAATAA-------------------------------------------------------------------------------AACCT---ATT-GC---------ATTAGGAAATTT---------------CAAAAAA-----AAATATAA--------ATAATGTCCCGAA----TCTAAAATA-------A---CTAAAATTA--------------------------------AACAAAAAAATAATAAAAA-----TAAAAA--------------AAGTAAATT-------------TT--------AAAGGAT---A--TA---------------TT---------TC-TT-AC--------------------TTTTAGA---TA--TATC-TG------------------GTCAAATAAAA-------------------AAAAAAGGAAA----G----------------------CTTTATGAAAAAGAATA----AATAAATAAAAAAACTAA-----------------------------------------AA------AAAAAAAT----------T------AAA--AAAA---ATC--AACC----------------------TACTAAT----------------------------------------------ATAATTAAATAAA---------------AATAAAAACCTTTTATTAAACTAAAAGAAAAAAAAA---------A---------------TA---ATG-AA-AATATGAGTA-----------------------------------TAAAAATTTGAAT----------TAAATTAAAATT--------ATAAAATTAAATA----AATAAAAAT-TCTTT-------------------------AAATCAGT-----CAATTCAGCCGCACCCCGG------AG--------GACTGTTTAACAAAAAC-----------ATTGTT----TT---------------TTAAAATA-AAAATA-----A-----------ATTCTGCTAAT-----------T---G---------------------AAGATT----T-------------AAAAAGCCG-------CTTA-G---CGCTAAGGTAGCGTAATCAAAAGT-CTGCTAATTACAGACC---AGCATGAA-AG------AAAAAAC---------------------CTTCGGTGACTATCCT------------------------AACAAAAAAATAAA--AAT-----TAAAA--AAACAAA-------------AAAAT--A-------------ATTTTTCGCTCATAA----GACGAGAAGACCCTAAAAA----------GTTTAT---------------------------------------------CATTAATGATTAT----------------TTGGG---GTAA--------------------------ATATATAAAGTAAATT------------------TTATTAGATTA---------TATTTAAAAAACAAAA-----------------------------GAAA--AAA-CTACTTTAGGGATAACAGAACAATG-CATAAACC-TAGACCTGATATATCTATG--ATT-TTGTGACCTCGATGTT--GGAT------------T-----------CTTTTA--------CCTTTAATTC----------------------GCAACCGGA------TTAA-----AAGGA----------AGACTGTTCGTTTTTC-AAATAAAGACT-TGA---------TCTGAGTTCAGATCGGCGTAAGCCAGATCGGATTTTATC--TATGAGT-ATTTTAAAAATTC-----------TATCAGT-ACGA-----------AAGGACA-------------ATATAATTTTAATTATTTAGTT--AGATTTACTA----AACC------------------------------------ATTATGGGTTCCCCCCCCCCCCCCCCCAGGTTAGAT------------------------------------------------------------------------------------------------------------------------
>Rhinophytoptus_broussonetiae_GZ74
------------------------------------------------------------------------AAAAAAATTAATTTAAATAAAAAATAGTAAAATATTTAAAAATAA-------------------------------------------------------------------------------AACCT---ATT-GC---------ATTAGGAAATTT--------CAAAAAAAAATATA--------------------AATAATGTCCCGAA----TCTAAAATA-------A---CTAAAATTA--------------------------------AACAAAAAAATAATAAAAA-----TAAAAA--------------AAGTAAATT-------------TT--------AAAGG-----A--TA---------------TA---------TTTCTTAC-------------------TTTTA------GATATATC-TG------------------GTCAAATAAAA-------------------AAAAAAGGAAAGCT------------------------TTATGAAAAAGAATAAA--TAAATAAAAAAACTAA---------------------------------------------AA------AAAAAAAT----------T------AAA--AAAA---ATC--AACC----------------------TACTAAT----------------------------------------------ATAATTAAATAAA---------------AATAAAAACCTTTTATTAAACTAAAAGAAAAAAAAAA------------------------TA---ATG-AA-AATATGAGTA-----------------------------------TAAAAATTTGAAT----------TAAATTAAAATT--------ATAAAATTAAATA----AATAAAAATTCTTTAAATCAGTC-----------------AATTCAGC-----CG-----------------------CACCCCGGAGGACTGTTTAACAAAAAC-----------ATTGTT----TT---------------TTAAAATA-AAAATA-----A-----------ATTCTGCTAAT-----------T---G---------------------AAGATT----T-------------AAAAAGCCG-------CTTA-G---CGCTAAGGTAGCGTAATCAAAAGT-CTGCTAATTACAGACC---AGCATGAA-AG------AAAAAAC---------------------CTTCGGTGACTATCCT------------------------AACAAAAAAATAAA--AAT-----TAAAAAAACAA----------------AAAAA--------------TAATTTTTCGCTCATAA----GACGAGAAGACCCTAAAAA----------GTTTAT---------------------------------------------CATTAATGATTAT----------------TTGGG---GTAA-------------------------------ATATATAAAGTAAATT-------------TTATTAGATTA---------TATTTAAAAAACAAAA-----------------------------GAAA--AAA-CTACTTTAGGGATAACAGAACAATG-CATAAACC-TAGACCTGATATATCTATG--ATT-TTGTGACCTCGATGTT--GGAT------------T-----------CTTTTA--------CCTTTAATTC----------------------GCAACCGGA------TTAA-----AAGGA----------AGACTGTTCGTTTTTC-AAATAAAGACT-TGA---------TCTGAGTTCAGATCGGCGTAAGCCAGATCGGATTTTATC--TATGAGT-ATTTTAAAAATTC-----------TATCAGT-ACGA-----------AAGGACA-------------ATATAATTTTAATTATTTAGTT--AGATTTACTA----AACC------------------------------------ATTATGGGTTCCCCCCCCCCCCCCCCCAGGTTAGATA-----------------------------------------------------------------------------------------------------------------------
>Quadracus_cudraniae_AH41
------------------------------------------------------------------------AGTTATATAATTATAAATTATAAAGTCAGGCTCAATCTATAAAAGA------------------------------------------------------------------------------AACCT---TTT-GT---------ATTAGGTGTTTA--------TCAAGAGTAACTAA---------------------AACTTTACCCGAA------TAAAATA-------A------GAACTA--------------------------------------ATTTTTTAAAATA-----CTACAT---------------GAAAATAGAGTTAAAATAAATTT--------AGAGGAA-----------------------TA---------TCCTTTAC-------------------TTTTT------TA--AATC-TG------------GAGTTAAATATAAAAAATT-----------------AAAAAAGTTAA---------------------------TTATGTGACTCATTTGA----GCTAAAACAAGCT----------------------------------------------AT------AAAACATC----------A------AAATAAATA---ATT-TT-------------------------TGGTATC-----------------------------------TTTAGAAAAAGGAAATAAAAAGTA---------------AATAATGCTTCAATAAAAATTTTTA------------------------------------TA---ATG-TA-AGCATAAGTA-----------------------------CAACTTATTCGACTGAACG----------TGTATAAAAACT----------TATATTTAAAA----AGATTGAAA-ATATATTTGAACG-----------------AACTCAGC-----C----AAA-----TCTATA------GG--------AACTGTTTAACAAAAAC-----------AATTTT----TC---------------TTAGACAA-GAAATA-----A-----------TCCCTGCTTAT-----------T---G----------------------TACGAAACAT-------------AAAAAGCCG-------TCTT-A---CGCTAAGGTAGCGTAATCAAAAGT-CTGTTAATTGCAGACC---TGTATGAA-GG------GGAAAAT---------------------CCTTTAGAGCTGTATT------------------AAATTATAAATAGAAATTAAAAATT-----TAAAA--TAA-----------------TAAAA-------------------TTTATTTTACAA----GACGAGAAGACCCTAAAAG----------CTTACC------------------------------------------ATAATAGCATGGTTTT----------------TTGGG---GTAA-------------------------------AAGTATTACATAAATT-------------TAATAACAAAA---------AGTTAAACCAACTTTAAA---------------------------AAAT--AAG-CTACTTTAGGGATAACAGAACAATC-AATTTTAT-TAGGCCTTATATATAAATT--GGA-TTGTGACCTCGATGTT--GGAT------------T-----------CTTAAA--------ATTAGCTGTC----------------------GCAATAGAC---AGTTTAA------------------TTGAACTGTTCGTTCTTT-GAATTAAGACT-TGA---------TCTGAGTTCAGATCGGCGAAAGCCAGATCGGATTTTATC--TGTAAAT-----AAAAATTTCATC--------AAATAGT-ACGA-----------AAGGACC------------CTTGGTGGGTTACATTTAAATTT--AAGCTTACTA----AATC------------------------------------AT-TAGGACACTCCCCCCCTCCCTAGAT--------------------------------------------------------------------------------------------------------------------------------
>QH8
----------------------------------------------------------------------CCCAATCCATAAAAATTTAAGATGACTCCAATGCTTAATTAA------------------------------------------------------------------------------------AACCT---TGA-GA---------ATTAGGAGATTT--------TGATTGACGCTGAA-----AAAACTGG---------------CCCGAG-------AAAAGA-------A------AAACTA---------------------------------GGAAAGGATGATAAACTA-----TTAAAA---------------------TGATTTAATTCTATCCT--------AAAGGTT---A--TA---------------TG---------CC-TT-AC-----------------TTCTGTC------TA--TCTC-TG------------------GAGATTTAAAA-------------------ACTAAAGTTAA---------------------------GCTTGAAGATACCTTAA----TACATGATTATTAA---------------------------------------------AT------ACAAAAAA----------T------AAA--AAGA---GGC--TAAA---------------C------TTTTAAT-----------------------------------TACAAAGAACAACATATAAGGAAG---------------AAAAATATTTGGAAAAATTATTTACG----------------------------------------ATG-AA-ATTATTAGTA------------------------------------GATCTGATTTAA----------TTCAAGGATGTT----------GATTGTACGAA----CGTTTAAAT-TCTAAAGAGAGTA-----------------AACTTTGC-----T---AAGA------ACTGT------AA--------GACTGTTTATCAAAAAC-----------ATTTCT----TT---------------TATTCTTA-AAAGTA-----T-----------TATCTGCCAAT-----------T---G------------------------CCTTTGAT-------------AAAAGGCCG-------TTAC-A---CGCTAAGGTAGCGTAATCAAAAGT-TTATTAATTGTAAACC---AGCATGAA-AG------ATGGAAC---------------------TTACAGTTACTTTTCT-------TAATTTA-----------------GAATTGA--ATT-----TAAAG--AAAAATA-------------AAAAA--------------TATTTTCTAAAGGGGCA----GACGAGAAGACCCTGAAAG----------CTAGTT----------------------------------------------AGGAATAATTTT----------------TTGGG---GAAA--------------------------------------ATAAAATTTTGAATC-------TAATTGTAAAA---------TAATAAAAAAACTAAA-----------------------------AAAT--AAG-CTACTTTAGGGATAACAGAGTAATT-CTTTAATA-AAGAACACATTGATTACAG--AGA-TTACTACCTCGATGTT--GGAT------TCCCGTT-------------------------TCTAACCGCT----------------------GCAGCAGGC------TAAG-----AAGAA---------TAGACTGTTCGTTTTTT-GAACCGGGACT-TGA---------TCTGAGTTCAGATCGGCGAAAGCCAGATCGGATTTTCTC--TCCCTTT-----AAAAACTTCTCTT-------ACATAGT-ACGA-----------AAGGACC-------------TTTAAGGGTTTAGATATTTATA--TTTATTACTA----AACC------------------------------------AT-TGTGTCATTCCCCCCCCTCCTGGAATGATAATTAGAAGATTTTAT------------------------------------------------------------------------------------------------------------
>QH2
--------------------------------------------------------------------------------ATATATGAGAATCCAGTTTATAGCAGGACTTAAGAAAT------------------------------------------------------------------------------AACCT---TTT-GT---------ATTAGGCGTTTT--------TGATACAGCTGAAA----------------------AAGGTTCTCTAAATCTTTTAAACTA-------A---ATAAAACTA---------------------------------CCAAATAAATGAAAATTT-----AAAAAA-----------------------------GTTTTAGTT--------AAAGGGA---A--TA---------------TC---------CCATACAAAAGAA-------------------------TA--TATA-TA------------------GAAAATTAATAA------------------TCAAAAGGAGA----G----------------------CTTACATTAGGCTTAAA----GAAAAACTCAAG-----------------------------------------------AT------AAGAAAAA----------T------AAA--AAGA---ATT--TACA---------------A------TTGTAAC---------------------------------------AACACACATGATAAAATTAA---------------ACCTAGATATTTTTAAGTAAAAAAAAGA-----------------A---------------TA---ATG-AA-AATATTAGTA-------------------------------------ATATAAAACTA----------AATTTAAAATTT----------AAATATGAGAA----TATTGAAAA-ACTTTAGTTAACG-----------------AAATCGA------C---AAAA-----GAACTT------AA--------GAATGTTTATCAAAAAC-----------ATTTCC----CT---------------CTACATAG-GGGGTA-----A-----------CTCCTGCCCAA-----------T---G-------------------AAATCTTA----T-------------AAAAGGCCG-------TTTT-A---CGCTAAGGTAGCGAAATCAATAGT-CTATTAATTGTGGACG---AGCATGAA-GG------GAGAAAC----------------------TTAGGTTTATTATTT-----------------------CCAGTGAAATTCTGA--ATT-----TAAAA--GAAAATA-------------AAAAA--A-------------TTTCTTTTTCTGTTA----GACGAGAAGACCCTAAAAG----------CTTCTT----------------------------------------------TAATAAAATTAT----------------TTGGG---GAAA--------------------------ATAGGTAATTAATC--------------------TTACCAGAGAA---------AATTATAATAACTTAA-----------------------------GAAT--AAG-CTACTTTAGGGATAACAGAACAATT-TTTGTTAA-GAGTCCTCATCTATACAAA--AGA-TTGTGACCTCGATGTT--GGAT------------T-----------CCTAAA--------TCTTTTTCTT----------------------GCAGAAGGG-------AAA-----AAAGA--------TTAGACTGTTCGTTTTTT-AAATTGGGACT-TGA---------TCTGAGTTCAGATCGGCGTAAGCCAGATCGGATTTTCTC--TACAGAT-----AAAATTCTTTGG--------GGGTAGT-ACGA-----------AAGGATT-------------------CCTTTAAATTTAGGTG--GTTAATTTTG----AAAG------------------------------ACCTGCAT-TATGATGTTCCCCCCCTACTGAGTTATTTTAGGTTGAGTATATTTATTATAAAA---------------------------------------------------------------------------------------------------
>Pseudogarypus_banksi
------------------------------------------------------AATTTTTAAGGACTGTTTAGGGTTATAAATCTTTGTTTATATTTTAATAGGCTCT---------------------------------------------------------------------------------------AACCT---TTT-GT---------ATCAGGGTTTAA--------TAATTTTGTATAAA---------TATTTTTA----------TCTCGAT-------AAAAAA-------T------GAGCTA---------------------------------------GATTAAGTATTG-----TAGTGT--------------GATATAAAT--TAG-TATT---CT--------AGAATTG-AAA--TG-----------------------------ATATC--------------CGTTTTTTTT------GG--TAAC-TG--------------GTTTTA-TTATCA---------------------TTTATAAAGTA----A----------------------TTTAAAATGGGAAGCAA----TTTAAATTTAAAGT---------------------------------------------AT------TTTATAGT----CTAAAAT------AAA--TGAG---GAT--TAAA---------TTTATCT------TAATATT-------------------------------------TTAGTTTAATTTTTTAACTTTA----------------GGCTCTAACCGTAAATAAAAATAAAATTCATATGGTA-----------------------AA---ATT-TT-ATAATTAGTA----------------------------------GATAGATATTTATT---------------AAAAAGT-----------------------------------------------------------------AACTTGGC-----ATATTAAA----ATAGTTT------AA------------GTTTATCAAAAAC-----------ATAGTT----TT------------GTGATTTTATATAAGATT-----A-----------ATTCTGCCCTA-----------T---G--------------------------CATTGT-------------AAATGGCTGCAGGATAATTT-ACTGTACGAAGGTAGCATGATAATAAGC-TTTTTAATTGGATGCT---AGAATGAATGG------ATTAATT---------------------ATTATTTTACTTTCTT------TTTTCTAT-----------------TAGTTAA--ATT-----TAGTT--TTAAGTG-------------TAAAG------------TTTATTTTTA---CTATTA----GACGATAAGACCCTAAAAA----------TTTTAT------------------------------------------TTTTTATAAAAATTTTA---------------TTGGG---GCAA----------------------TAAAAAAAATAAATTTTTTCTTATT-------------TATATTATAAA---------TCAATGGATGATGAAATATTTATTT--------------------GGAT--AA--TTACTTTAGGGATAACAGGGGAGAG-GATAATTTTGAGTACTAATCTGAATTAT--ATA-AACCTACCTCGATGTT--GAATCTTTTGT-------------------------------TTTTAGT-------------------------ATGTAAGGT------TAAT-----AAGAA--------TTAGTCTGTTCGTCTATT-AAAATAAAACG-TGA---------TTTGAGTTCAGATCGGCGTAAGCCAGATTGGTTTCTATC--TTTAGTT----AATTTATTATA----------TTTTAGT-ACGA-----------AAGGAAA-------------------GATTTATATATTATTT--TAATAATTTA--TAAA---TC-TT------------------------------------------------------------------------------------------------------------------------------------------------------------------------------------------
>Pseudocellus_pearsei
--------------ATAAATAAATAAAGCCGTATTGGTAACTTAATTATATAGGAGGATTGAGTTTTATTTTAATTATTGGGGTGTAATAAATAATTTGTACTGTGAAGGATGAGTTTAATGTTGATTACAGTTGAGTAGGGGTAGTGAGTTTATG----------------------------------------TTCCT---TTT-GT---------ATCAGGATTCAA--------TAAATAAAAGAAAA-----AATT------------TTGTATTCCCGAA-------GATATG-------A------GAGCTA---------------------------------TGGGTTGAGTAAATATGT-----TGTTGT--------------AAAAATATA--TTT-AATAATTTT--------ATTGGGG-TGA--AA---------------TG---------CTATT-----------------CGGACATTTG------GA--TAAC-TG----------GTTTATGGAGAAGTTATTTTA----AGTAAGTTTTTTGATTAGAGTA-----------------------------TCATTTGTTATTCGAAA----GATATATGTTGATTGGGATAAGCTAATTAATTATTTATATTAAAGGTGGAATGATATTTAT------TATAATTAAAAGTTGAAAT------GAG--AAGT---GTT-ATAAC---------------T------AATTAAT---------------------------------TTTTAAAATAGTGTAGATTAAGTTTA---------------TATCTGTATGATTTATGTAATTTGAAATTGGAGTTA---------A---------------TA---ATG-TT-GTAATTAGTA-------------------------------------GAATAATATAA----------TGTTTATGTTTT----------TATATATATAT----ATATAATGA-AGTTTTAATAATGATATTGTGAATATTAGGAATTTGG----------CAAA---TTTATTTT------AT--------GCATGTTTATCAAAAGC-----------TTGGTT----TA-----------TAGATGTTATTG-TAAATC-----T-----------GATCTGCCAAT-----------T---G---------------------ATTAGT----T-------------AAAAGGCCGCAGTAT-TTTG-ACTGTGCGAAGGTAGCATAATCAATTGT-CTTTTTATTGGAGAAT---AGTATGAA-AG------ATTTAAC----------------------ATAGAATAACTGTCT------CATATTTA----------------GGAATTGA--ATT-----TGCTT--TTTTGTT-------------AAAAA--TCAAAGATGTAA-----------TTGAGG----GACGAAAAGACCCTATGAA----------CTTATC-----------------------------------------------------CTTTTCTCTCTTTTTTTGTTTTTGAGAGAGAAA-------AGGGTTTAACTGGGGTGGTTGTGAAAGATTGAATATCTTTTGTTGA-------TGGATTTATGT---------ATATGAATTGGTTTGATCCACTTGGGGTGATTATAAT--------GGTT--AAG-TTACTGTAGGGATAACAGTCGTATTATTTTAATG-AATGTCTTATTTTTTGAAA--TGA-TTGCTACCTCGATGTT--GAAT------TAATTGT-------------------------CTTTTTGGTGTATGTTTTAA------------GTAGGGGAA------------------------------AGTCTGTTCGACTTTT-AAATTTTTACA-TGA---------TTTGAGTTCAGATCGGCGTGAGCCAGATTGGTTTCTATC--TTCAATA-----TAAAACACTTTT-----------TTGT-ACGA-----------AAGGACT-------------AAAAGTGTTTTATTTTAAATGT--TAATGGTTTT----AGTT------------------------------------------------------------------------------------------------------------------------------------------------------------------------------------------------
>Pseudocellus_gertschi
------------------------------------------------------------TTTTTAATGTTTGGTTGTATTGTTTTATGATTGTACTGTAAGGGGTGATGATGAAAAATAAGTGGGGTTGAAATTTG-----------------------------------------------------------TTCCT---TTT-GT---------ATAAGGA-------------TTCAATAAATAAAA-----GATGAATA--------TAATATTCCCGAA-------TTGATG-------T------GAGTTA-----------------------------AATATTTATGGTGTCAATTGTA-----ACAGAA--------------ATTGATTTA--AGG-ATTT---TT--------AGGGGTG---A--AA---------------TG---------CTATT-----------------CGAGTATTAA------TA--TATC-TG-----------GTTATTAAA-GTTTTATTTT----AGGTA--------TTTCTTTTTGG----T----------------------TTGTATATTGTGTTTAT----TGAAAGGTTGATTT------------------------------TAGTTGGGATAAGCTAA------TTAAATAT----------T------TAA--A-TT---GTT--TGTG-------TGTTGTTTT------TTTTTTT--------------GGGTTTGAAGGTTGTAATATTTTGGGTTATAACAAATTTGATTAT---------------TTATGAAGGATTAATTTTGTATTTAATTGATTTTTTT--------AAGGTTTGTTGGTTTTTAATTATG-TT-GAAATTAGTAGGTGGTA------------------------------ATAAGGTGAAT----------TGTATTAATTTA----------TATGTAGTAGG----GTAGTGATA-TTTATATATGAAT-----------------AACTTGG------C---AAAA-----TATATT------TG-------TGCATGTTTATCAAAAAC-----------TTGGTT----TTTAGT-----------GTTTATTG-AAAATC-----T-----------AACCTGCCACT--------TGAT---G----------------------AGAAT----T-------------GAAAGGCCGCAGTAT-TTTG-ACTGTGCGAAGGTAGCGTGATCATTTGT-CTTTTTATTGGAGACT---TGTATGAA-TG------GTTGGAC----------------------ATAAATAATCTATTT-------------------------------AATT-----AAT-----AAATG--TTGAATTTCTTTTTCTTGTGAAGAA--ACTAGAGTGAAA-----------TTAAAA----GACGAGAAGACCTTATGAG----------CTTTAA-------------------------------------CCTTTCCTTCCTTTTTTTTTT----------------CCGGGAAGGAAAGGTTTTTAACTGGGGGGGTTTTGAAAGATGTAGTATCTTTTGATTTGTTTGGA-------TGGTTGATGGG---------TTGTTGAAATGATCTATGTTGTATAGTTGTAA-------------GAAT--GAAGTTACCTTAGGGATAACAGCGTTATA-TTTTTGTG-AAGATCTTATTTGTGAAAA--TGT-TTGCGACCTCGATGTT--GAAT------TAAGGTT-------------------------CCCTATTGGT----------------------GTAGGTGTT------ATTG-----GGGGA----------AGTCTGTTCGACTTTT-AAATCCTTACA-TGA---------TTTGAGTTCAGATCGGCGTGAGCCAGATTGGTTTCTATC--TTTAATT--------TTTTTTTTTGGCT----GGTTTGT-ACGA-----------AAGGACT-----------------------------ATTGGT--TGTTGATTTT----TAAC------------------------------------------------------------------------------------------------------------------------------------------------------------------------------------------------
>Prominens_photiniae_FJ26
-----------------------------------------------------------------------GAAAGCATTATTTTTCTTAACTTTCTTTCATTGTTTAATCTTCTGTTA-----------------------------------------------------------------------------GACCT---TTT-GT---------ATTAGGATTTTT--------CTACTTTATCTTAA---------------------AGTTGTTCCCGAATTCAAAGTAATTA----------CCTTAAATTT---------------------------------TTTAAACTTTTCAAAGTA-----GTAAAT------------------------------------TT--------AGGGCCAAAAA--AA---------------TA---------TTTTTTAC---------------------CTT------CGAGGATC-TG------------------GATTTTTTACTCGAAT--------------TACAAAGCAAG---------------------------TTTGTTTATCCCTCTGA----AATTAGTTTTCTTCTTTGGC-----------------------------------------------ATAAAGTT----------T------TAC--AATG---AAT-CATTC----------------------CGATAGC-----------------------------TTTTGTTTCTACGAAAGAGGATTAACTATT---------------CTGTTAATTTTTTTATT-------------------------------------------------TTG-AA-AAAATTAGTA---------------------------------ATCTAAAATTTTAATCTATTTCTTTTTTTTTTTTTTTTTTTTTTTTTTTTTTTTTTGA--------------CCTGTCCCTAAAG-----------------AACTCGGC--------------------TTCTTGCTAGAG--------AACTGTTTATCAAAAAC-----------ATAGCT----CC---------------TTTTTCTA-AGAGTT-----------------CTTCTGCCCTA-----------T---G------------------------ATT----T-------------TAATGGTCG-------CTTC-G---CGCTAAGGTAGCGTAATAACGAGT-TTGTTAATTGCATTCA---GGTATGAA-AG------ATCCTTT---------------------CTGTAGTATCTTTCTT---------------------------TCGACAGTTTATAATT-----TAATG--GTTGTTA-------------AAAGA----------------ATACCATGAGTCTAA----GACGAGAAGACCCTGAAAA----------TTTTAT---------------------------------------------TAGTTTTATTTTT----------------TTGGG---GAAA--------------------------------ATCTTTAGATT-----------------TTATTTTAGAA---------CGTTTAAGTTATAAAAGATAATTTTG-------------------AAAT--AAA-TTACTTCAGGGATAACAGGGCAATT-TCTCCATA-AAGACCTTATATACCAGGA--AGT-TTGCCACCTCGATGTT--GGAT----------TCT-------------------------TCTCTTGATTAGT-------------------GCAGAAGCT------TAAT-----CGGTA----------AAACTGTTCGTTTTTCTAAG--AAGACT-TGA---------TCTGAGTTCAGATCGGCGTAAGCCAGATCGGTTTTTATC--TAGACTT-----AAATTTAGTTAAA-------TTTCAGT-ACGA-----------AAGGACC-------------TTTTTTAATTTTATGATAATAG--TTGCTCCCAA--------------------------------------------ATTAGTTTTGCGCCCCTTTAAACAGGC---------------------------------------------------------------------------------------------------------------------------------
>Proiectus_granularpro_Z304
---------------------------------------------------------------------------------TCTAAATGAAAAAAATTAAA-----------------------------------------------------------------------------------------------AACCT---TTG-TA---------AAGAGAATATCTCTTACATTCAAATATAGCTAGG-------------------------------------------------------------AAGTTA---------------------------------TCTAAGTTTCAGTAAAGT-----TGGAAC----------------------------------------------GAAGGCC-CGA--TA---------------TC---------------AT---------------------------------------CG-----------------------------------------------------AATCAA-----------------------------------------------------------------------------------------------------------TC------ACAAGGTT----------T------CAA--AATA---AGT-CTCAT----------------------TACTAAT-----------------------------------AAAAAGTGCAAAAAATTAAGGCAA---------------AAGAAGATACTCATAAAAAAAATAGAAAC-------------------------------------ATG-AA-AATATTAGTA-----------------------------------ACACGTAAAAAAA----------TATATAAATATC----------AAATTTAATAA----AGATAAAAACTCTTTGGAAAG-------------------AATTCGGC---------AAAA-----CCTTAT------AT--------GACTGTTTAACAAAAAC-----------ATAGCG----CC---------------TGAAACCA-GGCGTT-----A-----------ATTCTGCTAAT-----------T---G----------------------TCTTTTTGAT-------------AAAAAGCCG-------CTAAAA---CGCTAAGGTAGCGTAATCAAAAGT-CTATTAATTGTAGACC---TGTATGAA-AG------AATACAC---------------------CTATAAGGGCTTTCTC-----------------------TTGAAGAATACATGA--ATT-----TAATG--AACGATA-------------AAAAT--------------TAGTTTAGGGCTCACAA----GACGAGAAGACCCTGGAAA----------TTTTCT----------------------------------------------TTTAAAAGTTTT----------------TTGGG---GAAA------------------------------ATAGATAAACATAATTTTA-----------TAGGCTTAACA---------TAGAAAAACAATTAAA-----------------------------AAAT--AAA-TTACTCCAGGGATAACAGAACAATG-AATTTTTA-GAGACCCTATCTAAAAATT--AGC-TTGTGACCTCGATGTT--GGAT------------T-----------CCTTTG--------TCTATCAGTC----------------------GCAGAAGAT------TGAA-----AAGAA---------TAGACTGTTCGTTTATT-AAAAAAGGACT-TGA---------TCTGAGTTCAGATCGGCGTAAGCCAGATCGGTTTTTATC--TGTGAGC-----AAATAAAAGAGG--------GGGCAGT-ACGA-----------AAGGAAC-------------CCCCTTCTTTAATCATTGGAAT--CAATATATCA----AAGC--------------------------------------ATTGTATACTCCCCCCCTCCTTGTTAGTAGATCCCAACCAAAGTGATATTCAAGCAAGTGACCCCTTATATGTATTTGATTCTTATAGATTTTATGTAGGTTGGTATGTTAACTATTGTTTTTATAAGGCTCGGGATTTTATATAAGAGACAAT
>Phyllocoptruta_sp.nov._CA6
------------------------------------------------------------------------------------TTGAATAGAAAATTTAAGTATATTTTAATAAAATAGAAATAAATAATTT---------------------------------------------------------------AACCT---TTG-GT---------ATTAGGTGATTT--------TGATCTATAAAAAA---------------------TAATATACTCGAA-------AAAAGA-------A------AAACTA-------------------------AAATTAAATGAGAATAAATGAAAATA-----GGAGAA-----------------------------TTTAATTTT--------AAAGGAG---A--TA---------------TC-----------TCTTAC-----------------TTTTTTT------TA--TATC-TA------------------GGGGTTTAATTTT-----------------AAGAAGGATAG---------------------------TTTTTGGATCAACTCAA--AAATATAATAACAATA-----------------------------------------------------AAAAAAAT----------T------TTA--ATAA---GTT-ATAT-----------------------TAATAAT--------------------------------------AATAAAAAAAAAATAGAAAAA-------------GTTAATTTAATTCTTAGATTAATTTTACACA-------------------------------------ATG-AT-AGCATTAGTA-------------------------------------ATATTAAACCA----------AAAATTAAAAAT----------TTTTTTTAAAA----AAATATAAA-ACTTATAAGAAAG-----------------AACTTTGC---------TAAA-----TGTTTT------AA--------GACTGTTTAACAAAAAC-----------ATAGCT-----------------------------CAAAGAA-----AATTTTGGGTTTATTCTGCTCAC-----------T---G-----------------------AATT----T-------------TAAAAGCCG-------TTTT-A---CGCTAAGGTAGCGTAATCAAAAGT-TAATTAATTGTTAACC---TGCATGAA-AG------AAAATTC---------------------TTAAAACATCTTTCTT-----------------------TTAATAATAAAATAA--AGT-----TAAAA--AAAGCTA-------------AAAAA---------------GCTTTTTGAATTAAAA----GACGAGAAGACCCTGTAAA----------TTTTTC-------------------------------------------TAATAAAAAGATTCT----------------TTGGG---GAAA----------------------------------ATTTTTAAATATTC------------ATAAAATACAT---------TAATAAAAAAACACAACTTAAACTTTAAT----------------TAAT--AAA-TTACTTCAGGGATAACAGAGCCATT-TAAGATTA-TAGACCACATTTCATCTTA--GCA-TTGCGACCTCGATGTT--GGAT------------T-----------TTTGAA--------TCTTCCCGCC----------------------GCAAGCGGC------GGGA-----AAGAA---------TAGACTGTTCGTTTTTT-ATACCAAGACT-TGA---------TCTGAGTTCAGATCGGCGTAAGCCAGATCGGATTTTATC--TTTAATT-----AAAATCTCATTT--------AGTTAGT-ACGA-----------AAGGATC----------------CCTAGAAGATTTGGAATAA--AGATTAGCTA--TCTACT------------------------------------ATAGGGATGTTGGCCCCCTCCCTAGGA---------------------------------------------------------------------------------------------------------------------------------
>Phyllocoptrata_platyclada_S138_12S
-----------------------------------------------------------------------AAACAAAACTTACTGACAAAAAGGACCTGACTTAAATCTGAAAGGG-------------------------------------------------------------------------------GACCT---TTT-GT---------ATTAGGAATTTT--------CAAAAGAGGCTAAA---------------------AATCAGGCCCGAA-------AAAGAG-------A---AGAAAATGC-------------------------------------GCAGGCAAAATTAA-----TGGAAA--------------TAGGACAAC--CTGCGCAT-------------AGTGAGA-ATA--TC---------------TC---------CCACT-----------------TAAATTCTTT------TA--TAGC-TG------------------GAAAATTAGTACG-----------------GAGAAAGGAAA----A----------------------CTTACTCGAACCTCGTG----TACTCAACGTAT-----------------------------------------------TT------AAAAGGTT----------T------ATA--AAAT---TGT--TACA------------GAGC------TAACAAA--------------------------------------AAAAGACAAATTTCAAGGTTA-------------------AAGAATTTTTAAAGAGAGCAA--------------------A---------------TA---ATA-AA-AATATAAGTA-------------------------------------ACATAAAAAAG----------AAAATACATATT----------GAAGTTAAAAA----CTAAGAGAA-ACAAGGGTATGAT-----------------AACTCGGC-----C---CGAA------ATTTC------AG--------AACTGTTTAACAAAAAC-----------ACAGCT----CT---------------TAAATTTA-AGAGTA-----A-----------TTTCTGCTCAC-----------TGGTG--------------------CATGTTC----T-------------TAAAAGCCG-------TTAT-A---CGCTAAGGTAGCGTAATCAAAAGC-TTGTTGATTGCAAGCC---TGCATGAA-TG-------AAAATT---------------------TCTGAACTAGCTATCC----------------------------------TTAA--CCT-----TAAAA--GAAATTG-------------AAAAA--AAGCAAAAGAAGATTTTATC---CTGTAA----GACGAGAAGACCCCGTAAG----------CTTTCT---------------------------------------------TGTTAAAAGTTGT----------------TTGGG---GAAA----------------------ACTAATAAAATAGTTAA-----------------------ATTTTTAAA---------TTATATAATAACACAAAAAA-------------------------AAAT--AAG-CTACTTCGGGGATAACAGAGCAATT-TTTACAAA-GAGACCTTATCTTGGTGAG--AGA-TTGCGACCTCGATGTT--GGAT--------------------------------------TCCTCGTGTTAAGG------------------GCTGGAGAG----AGTCCG-----AAGAG--------CTATACTGTTCGTATATT-GAAAGGGGACT-TGA---------TCTGAGTTCAGATCGGCGCGAGCCAGATCGGATTTTATC--TGCAGGT-----AATAAGAACTTT--------TACTAGT-ACGA-----------AAGGAAC-----------------AAAAGAGATTCTATCTGT--TTGGTTACTA----AAGT------------------------------------AT-TAAGGTATCCTCCCCCTCACTGGTTTTATAAGAGTAGGTTGCGGCTTTA--------------------------------------------------------------------------------------------------------
>Phyllocoptrata_platyclada_G6
--------------------------------------------------------------------------------------ACAAAAGAAGCCCTGTCTTAAATTTGAAAGGA------------------------------------------------------------------------------GACCT---TTT-GT---------ATTAGGAATTTT--------CAAAAGTGGATAAA---------------------AATCAAACCCGAA-------GAAGAA-------A---AGAAAATGT-------------------------------------GCAGGCAAAAGTAA-----TGGAAA--------------TAGGACAACCTGCACAT---------------AGTGAGA-ATA--TC---------------TC---------CCACTTAA-----------------ATTCTTT------TA--TAGC-TG------------------GAAAATTACTACA-----------------GAGAAAGGAGA---------------------------ACTTACTCGAACCTCAC--ATACTCAGCGTGT------------------------------------------------TT------AAAAGGTT----------T------ATA--AAATCGTTAT-AGAGC----------------------TAACAAA--------------------------------------AAAAGACAAATTTCAAGGTTA------------------AAGAATTTTTAAAGAGAGCAAA------------------------------------TA---ATA-AA-AATATAAGTA--------------------------------------ACATAAAAAA----------AAGATATATATT----------GAAGTTGAAAACTAAAAAAAACAAGGGTATGAT----------------------AACTCGGC-----C---CGAA------ATTTC------AG--------AACTGTTTAACAAAAAC-----------ACAGCT----CT---------------TAAATTTA-AGAGTA-----A-----------TTTCTGCTCAC-----------TGGTG--------------------TACATTC----T-------------TAAAAGCCG-------TTAT-A---CGCTAAGGTAGCGTAATCAAAAGC-TTGTTGATTGCAAGCC---TGCATGAA-TG------AAGATTT---------------------TTGAATTAGCTATCCT-----------------------------------TAA--CCT-----TAAAA--GAAATTG-------------AAAAA---AAGCAAAAGAAGATTTTCTCTCCTGTAA----GACGAGAAGACCCCGTAAG----------CTCTCT---------------------------------------------TGTTAAAAGTTGT----------------TTGGG---GAAA----------------------ACTAATAAAACAGTTAA-----------------------ATTTCTAAA---------TTATATAATAACACAAAA---------------------------AAAT--AAG-CTACTTCGGGGATAACAGAGCAATT-TTTACAAA-GAGACCTTATCTTGGTAAG--AGA-TTGCGACCTCGATGTT--GGAT--------------------------------------TCCTCGTGTTAAGG------------------GCTGGAGAG---------AGTCCGAAGAG--------CTATACTGTTCGTATATT-GAAGGGGGACT-TGA---------TCTGAGTTCAGATCGGCGTGAGCCAGATCGGATTTTATC--TGCAGGT-----AATAAGAACTTT--------TATCAGT-ACGA-----------AAGGAAC-----------------AAAAGAGATTCTATATAT--GTGGTTACTA----AAGT------------------------------------AT-TAAGGTATCCTCCCTTCACTGATCTTTTCACTATTAGGGTGCGGCTTTA--------------------------------------------------------------------------------------------------------
>Phyllocoptes_taishanensis_S90
------------------------------------------------------------AGACACCCCCAACTAATAACGCAAGAATAAAAATACTTCAGGTTT-------------------------------------------------------------------------------------------AACCT---TTG-GT---------ACCAGGAAATTA--------CAACTTACAACAAT--------------------AGCATCGCCCCGAA------AAGTTAA-------A------AAATTA----------------------------------AAATTTATTGAGAACAA-----TGAAAA--------------TCAAATAAA-------AAAATTTT--------AAGGGGG---A--TA--------------------------TCCCTTAC-----------------TTAACTT------TA--TATC-TG------------------GAAAGATAAATAA-----------------ATGAAGGAAAG---------------------------CTTTAACCGACTCTCAATATGCGTTCAGAATTA-------------------------------------------------------AAAAAGAT----------T------GAA--AAAA--------TTTA----------------------TATTAAT-------------------------------------AAGTTCACAACGTAAAAATCAA---------------GATTCTAAATATTTACTCTTCTACGTCCA--------------------------------TA---ATG-TA-ATTATTAGTA-----------------------------------CTAAAAATTAAAA------------ACACAACATC-----------ATATTAACAA--------------------------------------------AACTTAAACAAAGCTGAAAAA------TTATTAGGCAAGAAACCCAGGAACTGTTTACCAAAAAC-----------ATAGCT----TT---------------TAGAATTA-AAAGTA-----A-----------TTTCTGCTAAT-----------T---G------------------------TTT----T-------------AAAAAGCCG-------CTCG-G---CGCTAAGGTAGCGTAATCAAAAGT-TCGTTAATTGCGAACC---TGTATGAA-AG------AAAATTT---------------------CCTGGGTGTCTATCTA------------------TTCAGCTAAAAGAAAATTAAGGGGT-----TATGA----------------------GATTA----------------TACCCTACCCTGCAA----GACGAGAAGACCCTACAAG----------TTAATC---------------------------------------------TGAAAAAGATTTT----------------TTGGG---GAAA----------------------------------ATTTTTAAGGCTTCTC----------TTAAATTTAAA----------CTTGAAATAACACAAAA---------------------------TAAT--AAA-CTACTTTAGGGATAACAGCACAATG-TCTATGTA-TAGACCTTATACAAATAGA--AGT-TTGTGACCTCGATGTT--GGAT------------------------TTTAAT--------TCTTTGGGCT----------------------GCAGAAAGT------TTGA-----AAGAA---------TAGACTGTTCGTTTTTT-AAAAATAAACT-TGA---------TCTGAGTTCAGATCGGCGAGAGCCAGATCGGATTTTATC--TGCAGGT-----AATGAAGGGTT---------TGACAGT-ACGA-----------AAGGATA-------------GCAAAGTCTTAATATTTAGTAAGCGACAATATTA----AAGC------------------------------------ATTATGTACTCCTCCCCTGTGCTGATATTAAAGTTTGATTCACCTAGACT----------------------------------------------------------------------------------------------------------
>Phyllocoptes_gaotainensus_GS9
----------------------------------------------------------------TCAGTTTAATCAAATATTAGTTAAAAAAGAAATTAAAATCAA------------------------------------------------------------------------------------------AACCT---TTG-GT---------ATTAGGAAATTT--------CTAACCTAATAAAA---------------------GAGCTAACCCGAAATTTAAAGAAACA-------A------AAATTT------------------------------AATAGATAAACATAAAAATTG-----AAAAAT------------------------------TAAATTTT--------TACGAGA---A--TA---------------TC---------TC-TTACC--------------------TTAA------AA--AATC-TG------------------GTGATATTAATTT-----------------AAACTGAAAAA----G----------------------TTAGTTTAATTCCTTAT----TTTATTTTTTGT-----------------------------------------------GT------ACAATAAA----------T------CAA--AAAG---AGT-AAAAT----------------------TGGTAAA-----------------------------CTTAACGAATATTAGAAAGGATTAAATTAA------------TTCAAATAAGAACTTTAAA--------------------------------------------------ATG-AA-ATTATAAGTA-------------------------------------TAAAAACATTT----------TGAGTAAATAGT----------TTAATTGAAAA----AAATTTGTAAACTTGTTAGAATA-----------------AGCTCGGC-----AAAAAGAG-----------------------CAGGGAATGTTTAACAAAAAC-----------ATTGCT--GCTT-----------------ATTTCA-GGAGTA-----A-----------TTTCTGCTAAT-----------T---G--------------------AATAATT----T-------------AAAAAGCCG-------TTAT-A---CGCTAAGGTAGCGTAATCAAAAGT-CTATTAATTGTAGACC---AGCATGAA-AG------AATGAAC---------------------CCTGCCAAACTTCCTT-------------------------TAGACAAAATTAA--AAT-----TTAATGGTACAACA-------------AAATA----------------GGACTCAATTTGCAA----GACGAGAAGACCCTAAAAG----------CTGACT-------------------------------------------AAATAAATTAGTTTT----------------TTGGG---GAAA-------------------------------AATTTTTATATAAATT-------------TAAATTTTAAA---------TGAGTAATAAACTTAAA----------------------------AAAT--AAG-CTACTTTAGGGATAACAGAACAATT-AATTTTTT-TAGTTCTAATATAAAAATT--AGT-TTGTGACCTCGATGTT--GGAT------------T-----------CTTATA--------ATGTTTATTC----------------------GCAGCAGGA------TAAA-----TAATG----------AAACTGTTCGTTTCTT-AAATTAAGACT-TGA---------TCTGAGTTCAGATCGGCGAAAGCCAGATCGGATTTTATC--TGCAAAT-----ATTAATTTATTT--------TAGTAGT-ACGA-----------AAGGACC-------------ATAGAATATTTATGTTTAAATA--AAAATTACTA----AACC------------------------------------AT-TAGGACACTCCCCCCTCCCTTATAGAATACAACTAAACTTTTTAGTTTA--------------------------------------------------------------------------------------------------------
>Phrynus_sp.
-----------------------------------------AAAAGTGAAAGTTAGTTAATAAAGTATTATGGGTAAGTAAGGTGAGTGAATAAAATTTAGAAAAGTTATAGTACTGTGAAGGAAAAATGGAGGATGAGGGAAGAGAGTTAATTAGGAATAGT---------------------------------TACCT---TTG-GT---------ATAAGGGATTAT--------TAAGTGAGGAGATG---------------AAGATGTTGGGGTCCCGAA-------GGAAAATTGAGCTATATTGTAGATTA--------------------------------GGATAATGTAACATAATTA-----TGGAAA----------------------------AGTATAATAT--------AGGAGTG---A--GA--------------------------TGCTAAACGAAAGTTTTGTTATCTGGTTTTTTAAAAAATAATTAGA---------------------GATTAGTATATAA-----------------ATATAAATGGA---------------------------TTATGATGTTATTTTAGGAGGGATAAGCTTTTTAAAAGGGTACTAGATGGAAGATGGG----------------------ATGAGCAAAGAAGGCT----------T------AAG--ATTA---GTT-AGATT----------------------TTGTTAT------------------------------------AAAAAAGTAAATAAGTAAAAAAA----------TAGTGTAAAAGGGTTATTTAGATAATATAGGGAGTTAAGAATTATATGAGATT------------------ATG-ATTAATATGAGTA------------------GTTGGGTGATAAAAATGTTAGAAGAAAATG----------GAAGAAGAGGGT----------TGGATTAAGAG----TGTTAATTAATATTTATTAGAAG-----------------AATTAGGC----------AAAAGTTTTCTCCC----------------GCCTGTTTATCAAAAAC-----------ATGGTT----TT----------TTGAGAATGATGA-AAAATC-----T-----------AACCTGCTCAA-----------T---G----------------------ATAAT------------------AAATGGCCGCAGTATGTTG--ACTGTGCTAAGGTAGCATAATAATTAGC-TTTATAATTGAAGGCT---GGAATGAA-TG------GTTGGAC--------------------GAGGGGATAGCTGTTTT----------------------TAGTAAAAAAAAATGA--AAT-----TGGAGTTAATGTGA-------------AAATA--------------CATTATTTTTCTTAAGG----GACGAGAAGACCCTGTTGA----------GTTTTA----------------------TAGGTTATAATTGTAGGTTAATTATGATTTATTTTA----------------CTGGGGCGGTAT---------------------------TGATAGAGATGAATCTATTGAGGAGA-------TTAGAGGAAGA----------------ATAACTAGGATCCATGAAGGAAGCAGACATGAAAGATGGATT--AAA-TTACTGCAGGGATAACAGCATAATA-TTATCAGA-GAGTTCATATTGATGATAG--ATT-TTGTGACCTCGATGTT--GAAT------TAAGTTT-------------------------TCTTTTGGGC----------------------GTAGGGGCT-------TAT-----AGGAG--------TTAGTCTGTTCGACTATT-AAAAATTTACA-TGA---------TTTGAGTTCAGATCGGCGTGAGCCAGATCGGTTTCTATC--TTTAGGA-----AAGAAATAATCATA------TGATAGT-ACGA-----------AAGGACT---------------------------------------TCATATGA--------------------------------------------GTTTGTGAT---------------------------------------------------------------------------------------------------------------------------------------------------
>Pholcus_phalangioides
---------------------------------------TTTAAGTCTCACAACCCCCCCTTATTCTTACTATTAATAACACATTAATAATATTACTGAAAAGGACATAGCTAAATTAACAAGAAC----------------------------------------------------------------------AACCTACCTTTCGT---------ATCAGGGAATTT--------CAAACAATATTTAATATCTTAAAAGCT---------------CTCGAA-------ACTGTA-------A------GATCTA--------------------------------AAAGCCTATATTAAAACCG-----TTATAA-------------CGTATAAAAA--TAC-GCTT---TT--------AGAAGTG---A--AA---------------CG------------CTAACCGAGTACAGTAATATCTAGTTTTT------CA--TACT-TA------------------AA-GAATAATCTT----CAACTACCGTACCTCACAAATTAA----G----------------------ATACAAATAAGCACTAA----AATACAAATCAAAC---------------------------------------------AA------AAAAGACT------------------AA--AAGT---ATC--TACA-------------GTT------TAAAAAC-------------------------------TAATTCACCCACCAATCAACTTACTTAA---------------AATGAAATCCCCCTTATATAACAACAAC---------------------------------CA---ATG-AA-ACTATTAGTA-------------------------------------ATAATATTAAC----------TCTTTTAAAAGG-----------------------------------------------------------------AACTACAG-----CTTCAAAT---------------------------GACTGTTTACCAAAAAC-----------ATTTCT----TT-----------AAGAAGTAATTT-AAAGTA-----A-----------AGCCTGCTCAA-----------T---G--------------------ACAAGAA----T-------------AAATAGCCGCAG----TATT-ACTGTGCTAAGGTAGCATAATAACTTGC-TTCTTAATTAGGAGAT---CGCATGAA-GG------GTTATAC---------------------ATTAGGATCCTGTCTC---------TTTTA---------------ACCAAATAA--ACT-----TAAGT--AAAAAGT-------------AAAAA--CTC-----------TTTTAACCAAAGCGG----GACGACAAGACCCTGACAA-------------------------------------------------------------ACTTAACATTTAG----------------TTGGG---GAAA-------------------------------CAAAATAATAAATATTTATTCA-------TAACTTAAACA---------TAACTTTAAAATAAAAACA--------------------------AGAC--TAG-TTACTGCAGGGATAACAGCGTTATT-TCTTTTAA-GAGCTCTGATCTAAAAAGA--AGA-TTACGACCTCGATGTT--GAAT------TAATTCC-------------------------GCTATACGGGT---------------------GCAACAACC---CTATAAG------------------GTAGTCTGTTCGACTATT-AAAAAATTACA-TGA---------TTTGAGTTCAGATCGGTGCAAGCCAGATCGGTTTCTATC--TGCTTCA-----TATTAAT-------------CAATAGT-ACGA-----------AAGGACC-------------------------------TTGA--TTAATAATAA----AATT------------------------------------------------------------------------------------------------------------------------------------------------------------------------------------------------
>Phoebe_hunanensis_S153
------------------------------------------------------------------------GAAAAAAAAAAATTCAATGTAAATTTCTCATGAGAATTTTATTAGCT-----------------------------------------------------------------------------AACCT---TTT-GT---------ATTAGGTAAATT--------CAAACATTAAAATC-----------------AAAATTATAAACTCGAA-------ATTAGA-------A------AAACTA------------------------------AAAAATCTAAAAAAAAAAATA-----TGGGAA--------------TATTAATAAGATTTTTT---------------AAGGAAA---A--TA---------------TT----TCTTACTTTTAAT------------------------------TA--TATC-TA------------------GAAAAATAAAATT-----------------TTCTTAGAAAA----G----------------------TTAAGATTAAATCTTAA----CTTAAAAAATTGAT---------------------------------------------AT------AGAAAGAT----------T------TAA--AAAG---ATT-TTAAT----------------------CATTAAA-----------------------------------TAAATAAACATAACATGAAAGAAA-----------------TTAGAAATTTTCAAAAAGTACAA------------------------------------TA---ATG-AA-TTCATAAGTA----------------------------------------AAATAAAA----------AATAAAAAAAAT-----------AAATTAAGAAAAAAAAGTACTAAAACTTTTTTGAAAA-----------------AACTAGGC---------CCAA-----ATTTTT------GA--------AACTGTTTAACAAAAAC-----------AATACT----TT---------------TATAATTA-AAAGCA-----A-----------ATTCTGCTATT-----------T---G---------------------TAACTA----T-------------AAAAAGCCG-------TCTT-A---CGCTAAGGTAGCGTAATCAAAAGT-TTATTAATTGTAAACC---AGAATGAA-AG------AATAAAT---------------------TCAAAACAACCTATCT-----------------------TAAAAGAAAAATTGA--AAT-----TAAAA--AATTAT--------------AAAAA--------------TATATTAAAAAATATAA----GACGAGAAGACCCTGGAAG----------TTTCTT------------------------------------------AAATCAAAATAATTTT----------------TTGGG---GTAA-------------------------------AACTATAAGAAATTTT-------------TTATCTTTATA---------AAATTTAAAAACTAAA-----------------------------AAAT--AAA-CTACTCCAGGGATAACAGAGCAATG-TGGGATGA-AAGATCTAATTAAATTCTA--AGT-TTGCGACCTCGATGTT--GGAT------------T-----------CTTCAA--------ACTTAAAGCT----------------------GTAACCGGC-----GTAAA-----AGGAA--------TTAAACTGTTCGTTTATT-AAAAGAAGACT-TGA---------TCTGAGTTCAGATCGGCGTAAGCCAGATCGGATTTTATC--TATATTT-----AAATACCTGAAT--------TAATAGT-ACGA-----------AAGGATT------------------TTATTTTGTTTTTGTTC--AGTTTTACTA----AAGC------------------------------------ATTGTGAACACCCCTCCCCACTCTCATATAAATATTTTAA--------------------------------------------------------------------------------------------------------------------
>Phalangium_opilio
------------------------------------TTAGGTCAGTTTATTAATTAAGTTTTGTAGTTTTATTATTAAAAATATTTATTTTAAATACTTATTATTATTAAAGAAAAATTTTATTTGCTTGTTCTGTGAGGGAAAATAATTTTATGGTTATAGAATAAATTAAATGTAG------------------TACCT---TTT-GT---------ATCAGGGAATTT--------TAATATTTAAAATA------------------TTTTTTTTTTCCCGAA--------------------A------AAAATA---------------------------------AGAGTTATATAAATTTAA-----TTAAAA-------AGTTAACTGTGACAAAAGTTAATTAGATTTTTATATCGTAGTGAGA---TGTTA---------------TT----CGTTTTTTTTGATATCTGGTTTCTTTAAAAATTATTT------TAGATAGG-TGTTTAGATTTTGTTATTTTTAAATATTTAATTT----------------ATTAGGGCTAAGCTTA----------------------GTATTTTAATAATTATATAACAATATTAATTT--------------------------------------------------------ATAGATAT---GTAGGCTT------TAA--AGTGGCTATT--TGTT----------------------TAATAAC------------------------------ATATGTTTATTAAATTTATATTAATTAAA---------------TAAAAAGAAGGTTAAAAAATTTAAAATTTTTT-----------------------------TTATAATG-AG-ATTATTAGTA------------------------------------------GAAAAT----------TTTTAAGGGATT-------------TTTAATAAGTTTAAAGGTACCCTCTAAACCAAATTATATTTTTTTAAGG---AACTCGGC---------AAAA--TATTTTTTC----------------GACTGTTTATCAAAAAC-----------ATTTTT----TT----------AAGGTTATTAAATTAAAATA-----A-----------GCCCTGCTCTA-----------T---G-----------------ATATTATTATTTATT-------------AAATAGCCGCAGTATACTG--ACTGTGCAAAGGTAGCATAATCATTTGG-TCCTTAATTGGGATCT---TGTATGAA-GG------GGTTAAC---------------------GAAAATTAGCTGTCTT-----------------------AAAAAAATACTTTGA--ATT-----TTAATTTTTTGTAATAATGC-------AAAAA--------------------TTTATTTAAGG----GACGATAAGACCCTATAAA---------GCTTTAT----------TTTAAATAAAATCTAGTTTTAGACATATTATTTTTTACTAAAAATTTTA---------------CTGGGGTGGTAT----------------------------GTTAAAGTCAAAACTAATA-------------TATTTTAAAATTTTTGATCCAATTTTATTGATAATAA----------------------------GATT--AAG-TTACTTTAGGGATAACAGCATAATC-CGTTTAGG-GAGTTCAAATCGAAGAATG--GGA-TTATGACCTCGATGTT--GAAT------TAAAATT-------------------------TCTTTAGGGT----------------------GCAGGAGCT------TTAA-----AAGAT----------AGTCTGTTCGACTAGT-AATATTTTACA-TGA---------TTTGAGTTCAAACCGGTGTAAGCCAGGTTGGTTTCTATC--TTTAGTT-----AATTATTTATGGATTA----AATTAGT-ACGA-----------AAGGATT----------------TTTTAATCAAAATTATTTTAAAAAATTTTTA----TAAT------------------------------------------------------------------------------------------------------------------------------------------------------------------------------------------------
>Pergamasus_crassipes
-------------------------------TAATGTAAAGATTATTTTGTTGAGGCTTTGGGTTTAAAGGTAAATTATATATTTTGTAATGCAAATTAAGAATGGAAGTACTGTAGAGGAAGGTTTTGTAACGTGTATATTAGAAGTAATAGGTACTT-------------------------------------TACCT---TTT-GT---------ATTAGGGGTTTT--------TTATACAGGTTCTT-----------------GGTAGAGACTTCCCGAAATTTATTGAGTTATTTA---A------TAGCTT---------------------TTTTTTATTGAATTAAGAAATTTAATATTA-----TAATGG--------------GAATGAAAT------------TTT--------AAACAAA-ATA--TA---------------TG------------TTATCTGGTTAAAATTATTTTATTTTATA------TAATTTTTTTA------------GGTTGTAATTATTAATTTAT----------------AAAAAAGTAAA---------------------------TTATTGGGATAAGCTAA--T--------------------------------------------------------------------ACTATATTTATATATGTTT------GAA--ATGT---ACT-TTATAGGCTTAAGGTTAGCTTTATTTGTAATTAT-------------------------------ATTTTATTTTTAATTATATTTTATTTTT---------------AAAATGTTGTATTTAACTTGTTGTATTAA--------------------------------TAAAAATA-AG-TGTATTAGTA-------------------------------------TAAATTAATAA----------AATTTAAATGTT-----------------------------------GTTTTTGTATAAG-----------------AATTCGGC-----AAATATAA------GCTTC----------------GACTGTTTATCAAAAAC-----------ATTGTT----TT-----------TAGGTGTCATTA-AAAATA-----T-----------ATTCTGCTCAA-----------T---G-----------------------ATTT----T-------------AAATAGCCGTAGTAT-TTTG-ACTATGCGAAGGTATTGAAATAAG-----GCTTTAAATGGGTGCT----AAGAGAA-GG------GAGTAAC---------------------GAGGTTTGACTATTGT-------------------------ACAAAATTATTAG--AAT-----TTAACTTATAAATG-------------AAAAG----------------GTTTATTTATTATAG-TGGGACAAGAAGACCCTATGAACCTTAAAATGTTATCG------------------------------------------TTAGTATAAAATTTGTATATTAATATTTTTTGTTGGG---GTGA----------------------------CATTAAAAGAATAAGAATCT------------TTTATTAGATC---------CAATATATTGATCGCAG----------------------------GTAT--AAG-GTACTCTAGGGATAACAGCGTTATT-ATTTTGGA-TAGTTCATATTGATAAGAT--AGT-TTGCGACCTCGATGTT--GAAT------------T-----------AGTGGA--------CCTGCCTGGT----------------------GTAGAAGCT---AGTTAAG------------------GTAGATTGTTCATCTATT-TAATCACTACA-TGA---------TTTGAGTTCAGACCGGCGTAAGCCAGGTTAGTTTATATC--TACTATG-----TTATATATTTGA--------CTTTAGT-ACGA-----------AAGGATC------------------AGGTTATTATATTTTTT--ATATAAGTTT----AAGT------------------------------------------------------------------------------------------------------------------------------------------------------------------------------------------------
>Paratemnoides_elongatus
-------------------------------------------------------------------------------AAAGTTTATGAACTGAGAAGGTGGGTTATTTAGTAAGATTA----------------------------------------------------------------------------TACCT---TTT-GT---------ATCAGGGTTAAATAAATTTATTAAAATTGGCAAA---------------------------TCTCAAA------AAATTGA-------A------GATCTA-------------------------ATTTGATTATTAAGGTGTTAAAAATA-----AAAAA-------------------------------------TT--------AGAGTTG---A--AA---------------TG---------ACATT-----------------CGTTTAATTT------TA--TAGT-TA--------------GTTCAAAGTTTATTAAT----ATAAA--------GTATATGTTGA----AATAAGAATGGGGGGTAAGCTAATTTTTATGAAAATTTAA----GTAAAAATCATCT----------------------------------------------AT------CATGGGAT----------T------AAA--GTTG---TCT--AAAT---------------T------TTATAGT--------------------------------------TAGAAAAAGTAATTAAGTATT---------------TTATAAATGTATTTAATAAGTTAAGGGGGTA--------------A---------------TA---ATG-TT-TAAATTAGTA-------------------------------------AAATTTTAATA----------AATTTAGATGTT-----AAAAATTTATATTAAA----AAATAGGTT-TATAATTTTAATATG---------------AATTAGG------CAACAAGA-----CTCTT-----------------AAATGTTTATCAAAATCTT---------ATTAATAAGGTT-----------------TAATTA-TTATTC-----------------TACCTGCTCAG-----------T---G-----------------------TTTA----T-------------AAACAGCCGCGGTAA-TTTA-ACCGTGCGAAGGTAGCAAAGTAATTTGT-TTATTAATTATGAACT---GGGATGAATGGTGTGATAAGGTTC-------------------------------------------TTCTTTAT---------TTAAAAATTTTTTGA--ATT-----TAAAC--TTTTAGT-------------AAAAA--T-------------TCTAAAGAGGTATAA-GGGGACGAGAAGACCCTGAGAA----------ATTTTA-------------------------------------CTTTTATAAATAGAAAGTTTTG---------------TTGGG---GCAA-------------------TAAAAATTTTAATGATTTTAAAATATTAAATATA-------TTTTTTATGGT---------TGATCTAAGTTTTAATATA--------------------------AGGT--TAA-TTACTCCAGGGTTAACAGGAAAATT-TTTAATTT-AAGTTCAGATTAAATTAGG--TG--TTTTTACCTCGATGTT--GAAT------TAAGTTT-------------------------CTGTCTGAT-----------------------GAAAAAGGT---AGATTAA-----GAT------------GGTCTGTTCGACCATT-AAAATTTTACA-TGA---------TTTGAGTTCAAATCGGCGTGAGCCAGATTGGTTTCTATC--TGTTAAA-----AGGGATTT------------TAATAGT-ACGA-----------AAGGAAT-----------------------------TTATTA--TTTATAAATT----ATAG------------------------------------------------------------------------------------------------------------------------------------------------------------------------------------------------
>Paraleius_leontonychus
----------------------------------------------------------------------TAGTAAAACCAAATATGTGATTTTAATTCGTTTGAGGTCCCAGAATTT------------------------------------------------------------------------------AAAGTAATGTT-GC---------AAAAGGTGTTGT-----TGTTTAATTTGTAAAAA---------------------------TTAGGAA---------------------------ATACTA----------------AGTTTTACCTTTTGTATAAGGTTCTGTGGAAAGCT-----TTAAGG--------------------------CTATGCCGTTTT--------GAATGGA---A--TA-----------GGGCTT---------TGCTTTAC--------------CTAATTTTTT------TATCTGTTTTA----------TTTTTTTGAAAAATTAGGT-------------------AGGAGAGAAAT---------------------------TTTTTCGTTTGCTTTTTTCCTTTTCTTTGTGTTAGAGGGGTTGGTTTTCTACTCTGTTTTCTTTTGCTTGTTGACTTTACTT------TTAATTTT----------T------AGA--AGTGAAATGTTTTGTG----------------------TAATAAC-----------------------------------------TATTACGTGTCATTTGTG---------------GTGTAAGATTTTGATGTCTATATAGGAAAGTTATGACGT----------------------TTATCATTTAA-AGAATTAGTA---------------------------------GGGTTAATTTAATATTTCTGTAACTTTGTTAGAAGTTTTGAGCTTTTAAAATTTAATG----------------------------------------------TTCCACTTTACCATAGGAA--------------------------GAACTATTTTTCAAAATT-----------TTAACG----TT-----------------TGTTTTAAACGTG-----T-----------TCTCTGCTCGA-----------T---G-------------------ATTTGTTTGACTT-------------AAATGGCCATGG----TTTAGACTGTGCTAAGGTAGCGTAGTAGCTTGT-TTCTTGATTGGAAACT---GGAATGAGTGG------GAGTTTT---------------TTCTTGTGGAAATTTTTGTTTT----------------------------TTTGATTTTATAATT-----TGATT----------------------GAAAA-------------TAATCTCATTGGATTGTA----GACAAAGAGACCCCGGGAT----------TTTCAT------------------------------------------------AAGGATTTGTTTCGATCCTTATTTGGTTGGG---GCAA----------------------------------TGTTTTGACATTTTATGTTATGATTTTTTTGTTTCTGTGAACTTTTTTTTTTGATAGCT--------------------------------GTTT--AAA-ATACCCCGGGGATAACAGAATAATC-TTTTTTTT-GAGTTTTTATCTTAAGAGA--GGA-TTGTGACCTCGATGTT--GGAT------------TGAAATTTCCTTTATTTTAGATAGTTTTTTTTGGGT----------------------GCAGGAGCT------TTGG----TAGGAA----------AGACTGTTCGTCTTTT-AAAATTTCACA-TGA---------TCTGAGTTCAAGTCGGCGTAAGCCAGACTGGATTTTATC--TGATTCG-----TAAGTTTCGTTATAAGT---GAGTAGT-ACGA-----------AAGGACC--------------------TTTGCTTTTAAAAGT--TTTGCTGTAA----AAAA------------------------------------------------------------------------------------------------------------------------------------------------------------------------------------------------
>Paracalacarus_podocarpi_S142
----------------------------------------------------------------------------AAACTAATATGAGGAAGGAGTTTATGAATACAAAAAAAAAATAGTAAAATCAG-------------------------------------------------------------------AACCT---TTT-GT---------ATTAGGAATTTT--------CAAATTAAGATTAA---------------------ATAAAATCTCGAA-------AAAAGA-------T------AAATTA--------------------------------------AAATTTGAAATTT-----TTAAAA---------------TTTAAATATGGAAATCAAATTTT--------AAGGA-----A--TA---------------TA---------TTTCTTAC-----------------ATCTTTT------TA--TACCTTG------------------AAAAATTTAAATA-----------------AATCTAATAAA----G----------------------TTAGATAAAAAGTTCAA--AATAAATCAGAGAAAA---------------------------------------------AA------AGAATGTT----------T------AAA--AGTT---GTC-ACACA----------------------CATTATA----------------------------------CGAAGGTAAAAAAAAATAAAAACTA---------------------AAATTCTAATTTAATTAAGAATTC-------------------------------GGAAAATG-AA-AATATCAGTA--------------------------------------AATTTGGCAA----------ATAAATTAAATT--------CTTAAATTAAAAT----TATCACACA-ACCTATAGAAAAG-----------------AACTTTGC-----AACAAAAG---------TT------GG--------GTCTGTTTAACAAAAAC-----------ATAGCC----TT---------------TATTTTTA-AAGGTA-----A-----------GTTCTGCCAAT-----------T-------------------------CAAAAG------------------AAAAGGCCG-------TTTTTA---CGCTAAGGTAGCGTAATCAAAAGT-TTATTGATTGTAAACC---TGTATGAA-AG------AGTAAAC---------------------TCTATTTTTCTTTCTT-----------------------ACAATAGCATATTTA--ATT-----TAAGGAGATAA----------------AAAAA--------------TAATCTTTATGGTGTAA----GACGAGAAGACCCTAAAAG----------CTGACC----------------------------------------------ATTAATGGTTTT----------------TTGGG---GAAA-------------------------------ATAATTGACTTT-----------------ATAATCAGAAT---------TCATATAGAAACATATTTAG-------------------------TAAT--AAG-CTACTTTAGGGGTAACAGAGCAATT-ATAATTAA-GAGATCTTATCTAAATTGT--AGT-TTGCGACCTCGATGTT--GGAT------------T-----------CTCTAT--------TCTGTTGGTT----------------------GCAAAAGGT------AAAT-----AAGAA----------AGACTGTTCGTCTTTT-AAATAGAGACG-TGA---------TCTGAGTTCAGATCGGCGAAAGCCAGATCGGATTTTATC--TACACCC-ATACTCATGATTT-----------TATTAGT-ACGA-----------AAGGAAA---------------------------CTAGAAAC--ATTATAATAA--CTATCT------------------------------------AA----------------------------------------------------------------------------------------------------------------------------------------------------------
>Panonychus_ulmi
-------------------------------------------------------------------------AAAAATTATATTTATATATAAAATAAAAAATAAATTATTAATATAATTATAGTTATTTTATTTTTA---------------------------------------------------------TACCT---TTT-GT---------ATAAGGATATTT--------AAAAAATAAAATTA-----------------TATTATTTAATCTCGATATATAATGAAATA--------------AAAATA---------------------------------GTTAATTAATTTATAGAA-----TAAAAA-----------------------TTTTTTATTAATGTTATATTTAGGAATATA-AAA--TA---------------TC---------------------------------------------------TAGT-TA------------------------------------------------AAAATTAAAAA---------------------------ATTTAGGTAAATCTTAA--GTTATAACTATTTATT-----------------------------------------------------ATTTTTTT----------T------AAA--AAAA---ATT-TTA------------------------TAATAAT-------------------------------------------TAAAGTTTTATTACAA---------------AAAAAAATTTTTTTTATAGAGTTTAACTTTTTTATACAGTTTAATTTTTTTA---------TA---ATT-AA-TTAATTAGTA--------------------------------------GAAAAATATG----------TTTATGAAAATT--------TTTTTTTTAAAAA--------------ATTTAATAAAAAATTT--------------ATTTTAAT-----TTTAAAAT-----TTATTT------AT--------AAAATTTTATCAAAAT------------ATTAGT----TT-------------ATAAAAATTATAAATTT-----------------ATTCTGCTCAA-----------T---G------------------------ATATCTTT-------------AAATAGCCGAAAA---TTTT-----CGCTAAGGTAGCATAATCATTTGT-TTATTAATTGTAAACT---TGTATAAA-AG------AATTAAT----------------------ATAAGTAATTTAAAT--------------------------AAAATAAATTAA--ATT-----GAAATTTTAATTTTAAT----------GAAAA-------------TACTAATATTTTTTATTA----GACGGAAAGACCCTTTAAT----------CTTTTC--------------------------------------------TTTATATAAGTTTT----------------TTGGGATAAAAA------------------------AAAAAAAAAATTTTTTTTTATTT-------------TTTGTAAAGAA---------CTTTATATAAGATTAAAT---------------------------AAAT--AGA--TACTTTAGGGATAACAGGATAAAT-TTTTATTA-AAGAACAAATTTATAAAAA----TTTTATTACCTCGATGTT--GGTT------------------------TTAATA--------ACTAAAAATT----------------------GAAAAAAAT---TTTCTAG------------------TTAGTCTGTTCGACTATT-AAAATTTAACT-TGA---------ACTGAGTTCAAATCGGTGAAAACCAGATTGGTTCTAATC--TATAAAT--TAAATCAAATTTTTA------------AGT-ACGA-----------AAGGAAA---------------------------------------ATAAATTT--TATATT------------------------------------AT----------------------------------------------------------------------------------------------------------------------------------------------------------
>Ornithodoros_brasiliensis
------------TAAAATTTAGATTATTTTGTTAGGACAATACAGGTATATGTATAGTTATATTAAGTTTGAAGGTTATTAAAAATGAAAGATTACTAGTACTGTAGGGGAAAGGTGAAAAATTGAAAAAGAGGTTATTTTATAGTAAATTTTATTG---------------------------------------TACCT---TTT-GT---------ATTAGGGTTTAA--------TGAAAGTTAAGAAT-----------------TATTTTATTATCCCGAA-------AAATCT-------T------GGGCTA------------------------------TTGAAATTGTATTTTAAAGTG-----TTGCAA--------------AATTTTAAT--TAA-ATTTTAAAT--------AGTAATG---A--AA---------------TT------------TTAAT--------------CGAAAGATTT------GA--TATC-TG--------------GTTAGATATAAAAAAAT----TATACGTTTTTACATGAATAATTA----AAATTATTTAGTTTATG------TTTTTTTATTTTTTTGG----ATAAGCAGGAAATTTTTAATA--------------------------------------TA------TAGAATAT----------T------ATA--GAAA---ATT-TTAGG---------------T------TTGGAAT----------------------------------------TTACTTTATTTTGTAGTAA---------------AAAAGTATTTATATATTTTTTTTTATTTTTGAAATTCTTTTGTTTAATTTTGTTTTAAAAGTAATTATA-TT-AGAATGAGTA------------------------------------TAAAATTTGGAT----------TTTTTTGTTTTT-----GATTATTTATTAAAAA----AAGATAATA-AAGGGGTAAT--------------------AACTCGG----------CAAA-----------------AGTAATTTTTGAATGTTTATCAAAAAC-----------ATTGTA----TT-----------TTGTAAAAATAA-AATATA-----A-----------AACCTGCTCAA-----------T---G---------------------TTTGTA----T-------------ATATTGCTGTGGTAT-TATG-ACTATACGAAGGTATTGAAATAAG-----GCTTTAAATGGGTGCTAAGAGAATG-----------GTTTAAC----------------------AAGGATTAACTTTTT------TCTTCTTT-----------------TTATTAA--AAT-----TTGGT----------------------AAAAA--AATGAGGAAATT--TTTATGAAAATTTGG----GACAAGAAGACCCTATGAA----------TTTTTT---ATGAAGAAATTGTTAGATAAAGTTTATTATTTTTTGTAATTTTTTTTTTAGTTGG----------------TTGGG---GTGA----------------------CTTTTAAAGAACATTTA-----TCTTTAAAA-------TAGTTGTAATT---------TGATCCAATAATATTGATTATTT----------------------AAAT--TAA-ATACTCTAGGGATAACAGCGTTATT-ACTTTGGA-TAGTTCATATAGATAAAGT--AGA-TTGCGACCTCGATGTT--GGAT------TAAGATA-------------------------CTTTTATGAT----------------------GTAGAAGTT------GTAA-----AAAGA----------AGTTTGTTCAACTTTT-AAAATCTTACA-TGA---------TCTGAGTTCAGACCGGCGGGAGTCAGGTTGGTTTCTATC--TAAATTA-AAAGTTTAAATTTTTA-----------TAGT-ACGA-----------AAGGAAT-----TATAAATTTAAATTATTTAGTTAAATTTTA--GTTTAAATTT----AAAA------------------------------------GA-TAAATTAGTTGA---------------------------------------------------------------------------------------------------------------------------------------------
>Ornithoctonus_huwena
--------------------------------------------------------CCTAAACTATTAACTAAAAAAATAATTTTCATTAAATCTATTTTTGTACTATTCAACCACTGAAAAGGAAATCTTACAATCTTTTTAGGAAAAAAATT------------------------------------------TACCT---TTT-GT---------ATCAGGGGATTT--------------------CA-----AAAAATTATGTTCATTCAACCCTTCCGAA-------AAGAAG-------A------GATCTA---------------------AAACATTTTATACTTTGTGTTTCAAAACAA-----AGAAAA------------------ACAAG--TT---------TT--------AGAGGTG---A--AA---------------TA---------CC-TT-AC-------GCTCCTCTTGATATCTGGTTCCTCT--TGTT-TG---------------------TTTTCAGA---------------------------------------------------------ACATTTACTTTCCTTAG----GATAAACTTCTTT----------------------------------------------AA------AAAAATATCTTCTTACTTT------ACA--ACGA---AAT--CAGG--------------AT------TAATAGT-------------------------------GTCCAAAAAGTTATCAAACTAATTTTCC---------------ATATTTTGATTTCCTTCCAAAGAGAACCCATCTTGTAATCGCTAAA--------------------ATG-AA-ACCATTAGTA-------------------------------AATAAGAAATATATTAT----------TTTCATTCAATC-----ATCAATTATTTTTTTT----TAACTCATT-ATTATG------------------------AACTCGGC-----CCTAAGAC--------TCT----------------GACTGTTTACCAAAAAC-----------ATTTCT---------------------AAATGCTT-CAAATTTAGTAA-----------GACCTGCTCAA-----------T---G---------------------AATCCT----T-------------AAATAGCCG--------CGA-ATAGTGCTAAGGTAGCATAATGATTTGC-CTGCTAATTACAGGAT---AGAATGAATGGTTCAACACGAGAC-------------------------------------------TTTCTTTA-------TTTAAATGATTTATTTA-ACTT-----TTCAT--GAAAGTA-------------AAAAG--ACTTTCATAACT-----------AAAGGG----GACGACAAGACCCTATCGA--------ACTTTACT-------------------------------------------------TTAAGTTTAG---------------CTGGGGCGGCAA--------------------------------AAAACTTTATCTTTTTATTTT-------TTTTTCATCTA---------ATCCTTAATTATGAAT-----------------------------AACT--AAG-TTACCGTAGGGATAACAGCATAATT-TACTTCTA-GAGACCTTATCCAAAAGTG--AGA-TTGTGACCTCGATGTT--GAAT------TAAAATT-------------------------CTTCTTGGA-----------------------GCAGCATCT---AAGTATA-----GAA------------AGTCTGTTCGACTTTT-AATTATTTACA-TGA---------TTTGAGTTCAGACCGGCGTAAGCCAGGTCGGTTTCTATC--TCTTTTT-----ACTAAA--------------TTTCAGT-ACGA-----------AAGGACCATTTTTAGAGCCATTTGCT------------------------------------------------------------------------------------------------------------------------------------------------------------------------------------------------------------------------------------
>Oribatula_tibialis
---------------------------------------------------------------------------ATTTTTTATTTGGTGACAAGTTTTGCTA---------------------------------------------------------------------------------------------TATAT---TTATGT---------TTGTGGGGTTTT-------ATTAATGCGTGTGTA-------TGTTCATGGTTTCGGTTAGATTCAGAATTGTTTAGGTTGT-------A------AAATTA----------------ACTTTCATTTTTTTTTACCTTTTGTATAAGGATTA-----ATAGAT-----------------TAAAAGTTGTTATTTGGTGGT--------AAAGGATTGCA--AA---------------GT---------TCTTGTATGAAATTTTTATTGTAATTAATTTT------TAAATTTTTTA------------TGAGGGGAGAAATTCTTTCGGTTTGTGTGTTTCTGTTTATAAGCAAA----A----------------------GCTCTGGGGTTTCTTGAGATTTTTCTATTTGTTATTTTTTATTTT-------------------------------------------ATTATTTT----------T------AAGAGTGCAATTATT--TGTG----------------------TAATAAC----------------------------------TTTAATGTGTTAGCTTTGTCAGTTA---------------GAATTTGTTTCTTTAGTTTATTTCGTCTGGA------------------------------TA---ATT-AT-TAAATTAGTA---------------------------------------GAATTGGAT----------TATGTATTAAATAGTGTTTTGTTGTTTAAATATGTCGGAATAGAAGTTCTTC-------------------------GGTTTTTC------------------TTTTCTTAGAGAGA--------ATTTATTTCTCAAA--------------ATTTTT----TT-----------------ACTTTAAAAAGTA--------------TACCTTCTGCCCAG-----------T---G----------------------CATATGTTGT-------------AAATGGCCGTGGTAT-TTTG-ACCGTGCTAAGGTAGCGTAATCATTTGC-TTCTTAATTTGAAGCC---TGTATGAA-TG------AAGAGTT-------------TTTCTTTAATAAGAAGTTTTTTTT-------------------------------GATTTTATATTT-----TTATT----------------------GAAAA-------------TATTAATTTGTTCTCTCA----GACGAGAAGACCCCAGAAC----------TTTGAT--------------------------------CAGTTTAATTCGTTTTGTTGGGTTTTGTCTGTTTTGG-----TTGGG---GCAA-----------------TATTTTTGTATTTTGAATTTTATTATATTTATG----------TATTTTTGAAC---------TTTTTTGTTGACAG-------------------------------ATTT--GAAAGTACTCTGGGGATAACAGCATAATC-TTTTTTTT-GAGTACTTATCTATAAAAT--GGGATTGTGACCTCGATGTT--GGAT------TGAAAAT-------------------------ACCACAATTTGGT-------------------GTAGAAGCT------TTGG---------------GGGTTAGACTGTTCGTCTTTT-AAATTTTCACA-TGA---------TCTGAGTTCAAGTCGGCGTGAGCCAGACTGGTTTTTATC--TAGTGATTTGTGAGGTGAATTGA---------GGGTAGT-ACGA-----------AAGGACC-----------CCCTTTTTTGGAAGAGTCTTGATA--ATTGTTATGG----ATTC------------------------------------TTATAGGAA---------------------------------------------------------------------------------------------------------------------------------------------------
>Oppia_africana
-------------------------------------------CCCTGAAAAGTTTATTATTTGGATACTATAGTTTTTAAAATATTTAATTAATATGTTGAGTTAAATTTGAAGTAAATTGTCTGGGA-------------------------------------------------------------------TGCCT---TTT-GT---------ATAAGTTTAGTT--------GGAGGGCCATAATA--------------------------------AATATGTGGATAAAA-------G------AAAATA----------------------AGAGATTCTCAGGGTAATCTTTAAATGTA-----GAATAT--------------------------TTCATTTATCCT--------GGGGGAG-AAA--AA---------------TT------------CTTCC-----------------GTTTTTATATTACTTTTTATCTTT------------------------------------------------TTAAAAGGAGG---------------------TTAGCTCTTTTAGAGAAGTTTAA--ATCATGTCTA-----------------------------------------------------------AAAAGGAA----------TTTTTAGAAGTTAAAG---TTT-GTG------------------------TAATAAC-------------------------------TTTCAGGAAAAGTTCGGGCTTCTAATAG---------------ATTTAAGGTTTATAAATTAAGTTA------------------------------------------ATC-AA-TTTATTAGTA---------------------------------------GAGCAAGAG----------AAGTTAGATAAC----------AAAGTTATGGA--------------ATTTAA------------------------AGTTTATA-----AAGCAGAAGCCCTTCTTTG------TTGTTTGTCAAACTATTTCACAAAATT-----------TTAGCT----TT------------------TAATA-AAAGTC-----A-----------CTTCTGCCCGG-----------T---G------------------------TTT----T-------------TAACGGCCATGGTAT-TTTG-ACCATGCTAAGGTAGCGAAATCATTAGT-TTTTTAATTGTAAACC---TGTATGAA-TG------AAGATTTTGACAGGCGAATGAAGAAATTATTGAAATTTTATTTT------------------------TAGTGAAAATACTA--ATT-----TAGGA----------------------ATAAG-----------------------------------GACGAGAAGACCCTAAAAT----------TTTAAA------------------------------------------------TTTTAATTTTGA--------------TTGGG---GCAA-------------------------TATTTTGGAGTTTAGGTTTGTTAATATCGAAG---TTTTTCTGAAC-------TTTACTTTAAGAGTGTT------------------------------GGGT--AAA-ATACTTTAGGGATAACAGGGTAATT-TCTTTTAA-GAGTTCTTATTGAAATAGA--AGT-TTACTACCTCGATGTT--GGAT------TAAACCG-------------------------TCTTTCCTTT----------------------GTAGGTGGG------GGAA-----AAGAT----------AGACTGTTCGTCTATT-AAATGTTTACA-TGA---------TCTGAGTTCAAGTCGGCGTGAGCCAGACTGGTTTTTTTC--TGATTCG-----TTTTGTTTTATA--------AAATAGT-ACGA-----------AAGGACC------------------------------TTTTA--TATATAATTG--------------------------------------------------------------------------------------------------------------------------------------------------------------------------------------------------------
>Opilio_parietinus
-------TAAAATTAATTTTTATTGATGATTAGTGAAATGTGGTAAAAAAAATATTTTGATCAAATTTTGGTAAATTAATAATTTAAGAAATATTATTTAAAGGTATAACTGAGAAGGTTAATGTTAAATTTTTTAAAAAGCTATTTTTACCCAAAT---------------------------------------TACCT---TTT-GT---------ATCAGGGAATTT--------TAAAAAATTTAATT-----------------TTTTTTATTTTCCCGAATAAAAATGAGCTA-------T------AAATTT-----------------------------------TAATAATTTAATTGTG-----TCAAAA-----------------------------ATTAATTCA--------AAAGGTT------TA---------------TAGGAGTGAGATGTTATTCGTATTTTTTGTTATCTGGTTTTTT------TA--TAAATTATTTTAGATAATTGCTTAAAATAAGTAA---------------------TTTTAAGTAAA---------------------------TCAATTATTAGGGTTAAGCTTATTAATTTATGTTTTAT------------------------------------------ATAGAATTTAAAAAGT----------T------AAT--AGTTAGGCTTTATAGT----------------------TGCTAAT------------------------TGTGTAATAACAATTACAAATAAATTTTTATTAAATTATTATGGGGATACAAAATTAAATAATTAATTTATT---------------------------------------TAATAATG-AA-ATTATTAGTA------------------------GAAAATTTTTAGTAAATATTTTTT----------TTAAAAAAAATT-------AAATTTTTTAACAATTAATAATTTAAATACCTTAAAAG--------------------AATTAGGC---------AAAAAAGATTCTCGT------------------CTGTTTACCAAAAAC-----------ATTTCT----TT------------AAGGAATATTTTAAAGTA-----A-----------GTCCTGCTCCA-----------T---G-----------------ATTTAAAAGT----T-------------TAATAGCCGCAGTATATTG--ACTGTGCAAAGGTAGCATAATCATTTGG-TTTTTAATTGGGATCT---CGTATGAA-AG------GATTAAC---------------------GGGGGGCAACTGTTTT-----------------------------TAAGGTTAG--AAT-----TGAAATTGAATTCTTTGT---------AAAAA------------TGCAGAGATTTTATTAGGG----GACGATAAGACCCTATAAAGCTTTATTTTATTTTT----------------AGTTAGGTGAATTAACTTACTTAAATAATTTTATAAAATTTTA---------------CTGGGGCGGTAG------------------------CTTAAATTAAAACTAAGTACGTTAGCA---------TTATTGATCCA-------TTTTTAGTGATAATTT-------------------------------GAAT--AAG-TTACTTTAGGGATAACAGCATAATT-TATTTAGG-GAGTACAAATCGAAGAATA--AGA-TTATGACCTCGATGTT--GAAT------TAAAATT-------------------------TCTATAAGGT----------------------GTAGATGCT------TTAT-----AAGTT----------AGTCTGTTCGACTATT-AAATTTTTACA-TGA---------TTTGAGTTCAAACCGGTGTGAGCCAGGTTGGTTTCTATC--TCTAGTA----TATACATTTATTT--------ATATAGT-ACGA-----------AAGGACC-----------------------TATAAGTAGAAA--AGTTTTGTAA----AAAT---------------------------------------AATATTATT------------------------------------------------------------------------------------------------------------------------------------------------
>Oligonychus_shinkajii
-----------------------------------------------------------------TTTAATTTATTTACTAATTTAATATTTTAAATAAATAATTTTTTTTTAACTTTA-----------------------------------------------------------------------------TACCT---TTT-GT---------ATAAGGAAAAAT--------TTATTAATAAGTAA-----AATTATTA--------GTATTTTCTCGAA----------------------------AATTA----------------------------TTAAAATAAAAATTTGATAAATA-----TAGAAA------------------TAAAAATTTTTATTTATGTTATATA---AATGAAA-TAA--TA---------------TA---------------AC------------------------------TAGTTATT-TT--------------AAACAAAAATTTA---------------------GAAAAGCTAAA----------------------------------AAAATTTTAA--CTTTTTAACAAGACATTTTT-----------------------------------------AA------AGAAAATT----------C------AAATTATCCTCTTTT--TATA----------------------AAATAAA----------------------------------ATTTATTTATTTAAGTTTAAAGTAA---------------AAATAATAAATTTATTTTTTATAAA-----------------------------------------ATA-AT-TTTATTAGTA-------------------------------------GAAAAAAAAAA----------ATGAAAAAAATT-------------ATTTAAAA----TATAAAATT-ATATTAATAAAAA-----------------AATAATAT-----TTTTTTAAATTAAATTTTT----------------TAATTTTTAACAAAATATCATCAATAAAATTTTA----TT---------------------------GTA-----A-----------ATTCTGCTCAA-----------T---G------------------------AACTTTGT-------------AAATAGCCG-------ATTT-AT--CGCTAAGGTAGCATAATCACTTGT-TTCTTAATTAGAAACT---TGAATGAA-AGGATAAAAAAAAAC---------------------TTTAATAAAATATTCT--------ATTTTA-----------------ATATCAAAATTTTATTATTAAT----------------------GAAAA-------------TATTAATATATTTTTTTA----GACGGAAAGACCCTAAGAA---------TCTTTCT-------------------------------------------TTAACAAAAAGTTTT----------------TTGGG---AGAA----------------------------AAATTAATTTTAATGTTTTAACATT-------TTAATGTAAAG-----AACTTTACTTAAAGATTAAG-----------------------------TAAA--AAG-ATACTCTAGGGTTAACAGGATAAAA-ATTAATTA-AAGAACAAATTTATTAATA----TATTATTACCTCGATGTT--GGTT------------T-----------TATAAA--------ACTAAAAATT----------------------GCAATAAAT--TTTTTTAG------------------TTAGTCTGTTCGACTATA-AAAATATAACT-TGA---------ACTGAGTTCAAATCGGTGAAAACCAGATTGGATCTTATC--TAAAAA------AAATTATTTTAA--------GAATAGT-ACGA-----------AAGGAAA-------------------------------------ATCTTAAATA--TAAATT------------------------------------AT----------------------------------------------------------------------------------------------------------------------------------------------------------
>Oligolophus_tienmushanensis
------------------------------------------------ATGTTTAGAAATTAATAGGGGTATAAAAAATAATTTTTACATAAAAAATTTTTATTAATAATTTAAGAAAAATATATTTATATGAAATAACCGTGAGGGATTTAATTAATTTTTTTTAAAGCTTAGTTTAATATTTAG----------TACCT---TTT-GT---------ATCAGGGGATTT------------------TTAA-----AGCTTTTATTTTTTATTAAATTTCCCGAA-------AAAAAA-------T------GAGCTA---------------------------------TAAATATTATATAAATTA-----TTTTAG------CTGTTGCATAAGTTAAAATAAAA--TATTTAT--------AGGGGTG---A--GA---------------TA------------TTAACGTATTTTTTGTTATCTGGTTTTCTTAAAAATT--ACTT-TA---------GGTAAGTATTTAATATAAAAAT-----------------ATTTAAATAAA---------------------------TAGATTATTAGGGATAA--G--CTTAATATTTTATTTTTCTATATTTTTTTAA----------------------------T------AGTAAATT----------T------TAT--TAAG---GCT-TTAGA---GTAGCTTGTTGTT------TAATAAC-----------------------------------------ATATAGATATTATAATTA---------------ATTAGTTCTTTATGGGAGGATTTAAAAAAATTTTTATTTTTAAAAA---------------TA---ATG-AG-ATTATTAGTA------------------------------GAAATAAATGTTAGAAAA----------TTATAGTAAAAT-----TTTATTAATCTAATAA----ATTTGTACTAGCTATTTAAAAGG-----------------AATTCAG------CAAAAAAT-----TTTTTC----------------GACTGTTTATCAAAAAC-----------ATTTCT----TT-----------AAGTAAATTTTT-AAAGTA-----A-----------TCCCTGCTCCA-----------T---G------------------ATTAAATATTAATT-------------TAATAGCCGCAGTAT-TTTG-ACTGTGCAAAGGTAGCATAATCATTTGG-TTTTTAAATGGAATCT---TGTATGAA-AG------GGAAAAC---------------------GAAAAAAAACTGTCTT---------TTAAATATATTTTG--------AAATTGA--GTTTCTTGTAAAA---ATTC---------------AAGAA--------------------TTATATTAGGG----GACGATAAGACCCTATAAA---------GCTTTAT-------TTTAAGTATTAAATTTTATTTAAACATTATTTATTTAATTTTTAAAATTTTA---------------CTGGGGCGGTAG-------------CTTAATTAAAAACTAAGTAAAATTTAAAAATATTGATCCA-------TTAATAGTGAT---------AATTT----------------------------------------GATT--AAG-TTACTTTAGGGATAACAGCATAATT-CATTTAGG-GAGTCCAAATCGAAAAATG--ATA-TTATGACCTCGATGTT--GAAT------TAAAATT-------------------------TCTTTAGGGT----------------------GAAGAAGCT------CTAA-----AAGAT----------GGTCTGTTCGACTATT-AAATTTTTACA-TGA---------TTTGAGTTCAAACCGGTGTGAGCCAGGTTGGTTTCTATC--TCTAATA-TTTAATATATTT------------ATTTAGT-ACGA-----------AAGGACC-----AGTAAATAAAAAATTTTTTATTAAAAATTT--TGCTATATTT----TAAT-------------------------------------TAAATAATAACTTTGTTT-----------------------------------------------------------------------------------------------------------------------------------------
>Nymphon_gracile
------------------------------------------------------------------------------TCGAAATTATGAATGATACTATTTAATTTTATA-------------------------------------------------------------------------------------GATTT---TGTTGC---------AATAATAATTTT-----ATATAATTATATAGGGG------------------------------TGAA--------------------T------ATGCTA-----------------------------------ATCGAATTTAATGTTA-----TCTAGT-------------------------TTTATTTTTATTT--------AATGATT------TA--------------------------TTTTTAAGGGGTATAGCTTTAATAAATTTTATAAATTTTATTTTATTTA------------------AAAGAATA----------------------TAGAGTTGAAA---------------------------GTGCTTTTTTATTTGAA---------------------------------------------------------------ATGT----GTAATGAC----------T------ATA---------TTT----------------------------AGGTAAT----------------------------------TTTTTATTTAATATAATTTAATATA---------------AAATTTAATTTTTAATTTTAGAAAAA----------------------------------------ATG-TT-TTTATTAGTA---------------------------------------------------------------TAAAATT-----TTGTTTTAATTATAAA---TATTTTTATTAAATTATTTTAAGG-----------------AACTCGGC---------AAATTTTAATTTTTC----------------GTCTGTTTATCAAAAAC-----------ATAGCT----TT------------ATGTTTTTATATAAAGTA-----T-----------AGTCTGCCCAG-----------T---G-----------------------ATATATATT-------------TAACGGCCGCGAGATTTGTG------TCTAAGGTAGCATAATAATTTGT-CTTTTAATTGATGACT---GGAATGAATGGCTGGACGGGTGAA------------------TAACTGTCTCTAATTTTTT----------------------------------TTTAGAATT-----TTACTTTAAAGTTA-------------TAAAG----------------GCTTTAATAATATAG-AGGGACGATAAGACCCTATAGA----------GTTTTA----------------------------TAATTAACTTTTAAATTTTACTTAAATTTAAAAATTAATTATTTGGTTGGG---GCAA-----------TTTTGTAATTAATTCTAATAAAGATTTTATTGACTT-------------TGAGTTTATAAAGATCCATATATTATGATTAGTA-------------------------------GATT--AAA-TTACCTTAGGGATAACAGCGTAATA-TTTTTTTA-GAGACCAAATTAATAAAAA--TGA-TTGCGACCTCGATGTT--GGAT------------T-----------AAAGGA--------CCTAATTGGA----------------------GAATCAGCT---AATTAAG------------------GTAGTCTGTTCGACTATT-AAATTTTTACA-TGA---------TCTGAGTTCAGACCGGCGTAAGCCAGGTCAGTTTCTATC--TTCTATTTAATTGATAAATT------------TTTTTGT-ACGA-----------AAGGACT----------TAAAATTTAAATTTAATTTTGGTAA--TTTTCAATGAAGCATAAA------------------------------------------------------------------------------------------------------------------------------------------------------------------------------------------------
>Nothopuga_sp.
----------------------------------------------TGAATTATAATCTTATTTTGTTGTAAGGAAAATATTTTTATTTGTAAAGGTTGGTATATTAATATTGAAAAATTTATTTTATGATAGTGCATTAGTACTGTAAAGGAAGGACTAATAGAAATGTTTATGTATAGAAGTGTTTAATTTTCGTACCT---TTA-GT---------ATCAGGGATGAA--------TTATTAGGAATATG-----------------GACTTATTTTTCCCGAA--------------------AGAGAATAAGCTA------------------------------TATAATAATATATTAATGGTG-----TAACAT-----------------AATCATTGGTTATTTTTATAT--------AATTGTG---A--CA---------------TG---------TAATTTGG-------------------ATTTT------TA--TATTCTG------------------GTTTTTTGATT-------------------GTTAAGTTTAA---------------------------TTTTTGACTTCGTTTGGTTTGTTTTATTTTTAGGTTTT--------------------------------------------------TGAATAAT----------T------GAA---------GTTATTATAGTATTGGGGATAAGCTTGATATTGGTAGC---------------------ATAAGGAGAATGGTTTTTTAAATAAGGGCTTAAAAGTAGCTTAGTGTGTTATTACTAATATTTTGTTTTATGTTGTTTTGTTTGTT----------------------------TATTGATTGAA-ATTATTTATT------------------------------------TTATTATGAAAT----------GGATGTAATACT--------GTTTATATGAGTA----GAAAATTTTATTTAGCTGTTAGG-----------------AACTCGGC---------AAATTATGTGTATTC----------------AACTGTTTAACAAAAAC-----------ATTTCCTTTTTT-----------------ATTTTATAAGGTA-----T-----------TGCCTGCTCAG-----------T---G------------------------TTGTTAAT-------------AAATGGCCGCGGTAT-TTTG-ACCGTGCGAGAGTAGCATAATAAATAGT-TCTTTGATTGAGGGCT---GGGATGAA-AG------GTGATAT--------------------GTGATATTGACTGTCTTGTAGTTATTTTTTG-----------------AATTTTACTTTT-----TAGTGAGAAGGCTT-------------AATAA------------------AATAAACTTATTA----GACGAGAAGACCCTATAGA---------GCTTTATTAATATTTTGGTCATTGTATTTGCTTTTATTTGAATTTTGATTATTTTATTAATTTTG----------------TTGGG---GCAA-----------------TGGTGAAATAATTAGAAATTTTTATTTGTTTGTTTTTGGTATGTTGATCCGGTA---------TTATTGATAAAAA--------------------------------GATT--AAG-TTACCTTAGGGATAACAGCGTGATT-GTCTTGGA-AAGTTCTTATTGATGGGTG--GGT-TTGCGACCTCGATGTT--GGTT------------T-----------ATTGAG--------TCTATAAGGT----------------------GCAGTAGCT------TTAT-----AAGAG----------AGTCTGTTCGACTTTT-AAATCTTTACA-TGA---------TCTGAGTTCAGATCGGCGTGAGCCAGATCAGTTTCTATC--TGTAA-------GAAGAGGGAGTG--------CTGTAGT-ACGA-----------AAGGACC--------------CAGCATTTTTAATTATTATTT--------------------------------------------------------------------------------------------------------------------------------------------------------------------------------------------------------------------
>Nothoaspis_amazoniensis
--------------------TAAGAAGGTTATTGCTTCATAGGATTTAATTGATATATTGATTTTGTATCTTGAGGGATTATGATTAATGCTATAGTTGATTGTATTGTGAGAGATTTTTGAAAAATTGAAAATTGATTTTTTTATAAGTAATATTTTG-------------------------------------TACCT---TTT-GT---------ATTAGGGG------------TTAATTATAATAAG-----TAAATATT--------TATATTTCCCGAA-------AGATTT-------T------GAGCTA------------------CATTTTTGGTTTTGTATTGTTGTATAAATATGA-----TAGAGG--------------AAT---------------T---GT--------AGAAATG---A--AA---------------TT---------TTATT-----------------CGAAAAATTT------GA--TATC-TG------------GTTATTAG-TGTTTAAAAT----TATAT--------ATTTTAGGATG----A----------------------TTTTTTAGGTAATTTAA----AAGAGTCATTTATT-------------------------TATTTTTTAGGGATAAGCTTAA------AAAATTTA----TATAAAT------AAT--TATA---TGT--TATA-------TTGAAGGTT------TAGAAAT-------------TACTGATTTATTTGTAATAAAATAATAATTTGGATGATTAATTTTA---------------TTAAGGTTTTGCTATTTAATTTTTAATAGAGGATTA---------A--------------------ATA-TT-AATATAAGTA------------------------------------TAAGTTTTGAAT----------------TGAGTT----------AATTTTTGATT----ATAAATTTA-TTTTAATAGATTGTATGTAAAGG-------AATTAGG------CAATTAAA-----ATTTTT----------------GAATGTTTATCAAAAAC-----------ATTGTA----TT--TTGATT---------TGATGA-AATATA-----A-----------AGCCTGCTCAA-----------T---G---------------------AAGATT----T-------------AAATTGCTGTGGTAT-TTTG-ACTATACGAAGGTACTGAAATAAG-----TCTTTAATTGGGTGCT---------AA-GG------GAATGGT---------------------TTAACAAGGATTATCT---------TTCTT---------TATATATATAATAGA--ATT-----TAATT--TAAAAAT-------------GAAAA---------AGTTTTTATTAGT---TTTTGG----GACAAGAAGACCCTATGAA----------TTTTTT-----------TTTGAAAATTTATATAATTTTTAATTTAATTAAATTATTGTAATTTTTGAAGTTGA-------TTGGG---GCGA---------------------TTTTTAAAGAATATTTAT-----CTTTAAAGA-------TTTATTTAAAT---------TGATCCAAAATTTTTGATTTTTT----------------------GATT--AAA-ATACTCTAGGGATAACAGCGTTATT-ATTTTGGA-TAGTTCATATAGATAAAAT--AGA-TTGCGACCTCGATGTT--GGAT------------T-----------AAGATA--------CTTTTATAAT----------------------GAAGTAGTT---ATATTAA------------------GAAGTTTGCTCAACTTTT-AAAATCTTACA-TGA---------TCTGAGTTCAGACCGGCGTGAGCCAGGTCGGTTTCTATC--TAAATAT-----TTAGGTATATTT--------CTTTAGT-ACGA-----------AAGGAAT-----AGGAAATTT-----------------AAAT--TTTTTATTTA----AAGA----------------AAAGA---------------CT-GAAAGT---------------------------------------------------------------------------------------------------------------------------------------------------
>Neoscona_theisi
----------------------------------------------------TTATATTATTAAAAATACTTATTTTATTAAACTTTTATTAAATTTTAAACTATTCTGTAAAGGATTAAATAAATTTTCTAAAGAAATATTATA---------------------------------------------------TTCCT---TTA-GT---------ATCAGGAATATT-CAACTTCCAATTTTTATTAAA------------------------TTTTCCTGAA-------GGTAGA-------T------CAACTA--------------------------------TAAATTTATTTTCATATTG-----TAGCAA-------------------AAATATTTTAAATAGATTTATTGA---AATGAAA-CTT--TA---------------TC----CGAATCTACTGAT-----------ATCCGGTTTCTTC------TATTTTTC---------------------AAAAAATAATTAT-----------------ATTTAAAAAGA---------------------------TAATTTTTCAAATTCAT--TTATTATAAGTAAACTATTTA----------------------------------------ATTAGGAATAAAAGTT----------T------CCA--AAAA---GTT-TCACA---------------ACCAACTTACTATT---------------------------------------TTAAATAAATATTAAAATGA---------------AGATACATTTAATTAATTA------------------------------------------TAATAATG-AA-TATATTAGTA----------------------------------------------------------------GAAATT--------------TTAAATA----TAATAAATA-------------------------------AACTAAGC-----AA--TAAA-----TTGAAT----------------GACTGTTTACCAAAAAC-----------ATTTCT----TA-----------TTGAATTAATTA-TAAGTA-----A-----------TACCTGCTCAA-----------T---G--------------------AGTAATT----T-------------TAATAGCCGCGGAAA-TTTA-ACTGTGCTAAGGTAGCATAATCATTAGC-CTCTTAATTAGAGGCT---CGTATGAA-TG------GTAAAAC---------------------ATTTCAATTCCTATAT----------------------AATTTATAAAATTTTA--ATT-----TAAATTAAGAATTA-------------AAATG-----------------TTCTTATTTTATAA-TTAGACGACAAGACCCTATTGA---------ACTTTAC-------------------------------------------------TTTAGTTTAG---------------CTGGG---GCAG----------------------------CTAAAAAAATATAATCTTT-------------TTATTTATAAT---------TAAATAAGTGACCCAATATAATTGATTTTAT--------------GAAC--AAG-TTACCATAGGGATAACAGCGTAATA-TTTTTCTA-AAGTTCTTATTTAAAAAAA--TGA-TTGCGACCTCGATGTT--GAAT------------T----------AATGTAA--------CCTTACAGAT----------------------GCAGTAATT------TTAT-----AGGTA----------GGTCTGTTCGACCTTT-AAATCATTACA-TGA---------TTTGAGTTCAAATCGGTGTAAACCAGATTGGTTTCTATC--TTTTAAT-----TTATTTTT------------ATTTAGT-ACGA-----------AAGGACC--------------------------------AAT--AAACTTATTA--TCAAT-------------------------------------------------------------------------------------------------------------------------------------------------------------------------------------------------
>Neoepitrimerus_platyclad_S138
----------------------------------------------------------------------ATAGAATTATATAAGTTTAAAAAATATTTGCGGATTAGGAACAA----------------------------------------------------------------------------------AACCT---TTG-GT---------ATTAGGAGTGCC--------CGAAAATTAAATTT-----AATTTAAA--------------ACCCGAA-------AAATTC-------C------AAACTA---------------------------------AAAAATAATTAAGCAAAA-----TTGAAA--------------TAAAGAATTATTTT--------TT--------AAGGAGA---A--TA---------------TC---------TC-TT-GC-----------------GAGATTT------TA--CAGC-TG-----------------GATCAATTGAAACA-----------------TCCAAAGTAAA----G----------------------CTATGGGAAAAGCTCAA--AAAGAGAAAATTAAAT---------------------------------------------TA------CAAAGAAT----------T------AAA--AAAA---ATT--AAAT----------------------TACTAAT-----------------------------AAAATTTTAAAAAAAAATAGGTAAAAATAG---------------ATTCAACTCATTTTTGTGAGAC---------------------------------------TA---ATG-AG-CTCATAAGTA-------------------------------------------CAACT----------AACACCAAAAAG-----TAAGTTAGATTAAGAA----AAAAATATT-TTTCTTCAAAATA-----------------AATTTCG------C---AAAA-----TGTTTT------AG--------GACTGTTTAACAAAAAC-----------ATTACC----TG----------------GGGATTCCCAGGCC-----A-----------TTTCTGCCCAC-----------T---G-----------------------CTTTTGCGT-------------AAAGAGCCG-------TTTT-T---CGCTAAGGTAGCGTAATCAAAAGT-TTATTAATTGTAAACC---AGCATGAA-AG------AAACAAC---------------------CTTTAACAGTTTTATT---------TTTAA---------GATAACAGAAATTAATGGAA-----TAAGA----------------------GAAAA----------------ATTCCTTTAGTGCAA----GACGAGAAGACCCTAAAAG----------CTTTCT-----------------------------------------------TTAAAAGTTCT----------------TTGGG---GAAA--------------------------------AGTTTTATAGCAATTT------------TTATTTAAAAT---------TCATATAATAACTGCAA----------------------------AAAT--AAG-CTACTTTAGGGATAACAGAGTAATT-GTAAAAGA-AAGAACTTATAGATTTTAC--AGA-TTACGACCTCGATGTT--GGAT------------T-----------TTCTTA--------TCTATCGGCC----------------------GCAGTAGGC------CGAA-----AAGAA----------AGACTGTTCGTTTTTT-AAAAAGAGACT-TGA---------TCTGAGTTCAGATCGGCGTAAGCCAGATCGGATTTTATC--TGCATTT-----AAAAAGTAAGGG--------GAACAGT-ACGA-----------AAGGACC-----------------TTTCTCTATTTAATTTAT--AGTGTATTTA--TTAAAT------------------------------------TATATATGTATTCCTCCCCTCTATATCATTGAAGTTTCATTTG-----------------------------------------------------------------------------------------------------------------
>Neocalepitrimerus_rosa_GX37
---------------------------------------------------------------------------------TGTCTTTAAAAAAATTTTAGCAACTGTTATTTCTTGAGA----------------------------------------------------------------------------TTCCT---TTA-GT---------ATTAGGGATTAT--------TTAAATTAATCTAA---------------------AGAGTTTCCCGAT---------------------------AAACTA------------------------------------AAAAATTTATTGCTG-----TTTAAT----------AATTTATGAAAAAATTTTTATTACAATA--------AAATAAGGAAA--TC---------------TT---------TTACTTAG------------------------------TA--AATC-TG------------------GATTTTTACTTTT-----------------AAAAGAGACAG---------------------------TCTTTTTAAACTTTTTATTAAAATATTACAAT--------------------------------------------------------ATAAATAT----------T------TAA--AAAC---TTTTATAAG-----------------------AATAAT----------------------------------------------ACTATTTATACTA---------------TACAAGAGATTTTAAAATCATTTTACACC--------------------------------TTAAACTG-AT-AATATTAGTA---------------------------------------------GAA----------TTTATAAAAATT------AATGTATTTTTATAA--CTTTTTATGTTTACTTTTGTTAAT------------------AATTCAGC---------CAAA-----TTTTTT------AG--------GACTGTTTACCAAAAAC-----------ATTTCT----TT---------------TTGCACTT-TAAGTT-----------------TTTCTGCCCAA-----------T---G-----------------------AATT----T-------------TAATAGCCGC------TTTG-----CGCTAAGGTAGCGCAATCATGTGT-TTGTTAATTGCATTCA---AGTATGAA-AG------ATTAATC---------------------CTAAATGAGCTATCTT--------------------------TGAAAAATTTACGAATT-----TAAAAATTAAT----------------AAAAA--------------TAAAATTTTTAATTTAA----GACGAGAAGACCCTAAAAA----------TTTTAC---------------------------------------------TTTTTAAGTTTTT----------------TTGGG---GAAA--------------------------------ATATTAAAATTCATTC------------TTTAACCAAAA---------AATTTTATAAACTTTTC----------------------------AAAT--AAA-TTACTTTAGGGATAACAGAGCAATT-TTTTGTTA-AAGTCCATATTTTATAAGA--AGT-TTGCGACCTCGATGTT--GGAT--------------------------------------TCTTTTTATTAAA-------------------GGAGCAGAATCTTTGTAAA-----------------TTAAAACTGTTCGTTTTTT-AAAAAGAGACT-TGA---------TCTGAGTTCAGATCGGTGCAAGCCAGATCGGTTTTTATC--TAAATTT-----ACTTATTCAGAA--------GATTAGT-ACGA-----------AAGGACC-------------TTCTTCGGTTTAATCTATAAAA--ATTTTAGACA----------------------------------------TTGGATTTAGACTTGTTTTCTCTTTCTAGGAGAATTTTGATTTTATTTTTTCTTGAACTAATTTTAA---------------------------------------------------------------------------------------------
>Nalepella_abiesis_Z275
-----------------------------------------------------------------------AGATTTACTATATTTTATTATCATTTTTTATTATTTCACTGATTTAT------------------------------------------------------------------------------TACCT---TTG-GT---------ATTAGGTAAAAT--------TGAGTAATTTTTAA-------------------AACTTTCAACCTGAA-------AACAAT-------A------AAACTA------------------------ACATATATTGAATAGTTTTACATAACT-----TAAAAA-----------------------------ATATATGTT--------AGAATTT---A--TA---------------TG----AACCACTATTGTT------------------------------TA--TATC-CG------------------GATTTATTGCTTT-----------------CTTAGAGTAAA---------------------------CCCCTAAGAAGTCTAAT--TGAACTGAAAATTAAAA--------------------------------------------TA------AAAATAAT----------T------TAA--AATTTAAAGT-GTAAA--------AATCAAAT------TTATAAT-----------------------AAATTATGTTTTCCAATAGATAAAAATTTATTCCTT---------------CAAAAAAATTATTTTACTAATAAATAAAAT-------------------------------TAAAATTA----ATTATTACTA---------------------------------TTTAAGATATAGTAG----------CAAAATTAAATT----------TAAAATAATTA----TAAATGATA-ACTTCATAGTTA------------------AATTCAGC-----TTTAAAGT-----------------GGTG------GACTGTTTAACAAAAAC-----------ATAGCT----CT---------------TATACTTA-TGAGTG-----T-----------TTTCTGCTCAA-----------T---G----------------------AATTT----T-------------AAATTGCCG-------TTAA-T---CGCTAAGGTAGCGAAATCATTTGT-CCCTTAATTAGGGGCC---TGTATGAA-GG------AAATATC---------------------TTCCATTTACTATAAT-----------------------TATAAAATTGGTTTA--ACC-----TAAAT--ATATTTG-------------AAAAA--AATAAACAAATG-----------TTGAAA----GACGAGAAGACCCTAAAAT----------TTCACC-----------------------------------------------TTAAAGGTTTT----------------CTGGGGCAGAAG---------------------------TTTTAAATTTTATCTAAAACAAC----------TAAAATTAAAA---------TAATCTAAAAA----------------------------------GAAT--AAA-ATACTTTAGGGATAACAGCTTAATT-TAATCTTT-TAGACCTTATATATGATTA--AGA-TTTTGACCTCGATGTT--GGAT-----CAGTAAAT-------------------------CCTTTAAGTT------------------------AGAAGAA-------TAACTACATAGGA----------TGACTGTTCGTCATTT-AAATTTACACT-TGA---------TCTGAGTTCAGAACGGCGTAAGCCAGTTCGGTTTTTACC--TTCAGCT-----AGAGTTTGAAT---------TGTTAGT-ACGA-----------AAGGATT-----------------ACGATTTTTAGAATATCT--ACTTATAAAA----AATA------------------------------------ATATAAAGAACTACTTAACATGGTAAAGCTTATTAACTACTC------------------------------------------------------------------------------------------------------------------
>Mesobuthus_martensii
---------------------------------TTTGTAAAAAATATTCAATAACTTTTTAAGAAGAACTTTATTTAGTAAAATTTAAGAAAAATAGAATTTCTAGAACTGAGAAGGAAGAAAAACAATAGAATAAGAAATATTTAAAAAATG-------------------------------------------TACCT---TTT-GT---------ATCAGGGCTTAT--------TAAATTGTTTGAAG----------------TATTTTAAAATTCCCGAA-------GAATAAATGAGCTA------AAGCTT---------------------------TCTGAAGATTCTGTTTTAGAAGAA-----GAAAAA-----------------------------GGTAGCTTT--------AGAAGTG---A--AA---------------AG---------CTATACGC-----------------ATTATTT------GA--TATC-TG-----GTTTCTCAGGAATAAAATTTAGTTTTCCTTTGA----------TGAAAGACAAATTTAGCTGGGCTAAG------------CTAGCTAAAAAGTTTCA--AGAGGAAGAGATTGCT---------------------------------------------TT------AAAAGGAA----------T------AAA--ATTTTCCTTT-GTCTG----------------------TTATAAT-------------------------------AAAAAAGAAAAGATAAAAATTTGACTTAATTAACTGAGAAAAAAATTAAAATTTTAGAAGTTTTTAAA------------------------------------TA---ATG-AT-AAGATTAGTA-----------------------------------------------------------GTAAAAAGATT---------TTGAGAGGAAGA----TTTGAAATTATCTTTAAG----------------------AACTCGAC-----T------------TTCTTT------------TCCGGACAGTTTAACAAAAAC-----------CTATTT----TT-----------ATGATGTTATAT-AAAATG-----T-----------GCCCTGCCCTA-----------T---G---------------------CAAAGT------------------AAATGGCTGCAGTATTTCTG-ACTGTACAAAGGTAGCATAATAATTAGT-CTTTTAATTGAGGACT---GGAATGAA-AG------GGTAAAC---------------------TGGAAAAGACTTTTTT-------------------------------AAGATAAATAAA-----TAAAGTTGACTTTTTAGTAAGAAGGCTAAAAT---------------------GTCCCTTAAA----GACAAGAAGACCCTATAAA---------ACTTTAT-----------------------ATTTACTAATTTTAGGAAAGAAAATAAATATTTTG----------------CTGGGGCGGTGG--------------------------GAAAAATAACTTTTCTTAACTTCAAAAGACTATATGAGTCTTAATATCTAAAATTTTTGAAAGAA----------------------------------GAAT--AAG-TTACTTTAGGGATAACAGCTTAATT-CACTTTAA-AAGTCCAAATTGACAAGTG--AGT-TTATGACCTCGATGTT--GAAT------TAAAAGT-------------------------CCTATTTGGT----------------------GCAAAAGCC------TTAA-----AAGGA----------GGTCTGTTCGACCTTT-AAACTTTTCCA-TGA---------TTTGAGTTCAAACCGGTGTAAGCCAGGTTGGTTTCTATC--TTAAGGT-TGAAAGAAGTA-------------AATTAGT-GCGA-----------AAGGACC---------------------ATTTATTTAAAAAT--CTTTTAATTT--------------------------------------------------------------------------------------------------------------------------------------------------------------------------------------------------------
>Mastigoproctus_giganteus
--------------------------------AAAACTCTGCATATTGGGGTTAAAATTAGTTTTTCATGTATGGAAAGAAATATTTTGATAATAATGGACTGAAAAGGTTAAATATAATTTCATAAAAAGTGTGTATGCGTT-----------------------------------------------------TACCT---TTT-GT---------ATCAGGATTTTA------------CTATAAAGAA-----TAAAATTA--------TATTTATCCCGAA-------AAATAA-------A------GAGCTA------------------------------ATAAAATTTAATTTTACGTTG-----TAGTGT--------------AATATATAA--ATT-TTTA---TT--------GGGAGTG---A--AA---------------TG---------CTATT-----------------CGATTTATTT------GA--TATC-TG--------------GTTCAAAATTTATTTAA----TTTTA--------GATTAGGTAAG----A----------------------AATTTTTAATGGTTTAG----CATTAGAAATTTTT---------------------------------------------AT------AAAG--------------T------GAG--ATAA---TTT--TATT-----TGATGTTGGTT------TAATAGT-----------------AATAAGGTATGTAATAATAAAAATTGTTGAAAAATTTCTTTT---------------AAAAAAGGTTTTGATATTAATTAATAAAATTGAATA-------------------------TA---ATG-TA-ATAATAAGTA-------------------------------------GAAAACTATAT----------AAAAATAAAAAT-------TTAAAGTTTTATAG----AAATTGTTT-ACTGAAAATAATACTTGAG-----------AATTCGG----------CAAA-----TTTTTT------AT------TCACCTGTTTACCAAAAAC-----------ATGGCT----TT--TTGGTAA--------TGAAAA-AAAGTC-----T-----------GGCCTGCTCAC-----------T---G---------------------ATGAGT----T-------------TAAGAGCCGCGGTAT-TTTG-ACTGTGCGAAGGTAGCATAATCATTAGT-CTTTTAATTGAGGACT---GGAATGAA-AG------GTTTGAT----------------------GAATAAAAACTATTT------AGTGTTAA-----------------ATTTTGA--AAT-----TAGAT--TTATTGT-------------AAAAA---------TACAATATAGAAA---GTATGG----GACGATAAGACCCTATCGAG---------CTTTAT----TAAATTAATTTGATGATGAAATTTATTTTCTCTTATTAAGTAAGGTTTAATTTTG---------------CTGGGGTGGTAA--------------------------ATAAAAAATCTTTGTTTATTT-------------TTAAAAACTAA---------CAAGTTAGGAAATTTGATCTATTTTTGTAAATTT-----------GGAA--AAG-CTACCGTAGGGATAACAGTGTAATT-TATTTGAA-AAGACCATATTGATAAATA--AGA-TTACTACCTCGATGTT--GAAT------------T-----------AAAATA--------ACTTTAAGGT----------------------GCAAGAGCT------TTAA-----AAGTG----------AGTCTGTTCGACTTTT-AAAATTTTACA-TGA---------TTTGAGTTCAAATCGGTGTAAGCCAGGTTGGATTCTATC--TATATTT-----AAAGAAAGATTAGTTT-------TAGT-ACGA-----------AAGGGCC-------------------------------AAAC--TAATAAAATT----GTTT------------------------------------TT-GATAAAAAAAC----------------------------------------------------------------------------------------------------------------------------------------------
>Mahunkania_secundademo
------------------------------------------------------------------------AATACTACTAATTTAATATTTTTATTCACTTCACTGACATAAAATTCTTCTTCA----------------------------------------------------------------------TGCCT---TTT-GC---------ATAAGGGTTTTT-------AGAAAATTAATCTAA---------------------TTAATTTCTCGAATTATTAGGATCTA--------------ACACTT-----------------------------------------TTTGAAAATG-----TTGCAA---------------------------TAATTTGTGTT--------AAAGTTA-GAA--GC---------------T------------------------------------------------TA--GGAC-TA------------------ATAGAATAAA--------------------TAGATCATAAA------------------------------ATTTGTATCCTTAA--GGAAAATAAGTATTTGT----------------------------------------------------AAAAACAA-----------------AAATTAAAT---ATT-TTTAA----------------------AAGTAAT----------------------TTGTTAGTGTAATTACTATAAAAACTAATTAATTAAC---------------TATTTTGATTTTCTTTATAACTTT-------------------------------------TTAGAATT-AA-GAAATGAGTA-----------------------GATAAAGTTTCGGGAAATACAGAAAACTTGTTTTCTGAAAAATATTTCTTAGGCTATTTAATTAATAA--------------ATTTAAAATAA-------------------AATTTAGA--------GCAAAAGAAGCTTTTTTACTAAAAACACCCTAGCCTGTTTAACAAAAGC---------------------TT----------------ATGTTTATAATTTAATCTGA-----------TTTCTGCCCTA-----------T---G------------------------ATT----T-------------AAATGGCCGTGG----TTAG-ACCATGCAAAGGTAGCATAGTGATTAGT-CTCTTGATTGGAGACT---GGTATGAA-TG------GAAAGAC------------TAGGATAGTTTTTAATAGCTTCTTT-------------------------------TTATTGA--ATTTTTAATAATGGTGAAAATACCATT--------AAAAA-------------------------CTATAA----GACGAGAAGACCCTAGGAT----------CTTGAT---------------------------------------TTACGAAAGTAGAATTTAT----------------TTGGG---GCAA-----------------------------------------TTATTT-------------TTAAATAAATAAATTGATTTTTATTATAGAACTTTAATTATAGTTTT------------------AGAT--AAG-ATACCCTAGGGATAACAGCGCAATT-AGTTTTAT-TAGATCGTATATAAAAACT--AGA-TTGTGACCTCGATGTT--GGTT------TAAAAGT-------------------------TCTACTTAGC----------------------GCAGCTGCT------AAGA-----AAGAA----------AGTCTGTTCGACTTTT-AATTTTTCACT-TGA---------ACTGAGTTCAAATCGGTGTAAGCCAGATTGGATTTTATC--TATAGTT------TATAATTTTTA--------ACTTAGT-ACGA-----------AAGGAAT-------------------AGTTAATAAATATTGT--ATTTAAAATA--ATAATT------------------------------------TTAAAGACAGCCCGCTGAGGAACTGGTTTTAAAAGTT-----------------------------------------------------------------------------------------------------------------------
>Liphistius_erawan
----------------------------TATTAACTAATAGAAGTATTTAGAAAAATTGTTGTAAGATAGTAATGTTTGTGAATTTATATAGTAATTTACTGTGAAGGAAGAAATGAATTAGAAGAAGAAATAAGTT-----------------------------------------------------------ATCCC---TTTAGT---------ATCAGGGTTTTA--------TGATTTTTTGCAGA----------------GGATTCTGTAATCTCGAAATTGAGTGATCTATTATTCTATATTGTGAATTG-----------------------------TTGTAAAAATTTATTTAATGGG-----GTAAAT----------------------------------------------AGTGGTG-AGA--TG---------------CG------------TAATCGCACTTTATATATCTAGTTCCCTTTTAGGAGAGTAATC-TT------------------AAAAATTAGTAATTTAAAAGATTTTTGTAGATAAGTACAAAATAAT----------------------TTTACTATCGGTTGTAA--ATATAATATTAGGTTT-----------------------------------------------------AGTAGTGGCTGAGGTGTTT------AAT--AACG---AGT-TTTGT----------------------TGGTAGA---------------------------------------GATAAAAATTTTTGAATGGA--------------------AGTGTTTTGAATTTTTGAAATTTA--------------------------------TTTTAATG-TA-GAAATGAGTA-----------------------------------------GAAAAGA----------GATAGGAAAGTT------ATGTAAAATGGAAAGAGTGATTTTAGCAAAGTCCGATGAAGG-----------------AACTAGGC-----A---AAAA-----TTTTAT--------------CCGCCTGTTTATCAAAAAC-----------ATGGTT----TT----------TTGGTGATTATAAAAAATTT-----------------GGTCTGCTCAC-----------T---G------------------------CTATTAGT-------------AAATACCCGCAGTAT-TTTG-ACTGTGCAAAGGTAGCATAATCATTTGC-CTTTTAATTAAAGGCT---GGCATGAA-TG------ATTTAAC---------------------GAGATAAAATCTGTCTTCAACGGAGTGTTT----------------GAATTTGATTAAT-----TGGTA----------------------AAAAG-------------GCCATTATGAGTATGGGG----GACGATAAGACCCTATTAA---------GCTTGAT-----------------------------------------------TTTTGAATTTTA---------------CTGGGGCGGTAA----------------------------ATTAAGATTATGATC-----------------TTAATGAGGGA----GGATAAAATGTAAGACCCAATATTATCGAGTGAC----------------GGAT--AAAGTTACTATAGGGATAACAGCTTAATT-TTTTTAAA-AAGTTCTTATTTTAAGAAA--AGT-TTGTGACCTCGATGTT--GAAT------TAAGGAT-------------------------TCTTTTTGGT----------------------GAAGGAGCT------AAGG-----AAGAA----------AGTCTGTTCGACTTTT-AAATCTTTACG-TGA---------TTTGAGTTCAGATCGGCGAAAGCCAGATCGGTTTCTATC--CTCATAT-----AGAGTATTTATC--------TCTTAGT-ACGA-----------AAGGACC-------------AGGGATTAATTTTTAAAATATT--AATTTTTTTA--GAAATT---------------------------------------TAG------------------------------------------------------------------------------------------------------------------------------------------------------
>Limulus_polyphemus
---TTTTAAAATCTTATTTGTTTGTAATTTAAAAGTATTTTATTAGTTGAGTAAGTTGTATTGAATGATTTTGGATGATTATATTTTATTAGTACTGTGAAGGAAGGATGAAATATGGTGAAATATTTATTAGGATATTAGAAAAGATTAAATCTTG---------------------------------------TACCT---TTT-GT---------ATCAGGGGTGAA--------TAATTGAAATTATT-----------------TATTTATTTTTCCCGAA-------GGAAAG-------A------GAGTTA----------------------------------ATATGAAATTGAAATTG-----ATGTAG--------------TAAAATCAAGTTTTATTTTGTGTT--------GGAGGTG-AAA--TG-----------------------------TCAAG--------------CGATCTTTTT------GA--TATC-TG------------------GTTCTTTGAGAAATGAATTTAGTTCAGCTTTTGAAAATAAAAGTTA----------------------TTTTTTTTTATTTTTTT--ATTTTCAGGAAGTGAGTATCTAGGGGATAATCTCTAGATATATTTATAAGG----------TTTGTAGGAAAGATTAGTTGTAGATTT------AGA--AATGATCATT-TTGTG----------------------TAATAGT-------------------------AGATTTATTTTTTTTTATTTTATTTTTAGGTTTA---------------GTATCAAGGATGTATTGATAATTGTTAACAAATTT--------------------------TTAAAATG-TT-TGTATTAGTA-------------------------------------GAAGTGAGGAG----------AGTTAGAATTGTTATTAAGGGTTGTAGTAAAAAAGACTGTAGGTTA-ATTTTTTTTAAGG-----------------AACTCGG----------CAAA-----TATTTT------------TTTCGCCTGTTTATCAAAAAC-----------ATGGTT----TT------------TTGTTTTTATGAAAAATC-----G-----------GACCTGCCCAA-----------TGAGG---------------------------AGATT-------------TAATGGCCGCGGTATATTG--ACCGTGCGAAGGTAGCATAATCATTTGC-TTTTTAATTGAGGGCT---AGTATGAA-TG------GTTGGAC---------------------GTAAAAAAATCTGTCT----------------------TGGAAATAGATTTTGA--ATT-----TTATTTTTTAGTGA-------------AAAAG-----------------CTGAAATTTTACTAAGG-GACGAGAAGACCCTATTAA----GCTTTACTTTTT------------TGGTTTTTTTTATTAATTTTCGGTTGGGAAAGGCTAAGAGAGTTTTA---------------CTGGGGCGGTAG--------------------------AGAAAGAAACTTATCTTTTTTTTTATAATAATACTTATTTGTGAA---------TTTTTGACCCACTTTTAGTGGTAATAG------------------GAGT--AAG-TTACTGTAGGGATAACAGCGTAATT-TTTTCGGA-GAGTTCTTATCGGCGAAGA--AGT-TTGCGACCTCGATGTT--GAAT------TAAAGAG-------------------------TCAGTAGGGC----------------------GGAGAAGTT------CTAT-----ATGAA----------GGTCTGTTCGACCTTT-AAATCTTTACG-TGA---------TTTGAGTTCAGACCGGCGTGAGCCAGGTCGGTTTCTATC--TTTAGTTATTAGGGAGGATGTTT------------TAGT-ACGA-----------AAGGACC------AAACATTATAAATTTTGTTTATTTTATTT--ATTTTTATTT------------TATGTTA-------------------------------------------------------------------------------------------------------------------------------------------------------------------------------------
>Leptotrombidium_deliense
-------------------------------------------------------------------------------AATATTTCTCCAAGAAATAAACAAACATTTCTAAAATCTTAATTAATCGAAAATAATTTA---------------------------------------------------------TCCCT---TTT-GT---------ATAAGGGGATGA--------AAATTTTCAAAAAT---------------------TCTCCTTTCCGAAAGTTTTTGAGCAA-------A---GGCAAATCT-----------------------------------------ATAAAAAATA-----GCACAT--------------------------TC-TTTTGCCTT--------AGTAGAT---A--TA---------------AT---------CTTTC-----------------CGAAATGACT------AA--TATC-TG---------------------ATATCAAATT----ATAATTA------CAAAAAGGAAA----G----------------------CCTTTTTAAAAAAGAAG----TTTCTACCTTTTGTTCT------------------------------------------CT------AAAATTGT----------T------AAA--AATC---TTT--AAAA---------------T------TTTTCAT-------------------------------------------AAAAATTTTACATCAC---------------CTCATGACTTTTTAAAAAAAGATAAT-----------------------------------TAAACAAG-AT-TTCATCACTA-------------------------------------GTATAATAAAA----------TTTATGGGTACA-----CATTTCCCAAAAAAGA----ATAAATAAA-ATTATTATTAAAG-----------------AACTAAA-------AGAAAGA-----CCTTTT----------------GAATGCTTATCAAAAAC-----------TTTTCT--ATTT-----------------TATTGA-ATAGAA-----G-----------TCCCTGCCAAT-----------T---G----------------------AAAAT----T-------------AAAAGGCCGAAGAAT-TTTT-ACTTCGCGAAGGTAGCAAAATAATTTGG-CTATTTATTGTAGTCC---AGAATGAG-AG------AGAAAAC--------------------------AAAAGATTTCT---------TTTTA-----------------AAATATA-AAAT-----TAAAATCTAATCTTCCTTTGAAAATCAAGAAA--AGCAT------------------TTTTAA----GACGAAAAGACCCCAGGAT----------CTTATA-------------------------------------------TTTTTTTGAAATTTTA---------------TTGGG---GCAA---------------TACTTCATCATAAAAAGAAACCTA----------------------TTTTACTAAC---------TGTTATAACAA----------------------------------AAAT--AAAGATACCCTGGGGATAACAGGGTAATC-TTCTAAGA-GAGATCTTATCAAATAGAG--GGA-TTTCTACCTCGATGTT--GGCT------TTCCTAT-------------------------TTCTTTTAGA----------------------GGAAGAATA------TTAA-----AAGAA--------AAAGTCTGTTCGACTTT--AATAAGGAACA-TGA---------GCTGAGTTCAAGTCGGCAAAAGCCAGACTGGTTTTTATC--TAAAAAT-----TATTAAGGAGA---------ATCTAGT-ACGA-----------AAGGACA-------------------AATTTTCCCCTCCAAG--AGTAAAGACA----AACC------------------------------------GA-AAAGACAAACCTTGAATTAAAATTTAATAA---------------------------------------------------------------------------------------------------------------------------
>Leipothrix_sp._Z372
------------------------------------------------------------------AACATAAAGATAAAAAAGTTGTAAAAAAAAAAAAATTTAAAATAA-------------------------------------------------------------------------------------AACCT---TTT-GT---------ATTAGGATAGCT--------CAAATTTTAATAAA---------------------AATAAATCCCGAA-------GATCAA-------A------AAACTA-------------------------AAGTTTTCATAATTTTATAAAAATTT-----CAAAAG------------------------------AAAACTTT--------AAAGAAA---A--TA--------------------------TTTCTTACTT----------------------------GAATTATC-TG------------------GATATCTAAAACAAA---------------ATCTATGAAAA---------------------------ATAGAAAGCTTCTTTAATTCAAAAATAAGTATACTT----------------------------------------------------ACAAAAAT----------T------TAA--AAAA---ATT--TACC---------------T------TAATAAA----------------------------------TAAACTTAAAAAATAACTAAAGAAA-----------------AATTATTTCATATAAAAATTCAAA-----------------------------------TA---CTG-AG-TTAAAGAGTA--------------------------------------TCAAATTAAA----------AACATAAAAATT----------TAAAATAAAAA----AAAAAAAAA-ACTTTGAAAAATG-----------------AACTTTGC---------AAAA-----GAATTT------GG--------GACTGTTTAACAAAAAC-----------AAAGTT----TC---------------TTTACCAAGAAATTA-----------------GTTCTGCTAAT-----------T---G---------------------TAAAAT------------------AAAAAGCCG-------TTAT-A---CGCTAAGGTAGCGTAATCAAAAGT-TCATTGATTGTGAACC---TGTATGAA-AG------AATACAC---------------------ACAAATAAACTTTTTC--------------------------TTTTAAAAAAGAAAAAC-----TAAAG--AAAAATA-------------AAAAA---------------GTTTTCTATCTAAAAA----GACGAGAAGACCCTAAAAG----------CTTTTT------------------------------------------GAATAAAATCAATTTT----------------TTGGG---GAAA--------------------------------ATTTGTAAATAAATCT------------TTACTCATATT---------TAATAAATTAACTATAATA--------------------------AAAT--AAG-CTACTTTAGGGATAACAGAATAATT-TAATTTTC-AAGTTCTTATAAAAAATTA--AGA-TTATGACCTCGATGTT--GGAT--------------------------------------TCTT----------------------------GGAGCAAATTCTTGCAGCA-----AAGAA---ACCCGCAATACTGTTCGTATTTT-AAACCAAGACT-TGA---------TCTGAGTTCAGATCGGCGTAAGCCAGATCGGATTTTATC--TTTTAGA-----AAAAATTTAACT--------AAGTAGT-ACGA-----------AAGGATG-------------GTTAGGTATTTATAATATATTA--AGTGTATTTA----AAGC------------------------------------ATTAAGGTAAATTTTTTTTAAATTTTTGTAAGTATACTTATT------------------------------------------------------------------------------------------------------------------
>Leipothrix_sp._S83
-----------------------------------------------------------------------------ATAAATTGGTTGGAAGCTATCTAGAGGTAA-----------------------------------------------------------------------------------------AACCT---TTT-GT---------ATCAGGACTTTT--------CTAGAATTATAAAA----------------------TTAAATCCCGAA----CAGTAAACA-------A---TAAAGGTTA------------------------------------AGATTCTAGAAAGAT-----TGGAAA--------------TAAATTTAC--TTA-ACC----TT--------AAGGGCT---A--TA---------------TG---------CT-TT-AC--------------TTTACTT---------TA--TAGC-TG------------------GATAAATGACTCG----CTTCA--------TTAAAGATGAA----C------------------------------------------------------------------------------------------------------TT------AGAAAAAT----------T------AAA--AAAA---AAA--TGCC---------------C------TATAAAC--------------------------------------AATTATAAAAAATTAAATGTGTAGGGGAAACCATGTAAATAAATTTCTTAAATTATTTTTGAGACAATTTTA---------A---------------TA---ATG-TG-AAGATTAGTA-------------------------------------AGAAGATTATT----------TAAACCAGGTTT----------ATTTTAAAAGG----TGATTTACG-TCCTAAAACATAA-----------------AACTTTG------C---AAAA-----ACTGCT------GA--------GACTGTTTATCAAAAAC-----------ATAGGC----CT--CT-------------TATTAG-AAGCTT-----G-----------CTTCTGCTCAT-----------TGCCG-------------------AGACAAGG----T-------------AAAAGGCCG-------TCAC-A---CGCTAAGGTAGCGTAATAAAAAGT-TCATTAATTGTGAACC---CGAATGAA-AG------AAGAAAC----------------------TCAGCAGTTCTGTCA------TAATTCAG-----------------CTAATAA--AAT-----TAAAA--AGTAATA-------------AAAAA--G-------------CTCTTTCAATTGTAA----GACGAGAAGACCCTAGAAA----------CTCTCT---------------------------------------------AAGTATTAGTTTT----------------TTGGG---GAAA--------------------------AATAATAGGTTAA-----ATC-------------TTAAGTATTAA---------TGAAATCTCAACCTAA-----------------------------AAAT--AAG-TTACTCTAGGGATAACAGAGCAATT-TTGATTTA-AAGATCTCATAAAAATTGA--AGA-TTGCGACCTCGATGTT--GGAT------TCTTCAT-------------------------TCTATTAATC----------------------GCAGCAGAT-----GATCA-----AAGAG----------CAACTGTTCGTTGCTT-AAAAGAAGACT-TGA---------TCTGAGTTCAGATCGGCGTAAGCCAGATCGGTTTTTATC--TACAATT-----AGAAATATCGAG--------ACTTGGT-ACGA-----------AAGGACT---------------TTTCTCTTCTTTGATATATA--AGCGTCACTA----AATC------------------------------------AT-TATGTACTCCTCCCCCTGTTATTGTAATATCTTAG----------------------------------------------------------------------------------------------------------------------
>Leipothrix_c.f._sabinae_HEN4
----------------------------------------------------------------------ATAGAATTATATAAGTTTAAAAGGTATTTACGAATTAGGGACAA----------------------------------------------------------------------------------AACCT---TTG-GT---------ATTAGGAGTGCCCGAAGATTAAATTTAATTTAAA---------------------------ACCCGAA-------AAATTC-------C------AAACTA---------------------------------AAAAATAATTGAGCAAAA-----TTGAAA--------------TAAAGAATTATTTT--------TT--------AAGGAGA---A--TA---------------TC---------TCTTG-----------------CGAGATTTTA----------CAGC-TG-----------------GATCAATTGAAACA-----------------TTCAAAGTAAA----G----------------------CTATGGAGAAAGCTCAA--AAAGAGAAAATTAAAT---------------------------------------------TA------CAAAGAAT----------T------AAA--AAAA---ATT--AAAT----------------------TACTAAT------------------------------AAAATTTAAAAAAAAAATAGGTAAAAATA---------------GATTCAACTCATTTTTGTGAGAC--------------------------------------TA---ATG-AG-CTCATAAGTA-------------------------------------CAACTAGCACC----------AAAAAGTAAGTT-----------AGATTAAGAA----AAAAATATT-TTTTTTCAAAATA-----------------AATTTCGC---------AAAA-----TGTTTT------AG--------GACTGTTTAACAAAAAC-----------ATTACC----TG----------------GGGATTCCCAGGCC-----A-----------TTTCTGCCCAC-----------T---G-----------------------CTTTTGCGT-------------AAAGAGCCGT------TTTT-----CGCTAAGGTAGCGTAATCAAAAGT-TTATTAATTGTAAACC---AGCATGAA-AG------AAACAAC---------------------CTTTAACAGTTTTATT------------------TTTAAGATAACAGAAATTAATGGAA-----TAAAA----------------------GAAAA----------------ATTCCCTTAATGCAA----GACGAGAAGACCCTAAAAG----------CTTTCT-----------------------------------------------TTAAAAGTTCT----------------TTGGG---GAAA--------------------------------AGTTTTATAGCAATTT------------TTATTTAAAAT---------TCATATAATAACTACAA----------------------------AAAT--AAG-CTACTTTAGGGATAACAGAGTAATT-GTAAAAGA-AAGAACTTATAGATTTTAC--AGA-TTACGACCTCGATGTT--GGAT------------T-----------TTCTTA--------TCTATCGGCC----------------------GCAGTAGGC------CAAA-----AAGAA----------AGACTGTTCGTTTTTT-AAAAAGAGACT-TGA---------TCTGAGTTCAGATCGGCGTAAGCCAGATCGGATTTTATC--TGCATTT-----AAAAAGTAAGGG--------GAACAGT-ACGA-----------AAGGACC-------------TTTCTCTATTTAATTTATAGTG--TATTT-ATTA----AATT------------------------------------ATATATGTATTCCTCCCCTCTATATCATTGAAGTTTCATTTG------------------------------------------------------------------------------------------------------------------
>Keiferella_guanegouensis_QH1
--------------------------------------------------------------------AGGATTTAATACAATATAGTGACAGGAATTGA------------------------------------------------------------------------------------------------AACCT---TTT-GT---------GTCAGGTGTTTC--------CGAAATTAAAAATA-----GAGGAGTT---------------CCCGAA------AGGTTTA-------G------AAACTA------------------------------AAATGAAATAAATGGAAAGAA-----TGAAAT--------------TGAAAAAAA--TTC-GTT----TT--------AATGGGG---A--CA---------------TC---------CC-TT-AC--------------CTAGC-----------TA--TATC-TG--------------GTTTTTTTAAAAAG--------------------TTGGTAGGAGA----G----------------------CTACTCTAAGCGCTCGA----AAAAATTAATGAAAA--------------------------------------------TT------AAAAAGAA----------T------TAA--AAAG---ATT--CAAA---------------T------CACTAAT-----------------------------------AAAAATTGCAAAAAACTTAGCTAA---------------AAAGAGACTTAACGTAAAAATTGGA--------------------A---------------CA---ATG-GG-ATCATTAATA--------------------------------------AAGAATATCA----------AGGAAAGGAGTT----------TTAAGAAAAAA----AATAAAAGC-CCCATATGAATA------------------AATTCGG------C---AAAA-----TGAAGG------GG--------GACTGTTTAACAAAAAC-----------ATAGTT----CC---------------AAATTTTT-GGAGTT-----A-----------TTTCTGCTAAT-----------T---G-----------------------AAGA----T-------------AAAAAGCCG-------TCAT-T---CGCTAAGGTAGCGTAATCAAAAGC-TTCTTAATTAGAAGCC---TGTATGAA-AG------AAACAAC---------------------CCTCTCCAACTTTAAA-------------------------------ATGTGGT-TAATTAAATTAAAG--AAAATTA-------------AAAAG--AA------------TTTTCAGTATTACAA----GACGAGAAGACCCTGGAAG----------CTACCT--------------------------------------------GATTTAACAGTTGT----------------TTGGG---GAAA--------------------------------ACTCTTATATCAATT-------------TTAAGTAAAAA---------TAAAAAAAGAACCTCCAT---------------------------AAAT--AAG-CTACTCCAGGGATAACAGGGCAATT-TAAGATTA-AAGCACGTATAAACTCATA--AGA-TTGCTACCTCGATGTT--GGAT------------T-------------------------CTCTTACCCC----------------GCCCTCGCAGGAGGGGGATGCAGGG------------------TAAAACTGTTCGTTTTTC-AAAAAGAGACT-TGA---------TCTGAGTTCAGATCGGCGAAAGCCAGATCGGATTTTATC--TGTAATC-----AAATCTAGGGTG--------GGTTAGT-ACGA-----------AAGGACC-------------TCCTACTGATAATAATTTCACT--CTAAATATTA----AAGT------------------------------------AT-TGCGGTCTCCTCCCCTCCTGCGGGGGTAACACCCCCTAATTTTTATTTTA-------------------------------------------------------------------------------------------------------
>Ixodes_holocyclus
--------------TTTTTAAGTATTAAAATTAATAAAGTTAATTATATAAGTTTTTTATATGTAATATTAAAGAAAGATTAAAATATAATTAGAACTGAAAAGGAAATTGAAAAATTTAATTAATTAAAATTTAAATAGTAATTGTTTTG---------------------------------------------TACCT---TTT-GC---------ATAAGGGTTTTT--------TAAAAAAAATTAAA----------------TATTTATATTTCCCGAAATTATTTTGATCTATTTTTTTA---TAAAAATTT-------------------------AATTTGTTATAAATAATTAAATAATA-----TAAAAA--------------TAGAAATGAAATTTTTTTCA------------AAAATAG-TGA--TA---------------TC---------TGGTTATT----------ATAAGGAGATTTTA------TATCTATC-TA------------------TAGAATGAATATTTTTTATTTTAAAAATATAGAAAAATTAA----GTAGGGATAAGCTTATTTAATAAATTATAATTAATTTAAT--TTTTCCTAAAAAAGGA-----------------------------------------------------ATGAAATTTTCTTTTTTTTGTTATAAAA--AATT---AAT-TTAAA----------------------TAGTAAT-----------------------------------------GAAATTTAATTATATTTA---------------ATAATTAATTTAATTGTAAATTTGTA-----------------------------------TAAAAATG-AA-AAAATTAGTA-------------------------------------TAAGAATAAAT----------TTTTTTTATTTAATTTAAAAATTAATTTTAAAA----------TAGAATTGTTAATGAGG-----------------AATTCGGC---------AAAA------TTCTTATTAAGTT--------GGCTGTTTATCAAAAAC-----------ATTTCA----TT-----------TTGAAATAATAA-AATGTA-----T-----------TATCTGCTCAA-----------T---G--------------------AGATTAT----T-------------AAATTGCTGTGGTAT-TTTG-ACTATACGAAGGTATTGAAATAAG-----GCTTTAAATGAGTGCTAAAAGAATGAT-AG------AACAATT----------------------TAAATCTGTCTTTTT--------------------------AATAAATATAGA--AGT-----TAACTTTTTATGTGCAGAGGC------AAAAA--------------------TAAAATTAAGG----GACAAGAAGACCCTATGAATTTTATTATTTTTTTC-----------------------------AAAAAAATTTTTTTGAAAAAAATAATTAG----------------TTGGG---GCGA-------------------------CTTAAAAAGATAAAGAATCTTTTTGTTAA------TTATTTAAAAA-------TTTGATCCAATAATATTGATTAAAT----------------------GAAT--AAA-ATACTCTAGGGATAACAGCGTAATA-ATTTTGGA-TAGCTCATATTGATAAAAT--TGA-TTGCGACCTCGATGTT--GGAT------------T-----------AGGATA--------CTTATTTAAT----------------------GAAGAAGTT------AAAT-----TAAGG----------AGTTTGTTCAACTTTT-AAATTCCTACA-TGA---------TCTGAGTTCAGACCGGCGTAAGCCAGGTTGGTTTCTATC--TTTATTT-----TAATTTTTTTTT--------AATTAGT-ACGA-----------AAGGAAT--------------------ATTAAAAAATAATTA--TTTATTTAAA----AAGT------------------------------------------------------------------------------------------------------------------------------------------------------------------------------------------------
>Humerobates_rostrolamellatus
-----------------------------------------------------------GTATACTCCTTTTTGAATATTGTTTTTATAAAATTCTTTTAATTGATAATTTAGTATGTCGAAATATTAAACAAAAACGTTTTTCT---------------------------------------------------TACCT---TTT-GT---------ATAAGGATAGATAGATTTTTAGATTAATATTTTA-----TAATAGAATGTTTTGGATCTTTTTTTTAATTTTAGGTGTTTA-------A------GAATTT--------------------------------------------CAAATTT-----TTAAAA----------------------------------------------AGAAGTG---A--AA---------------TG---------CTTTCCGT------------T-------TTTT------TA--TATC-TG------------------------TTTCTGA----CTCTT--------TAAAAAGGGGA----T----------------------TTCTCTTTTTAGCATAT----TTGTTTTTTGAACC---------------------------------------------CT------TAGAATTT----------T------AAT--AGTA---AAT--ATTT-------------GTG------TAATAAC-------------------------------------------ATTACTTTTTCACTTT---------------TATGCTTTTGGCTTTTATATTATATTATG----------------A---------------CA---ATT-AT-TTTATTAGTA----------------------------------GTTAGATTTTTGTT-----------------------------------TTGTTTAC----TTTCTTTTT-TTTTCGTGCA--------------------AACTCTT------TTTTTTAC-----TTTGTT------TTGAGATAAAAACTATTTATCAAAATT-----------TTATCT----TC-----------------ATTTTT-GAAGTC-----T-----------TCCCTGCCCAG-----------T---G----------------------AATTT----T-------------AAACGGCCGTGGTAT-TTTA-ACCATGTTAAGGTAGCGAAATCATTAGTATTTTTAATTGAAAACT---TGTATGAACGG------GATCTTT-------------------------------------------TTGTTTTA------ACTTAGAGTTTTTTATGA--AAT-----TATAA--TTTTGTT-------------GAAAA--TAACAATTCGTT-----------CACTAA----GACGAGAAGACCCCAAAACTTTTACACTTTTTATT-------------------------------------TTTAAAATGCGATGTGTTTGG----------------TTGGG---GCAA------------------TATTTTATTACAATGTTTTTATCTAAACT-------------TATAATAGAAC---------TTTTGTATTGACAGAT-----------------------------TTCT--AAA-GTACTTTGGGGTTAACAGAACAATT-TTCTTTAT-GAGTACTTATTAAAAAGAA--AGT-TTGTGACCTCGATGTT--GGAT------TAAGACT-------------------------TCGTTTTGGC----------------------GCAGAAGCT------ACAA-----TGGAA----------AGACTGTTCGTCTTTT-AAATTCTTACA-TGA---------TCTGAGTTCAAGTCGGCGTAAGCCAGACTGGTTTTTATC--TAGTGCC-----ATCTTTATAAAC--------AAATAGT-ACGA-----------AAGGACC-------------------TTTGTTTTCTGAGTTT--CGGTTTGTAT----TTTT------------------------------------------------------------------------------------------------------------------------------------------------------------------------------------------------
>HK8_20200104
----------------------------------------------------------------------------------ATTTTTAAACTAATTTAATTTGAA------------------------------------------------------------------------------------------GTCCT---TTA-GT---------ATTAGGAGATTT--------TTAAATAAGAAAAA---------------------AGAAGTTCTCTAA-------AATTTA-------A------AAACTA----------------------ATTTTTGTGGTATCAAAATGTAAAAATTA-----AAATAA-----------------------------ACATAAATT--------AAAGGAA---A--TA---------------TT---------CC-TTACT------------------------------TAAATATA-TA--------------TATAGATTTTTAATTAT-----------------AGAAAGGGAGA----G----------------------CTTTTCGTTTTTCTAAA----AATATAAATGTAA----------------------------------------------AT------ATTAAAAT----------T------AAA--AGAG---ATT--TATA---------------T------TAGTAAT------------------------------------------TTTTTTTTTTAATTACA---------------TCAATAGGATTTTTAATTATTTAAATTTAAACTAGTA------------------------TA---ATG-AA-ATTATTAGTA---------------------------------------AAATTAAAT----------ATTAAGAATAGT----------TAAAATAAAAA----AAAGAAAAT-ACTTTAAAAATTA-----------------AATTCAGC---------TAAA-----TCACTT------AG--------GAATGTTTAACAAAAAC-----------ATTTTC----TT---------------TTTTATAA-GAGATA-----A-----------GCCCTGCCAAT-----------T---G----------------------AAAGATTTAT-------------AAAAGGCCG-------TTTG-T---CGCGAAGGTAGCGTAATCAAAAGC-TTATTAATTGTAAGCC---AGTATGAA-GG------GGGTGTC---------------------CTAAGTGAGCTATTAT---------TTTTA---------------AAACAATGA--ATT-----TAAAC--AAAATTT-------------AAAAA--------------ATTTTTGGAGGCTATTA----GACGAGAAGACCCTAAAAG----------CTTTCC----------------------------------------------AATTATGGTTTT----------------TTGGG---GAAA-------------------------------AAAATTAATATATTCATAAAGA-------ATTTATTAAAA---------TAAAGAAATAAGTT-------------------------------AAAT--AAG-CTACTTTAGGGATAACAGAGCAATT-TCTTTAAA-AAGTTCTTATATGAAAAGA--AAA-TTGCGACCTCGATGTT--GGAT------------T-----------TTGATA--------TTCTTGTGCC----------------------GCAGAAGGT------------GCAAAGAA--------TTAGACTGTTCGTTTTTT-AAACTCACACT-TGA---------TCTGAGTTCAGATCGGCGGGAGCCAGATCGGATTTTATC--TATAGCT-----ATAGCACAGGGT--------AAACAGT-ACGA-----------AAGGACA-------------ATTATCTATTTATATTAAGTTC--TCTTAAATTA----AACC------------------------------------ATTAGGAATACTCCCCCCCTCCCGTGATAAAAGTTTAAACAATAAAAGTACTTAT-----------------------------------------------------------------------------------------------------
>HK3_20191031
-------------------------------------------------------------------------------------GATAGTAAAAATTACATATTTA-----------------------------------------------------------------------------------------AACCT---TTA-GT---------ATTAGGATTTCA--------TAATAATAAATAAA--------------------AAAAGAATCCCGAA-------AACAAA-------A------AAACTA---------------------------------AGAAAAAATAAGAATTCA-----TTAGAA--------------TAAAAAAAT-------TTTTTTTT--------AAAAATA---A--TA--------------------------TGTTATAC-----------------TTTTTTT------TA--TAAC-TG------------------GAAAATTAAAAAC-----------------AAAAGAAAAAG---------------------------TCTTATAGTAAATTCAATAACATTATATGATAAT------------------------------------------------------GTAATGCA----------T------AAA--AATA---AGT-AAAAT----------------------TAATAAT--------------------------------------AAAAATAAAAAGTTGTAAAAA------------TTTATAAAGAAATTTCTTTTAAAATAAATA----------------------------------TA---ATG-TT-AAAATTAGTA-------------------------------------AATCAAAAAAG----------ATATAATAAATT----------AAAAATTATAA----CCCATCTAA-ACTAAAAGAAAAA-----------------AATTCAGC---------CAAA-----TAATAT------AA--------GAATGTTTAACAAAAAC-----------ATTTCC----TT---------------TCCAACGA-AAGGTA-----A-----------TTTCTGCTATT-----------T---G-------------------------ATTAATT-------------AAAAAGCCG-------TTTA-A---CGCTAAGGTAGCGTAATCAAAAGC-TTGTTAATTGCAAGCC---TGTATGAA-AG------AAAAAAC---------------------TTATATTTACTTTTTT------------------------TCTTTTAAAATTAA--AAT-----TAAAA--GAATTTA-------------AAAAC--------------TAATTCTAAATCAATTA----GACGAGAAGACCCTTAAAA----------CTTATT--------------------------------------------CATTACAGAATTTT----------------TTGGG---GAAA----------------------------ATAAAAATTTTTATTC----------------TTTTTTTAAAA---------ATTTAAAAAAACTTAA-----------------------------AAAT--AAG-TTACTTTAGGGATAACAGAACAATT-TCTAATTA-AAGAACTAATTGGATTAGA--AAA-TTGTGACCTCGATGTT--GGAT------------T-----------CTTGAA--------TCTTTTTGTT----------------------GCAGAAGGC------AAAT-----AAGAA---------TAGACTGTTCGTTTTTT-AAATCAAGACT-TGA---------TCTGAGTTCAGATCGGCGAAAGCCAGATCGGATTTTCTC--TATTGTT-----AAATTTATCTGG--------AACCAGT-ACGA-----------AAGGACC-------------ATTCCTTATTAAATTTTTATTA--AATTCAACTA----AAGC------------------------------------ATTGGTATATTCCCCCCCCCCCCTTGAGCTATACATAATGATAAATAAGACTTATTTAGCTTCT--------------------------------------------------------------------------------------------
>HK3_20190627N9
-------------------------------------------------------------ACCTTTCTTTTAATTTATTAAAAGTTTAATTAAAATTAA------------------------------------------------------------------------------------------------AACCT---TTT-GT---------ATTAGGATTTTT--------CAAAAAAAATTTTA--------------------ATTCTAATCTCGAA---------ACAA-------A---TAGAAACTA---------------------------------ATTTTAATTTCAAAATTA-----TTGAAA---------------ATAGTAAA------ACTAAAATT--------AGAGGCA---A--TA---------------TA---------CC----AC-----------------ACCTTTT------GATCTATC-TA-----------------GAATTTATAAAAAA-----------------ATTTCAGTAAA----G----------------------TTGAATTTTAATAGCAA--GATATATTCATTAAC------------------------------------------------------AAAAATAA----------T------TAA--AAAA---TTT-TTTAA----------------------TAATAAT--------------------------------------------AAAAAAAAAAAAAGA---------------TGTTCTACTTTTTATAAAATTCAAAAGAAAAAATATA------------------------TA---ATG-AA-AAAATTAGTA------------------------------------TCTAAATTAATT----------CAATTAAAAATT----------TAAATTTAAAA----TCTTTTAAA-ACTTTTACTAAAG-----------------AATTAAGC-----CAAATAAA-----------------------ATAAAACTGTTTAACAAAAAC-----------ATCGCC----TT---------------CCTCACTG-AAGGTC-----C-----------AATCTGCCCAA--------AGCTGAAG-------------------------------T-------------AAAAGGCCG-------TTTT-A---CGCTAAGGTAGCGTAATAAAATGT-TCATTAAATGTGAACC---AGAATGAA-AG------AAAAAAT---------------------TTATTAAAGCTTTTTT-----------------------AGTAAAAAAAATAAA--ACT-----TAAAG--AAAAATA-------------AAAAA---------------AATTTCTTTTTTACAA----GACGAGAAGACCCTTGAAT----------TTTTCT----------------------------------------------TTTTTAAGTTTT----------------TTGGG---GAAA------------------------------ATATTTTAAATTAAATC-------------CTAATTAAAAA---------AAATATAAAAACAATTAAA--------------------------TAAT--AAA-ATACTCAAGGGATAACAGAGCTATT-TAAATATA-AAGATCAAATTGTAATTTA--AGT-TTGCTACCTCGATGTT--GGAT------------T-------------------------TTTTTTAGACTAGGGA----------------GCAAAAGTC------CTGG--------------TTGCGTAAACTGTTCGTTTTTA-AAAAAAAGACT-TGA---------TCTGAGTTCAGATCGGCGTAAGCCAGATCGGTTTTTATC--TGTAAAT-----ATAAAATTTTTT--------AAATAGT-ACGA-----------AAGGAAA-------------TTTAAAAATTCAGAGTGAAAAC--TAATAAATTC--------------------------------------------GTGTAATCAATTTTTGATTTTGTAAAATAGAGACGAAAAATTTTT---------------------------------------------------------------------------------------------------------------
>HK3_20190627N10
----------------------------------------------------------------------------AGGATAATAAATATTCTAAATTTA------------------------------------------------------------------------------------------------AACCT---TTA-GT---------ATTAGGATTTCA--------TAATATTAAAAAGA--------------------AAGAAAATCCCGAA-------AATAAA-------A------AAACTA----------------------------------AGAAAAAATAAAAAATA-----TAAAAA--------------TAAAAAAAT-------TTTCTCTT--------AAAAATA---A--TA--------------------------TGTTATAC-----------------TTTTTTT------TG--TAAC-TG------------------GAAAATTAAAAAT-----------------AAAAGAAAAAG---------------------------TCTTTAGAAGAATTCAA-TGATTTAATAATTTAAT-----------------------------------------------------ATAACACA----------T------AAA--AATA---AGT-AAAAT----------------------TAATAAT-------------------------------------ATAAGATAAAAGATTATAAAAA----------TTTATAAAAAAAATTTTTTTTAAAATTAATA-----------------------------------TA---ATG-TT-AAAATTAGTA---------------------------------AAAAAAAAAAAAAAA----------AAAGATAAAATT---------TTTAATCAAGCG------------ACACTAAAAGAAAAG-----------------AATTCAGC---------CAAA-----TAATAT--------------TAGAATGTTTCACAAAAAC-----------ATTTCC----TT---------------TTTAACAA-AAGGTA-----A-----------TTTCTGCTATT-----------T---G-------------------------ATTAATT-------------AAAAAGCCG-------TTTA-A---CGCTAAGGTAGCGTAATCAAAAGC-TTGTTAATTGCAAGCC---TGTATGAA-AG------AAAAAAC---------------------TTATATTTACTTTTTT------------------------TCTTTTAAAATTAA--AAT-----TAAAA--GAATTTA-------------AAAAC--------------TAATTCTAAATCAATTG----GACGAGAAGACCCTTAAAA----------CTTATT--------------------------------------------CATTACAGAATTTT----------------TTGGG---GAAA----------------------------ATAAAAATTTTTATTC----------------TTTTTTTAAAA---------ATTTAAAAAAACTTAA-----------------------------AAAT--AAG-TTACTTTAGGGATAACAGAACAATT-TCTAATTA-AAGAACTAATTGGATTAGA--AAA-TTGTGACCTCGATGTT--GGAT------------T-----------CTTGAA--------TCTTTTTGTT----------------------GCAGAAGGC------AAAT-----AAGAA---------TAGACTGTTCGTTTTTT-AAATCAAGACT-TGA---------TCTGAGTTCAGATCGGCGAAAGCCAGATCGGATTTTCTC--TATTGTT-----AAATTAATTTGG--------GACCAGT-ACGA-----------AAGGACC-------------ACCCCTTATTAAATTTTTATTA--AATTCAACTA----AAGC------------------------------------AT-CGGGATATTCCCCCCTCCCTCTAAGCTACACATAATGATAAATAAAACTTATTTAGTCTCT--------------------------------------------------------------------------------------------
>HK2_20190627
--------------------------------------------------------------AAAAAAAAAAAAATTATAAAATTTAAATAAAAAATTTAAATATTG-----------------------------------------------------------------------------------------AACCT---TTT-GT---------ATCAGGAAATTT--------CAAATTAAGTAAAA--------------------AAAATATTCCTTAA-------AAAATT-------A------AAACTA-------------------------AAATTTAAAGAAAAACGTAAAAAAAA-----TAAAAT------------------------------TAAATTTT--------AAAGAAA---A--TA---------------TT-----------TCTTAC------------------------------TAATTTTTTTT--------------GAAGGAAAAATAAAATA-----------------AAAATAATAAT---------------------------CTTATTTTATAAATCAA--TAATAAAAAATAAAATT----------------------------------------------------AAAATCCT----------T------TAA--AAAA---ATT--TAAA----------------------TAAAAAT------------------------------------------TCAAAAATTAGAATCTA---------------AAAATTTATTAATTCTTTAAATAATAATAA-------------------------------TTATAATG-AA-AATATTAGTA---------------------------------------ATCAAAATG----------AAAGAAAGAATT---------TTTATTTAATTA----TATAATAAAACTTTTGAAAAGAG-----------------AACTCGAC-----CAAATAAC-----------------------ACAAAAATGTTTAACAAAAAC-----------ATAGCT----TT---------------TTTAAAAA-ATAGTT-----A-----------CTTCTGCTCAC-----------T---G-----------------------TAGTTTAAT-------------AAAAAGCCG-------CTTA-G---CGCTAAGGTAGCGTAATCAAAAGT-TCATTAATTGTGAACC---CGCATGAA-AG------AAAATAT---------------------TTGTGTTAATTATTCT------------------------TAAAGAACTATAGA--AAT-----TAAAG--AATTATA-------------AAAAA--------------AAAATTTTTTAAAATAA----GACGAGAAGACCCTAAAAG----------CTCACT-----------------------------------------------TTAGAAGTTAA----------------TTGGGGCTTTTA--------------------------AAAAAAAAAATCA---------------------TTTGTAAGAAA----------AAATAAAAAACTAAA-----------------------------AAAT--AAG-CTACTTTAGGGATAACAGAGCAATT-TAGAATTA-AAGAACATATTTTATTCAA--AGT-TTGCGACCTCGATGTT--GGAT------------T-----------TTCCTA--------TTGCTAGCCT----------------------GTAAGAGGGTTACTTAAAT--------------------AAACTGTTCGTTTTTT-AAAAGGAAACT-TGA---------TCTGAGTTCAGATCGGCGAAAGCCAGATCGGTTTTTATC--TATTTTT-----AAATTATAAAAT--------ATGCAGT-ACGA-----------AAGGACA--------------TATATCTTTTTATATTTTTTA--GCACAGTTCG----GATC------------------------------------AT-TAGAACACTCCCCCCCCCTTTTTTTCTTTTATTAAATAGTACGT-------------------------------------------------------------------------------------------------------------
>HK1_20190627
--------------------------------------------------------------------------------ATAATCAGAAAAAATTTTTAATAAATA-----------------------------------------------------------------------------------------AACCT---TTT-GT---------GTTAGGATTTCT--------CGAATATCAAAAAT---------------------AAACAATTCTGAA-------GAGAGG-------A------AAACTA----------------------------------AAATTCAATTGAAATTA-----TTGAAA---------------ATTATAAA------TTGAATTTT--------AAAGGGG---A--TA---------------TC---------CCATACTC-------------------TTCTG------TA--TAGC-AG------------------AAAAATTATATAG-------------------------------------------------------TCTTTAATAAAGTTAAA--GTGGCCACCAAAGAAAG--------------------------------------------AT------AAAGGAGG----------T------AAA--AATA---ATA-ATAAA----------------------GTTTAAT----------------------------------TCAATTACATAACTCATTAAAAGAA---------------GAGGTGAAATTTTTAATTAGAGAAAAACAAA------------------------------CA---ATG-AA-AAAACTAGTA--------------------------------------------CAAC----------AAAATGAATATT-----TATATTAATCTAAAAG----AGTAATAAGAACCTATATTAATG-----------------AACTCGAC---------AAAA-----TATTTT------AA--------GGCTGTTTATCAAAAAC-----------ATATCT----TT---------------TTTAAAGAAAAGCTA-----------------CCCCTGCTAAT-----------T---G-------------------CTATAAAG----T-------------GAAAAGCCG-------TTAA-A---CGCAAAGGTAGCGTAATCAAACGT-TTATTAATTGTAAACC---TGTATGAA-AG------GGGGATC---------------------CTAAAATAATTTTATT------------------TCCGTAGAATTAAAAACTAATTCAC-----TAAGA----------------------AAATA----------------AGTGTATTCCTACAA----GACGAGAAGACCCTAAAAT----------CTTTCT-----------------------------------------------GTTTAAGTTTT----------------TTGGG---GCAA--------------------------------AATTTCCAATAAATTA------------TGAATAGATAA---------AAGAATAACAACTGAA-----------------------------TAAT--AAG-ATACTTTAGGGATAACAGGGCAATA-GCTGAGTA-AAGACCTTATGGAATCATA--AGA-TTGCCACCTCGATGTT--GGAT------------T-----------CTTAAAA-------TCTTGGTCTC----------------------GCAATAGAG------ATAA-----AAGAG---------TAAACTGTTCGTTTTTT-AAATTAAGACT-TGA---------TCTGAGTTCAGATCGGCGAAAGCCAGATCGGTTTTTATC--TGTAGGT-----AAAATTTTATTA--------TTATAGT-ACGA-----------AAGGACC-------------TAAAAATATTAATAATTAAAAC--ATTAACAATA----AAGC------------------------------------ATCATACATACCCCTCCCCATTGTGAG---------------------------------------------------------------------------------------------------------------------------------
>Histiostoma_blomquisti
----------------------------------------------TTTATTTATATATTTATTTATATATTTATTTATTTTATTTTTAAAATTATTTATATCTGTCTGTCAAGATTTAATAATTTTTTTTTAT--------------------------------------------------------------TACCT---TTT-GT---------ATAAGGTCTCTTAGATGTTATTATTTTAAATTTA----------------------------TTAGAA-------AGTTTT-------A------GATCTT----------------------------------TGGTTTTATTTTTATTG-----TTTTAT--------------TATTTTAAA------TTTTACCTA--------AGAAGTG---A--TA---------------TG---------CT----GC--------------CGTTTTTTCT------TA--TATC-TA------------------GTTATTTAGTTC------------------TTAGAGGGTAA---------------------------CCCTTTTATTTTTTTAG----TTTGATTTTTTTATTTTT-----------------------------------------TT------TATTATCT----------T------AAT--AGTAGATAAT--TGTT----------------------TAATAAC------------------------------------ATTATTTTTTACTTTCTAATTTT---------------TATTTAGATTTTTATGATATAATTT------------------------------------TA---ATT-AA-GGTATTAGTA--------------------------------------------GGTG----------TCTGTTATTATTTCCTTTATTTTTCATTTATTT----TGCTTTTAA-ACTAAAATA---------------------AATTTTAC-----TCTTTAT------TTTTCT----------------ATATGTTTATTAAAATC-----------TTAGCTTAATTT--------------------TTT-TAAGTC-----T-----------CTACTGCTCTA-----------T---G----------------------AATAT----T-------------TAATGGCTGTGA----TTTC-A---CACTAAGGTAGCGAGGTCATTAGT-TTTTTAACTGAAAACT---TGTATGAA-TG------TAGAAAT---------------------CGAAAAATTATTATTT------TTTTTTCT----------------------AA--AAT-----TATAT--ATATGTT-------------GAAAA---------TAACATTTTTTT----CCCTAA----GACAAAAAGACCCTAGAAT----------TTTTAT------------------------------------------AAATTTATTTATTTTG----------------TTGGG---GCAA----------------------CTATAATTATAAAATAATAATAGTTTTTCTT-------TTTTTTGGACT---------TTTTTAGATGGTTT----------------------------------T--AAAAATACTCTAGGGTTAACAGCTTCATA-GTATTTTA-TAGTTCTTATAATTAATGC--TGC-TTGGGACCTCGATGTT--GGAT----TAATCTATT-------------------------TCTGTTAGGC----------------------GTAGAAGCT---GTACCAG------------------ATAGACTGTTCGTCTATT-AAATTTTTACA-TGA---------TCTGAGTTAAAGTCGGCGAGAGCCAGACTGGATTTTATC--TAGGGAT-----TAATTATTATCT--------TTTCAGT-ACGA-----------AAGGACC---------------------TTTAGAATAGAATG--TTTCTAGT----------------------------------------------------------------------------------------------------------------------------------------------------------------------------------------------------------
>Heterometrus_longimanus
-----------------------------------AATATAAACTTAGGTTTAAATGAGGAAAAAATTCTATTTTAAGTAATATATTGAAAATAAATAAAATAAGTACTGTTAAGGAAAATTAGAATATTGAAATAGAAAAATTTTACTTTTA-------------------------------------------TACCT---TTT-GT---------ATCAGG--------------GAAAAATTATAAATTATTAAATTAATA------------TTTCCCGAA-----GTGGATTG-------A---GCTAATTTA----------------------------------TAAAATAATAAAGTGTT-----TCATAA------------------TTTAT--AAA-TTTTAAGTT--------AGAAGTG---A--AA---------------TG------------CTAAT--------------CGTAATCTAA------GA--TATC-TG--------------GTTCTTTAAAATAGACT----TTATGTCTTCTATGTAAAATGGAA----A----------------------AATTTGTTGAGGATAAT----CCCAACAAGATTTT---------------------------------------------AA------ATACTTTAATTTCTTTTAT------TAA--AAGA---ATA--TAAG-----------TGTCT------TATTAGT---------------------TTTGTAACTAATTAAAACTTTGAAAAAAATTAAAATAA---------CTATTGAATCAAATTAATTGTATTATTGAAAT-------------------A---------------TA---ATG-TT-CTTATTAGTA-------------------------------GAATAGAAATATTAAAT----------TAATATAAAAAA-----TTAATATTAATATAAG----AATTTAAAT-CATTATTAGG--------------------AACTCGAA-----T------------TTATTT------A---------GCCTGTTTATCAAAAAC-----------ATGGTT----TT----------TAGGAATTTATTG-AAAATC-----A-----------GGCCTGCTCAA-----------T---G----------------------TGATA----T-------------TAATAGCCGCGGTAT-TTTG-ACCGTGCAAAGGTAGCATAATAATTTGT-CTTTTAATTTAGGACT---AGAATGAA-AG------GTCAAAC---------------------TAAGTAATTTTGTCTTATAGTGATATTTTG-----------------AATTTTA-CATT-----TTAGT----------------------AAAAA--GGCTAA-AATTTATTTTAGG-------------GACGAGAAGACCCTGTCAAACTTTACAAATTATCT--------------------------TGTTTTTCTTAAAACAAATCAAATTTGTTTTA----------------CTGGG---GCAG---------------------------TAAATAAAGTAATTTTATTTTTACAA-------TGTGGACATTA---------TTCTTTAGAAATCAGAAACTTTCTAATTAA---------------AAAT--AAG-TTACTGCAGGGATAACAGCGTAATT-CTTTTTAC-GAGTACGTATCAATAAAAG--AGT-TTGCGACCTCGATGTT--GGAT------TAAAATT-------------------------CCTGATTCAC----------------------GCAATAGTG------AAAT-----AAGGA----------AGTCTGTTCGACTTTT-AATATTTTCCA-TGA---------TCTGAGTTCAAATCGGTGTAAGCCAGATTGGTTTCTATC--TTAAAAA-----TAATAAAAATTA--------CTCTAGT-ACGA-----------AAGGACC------------------TAGTAAGAGAGAAATTC--TATATAAATT----AT--------------------------------------------------------------------------------------------------------------------------------------------------------------------------------------------------
>Hermanniella_granulata
--------------------------------------------------------------GTTACATTTATTTGAGGAATATCTATTATAGAGATAAGATAATTTTTGTAAGAGTAAGATTCTGTTCAGGGT--------------------------------------------------------------TACCT---TTT-GT---------ATAAGGATA-----------AAAAGAAAAGGAAG-------------------------------GAATCATTGGTATAGG--------------AAAATA----------------------GAGGGTCTTAGGAGGTATTGTTGAGGTTG-----GTAAAA-------------------------TCTTTAGACTTTT--------TAAGAAG-TGA--AA---------------TG-------------------------------------CTTTGCGACTTATTCAATCTG-----------------TGTCTTTTAGGT-------------------GGTAGGGGAGA---------------------------GTTCTACCTGTGTTGTA--TATCTGCAAAGGTTCC-----------------------------------------------------ATAGACTT----------T------TAG--AAGTTTAGGT-TAGTG----------------------TTATAAC---------------------------------TAAGGTTACCAATTGGATTAAAAAGG---------------CTTGCAGATTTTAATAATATTAGTAA----------------------------------------ATT-TT-TTTATTAGTA-----------------------------------------------G----------TTTTGGAAAGTTGTAGTGGGTTTGTTCAGGAAA----TGTTGAGAAGTCTTTA------------------------CTTTTTAC------------------TTTTTTTAATGAGG--------ATATGTTTATCAAAAGC----------AAATTCTAATTTT------------------------TAGGTG-----T-----------CCCCTGCCCGG-----------T---G--------------------------TAGTAT-------------AAACGGCCGCGGT---TTTA-ACTGCGCTAAGGTAGCGAAGTTATTAGT-TTTTTAATTGAAAACT---TGTATGAATGG----------------------------------------GGGTTTTTTT----------------------------AGTAGATTGGAAATTTAATGTGAATTTATAGTTTTATT---------GAAAA-------------TACTAATTTTGATTTCTA----GACGAGAAGACCCCAAAAA----------TTTTAT------------------------TTTTGGAAAGCTTTTTGCGGCTCTTCTTGATTTTTGG-------------TTGGG---GCAA--------------------------TTTATTGAGTTTAGGTTAATT-------------CTACTTATAAGGTTATCTTTAGTTTGTGTGACAGAACCTCTAGGGGAGAAAAGT-----------TGTC--AAA-TTACTTTGGGGATAACAGCGTTATTGTCTATATAATAGTATTCATTAGGATAGT------TTACGACCTCGATGTT--GGAT------------T-----------GAGAAG--------GCTGGAGGGT----------------------TAAGAAGCC------CAAG-----AAGTG----------GGACTGTTCGTCTTTT-AAATTTTCACA-TGA---------TCTGAGTTCAAGTCGGCGAGAGCCAGACTGGTTTTTATC--TGAAATT-----ACAGGACAGTGCT-------GGGTAGT-ACGT-----------AAGGACC-------------------CCCAACCGGTGTGTGG--CACACTGTTA--ACAATT------------------------------------------------------------------------------------------------------------------------------------------------------------------------------------------------
>HEN32
---------------------------------------------------------------------TAAAGAATGTTTAATGCAACAGATAAATTAAAAAATTTTAATAAGGTA-------------------------------------------------------------------------------AACCT---TTA-GT---------ATTAGGAGATTA--------CGAAGCTACTAAAA---------------------GATAGTCCTCTAA-------ATTATA-------A------AAATTA----------------------------------AAATTCTGTAAAGAAAA-----ATAAAA-------------------ATTAGTCTCAAAGAATTTT--------AAGAAAA---A--TA--------------------------TTTCCTAC-------------------TTATA------AATTTATA-TA------------------GGAAGATAGTATGTGA--------------GAGAAGGAGAA---------------------------CTTCTTTTTAAGCTAAAATAAAAGAAGATAGAT-------------------------------------------------------ATAAATCA----------T------AAA--AAGG---ATT--TAAA---------------T------CGATAAC-----------------------------------------AGAATAAATTTAAACTTA------------AGCCGCAAAACTATTCTAAGAAAATGTA------------------------------------TAAAAATG-TA-ATTATTAGTA--------------------------------------AAAAGGGAAA----------ATTCTAAAAGTT-----------CAATTAAAGA----AAAATTATT-ACTCGAAATTTAT-----------------AATTTGACAAACAATTATTGA---------------------------GAATGTTTAACAAAAAC-----------ATTTCT----TT---------------TTTTATAA-AAAGTA-----A-----------CTTCTGCTTAT-----------T---G-----------------------AATCTTATT-------------AAAAAGCCG-------TCTTCA---CGCTAAGGTAGCGTAATCAAAAGT-TTATTAATTGTGAACC---TGCATGAA-TG------AAGAAAC---------------------TCAATAATATTATCAT------------------------TACTCGAAATATGA--ATT-----TAAAC--AAAATTA-------------AAAAA--------------ATTTTTGAAAGTTGCTA----GACGAGAAGACCCTAAAAG----------CTTTTT----------------------------------------------GTAAACAATTAT----------------TTGGG---GAAA--------------------------------AATTCTATTATAATC-------------CTAGATAAATA---------AATTGAAAAAACTTTT-----------------------------AAAT--AAG-CTACTTTAGGGGTAACAGAACAATT-TTTGAGCA-AAGGTCTTATAGACACAAA--AGA-TTGTGACCTCGATGTT--GGAT------------T-----------CTTAAG--------TCTATCTTTC----------------------GCAAGAGAA------AGGA-----AAGAG---------TAAACTGTTCGTTTTTT-AAATTAAGACT-TGA---------TCTGAGTTCAGATCGGCGCAAGCCAGATCGGATTTTCTC--TGCAACT-----AGACATTTGACA--------ATTTAGT-ACGA-----------AAGGACC-------------------AATTGATATTTAATTTTAGACATATTAA--------------------------------------------------------------------------------------------------------------------------------------------------------------------------------------------------------
>HEN23
-----------------------------------------------------------GGAAAGATATTCAGTGTAGGTATATTTAAAGAAAACACCTTTTCAAG------------------------------------------------------------------------------------------AACCT---TTG-GT---------ATTAGGAAACTC--------CAACTATGACAGTA-------------------AAGAAAATTCTCTAA--------------------ATCTTAAAAACTA--------------------------------AATTCATTAATAAAAGTAA-----TGAAAA---------------------TAAATTAAAATGAATTT--------AACGGGA---A--TA--------------------------TCCCATAC-----------------------TTAGGATTA--TATA-TA------------------GGATTATATAAT------------------CAAGAGGAAAG---------------------------CTCATATTCAGTCTAAACTGAAATAAAACTTAAT------------------------------------------------------GCAAAACT----------T-----------AAAA---ATTAATAAAAT--------------------AGATAAT--------------------------------------AGAAACGGTAATTTAAGGAGA---------------CGAATTATTCCTTTAGGAAAGAAAATAAA--------------------------------TA---ATG-GT-GCTATAAGTA-------------------------------------------AAAGA----------AATAAAAAAATTTTTTATCAGTTTTTGTGA-------AATAAAAATCTCTTTTCGTAAA------------------AATTTACTTAAGGCCTAGAAA-----------------------------ATGTTTAACAAAAAC-----------ATTTCT----CT---------------TGATTTTA-AGAGTA-----A-----------TCCCTGCCACT-----------T---G--------------------AAAATTT----T-------------TAAAGGCCG-------TTTC-A---CGCTAAGGTAGCGTAATCAAAAGT-TCATTAATTGTGAACC---AGCATGAA-GG------GGGTGAT---------------------TCTAGGTCGTTATCAT------------------------AAAAAGTTACTTGA--AAT-----TAAAT--AATATTA-------------AAAAA------------------TTCATTATCTAAAGATAGACGAGAAGACCCTAAAAG----------CTTTTT-----------------------------------------------ATTCAAATTAT----------------TTGGG---GAAA-------------------------------ATTTTCTAAAACAATC-------------TCGATTCTAAT---------TTCATTAAAAACAAAA-----------------------------AAAT--AAG-CTACTTTAGGGATAACAGAGCAATT-TTTTCTCA-TAGCTCTTATAAAGGAAAA--AGA-TTGCGACCTCGATGTT--GGAT------------T-----------CTTGATA-------TCTGGCCGCC----------------------GCAGTAGGC-----------GGCTAAGAT---------TAGACTGTTCGTTTTTT-AAACCGAGACT-TGA---------TCTGAGTTCAGATCGGCGTAAGCCAGATCGGATTTTCTC--TTCTTTT-----AAATTTTTTTGG--------GAAAAGT-ACGA-----------AAGGAAA-------------CTTTAAAATTTAATTTTAGTTG--TTGTTTACTA----AACC------------------------------------ATTGCGTATTCCCCCCCCCTCCCTAGATCGTTAGTTTTA---------------------------------------------------------------------------------------------------------------------
>HEN13_MT2
------------------------------------------------------------------TGGTTCTTGGGAAAGTTTTTTTGGAAGAAACGAGATAAGGAGGAACACCGTAAAAGA-------------------------------------------------------------------------AACCT---TTG-GT---------ATTAGGCAACCC--------CCACTCCGAACAAA-----------AAGAAAGT--------TCTCTAA-------ATCTTA-------A------AAACTA--------------------------------AATTTGATTCTAAAAAGAA-----TGAAGA----------------TGTATATAAATAAATTT-------------AAAGGGA---A--TA---------------T----------CC------------------------------------CA--TACT--T------------------G-----AGATTATAAATAGGATTTTATGATTAAGAGGAAAG---------------------------CTCACTTCTAGTTTAAA--TAAAAATCAAAATTAA---------------------------------------------AT------AAAAAACT----------T------AAA--AATT---AAT-AAAAT----------------------AAATAAT-----------------------------------------AGGGAAATTTTAAATAAG---------------GAGACAAATTATACCTTTAAAAGAAAAAACA--A---------------------------TA---ATG-GA-GTCATAAGTA--------------------------------AAAAAAAGCAAGAAAA----------TATTTTTATGTA-----AAATTAGATAAAGTGG----AGATCTCTT-TTTGTAAAAATTT-----------------ACTTTAGG-----CC--CAGA---------------------------AAATGTTTAACAAAAAC-----------ATTTCT----CT---------------TGATTTTA-AGAGTA-----A-----------TCCCTGCCAAT-----------T---G----------------------ATCTT----T-------------AAAAGGCCG-------TTTT-A---CGCTAAGGTAGCGTAATCAAAAGT-TCATTAATTGTGAACC---AGCATGAA-GG------GGGTGAT---------------------TCTGGGCCGTTATCAT------------------------TAAAAGTTTATTGA--AAT-----TAAAT--AATATTA-------------AAAAA------------------TCTATTACTCAAAGATAGACGAGAAGACCCTAAAAG----------CTTTTT-----------------------------------------------ATTCAAATTAT----------------TTGGG---GAAA-------------------------------ATTTTCTAAGTGAATC-------------TAGATTACAAT---------TTAATTAAAAACAAAA-----------------------------GAAT--AAG-CTACTTTAGGGATAACAGAGCAATT-TTTTCTCA-TAGCTCTCATAAAGGAAAA--AGA-TTGCGACCTCGATGTT--GGAT------------T-------------------------CTTGATA-TCTGGCCGCC--------------GCAGTAGGC-------------------GGCCAAGA-TTAGACTGTTCGTTTTTT-AAACCGAGACT-TGA---------TCTGAGTTCAGATCGGCGCAAGCCAGATCGGATTTTCTC--TTCTTTT-----AGATTATTTTTG--------GAAAAGT-ACGA-----------AAGGAAA-------------ATTTAAAATTTAATTTTAGTTG--TTGTTTACTA----AACC------------------------------------AT-TACGCATTCCCCCCCCTCCCGGAA---------------------------------------------------------------------------------------------------------------------------------
>Hemiscolocenus_sp.nov._Z394
--------------------------------------AGGACAAGTCGAAACAAAGTAGATTTAATGGAAATTAAATCTAAGAATGTGAATAAAATTATAAAATAAGATAAAAAAAGAAAACTAAAACTGG----------------------------------------------------------------AACCT---TTT-GT---------ATTAGGAGCTTT--------TTAATCGAATAGAA---------------------AGAAGGACCTGAA-------TTATAA-------A------AAATTA----------------------------------AAAAGAAGTAAAACACA-----TAAAAA---------------------AACTACAACTTATTTTT--------AAAGAAA---A--TA---------------TT-----------TTTTAC-------------------TTTAT------TATATAGC-AG------------------GAAATTTGAGTAT-----------------TAATCAAAAAA----G----------------------TTGGTTAAAAAGTTTAA--AGTAAAGTATGATTAT-----------------------------------------------------AAAATTAA----------T------TGT--AGTA---GTT-CACCC----------------------TCTTAAA-------------------------------------AGAAGTAGCAAGGTAAAAATAA-----------ACACGATATAATATTTCTATAAAAAGTA-------------------------------------TA---ATG-AA-AGTATTAGTA-------------------------------------------TAAAA----------TTTCAAAAATTT-----TCAGTTTTAATTAAAATTTTAATATGATA-ACTTAGCTAAATT-----------------AACTAGGC---------AAAA-----TTATTT------GG--------GGCTGTTTAACAAAAAC-----------AATGCTATCTCT--------------------AAAAATAGTA-----A-----------CTTCTGCTAAT-----------T---G-----------------------AATTTGTGC-------------GAAAAGCCGC------TTTG-----CGCTAAGGTAGCGCAATCACGAGT-TTGTTAATTGCAAACA---AGTATGAA-AG------AAAACTC---------------------CCTAATAAGCTTCATT------------------------AGGCAAAAAATAAA--AAT-----TAAAGAGGAA-----------------AAAAA-------------TTAATCTCTATACTGCAA----GACGAGAAGACCCTAAAAA----------CTTCCT---------------------------------------------GTCCTACAGTTTT----------------TTGGG---GAAA----------------------------------ATTAATAAAATATT------------CTTATAAGAAA---------ATTTTTAATAACTTTAA----------------------------AAAT--AAG-TTACTTTAGGGATAACAGAGCAATA-TTGATAGA-TAGACCTTATTAATTTCAA--AGA-TTGTGACCTCGATGTT--GGAT------------T-----------CTCTAA--------TCTAAAGCTT----------------------GCAGCAGAG------TTTA-----AAGAA---------TAAACTGTTCGTTTTTT-AAAAAGAGACT-TGA---------TCTGAGTTCAGATCGGCGTAAGCCAGATCGGTTTTTACC--TGCAGGT-AATTAAATTTCTTTTA------------AGT-ACGA-----------AAGGAAA-------------GAAAAATTTTAATAATTATATT--CGGTAAA-----------------------------------------------------------------------------------------------------------------------------------------------------------------------------------------------------------
>HC3_20190110
-----------------------------------------------------------------------------------AATAAAAAACAAACTAAAATTTT------------------------------------------------------------------------------------------AACCT---TTT-GT---------ATCAGGAAAATA--------TAAAAAGCAAGGTA----------------------AGAGATCCCGAA-------ACTGAA-------A------AAACTA--------------------------------AAAGTAAAAAAAAGAAATA-----TTGAAA----------------------TATTTTAAATGCTTTT--------AAGGGGA---A--TA---------------TC-------CTTTACTAATCA----------------------------GATTTAGC-TG------------------GTAAAATGAAC-------------------ATTAAAGTAGA----G----------------------CTTTTAAAGGGGCATGA--AAAATATCGACCACCA-----------------------------------------------------AAAATAAA----------T------AAA--AAAA---ATT--TATA---------------T------TGATAGG-------------------------------------TCAGACAGACCTTCTATCCCAA---------------TAGAAAATTTACTTTGAAAATCTAAA----------------------------------------ATG-TA-TTTATTAACA-------------------------------------CAAAACTAATG----------CGAGTTAAGATTGAGTCACATAAAGAAAAAAAA--------------------------------------------AGCTTAGC-----TTAAAGAA---------TTAGGCAAAAATAGGAGGGACTGTTTAACAAAAAC-----------ATTGCT----TA----------------AAGATTTTTAAGTA-----A-----------ATTCTGCTAAT-----------T---G---------------------AGAATT----T-------------AAAAAGCCG-------TTTTAA---CGCTAAGGTAGCGTAATCAAAAGC-TTATTAATTGTGAGCC---AGAATGAA-GG------ACCAAAC---------------------TCTTCCATGCTATTTA---------------------------AGGCTAATCAAGGAAT-----TTAAA--AGAGGAC-------------AAAAA--------------TACCTCTAATCTTACAA----GACGAGAAGACCCTAGAAT----------CTTTTA----------------------------------------------ATGATATATTTT----------------TTGGG---GAAA--------------------------------ATTTTTAAACAAATTC------------TTAAAGAAAAA---------TTTTTTATTAACTTAG-----------------------------AAAT--AAG-GTACCCTAGGGATAACAGGGTAATT-TCTTTTGA-TAGGCCATATAAATAAAGA--AGT-TTACCACCTCGATGTT--GGAT------------T-----------CCTGAT--------TCTCCCGGCC----------------------GCAGAGGGC------CGGG-----AGGAG---------TAGACTGTTCGTTTTTC-AAACCGGGACT-TGA---------TCTGAGTTCAGATCGGCGTAAGCCAGATCGGATTTTATCTGTAAGGTT-----ATAAAGTTTT----------TGATAGT-ACGA-----------AAGGACA-------------ACAAAGAATTAAATGTTTAAAT--AAGTTTGAAA----CAAC------------------------------------ATATAGTGTACTCCCCCCTATATTCTACTTAATTTGATTTTAGTTCCTTTTGTATCTTAC------------------------------------------------------------------------------------------------
>Haemaphysalis_bancrofti
-------------------------ATTAAAATAAAATATATTATTGTAATTCTTTATAAAACATTTTTTTTAAGAAATTGAATTTTAATAAAAACTGAAAAGGATATTAATTTTTTTTTAAAAAGTAATTTTTTG------------------------------------------------------------TACCT---TTG-GC---------ATAAGGGACTTT--------TAAAATGAAATAAA-----------------TATTTATTTTATTCGAA--------------------ATCAACTGATCTA---------------------TTTTATTTGTATATAATATATTGCAAAATATTATTTAAAAA--------------TAAAATAGAAGTGAAATTCTTTTC--------AAAGTTGAGGA--TA---------------TC---------TAATTAAAAATAAAAAACTAAAAGTTTTCTTATAAGAATAACTATTAAT------------------AAAACTTATAAGTAAATATT----------TAAGGGATAAG---------------------------CTTTAAATATAAATTATATAGATTAATTTTGTTCTCT---------------------------------------------------AAAAAGAA----------T------TAA--AATT---ATTCTTTTA---------------CTATTATAAGTAAT-----------------TAACGATTTATTTTTTATAAAAATAATTTATTTTTAAATTAA---------------AGTAACGTTTTTTTAATT-------------------------------------------TAAAAATG-AA-AGTATTAGTA--------------------------------------AAATATTTAA----------TTTTTGGATATT----------TTAAGAAATATTTTAATGTTTTAAAATTAAATTTAAAA-----------------AACTCGGC-----------AAAGAATTTTTTT----------------GACTGTTTATTAAAAAC-----------AATGTA----TT------TAGTTTCAAAATGATTAAATATCA-----------------ATCCTGCTCAA-----------T---G------------------------AATATATT-------------AAATTGCTGTAGTAT-TTTG-ACTATACAAAGGTATTGTAATAAG-----ATTTTAATTGAATGCTAAGAGAATGGA-----------TTCAC---------------------AAAAAAAATCTTTTTT-------------------------------AAATTTAAAAAT-----TTAAGTTATTTTTATTTGTGA------AGAAA--------------CAATAATAAAAATTAAA----GACAAGAAGACCCTATGAA----------TTTTTA--------------------------------------TAACCCTTATAAAAAATTTTTATAAAGGTTATTTAATTGGG---GCGA--------------------------TTAAAAAAAATAATAAACTTT-------------TTAAATTTTAA-------TATGATCCATTAATAATGATTTT------------------------ATGTAAAAA-ATACTCTAGGGATAACAGCGTAATA-ATTTTAGA-TAGATCTTATAGAAAAAAT--AGT-TTGCGACCTCGATGTT--GGAT------------T-----------AGGATA--------CTTTTTTAAT----------------------GAAGAAGTT------AAAA-----TAAGA----------AGTTTGTTCAACTTTT-AAAATCCTACA-TGA---------TCTGAGTTTAGACCGATGCGAATCAGGTTGGTTTCTATC--TTAATTT-----AAAAATTAATTTTTT-----AATTAGT-ACGA-----------AAGGAAT---------------------TTTAAAAAAAAATT--ATTTTAATAATATCAACA------------------------------------------GTTTTTGCATCAATTTTTGGAATT------------------------------------------------------------------------------------------------------------------------------
>Habronattus_oregonensis
-------------------AAAAATCAATTACATCTTTAATAAAAAAATCTATTAAATTATCCTATTAATATTTTATCAAACACTGAAAAGGAAAACTTAATTATTTAAAAGAATTTTATA---------------------------------------------------------------------------TTCCT---TTA-GT---------ATCATGAAATTT--------CAATTTAACATATC-----------------ATCTTTAAAATCCCGAA-------ATTATA-------T------GATCTA-----------------------------------ACTTAATTAAAAATTT-----ATGTAT--------------CATTATAATAATAAAATTTATGTT--------AGAAACT-AAA--CA---------------TT---------ATACGAA-------------------------------TA--TAAT---------------------AATATCTGGTTTT-----------------CTAAAAAGAAA-------------------------------TATCTTTATTCAA--TTCATAATATTATA-------------------------------------------------------ATATATTA----------T------GAA--------------CATA----------------------TCATAAT------------------------------------------ATCATCCTTTAAAAAAA---------------GACTAATAATATCTACACAATT---------------------------------------TAACAATT-AATATACTCAATA-------------------------------------CAAAATATAAT----------TTTATTAGAATTACATTACAATTTCAATAATTA----TAAAATTATAAATAGACTAAA-------------------ATCTAAAT-----TTTCCAAACTCACCTATTA----------CTGAATGACTGTTTATCAAAAAC-----------ATTTCT----AT-----------TAGAAATTATTA-ATAGTA-----A-----------AATCTGCTCCA-----------T---G--------------------------TTTAAT-------------AAATAGCCGCAA----TTTG-----TGCTAAGGTAGCATAATCATTTGT-CTTTTAAATGAAGACT---AGAACAAA-AG------ATTTAAC---------------------ATTTTCAGTTTATTTTCCTAACTTATTCTA--------------------TTAA--ATTTATCCTAAATGTAA------------------AAAGA--------------CATTTATATAAAAGAAA----GACGATAAGACCCTATTGA---------ACTTAAC-------------------------------------------------TGTAGTTAAA---------------CTGGG---GCAG-------------------------------TAAATTAATTATTATTTTAATAAAACTTATTATATAAATA---------TCTTTTAAAATTAAAT-----------------------------AATT--CAG-TTACCATAGGGATAACAGCGTAATA-ATTTTCTA-AAGCTCTTATTTAAAATAT--AGA-TTACGACCTCGATGTT--GAAT------------------------TAATAA--------CCTAACTAAG----------------------GCAAAACTT------AGAA-----TAGGA----------AGTCTGTTCGACTTTT-AAAAAATTACA-TGA---------TTTGAGTTCAGACCGGTGTAAGCCAGGTCGGTTTCTATC--TTCTA-------GAAAAATTTTTA-----------CAGT-ACGA-----------AAGGACC-------------------------------TAAG--AATTTAATAT----AATT------------------------------------------------------------------------------------------------------------------------------------------------------------------------------------------------
>Grandiscapitis_camelliae_YN453
----------------------------------------------------------------------------------------------------------------------------------------------------------------------------------------------------------------AT---------A----------------------------------------------------------------------------------------------AAATAA-------------------------------------------AAAAAAAA-----TAGAAA----------------------------------------------AAAAAAA-TTC--TA---------------TA-----------------------------------------------TA--TAAA-TA---------------------AAATAA-----------------------------------------------------------TTATTTAATTAGTAAAT---------------------------------------------------------------AA------AAAAAACA----------T------AAT--AAATTAAATT----------------------------TAATAAT----------------------------------------------AAATTTAAACTCA-------------------------------------------------------------------------------------------TTTAAAA---------------------------------------------------------------------------------------------------------------------------------------AACTTTGC-----C---TTAA-----TTATAT---------------AAAATGTTTATCAAAAAC-----------ATTGCT--------------------AAATTAAAATTAAGTA-----------------AATCTGCTCAA-----------T---G-----------------------AAAT----T-------------AAATAGCCA------------ATTATGCTAAGGTAGCGTAATAAAAAGT-TTATTAATTGTAAACC---AGAATGAA-AG------AAACAAT---------------------TATATAAATCTTTCTT-----------------------AAAAAGAAAAATTAA--AAT-----TAAAAATAAATAAA-------------AAAAA----------------TATTTATTGATAAAA----GACGAGAAGACCCTTAAAA----------TTAAAT---------------------------------------------TAAAAATATTTTT----------------TTGGG---GCAA--------------------------------------------ATATGTAAA-------TATCCTTATAA---------AATTATAATAGAATAAACTTTT-----------------------TAAT--AAA-TTACTTAAGGGAAAACAGAATAATT-TTATTATA-AAGAACTTATAAAAAATAA--AGT-TTATGACCTCGATGTT--GGAT------------T-------------------------TTCAAATAAAAATAAA----------------GCAAAAATT---ATTATTA------------------TAAAACTGTTCGTTTTA--AGAATGAGACT-TGA---------TCTGAGTTCAGATCGGCGCAAGCCAGATCGGTTTTTATC--TTTATTT-----AAAAAAGAATTA--------ATTTAGT-ACGA-----------AAGGAAT---------------------------------------------------AA--------------------------------------------------------------------------------------------------------------------------------------------------------------------------------------------------
>Gaeolaelaps_aculeifer
--------------------------------------------------------------------TTTAATTTAAAAATATTTTAAGAAAAAATGTAAAAGGTAAATAAAATATTAAATATAATAAAGGTTTGTTGATTTAGAATTAAACTGTTAGGGGAAAAAATTAATATTTGAAAAGTAATCAAATTTA-TACCT---TTT-GT---------ATCAGGG-------------TTAGTTAAAAAAAATTTTTTATTAAAA------------ATTCTCGAATAAAATTGATTTAGTTTAAAA---TAAAAAGTA-------------------------AATGTTGAAAAATTTATTAAAAATTT-----TATTTTTGTAGTGAAAGTCAAATAAGAATTTTGTATATCTAGTT--------AAAAAAA-AAT--TA---------------TT---------TTATATAA----------------AAATTTTT------TA--TATA-TT------------------AAAATTCAA-----------------------TAAGAAAAAATTTT----------------------CTTTTTAAGGGGATAAG--CTTTTAAAATTTTT-----------------------------------------------AT------ACAAATTA----------T------AAACCAGAG---ATG-ATAAGTTTTAATATTGAATATGTTTTGTAATAAA--------------------------AATATGATTAAATTAAAAAAATGATTAAATTAA---------------AAAAATAATTTTTTTAATATGATTAAAT---------------------------------TAAAAATATGATTAAATTAGTA------------------------------------TAAAAATTAAAT--------------------------------TTTATTAAAAA--------------------------------------------AATTCGG----------CAATTATATTTTTCC----------------AACTGTTTAACAAAAAC-----------ATTTTT----TT----------TTGAAAATTAAAA-AAAATA-----A-----------TTTCTGCTCAA-----------T---G------------------TTTAAAAAA----T-------------AAATTGCTGTAGTATATTG--ACTATACAAAGGTATTGAAATAAG-----ACTTTAATTGAGTGCTAAGAGAATGGG-GATATGGAGAAAAAC------------------------------TTTTTTT-----------------------TAAAAAAAAAATTAA--AAT-----TTATTTTAAATATA-------------AAAAAATA-------------TTTATGGAAAAATGG----GACAAGAAGACCCTATGAA----------TCTTGA-----------------------GATTTAAGTAAATAATTAAAATTTATTTAAATTTTTTA-------------TTGGG---GTGA---------------------------TAAAAAAATAATATCAAACT-------------TTATTTAGAAA-------GTTAGTTTAAAAACAAGA-----------------------------TAAA--AAG-ATACTCTAGGGATAACAGCGTTATT-ATTTTGGA-GAGTTCTTATTGATAAAAT--AGT-TTGCGACCTCGATGTT--GAAT------------T-----------AATGCA--------CCTTTTTGAT----------------------GGAGAAGTT------AAAA-----AAGGT----------AGATTGCTCATCTATT-AAATCATTACA-TGA---------TTTGAGTTCAGACCGGTGTAAACCAGGTTGGTTTCTATCTATTTTGAG-----ATAGAATCATA---------AATTAGT-ACGA-----------AAGGAAT----------------------------ATTTATG--ACTAAAATTT----TAGT------------------------------------------------------------------------------------------------------------------------------------------------------------------------------------------------
>Fujianacarus_wisterianis_Z399
-------------------------------------------------------------------------AATATGTAAAATTAATAATTAAGTCAAAAAATAATTGAAAGAAG-------------------------------------------------------------------------------AACCT---TGT-GA---------ATTAGGAAATAT--------CCAAAGTAAATTAA-----AAAGATTT-------------TCCCTAAA-------TTTTTA-------A------GAACTA----------------------------------AATAGGTTTAAGTTCCA-----TGAAAA--------------AAGAGAAAA--ATC-TAT----TT--------AGAGGTT---A--TA---------------TG---------CC-CTCAC--------------TAAAAAA---------TA--TATA-AG------------------GAATTTTAAAGAG----A------------TAGTAAGTTAA----G----------------------CTTATTAGATAGTTAGA----GCTTAAACCAAAAT---------------------------------------------AA------AAAATTAA----------T------TAA--AAAG---CAC--CAAA---------------G------CGATAAA--------------------------AATTAGTGTAGAAAATAATGTAACTTAAAAGAA----------------------------TTCTTAAGTAAAAATAA---------------A--------------------ATG-AA-ATTATAAGTA---------------------------------TATAAAAGATTTTTT----------TAGTGAAAATAT-----TTATTAGAAAAAATTG----AAAGAAACT-CTGTTGAAAA--------------------AACTTGA------C---TAAA-----AAGATT------GT--------GGCTGTTTAACAAAAAC-----------ATAGCT----TT---------------AAAAGTTT-AAAGTT-----T-----------TTTCTGCCCAT-----------T---G------------------------ATT----T-------------AAAAGGCCG-------CTAA-G---CGCTAAGGTAGCGCAATCACGAGT-TTGCTAATTACAAACA---AGTATGAA-AG------AAATGAC---------------------------ACAATCTTTC------TGTCTTTA------------ACGGAAATATAA-AAAT-----TAAAATTTTAGTTA-------------AAAGA--C-------------TAATTGAAGTCATTA----GACGAGAAGACCCTGAAAA----------CTTTCC-----------------------------------------------TTGCAGGTTGT----------------TTGGG---GAAA--------------------------ACAATGAAATAATC--------------------TTTAATCTCAT---------AAATGAAAAAAATAAA-----------------------------AAAT--AAG-TTACTTCAGGGATAACAGAGCAATT-AAGGTTTA-AAGACCCTATAGAAACTTT--AGA-TTGCCACCTCGATGTT--GGAT------------T-----------CTTAAAGGGAGCCTCCC-----------------------------GCAGTAGGG--------------------AGGCTCCGCCAAACTGTTCGTTTGTT--CATTAAGACT-TGA---------TCTGAGTTCAGATCGGCGTAAGCCAGATCGGTTTTTATC--TATGACT-----AATCAAAATTGAT-------TCATAGT-ACGA-----------AAGGAGT-----------------TGTTTTATTTAATAGTTT--TTCTAAAATT----GTCT-------------------------------AAATCAT-TATGCTATCCCCTCCCTCTAGCCTATATAAAATTATT--------------------------------------------------------------------------------------------------------------------
>Fujianacarus_wisterianis_HN237
-------------------------------------------------------------------------ATATGTAAAATTAATAATTAAGACAAAAAATAATTGAAAGAGG--------------------------------------------------------------------------------AACCT---TGT-GA---------ATTAGGAAATAT-------CCAAAGTAAATTAAA-------------------AAGATTTTCCCTAAA-------TTTTTA-------A------GAACTA----------------------------------AATAGGTTTAAGTTCCA-----TGAAAA--------------AACAGAAAA-------ATCTATTT--------AGAGGTT---A--TA---------------TG---------CC-CTCAC-----------------------TAAAAAATA--TATA-AG------------------GAATTTTAAAAGA-----------------TAGTAAGTTAA----G----------------------CTTATTAGATAGTTAGA----GTTTAAACCAAAAT---------------------------------------------AA------AAAATTAA----------T------TGA--AAAG---CAT-CAAAG----------------------CGATAAA--------------------------AATTAGTGTAGAAAATAATGTAACTTAAAAGAA-----------------------TTCTTAAGTAAAAATAAA----------------------------------------ATG-AA-ATTATAAGTA---------------------------------TATAAAAGATTTTTT----------AGTGAAAATATT----------TATTAGAAAAA----ATTGAAAGAAACTCTGTTGAAAA-----------------AACTTGAC-----TAAAAAGA-------TTGT----------------GGCTGTTTAACAAAAAC-----------ATAGCT----TT---------------AAAAGTTT-AAAGTT-----T-----------TTTCTGCCCAT-----------T---G------------------------GTT----T-------------AAAAGGCCG-------CTAA-G---CGCTAAGGTAGCGCAATCACGAGT-TTGCTAATTACAAACA---AGTATGAA-AG------AAATCAC---------------------ACAATCTTTCTGTCTT-----------------------TAACGGAAATATAAA--AAT-----TAAAATTTTAGTTA-------------AAAGA---------------CTAATTGAAGTCATTA----GACGAGAAGACCCTGAAAA----------CTTTCC-----------------------------------------------TTGCAGGTTGT----------------TTGGG---GAAA--------------------------------ACAATGAAATAATCT-------------TTAACTTTATA----------AATGAAAAAAATAAA-----------------------------AAAT--AAG-TTACTTCAGGGATAACAGAGCAATT-AAGGTTTA-AAGACCCTATAGAAACTTT--AGA-TTGCCACCTCGATGTT--GGAT------------T-----------CTTAAAGGGAGCCTCCC-----------------------------GCAGTAGGGAGGCTCCGCC--------------------AAACTGTTCGTTTGTT--CATTAAGACT-TGA---------TCTGAGTTCAGATCGGCGTAAGCCAGATCGGTTTTTATC--TATGACT-----AATCAAAATTGAT-------TCATAGT-ACGA-----------AAGGAGT-------------TGTTTTATTTAATAGTTTTTCT--AAAATTGTCT----AAAT------------------------------------CATTATGCTATCCCCTCCCTCTAGCCTGTATAAAATTATTAT------------------------------------------------------------------------------------------------------------------
>Fujianacarus_wisterianis_CQ1
--------------------------------------------------------------------------ATATGTAAAATTAATAATTAAGTCAAAAAATAATTGAAAGAAG-------------------------------------------------------------------------------AACCT---TGT-GA---------ATTAGGAAATAT--------CCAAAGTAAATTAA-----AAAGATTT-------------TCCCTAAA-------TTTTTA-------A------GAACTA----------------------------------AATAGGTTTAAGTTTCA-----TGAAAA--------------AAGAGAAAA--ATC-TAT----TT--------AGAGGTT---A--TA---------------TG---------CC-CTCAC--------------TAAAAAA---------TA--TATA-AG------------------GAATTTTAAAGAG----A------------TAGTAAGTTAA----G----------------------CTTATTAGATAGTTAAA----GCTTAAACCAAAAT---------------------------------------------AA------AAAATTAA----------T------TAA--AAAG---CAC--CAAA---------------G------CGATAAA--------------------------AATTATTGTAGAAAATAATGTAACTTAAAAGAA----------------------------TTCTTAAGTAAAAATAA---------------A--------------------ATG-AA-ATTATGAGTA---------------------------------TATAAAAGATTTTTT----------TAGTGAAAATAT-----TTATTAGAAAAAATTG----AAAGAAACT-CTGTTAGAAA--------------------AACTTGA------C---TAAA-----AAGATT------GT--------GGCTGTTTAACAAAAAC-----------ATAGCT----TT---------------AAAAGTTT-GAAGTT-----T-----------TTTCTGCCCAT-----------T---G------------------------ATT----T-------------AAAAGGCCG-------CTAA-G---CGCTAAGGTAGCGCAATCACGAGT-TTGCTAATTACAAACA---AGTATGAA-AG------AAATGAC---------------------------ACAATCTTTC------TGTCTTTA------------ACGGAAATATAA-AAAT-----TAAAATTTTAGTTA-------------AAAGA--C-------------TAATTGGAGTCATTA----GACGAGAAGACCCTGAAAA----------CTTTCC-----------------------------------------------TTGTAGGTTGT----------------TTGGG---GAAA--------------------------ACAATGAAATAATC--------------------TTTAATCTCAT---------AAATGAAAAAAATAAA-----------------------------AAAT--AAG-TTACTTCAGGGATAACAGAGCAATT-AAGGTTTA-AAGGCCCTATAGAAACTTT--AGA-TTGCCACCTCGATGTT--GGAT------------T-----------CTTAAAAGGAGCCCCCC-----------------------------GCAGTAGGG--------------------GGGCTCCGCCAAACTGTTCGTTTGTT--CATTAAGACT-TGA---------TCTGAGTTCAGATCGGCGTAAGCCAGATCGGTTTTTATC--TATGACT-----AATCAAAATTGAT-------TCATAGT-ACGA-----------AAGGAGT-----------------TGTTTTATTTAATAGTTT--TTCTAAAATT----GTCT-------------------------------AAATCAT-TATGCTATCCCCTCCCTCTAGCCTATATAAAATTATTAT------------------------------------------------------------------------------------------------------------------
>Fragariocoptes_setiger_CM
--------------------------------------------------------------------------ACATATAAAATTTTAAAATTTTTAAAAAATTAAATTAAAAAAAAA-----------------------------------------------------------------------------TACCT---TTT-GT---------ATTAGGAACTTT--------CCAAAATAATCAAA-----AAAAG-----------------TCTCGAA-------AATTTT-------A------AAACTA----------------------------------GACCAAAATAAAAATTA-----TAAAAA------------------AAAAA--CAA-TTTTGGTTT--------AAAGGCC---A--TA---------------TA---------CC-AT-AC--------------TAAAATA---------TA--TAGC-TA--------------GAATAA-AAGTAA---------------------TAAAAGAATAA----A----------------------ATCCTTTATAATATCAA----TATAATAAAAAAATTTTTTTAAC------------------------------------AA------AAAATAAT----------T------AAA--GAAG---ATT--TAAA---------------A------CAAAAAT------------------------------------TATATCAATTAACCAAAATATAT---------------AATAAACATTCTTTCAGTAAAAAAAAA------------------A--------------------ATG-AA-AGCACTATTA-------------------------------AAAAAAACTAATTTAAT----------TTTCTCAAAATT----------TTTACTAGTAA----AAATATAAA-CTCTAATTAAG-------------------AACTAGAC-----C------------AAATTT------AA-----ATGGAATGTTTATCAAAAAC-----------ACTTCC----TA--TA-------------AACATA-TAGGTA-----------------AATCTGCACAA-----------T---G--------------------CTTAAAG----T-------------AAATAGCCG---------CC-AAAGCGCTAAGGTAGCGTAATAAAAAGT-CTTTTAATTGAAGACC---AGTATGAA-AG------AAAAAAC---------------------CACTTAAAATTTTCTTATAAGATTATTTTA-----------------ACCTAAA-AGAT-----TAAAA----------------------AATAA--A-------------ATCAAAGTTTTGTAA----GACGAGAAGACCCTGAAAC----------TTGACT--------------------------------------------AAACTAATAGTTTT----------------CTGGGGCAGAAA--------------------------ATAAACAATAATT---------------------ATTATTATTAA---------TAATAAAAAAACCCAAAATAG------------------------GAAT--AAA-GTACTTCAGGGATAACAGAGTAATT-AATTTCAA-TAGACCTTATATAAAAAAT--AGA-TTTCGACCTCGATGTT--GGAT------------T-----------AGGGAA--------TCTATCTTCC----------------------GCAATAGGA------AGAA-----AAGAA----------TGACTGTTCGTCAATT-CAACCCCTACA-TGA---------TCTGAGTTCAGATCGGCGAAAGCCAGATCGGTTTTTATC--TACAAAA-----AAATAATTTACC--------CAACAGT-ACGA-----------AAGGACA-----------------ATGGGTTAGGGAAATTTC--GAGTAAAATA----CTCT----------------------------------AAAT-TATTTTACCCCCCCCTCCCTTACCCTAACCATTAAATATTGTACT------------------------------------------------------------------------------------------------------------
>Euseius_nicholsi
TTAAGTTTTTTTTAATTTAAATTATAACATTTTTATTTTGAATAAAGATATAATTTTTATAATAATGTTATAAAATGTTTAGTACTGTAAAGGAAATTTAAATTTTGAAAATAAGACTGAAGTG------------------------------------------------------------------------TACCT---TTT-GT---------ATTAGGGGCTTG---------TAATAAAATTAAA--------------TAATTTTGTAATAACTCGAA--------AAAGA-------A---TAAGATTTA----------------------CTTAATTTTAATTAGTTTGTTTAAATATA-----TAAAAT-----------------------------TATAAGATT--------AAAGGTA-TTA--AA---------------TGTGATTTATGTTTTTTATATTTAGTTTTATTTTTCTCTATTT------TAGGTAGT-TA---------------TTAAATTTATTAAAAT-----------------ATATTATAAAA---------------------------TTTTTAGTATTATTTTA--TTAGAGATAATTTTA------------------------------------------------------ATAATTTT----------T------ATATGTATATTATTT--TATT----------------------TATTAAG------------------ATTTATACTATTTTTGTTAGCTGTTATAAGGATTAATTTAA------------------ATAAAATTTTATATTAAATAATTATT--------------------------------TA---ATTTTTATAAATTAATA---------------------------------------ATTTTAAAT----------TAATTAAAAAAA----------TTTTATAATTAGTATAATTATATT-ATTAAAATTTATG-----------------AATTCGAC---------AAAA--TTTATTTTC----------------AACTGTTTATTAAAAAC-----------ATTTTT----TT-----------TAGTTTTTGTTA-AAAATA-----G-----------GCTCTGCTCAA-----------T---G------------------------ATTTAATT-------------AAATTGCTGGAGTAT-TTTG-ACTCTGCTAAGGTATTGAAATAAG-----ATTTTAATTGAGTGCTAAGAGAATGGGTAT------ATGAGAA---------------------TTATTTTTATTATATT----------------------------TAATAATAGA--ATTTCATTTAAAAATGA------------------GAAAG--------------TTTTTATGTGATTATGG----GACAAGAAGACCCTATGAA----------TTTTAA--------------ATTATAGAATATTGTATATTATTTATATTATTTTAATTTATTTTGA--------------TTGGG---GCGA-------------------------TAGAAAAATATTAAAAAACTTTATTTATGTGGTGTTTTATAAGTAA------------------------------------------------------TTAT--AAAAATACTCTAGGGATAACAGCGTAATT-ATTGTGGA-TAGTTCAAATTGGTATAAT--AGT-TTGCGACCTCGATGTT--GAAT------------T-----------AATAAA--------CCTAATTGTT----------------------GGAGAGAAT------AATA-----AAGGA----------GGATTGTTCATCCTTT-AAAGTACTACG-TGA---------TTTGAGTTTAGACCGCCGTAAGGCAGGTCAGTTTTTATCTATATTATT-ATTTAAATTA--------------TTTTAGT-ACGA-----------AAGGATT-------------TTTTAATTTTAAAATTTAGTTT--TGATAAGACA--CTAAAG-------TTATTAAATTGTGAAAATAAAAATTAAGTATAAAAAATA--------------------------------------------------------------------------------------------------------------------------------------------------
>Eriophyes_armandis_Z303
------------------------------------------------------------------------AATATTTTAAAAATGCGATATAAATAAAATGAAAATAC--------------------------------------------------------------------------------------TACCT---TTT-GT---------ATTAGGAGCTTT--------TAAAATTTCTAAAA---------------------CGCTAAACTCGAA---------ATCA-------A---TAAAAACTA----------------------------------AAGAAAGATTAGTCGCA-----TTTAAA--------------TAGGTTAAT--CTT-TCT----TT--------AATGAGA---A--TA---------------TC---------TC-TT-AC--------------------TTTTGAT---TA--TAGC-TA------------------GAAAGATAAAAAT----GTTTT-------------AGTAAA----G----------------------CTAAAGCTTAAGCTGAA----AATAAATGAATAAAGT-------------------------------------------CA------CAAAGAAT----------T------AAA--ATGG---ATT---AAA---------------C------TACTAAT---------------------------------------AAAAATAAAAATTAAAGAGG------------CACAAATAGATATTTCTTTAAATTTTTTTTAAAA--------------A--------------------ATG-AA-AGCATCAGTA--------------------------------------CCCAGTGTTA----------TACCAAGAAAAC-----AATATTAGTCTAAATA----AACTTTGAA-ACTTATAAATATG-----------------AACTCGG------C---AAAA-----TAGTGT------AG--------GGATGTTTAACAAAAAC-----------ACAGCA----TT--TT-------------TAACTA-GATGTG-----A-----------ATTCTGCTAAT-----------T---G-------------------------TT----TAA-----------GAAAAGCCG-------TTAT-A---CGCTAAGGTAGCGTAATCAAAAGT-CTGTTAATTGCAGACC---TGTATGAA-GG------AATCCAC----------------------CTGCATTAGCTTTAT-----------------------TATAATAAATAGAGA--AAT-----TAAAA--AAGAATA-------------AAAAT--G-------------CCTTTTTCATCACAA----GACGAGAAGACCCTGGAAA----------TTTCCC--------------------------------------------TCCTTAGAGGTTTT----------------TTGGG---GAAA--------------------ATTATTAAAGAGAGCTTTAATATA----------------TTAATTGAAAA---------TAACAAATAGA----------------------------------AAAT--GAA-TTACTCCAGGGATAACAGAGCAATA-TTAATTTA-GAGCCCGCATTTGAATTAA--GGA-TTGCGACCTCGATGTT--GGAT------------T-----------CCTTAA--------TCTTTTAGCT----------------------GCAGGAGGT------TAAA-----AAGAA---------TAGACTGTTCGTTTAGC-AAAAAAGGACT-TGA---------TCTGAGTTCAGATCGGCGCAAGCCAGATCGGATTTTATC--TGTGATT-----AAAAAAGGAGAA--------TGGCAGT-ACGA-----------AAGGAGC-------------CCGTCGTCGTAATAATTAAAAT--TAACAAGCAA----CAAC------------------------------------AT-TCTGTATTCCTCCCTATTTTCGTTTCTATTATATACTGAT-----------------------------------------------------------------------------------------------------------------
>Eremobates_cf._palpisetulosus
-----------------------TTCGTAGGAGTTTATTTTAAATTTAGGTAATGTATTGTGATGAAGTTTTGGATGATTAGATATTAAGGATAATTTGATTTAGTGATAGATGATTAGTACCGTTAGGGAAAATAATTAAATTATTGTTGATTTTTATAGAATAGCTTTAGGTTAG-------------------TACCT---TTT-GT---------ATCAGGGG------------TGAAAGATTAGAAT-----TATAAATT--------TATAATTTCCGAA-------TGCAAA-------A------GGGTTA---------------------------CATTTATGAAGAAGTTATGTGGCA-----TAATAG--------------TTTTATATA--TGA-ATGT-------------GGAGGAG---A--AA---------------TT---------TCATT-----------------CGGGTTTGCG------GA--TATC-TGATTTCTTGAGATTGGATTTAATCTTAGCTGT----TAAAT--------TGATGATGATA----G----------------------GTTTGTTTTATCGTTTA----GTTAACGGTTTATCAGATTGGGGATAAGCTTGATTTGGTATACATATTTGATGGAGTTTAT------TAGGATTT----GGGCTTG------AAA--GTTG---CTT--TTAT-------------GTG------TTATAAC--------------------------------------TAACTATAAATTGCACGGGTT---------------GATTGTATTGTTATTGAGATTTTTCCTTTAATTATTAAATGGATTG---------------AATTTATG-TT-TATATGAGTA----------------------------------GATGTATTGTTATT----------TAAATTGGAGTT-----TGATCAGAAATGTGGT----TTGATATTT-ACTATAGAGG--------------------AATTCGG----------CAAA---------TT------AGATTTGTCCACCTGTTTATCAAAAAC-----------ATGGCT----TT-----------TAGGTTTTATTA-AGGGTC-----T-----------TTTCTGCTCAA-----------T---G---------------------ATTGAT----T-------------AAATAGCCGCGGTAT-TTTG-ACTGTGCAAAGGTAGCATAATAAATTGT-CTTTTAATTGGAGACT---GGAATGAA-TG------ATGGGAT---------------------GTGATGAATGCTGTCT------TTATAGTA---------------ATTGATTGA--AAT-----TTACT--TTTTTAT-------------GAAAA---------GGTTAAGATTTGA---TTGGTA----GACGAGAAGACCCTATCAAG---------CTTGAT---TTTGAGAATAGTTTTATTTTATTTTATTAGTAGGTGGATTGTAATTTAAATTTTG----------------TTGGG---GCAA-----------------TGTTTGAATATATTGTAATTTTTTATTGTTTGTTAG-------ATTTTGATCCA---------TTATTAATGATTAAAG-----------------------------GAGT--AAG-TTACTGTAGGGATAACAGCGTTATT-AGTCTGGA-GAGTTCATATTGGTAGACT--AGA-TTGCGACCTCGATGTT--GGTT------------T-----------AATGAA--------TCTTTATGGT----------------------GTAGCAGCT------TTAT-----AAGAG----------GGTCTGTTCGACCTTT-GAATCATTACA-TGA---------TCTGAGTTCAGATCGGCGTGAGCCAGATCGGTTTCTATC--TGCAATT----------GATGTTGGGTA----TTATAGT-ACGA-----------AAGGACC-----------------------------TAATAG--CTGCAAATTT----TGTT------------------------------------------------------------------------------------------------------------------------------------------------------------------------------------------------
>Epitrimerus_sp.nov._Z338
------------------------------------------------------------------------AAGATGAAAAACTAACACATAAAAATATC-----------------------------------------------------------------------------------------------TACCT---TTT-GT---------ATCAGGATTGCC--------CAAACTAAAGAGAA---------------------CTATTAACCCGAA-------AAAGTA-------A------AAATTA--------------------------------AGCTGTAGTTTGAAAATCA-----TAAAAA--------------TAGAAAAAC--------TAAGCTT--------AAGGGGG---A--TA---------------TC---------CC-TT-AC----------------------------------TAAC-TT-----------TAGGCTGGAAAAATAGAATTG----------------GTACTAGGAGGGCTAG------------------------TATTTATGAACTAAA--AGATTAGAAACT-------------------------------------------------TA------AAAGTAAT----------T------ATA--AGGA---TTT-ATATC----------------------TCATAAG------------------------------------------GGGAACCTCCGAAACAA---------------CTTTCTGTTTATTATTCCAACAAAATTTTA-------------------------------TA---ATG-GG-GAAATGAGTA---------------------------------------AAATAATTC----------TTAGGAAAAATT----------TATAATAATAA----TGAGTTAGA-TCCCGAAAAAGTC-----------------AATTCAGC-----C------------------------ATTCCTCAGGGAATGTTTACCAAAAAC-----------ATTGCT----CT---------------AAAAAATT-AAAGTA-----A-----------TACCTGCCCAT-----------T---G----------------------CAAAG----T-------------CAAAGGCCG-------TTTA-A---CGCTAAGGTAGCGTAATCAAAAGT-CTGCTAATTACAGACC---AGTATGAA-AG------GTGCAAC---------------------ACTGAGGAACTATGCT------------------------CAATCGGAGGTTGA--AAT-----TAAAA--AAAGTTA-------------AGAAA---------------CCTTTTTACCTCTCAA----GACGAGAAGACCCTAAAAG----------CTGTCC----------------------------------------------TATTAAGGTTGT----------------TTGGG---GAAA--------------------------------ATTTTTAAAGTGATC-------------TTAAAAGGTAA---------AAATAAAATAACACAGA----------------------------TAAT--AAG-CTACTTTAGGGATAACAGGCCAATA-CACCAAAA-AAGAACAAATAAGATGGTA--AGG-TTGGGACCTCGATGTT--GGAT------TAAAGCC-------------------------TCCCCTCCCT----------------------GCAGGAGGG------GAGG-----AGGAT----------AAACTGTTCGTTTTTT-AAATCTTTACT-TGA---------TCTGAGTTCAGATCGGCGTAAGCCAGATCGGATTTAACC--TGAGAGT-----AAATTTTTTTTGTC------AGTCAGT-ACGA-----------AAGGAAA-------------CCTGGCCATTTATGGTTGATGG--TTATAATTTA----AACC------------------------------------AT-TAGTGTACTCCCCCCCCCCAAAGGAATGAATAGGTCC--------------------------------------------------------------------------------------------------------------------
>Epitrimerus_sp.nov._SD25
-----------------------------------------------------------AAAAATAATTATGGAGATATAAAAATAAAAAGATGAATCAGAAATAGTT----------------------------------------------------------------------------------------AACCT---TTT-GT---------ATTAGGAAGCCT--------CAAATGAAAACAAA---------------------GGAAGTTCCCGAA--------------------TCTAATGAAACTA---------------------------------AAAAGTTTAAAAAATTCA-----TTGAAA--------------TAAAGTAAAAACTTTTT---------------AAGAGAA---A--TA---------------TT----CTTTACCATTAGG------------------------------TA--TAGC-TG------------------GAAATTTAAAGAT-----------------AATAGGGGAAA----G----------------------CCATAAACTTAGCTGTA--CTCACAAAAGTTGAAA-----------------------------------------------------CAAAGTAT----------T------ATA--ATAG---AAT-CGAAT----------------------CTATAAC------------------------------------------AAAAAACATTAAAATAA-----------GAGCCATTCAAAATTTAGATATGTTTGAGA----------------------------------------ATG-AA-GCTATGATTA----------------------------------------------AT----------TGAAAAAAGAAT-----TATATTAAATTAAGTTTAATTTGAATCCCGACTTATCTTTAAG-----------------AATTCGGC-----AATAAAAA---------TT------GG--------GACTGTTTAACAAAAAC-----------ATTGCT----TC---------------TTTTTCCA-GAAGTA-----A-----------TTTCTGCTAAT-----------T---G----------------------AAAGT----T-------------GAAAAGCCG-------TGTAAA---CGCTAAGGTAGCGTAATCAAAAGC-CCGTTAATTGAGGGCC---TGTATGAA-GG------AAATAAC---------------------CCAGAAATTCTATCTT---------------------AAGATAAAAAAAATTTA--AAT-----TAAGG--AAATAAA-------------AAAAA---------------AATTTCATTTATGCAA----GACGAGAAGACCCTAGAAG----------TTTAGC---------------------------------------------CTAGTGAGGTTTT----------------TTGGG---GAAA-------------------------------ATAATTAGAAAAATTT-------------TTAATTTACTA---------AACAGTAAAAACTAAA-----------------------------AAAT--AAA-CTACTTTAGGGAAAACAGAGCAATG-TAAATTAA-TAGGCCACATAAAAATTTA--AGA-TTGCGACCTCGATGTT--GGAT------------T-----------CCTTAC--------TCTTTAGCTC----------------------GCAGCAGAGCTGCTCGAAT--------------------AGACTGTTCGTCTTTT-ATATGAGGACT-TGA---------TCTGAGTTCAGATCGGCGAGAGCCAGATCGGATTTTATC--TGCATAC-----AAATTTTACTTG--------CGGGAGT-ACGA-----------AAGGACA------------------CCTTAAGTATTTCTACT--GAATTTACTA----AACT------------------------------------AT-AAAGGTATCCCTCCCCTCCCGCAAGTAAAGTGATTTAGTTAGAA-------------------------------------------------------------------------------------------------------------
>Epitrimerus_sabinae_S83
------------------------------------------------------------------------AGCTGACCAGATTTTCAAACCCGGTAAGAATATAAATTATAGAGAA------------------------------------------------------------------------------AACCT---CTT-GT---------ATTAGGAGTAAT--------TAACAAGCTTAAAA---------------------TCTCTCTCCCGAA--------AAGAA-------A---AGAAAATTA--------------------------CCCTAATAGAAAGATATGACAATTG-----AAGAAT--------------TAAGGTAC------------------------AGAGGAA---A--TA---------------TT---------CC----AC-----------ACTTAAATTTCTT------TT--TAGC-TG------------------GAAAAATAGAA-------------------CTAGAAGGAGA----T----------------------CTTTTACCTGGCTTTTA----TTTACTGAGGAG-----------------------------------------------TT------AATATGAA----------T------AAA--AAAG---TTT--TATA---------------A------CAATAAT------------------------------------TAAATTAGATAAATTGATAGCAA---------------GAATATTTTTATCCCACTT------------------------------------------TAATAATG-AT-TGCATGAGTA-----------------------------------AATTGTAGAAAAA----------AAAATTAAAATT-----TTAGTTGGATTAGAAA----TCAGATAGA-GGTGAAAA----------------------AACTCGTC-----CTTT---------AACTTT------GG--------AGCTGTTTATCAAAAAC-----------ATAGCC----TT---------------TGTTGTCA-AAGGTA-----T-----------TTTCTGCTCTC-----------T---G--------------------ACCTTGT----T-------------TAAAAGCCG-------TTTA-A---CGCTAAGGTAGCGTAATCAAAAGC-TTGTTAATTGTAAGCC---CGTATGAA-AG------AAAATTT---------------------CCAAGGTAAATATCTT------TACCTCTT---------------------GGAGAAAT-----TAAAA--AGAATTA-------------AAAAA--A-------------TTCTTGTGCTCGTAA----GACGAGAAGACCCTATAAG----------CTTTCT-------------------------------------------TGTTTAAAAAGTTAC----------------TTGGG---GAAA-------------------------GTAAATTAAATCTTTCTAA----------------TTAATTAAAAA------------TTTAATAACTACCG----------------------------AAAT--AAG-CTACTTTAGGGATAACAGAGCAATT-CTTGTAAA-GAGTACCTATTCTCACAAG--AGT-TTGCGACCTCGATGTT--GGAT------------T-----------CTTTGG--------TCTAAGGGCC----------------------GCAGAAGAC------TCTA-----AAGAT----------ATACTGTTCGTATTTT-CAAAAAAGACT-TGA---------TCTGAGTTCAGATCGGCGAGAGCCAGATCGGATTTTATC--TTCGAGA-----AAATAAAATAG---------AGTTAGT-ACGA-----------AAGGAAG-------------GCTAATATTTTTTGTTTTAGAC--CAAAAGACTA----AACT------------------------------------AT-TGTGTTATCCCCCCCTCCATGATTACTAAGGATTCTACTATTAT-------------------------------------------------------------------------------------------------------------
>Epitrimerus_sabinae_HEN25
------------------------------------------------------------------------AGCTGACCAGATTTTCAAACCCGGTAAGAATATAAATTATAGAGAA------------------------------------------------------------------------------AACCT---CTT-GT---------ATTAGGAGTAAT--------TAACAAGCTTAAAA---------------------TCTCTCTCCCGAA--------AAGAA-------A---AGAAAATTA--------------------------CCCTAATAAAAAGATATGACAATTG-----AAGAAT--------------TAAGGTAC------------------------AGAGGAA---A--TA---------------TT---------CC----AC-----------ACTTAAATTTCTT------TT--TAGC-TG------------------GAAAAATAGAA-------------------CTAGAAGGAGA----T----------------------CTTTTACCTGGCTTTTA--TTTACTGAGGAG-------------------------------------------------TT------AATATGAA----------T------AAA--AAAG---TTT-TATAA----------------------CAATAAT------------------------------------TAAATTAGATAAATTGATAGCAA-------------------GAATATTTTTATCCCACTT--------------------------------------TAATAATG-AT-TGCATGAGTA------------------------------------AATTGTAGAAAA----------AAAATTAAAATT-----TTAGTTGTATTAGAAA----TCAGATAGAGGTGAAAA-----------------------AACTCGTC-----CTTTAA---------CTTT------GG--------AGCTGTTTATCAAAAAC-----------ATAGCC----TT---------------TGTTGTCA-AAGGTA-----T-----------TTTCTGCTCTC-----------T---G------------------------ACCTTGTT-------------TAAAAGCCG-------TTTA-A---CGCTAAGGTAGCGTAATCAAAAGC-TTGTTAATTGTAAGCC---CGTATGAA-AG------AAAATTT---------------------CCAAGGTAAATATCTT---------------------------TACCTCTTGGAGAAAT-----TAAAA--AGAATTA-------------AAAAA---------------ATTCTTGTGCTCGTAA----GACGAGAAGACCCTATAAG----------CTTTCT-------------------------------------------TGTTTAAAAAGTTAC----------------TTGGG---GAAA----------------------------------GTAAATTAAATCTTTCTAA-------TTAATTAAAAA------------TTTAATAACTACCG----------------------------AAAT--AAG-CTACTTTAGGGATAACAGAGCAATT-CTTGTAAA-GAGTACCTATTCTCACAAG--AGT-TTGCGACCTCGATGTT--GGAT------------T-----------CTTTAG--------TCTAAGGGCC----------------------GCAGAAGAC------TCTA-----AAGAT----------ATACTGTTCGTATTTT-CAAAAAAGACT-TGA---------TCTGAGTTCAGATCGGCGAGAGCCAGATCGGATTTTATC--TTCGAGA-----AAATAAAATAG---------AGTTAGT-ACGA-----------AAGGAAG-------------GCTAATATTTTTTGTTTTAGAC--CAAAAGACTA----AACT------------------------------------AT-TGTGTTATCCCCCCCTCCATGATTACTAAGGATTCTACTATTATA------------------------------------------------------------------------------------------------------------
>Epitrimerus_sabinae_GZ121
-----------------------------------------------------------------------------GGCATATATAAAGAAACAATAGTCAA---------------------------------------------------------------------------------------------CTCCT---TTG-GT---------ATTAGGCACTAG-------CTAAGTAAAAATAAA---------------------GTTTTTTCTCGAA-------TAATAA-------A------AAATTA--------------------------------------GATTTTTAAATAA-----AACAAA--------------GTCAAACAAAAATCAATTAAATTT--------AACGGCT---A--TA---------------TG-----------CTTTAC-------------------TTTGT------TATATAGC-TA------------------GAATTTTATTTAATT---------------TAGAAAGTAAAGCTGA----------------------CTTTAATCGAATCAAAACTTTTGTCAATA-----------------------------------------------------------AAAAAAAT----------T------AAA--AGAG--------TTCA----------------------CCCTAAT----------------------------------------------AAATTTGATAAAA---------------AATAAAGATCGTTAAAATTATTTCAAATAAAAAT---------------------------TAATAATG-CT-TGTATGAGTA---------------------------------------AAACAAAAC----------ACCTAAACTATT------ACTTTGAGTTTGGAA----CTATTAAACATCTTTTCTAAAGA-----------------AATTTCGC---------AAAA-------------------TGTAAAGGGCCTGTTTAACAAAAAC-----------ATAGCT----TT----------------TTGATTAAAAAGTC-----T-----------AACCTGCTCAC-----------T---G---------------------AAAACT----T-------------TAAAGGCCG-------TTAA-A---CGCTAAGGTAGCGTAATAAATAGC-CTATTAATTGTAAGCC---TGTATGAA-AG------GGTAAAC---------------------CTTTTATTTCTTTCTT-----------------------TAAAAAATTTTTTGA--AAC-----TAAAA--ATTATTA-------------AAAAA--------------ATTAATTTAAGTAGCTA----GACGAGAAGACCCTGGAAG----------TTTTTT-------------------------------------------ATGCCTACTAATTTC----------------TTGGG---GAAA-------------------------------------GACACTATTTAATATC-------GTAGTATTGAA---------AAATTTAATAACTCAA-----------------------------AAAT--AAA-CTCCTCCAGGGATAACAGGGTAATT-TAAGTATA-AAGTTCATATTGATACTTA--AGT-TTGCCACCTCGATGTT--GGAT--------------------------------------TCTTTTTACTTAAATATC--------------GCAAAAGAT------TTTA-----AAGAA----------AGACTGTTCGTTTTTT-AAAAGAAGACT-TGA---------TCTGAGTTCAGATCGGCGCAAGCCAGATCGGTTTTTATC--TGCTATT-----ATATAAAGAAAA--------AGTTAGT-ACGA-----------AAGGACC-------------ACTTTCTTCTTTTCTAATATAA--TAAATTATTA----AAGC--------ATTAGTTTAAATTAGTTTTTGCTAAGATATTAGAAATAATTCTTCCTTTAAATTAG--------------------------------------------------------------------------------------------------------------------------------
>Epitrimerus_pyri_AH40
---------------------------------------------------------------------GGTTTTCATCAAAATTTAAATAAATA-----------------------------------------------------------------------------------------------------AACCT---TTG-GT---------ATTAGGAAAACT--------CGAAACGAATTAAA--------------------AGTTTCCTCCCGAA-------TAGAAT-------T------AAACTA-------------------------TTCTTTTTTTAAAGATATTAAAATAT-----GTACAA--------------AAGAGA----------------AT--------AAGAGCT---A--CA---------------TG---------CC-TT-AC-----------------AATTTTA------TA--TAGC-TG------------------GA-AAGTTATATT----AGT----------GTTATAGGTGA----C----------------------CTATTTCCTAACCCACA----ACTTGCTTCAAAAG---------------------------------------------TC------ACTAAGCA----------T------AAG--AAAA---ATT--TATA---------------T------TAATAAC------------------------------------------TATTAGTATCTAAGCAA---------------ATTTGAGCATTATTAATTTTAAAGAGAAAAGT-------------A---------------GG---ATG-AG-CTTATAATTA-----------------------------------AGTAAAATTACAT----------ACCCCGAAGATC-----AAATTAAATTGTGTTA----AAAGAAATG-AAAAAAATTATTG-----------------AACTCGA------C---CAAA-----CTACAG------AG--------GACTGTTTAACAAAAAC-----------ATTTCT---CCT-----------------GTGAAA-GGAGTA-----T-----------ATTCTGCCCAA-----------T---G---------------------TTATCA----T-------------TAATGGCCG-------TTTA-AT--CGCTAAGGTAGCGTAATCAAAAGT-TTGTTAATTGCTAACC---TGTATGAA-AG------AAAAAAC---------------------CTTTAAAGTTTATGAT------AAGTCTTT------------------CACTAA--AAT-----TAAGG--AAATAAA-------------AAAAA---------AAATTTTTTTTGA-----GAAA----GACGAGAAGACCCTAAAAC----------TTCTAC---------------------------------------------TACATATAGTTAT----------------TTGGG---GAAA------------------------------ATTAATCAACCGTAGAT-------------ATGGATAGGAA---------AATTAAATAAACCATGAA---------------------------AAAT--AAA-GTACTTTAGGGATAACAGAGTAATG-ATCTACAA-AAGACCACATAGAATAGAA--AGA-TTACGACCTCGATGTT--GGAT------------T-----------CTTGGA--------CTTTAAGTTCC---------------------GCAGCAGGA----TGTAAG------------------TAGGACTGTTCGTCCTT---AAGCAAGACT-TGA---------TCTGAGTTCAGATCGGCGAGAGCCAGATCGGATTTTACCTTCTCTCTT-----AAGGGATAGAGG--------GGCTAGT-ACGA-----------AAGGACC----------TCCCCCATTCAATGATGTTGAGCAG--ACATTTATTA----AACC------------------------------------AC-TGTATAACCCCCCCCCCCTCTCTCTCTTCTTCTTCCTTTGGTATAGG----------------------------------------------------------------------------------------------------------
>Epitrimerus_cf._spirae_KK1
--------------------------------------------------------------------------AAAAATTTATTTTTAAACAAAATCAA------------AAGAAA------------------------------------------------------------------------------AACCT---TTA-GT---------ATTAGGCACTAC--------AAAATGTTCTAAAA-----GATTGAAC---------------CCCGAA----TAAAAAGAA-------A---CAAAATTTA------------------------ACAATAAAGAAATAGAAATAAAAAAAG-----TTAAAT------------------------------------TT--------AGAGGGA---A--TA---------------TC---------CC-CC-AC-----------------CTTTTTA------TA--TAGC-TG------------------GAATATTGAAAGA----AAAAT--------TCGAAGAGCGA----A-------------------------TTTAAAGAAAGCAA----AACAAAATCAGACT---------------------------------------------GA------AAAATAAA----------T------TAA--AGAA---GGT--AATA---------------C------TAATAAA--------------------------------------------ATAATATAACATTAT---------------AAGAACTTTCCTATTAATAATTTTT--------------------A---------------TAAGTATAATA-AATTTTAGTT----------------------------TTATTACATCCATTAGAGAA----------AAAAGAAAAATT----------TAAAAGAAAAG----AAATTTGAA-TCTTGTTTAAATA-----------------AACTTTTC-----CTTAATTA---------TT------AG--------AACTGTTTAACAAAAAC-----------ATTGCT----CT---------------ATATATTT-AGAGTA-----A-----------TTTCTGCTAAC-----------T---G-------------------------------TTTAA---------AAAGAGCCG------TTTAT-A---CGCTAAGGTAGCGTAATCAAAAGT-CTATTAATTGTAGACC---AGTATGAA-AG------AAGGTAT---------------------CTAA------------------TAATATTATCTTTAAACAAAATTGGAAATAAA-AGAT-----TAAGA--AAAG----------------AAAAA----------------TCTTTT---TAATAA----GACGAGAAGACCCTTAAAA----------CTTTCC--------------------------------------------TTGGTCTAGGTTTA----------------TTGGG---GAAA-------------------------------TAAGTTCAAATATCTTA------------TATCTTTAAAA---------AGATACAACAATAATAA----------------------------TAAT--AAG-TTACTTAAGGGATAACAGAGCAATT-TGAATCAG-GAGAACTTATCTATTTTCA--AGA-TTGCGACCTCGATGTT--GGAT------------T-------------------------CCTTCAAGCT---------------AGCCCCCGCAAGCGGG---GGCTAGC-----A------------TAAGACTGTTCGTCTTTT--TATAAGGACT-TGA---------TCTGAGTTCAGATCGGTGTAAGCCAGATCGGATTTTATC--TATTAAT-----TTTTAAATTATG--------GATTAGT-ACGA-----------AAGGATC------------ATTCATTTTTAGTATTCTCGTAA--AAATTAATTA----AACC------------------------------------AT-TATAGTATCCCCCCCCTCTATATAAAGTTTTAGCTTTTTTTATTT------------------------------------------------------------------------------------------------------------
>Epitrimerus_c.f._sabinae_Z300
-----------------------------------------------------------------------------GTCATATATAAAGAAACAATAGTCAA---------------------------------------------------------------------------------------------CTCCT---TTA-GT---------ATTAGGCACTAG-------CTAGATAAAAGTAAA---------------------GTTTTTTCTCGAA-------TAATAA-------A------AAATTA-------------------------------------AATTTTTAAATATA-----ACAAAG---------------TCAAACAAGAATCAATTAAATTT--------AACGGCT---A--TA---------------TG-----------CTTTAC-----------------TTTATTA------TA--TAGC-TA------------------GAATTTTATTTAATT---------------TAGAAAGTAAAGCTGA----------------------CTTTAATCGAATCAAAACTTTTGTCAATA-----------------------------------------------------------AAAAAAAT----------T------AAA--AGAG--------TTCA----------------------CCCTAAT----------------------------------------------AAATTTGATAAAA---------------AATAAAGATCGTTAAAATTATTTCAAATAAAAAT---------------------------TAATAATG-CT-TGTATGAGTA---------------------------------------AAACAAAAC----------ACCTAAACTATT------ATTTTGAGTTTGGAA----CTATTAACCATCTTTTCTAAAGA-----------------AATTTCGC---------AAAA-------------------TGTAAAGGGCCTGTTTAACAAAAAC-----------ATAGCT----TT----------------TTGATTAAAAAGTC-----T-----------AACCTGCTCAC-----------T---G---------------------AAAACT----T-------------TAAGGGCCG-------TTAA-A---CGCTAAGGTAGCGTAATAAATAGC-CTATTAATTGTAAGCC---TGTATGAA-AG------GATAAAC---------------------CTTTTATTTCTTTCTT-----------------------TAAAAAATTTTTTGA--AAC-----TAAAA--ATTATTA-------------AAAAA--------------ATTAATTTAAGTAGCTA----GACGAGAAGACCCTGGAAG----------TTTTTT-------------------------------------------ATGCCTACTAATTTC----------------TTGGG---GAAA-------------------------------GACACTATTATATATC-------------GTAGTATTGAA---------AAATTTAATAACTCAA-----------------------------AAAT--AAA-CTCCTCCAGGGATAACAGGGTAATT-TAAGTATA-AAGTTCATATTGATACTTA--AGT-TTGCCACCTCGATGTT--GGAT--------------------------------------TCTTTTTACTTAAATATC--------------GCAAAAGAT------TTTA-----AAGAA----------AGACTGTTCGTTTTTT-AAAAGAAGACT-TGA---------TCTGAGTTCAGATCGGCGCAAGCCAGATCGGTTTTTATC--TGCTATC-----ATATAAAGAAAA--------AGTTAGT-ACGA-----------AAGGACC-------------ACTTTCTTCTTTTCTAATATAA--TAAATTATTA----AAGC------------------------------------AT-TAGGATATACCCCCCCCTGATACTGAGATTTTATTTAACATTGACTTAAATTAG---------------------------------------------------------------------------------------------------
>Epilohmannia_sp2.
-----------------------------------------------------------------------------TTTTCATTTATTTTTTTATTTGTGTTGT-------------------------------------------------------------------------------------------TATTT---TTT-GT---------TTTTGGTTTTTATTGTTTTTTGAATTTTGTTTAATTCTTTTAATATTTTTTGTTTTGGTTTTCTCGAT-----------------------------GCTA-----TTTTGATGTTCTTTTTTTTTTTTTTCGTTGTATTCTTTGAAAATTT-----TTGGAA----------------------------------------------GGTGGTGTTAG--GC---------------TT---------TCGTTTGT-------------------TTTTT----------TATC-TG--------------GTTTGATGGTTTGTTTA-----------------GGGTTGGTTAT---------------------------CTGCTCTGTTTTTTTTACTTTTGTTTGTGTTTTATTTTTTT-----------------------------------------------ATTTGTGT----------T------TTA---------TTTTTTATG----------------------TGATAGT------------------------CTTTTTGTTGTTTTAATTTTTGTTGTTTTGATTAG---------------GTTTAGGGTTTTTTC---------------------------------------------------ATT-TA-TTGATTAGTA----------------------------------------------------------GAGTTTTTTCTTGATTTTTTTTTTGTTTTATGTTCTGGTTTCGATTCTTTTTTT-----------------------GATTTTTT------------------TGGTTT----------------TTTTTTTTATCAAATGT-----------TTTTCT----CT------------------CAGTG-AGAGTA----GA-----------CCCCCGCCCGG-----------T---G-----------------------CTTTTCGGT-------------CAACGGCCGTGAA---TTTT-----CGTTAAGGTAGCGTGGTAATTAGT-CTATTGATTGTTGACA---GGTATGAATGG------GGTTGAT-------------------GGTTTAGATTTTCTTTGTTTTTTTTGTTTGTT--------------------TTTA--ATTTTTTGTGGAGGTGAA-----------------AAAAA----------------CTTCTTTTGTAGGGG----GACGAGAAGACCCTTTAAT----------TTTTAT-----------------------------------------------TTTTTGTTTGG----------------TTGGG---GCAA-----------------------TTTTTTTGTTTGTTATTTTTTTTTTGGTTTTTTTGTCTTTTTTTTTGG------------------------------------------------------TTGT--GAAAATACTTTAGGGATAACAGCGTTATT-TTTTAATT-GAGTTCTTATTGATTAATT--TGT-TTGCGACCTCGATGTT--GGAT------TAAAATT-------------------------GTTTCCTTGG----------------------GGGGGAGAT---TTTCTGA-----AGGAG----------AGACTGTTCGTCTTTT-ATAATTTTACT-TGA---------TCTGAGTTCAAATCGGCGTGAGCCAGATTGGTTTTTATC--TTCTTCT-----TTTTGTTTTTGG--------TGCTAGT-ACGA-----------AAGGACC---------------------TCGCCATTTGGATT--TTTCTTATTA--------------------------------------------------------------------------------------------------------------------------------------------------------------------------------------------------------
>E1
----------------------------------------------------------------------------------------------------------------------------------------------------------------------------------------------------AGTCC---TTTAGT---------ATTAGGAGATTT--------TTAAATAAGAAAAA---------------------AGAAGTTCTCTAA-------AATTTA-------A------AAACTA----------------------ATTTTTGTGGTATCAAAATGTAAAAATTA-----AAATAA----------------ACATAAA-------------TT--------AAAGGAA---A--TA---------------TT---------CC-TTACT------------------------------TAAATATA-TA--------------TATAGATTTTTAATTAT-----------------AGAAAGGGAGA----G----------------------CTTTTCGTTTTTCTAAA----AATATAAATGTAA----------------------------------------------AT------ATTAAAAT----------T------AAA--AGAG---ATT--TATA---------------T------TAGTAAT------------------------------------------TTTTTTTTTTAATTACA---------------TCAATAGGATTTTTAATTATTTAAATTTAAACTAGT---------A---------------TA---ATG-AA-ATTATTAGTA---------------------------------------AAATTAAAT----------ATTAAGAATAGT----------TAAAATAAAAA----AAAGAAAAT-ACTTTAAAAATTA-----------------AATTCAG------C---TAAA-----TCACTT------AG--------GAATGTTTAACAAAAAC-----------ATTTTC----TT---------------TTTTATAA-GAGATA-----A-----------GCCCTGCCAAT-----------T---G----------------------AAAGATTTAT-------------AAAAGGCCG-------TTTG-T---CGCGAAGGTAGCGTAATCAAAAGC-TTATTAATTGTAAGTC---AGTATGAA-GG------GGGTGTC----------------------CTAAGTGAGCTATTA------TTTTTAAA-----------------ACAATGA--ATT-----TAAAC--AAAATTT-------------AAAAA--AT------------TTTTGGAGGCTATTA----GACGAGAAGACCCTAAAAG----------CTTTCC----------------------------------------------AATTATGGTTTT----------------TTGGG---GAAA-------------------------------AAAATTAATATATTCATAAAGA-------ATTTATTAAAA---------TAAAGAAATAAGTT-------------------------------AAAT--AAG-CTACTTTAGGGATAACAGAGCAATT-TCTTTAAA-AAGTTCTTATATGAAAAGA--AAA-TTGCGACCTCGATGTT--GGAT------------T-----------TTGATA--------TTCTTGTGCC----------------------GCAGAAGGT------------GCAAAGAA--------TTAGACTGTTCGTTTTTT-AAACTCACACT-TGA---------TCTGAGTTCAGATCGGCGGGAGCCAGATCGGATTTTATC--TATAGCT-----ATAGCACAGGGT--------AAACAGT-ACGA-----------AAGGACA-------------ATTATCTATTTATATTAAGTTC--TCTTAAATTA----AACC------------------------------------ATTAGGAATACTCCCCCCCCCTCCCGTGATAAAAGTTTAAACAATAAAAGTACTTATCTATTCCGCCCTAGGGCGGA-------------------------------------------------------------------------------
>Diptilomiopinae_sp._GZ126
---------------------------------------------------------------ATAATTGAAAATAATTTTAATTTTAGAATTAAATTTAAAAATAA-----------------------------------------------------------------------------------------AACCT---TTT-GT---------ATTAGGAATTTTCGATTAAGAATATTAAATAAAA----------------------------CCCTAAAATTTTTAAACTA-------A------GAATTA---------------------------------------ATATTAAAAAAT-----TAAAAT-----------------AAAAAA------TTAAATCTT--------AAAGGAA---A--TA---------------TT---------CCTTACAAAAATT-------------------------TAATTA---TG------------------GAAAAATATAAATAAA--------------ATTTTAGGAGA----G----------------------CTATAATCCAAACTCAA--CAAAATTGAAAAATTA-----------------------------------------------------TAAAAAAT----------T------ACA--ATAA---ATT-ATAC-----------------------TATTAAT--------------------------ACGTTGTATAAATAATAAAAAGGTTTAAAATTA--------------------------TTTAATTAATATAGGAA---------------------------------TA---ATA-AA-AATATTAGTA--------------------------------------AATTCAAAAT----------TATTTAAAAATT---------TTATATTATAAA----AAAGAAAAA-TCAAAAAAAATTT-----------------AACTCGGC-----T---AAAA------TTTTT------GA--------AACTGTTTAACAAAAAC-----------ATAGCT----TT---------------ATTAATTT-AAAGTA-----A-----------TTTCTGTTAAT-----------T---A--------------------TTTATAA------------------AAAAAACCG-------TTAT-A---CGCTAAGGTAGCGTAATCAAAAGT-TTATTAATTGTAAACC---CGTATGAA-AG------AAAAAAT---------------------TCAAAAATCCTTTAAT------TTTTTTTT------------------AATTTA--AAT-----TAAAAGAATAAAAA-------------AAAAA-----------------TTCTTAATTAGCAA----GACGAGAAGACCCTAGAAG----------CTTGCC------------------------------------------TTATGCAACAGGTTAT----------------TTGGG---GAAA---------------------ATTAAAAAAGCAAATT-----------------------CAATTTTAATA---------AATTTTAATAACTTAA-----------------------------AAAT--AAG-CTACTTTAGGGATAACAGAGCAATA-AAAATTAA-CAGACCAAATGTAAATTAA--AGA-TTGCGACCTCGATGTT--GGAT------------T-----------CTCAAA--------TCTTTTAATT----------------------GTAGAAAAT------TAAG-----AAGAT----------AGACTGTTCGTTTTTT-AATATGAGACT-TGA---------TCTGAGTTCAGATCGGCGTAAGCCAGATCGGATTTTATC--TGCTAAT-----AAAATTTATATTTTTTAATATTTAAAT-ATTA-----------AAAAAAA------------------TTTTTTTTTTATATATA--TATATTATTA----TATT------------------------------------ATATAATCTTTTCTTTATCTTTATAAATATTTAGATAT----------------------------------------------------------------------------------------------------------------------
>Diptacus_sp._CA46
---------------------------------------------------------------------------------------------------------------------------------------------------------------------------------------------------------------------------------------------------------------------------------------------AA--------------------A------AAATTA---------------------------------------------AAATTA-----TGAAAA-----------------------------ATAATTTTT--------AAAGAAA---A--TA---------------TT---------TT-TT-AC-----------------CTACTTT------TA--TATA-TG------------------GAATATTAAA--------------------AAAAAAACCAATAAAA----------------------TTGGATCATTAACTTAA----ATAAAAATTATTTA---------------------------------------------GT------AGAAAAAA----------T------TAA--AAAT---ATT--TAAA---------------T------AAGTAAT--------------------------------ATTAAATTTAAGTAAAATTTAAAAGTT---------------AAATAAAATTTTAAACATAAAAA--------------------------------------TAACAATG-AA-AATATGAGTA--------------------------------AAATAAAATCAAAAAT----------AACCATTAAATT-------TATTAAAGTAAAAAACAAAAGAAAAAT-------------------------------AATTCGAC---------AAAA-----ATTTTT------AG--------AAATGTTTAACAAAAAC-----------ATTGCT----TC---------------TTCAAAAA-GAAGTA-----A-----------ATTCTGCTAAT-----------T---G--------------------------TTTCAT-------------AAAAAGCCG-------TCTA-A---CGCTAAGGTAGCGTAATCAAAAGT-TTATTAATTGTAAACC---AGTATGAA-AG------AAATAAT---------------------CTAAAAATATTTTTTT------TTAATTTA-----------------AATTTAA--AAT-----TAAGA--GAATAAA-------------AAAAA---------------AGTTCTAGATTAGCAA----GACGAGAAGACCCTGTAAG----------CTTTTT-----------------------------------------AAATTAAAAATATTTAT----------------TTGGG---GTAA----------------------------ATAAAAATTTATAATTATT-------------TTATTTAAAAA------------TATAAAAACTAAA-----------------------------AAAT--AAG-CTACTTCAGGGATAACAGAACAATT-ATTAATTA-TAGATCTTATAAAATTTTA-TAGA-TTGTGACCTCGATGTT--GGAT------------T-----------CTCTAA--------TCTGATAGTT----------------------GCAGCAAGC------TAAC-----AAGAA---------TAGACTGTTCGTTTTTT-AAAATGAGACT-TGA---------TCTGAGTTCAGATCGGCGTAAGCCAGATCGGATTTTATC--TGCTAAT-----AAAATTTAATTT--------TAATAGT-ACGA-----------AAGGACC-------------TTAGAAATTTAATGATTAACTA--TAATATACTA----AACC--------------------------------------ATTATGTATTCCTCCCTATGTTTCCTTTATATATTTTACTATTTAGATAAAGTTTATTGATTAGGTTATATTTAACCTTTATATATTGATAAATATTTTACTATTTAGATAAAGTTTATTGATTAGGTTATATTTAACCTTTATATATTGATAA
>Diptacus_brevichaetus_Z365
----------------------------------------------------------------------------------------------------------------------------------------------------------------------------------------------------------------------------TTAGGAAGAAA--------CAAAAAAAATAATA-----AGATAA-----------------CCCCAA-------AAGATA-------A------AAACTA----------------------ATAAGGTATAAAAAGAAAAGTAAAAATAA-----TAAAAT------------------------------ATCTAATT--------AAAAGAA---A--TA---------------TT---------CT-TT-AC-----------------TTATCTA------TA--TATG-TG------------------GTTAAATAAAAAT----AAAAG----------TTTAGTAGA----G----------------------CTAATAATTAAGTTTAA----ATATAAATAATTA----------------------------------------------AT------AGAAAGAA----------T------TAA--AAGA---AGT--AAAA---------------T------TTGTAAT----------------------------------------AAAAAAAATAGTAATAAAA---------------ACTGAAAAATAATTCAATAAAAAAAAA------------------A---------------TA---ATGTAT-TCTATTAGTA-------------------------------------AAATTAATTGA----------AAGTAAAAATTT----------AAATTAATTAA----AGAAAGACC-ACTATAATTAAAA-----------------AACTCAA------C---AAAA-----GAATTT------AG--------AAATGTTTAACAAAAAC-----------ATTGTT----TC---------------ATAATAAT-GAAATA-----A-----------ATTCTGTTAAT-----------T---G-------------------TTTTCGAA----T-------------AAAAAACCG-------TTTA-A---CGCTAAGGTAGCGTAATCAAAAGT-TTATTAATTGTAAACC---AGAATGAA-AG------AATAAAT----------------------CTAAATTTTTCTTCT------TAGTTATA-----------------AATTTGA--ATT-----TAAAG--TAACATA-------------AAAAT--A-------------ATTACAATTCTGTAA----GACGAGAAGACCCTAAAAG----------CTAATT-------------------------------------TGAATAAAATAAAACAATTAT----------------TTGGG---GAAA----------------------ATTTATAAAATATATTATATTTATT----------------------AA---------TCATTAACAAACATA------------------------------AAAA--AAG-CTACTTTAGGGATAACAGAACTATT-AATAAAAA-AAGAACTTATTTATTTATT--AGA-TTGTGACCTCGATGTT--GGAT------TCTCTGT-------------------------TCTAACTCTC----------------------GCAAAAGAG------TGTA-----AAGA---------TTAGACTGTTCGTTTTTT-TAAAAGAGACT-TGA---------TCTGAGTTCAGATCGGCGTAAGCCAGATCGGATTTTATC--TACAGAT-----AAATTTATTTTT--------AAATAGT-ACGA-----------AAGGACC-------------CTTATAAATTAATTATTTATAA--ATTTAAACTA----AACC------------------------------------AT-TAAAGCACTTAAAGCAATCCAAAATGTAAATAAGGTAGTAAAATTAAAAATTAAAAGAATTCTAAAGTAATAAAGAAGATAAATTACTAA---------------------------------------------------------------
>Dipentamerus_litseaec_GD140
---------------------------------------------------------------------------ATATAAAATTTGAATTATAGAAAGAAATAATAATTAAAAAGGC------------------------------------------------------------------------------AACCT---TTG-GT---------ATTAGGATTGTT--------CCAAAAAAATCAAA---------------------GAACCTACCCGAA-------ACTTTA-------A------AAACTA---------------------------------ACAAAAGAAATAAAAGTA-----TAGAAA--------------TACAAAAAT-------CTTCTGTT--------AATGATA-ATA--TG---------------TC---------CTACTTAG------------------------------GGAATGGC-TG------------------GAGAAATAAAA-------------------GAAGAGGGAAAACC------------------------TTTTATGACATTCTCAA--AAAGTTAATTCCA------------------------------------------------TC------AAAAAAAA----------T------AAA--AAGG---AGT--CAAA---------------T------CTATAAT----------------------------------------------AATATTAAATGAA---------------TAAGAAAGAATTATAAATATTTCAATAAAGCAAA---------------------------CAATAATG-AA-CAAATTAGTA-----------------------------------GAAAATAAGTATT----------TAAAGTCATATT----------AAAATTAAAAA----TTTTTTATT-CCTAATATAAAAG-----------------AACTTTGC---------AAAA-----TTGCCT------AG--------GAATGTTTAACAAAAAC-----------ATTGCT----CT---------------CAGCAATG-AGAGTA-----A-----------CTTCTGCCAAT-----------T---G---------------------CCAAGA------------------AAAAGGCCG-------TCTT-A---CGCTAAGGTAGCGTAATCAAAAGC-TCATTAATTGTGAGCC---AGCATGAA-AG-------AAACCC---------------------CCTATGCATTCTTTCT------TTTTATTA-----------------AAAAAGA--AAT-----TAAAG--AAAATTA-------------AAAAA--------------TCATTTCCAACCTATTA----GACGAGAAGACCCTAAAAA----------CTGTTT-------------------------------------------ATCAATTTTAATTTT----------------TTGGG---GAAA-----------------------------------ATAGTAATCATTTATCTA-------TTTTTTTAAGA-----------CAATAAAAACCACAA----------------------------GAAT--AAG-TTACTTTAGGGATAACAGAACAATT-TTTAAAGA-GAGATCTTATCTAATTAAA--AGA-TTGTGACCTCGATGTT--GGAT------------T-----------CTTGGG--------GCTCAAAGTT----------------------GCAGCAAGC------TTTG-----AAGAA---------TAGACTGTTCGTTTTTT-AAACCAAGACT-TGA---------TCTGAGTTCAGATCGGCGAAAGCCAGATCGGATTTTCTC--TATAGGA-----AAAATTTAGAAG--------AAACAGT-ACGA-----------AAGGACC-------------ATTCTTTATTTACATTTATTGA--GTTATAACTA----AACC------------------------------------ATATGGATGTTCCCCCCTCCCA--------------------------------------------------------------------------------------------------------------------------------------
>Dermatophagoides_farinae
---------------------------TTTTTTGTTTTTAGGGTTTATGCTATATCTTGGTGTGTTTTTTTGTGGATCTTGTTTTCCTGTATGGGTTTGTTAATATTTCTAGAT----------------------------------------------------------------------------------TACCT---TTT-GT---------ATAAGGGTTAAT--------AGAGTGAGGTATTT---------------------TTATTTTTTAGAA-------CATAGAAGATCTTA---TGGGAATTT-------------------------------------TTATTTTTATATTA-----TGGTAA-----------------------------ATTTTTTTA--------AGGAGTA---A--TA---------------CG---------CTTTC--------------------GTTTCTT------TAGTTAAC-TA----------------AGTATGAATGAGAAA-----------------ATGAGGGGTAACCCCT----------------------TTCTTTTAAAATTTTTA--TTTTTGGAGCTATCCT-----------------------------------------------------TTAATAGT----------------------AAGG---GTT--TGTG----------------------TAATAAC-----------------------------------------TTTTGTGTTTTTGTTTAG---------------TTTGTTTAGTTTTTATAGATTTTAATAA--------------------------------------ATT-AT-TAGATTAGTA-------------------------------------------GAAAA----------GAGGTTTATGGTGTATGGGTTTATTTTTATTAATGTTTTTAATGTT-------------------------------AATTTTAT-----CTTACTAA---------TTAACCCTAA--------GACTGGTTATTAAAACC-----------ATAGCT---------------------ATAATTTTTATAGTT-----T-----------TTTCTGCTCTA-----------TGGGG----------------------AGACC----T-------------GAATGGCTGTGA----TTTTCA---CACTAAGGTAGCGAGGTCATTAGT-TATTTAATTAGTAACT---TGTATGAA-TG------AAATTTC---------------------TTAGGTAAAATTATTT----------------------------TTTATTTTTA--ATT-----TATAT--TATTGTT-------------GAAAA-------------TAACAATTTATCTTTTAA----GACTAAAAGACCCTGGGAT----------TTTTAT-------------------------------------------AAATTCAATATTTATTTAG------------TTGGG---GCAA-----------TGGAATTATTTAAATAAAAATAAATTTTTAT------------------TTTGTTGAACT---------TTTAATAGAGACAGAT-----------------------------AGAT--AAA-ATACCCCAGGGATAACAGCTTAATC-ACTTTTGT-TAGTTCTTATATATAAGGT--GGT-TTGAGACCTCGATGTT--GGAT------TAAAAGC-------------------------ACCCCTAGGT----------------------GAAGAAGCTTGGTTAGGCG--------------------GGACTGTTCGTCCCTT-AAAATTTTACA-TGA---------TCTGAGTTAAAGTCGGCGTGAGCCAGACTGGATTTTATC--T-----------AAAAGGTGGTTTTACTTATAGTTTAGT-ACGA-----------AAGGACC------------------------------------------AGCTA--TGAGTC------------------------------------ATTGCTGATAATAATTTTT-----------------------------------------------------------------------------------------------------------------------------------------
>Dermacentor_silvarum
------------TTTAAAAAAAAAGTAATTCAATTAGCATTTATTTATTGAAATTAATTAAATTGTTGATTTTTTTCTTCGAACTGAAAAGGATAATTTATTAAAAATTAAAAAGTAAATTAAATG----------------------------------------------------------------------TACCT---TTT-GC---------ATAAGGGATTTT--------CTAAAAAAAATAAA-----AATTTAAA------------TTTCTAGAAATAAGTTGATCTA-------A------AATTTA------TATTAATTTTATATTTCATTATAAAATAAAAATAGTTTTTAGATG-----TGAAAT------GCTTGTCAAAACTTAAAATATCTAGTTTATAT--------AAAAAAA-TTA--TA---------------TA---------TTGTT-----------CTATAATAAATGCTTT----------TATT-TA------------------TAAAATTA----------------------TAGAAGATTAA---------------------------TCTTGGGATAAGCTAAG--ATTTAATTTTTTAAAAT--------------------------------------------TA------AAAATTTT----------T------AAA--AGGAAGGAGT--AAAA-------TTATTCTATATATTGTTATAAT---------------------------------------TAATTTATTTTTTAAATAAA---------------AAATGATTTTTTTTTATTGGTTTAAGATAATTTTTACTTAAAA------------------TAAAAATG-AA-AGTATTAGTA------------------------TAAGAACATATAAATAAAATAAAT----------TAAAATAAAATT---ATATACTTTATTTAAATA----AATTTAAAG-------------------------------AATTCAA------CAAATAAT-----TTTTCT----------------GACTGTTTAATAAAAAC----------AACTTATTTAGTT-------------AATATTATTA-AATGTA-----A-----------ATCCTGCTCAA-----------T---G-------------------AAAATCTT----T-------------AAATTGCTGTAGTAT-TTTG-ACTATACAAAGGTATTGTAATAAG-----GTTTTAATTGAATGCTAAAAGAATGGA-----------ATTAC---------------------AGGGAAAAGTTTTTTT-------------------------------AAATTTAATAAT-----TGAAG--TTATTTTAATTTGTGA----AGAAA--------------CAATTATATAAATTAAA----GACAAGAAGACCCTAAGAATTTAAGAATTTTTATT------------------------AATATATTATATATATATATATAAATAAAATTCTTAG-------------TTGGG---GCAA---------------------------CTAAAAAATATATTAAACTT-------------TTTTTTTAAAAAAAAGACCCATTATTAATGATAATAT----------------------------GAAA--AAA-ATACTCTAGGGATAACAGCGTAATA-ATTTTTGA-TAGATCTTATAGACAAAAT--AGT-TTGCGACCTCGATGTT--GGAT------------T-----------AGGATA--------CTTTTTTAAT----------------------GAAGATGTT------AAAA-----AAAGA----------AGTTTGTTCAACTTTT-AAATTCCTACA-TGA---------TCTGAGTTTAGACCGATGAGAATCAGGTTGGTTTCTATC--TTAATTT-----AAATTTAATTTT--------AGCTAGT-ACGA-----------AAGGAAT------TCTAAAAATTAATTTTTTTAATATAATTT--AATTTTATTT--GCATCA------------------------------------TTTTTTGGAATT------------------------------------------------------------------------------------------------------------------------------------------------
>Demodex_folliculorum
------------------------------------TGTCTCTAGCAAAATAAAGGGTGAGAATGTATTTTTAGGCATTATTCTTTTTATGGGAAATTGATGTTTGTTATATGTTTTTACTTGGTTTT--------------------------------------------------------------------TACCT---TTT-GT---------ATTAGGAA---------------------------------------------------------GAA--------------------A------AGATTA-----------------------CTTTTTTTATTATTTAGAGCGAAATTAG-----TTGAGATAACTCTTTCTTTTTAGAAGTGGAATTTTGTTGGGGTT--------AATTATC---A--TA---------------TGTAGTGGAACTAATATTC------------------TCTTTCTCTGCGTTTTTATC---------------------TAATATTAACTTATTTTAGG----------TTAGGGGGAAA-----------------TGGATAAGCTTTTCTTTTTACTTTTTA-----------------------------------------------------------------------AATTTAGT----------T------TAA--AAAG---TTTTTATTG----------------------TATTTAT-----------------------------TTGGTTTGTTGTAAAAATTTTTTATTATAG---------------AAGTTGGTTTTTTGAAGTTAATTGATTAAGGATGCTTT-----------------------TATTAATT-TT-TCTATTAGTA-------------------------------------GCTTGGGAGTG----------GTGTTTTTAATTTTGTTTTGTTTATTTTGA-------AATGGCGAATTTTTTACTAA--------------------AGTTGTGC----------------------TT----------------AACTGTTTAACAAAATCTA---------ATTTTATATTTT--------------------TTATTGAAGA-----------------TTTCTGCTCAG-----------T---G---------------------AATTTT----T-------------AAATAGCTGCGGTAT-TTTG-ACTGTGCTAAGGTAGCGAAGTCATTTGT-TTCTTTATTGGGAACT---TGTATGAG-TG------GAGTAAT-------------------------GGGTGCTTTTAT-------------------------------GAATTGA--GCT-----TAAAGTGAATTTGATTTTTCT------AAGAA---------------AAGTTAGAAGTTTTCCTAAAGACGAGAAGACCCCAAAAT----------CTTTAT-----------------------------------TTTAATTTATAGGATTTAATTTTTAT-------------TTGGG---GGAA----------------------------AGATTGATCTTTATTTATTGTTTTA-------TTATTGCGAAC---------TTTTTTAGGGTGTAT------------------------------GGAT--AGA--TACTTTGGGGGTAACAGGATTATT-TTCTTTTG-AAGTTCTTATTTTAGGGGA--AGT-TTATTACCTCGATGTT--GGCT--------------------------------------TTTGATTTTA----------------------GTTGGGGGTAGCTTTTCAA-----ACTAA---------TAGTCTGTTCGACTATT-AAAATTGAACA-TGA---------GCTGAGTTCAAATCGGCGTGAGCCAGATTGGATTTTATC--TTAGGAT-----AATTAGAGGGT---------GTTTAGT-ACGA-----------AAGGATT------GGCGTCTTTGGAGTTTCTAAATTTTGGGC--GAGTGGCTTGAGGAA---------------------------------------------------------------------------------------------------------------------------------------------------------------------------------------------------
>Damon_diadema
TTTGGGGGTTTATGTTTTGGTGTAGGGATGAGGGTTCGAGATAAATCTTGTTTAAGTAGTTTGGTGAGGTAATGTTAATTAGAGGCATATAAGTACTGAAGAGGAATAAAAATAGATAATATAGGGGGTAGGGGGAGTTAAGTTTTG-------------------------------------------------TACCT---TTT-GT---------ATAAGGGGTTGT--------TGAATGATAAGGAT----------------GAATTTTTTTTTCTCGAA-------GACTTA-------A------GAGCTA--------------------------TTTATTTAAGGTTGGGTTGATGTTG-----CATAAT--------------------------CATTCTTGTTATGAATAAATAGAAGTG---A--AATGCTATTCGATTAGGTGGATATCTGGTTTTTGAT------------------------------TAAATAACTTT----AGGTTAGTTAATGGGTGGATTAGAGTTTC---------------ATTATAGTAATCT-------------------------TTTGGGGATTAGCTTGAGAGGTTTGAGGTGGCTTT-----------------------------------------------------GTAAAAGT----------A------GATTTAGAGTTGAGTGTTAGACTTGAAATCAGTCAGTATGTCGTTGTAGA--------------------TGGTTAAATGGGTTTGTTAGGTGTAGAGAATGAATTTAG------------------TCGGGTTTGTTTATTAGTTAGGAATAAGTAA---------------------------GAAAAATG-AT-AGTATTAGTA-------------------------------AGTATAATAAAAATAGG----------ATTAGAGGGATT------------------AGAGGGCTATATGAAATGGTAGAAGTAATAGTTGTGTGGCTCTAAGGAATTAGGC---------AAAA--ATGTCTCCT----------------GCCTGTTTATCAAAAAC-----------ATGGTT----TT----------TTGGGAATAATGAAAAATCG-----------------GACCTGCTCTA-----------T---G-------------------------ATGTTTT-------------AAATGGCCGCAGTATATTG--ACTGTGCTAAGGTAGCATAATAATTAGT-CTTTTGATTAGAGACT---GGAATGAAAGGTTTGTCAAGGGGG---------------------------TAGCTGTCTT----------------------AGGGTTAGAGGGTTGA--AATTGATTTAAGTGTGA------------------GAAAG--------------CACTTATTATACTAAGG----GACGAGAAGACCCTATTGA----------GTTTTACGTGTGTTGAGATGTATTTTGTTTAATGATTGGTTAAACATCAAAAGTATATGTTTTA----------------CTGGGGCGGTAA---------------------AGAAAGAGGAAATCTTTTTAGAAAGT-------------TGAGATTAGGA---------CTTTAAGAGAAAGATAATGATCCAATTAGTTTGGGTTGATAATAGGATT--AAA-TTACCATAGGGATAACAGCGTAAAG-TTATTGGA-GAGTTCATATTGATGATAG--TCT-TTGCGACCTCGATGTT--GAAT------TAGGGTG-------------------------GCTGTTTGGT----------------------GAAGGAGCT------TTAT-----AAGAG----------AGTCTGTTCGACTAGT-GATACCCTACA-TGA---------TTTGAGTTCAAACCGGTGTGAGCCAGGTTGGTTTCTATC--TTTAGTT-----GAGATTTAGGGCTGG-----CTTTAGATACGA-----------AAGGACC-----------------GGGTGTGGCTTTTGGGTTAAAAAGTTGATG--------------------------------------------------------------------------------------------------------------------------------------------------------------------------------------------------------
>Cryptocellus_narino
------------------------------------GTTTAAATGTGTGCTTGGTTAATTAATAATAAACGATAAGTAATGTACTGTGATGGAATATTAAATAAATTTTAGGAAATAATTGGTTTTAA--------------------------------------------------------------------ATCCT---TTT-GT---------ATAAGGATTTAA--------TAAGTTTATGTTAG-----------------GATTAATTGATCCCGAAATGGTGTGAGCTA--------------AAATTT------TTTGAGTAGTTGTGTTATAAACTGATTGTAATAATTTTTTAGTTG-----TGAAAT---------------GCTATACGGACTTTAAGATAGCTGGTTGCTGAAGAAAT-TAA--TA---------------TA-TGTAATGATTTTT--------------------ATTCTTGAGTTGTTA--TATT-----------------GATTGATTAATAAAAGT-----------------TCAAATGTTAGTTGGGA---------------------TAAGCTAATTAATTTAA--TTTATATTTATTTTGTTT-------------------------------------------TTAATTTCATTGTGTT----------T------GGA--AGTTGCAGCT---------------------TGGTGTGTTATAAT--------------------------GTATTTATTTTTGTTGTTTGGTAATTAATTTTT---------------TATTTGGTTGTTTTTGTGATTTATATTTGATTAA---------------------------TAATAATG-TT-AGAATGAGTA-------------------------------------GAATGTTAATA----------GTATATTGAAATTTAATTTTTTTTGTATAATTA----AGTGAATTTTTTTTTAGT----------------------AATTCGG----------CAAA-----TAGTTT------------CCGTGCCTGTTTATCAAAAAC-----------TCGGTT----TT-----------TAGTAATTACTA-AAAATC-----T-----------AACCTGCCAAT-----------T---G---------------------TGAAAA----T-------------GAAAGGCCGCAGTAT-TTTG-ACTGTGCGAAGGTAGCATAATCATTTGT-TCTTTAATTGGGGACT---TGTATGAA-AG------GTTAAAC---------------------ATGGAGAAGCTGTCTT-----------------------AGAAAAAGTGTTTGA--AATTTTATTTTTTGTGAAGTTA-------------CAAAA-------------------GTGTAATTAAGG----GACGAGAAGACCCTAGAGAACTTATCCCTTTTTCC--------------------------------------------TTCCTTTTTTTTTC----------------CTGGAAGGGAAA-------AGGGTTTAACTGGGGTGGTTTTGAAAGATTTAATATCTTTTGATTTATGTTATTGATTGGTAAA---------TTGTATAAGGATCCTTTGTTGTAGATTGTAA--------------GTTT--AAG-TTACCTTAGGGATAACAGCGTTATG-TTTTTATG-GAGTTCTTATTTATAAAAG--TGT-TTGCGACCTCGATGTT--GAAT------TAAGTTT-------------------------TCTTTTTGGT----------------------GCAGGAGCT------ATGT-----AAGAA----------GGTCTGTTCGACTTTT-GAATTTTTACG-TGA---------TTTGAGTTCAGATCGGTGTAAGCCAGATCGGTTTCTATC--TTTAGTT-----TAATATGTGTT---------GATTTGT-ACGA-----------AAGGACT-------------GTCGGCTTTTGAGTTTTGGT----------------------------------------------------------------------------------------------------------------------------------------------------------------------------------------------------------------------
>Cosetacus_sp.nov._GD115
[truncated: 139,978 more chars]
