# Supplementary material for: Phylogenomics resolves the higher-level phylogeny of herbivorous eriophyoid mites (Acariformes: Eriophyoidea)
Source: BMC Biol. 2024 Mar 22;22:70. doi: 10.1186/s12915-024-01870-9 (PMC10960459; doi:10.1186/s12915-024-01870-9)
Supplement: Supplementary file 3 — Additional file 3. Original untrimmed alignments by Gblocks v0.91. [file 12915_2024_1870_MOESM3_ESM.zip › Additional file 3/NU/rrnS.fasta]

>Oligonychus_shinkajii
---------------------------------------------------ATTTAAAATTTTAATTAAAAAAATTTTAA---------------------------TTATATATAAACAAATAAAA----------------TATATAATAAAAAAAATTAATT------AATTTAAT----------------------------------GAATTAATAATA---T-----------------------ATTTTTTTATAGC----------------GTGCCAGCAAATGCGGTTAAACG-------------ATTAATTTAAATT------AAGTTCA-------AAATTTAAACT------AAATAAAAACAAAAAAAAATTTT----------------------TAAAGTAAAATTCAAAAAAATAAATATAGTTTATTGAGTT-------AAAAATTAAA----------------------------------AATAAAATTAATTGGATTAGATACCCAAGTAAAA-------------------AAATTTTTTAGT-------------------------------------------------------------------AAT-----AAACTTATAAAGT----------TAAACTAGAAAT-TTTTGGCGG-TAAAATA-TTATAGTTAAAGGG--TCTT--GATTA-----TTTA-TA-GAAAATACAC---ATT---AAAAAAAAAC-----TTAAGATTTTT------------AATTTATTTAT-------CTCCGT----------------------------AAAATAAAATATTAATTTTAATTA------------AAAAAAAATTTTAAAGATTACAGGTCAAGATATA-AT--TTAAATCA-------AAGTTTAATTTAGACACA-----------------------------------------AAAAAAAAATA-------------------------TTTTAAA-----------AAAGA---ATTTA-----A--TAG----TAATAAATA--------------GCATTAT--------AAAAAT----------------GATTATGAA-------------ATAATTATT-T--------TATGTACATATTGCCC-ATCACTTTCATTTTTAAAA--------TGAAATAAG-----TTGAAACATAGTAGAAATATAAGAATAT---GTTTCTAA------------------------------------------------------------------------------------------------------------------------------------
>Mahunkania_secundademo
----------------------------------AGAAGAGCAAAACTGCAATTTTGTTTGTCCCTTGAAAAAATATAGAATTATCTATATTTTCTATT--------TAATTAAATAATAATTTTTA--------------------TTTAATAATGAATTTCAT----AAGGTTTTAG----------------------------------TATTAATTTTTA---GTAAA-------------------AAGTATCATAAAATGAG------------GTGCCAGCATGAGCGGTTAGACC-----------------------------TCACACTTTG-------TAAATCTTAATTATCTAAATTGATACTTGTGTTAAATAATAATGTAT---------------AAAAACTATATTTTAAATTAACTATATGATTTGGAT-----------ATAAAATAAA-------------------------------------TAAATGATGAAGATTAGATACCTTCGTAATT------------------AACGTTTTTAAGT-------------------------------------------------------------------AGT-A---AAAGAGGATCTCG----------AAACTTAATTTT--AATGGCGGCTGTTTA---CTAAATCAGGGGA--ATCT--GGCAA-----GTAA-TT-GATGTTCCGC---GTT--TTAAGCTGAAT-----------GTTTT------------ACTACTTATAC-------CGTTGT---------------------GTAGTTTGCAATGAAAATTACTTTCTAAAAT---------AAATAAATTTCAATTTAATAGCGTAAATCAGGGTGAG-GG--TTATCTTT-------CAGATTAGCTGGATTACA-----------------------AATTTTGGATAAAATTTTAAAAT-------------------------------TAATGAA-----------ATAGG---ACTTG-TTTGTAAAAA----T---ATAAT-----------------------------AAAATT---------------TTATTTTGAT-------------------ACT-ACCCTAAACAGTGTACATATCGCCC-GTCACTTTCAATCTCAGT---------TGAAATAAG-----TCGAAACATAGTAGTTCTAACGGAAGTT---GGGACT--------------------------------------------------------------------------------------------------------------------------------------
>Abacarus_sp._HEN47
-----------------------------------------------------AATGAGTTAACACTATAGAGATTCAAA---------------------------GAAAATATAGAGAAATCAAA-------------------TAAATATAAGGAATCTCTG----GATGTTCAAA-------ATTTAAA--------------------AATAAGATCGAG---AAAA--------------------ATTTGGCTAAAAAA---------------GTGCCAGCAGCCGCGGTCATACT--------------------------------AGAAAAA-------TAGAAAAATAAGGGTCTAAAGAAACACATAAAAAACAAAA----------------------AAGGGTAAAATCTATATTAAATGT-----------------------TAAAACTGAA---------TCTT-------------------AAATAAGAACAA---GGATTAGATACCCTTCTAGAA-------------AAAGAAAAAGG----AGT---------------------------------------------------------------------------AGTTAAATAAACAA---------AAATTGGAGAAA--GATGGCGG-TGCTCAA--CCTAATTAGGGGA--TCCT--GTTGT-----GTAA-TA-GATAAACCAC---GAT--CACGTATAAAC------TTAATTTTTT------------AACTCCTATAT-------CATTGTTTTAAAA------------------AGAATTTAAGAGAAAGAACTTTAATTA--------------ATTAAAAAAATGAAAAAGCAAATCAAGACAGA-GT--ACATAATT----AAGGAATTATTATGGGATACA----------------AACCTACAGGGTGGACTCGAAATTTGGAGA-------------------------------AGATTAA-----------AATGG---ACTTA-AAATT--AAA----TTAAACAAGACTTGGT----------------------AAAAAT---------------TTTAATTTAATC-----------AAAGAAGTG--------AGCATGCACAAATCGCCC-GTCACTC------TTCTAA--------GAAGATAAG-----TCGTAACAAAGTAGAAATAGTGGAAACT---GT------------------------------------------------------------------------------------------------------------------------------------------
>Abacarus_sp.nov._HEN45
----------------------------------------------------AAATGAGTTAACACTATAGAGATTCAAA---------------------------GAAAATATAGAGAAATCAAA-------------------TAAATATAAGGAATCTCTG----GATGTTCAAA-------ATTTAAA--------------------AATAAGATCGAG---AAAA--------------------ATTTGGCTAAA---AAA------------GTGCCAGCAGCCGCGGTCATACT----------------------AGAA------AAATAGA-------AAAATAAGGGTCTAAAGAAACACATAAAAAACAAAA--------------------------AAGGGTAAAATCTATATTAAATGT-----------------------TAAAACTGAA---------TCTT-------------------AAATAAGAACAA---GGATTAGATACCCTTCTAGAA-------------AAAGAAAAAGG----AGT---------------------------------------------------------------------------AGTTAAATAAACAA---------AAATTGGAGAAA--GATGGCGG-TGCTCAA--CCTAATTAGGGGA--TCCT--GTTGT-----GTAA-TA-GATAAACCAC---GAT--CACGTATAAAC------TTAATTTTTT------------AACTCCTATAT-------CATTGTTTTAAAA------------------AGAATTTAAGAGAAAGAACTTTAATTA--------------ATTAAAAAAATGAAAAAGCAAATCAAGACAGA-GT--ACATAATT----AAGGAATTATTATGGGATACA----------------AACCTACAGGGTGGACTCGAAATTTGGAGA-------------------------------AGATTAA-----------AATGG---ACTTA-AAATT--AAA----TTAAACAAGACTTGGT----------------------AAAAAT--------------TTTAATTTAAT-------------CAAAGAAGT-G------AGCATGCACAAATCGCCC-GTCACTC------TTCTAA--------GAAGATAAG-----TCGTAACAAAGTAGAAATAGTGGAAACT---GTTTCTTGAACC--------------------------------------------------------------------------------------------------------------------------------
>Acarus_farris
---------------------------------------------------------ATTTATTAAATTAGCTATTTTAT---------------------------GGGGATAATAAGAATTT-----------------------------------TTCCAATAATTAGTTTTATA-------AAAAATA--------------------TGTTATAGAACT---TAAG------------------------GACAAAGTTT---------------GTGCCAGCAGTCGCGGTCATACT--------------------------------CTACTTA-------CAAAATCTTATAATAGTTTAAAATTTTAATAAATAAAAATCTTTTTTTG-------------TTAAGTGAAATTATAAATAAAATTAA---------------------AAAGGATAAA---------ACTT------------GTAATTAGAATATAAACTA---GGATTAGATACCCTATTATTC-------------TAAGGATACGTCTAAAGT-------------------------------------------------------------------AGT-A---AGATAATTTTCTT----------AAACTTAAATTT--TCTGGCGG-TTTACCA--CTTTCTTAGAGGAGCTTGT--AAATT-----TTAA-TA-GATAACCCGCTATTAT-------------------TTTTACTTTTTTAT--------AGTTTTTATGTACGGCTGTAATGTTCTAAGA--------------------------TAAAACTTTTTACTATTTT-----------TATAATAATTTTATTCTAATTCAGGTCAATGTGTA-AA---TATAAAA------AAGATTTTTATGAGCTACA------------------ATTATTAGATTATGTTTACACTCATAATAA-----------------------------------------------ATTGG---ATTTA-----A--TAG----TAAAATAAT------------------AAAT-------AAAACT---------------TTTATTTGA--------------TGGTTAATT-----TGGTAAAAGTACATATCGCCC-GTCACTC------TTTTG---------ATAGATAAG-----TCGTAACAAAGTAGAAGCACTGGAAGGT---GCTTCTTGTTTA--------------------------------------------------------------------------------------------------------------------------------
>Aculops_sinensis_HEN18
----------------------------------------------------ACATGAGCTACAACTAAAATATGTCGAG---------------------------AAAAATAGTTAGAAATCAAA-----------------AAAAGAGAAAGAGAATCTGAT----GAAGTTTAAA-------AGAAATA--------------------AATTAGCTTAAT---TAAA--------------------ATTTGGCTAAAAATA--------------GTGCCAGCAGCCGCGGTTAAACT--------------------------------------------TCTAAAGCAGATTTGAAAGAGAAAAAGTAAAATATGAGCTATAGC-------------------AAGGGTAAAATCTAAAATAAAGA------------------------AGAAAGTGCG---------TTTT--------------CTAAATGGTAAAAACAA---GGATTAGATACCCTTTTAAAT-------------AAAAATATGTT----AGT---------------------------------------------------------------------------AGTTAAATAAACC----------AAACCTATGTGG--AATGGCGG-TACTAGA--ACTATGTAGGGGA--TCCT--GCTCC-----GTGA-TA-GATAACCCAC---GAT---TAAGTATGAC------TTAATTTATA------------AGTTTCTATAT-------CATTGTTTTAAAG------------------------------TTTTATTCTAAAAAA-----GAATTTATCCCCTGCAAAGGGATAAAACAAATCAGGACAGA-GT--CTATAATT------AAGAGTTAAGTGGGATACA-------------------AAGATTTAAATTGTGAATTTCTATTTAAAAAA--------------------------GTATGAA-----------ATGGG---ACTTA-ATAAT--AAA----TTAAGAAACA----------------------------ATAAAT---------------CTTTCTAAAA-------------GAAGAAATC-A------AGTATGCACAAATCGCCC-GTCACTC------TTGCCT--------CAAGATAAG-----TCGTAACAAAGTAACTTTAACGGAAGTT---GAAGTTTGAT----------------------------------------------------------------------------------------------------------------------------------
>Aculops_taihangensis_Z289
----------------------------------------------------AAAAATTTCCCAGCTTATAAAATTCAAA---------------------------GAAAAAACAAAGAAAACCGT----------------TAAAATAAATAAAGGATTCCGA----AGGATTCGCA-------AAAAGAA--------------------GGCTTGTTCGAG---TAAA--------------------AATTGGCCTAT---AGA------------GTGCCAGCAGCCGCGGTCAAACT--------------------------------AAAAATAGAG----AAAAATAAAAAAGGCGATATGAAAAAGAATAGGAAG--------------------------ATTGGTAAAATAAAAAAAAGAAAAT----------------------CAGAGATGAA---------CCTT---------------TAGATAAAACAAACAA---GGATTAGATACCCTTTTAAGA-------------GAAAGAAAGAT----AGT---------------------------------------------------------------------------AGTTAAATAAACA----------AAATCTAAGAGA--TATGGCGG-TGTCTAA--CCAAGGCAGGGGA--TCCT--GCCTC-----GTAA-TA-GTTAATCCAC---GAT----TAAATAAGC------TTTTTTTTTT------------ATTCCCTATAT-------CATTGT--TAAAA--------------------TCAAAAAAAGAGATGGTTAAGAGAC----------------AGATAAAGAAAGAAATCAAATCAAGACAGG-AA--AAATAAAA------AAGAGTAGAGTGGGATACA----------------CAGAGATAAAATAAATTAGAAGACTTAAGAACAAA--------------------------AGCGGAA-----------AAAGG---ACTTG-CTACT--AAAGCTTTTACAGAAA-----------------------------AAAAGA--------------------TTGAA-------------AAAGCAATT-A------GACATGCACAAATCGCCC-GTCACTC------TTGGAGA-------CAAGATAAG-----TCGTAACAAAGTAGA------------------------------------------------------------------------------------------------------------------------------------------------------------
>Aculus_huzhongsalixus_HEN37
-----------------------------------------------------------------------------------------------------------AAAAGAAAAAAGAAATCTAA-------------------AAATTAGATAGAATCTTTT----AATGTTCATA-------AATATAA--------------------AAATAGAAAGAG---TAAA--------------------ACTTGGCTAAA---AGA------------GTGCCAGCCGCCGCGGTCATACT-----------------ACGAAGAAA------AAGATCA-------AAAAGGATAATATGTTAGGAAGAAAGTTAATAA-----------------------------GAAGGTAAAATTTCAGAGAAAAAATCGT-------------------AAAGATAGAA---------TCCT--------------AAAGCAGAGAGATACGA---GGATTAGATACCCTCCTAATA-------------AAAAAAAAGAT----AGT---------------------------------------------------------------------------AAATAGATAAAAG----------AAATCTAAGTGG--AATGGCGG-CAATTAA--TCGAAGTAGGGGA--TCCT--ATTCC-----TTAA-TA-GATAACCCAC---GAT----TAAGTGAAC------CTCGTATTTA------------ATCCCCTATAT-------CATTGTTTGAAAA------------------GTCAAAACTGAAAAGGACTTGAGAAAT-----------------AATTAGATCATAAAACAAATCAAGACAGA-GA--CTATAATG------AGGAAGCTAACGGGATACT------------AAAAGATAAAAAGATTCGAATAGATGTTTAAAGAAGGAA--------------------------AATGGAA-----------ATAGA---ACTTG-AAAGT--AAA----TTATAAAAT-----------------------------AAAAAT---------------TAAGATTGAA-------------AGCGATATT-A------ATTGTGCACAAATCGCCC-GTCACTC------TTGGGAA-------CAAGATAAG-----TCGTAACAAAGTAGATACAGCGGAAGCT---ATATCTTGAGAAAAAAATATATGAAAATTGAGTTT---------------------------------------------------------------------------------------------------------
>Aculus_populi_HEN13_MT1
---------------------------------------------------TGTAAGAGCCTCAACTTAAACAATTGAAA---------------------------GAAAAAATCGGGAAATCAGA-------------------AGAACTAAAGGAATCCTGG----AAAGCTCTAG-------ATAAAAA--------------------GTATTGCAAGGG---TAAA--------------------ACTTGGCTAACAATA--------------GTGCCAGCAGCCGCGGTCATACT-----------------------------TCGAAGGTCC-------AACTATATAAAAAGATTGAATAAAAAAAATTTAAGTTC------------------------ATGGGTAGAATCTAAAACTTTAACGTC--------------------TAGAATCGAT---------ATTT---------------AAAGTCGGGGAAACGA---GGATTAGATACCCTCTTAGAA--------------AAAAAAAGGG----AGT---------------------------------------------------------------------------ATTCAAATAAAAG----------AAAACTAAGAGG--AATGGCGG-TATAAGA--CCTAAGCAGGGGA--TCCT--ACAAT-----GTAA-TA-GATAACCCAC---GAT----TTAAAGAAC------TAAAAATTTT------------ACCCCCTATAT-------CATTGTGTTCAAA-------------------------CGGAAAATTCGTTAAAGAAT----------------TAATATAATCTTAATATAAATCAAGACAGA-GG--AAATATAC------TAGAAAACAGCGGGATACA------------------AAGAAAAAAAAAAAAAAATTTTAAGATGGGAATG-------------------------TAAAGAAAATAGGTTTAAAGAGG---ACTTG---CTTTAAAG----TGAGAAAAA-----------------------------GAAAAT------------------TTTTGACTGTT---------AAAGAAATC-T------CATATGCACAAATCGCCC-GTCACTC------TTGCTTGA------CAAGATAAG-----TCGTAACAAAGTAGAACCAGCGGAAGCT---GGTTCTTG------------------------------------------------------------------------------------------------------------------------------------
>Aculus_sp._GZ134
--------------------------------------------ATTCTAAGACGAAAGTTTCAGTTGAAGAAATTTAAAAC-------------------------AAAAAGAAAAAGAAATCAAA-------------------AAAAAAGGAGGAATCTTAA----AATTTTCTGC-------AAAGAA---------------------GAACTGACGGAG---CCAA--------------------ATTTGGCGAATAGG---------------GTGCCAGCAGCCGCGGCCATACC-----------------TGTAAAAGT--------------------AAAAAGATCAAAACTAAGAATACATGAGAAAAGAACTCG-----------------------AAGAGTAAAATCTAACAAGAAAGAGAA--------------------ATTAATCGAA--------------------------TTTAGATGAAAGATACGA---GGATTAGATACCCTCCTAATA-------------AAATAAAAGAG----AGT---------------------------------------------------------------------------AGTTAATTAAAGA----------AAATCTAAGAAA--AATGGCGG-TACAAAA--GCAAAACAGGGGA--TCCT--ACCTA-----ATAA-TA-GACACCCCAC---GAT----AAATTAGAC------GAGAGTTATA------------ACCCTCTATAT-------TATTGTTTAAAAA------------------TCGAAATGAAAAAGACGATTTTAGACC-----------------AAAGTAGGCAAAAAACAAATCAATACAGA-GG--GGATACTC------CCGAATAGAGCGGGATACA--------------------AAAAAAGAGGAAGTGGACTTAAGTGAGAAAG--------------------------AATAGAA-----------AAAGG---ACTTGAAAATA--AAA----TTAAAAAG------------------------------AGAAAT---------------TAAATTTGAA-------------CATGTAATT-A------TGTATGCACAAATTGCCC-GTCGCTC------TTGTTGA-------CAAGATAAG-----TCGTAACAAAGTAGAGCTATCGGAAGAT---GTCTCTTGAGCTT-------------------------------------------------------------------------------------------------------------------------------
>Aculus_sp.nov._HEN16
----------------------------------------------------AGATTAATCACAATTTAGAAAATTCAAG---------------------------TAAAAGAAAGGAAAAGCAGA-----------------AGAAGAGAGAAAGCATTCCTT----GAAGTTTAAA-------AGAAACA--------------------AATTAGCTTAAT---TAAA--------------------ATTTGGCAAAAAATA--------------GTGCCAGCAGCCGCGGTTAAACT--------------------------------AATAAAA-------AAGAACGTAGAGAGAAAAAGCAGATTTATAGTTAGAAA------------------------ACGGGTAAAATCTCTAAA-----------------------------AAGAATTGTAAGCTTTTATTTCT-------------------AAAAAAGACCCACGAGGATTAGATACCCTTTTACAT-------------AAAGATATGAG----AGT---------------------------------------------------------------------------AGCTAAATAAGTT----------AAATCTGTGTGA--AATGGCGG-TACTAGT--TCTGTGCAGGGGA--TCCT--GCTCC-----GTAA-TA-GATAACCCAC---GAT---TTTTAAAAAC------TTTTTTTATA------------AATTTCTATAT-------CATTGTTTGAAAA------------------TTTTTTTTGGAGAAAGAATTAAAGTTC----------------AGTAAAAGATAAAAAACAAATCAAGACAGA-GT--TCATAGTG------AAGAGTTAAGTGGGATACA-------------------TATAAACACAAAATAGATTTTAAGCTAGAGAA--------------------------AAAAGAA-----------ATAGG---ACTTG--------AGA----TTAAAAAGT-----------------------------AGAAAT---------------TAAAATTACA-------------ATAGAAAAA-GAAAACAAGTATGCACAAATCGCCC-GTCACTC------TTGCCT--------CAAGATAAG-----TCGTAACAAAGTAGCCTTAACGGAAGTT---GGGGCTTGATTAGAAG----------------------------------------------------------------------------------------------------------------------------
>Aculus_sp.nov._Z388
-------------------------------------------------ATAGAAGACTTGAAGATTAAATAAATAAAAG---------------------------AAAAAAAAATAAAAATCGTA-----------------AAGAATAATGAAGAATTTAATA---AATATTCTTA-------AATAAAC--------------------ACTTAGATAGAG---TAAA--------------------ATTGGGCTAAA---ATA------------GTGCCAGCCGCCGCGGTTAAACT----------------------GAAC------AAATATA-------AAAATTATTTTACTTAGAGGATAGGAGAACAAAATTA-------------------------AGGAGTAAAATCCTTTAAGAGAAATAACAAAA---------------AAAAATCGAA----------TTT----------------AAAAAAATAACACAA---GGATTAGATACCCTTTTATAG-------------AAAAAAAAGAT----AGT---------------------------------------------------------------------------AATTAAATAAACT----------AAATCTAAACAA--TATGGCGG-TATTTAA--AACCCTCAGAGGA--TCCT--GTTAT-----ATAA-TA-GCCTCCCCAC---GAT--GAAGGTAAAAC------TTAGAATTTT------------ATTTTTTATAT-------TTTTGT--TGAAA------------------AGAAGAAATAAGAATTTTTTTTAATAT---------------TAAAAATAATAACAAAACAAATCAATATAAA-GA--CTATTTCT-------AAGATTAAATGGGATACA---------------------TTAAAAAGAAAAAGAATTTAAATTAAAAGAAA------------------------AAATGAA-----------AGAGG---ATTTG-AAAGT--AAA----TTCAAA--------------------------------AAAGAT-------------TTCGAGTTTAAA-------------AGTTAAATA--------AATATGCACAAATCGCCC-GTCACTT------TTAACAAAAT----TAAAATAAG-----TCGTAACAAAGTAGATTAAATGGAAATT---TAATCTTG------------------------------------------------------------------------------------------------------------------------------------
>Apodiptacus_sp._E11
----------------------------------------------------TTAAAAAGATAAAATAAAAAGATACA-----------------------------AAAAAAATCAAAAAAAAAAA--------------------ATAATAGAAGAATTTTAT----AAAATTTTAT-------AAAAAAA--------------------ATTTTGATAAAG---TAAA--------------------ATCTGACAAAA---AAA------------GTGCCAGCAGTCGCGGCTAAACT----------------------AAAA------GAAATTA-------AAAAATAATAAAGTAAGAAAATTTTAAAAAATAAATTATTT---------------------AGAGGTAAAATTCTCATATTTTTTATTC-------------------AAAAAACGAA---------CTTT-----------------AAATATATTCACAA---GGATTAGATACCCTTTTATTA-------------AAAAAAAAGAG----AGT---------------------------------------------------------------------------AAATAAATAAAAA----------AAATCTTTAAAA--ATTGGCAG-TATTAGA--ACTATTTAGAGGA--TTCT--GCACT-----TTAA-TC-GATAACCCAC---GAT----AAAATAAGC------TATTTTTATA------------ATTTTTTATAT-------CATTGTTTAAAAA-----------------AAATAAAAAATGTTAATATTTTCAAAAA----------------TTAAAATATTACAAAACAAATCAAGACAAA-AA--TTATATAA-------CAGTAGCTGTGGAATACA----------------TTAAAAATAATCAGTATAATGGATTAAAAAAATATAAA-----------------------AAATAAA-----------AAAGA---ATTTAAAAATA--AAA----TTAGAAAAA-----------------------------AAAATT---------------AAAATTTTAA-------------AGAGCTATC-T------AATATGCACATATCGCCC-GTCACTT------TCATTAAAAA----TGAAATAAG-----TCGTAACAAAGTAGATTAAATGGAAATT---TAATCTTT------------------------------------------------------------------------------------------------------------------------------------
>Argyroneta_aquatica
---------------------------------------------------------TTTGATTTTTAAAGTGATTTAATAATCT----------------------AATAGAATAAATTAATAAAA--------------------TTTAATTGTAAATTTAAT----GAAATTAATATTCAAGCAACAAAGAAATTAATAATATAAACT--CATTATAAAAAA---TAAAAGTTATC-------------ATCTAATTATAAACAAAAATA--------GTGCCAGCAGTTGCGGTTATACT-------------------------ATTTATAAAATTTA-------CAACAACTAATTATCAATAACCAATATTTATAAATTCATAAATT------------------ATAAGTAAAATTTAATTTACAATAAATACTTTATTCTCT--------CATAATTAAA---------------------------ATTACAAATTTAAAATA---GGATTAGAAACCCTAGTATAT------------TTTAAAAAATTTAGGTAGT---------------------------------------------------------------------------AATTGCTTTATAAAC--------AAACCTATTTAT--AGTGGCGG-CATTTCA--TCTAATTAGAGGA--ACTT--GTTAT-----TTAA-TC-GATACCCCAC---GCT-----------ATTCTTCACTTTATTATAA-----------AATTTATATAC-------CGCCATCATAAGA----------------ACTTTTATATCAATTATTCATAATAAAAT-----------------------TTAATATGTTAGGTCAAGGTGTA-GT--CCACAATA------AAGTATTAAATGAGTTACT--------------------TTAAAAATAATTTTAGGATTGAGACATAAAAATGTT---------------------TCATAAA-----------AAAGG---ATTTA-ATAGT--AAA----TTATAAAA------------------------------ATTAAT---------------GTTAATTGAA-------------AGAGATAAT-A------AATGTGCACATATCGCCC-GTCACCC------TTATCT--------CAAGATAAGGTAAGTCGTAACATAGTTGATGTTTTAGAAAAA---GCATCAAG------------------------------------------------------------------------------------------------------------------------------------
>Calepitrimerus_flexuosus_Z342
---------------------------------------------------------------------------------------------------------------------------------------------------------------------------------------------------------------------------TCCAAG---AAAA-------------------------------------------------GTGCCAGCAGCCGCGGTTAGACT----------------------------GATAAAGACTA-------ATTATTACAATAGTTTGAAAAAAAAAAAAACCGACTAGA-----------------------TAAAGTGAAATTTGGTGGACCTTCGTTAA------------------AAAAGATTAT------------------------TCTATTGAATAAATAAACAG---GGATTAGATACCCCTTTAAAA-------------AGAAAAGAGGT----AGT---------------------------------------------------------------------------ATTTAATTAAAAG----------AAACCCAAAAAG---ATGGCGG-TAATTTA--ACTAATTAGGGGA--TCCT--GCCCT-----ATAA-TC-GACACACCAC---GAT----TAAATGAAG-----CTTTAATTTTT------------ATCTTTTATAT-------CATTGTCCTAAAG-----------------ACTTTCCCTGCTGAAAGAATCTAAAAAC---------------TTAACACAATAACATGACTAATCAAGACGAA-GA--GTATATTA-------AAGAAGAGGTGGGATACA------------------TTGAGATTTAAAGCTAGAAACGAAAAGAAAATA--------------------------AATGAAA-----------AGAGG---ACTTA-AAACAAAGAT----TTGAAAAAA-----------------------------TAAAAT---------------GCGATCTGAA-------------ATAGAAATG-A------ATTATGCACATATCGCCC-GTCACTC------TTAAAAGGAT----TAAGAAAAG-----TCGTAACAAAGTAATTCTAGCGGAAGCT---AGAATTTGTAAAGTAAAAGCTCCCAGAGCGACTCTTTTACAAGGAGAAGGAAATAACTTTAAAGATTGGAGAGAAAAAGTAATTTGACAATTAAATCTGAATTTAGAATAA-----------------------------
>Cosella_sp._GZ75
----------------------------------------------------AATTAATTAAGATTTTATAGACTATGAA---------------------------AATAAAATAAAAAGATAGAA----------------AATAGAAAAACTATAATTTAATTCTAAAACTTTTGA-----AAAATAAAA--------------------TATATAATTAAG---TTAA--------------------AATTTACAAAT---AAA------------GTGCCAGCAGTAGCGGTTAAACT--------------ATTAATAGATAT------AAAGTTA-------ATAGAAAGAAATTAAAAAAATAAATCAATAAA------------------------------AAAAGTCAAATTTTAATTTATTAAAAATAAAT---------------ATTATTCGAA---------CTAT----------------AATCAAAAAAAACAA---GGATTAGATACCCTTTTAATA-------------AAATTATAAAT----AGT---------------------------------------------------------------------------ATTTAGTTAAAAA----------AAATTTAAATAA--ATTGGCGG---TTTCA--TTTATATAGGGGA--TCTT--GAAAT-----ATAA-TA-GACAATCCAC---AAT----AATTATAAC------TTTAATTATT------------AGCCTTCATAT-------CATTGCAATAGGT--------------------AAACTTTAGATATTAACCTTTCAAT---------------AAAAAATATAAAAAAAGCAAATCAAGACAAA-G---CTATATTA------AAGAAAATTTTGAGATACA-----------------------------ATAAAAACTTTTAGAAATAAAATAGTATGT------------------AACGAAA-----------AATGG---ACCTA-----T--AAG----TAAAAAAAA-----------------------------AAAAAT-----------AATCAAATTTTAAC-------------AAAAAAAAA-A------GAAATGCACATATCGCCC-GTCATTC------TTAACAAAAA----TAAGACAAG-----TCGTAACAAAGTAATTTATCTGGAAAGA---TAAAT---------------------------------------------------------------------------------------------------------------------------------------
>Damon_diadema
-------------------------------------------------GTTATTTAATTTTGGTAAAAAAAGCTTGCGGGTTAGTTTGTGGT--------------GTATGCGCTGTGAGTTTTAA---------------TATTTTGAGGGGCAGTATTTAGTAGTCTGGGTTGATTTTGGTGTTGAAAGC--------------------GTTTAATGGGAG---AGGA----------------------CAGGCCAATGTC---------------GTGCCAGCAGTCGCGGTTATACG------ATTCTTGTCTGGGTGAGTTAGGGTTTAATCTTT-------AAAGGTATGAGGTTATGAAGGGGGTAAAGGATAGGGGATTT---------------------TTGGGTGAAATTGGTATTTTTTTGTTTTATCTTAT------------AGAAGATAAA---------------------GAGGTAATCAGGGCTTGGGACTG---GGATTAGATACCCCATTATTC--------TTGATTTAATAAGGGT----AGT-------------------------------------------------------------------ATT-----AGATGTTCTAG------------AAACCTAAAATT--TTTGGCGGTCTTTTAG--GCTAGTTAGAGGA--ACCT--GTTCT-----GTAA-TA-GATGTTCCAC---TTT----GGGTTTAAC-------TTTCTTTAT------------GGTATATATAC-------CGCCGTCGTAAAG-----------------TAATTTTTGTAGAAATTATTATTAAGTT-----------------AGATTAAGGAGATGACAGGTCAAGGTGTA-GC--TTATGAGG------GAGGTTGAGATGGGTTACA-------------ATACTGGATTGGTAAAAGATGAATGTGGGTTGAAGAAATTTCTC--------------------CGTTGAA-----------AGTGG---ATTTA-AAAGT--AAG----GTTGAGATT-----------------------------AAAATG---------------CGGATTTGAT-------------TTAGGCTCT-GA-----GGGATGTACATATCGCCC-GTCGCTC------TTGTCAGGTGAGA-TAAGATAAG-----TCGTAACATAGTAGGTGTACTGGAAAGT---GTACCTGGGGT---------------------------------------------------------------------------------------------------------------------------------
>Dipentamerus_litseaec_GD140
---------------------------------------------------AATTGAGTTGACACTGGAAGACATTCAATT--------------------------AAAGATCAAGAGAAATCTTA-------------------AAATAAAATGGAATCTCTA----AGTATTTTTA-------AATTAGA--------------------TTTAAGAACAAG---AAAA--------------------ATTTGGCAAAGAAA---------------GTGCCAGCAGCCGCGGTCATACT--------------------------------GAAA----------AAAAAGAAAAATAAGTGAATAAGGATTAAAAGATGAGATAAGA-------------------GAGGGTAAAATCTTTAAAAAGAAGA----------------------AAAAACTGAA---------TTCT-----------------AAATAATCAAACAA---GGATTAGATACCCTTCTATTA-------------ATATAAAAAAT----AGT---------------------------------------------------------------------------AGTTAAATAAACA----------AAACTTAGAAAA-AGATGGCGG-TGTTTAA--ACTCCATAGGGGA--TCCT--GTTTC-----GTGA-TA-GATAAACCAC---GAT----GTAGTAAAC------TTAGTTTTTA------------AGCCCCTATAT-------CATTGTTTAAAAG---------------------AAGTTTAAAAACTATTTTTGAAAA--------------ACTTATAAAGTTTAAAAGCAAATCAAGACAGA-GC--TAATATCT------AAGAGTTTTATGGGATACA------------------AAAAAGTAAAAAAATGAATAAGGAAAGTAAAAGA-------------------------ATAAGAA-----------AGAGG---ACTTA-TCACC--AAG--------AAAAG-----------------------------AAAAAT----------GAATCTAATCTTAAATA-----------AAAGAAATT-A------AACATGCACAAATCGCCC-GTCACTC------TTTAGT--------TAAGATAAG-----TCGTAACAAAGTAGAAGCAGCGGAAGCT---GCTTCTTGAAAA--------------------------------------------------------------------------------------------------------------------------------
>Epitrimerus_c.f._sabinae_Z300
--------------------------------------------------ACTTAAAAACTTGTAGATAAAAATTTTACA---------------------------AAAACAAACAGAAAATCAAA-------------------AGGAAAAATAGAATTCTAT----GCAATTAGGC-------AAAACT---------------------TTATTGTCCGAG---CAAG--------------------ATTTGTTAAAA---AAA------------GTGCCAGCTACCGCGGTTAAACT------------------TTTAAAAT------AAACTAA-------AAGAATGAAT-------AAATAAAAGAAAAATAATCAAAGTA--------------------ATGGGTGAAATCTAACAAAGAAGTTTCTA------------------ATAAAATGAA---------ATTT--------------AAAAAGAAAGGAGACAG---GGATTAGATACCCCTTTAACG-------------AAAACAAAGAA----AGT---------------------------------------------------------------------------AATTAAATAAACG----------AAACCTAAACAA--AATGGCGG-TATTTTA--TCGATTTAGAGAA--TCCT--GTCCC-----GTAA-TC-GACAACCCAC---GAT----AAAATAAAC------TTAAGTTATT------------ATTTCTTATAT-------CATTGTTTTAAAA------------------AAGAACTAAAAATTTTATTTCCGATAT--------------TTTAACCTAATCAAAAAACAAATCAAGACAAG-AA--TAAAATTT-------AAGTGCACATGGGATGCA------------------------ATAAAAAACAAAGCTGGAAGAGAAAAAAGTTCA--------------------ATCGAAA-----------ACAGA---ATTTA-AAAGT--AAG----CTCAAAAAG-----------------------------AAAAAG---------------TTGACTTGAA-------------AAAGCAATA-A------AATATGCTCATATCGCCC-GTCACTC------TTTAATAAA-----TAAGATAAG-----TCGTAACAAAGTAGACTGAAGGGAACTT---CATTCTTG------------------------------------------------------------------------------------------------------------------------------------
>Epitrimerus_cf._spirae_KK1
--------------------------------------------------------ATCACAAAGTTTTAAAAATTTAAA---------------------------TAAAAAGGAAAAAATCTGTA-------------------AAAAAGAAAAGAATTTTAA----AAAAATTAAA-------AAGAAGA--------------------TATTCGATTATG---CAAC--------------------ATTTGACTAAA---AAG------------GTGCCAGCAGCCGCGGTTACACC--------------------------------AATAAAA-------ATAAAAACTTATCTAAGAAAAAATATTCCGCTAAAGATTAAAA-------------------AAGAGTGAAATCTTAAAATAAGAAACTTT------------------ATATATTGAA---------CTTT----------------AATAATGAAAAACAA---GGATTAGATACCCTTCTAAAA-------------GAAAAAAGGAG----ATT-------------------------------------------------------------------ATT-T---ATATA---AAAGA----------AAG-CCAAATGA--AATGGCGG-CAAAATA--CCCGTTTAGGGGA--TCCT----GCT---CAATAA-TA-GATACCCCAC---GAT------TAAAAAC------TTTTTTTTTA------------ACTATTTATAC-------CATCGT---------------------------GAAGAACAAAGACTAATCTTAAAGT--------TCTATAATAAAAATGTAAAAAAGACAGATCAAGGCAAA-GG--AAATAAAA-------AAGTTGAAGTGGGATACA---------------------TAGAAAAAAAAAAACTAGTGAAAAAAGGAAAAAG----------------------ATTCTAA-----------AAAGG---ACTTA-ATTAT--AAT----TATAGAAAA-----------------------------AAAATT---------------TCTCTATGA--------------AAAGTAATT-AT-----TTTGTGCACAAATTGCCC-GTCACTC------TTAAGT--------TAAGATAAG-----TCGTAACAAAGTAGATGCAGCGGAAGCT---GCATCTTGAAATAAATTACTAA----------------------------------------------------------------------------------------------------------------------
>Epitrimerus_sabinae_HEN25
------------------------------------------------------AATAAATAAGAATTTTAAAAGTAAAA---------------------------AAAGCATAAGGAAAATCAAA--------------------AAAATAAAAGAATTCCCT----GAAATTCAGA-------AATAAGA--------------------AATTAGAGCGGG---AAAA--------------------ATTTAGCCAAGTAA---------------GTGCCAGCAGCTGCGGTTATACT------------------------------GGAAAAGTT-------TAAATTACAATAAACTAAATTAAATGAAAAAAAAGTAGAC----------------------AAAGGTGAAATTTTTAAAATTA-------------------------AAAAATTTAAAGATATAGAGTTT-----------------GAAAATAGAAACAA---GGATTAGATACCCTATTAAAT-------------TAAAACAAGGT----AGT---------------------------------------------------------------------------ATTTAAATAAAAG----------AAACCTAATTGC--AATGGCGG-CAAGAAA--TATTTCCAGGGGA--TTTT--GTCAT-----ATAA-TC-GCCAACCCGC---GAT----GGAACTAAC------TAACTTTAAA------------ATTCTTCATAT-------CATTGTTTGAAAG--------------------CGAAAGATAAAGTTATTTTGCTAAT-----------AGAGGTTCCTAACTAATAAAACAAATCAAGACAAA-AA--TTATAGGT------TAGGAATAGACGAAATACT-------------------TTAAGAGACCAAATAGAAGGTTGAAGAATAAC--------------------------ACCAAAC-----------AAAGA---ACTTG--------CGA----CTAAAAATT-----------------------------TGAAAT----------GTATTAAGTTTTGAA-------------TAATCCATT-T------CTCGTGCACATATCGCCC-GTCACTC------TTACGTTGAACA--TAAGATAAG-----TCGAAACAAAGTAGATTAAACGGAAGCT---TAATCTTG------------------------------------------------------------------------------------------------------------------------------------
>Epitrimerus_sp.nov._SD25
-----------------------------------------CAGAAAAAGGAAAAAAATCAACAATAAAGAAAATATAAAA--------------------------AAATATAAAAAAAGAGTAAA--------------------AATATGTATTAATTTTTA----ATAATTTTGA-------AAAGAAG--------------------TATCAGTCAAAG---TAAA--------------------ATCTGGCCAAA---AAA------------GTGCCAGCCGCCGCGGTTAGACT----------------------AAAA------GAATTTA---------AAACCAAAACAAATAAGGAAAACTAAAAAAAAGGGCCA----------------------AGAAGTGAAATTCTTAAACATTTTAAAGA------------------AAGAAACGAA---------TTTT-----------------GGTAGTAAACACAA---GGATTAGATACCCTTCTAAAT------------TAATGTTAAGAT----AGT-------------------------------------------------------------------AGC-T---AAATATTGGG-------------AAAACTAACTGA--AATGGCGG-TACTAAA--CCAAACTAGGGGA--TCCT--GCATT-----ATAA-CA-GACAGCCCAC---GAT----AAAGGTGAC------ATTTTTATTT------------ATTCTTTATAT-------CATTGT--CTAGA-------------------GTTACGAAAAAATGTAACCCAAAAAA----------------TAAAAGGATTAAATGGCAAATCGAGACAAA-AA--TATTAGAA-------GTGCAAGGGTGGGATACA-------------------------TTGTAGAAAAATAATGAAAAAAAAAGAA------------------------AATTAAA-----------ATAGA---ACTTA-AAATA--AAG----GTTAAAAAA-----------------------------ATAATT---------------CTGGCCTGAA-------------AATGCAATT-T------AGTATGCACATATCGCCC-GTCACTC------TTGGTTCTC-----CAGGACAAG-----TCGTAACAAAGTAGACTGAATGGAAATT---CAGTCTTGCA----------------------------------------------------------------------------------------------------------------------------------
>Epitrimerus_sp.nov._Z338
----------------------------------------------------TAAAGAGTAATAAATTATAGAATTAG-----------------------------AATAAAAAGAGGAAACCAAA------------------TATAACAAGAAGGATCCTAA----AAATTTTATA-------AATAGAA--------------------GCATAGAATAAG---TTAATAGA----------------ATTTGGCTAAA---AGA------------GTGCCAGCAGCCGCGGTTATACT--------------------------------AATAAAA-------TAAATGGAAAAGAGGAGAAACAAAATTAAAGAATAATTTAAA--------------------TAGGGTGAAATCTCAAG------------------------------AAAATTCCAAAAACGTCTTACCT------------------AAAAAATAGACAG---GGATTAGATACCCCCTTAAAA-------------ACATAAAAGAC----AGT---------------------------------------------------------------------------ACTTAAATAAAGG----------AAATTTAAATGA--AATGGCGG-TATGGCC--CCTTATCAGAGGG--TCCT--GTCCG-----ATAA-TC-GATAACCCAC---GAT----TAAATCAAC------CCAGCTTATT------------ATTTTTTATAT-------CATTGTTGAAATA--------------------AGGTAAAAACTCCTAATTAAAAAGT-------------------TGAAACAAATTAACAAATCAAGATAAA-GA--CTATAGTC------GGGATCCCGATGGGAAACA---------------------------AAAATTAAAGCTTCATTTAAATGGAGAA----------------------AAAGAAG-----------ATAGG---ATTTG---AATAAAAA----TATAGAA-------------------------------AAAAAT-------------TGTTATTGTAAA-------------AGTTTAGCC---------TTATGCACAAATCGCCC-GTCACTC------TTGAACAA------CAAGATAAG-----TCGTAACAAAGTAGATAAAATGGAAATT---TTATCTTGAAGAATCCTCATTAAA--------------------------------------------------------------------------------------------------------------------
>Eriophyes_armandis_Z303
-------------------------------------------CCTTCAACGAAAGTATAAAATGATTCGGGAGTTGAA----------------------------GAAAAAATTAGAATATGCGA-------------------GTATCAAAGAGTATCTAAA----AAATTTTTTA-------AAGAAGA--------------------AATTCAAAGGAG---TATC--------------------CATTGGCGAAA---ATA------------GTGCCAGCCGCCGCGGTTAAACT--------------AGCAATTAAAAT------AGAGGCA-------AGAGGTAACAGAGATTTTTATAAAATAAACCAGA----------------------------AAGAGTGAAATCTCTACAAGTAA------------------------AAAAAGTAGA-----------------TCACCGAAACCTAAGAAGAAAACACAA---GGATTAGATACCCTTTTAAAT-------------AAACAGTAGAT----AGT---------------------------------------------------------------------------ATTTAAATAAGAG----------AAACCAAGTTCT--ATTGACGG-TACCAAA---TCTGGTAGGGGA--TCCT--GCTGC-----GTAA-TC-GATAGTCCAC---GAT----TAAATAAGC------TAACGATTTA------------ACTTCCTATAT-------CATTGTCGAAAGA--------------------AAAAGAACGCATTTAACTGCAATCT-----------------AACAAAAGAAATAAACAAATCAAGATAGG-GG--CCACACGT------CAGAGAATGGTGGGATACA---------------------TTAAAAAGAGACGGTACTATAAAGAAAAAA--------------------------AGAAGAC-----------AAAGG---ACTTA-AGAGT--AA-----TTCTAAAAT-----------------------------AAAATT---------------TCAAAATAAA-------------AATAAAATT-T------GGTATGTACATATCGCCC-GTCACTC------CTGTCAAG------CAGGATAAG-----TCGTAACAAAGTAGATTAAATGGAAATT---TAATCTTG------------------------------------------------------------------------------------------------------------------------------------
>Fujianacarus_wisterianis_CQ1
-------------------------------------------------ATAAACATTTTTAATATTTTCAAAATTTAAAATTCTAAA-------------------TAAAAAACCAAAAAATGTAA----------------GAAAGGAAACAAAGTATTTGGT----GAAATTTTTT-------AATAATA--------------------ATTTAATAAAAG---GAAA--------------------ATTTATATAAAAGA---------------GTGCCAGCATAAGCGGTTAAACT-----------------------------ATAAAAAAGG-------AAAATTAAAAAACTAAACAAGGATTGCCATATCAAATCT-----------------------AGAAGTGAAATTCAAAGTAATAAAAGTAAAAGAG-------------AGAAGTTTAA-------------------------------ATTTAAGGAACAG---GGATTAGATACCCCTCTATTT-------------AAAAGAAAGAA---GAAT---------------------------------------------------------------------------AAATGAATTAAGAG---------AAAATCAAGAAA--AATGGCGG-CTTTGAA--AGTTGGTAGGGGG--TCTT--GGCCC-----ATAA-TC-GATACCCCAC---GAT----TAAATCAAC------TGCATTTTTT------------ATTTCTCATAT-------CATTGTTGGGAAA------------------TTATCAAAATAAAAATAGTTAAAAAAT-----------------TTAAAAATTTCTAGACAAATCAAGACCAG-AA--CTAAAGTG---------AAGAGAGTGAGCTGTG------------------------AACCAATAAAAATATTTCAACTAAGAGATAA----------------------AAAAAAA-----------ATAGA---ACTTA-AAAAT--AAA----TGAGAAAAA-----------------------------AAAAAT---------------TTTCATTGAA-------------TAACCCATT-C------AAAGTGCACATATCGCCC-GTCATTC------CTAAAT--------TAGGACAAG-----TCGAAACAAAGTAAATGAAACGGAAGTT--------TTA------------------------------------------------------------------------------------------------------------------------------------
>Grandiscapitis_camelliae_YN453
--------------------------------------------------------ATTTAAAAAACCGTAAAATCTAAA---------------------------AAACCTAATTAAAATTAAAA-------------------AAAAAAAAAATAATTAATT----AAAATTTTTA-----AAAATTATA--------------------ATTTTAAAAGAA---TAAA--------------------ATTGGACCATAAA----------------GTGCCAGCACCCGCGGTAAAACT-------------------TTAAATT------AAGAAAG-------AAAAAAATAATATATACAACGTAAATAAAAATAAAATTTT----------------------TTAAGTTCAATTAAAAACTAAAAAAAAA-------------------AAAAAAAAGA---------TTTT--------------ATAAAAAAGAAAAACAA---GGATTAGATACCCTTTTAAAA-------------TAAAAATATTT----AGT-------------------------------------------------------------------A-------AAATA---AAATA----------AAAAATAATTAA--AGAGGCGG-TTTTAAA--ACTATTTAGGGGA--TTTT--GTAAA-----ATAA-TA-GATAGCCCCC---ACT--------TTAAT---CTTTCTTAAATTA------------TCCATTAATGT-------CATTGTAAAAGAA---------------------TTATAAAAATATAAATCTTATAAT--------------AAAAAAAAAATAATTATACAAATCAAGACTAA-----GGATACTT------AAAGTTTATATGAAATACA----------------------TTGACTGATTAAAATATTTAAAA--------------------------------TTATGAA-----------GGAGG---ACTTA-AAATT--AAA----TATAAAAAA-----------------------------AAAATT---------------TTTAATTGAA-------------AAAGAAATT-T------AAAATGCACTTATCGCCC-GTCACTC------TTAGAAG-------TAAGAGAAG-----TCGTAACAAAGTAGATTAAATGGAAATT---TAATCTTGTATAATTAAAAATAA---------------------------------------------------------------------------------------------------------------------
>HC3_20190110
-----------------------------------------------------AACAATAATAGGTTTAAACAACTAA-----------------------------AGAAATTAAACGAAATCAAA-------------------AAGGAAGGAAGAATCGTAA----GAAATTTTAG-------AAAAAAG--------------------TTTTTGTTGAAG---TTAA--------------------TTCTGACTAAT---ATA------------GTGCCAGCAGTAGCGGTTACACT------------------GATAGAGA------AAGTTTG----------AATAAAAGTAATTTAAAAAAAATCCAATTGG----------------------------AAGGGTGAAATCTAGAAATAAA-------------------------AAGAGTTAGG------------------------AGCTTTGAAGAAGGAAAAGA---GGATTAGATACCCTCGTCATT-------------TAAAAAGA-------AGT-------------------------------------------------------------------AGTATCTAAAATA----AGAA----------AAACTTAAATCA--AATGGCGG-TACAAAA--TTTGTATAGGGGA--TCCT--GCTAC-----GTAA-TA-GATAGCCCAC---GAT----TAATCTGGC------TTTTCTTTTA------------ATCCCTTATAT-------CATTGT--TTAAA----------------GGATTGTTTCTAAATATAATTCCATAAAT------------------TAAAAATAAGAAAACAAATCAAGACAAG-GA--AAATAGAA-------AAGAGAAAGTTGGATACG---------------------------TAGCGTTGTGCCATAAAGGAAAGAGAA-----------------------AAGTAAA-----------AAAGG---ACTTA-TTAGTAAAAG----AGTAGAGAT-----------------------------AGAAAC---------------CACGTTTTAA-------------AAAACAATT-T------TGTATGCACAAATCGCCC-GTCACTC------TTGTAAAATA----CAAGATAAG-----TCGTAACAAAGTAGGCTAGCTGGAAAGG---TAGCCTTGAGAAAAATTTAATATCAACAAG--------------------------------------------------------------------------------------------------------------
>Hemiscolocenus_sp.nov._Z394
---------------------------------------------AGGAACAAGAAAAGTAAATTTTGAGACAATAAAAAGCTTATGTAACAAAGCAAT--------AAAAATTAAAAAAATCAAAGCAAACAATAAAAATTAAAAAATTAAATAAGAATTTAAA----AAATTTTAAA-------AAAAAGA--------------------TTTTTGAATAAG---TAAA--------------------ATTTGGATTAG---AGA------------GTGCCAGCCTCCGCGGTTAAACT-----------------------AAC------AAAATAG-------AAAAACTAAAAGAATGAACTAGAGCTAAAAAGAAAATTTA----------------------AGGGGTGAAATCCTTGAGATAAAAAGTGC------------------AAAAGGTAAA---------TTTT-----------------CAAGATTAAAACAA---GGATTAGAAACCCTTCTAAAA--------------TAAAATAGAT----AGT---------------------------------------------------------------------------ACCTAAAGAAGAA----------AAATCTAATTAA--AGCGGCGG-TGAGCAA--CCTAAATAGGGGA--TTCT--GTTTT------TATTTC-GACAACCCAC---GAT----AAAGAGAAT------GGTTATTATT------------ACTTTTTATAT-------CATTGTTTATAGA---------------------GGAAAAAAAAGTTATCCTGTAAGA--------------AACTTCAAAGTTCTAAAACAAATCAAGGTAAA-AG--ATATATCA-------CCAAAGAAATGGAATACA--------------ATAAAAATAAATAAAATGTGGAACTTAAAAGAAGGAA--------------------------AAGGAAA-----------AGAGA---ACTTAAAATTA--AAA----TGGCAAAAA-----------------------------AAAATT---------------AGACTTTAAAC------------TAAGAAATT-A------TTCATGCACATATCGCCC-GTCATTC----------------------------------CTGCAATAAGC----------------------------------------------------------------------------------------------------------------------------------------------------------------
>HEN13_MT2
---------------------------------------------------AAAAAGAGCCTCAACTTTAACAATTGAAA---------------------------AAAAATTTCGGGAAATCAGA------------------GAAACCCTAATGAATCCTGG----AAAGCTCCAA-------ATAAAAA--------------------GTATTGAGGGGG---TAAA--------------------ACTTGGCCAACAATA--------------GTGCCAGCAGCCGCGGTCATACT------------------TCGAAGATCCAACTAAATAGA-------AAGATTGAAT-------AATAAAAATTTAAACCC----------------------------ATGGGTAGAATCTGAAGAATAGAAAAATAGAAT--------------CGATATTAAA------------------------------AACCAAACAAACGA---GGATTAGATACCCTCCTAGAA--------------AATAAAAGGG----AGT-------------------------------------------------------------------ATT-C---AAGTA---AAAGA----------AAA-CTAAGAGG--AATGGCGG-TATTAGA--CCTAAACAGGGGA--TCCT--ACAAT-----GTAA-TA-GATAACCCAC---GAT----TAAAAGAAC------TACAAATTTT------------ACCCCCTATAT-------CATTGTGTGCAAA-------------------------CGGAAAATTCGTTAAAAAAT----------------TAATGGCATCCTAATATAAATCAAGACAGA-GG--ATATATGG------TAGAAAACAGCGGGATACA---------------TAAAAAAATTTTTAAAGTGGAGAAATGAGGAAAAAAT-------------------------TAATTAA-----------AGAGG---ACTTG-CCTTA--AAG----TAGGAAAAA-----------------------------AAAATT---------------TCTAACTGTC-------------GAAGAAATC-T------CATATGCACAAATCGCCC-GTCACTC------TTGCTTGA------CAAGATAAG-----TCGTAACAAAGTAGAACCAGCGGAAGC------------------------------------------------------------------------------------------------------------------------------------------------
>HEN23
---------------------------------------------------TGTAAGAGCCTCAACTTAAACAATTGAAA---------------------------GAAAAAATCGGGAAATCAGA-------------------AGAACTAAAGGAATCCTGG----AAAGCTCTAG-------ATAAAAA--------------------GTATTGCAAGGG---TAAA--------------------ACTTGGCTAACAATA--------------GTGCCAGCAGCCGCGGTCATACT-----------------------------TCGAAGGTCC-------AACTATATAAAAAGATTGAATAAAAAAAATTTAAGTTC------------------------ATGGGTAGAATCTAAAACTTTAACGTC--------------------TAGAATCGAT---------ATTT---------------AAAGTCGGGGAAACGA---GGATTAGATACCCTCTTAGAA--------------AAAAAAAGGG----AGT---------------------------------------------------------------------------ATTCAAATAAAAG----------AAAACTAAGAGG--AATGGCGG-TATAAGA--CCTAAGCAGGGGA--TCCT--ACAAT-----GTAA-TA-GATAACCCAC---GAT----TTAAAGAAC------TAAAAATTTT------------ACCCCCTATAT-------CATTGTGTTCAAA-------------------------CGGAAAATTCGTTAAAGAAT----------------TAATATAATCTTAATATAAATCAAGACAGA-GG--AAATATAC------TAGAAAACAGCGGGATACA------------------AAGAAAAAAAAAAAAAAAATTTTAAGATGGGAATG------------------------TAAAGAAAATAGGTTTAAAGAGG---ACTTG---CTTTAAAG----TGAGAAAAA-----------------------------GAAAAT------------------TTTTGACTGTT---------AAAGAAATC-T------CATATGCACAAATCGCCC-GTCACTC------TTGCTTGA------CAAGATAAG-----TCGTAACAAAGTAGAACCAGCGGAAGCT---GGTTCTTG------------------------------------------------------------------------------------------------------------------------------------
>HEN32
---------------------------------------------------ATATGCGTCTCCTCATAAAGAAATTCTAA---------------------------GAAAACTTATAGAAAGGAAA------------------AAATTCTCAGAAAACCCATCTTGTGAAATTTAAA-------AAAAGAGT-------------------TATTTGATTAAG---AAAA--------------------TTTTGGCCTATAAT---------------GTGCCAGCAGCCGCGGTCATACC--------------------TTAAAA------AGGGAAA-------AGAAATAAAGATATAAAAATGTAAAGGGGGATAAA---------------------------AGGGGTGAAATCTAAAAAAGTAAAGA---------------------AAGCAATAGT---------CTTT------------------AAAAAAAGGACAA---GGATTAGATACCCTTCTAAAG-------------GAAGAAAAGAA----AGT-------------------------------------------------------------------ATT-T---AAATA----AAAA----------AAATCTAAGAGA--AATGGCGG-TAGCTAA--TCTAAGCAGGGGG--TTCT--ACAAT-----GTAA-TA-GACAGCCCAC---GAT----TAAATTAAC------TTTAATTATT------------ATTCTCTATAT-------CATTGTCTTAAAA------------------TTTAAAACTAAAAGAAGATTGAAAAAT--------------ATAAATTTGATAAAAAGACAAATCAAGACAGA-AA--TAATATTG------AAGAAACTAGCGGAACACA----------------GAAGAAGAATTATGAAAAGAATTTTAAAGAATTAAA-------------------------AAAGGAA-----------TTAGG---ACTTG-AAAGA--AAA----ATAGATAAT-----------------------------AAAATT---------------TTTTATTGTA-------------AAAGCGATT-A------GCTATGCACAAATCGCCC-GTCACTC------TTGTGGAC------CAAGATAAG-----TCGTAACAAAGTAGATTTAGTGGAAACT---TAATCTTG------------------------------------------------------------------------------------------------------------------------------------
>HK1_20190627
---------------------------------------------------------------------AAAAAATAGAA---------------------------AAAACAATAAAAAAATCGAA------------------TTAGATGAGTAGAATTTTTA----GATCTTTTAA-------AATAAAA--------------------ATTTAGAAAAAG---TAGA--------------------ATTTGGCAAAA---ATA------------GTGCCAGCCGCCGCGGTTAAACT-----------------------------------GGTA-------AAAAATAAAAGCCAATAAAGTAAAACTAACTATTAAAAATTCCTAATTTT------------AAAAGTGAAATTTAAAACGAGGAATAAAT------------------TAGACTTGAA---------CTTT------------------CAAAATTAAGCAACTAGGATTAGATACCCTATTATCA--------------AAAAAGAGAT----AGT---------------------------------------------------------------------------AACTAGATAAGAG----------AAAACTAATCAT--GACGGCGG-TCCTAAA--GCTATTCAGGGGA--TTCT--GAGAC---TATCAA-TC-GACAACCCAC---GAT----TAAACGTAC------TCTAACTATA------------ATTTTTCATAT-------CATTGTGTCAAAG---------------AAAAGAAAAAAAAAACATTATTTCTGGTAT------------TTAAAATAAGGATTGTAACACAAATCAAGACAAA-----GAATGTTC-------GAGAAGGAATGGAATACA-------------------------ATTAAAACGAAGAATCAAAATGAAAACAATAACGG-----------------------------------AAAGG---ACTTG-AAAAA--AAT----TAAAAAG-------------------------------AAAAAT---------------TTTAAGTGAA-------------ATAGAAATT-T------AGGATGCACATATCGCCC-GTCACTC------TTAGAAATC-----TAAGATAAG-----TCGTAACAAAGTAGATCCACTGGAAAGT---GGATCTTGAAAATTAAAAAAAAACC-------------------------------------------------------------------------------------------------------------------
>HK2_20190627
--------------------------------------------AAAAATTGAGAATTCTATCATAAAAAAAAAATTAAA---------------------------AGAAAAACTAAAATATTAAA--------------------------AAAGTATCCTATG---AAAATTTGAA-------AAAAAAA--------------------TATTTGGTCAAGTTTAAAA--------------------AATTGACAAAA---AAA------------GTGCCAGCAGCCGCGGTTAAACT------------------------------------ATA-------AAAAATATAAATTTAAAAAAGAAAGGAAAAAAAAAGTTAAAACATAAA--------------AAAAGTTAAATTTTGAATGAAATTTTAA-------------------AAAAATCCGA----------------------------TCTCAAAAAGTAACCACAAGGATTAGATACCCTTTTAAAA-------------TAAAAAAGGAA----AGT---------------------------------------------------------------------------ATCTAAAAAAGAA----------AAAACTAAACAA--AATGGCGG-TGTTAGA--ATCTTTTAGAGGA--TTCT--GCTAT-----GTAA-TT-GATAACCCAC---AAT----AAATTGAAC-----TTTAGATTATA------------ATTTTTTATAT-------CATTGTTTAAAAA------------------AGTAAAAAAAAATTTTCTTTCTAAGTT--------------AAAAATAAAAAAAAAAAACTAATCAAGACAAA-GA--TCATAAAA-------AAGTAAAAGTGGAATACA----------------------ATAAAACCAGCAAAAGATTAAAAAAAGATAAT-----------------------TAAAAAA-----------TTAGG---ATTTA--------AAA----TTAAAATTA-----------------------------AAAAAG-----------TATTTTAATATGAA-------------AAGAAAATC-A------AACATGCACATATCGCCC-GTCACTT------TTAGGAAA------TAAAATAAG-----TCGTAACAAAGTAGTTTTAATGGAAATT---GAATCTAG------------------------------------------------------------------------------------------------------------------------------------
>HK3_20190627N9
--------------------------------------------------TAAAATAACTAATAATTTTTTCACATTAAA---------------------------AAAAAAATTTGAAAATTAAA------------------AGATATTCTTTAAATTCTTT----GGTATTTAAA-------AAAAATA--------------------TTTTGGTTTAAG---TAAA--------------------AATTAGCTAAGATG---------------GTGCCAGCAGCTGCGGTTACACT------------------------------TTCAATTTA-------AATTAGAAAATTAACATAGAAAAAAAAAATATATAAATACTTTTTATTCGATT---------AAATGTACAATATTTTATTA---------------------------AAAAATCTAA---------GTTT---------------GTAATTTACAACACAA---GGATTAGATACCCTTTTATTT-------------AAAATATAATT----AGT---------------------------------------------------------------------------ATTTAAATATAAA----------AAAATTAAATAG--TATGGCGGCTAT------TTTTTTTAGGGGA--TTCT--GCAAC-----ATGA-TA-GATAATCCAC---GAT----TAAGTGGAC------TTTTATTATT------------ATTTTTCACAT-------TTTTGT--CTAAA-------------------------CTAAATTTTAATTTAAATAT----------CTAAACTCAAAAGAAAATAAAGCAAATCAATATAAA-GA--ACATATAA------AAGAGTTTAGTGGAATACT--------------------TTGAAAATAAAACTGAAATTTATTATAAATA--------------------------GAAAGAA-----------ATAGG---ACTTA-AAATT--AAA----TAAAAAA-------------------------------AAAAAT-------TAGTTATTGAACTTTTAT-------------AAAAAAATT-G----------TGCACAAATCGCCC-GTCATCC------TTAAAACC------TAAGGCAAG-----TCGTAACAAAGTAGATTTAGCGGAAGCT---AAATCTTAAGGA--------------------------------------------------------------------------------------------------------------------------------
>HK3_20190627N10
---------------------------------------------------------------------AAAAATTCAAA---------------------------GAAAAAAAAGAGAAATCAAA------------------GAAAAAAGAAAGAATCTTTT----AAGGTTTTAA-------AAATAAA--------------------TTTAGGTTAAAT---TAAA--------------------ATTTGGCTAAA---AGA------------GTGCCAGCAGCCGCGGTCATACT--------------------------------GAAAAAG-------AGGAATGCTAAAAGTTTAAGAAAAAAGGAAAAAAGAAA------------------------AAGAGTGAAATCTAAAAAAAAATC-----------------------AAAATTCGAA--------------------------CCTAAGAAACAAAAACAA---GGATTAGATACCCTTTTAATC-------------AAAGAGAAATT----AGT---------------------------------------------------------------------------AGTTAAATAAACA----------AAAATTAAACAG--AATGGCGG-TGCTTTA--ACTAAGTAGGGGG--TCCT--GTACT-----ATAA-TA-GATAACCCAC---GAT----TAAATGAAC------TATTTGTTTA------------ATTTCCTATAT-------CATTGTTTAAAAT------------------AAAAATGTAAAAATTTATATAAGGAAT----------------AAAAAAAATTAAAATACAAATCAAGACAGA-AA--TAATAATA-----TAGTAAGATTATGGGACACA-------------------AAGTAAAAAAATTGTAACCTTTAAGAAAGAA---------------------------AGAAGAA-----------ATAGG---ACTTG-ATAATAAAAA----TTTAAT--------------------------------AAAATT---------------ATTTTTTGAAAATTA--------ACAGCAATA-A------AGCATGCACAAATCGCCC-GTCACTCTTGAATTTGAAC--------CAAGATAAG-----TCGTAACAAAGTAGATTAAACGGAAGTT---TAATCTTGAAAAAAAAAAGATGAAATTAATAGG-----------------------------------------------------------------------------------------------------------
>HK3_20191031
---------------------------------------------------------------------------------------------------------------------------TAAA-----------------------------------------------------------------------------------------------------------------------------ATTTGGCTAAA---AAA------------GTGCCAGCAGCCGCGGTCATACT----------------GAGAAAAAGG------AATGTTA-------AAAGATTGAG-------AAAAAAAGAAGAAAGAAA---------------------------AAGAGTGAAATCTAAAAAAAAATT-----------------------AAAATTCGAA--------------------------CCTAAAAAATAAAAACAA---GGATTAGATACCCTTTTAGTT-------------AAAAAAGAAATTAGTAGTTAAATAAACAAAAATTAAATAGAATGGCGGTGTTTTACCTAAGCAGGGGGTTTTTAGTTAAAAAAGAAAT-TAGTAGTTAAATAAACA----------AAAATTAAATAG--AATGGCGG-TGTTTTA--CCTAAGCAGGGGG--TCCT--GTACT-----ATAA-TA-GATAACCCAC---GAT----TAAATGAAC------TATTTATCTA------------ATTTTCTATAT-------CATTGT--TTAAA----------------ATAAAAATGTAAAAATTTGTATAAAAAAT----------------AAAAAAAATCAAAATACAAATCAAGACAGA-AATAATAAAATA-------GTAAGCTTATGGGACACA--------------------AAGTAAAAAAATTGTAACTTTAAAGAAAAAAA-------------------------AAAAAAT-----------AAAGG---ACTTG-ATAATAAAAG----T---AGAAT-----------------------------AAAATT---------------AATTTTTGAAAATTA--------TGAGAAATA-A------AACATGCACAAATCGCCC-GTCACTCTTGAATTTGAAC--------CAAGATAAG-----TCGTAACAAAGTAGATTAAACGGAAGTT---TAATCTTGAAAAATAAAAAGTAAAGATTTTAAAA----------------------------------------------------------------------------------------------------------
>HK8_20200104
------------------------------------------------------------------------------------------------------------------ATTAGAAATCAAA---------------AAAAAAAAGATTAAGAATCTCAT----AAAATTTAAC-------AACAAA---------------------AAATGGTTTAAG---CAAA--------------------ATCTGGCAAATAAGA--------------GTGCCAGCAGCCGCGGTCACACC-----------------CATAAAGAT------AAACGTA-------AAAAAAATAAGTGTAAAGAGAAAAATAAAAATATGCTTAATAGC------------------AAAGGTAAAATTTAAAGAAAATGTATATTGGTTA-------------CGAATTTTAA------------------------------ATAAAATTTTACAG---GGATTAGATACCCCTTTAAAT-------------TTAGAAAAGAA----AGT---------------------------------------------------------------------------ATTTATTTAAAAAA---------AAATCTAAGAGA--TATGGCGG-TGTCTTA--TCAAAATAGGGGA--TCCT--ACACG-----GTAA-TA-GATAACCCAC---GAT----TATAATTAA------TTTTATTTTA------------ACCCTCTATAT-------CATTGTTTTAAAA------------------------TTAAAAAATTATTATTAATTT------------TAATTCTCTGAGAAACAAAACAAATCAAGACAGA-GG--AAATATTA-------AATTCGATGCGGGATACA------------------AATTAAAATTAATTCAGATCTGGGAGGGGACGAAAATGA--------------------CCTTAAA-----------AGAGG---ACCTA-TAATT--AAT----AAGAAAGAT-----------------------------AAGAAC---------------TTACAATGAA-------------AACGCCATT-A------GACATGCACAAATCGCCC-GTCACTC------TTGTAAT-------CAAGATAAG-----TCGTAACAAAGTAGACCCACTGGAAAGT---GGATCTTGAAAAAAATAGCTTAGGTTAATAG-------------------------------------------------------------------------------------------------------------
>Keiferella_guanegouensis_QH1
---------------------------------------------TTCTGTAAAATTGAACAAATCTATAAAAATTTAGA---------------------------AAAAGCATCAGAGGATAGGT----------------------------GGAATTTCGG----GAAGTTCGGT-------GATAAATA-------------------TTTTTGATCGAT---TGAA--------------------ATCTAGCTAAA---AGA------------GTGCCAGCAGCTGCGGTTACACT----------------------AGAA------GAATTGA-------AGAAAAATTAGAGGTAGAATGAAAGGAAAAGCGTTAAAA-----------------------AAAGGTAAAATTTCAGAAAG---------------------------AAGGTTTTAGTAGTCGCTCCTCTTAGAAATACTC----------------ACAA---GGATTAGATACCCTTTTATTA-------------TCAAAGAAGAG----AGT-------------------------------------------------------------------AAT-T---ATATA---AGCAA----------AAT-CTTTACAA--CCCGGCGG-TGGCTCA--TCGCGTTAGAGGA--TCCT----GCC--CC-ATAA-CC-GATACCCCAC---GTT----CAAATGAGC--------CTCTTTTA------------ATCTCTTATAT-------CATTGT--AGAAA-----------AGAGATAAAAAGTAATAAAAAAATTTTCTGATAC----------TTATAGTATAGGTAAGGTAAAACAAATCAAGACAAG-----GAATAAAAAGA----GGAGTTAGGTGGGATACA-----------------------------ATAAAGCTCCTGGAACGATAGTAAA-----------------------GGGAGAA-----------ATAGG---ATTTA-----G--AAG----T---AATTT------------------TAAT-------AAAAAA------------------AATTAAAAGT----------GAAAGCAGC-AATGA--GGCACGCACATATCGCCC-GTCAGTC------CTATGTATA-----TAGGATAAG-----TCGTAACAAAGTAGATTAAATGGAAATT---TAATCTTGT-----------------------------------------------------------------------------------------------------------------------------------
>Leipothrix_sp._Z372
---------------------------------------------------------AATTAAAAATTAAAAACATCAAT---------------------------AAAAAAAATGAAAATCAAAG-------------------AAAAAAAGAAGAATTCAAA----AAATTTTAGA-------AAAAAAG--------------------AATTTGTCTAAG---TAAA--------------------ATCTGGCTAAA---AAA------------GTGCCAGCAGCCGCGGTTAAACT---------------AGAAGAAAAGA------AAATGTA-------AAAGAATAAATAAATAAATCTAACAACAAAAAGAAAT-------------------------TGAGGTGAAATTTATTAAACAAATAATAAAAA---------------AAAAAATGAA---------TTCT----------------TAAGAATAAAAACAA---GGATTAGATACCCTTTTAGAA-------------TCAAAAAAGAT----AGT-------------------------------------------------------------------ATC-TTAAAA------AAGAA----------AAAGCTAATTAA--AATGGCGG-TGCAAAA--CCTACCCAGGGGA--TTCT--GTCCA-----ATAA-TC-GACAACCCAC---GAT----AAAGTGCAC------TCCAATTTTT------------ACATTTTATAT-------CATTGTTGACAAA--------------------ATTAATAAAAAATTATTTTAACCAA----------------TAAAAAAATAAAAAAACAAATCAAGATAAATG---TTATATTG-------AAGTTCGAATGGAATACA-----------------TTAACTATATAAAAATTGGTTTTTAAATCAATAAA-------------------------AAAATAA-----------AAAGG---ACTTG-GTACT--AAT----AAAGAAA-------------------------------AACAAT------------ATTAAAAGATGAA-------------AAAGAAATT-T------AGCATGCACATATCGCCC-GTCACTC------TTAGCTGTC-----TAAGATAAG-----TCGTAACAAAGTAGATTAAATGGAAATT---TAATCTTG------------------------------------------------------------------------------------------------------------------------------------
>Liphistius_erawan
-----------------------------------------------------------TTTTGTTTTTAAAAGTTTAAATTTAGCTTACTCCTTGCTGTATTTAGAAATTAGATTTAATATTTTAC-----------------TTGAACTAAATAGTATT--------ATAGATTGAG-------AACAGAA--------------------ATAGAAATAAATATATAT---------------------TCCCGGCCAAAAAC---------------GTGCCAGCCGCCGCGGCTAAACG-----------------AGAGGGGATAGTAAGGATAATA-------GAAATGATAATTGTGAAATTTAAAATTAAA--------------------------------AGAGGTGAAATTTAATTTAATTTTTATTTGA----------------ATAAATCATG-----------------------GTAAGTTAAGGGCTAAAACTA---GGATTAGATACCCTATTATTC-------------TTAATATGGTAAGGTAGT-------------------------------------------------------------------AAAGT---TATTG------------------AAACCTAAGTGT--TTTGGCGG-TCTTCAA--TCTAGTTAGAGGA--GCTT--GTCTC-----GTAA-TT-GATAATCCTCATTATT-------------------TTTTACTTTAGTTAAA------AGTTTATATAC-------CGCCGTATAGAAT-------------------TTTTTTAAAAAACAAAGTCAGGATAT-----------------TAGTGGATAGAAATTCAGGTCAAGGTGTA-GC--TTATACTA-------AAGGGAAGGTGAGCTACT---------------------ATTAGAATATATAAGGCTTATTAGGAAAATTTCTT---------------------ATATAAA-----------AAGGG---ATTTA-AAAGT--AAA----TTTTATTT------------------------------AGTAAT---------------TAAATTTGAAA------------TTAGAAATT-G------AAGATGTACATATCGCCC-GTCGCTC------TTATTGAAAAA---TAAGATAAG-----TCGTAACATAGTTGGGGTACTGGAAAGT---GCTCCTAG------------------------------------------------------------------------------------------------------------------------------------
>Mastigoproctus_giganteus
---------------TGACAGTAAAAGGGGGATTATTCAAATGAATATAGCAAAAAAATCTGTCCAGATTAGAATTTACTGAATAATATGCTTTTATAATTTA----AAAATTGCTTATTTTTCTAA--------AAATATTGAAGTTAATAAAGTGTCATTAGTAAGTAAAATTGAAA-------AATATAAAAAATATATA----------AAGTAAGTAGTA---TAAA--------------------GGTTGACTAATTTT---------------GTGCCAGCAGTTGCGGTTATACA-----------------------AAA------AACTTAA-------AAATTTTATATAATTAATAATTAGTTTATATTTAGATTTTTTTAAATA--------------TAAGGTGAAATTTTATTTAAAATTATTTTTGTTGA------------AATTATTGAA---------AGTTTTATAA-----------------ATAAACCA---GGATTAGATACCCTGTTATAA---AAATAGAAAAACATTGAGAAT----AGT-------------------------------------------------------------------ATT-TGATGACCATG----------------AAATTTAAATAT--ATTGGCGG-TACTTTA--CCTAATTAGAGGA--ACTT----GTC--CT-ATAA-TT-GATAATCCAC---ATT---------AAAT---CTTACTTAATTAAAA----------TATTTGTATAC-------CGCCGTTGATAGA------TAAACCTTTATGGGATTATCAAAAAATAATTTTTTACAT--------------------------------CAGGTCAAGGTTCA-GT--TTATAATC-AA----GT-TTGAGATGAGTTACA----------------ATAAAATTTATTTAAATGAATATCGTTATGAAATAATA-----------------------AATTGAA-----------AGTGG---ATTTA-ACAGT--AAT----TTTGAAAAT-----------------------------AGTAAT---------------TTATTTTGAA-------------ATAGAAATA-----A--AGTATGTACATATCGCCC-GTCGCTC------TTGTTTTAAAA---CTGGAAAAG-----TCGTAACAGAGTAGGAGCACCGGAAGGT----GCTCCTGG-----------------------------------------------------------------------------------------------------------------------------------
>Mesobuthus_martensii
---------------------------------------------------GAGAAAATCGGGAATAGGGTCGGTTTAATTCTGGCTTAGGATTTTTTATAGG----AAAATAAATTTATAGTGAAA----------------AAGTAGAACAAAAAAAGCTAGATGGCAAAATTGGGGGCGTTTGGATGGAA--------------------GCTCTGGTTATTTCTAAAA--------------------ATTTTAGCAAATATG--------------GTGCCAGCGGCTGCGGTTATACC---------------------ATAAAAGTGAAAAAATTTCTGTTTTAATTTTGAAGCTTCTTAAAAAAAATTAAAGGCTTACATA-----------------------GGAGGTAAAATTTTATGGGTTAAGATATTTTTTAGGAAGATGTTTTGGAAATTCTGA----------------------------------AGTGAAACTA---GGATTAGATACCCTATTATTA-------TTGAGATAAAGAAAATTAGGTAGT-------------------------------------------------------------------AGT-----GGGTGTCTTG-------------AAACTTAAAGAA--TTTGGCGG-TGTTTTA-ATCTAATCAGAGGA--ACTT--GTATT-----TTAATTC-GAAACCACTC---GTT----TAATTTCAC------TTAAATTTTG--------------TTTGTATAT-------CGTCGTAAAAATA-----AAATTTTAAAGTGAATATTCAAAAAAATTGTTTTTAAAAT------------------------------TACAGATCAAGGTTCA-GCAATGTTATTT------AAGCAGAATATGAGTTACA------------------------ATATAAATGATATATTTACGGAAAGAAGATTGAAATATTT-------------TATAGAA-----------GGTGG---ATTTG-AAAGT--AAA----TTAAAATTA-----------------------------AAAAGT----------------TTAATTGAA-------------TCAGCCATA-A------AACATGCACATATTGCCC-GTCACTC------TCTTTTTATA----AGAGAAAAG-----TCGTAACATAGTAGAGGTATTGGAAAAT---GTCTCTAGAGGAAG------------------------------------------------------------------------------------------------------------------------------
>Neocalepitrimerus_rosa_GX37
---------------------------------------------------TAGAATTTATTTATTTTTTTAAGTTTACTTTAATTT--------------------TAAAACCCTAAAATTTTATA---------------------------AAGGATTTA------AAAGTTTTAT-------AAAAAATTT------------------CATTGTTTTTGG---ATAA--------------------TTTTGTTTAAA---AGA------------GTGCCAGCAATCGCGGTCATACT-------------------ATCAAAT------AAAACTA-------TTAAGTAATCAACTTTTATTAAAAATTATGGAGCAA--------------------------TGAGGTCAAATTCTTTTAGTTTCTTTT--------------------TAATACCGAGGGAAATTTTATTT---------------------AGGATAACAA---GGATTAGATACCCTTCTAAAA-------------AAAATATAGGCCATTATT------------------------------------------------------------------------------TAAATAAAAA----------GAAGCTAATTTA--TTCGGCGG-TTTTCAA--ACTCTATAGGGGA--TTCT--GCTTA-----GTAA-TC-GATAATCCAC---GAT----TTATTGTAT-------TTTGTTAT-------------ACTTTTTATAC-------CATTGT---------------------------------AAAGAATTGTTTTAAGAAA----CTATTCTAATCAAAATATTTTCAGTATACAAATAAAGGTGAAGGC--AAACA----------AAAATAAAGTGTAATACA--------------------ATGCATTAAAACTCGGTCTCAAAATTAAAGT--------------------------GTAGTAA-----------GGTGG---ACTTA--------TAA----CTAAACAAT-----------------------------TAAAAT-----------AATTTCTTGTTAAA-------------ATAGGTAAT-G------AAAATGCACATATCGCCC-GTCATTC------TTGGCAT-------CAAGACAAG-----TCGTAACAGAGTAGATTAAATGGAAATT---TAATCTTGTATATTT-----------------------------------------------------------------------------------------------------------------------------
>Opilio_parietinus
----------------------------------------------TTTAAAAAAAAATTAGAGATAATGAAAACTTAGTTTTCATT--------------------GATTATATTAAACAGTTTAAATTTAGCTTAAAGTTTTATTATAACTTTAAAGTTTTATCT--GATTTTTAGATAGAATAAAGGAGGCCTAAGATTTAT--------ATATTAAAAAAT---TTATAAATAGATTAAAGTTTATTATACTGGCGAAAGAC---------------GTGCCAGCCGCCGCGGTTAGACG-------------------AGAAGTATTAAATAAAGTTT-------GTAATTAGGAGGGGGAAAATAAAATTTTATAAGTAGATTTATTT------------------TTAGGTGAAATTAAAAATAAT--------------------------AATAATTATA---------CTCTTGTTTCCTCTAAAAATTTAGGAGAAAAACAA---GGATTAGATACCCTTTTATTC-----------TAAGTTAAAAATTCTTAAGG-------------------------------------------------------------------AGTAAACTAAGTATG----------------AAAATTAAAAAT--TTTGGCGG-TGTTTTA--ACTTTATAGAGGA--ACTT--GCCCT-----GTTA-TT-GATAATCCCC-----------AAATAATC---TTACTTTAGTCAA------------CATTCATATAC-------CGTTGTTGTTTCA------------------GATTACTTTAATAAAAATTTTGAGTTT---TCTAATAAGTTTTGATTAAGCTTTTACTTCAAATCAAGGTGTG-GT--TTATATTA------AAGGTTGAGGTGAGTTACA-------------------TTAAGTAGAATTTTAGAATTTTATAAGAAATTATA-----------------------TTTTGAA-----------ATTGG---ATTTG-TTAGT--AAG----TTTAAATTA-----------------------------ATAAGT----------------TATTCTGAA-------------TTAGGCTCT-AG-----AACATGCACATATCGCCC-GTCGCTCTGATATTTAAAA--------TTAGATAAG-----TCGTAACAAAGTAGATTTAAGGGAACTT---GAATCTAGAAAG--------------------------------------------------------------------------------------------------------------------------------
>Ornithoctonus_huwena
-------------------------------------------------------------AGTCCCAAAAATATTTTAA---------------------------AGAGAAAAGGATCCATTTTA---------------------------TGGACCTTTTA----ATTATTCTTAATCTTATAAAGAAACGA-----------------ACTTCACTAA-----------------------------ATCTAGTTAAATTT---------------GTGCCAGCAACTGCGGTTATACA-------------AATAGTTCATTATCTTTTTAAACTTA-------GAAAAAAAAAAATATTCAATTAATTTCTAATCAGTAAAATGAAA------------------AAATCTTAAATTTTTAAACAATTTT----------------------TCTAATTAAA----------------------------CCTAAGCTAAAGACAA---GGATTAGATACCCTTTTATTC------------------TAGAATTATAAGG-------------------------------------------------------------------AAA-TTACAAATT---ATGAA----------AAC-CCATGCCC--TTTGGCGG-CCTTACA--TCTTATTAGAGGA--ACTC--GTATC-----TTAA-TCCGATAATCCCC---GTT----AAATTTATC------TTTTTCTCAA------------AGCCTTTATAT-------CGCCGT--CTAAA------------------GAAATCGATAAAATTCCATTTCAAAAT---------------AAAAAAACTTTTCACGTCAGGTCGAGATAAA-AC--CAATGAAA--------AAGGGAGCCGAGTTACT-------------TATACTCTTTATTTACATTCTTCTTTCCAAACATTCAAGAGT----------------------------------------CAAGG---ATTTA-----A--TAG----TAATAAATT-----------------------------ATTAAT------------AATTTTTTATGAA-------------AAAGCTAAA--------AAGGTGTACATATCGCCC-GTCACCC------TCGTCCAAAGA---TGAGGTAAG-----TCGTAACAAAGTTAATGTACTGGAAAGT---GCATTAAGGA----------------------------------------------------------------------------------------------------------------------------------
>Phalangium_opilio
----------------------------------------------AGGTTAACATATTTTTAGATATAACGTGTTTTATTT-------------------------TTTAGTCCTAAACAGTTTAATTTAGGCTTATAGTCTTATTATTATTTTAAAGTTTTATCT--AAAGTTTAGAGATCTAAATTAATGAGGCCTTGGTTTTATATATTAAATGAATTATA---TATA--------------------GATTAAATAATTAAATACCGGCGAAAAACGTGCCAGCCGCCGCGGTTAGACG--------AGAGGTGTAAAATAAGATTATTTTTGAGGTA-------AGAAATTTTATGTGTCTTAGTAAATAATATTTTTTAT-------------------------TTAGGTAAAATTTATAATTGTTTTATTTTACTAAAAAGTTTCTTA--AAAGATTAGG---------------------------------TTTAAAAACTA---GGATTAGATACCCTATTATTCTAATTTATTAAATTCCTTAAAGGATTAAACT---------------------------------------------------------------------------AGGTAAAT---------------AAAATTAAAAAT--TTTGGCGG-TGTTTTA--ACCAAGCAGAGGA--ACTT--GCCCT-----TTAA-TT-GATACCCCTCATAAAA-------------------TCTTATTTTAGCTAA-------TGTTCATATAC-------CGTTGTTGTCAGT-------------TTACTTTTTAAGAAAAATTGAGTTTTCAAAAT-------------AATTATTTAATTATAACTTCAAATCAAGGTGTG-GT--AAATGCTA------AAAGTTGAGGTGAGTTACA---------------TTAATTTAACTTGTGGATTAATTTTAATGAAATTAAA-------------------------TTATAAA-----------AATGG---ATTTG-CTAGT--AAA----TTAAGAATA-----------------------------ACATGC---------------TTATTTGAAA-------------TAGGCTATA-A------AACATGTACATATCGCCC-GTCACTCTGGTTCTTAAAG--------CTAGATAAG-----TCGTAACAAAGTAAGTTTAAGGGAACTT---GAATCTAGATTAG-------------------------------------------------------------------------------------------------------------------------------
>Phoebe_hunanensis_S153
-------------------------------------------------------------ATAATTTCTAATATTAAAA---------------------------AAAATATACAAAAATTATAA------------------ATTTAAAGAAAGAATTTGAA----AGAATTTATT-----ACAAAATAA--------------------AAATTGTATGAG---TAAA--------------------ATTTAGCTAAATAA---------------GTGCCAGCAGCTGCGGTTAAACT----------------------------------------------AGAAAAAATAATAATAAAAAAAAATTAACTACATGATATAAATGAATATTA-----------CAAAGTACAATTTTATTTAAAATAAATT-------------------GTAAAGGAGA---------TTTT-----------------AAGAAAGAAAACAA---GGATTAGATACCCTTCTACTT-------------AAAAAAGAGAG--------------------------------------------------------------------------AA------AACTAAATAAGAA----------TAATCTAAATAA--AATGGCGG-TATTTTA--CCAAAACAGGGAA--TTTT--GTGTG-----TTAA-TC-GATAACCCGC---GTT----TAAATTGAT------TTAAGATTTT------------ATTTTCCATAT-------CATTGT--TTAAA------------------AATAATAAAAAAAAATATTATTAAAAG---------------CCTTAAAAGATAAAAAACAAATCAAGACAGA-GA--TTATTCTT------AAAATTTTCATGAATTGCA------------------------------TTTATATTCTTGTAAAAACAAC-------------------------TTATAAT-----------ATAGA---ACTTG-CAAAT--AAAATTTTAAGAAAAT-----------------------------TCAAAT--------------------TTGAA-------------ATTGCTATA-A------AATATGCACATATCGCCC-GTCACTT------CCAAATAAAAA---TGGAATAAG-----TCGTAACAAAGTAAATTAAATGGAAATT---TAATTTTG------------------------------------------------------------------------------------------------------------------------------------
>Phyllocoptes_gaotainensus_GS9
---------------------------------------------------ATTTCAATAAAAAAGTAAAAAATCCTAAA---------------------------AAAGTGAAGAAGAATTTTAA------------------------------------------AAAATTTTAT-------AATAAAG--------------------AATTAGTTTAAG---GTAA--------------------ATCTGACTAAG---AGA------------GTGCCAGCTGTCGCGGTTATACT--------------------AATAGA------TAAGAGA-------AAATATTTTAGTAAATAAAAAAAAGTAACAATAAAAT-------------------------AAAGGTAAAATTTTTGTTTAAATTAAAA-------------------AAATATTGCA------------------------CTACAAATAAAGAGAAACAA---GGATTAGATACCCTTTTAACT-------------TAAATACAGAA----AGT-------------------------------------------------------------------ATC-T---AAATT---AAGAA----------AAATCTAATTAA--AATGGCGG-TGTAAAA--TCAAATTAGGGGA--TCCT--GCACT-----GTAA-TC-GATAACCCAC---GAT----CAAACCGAT------TTTATATTTA------------ATTCTCCATAT-------TATTGTTTTAAAA------------------AACATGAAAAATTATTATTTTTAGAAA---------------TTAAAAAAATTATAAAACAAATCAATACAGA-GA--TTATTTTA-------AAGTAGAAGTGGGATACA------------------ATGAAAAAAGAACTAGGAAATTTATAAGAAAAGAAAA----------------------AATTGAA-----------TTAGG---ACTTA-----A--AAT----T---AATTT------------------TAATTATTAACAAAATT---------------TTAAAGTGAA-------------ATTGAAATT-T------AACATGCACATATCGCCC-GTCACTC------TTATAAAAAAA---TAAGATAAG-----TCGTAACAAAGTAGAACAAATGGAAATT---TGTTCTTGAAGGATAA----------------------------------------------------------------------------------------------------------------------------
>Phyllocoptrata_platyclada_G6
---------------------------------------------------ATAAAAACATGAACATTGAACGAACGAGG---------------------------AAAACTAAAGAAAAATCTTT-------------------TGAGAAAGAAGAATTTCTT----GAAGTTTAAA-------ATCCAGA--------------------AATGGGAGTAAG---TAAC--------------------ATCTAGCTAAGTGA---------------GTGCCAGCAGCTGCGGTTACACT--------------------------------GTGAGAACCCGAATTGAAAAGGAATAAATTAAAATAAGAGAAAAATACTA--------------------------AAAGGTGAAATTTTTTAAAATTAACGAAAT-----------------CTAAATCAAA---------GTCT---------------AAAGAGATAAGGACAA---GGATTAGATACCCTTCTAGTC-------------TAATGAAAGGT----AGT---------------------------------------------------------------------------ATTTAAATAAAAG----------AAACCTAATCGT--AATGGCGG-CAAAAAA--TCATCACAGGGGA--TTCT--GCGCC-----CTGA-TC-GTCAACCCAC---GTT----TCAATCAGC------TTGTTTAAAA------------ATTCTTCATAT-------CATTGTTTGAAAG--------------------ATAAAGAAAAAATTATTTTGCTAAT------------AAAAAAATTCATTTGGAAAACAAATCAAGACAAA-AA--TTATAAAT-----TAAGATAGCAGCGGAATACT--------------------TTTGCAAAGAAAATGAAATCAAAAAGAATTA--------------------------AGAGGAA-----------ACAGG---ACTTG-AAAGTAAAAT--------AAAAA-----------------------------AAGAAT--------------TTAAATTTGAA-------------AATGCAACT-T------TTTGTGCACATATCGCCC-GTCACTC------TTAAAACC------TAAGATAAG-----TCGAAACAAAGTAGGTTGAACGGAAGTT---CCATCTT-------------------------------------------------------------------------------------------------------------------------------------
>Proiectus_granularpro_Z304
----------------------------------------------------ATAAGAAGTTAACGACTCAAAATTTGAA---------------------------ATAAATATTAAAATTCACAA-----------------AAAAAGAAAAAGGAATTTAAA----GACTTTTTCC-------AAGGAAA--------------------AATCCGTAAGAG---TAAA--------------------AATTGTCCCAAGGATA-------------GTGCCAGCAGTCGCGGTTAAACT-----------------TTTAATTAA------AAAGTAA-------TAAAAGGATTACAATGCAATACGAACAAAAATATAC--------------------------AAGAGTGAAATCTAAAAAAGATAAAAAGAATCA--------------ATAAATAGAA---------------------------TCTGTAAAAAAAAATCACAAGGATTAGATACCCTTCTAAGG-------------CAACAAGAGTT----AGT---------------------------------------------------------------------------ATCTAGTTCAAGA----------AAACCCTGTTAA--AATGGCGG-TGCTCAG---ACGCTCAGGGGA--TCCT--GCCGC-----GTGA-TC-GATGACCCAC---GAT----TAAATGAAC------TCCTTTTATT------------ATTTTCTATAT-------CATTGTTTGGAAA-------------------AACACCCAGGAAAGTGTTTTAAAATT----------AAGGAAATTAGTCGTAACAAAGTAGATTAAATGGAA-AT--TTAATCTT-------GGTGAAAGATTAAGCTCA--------------------------TTGAGCCTCCTTTTTACGAGAGGA---------------------------------------------AGGGAAACATCTT-TAAAT--AAT----TTCCCAATA-----------------------------AAAACT-------------------------------------GGAGAGTATT-A------GCCATCAAAAAGACAACCTTTTGTATTAGGTATTTCCAAAA-----AAAGATAAA-------AAAAGAAGCTCGAAATTGAAGAAACTACAAGGGTTTGTCAC--------------------------------------------------------------------------------------------------------------------------------
>QH8
----------------------------------------------------GTTTAATTACAACTTCAATATATCTTAA---------------------------AAATAAAAGAGAAAGCGTAA------------------AGTAAAAAGAAGAATCTCCT----AGAATTTAAA-------AGGAGAA--------------------TCCTAGCTTAAT---TCAA--------------------ATCTGGCAAAAAAATA-------------GTGCCAGCAGCCGCGGTTAAACT-----------------TCTAGAAAGGACCATAAAGAAA-------AAAAGCTAAACTTTATTTAATAA---------------------------------------ACGGGTAAAATCTTTAATAAGAAAA----------------------GAAACGCTAG---------TTTT----------------GAATTTGAAGAACAA---GGATTAGATACCCTTTTATAT-------------AAAAACATGGT----AGT---------------------------------------------------------------------------AGCTAGAAAAGCA----------AAATCTATGTAA--GATGGCGG-TACTAGC--CCTAAGCAGGGGA--TCCT--GCTCC-----GTTA-TA-GATACCCCAC---GGT----AAAGTAAAA-----CTCAGGTTATA------------AATTTCTATAT-------CATTGTTTGAAAA--------------TTTTTTTTTAAAAAATAATTAGTATTCAATT--------------------AAGGCCATAAAGCAAATCAAGACAGA-GT--TTATACTT------GAGAGCTAAGTGGGATACA-------------------TAGATATATTTACTAGAATCTAAGTTAAAGA---------------------------AGAGAAA-----------AAAGA---ACTTG-AAATTAAAAT----TAGATAAAC-----------------------------AGAATT---------------CTAAAAAGAA-------------TGAGAAGCA--------AGTATGCACAAATCGCCC-GTCACTC------TTGGCT--------CAAGATAAG-----TCGTAACAAAGTAGCCCCAACGGAAGTT---AGGGCTTGGCCC--------------------------------------------------------------------------------------------------------------------------------
>Rhinophytoptus_broussonetiae_GZ74
-----------------------------------------------------------------------AAATTCTTA---------------------------GAAAAAATAAAAAATCAAAA----------ATTTAAAATAAAAAACAAAGAATTTTAA----AAAATTTAAA-------AAAAAAA--------------------AATTAGTTTAAG---TAAA--------------------ATTTGGCTAAG---ATA------------GTGCCAGCAGCCGCGGTTACACT--------------------GAAAAA------AAAGAAA-------AAAAAAATAAAAAAGGCAATAAAAATAAAAAAAAAATT------------------------AAAAGTGAAATTTAAAAAAAAAATA----------------------AAAAATTAAC----CGATATTTT--------AAAATAAAAAAAAAAATAAACCA---GGATTAGATACCCTGTTAGAA-------------AAATAAAAGAA----AGT-------------------------------------------------------------------ATC-T---AAATC---ATGAA----------AAATCTACAAAA-AAATGACGG-TGTAAAA--TCAAACTAGGGGA--TTCT--ACTTT-----TTAA-AC-GACAACCCAC---GAT----CTAATGAAC------TAAATTTTTT------------ACTTCTCATAT-------CATTGTTTTAAAG-------------------AAAAAATAAAAAAATAATCTAAAAAT--------------TAAAATTAAAACAAAAAACAAATCAAGACAAGAGA--AAAAAATT--------AGAAAAAGAGGAATACA--------------------ATAAAAAAAAAATGGAATTAGAAAAAAAATC--------------------------AAATGAA-----------ATAGG---ACTTA-GAAGT--AAA----TTAAAAAA------------------------------ATAAAT---------------TTAAATTTAA-------------AAAGAAATT-T------AACATGTACATATCGCCC-GTCACTC------TTAATAAAAT----TAAGATAAG-----TCGTAACAAAGTAGAATTAATGGAAATT---AATTCTTGTAAA--------------------------------------------------------------------------------------------------------------------------------
>Rhyncaphytoptus_dielsianus_GZ35
----------------------------------------ACCTATCATATAAAGAACGTCTGAGATCGAACAAATTAGA---------------------------ATATAAATTGGAAAATCTAA-------------------CGATTTTTACGAATTCCAA----GAACCTTTGA-------GACTAAA--------------------ATTAGGTTAAGG---TGAA--------------------CTCTAGCTTAGATG---------------GTGCCAGCAGCCGCGGTTATACT------------------------------GCAAGAGGA-------GAAAATAATAAAACCGATATGAAAGATTTAATAAAATACCGTC-------------------CAGGGTGAAATCTAGGCTTACAATAACT-------------------ATAAATCGAG-------------------------------CGGGAGAGAGCTACAGGGATTAGATACCCCCGTAAAT-------------TGGCAAAGGAG----ATT---------------------------------------------------------------------------AATTAAATAAGCG----------AAATCCAACAGG--GATGGCGG-TGGAAAA--CCCTACCAGAGGG--ACCT--ACCCC-----TTAA-TC-GACACCCCAC---GAT----TATACCAAC------AGAAATAATG------------AGCACTTATAT-------CATTGT--GAGAA------------------CCCATGTTTAAGCAAAGGCTTAAGAGG----------------AATACCCCCGCGATAGCAAATCAAGACAAG-GC--TAATATTA-----CCTGAAAAAGGAGGGTCACA-------------TAAGCGAGACAAGGGTATCTTAATTTTCCAGAA-------------------------------------------------ATAGG---ATCTG-AAAGTATAAT----TTGGATGTG-----------------------------AAAAAC----------------TATATATAA-------------TAGGCAATA-T------TCCATGCACATATCGCCC-GTCACTC------TTGGTCACA-----CAAGATAAG-----TCGTAACAAAGTAAGTCTAATGGAAATT---GGACTTGTT-----------------------------------------------------------------------------------------------------------------------------------
>Rhyncaphytoptus_longipalpis_JX2
----------------------------------------------------ATTTGAGTTTCAGTTAAAAAAATTCAAA---------------------------AAATTAAATAGGAAACTAAA-------------------AAAAAAAAGAAGATCCTCA----AATATTTAAA-------AATTAAAA-------------------TATAAGTTTAAG---TCAA--------------------ATTTGGCTAAA---AAA------------GTGCCAGCAGCCGCGGTCATACT--------------------------------GGGAAAA-------GAGAACTTTAAAAAGGTAAAGAAACAAAAAAAAGAATTT-----------------------TTGGGTGAAATCATTTCGAAAAATAATTTTC----------------TGAACTTGAA-------------------------------AAATAAAAAACAA---GGATTAGATACCCTTTTACAA-------------AAACTAAAATT----AGT---------------------------------------------------------------------------AGTTAAATAAACG----------AAATTTAAGAAA--GATGGCGG-TATCGGA--GCTAACTAGGGGA--TCCT--GTTTT-----TTAA-TA-GACAACCCAC---GAT----TAAATTAGC------TTTTATTTTT------------ACTTCCTATAT-------CATTGTTTGAAAT------------------TAAAGTTAAATTATTTTTTTTTAAAAT-----------------TTAATAATACAAATACAAATCAAGACAGG-GG--TAATAAAG------AAGATTATAATGGGATACA------------------AAGAAAGAAACAATTAGAAAGTTAAAGGAAAATA-------------------------ATAAGAA-----------AAAGG---ACTTA--------AAA----TTAAGAAAA-----------------------------AAAAAA---------AGAAATAATTTTTGAAT------------TATGATATC-A------GATATGCACAAATTGCCC-GTCACTC------TTGGCA--------CAAGACAAG-----TCGTAACAAAGTAGATTTAATGGAAATT---AAATCTTGAGTAGA------------------------------------------------------------------------------------------------------------------------------
>Rhyncaphytoptus_longipalpis_JX3
----------------------------------------------------ATTTGAGTTTCAGTTAAAAAAATTCAAA---------------------------AAATTAAATAGGAAACTAAA-------------AAAAAAAAAAAAAAAGAGATCCTCA----AATATTTAAA-------AATTAAAA-------------------TATAAGTTTAAG---TCAA--------------------ATTTGGCTAAA---AAA------------GTGCCAGCAGCCGCGGTCATACT--------------------------------GGGAAAA-------GAGAACTTTAAAAAGGTAAAGAAACAAAAAAAAGAATTT-----------------------TTGGGTGAAATCATTTCGAAAAATAATTTTC----------------TGAACTTAAA-------------------------------AAATAAAAAACAA---GGATTAGATACCCTTTTACAA-------------AAACTAAAATT----AGT---------------------------------------------------------------------------AGTTAAATAAACG----------AAATTTAAGAAA--GATGGCGG-TATCGGA--GCTAACTAGGGGA--TCCT--GTTTT-----TTAA-TA-GACAACCCAC---GAT----TAAATTAGC------TTTTATTTTT------------ACTTCCTATAT-------CATTGTTTGAAAT------------------TAAAGTTAAATTATTTTTTTTTAAAAT-----------------TTAATAATACAAATACAAATCAAGACAGG-GG--TAATAAAG------AAGATTATAATGGGATACA------------------GAGAAAGAAACAATTAGAAAGTTAAAGGAAAATA-------------------------ATAAGAA-----------AAAGG---ACTTA--------AAA----TTAAGAAAA-----------------------------AAAAAA---------AGAAATAATTTTTGAAT------------TATGATATC-A------GATATGCACAAATTGCCC-GTCACTC------TTGGCA--------CAAGACAAG-----TCGTAACAAAGTAGATTTAATGGAAATT---AAATCTTGA-----------------------------------------------------------------------------------------------------------------------------------
>Scolotosus_sp._GZ100
---------------------------------------------------TGTAAAAGTTTCATTTATAAAAATTTAAAT--------------------------AAAAAATATAAGAAATCATT-----------------AATCTATTAAAAGAATCTTGA----TAGATTTTTA-------AACAAT---------------------TTATGGAATAAG---TAAA--------------------ATCTGGCAAAT---ATG------------GTGCCAGCAGCCGCGGTCATACC-------------------TGAAGAA------CAAAAAA-------AATAATAATTAAGCTTAAAATAAGTTAAATTGAA----------------------------AAAGGTAAAATTTTAGAGTAAAAATAAAATAAG--------------CGATTTTAAA--------------------------------ATGAAAAAACAA---GGATTAGATACCCTTTTATAA------------ATAAATATAGAT----AGT-------------------------------------------------------------------ATT-T---AAATA---TAAAA----------AAATCTAAGAAA--CATGGCGG-TGCTTAA--CCAAATTAGGGGA--TCCT--ACTCA-----ATAA-TA-GACAACCCAC---GAT---TAAACTCACT-------ATAATTATA------------ATTCTCTATAT-------CATTGTTTTAAAA------------------TTATTTATAAGAAATTAATTTTAAAGT------------------TTTAAACTATAAAACAAATCAAGACAGA-GA--TAATATTA------GAAGAGGAAGCGGGATACA------------------AAGATAAATAATAACTGATTACTAAAAGAACAAAAAA----------------------------------------ATAGG---ACTTA--------AAA----T---TAATT-------------ATTATAAAT-------AAAAAT---------------TAAATTTAAA-------------ACTGCAATT-T------AGCATGCACAAATCGCCC-GTCACTC------TTGGTAT-------CAAGATAAG-----TCGTAACAAAGTAGGATAACCGGAAGGA---TATCCTTGAGAAAAAAAT--------------------------------------------------------------------------------------------------------------------------
>SD19
----------------------------------------------------AATTTATTTGCAATTCAACAATGTCAAA---------------------------AGAAAGTAGCGAAAAGTAGT-------------------AGAAGAGAAAGCATTCGTT----GGAGTTTAAA-------AGTAAGA--------------------AAATAGCTTAAT---AAAG--------------------ATTTGGCAAAAAATA--------------GTGCCAGCAGCCGCGGTTAAACT--------------------------------AATAAAA-------AAGACCTGAAAGAGAAAAAGCAATTAAAACAATAAGTGG-----------------------ATGGGTAAAATCTTATGAGGAGATGAATAGCTTTTAC----------AAATATTCTA------------------------------AAAACCCAAGACAA---GGATTAGATACCCTTTTAAAA-------------AAAGACATGAG----AGT---------------------------------------------------------------------------AGCTAAAAAAGCA----------AAATCTATGTGA--GATGGCGG-TACTATC--CCTACACAGGGGA--TCCT--GCTCC-----GTAA-TA-GACACCCCAC---GAT-----AGATAAAT----TCTTTATTTATA------------AGTTTCTATAT-------CATTGTTTAAAAA-------TTTTTTTCTAAGAAAAAGTTGAGAGTCGGTTCCAAGAT--------------------------AAAAAACAAATCAAGACAGA-GC--GTATATTA------AAGAGTTTAGTGGGATACA----------------AATAAGCAAGACAAAATGGAACTGCAGAGAATAGAG-------------------------CAGAAAA-----------ATGGG---ACTTG-AGAGT--AAA----TGTCAAAAG-----------------------------ATAAAT---------------TGCTTTGGAA-------------GAAGAAAGA-A------AGTATGCACAAATCGCCC-GTCACTC------TTGATT--------CAAGATAAG-----TCGTAACAAAGTAACCTCAACGGAAGTT---GAGGTTTGA-----------------------------------------------------------------------------------------------------------------------------------
>SD27
-------------------------------------------------------------CATACTAAAATAATTCTAA---------------------------AAATAAAAAGGGAAATCGAA-------------------AGAAGAAGAAGAATCCCTT----AATTTTTTAA-------AATTAAA--------------------TATAAGTTGAAG---TAAA--------------------ATTTGGCAAAA---AAA------------GTGCCAGCAGCCGCGGTCATACT------------------------------AAAAAAAGA-------GAAACTATTAAAAATAAAGATAAACTAAAAAAAAGAA-------------------------ATAGGTGAAATTAAAATAAAATGTA----------------------AAAATCTGAA---------TTTT----------------TAATTGAATAAACAA---GGATTAGATACCCTTTTAGAA-------------AGAAATTAATA----AGT---------------------------------------------------------------------------ACTTAAATAAACA----------AAATTTAAAAGA-ATATGGCGG-TATTTAA--CCTAGTTAGGGGA--TCCT--GTTTC-----TTTATTA-GACAACCCAC---GAT----TAATTGAAC------TTTCTTTTTT------------ATTTTCTATAC-------CATTGTATTAAAC-----------------AAAAATTTAAAGAATTTTTTTTCAAAAT-----------------TCAATAATAAAAATACAAATCAAGGCAGA-GA--TTATTAGA------AAGGGTTCCATGGGATACA-------------------AAAAATTAAAAGACTAGAATTGAAGAGAATAA--------------------------AAAAGAA-----------AAAGG---ACTTA--------AAG----TTAAATGT------------------------------AAAAAT-----------AAATTTAAGTTGAAT------------AAAGAAATT-A------AATATGCACAAATCGCCC-GTCACTC------TTCTAG--------GAAGATAAG-----TCGTAACAAAGTAGACTAAACGGAAGTT---TAGTCTTGAAAATAAATTTTTTTATTTAAATT------------------------------------------------------------------------------------------------------------
>Setoptus_koraiensis_HEN28
------------------------------------------------------AAGAATAGTAAATTAAAAAATCTT-----------------------------AAAAATAAAGGGAAAGCGAA-----------------AATAAAAAAGGAGAATCCCAA----AAAATTTTGC-------AACAAAG--------------------TTATGGAAAAAG--TTTAA--------------------ATTTGGCCAAA---AGA------------GTGCCAGCAGCCGCGGTTATACT--------------------------------AATAAAGTTGATACGAAAGAGAGAAAACCAACACTACAAAGAAAATAA----------------------------AAGGGTGAAATCTAAAGAAACAATTA---------------------AAAATGTGAA---------CTCT------------------TCTTGAGCAACGA---GGATTAGATACCCTCCTAACA-------------AAAAAAGAGAA----AGT---------------------------------------------------------------------------AATTAAAGAGATA----------AAATTTAAACGA--GATGGCGG-TAAAGAA--ACTTTACAGAGGA--TCCT--GCCCT-----ATAA-TC-GATAACCCAC---GAT----TAAATGAGC------CTTACCTTTA------------ACTTTTTATAT-------CATTGTTGAAGCA--------------------TAAGTAGAAACTTTAACTTTAAAAT-----------------AAATAAATAAATTAACAAATCAAGATAAA-GG--AAATGGAG------AGGAAAGAGGTGGGATACA----------------------AAGAGTTGAAGGAATTTGAATAATAAGAAA-------------------------AAAAGAA-----------ATAGG---ATTTGGAAAAA--AAA----ATAAATAAT-----------------------------AAAATT---------------TAAATTTGGAG------------AAGTTTATC--------TTTATGCACAAATCGCCC-GTCGCTC------TTGCATAAA-----CAAGATAAG--------------------------------------------------------------------------------------------------------------------------------------------------------------------------------
>Shevfchenkella_miscanthis_KK11
----------------------------------------------------AAATGAGTTAACGCTATCCAAATTCAAAA--------------------------TAACATAGAGAGAAATCAAA-------------------AGAAAAGAAAGAATCTTTT----GACATTTAAA-------AATTAAA--------------------TTTAAGATAAAG---AAAA--------------------ACTTGGCCAAC---AGA------------GTGCCAGCAGCCGCGGTCACACT--------------------------------GAATAGAGAG----AAAGATAAAAAATCAAGGATCAAAAGAAAAAAAGGAA-------------------------AAAGGTAAAATTCTTTCAAACAATA----------------------AAGTCCCGAA---------GTTT-----------------AAAAGTAAAGACAA---GGATTAGATACCCTTTTAAGG------------CATAAAGAAAAG----AGT---------------------------------------------------------------------------AGTTACACAAACG----------AAAGTTAGAAAA-AGATGGCGG-TACTTAA--TCTTAATAGGGGA--TCCT--GTTAC-----GTAA-TA-GATAAACCAC---GTTAAATTAAGCTTAC--------ATCTTTTT------------AGCCCCTATAT-------CATTGTTTGAAAA-------------------AGAATTTAAAAGAAAAACTTTAATTC--------------TATTGAAAAATAAAAAAACAAATCAAGACAGA-GT--ATATAGAT-----AAGACGGATTATGGGATACA---------------------AATAAAAAGATTGGATGAGAAAAGTAATAA--------------------------ACCTAAA-----------AAAGA---ACTTA-TGACCAAAGC----TAAAAAAAA-----------------------------AAAAAT---------------TTGCATTGAAAA-----------ACGGAAATA--------AGTATGCACAAATCGCCC-GTCGCTC------TTTTAA--------AAAGATAAG-----TCGTAACAAAGTAGAGGTATCGGAAGCT---GTCTCTTGAGAAAA------------------------------------------------------------------------------------------------------------------------------
>Surapoda_tianlinensis_GD126
----------------------------------------------------ACTCAACTAAACCAATTAAAAACTCAACCTTTTTCCTCTGGT-------------GGATTTACTTAAATTATACA------------------------------------------ACTATTTTAA-------------------------------------TAGGTAAAG---TTAGCA------------------ATTT--CTAAC---AGA------------GTGCCAGCCGAAGCGGTTATACT---------------------AAGTT------ATTATAG-------AGAACTATTAAGAGTAGGATAAAATTTAATGGATTGATGTGT--------------------TGAGGTAAAATTCTTACACTAACTCTATTTCAATCTTCGAGCT----CTAAATTGAA------------------------------------TCACACAG---GGATTAGATACCCCTTTAATA-------------TTAATTCAGGT----AGT-------------------------------------------------------------------ATT-T---AATTA---AAAGA----------AAC-CTAAACTA--AATGGCGG-TTCTTTA--TTTAACTAGGGGG--TTCT----GCT--TT-GTAA-TA-GATAATCCGC---GTT----------AGATTTCTCTGTATTTATT------------ATTTTTTATAT-------TATTGCAATAGAA------------------------TCTAAAATTCATTTATAAGTA-CGCTCTTTCAAATTTAATATAAATTCAAAGACAAATCAATACAAA-GA--TTATAATA------TAGATTTTAGTGGATCACT-------------------TTATTATTTTATTCTATTAATTTATGTAACTAT-------------------------TTTTAAA-----------CTAGA---ACTTA-----G--AAG----T---AAGAT------------------ACTT-------TAAAAT-----------------CATTTAAA-------------ACTTAACTA-ACACTAAAGAATGCACAAATTGCCC-GTCACTC------TTACATAAAAA---TAAGATAAG-----TCGAAACAGAGTAGGCATACTGGAAAGT---ATGCCTAT------------------------------------------------------------------------------------------------------------------------------------
>Surapoda_tianlinensis_Z302
-----------------------------------------------------------------CTTACTAACTCCACC---------------------------AAACCAAGGGAAAAATTTAC---------------ACTACCTTATTCTGGTATTCCCT----GACATTGACA-------AGTAGAGCCCA----------------TAGCTGCCCCAGTCTAATA--------------------ATTT--CTAAACGA---------------GTGCCAGCTGAAGCGGTTATACT--------------------------------AATATTG-------TAGATAAATATTTTGCTTAGAAAACTATATTAATTACCATTCAGAGCT--------------CGAAGTCAAATTCTTAGC-----------------------------TTAACCCCAATGCTTATCGCTGC---------------ATAAAAGAACCCTCCACAGGGATTAGATACCCCTTTAAAC-------------ATAGAAAAGGT----AGT---------------------------------------------------------------------------ATTTAATTAAAAG----------AAACCTCAATTT--AATGGCGG-TCAGCCG--TATAACCAGGGAA--TTCT--GCCAC-----TTAATTA-GATAACCCAC---GTT---ATAATTCTTC------TATTGTTATC------------ACTTTTTATAT-------TATTGGCACAATG-------------------TAAGCAAATAAATATAATATCACATT---------AATAAATGGTCCCTATACATACCCAAATCAATACAAA-GG--GCATACAT------TAGAGACTGGTGGATTGCT--------------------------TTAACATAGGGGCTAATATCACATTA-------------------------GTTTCAG-----------TTAGA---ACTTG-------GAAG----TAAAGGCGC-----------------------------AATATT------------ATTGCCCCTTAAA-------------CCTGCCACG-G------CAGATGCACAAATCGCCC-GTCACTCTGG---TTAATTAAA-----CCAGATAAG-----TCGAAACAAAGTAGTTTAACCGGAAGGT---TAATCT--------------------------------------------------------------------------------------------------------------------------------------
>Tegolophus_lespedezae_HEN12
-------------------------------------------------------AGAATAGTAAATTGAAAAGTCTTG----------------------------GAAATAAAGGGAAAGTAAAA------------------ATAAACGTGGAGAATCCCAA----AAAATTTTAC-------AACAAAA--------------------TTATGGAAGAAG--TTTAG--------------------ATTTGGCCAAA---AAA------------GTGCCAGCAGCCGCGGTTATACT-----------------------AAT------AAAGTTGATACGAGAGAGAGAAAACCAAAACTAAGAAAGGAATAA-------------------------------AAGGGTGAAATCTAAAAAAACAATTA---------------------AAAGTGTGAA---------CTCT---------------------TTTTACACAACGAGGATTAGATACCCTCCTAAGA-------------AAAGAAGAGAA----AGT---------------------------------------------------------------------------AATTAAATACATA----------AAATTTAAACGA--GATGGCGG-TAAAGAC--ACTTAACAGAGGA--TCCT--GCTCT-----ATAA-TC-GATAACCCAC---GAT----TAAATAAAC------CTTGCCTTTA------------ACTTTTTATAT-------CATTGT--TGAAG------------------CATAAGTAGAAACTTTAACTTTCAAAT-------------AAATAAATAAATAAATTAACAAATCAAGATAAA-GG--GAATGGAA------AGGATAGAGGTGGGATACA----------------------AAAAGTTGAAGGAATTTGGAAAATAAGAAA-------------------------AAAGAAA-----------ATAGG---ATTTG--------GAA------CAAAATA-----------------------------AATAAT---------------AAAATTTAAA-------------CTTGTAAGA-GTTTATCTTTATGCACAAATCGCCC-GTCACTC------TTGCAGAAA-----CAAGATAAG-----TCGTAACAAAGTAGATAAAATGGAAATT---TTATCTTGTAAAACTGCTTATCT---------------------------------------------------------------------------------------------------------------------
>Tegolophus_miscanthus_Z336
---------------------------------------------------AAATGAGTTAACGCTACCCAAATTCAAAA---------------------------CAACATAAAGAGAAATCAAA-------------------AAAAAGAGAAGAATCTTTT----GATATTTTTT-------AATTAAG--------------------TTTAAGATGAAG---AAAA--------------------ACTTGGCCAAC---AAA------------GTGCCAGCAGCCGCGGTCACACT----------------GAAGAGAAAG------AAAAATA-------AGAAATTAAG-------GATCAAAGAAAAAAAAGAA--------------------------AAAGGTAAAATTCTTCCAACTAAACTA--------------------AGACCCCGAA---------ATTT-----------------AAAGGTAAAGACAA---GGATTAGATACCCTTTTAAAG------------CGTAAAGAAAAA----AGT-------------------------------------------------------------------AGT-T---AAACA---AACGA----------AAGTTAGAAAAA--GATGGCGG-TACTTAA--TCTTAATAGGGGA--TCCT----GTT--AC-ATAA-TA-GATAAGCCAC---GTT----AAAGTAAAC----TTACATCTTTTT------------AGCTTCTATAT-------CATTGT--TTGAA-----------------AAAGAATTTAGGAGAAAAACTTTAATTC--------------TATTAAAAGATAAAAAAACAAATCAAGACAGA-GCAGATAGATAA-------GACGAATTATGGGATACA---------------------AATATAAAAATTGGATGAGAAGAGTAATAA--------------------------ACCTAAA-----------AAAGG---ACTTA-----T--GAC----T---AAAAC-----CAAC---------AAAT-------AGAAAT---------------TTGTATTGAAAA-----------ATAGAAATA--------AGTATGCACAAATCGCCC-GTCACTC------TTTTCA--------AAAGATAAG-----TCGTAACAAAGTAGAGGTATCGGAAGCT---GTCTCTTGAGAAAAAT----------------------------------------------------------------------------------------------------------------------------
>Tegolophus_miscanthus_Z371
----------------------------------------------------------TTCTAATATCGGCGAATCTAAGAA-------------------------ACGAAACCAGGAAAATCCAA-------------------AGTTAGAAAAGAATTCCATG---AACATTCTTA-------AATAGG---------------------CTTTAGAAAGAG---TGAA--------------------ACCTAGCCAAT---AAA------------GTGCCAGCAGCTGCGGTTATACT--------------------------------AGACAAAGGAATAGACAAATAGAACATTAAAAAAGAAAAGTAAGATAAATCTGGAA--------------------AGGGGTAAAATTCCAAACTAAACAA----------------------AAAAGTTGTG---------ATTT----------AGATGTAGAAGAATAAAACAA---GGATTAGATACCCTTCTAAAG-------------GAAGAAAAGAA----AGT---------------------------------------------------------------------------AACTTAAAACAGAG---------AAACCTAATAAA--ATTGGCGG-TGTCGCA--GGCAAGCAGGGAG--TTGT--GAAAT-----TTAA-TA-GATAACCCAC---GAT---------TAACTCAAACCTAAATTATA------------ATTTTTTATAC-------CATTGTAGTAAGA-----------------AGAAAGAAAGAATTGTCACATCCAAAAA--------------AGGTAAGAACTCGCAACACAAATCAAGGCAAA-GA--ACATATTT------AGGGAAGTATTGCAACGCG---------------------------ATAAGTAAGAGGATAACTAAGGGT--------------------------ACCTGGA-----------AGAGG---ACTTG-CAATA--AAG---GTAAGGAA-------------------------------AAAAAT---------------CAAGTCTGTA-------------AAGCGAAGG-C------GGCATGCACATATCGCCC-GTCATTC------TTAATTCAAAAC--TAAGACAAG-----TCGTAACAAAGTAGAACCACTGGAAAGT---GGTTCTTGGC----------------------------------------------------------------------------------------------------------------------------------
>Tegolophus_ulmi_CQ4
-----------------------------------------------------------------------------------------------------------ATAAAATGTAGGAAATGTTA-------------------AGAAAAAAAAAAATTCAATCCTATAAAATTTAA-------AATTAAG--------------------GTATAGATTAAG---AAAA--------------------ATTTGGCTTAG---AGA------------GTGCCAGCAGCTGCGGTTAAACT--------------------------------GAAAAAT-------AAAAACAAAAAAAAATTAAAAAAAAGAATTAAAAAACAATCA--------------------GAAAGTGAAATTTAGAAAGAAAAGTT---------------------AAAATTTGAA--------------------------ATTAAAATTAAAAGACGA---GGATTAGATACCCTTATAAAT-------------TAAGCGAAGGA----AGT---------------------------------------------------------------------------ATTTAAATAAAAG----------AAATCTAAATAA--TATGGCGG-TGGGTAA--TCTTATTAGGGGC--TCAT--GTTCT-----ATAA-TT-GATAGCCCAC---GAT----TAATTTAGC------TTTAAATTTT------------ACTTTTTATAT-------CATTGTTTTAAAA-------------------TTCTAAAAAAAGTAAAATTATAAGAT------------ATAAGGAGAAGATAAAAAAACAAATCAAGACAAAAGT----AAATTT------AAAGAAGAAATGTGAGGCA---------------------ACCTAGAAAGATCAGGCCTAACTAGGACGCT-------------------------AAGCAAA-----------GAAGG---ACTTAAATATA--AAA----TTTGTACAA-----------------------------AAAAAT-----------------AAATTGAC-------------AAAGCAATT-A------AACATGCACAAATCGCCC-GTCACTC------TTGAAAATA-----CAAGATAAG-----TCGTAACAAAGTAGGTTTATCGGAAGAT---ACACCTTGGAAACTTAATTTATCAGTTAAAAATAAATA------------------------------------------------------------------------------------------------------
>Tegonotus_celtis_YN448
----------------------------------------------------AAAAAATTCATAAATTAAAATGTTTAAG---------------------------AAAATAAATAGGAAATGAAA--------------AAAAAAAATGCATCTCAATCTTTT----AAATTTTGAA-------TTTATAA--------------------AAAGAGAACAAG---TAAA--------------------ATTTGGCTCAG---AAA------------GTGCCAGCAGCTGCGGTTATACT-------------------GAAAAAT------AAAAACA-------AAAATTAATA-------AAGTAAAAGGATTTTAATAGATTAT--------------------AGAGGTGAAATTCTAAAACAATAATA---------------------ATAAATCGAA---------ATTT-----------------AAACTAATACACGA---GGATTAGGTACCCTTTTAAAT-------------TAAAAATAGGA----AGT-------------------------------------------------------------------ATT-T---AGATA---AAAAA----------AAT-CTAAATGA--TATGGCGG-TGATAAA--TCTTTTTAGGGGT--TCAT--GTAAC-----TTAA-TC-GATAACCCAC---GAT----TAACTTAAC------TTTGAATATA------------ACTTTTCATAT-------CATTGT--TTGAA-------------------AATTCTAAAATAACTAAAATTAAAAT-------------ATATGGAAAGATAAAAAAACAAATCAAGACAAA-AG--AGATTTTA-------AAGAGTTGATGTGGAACA----------------------------ATCCTAAAGGCTCAAAAAGAACAATAAATA-------------------ATAAAAA-----------GAAGG---ACTTA--------AAT----TTAAAATTA------------------ACAC-------AAAAAC---------------AAATATTGAG-------------AAAGCAATT-T------AACATGCACAAATCGCCC-GTCGCTC------TTGACTTCCT----CAAGATAAG-----TCGTAACAAAGTAGTTTA---------------------------------------------------------------------------------------------------------------------------------------------------------
>Tetra_qingyuanensis_Z333
------------------------------------------------------AAGAATAGTAAATTAAAAAATCCT-----------------------------TAAAATAAAGGGAAAGTAAG----------------AAAATAAGTAGGAGAATCCCAA----AAAATTTTAC-------AACAAAA--------------------TTATGGAAAAAG--TTTAA--------------------GTTTGGCCAAA---AGA------------GTGCCAGCAGCCGCGGTTATACT--------------------------------AATAAAGTTGATACGAAAAAAAGATAACTAAAGGTAAGAATTCAATAT----------------------------AAGAGTGAAATCTAAAAAGAAAAAAA---------------------CGAAAGTGAA---------CTTT-----------------TAAGAAGAACACAA---GGATTAGATACCCTTCTAAAA-------------ACAAAAGAGAC----AGT---------------------------------------------------------------------------AACTAATAAAGTA----------AAATTTAAACGA--GCTGGCGG-TAGAGAA--ACTTCGCAGAGGA--TCCT--GCCCT-----GTAA-TC-GATAGCCCAC---GAT----TAAATGAAC------CTTATCTTTA------------ACTTTTTATAT-------CATTGTTGAAGCG--------------------TAAGTTAAAGCTTTAGCTTTAAAAA------------------TATTAATAGGTTAACAAATCAAGATAAA-AG--TAATGAAA------CAGGAAGAGGTGGGATACA----------------------AAAAGTTGAAATAATTTCCACTAGAGAA---------------------------AATGAAG-----------AAAGG---ATTTG-ATATA--AAA----TATATAG-------------------------------AAAATT---------------TAATCTTGTAA------------AAGTTTATC--------TTTATGCACAAATCGCCC-GTCACTC------TTGCTGAAA-----CAAGATAAG-----TCGTAACAAAGTAGATAAAATGGAAATT---TTATCTTGTAAAATTGCACATTTAAAGAA---------------------------------------------------------------------------------------------------------------
>Tetra_sp.nov._Z284
----------------------------------------------------ATTTGAGTTGTACCTAAGTTAATTCAAA---------------------------GAAAAAACAGGGAAATCCAA-------------------AAAGAAAAAAGAATCCCGA----AAATTTTTTT------TAATTAAT--------------------TTTAAGTAAAAG---TAAT--------------------ATTTGGCTAAA---AAA------------GTGCCAGCAGCCGCGGTCATACT-----------------------------AATAAAATTG-------AATCTTAAATAATTTAAGAAATAATTTAAAATAAA---------------------------AAGGGTGAAATCTAATAAAAAAAAAT---------------------AAAAACTGAA--------------------------TTTAAAATTAAATTACAA---GGATTAGATACCCTTTTAAAA-------------AAATAAAAAGT----AGT---------------------------------------------------------------------------AGTTAATTAAACA----------AAATTTAAATAA--AATGGCGG-TGCTTAA--ACAAAGTAGGGGA--TCCT--GTATT-----ATAA-TA-GACAACCCAC---GAT----ATACTGAAC------TTAATTTTTT------------ATCTTCTATAT-------CATTGTATAAAAT------------------TAAATTTTAAAATCTTTACTTTAAAAT----------------TAGATTCATAAAAATATAAATCAAGACAGA-GA--TGATAATT-----TAGTAAATTTATGGGATACA---------------------AAAAAAAATATTGGATTAATAATGCAAAAT--------------------------TTAAGAA-----------AAAGG---ACTTG-AAATTAAAAA----TAAAAAAAAA----------------------------ATAAAT---------------TTTTTTTGAATAG----------AATGAAATT-A------AGCATGCACAAATCGCCC-GTCACTC------TTTAAA--------AAAGATAAG-----TCGTAACAAAGTAGGTTAAACGGAAGTT---TAATCTTGAAAAAATAAAA-------------------------------------------------------------------------------------------------------------------------
>Tetraspinus_sp._HEN26
----------------------------------------------------AATTAAGTTACAATTTAAAAAATTCTAA---------------------------AAACAAAGTGAGAAATCCAA-------------------AAATGAAAAAGAATCTCAA----AAAATTTTAA-------AATTAAA--------------------ACTAAGTTGAAG---TGAA--------------------ATTTGGCAAAG---AAA------------GTGCCAGCAGCCGCGGTCATACT-------------------------------GGAAAAAA-------AAGAATATTAAGAAGTTAAAGAAAATATTAAGAAAATT------------------------AAGGGTGAAATCAAAAAAAGAAAA-----------------------AAAATCTGAG--------------------------CTTAATAGGATAATACAA---GGATTAGATACCCTTTTAAAG-------------GAAATAAAATT----AGT---------------------------------------------------------------------------AATTAAATAAATG----------AAAATTAAGTAA-AGATGGCGG-TGTTTAA--CCTAAATAGGGGA--TCCT--GTACT-----TTAA-TA-GATAGCCCAC---GAT----TAAAATAAC-----TCTGAATTTTT------------ATTTTCTATAT-------CATTGTATAAAAT------------------AGAAATTTAAAAATTTCTTTAAAAAAT----------------CAAAAAGATACTAATACAAATCAAGACAGA-GA--ATATAAAA------GAGAAAGATATGGGATACA------------------AAGATAAAAAGAAATAGATCTAAAAAGAAAAAG--------------------------AGAGGAA-----------AAAGG---ACTTA--------AAA----TTAAAAATTAAAT-------------------------AAAAAT---------------TAAAATAGAATATAATA------AATGAAATT-A------AACATGCACAAATCGCCC-GTCACTC------TTGACC--------CAAGATAAG-----TCGTAACAAAGTAGATTAAACGGAAGTT---TAAT----------------------------------------------------------------------------------------------------------------------------------------
>Tetra_suspensae_SD22
GCAAGGCCCTAAAGAAATCTTAAGTTTCTCACATTAATCTGTCATTCTAAGAATTTGAGTTCCAACTATAATAAATTAAA---------------------------AAAAAAGTTAGAAATCTAAA-------------------AATATGTAAAGAATCTAAC----AAAATTTAAA-------AGAAAAA--------------------ATTTAGCTTAAT---TAAA--------------------ATTTAGCTAAAAATA--------------GTGCCAGCAGCTGCGGTTAAACT------------------AATAAAAAGAATTGAAAAGAG-------AAAAAGCTTTTGGATCTAATAGAATTTTATA-------------------------------AAGGGTGAAATCTCAAAAT----------------------------AAAAATTGGA------------------AGGCTATAGTCTAAAAATTTTCACAA---GGATTAGATACCCTTTTAAAT-----------------TAAAAATTGGGAGT---------------------------------------------------------------------------AGTTAGAGAAACT----------AAAACTATGAAA--GATGGCGG-TATAAGC--ACCAAATAGGGGG--TCCT--GTTCC-----GTAA-TA-GATAACCCAC---GAT----TAAATCATC------TAAATTTATA------------AATCTCTATAT-------CATTGTTTAAAAA------------------TTTTTTCCTCAAAAAAAATTAAGAAGT---------------TAAATAAAACTTTAAAACAAATCAAAACAGA-AT--AAATAATA------TAGGGTTTAATGGGACACT-----------------AAATTTAAACAAAATTTGATTTTTTCAAAAGAAAGAAATA--------------------AAAAAAA-----------ACAGG---ACTTA-AAATTAAAAG----TGAGGAATA-----------------------------AAGAAT---------------CCATTTAGAA-------------TAGGTAATC-C------TATATGCACAAATCGCCC-GTC-----------------------------------------------------------------------------------------------------------------------------------------------------------------------------------------------------------------
>Vasates_sp.nov._Z327
----------------------------------------------------TGAAGAGTAATAAATTGAGGAGTTAA-----------------------------AATAAAAAGAGGAAACCAAA-------------------AATAAGTAAAGGATCCTAA----AAATTTTATA-------AATAGAA--------------------ACATAGAATAAG---TTAATGAA----------------ATTTGGCTAAA---AGA------------GTGCCAGCAGCCGCGGTTACACT--------------------------------AATAAAA-------TAAATGTAAAAGAGGGGAAGCAAAAATAAAGAATAATTAAATA-------------------CAGGGTGAAATCTTAAAA-----------------------------GAACTCCAGAAATGCCTCTACCT------------------AAAAAATAGACAG---GGATTAGATACCCCCATAAAA-------------AAATAAAAGAC----AGT---------------------------------------------------------------------------ACTTAAATAAAGG----------AAATTTAAATGA--AATGGCGG-TAAGGCC--CCTTATCAGAGGA--TCCT--GTCCG-----GTAA-TC-GATAACCCAC---GAT----CAAATGAGC------CCAATTTATT------------ATTTTTTATAT-------CATTGTTGAAATA--------------------AGGTAAAAACTCTTAATTAAAAGGT-------------------TGAAACAAGTTAACAAATCAAGATAAA-GA--CTATACTT------AGGTCCTAGATGGGAGACA---------------------------AAGACTAAAGTTTCATTGAAAAAAAGTAA---------------------AAAAGAA-----------ATAGG---ATTTG---AATAAAAA----TATACAG-------------------------------AAAAAT---------------TATTATTGCA-------------------ATA-GTTTAGCCTTATGCACAAATCGCCC-GTCACTC------TTGAACAA------CAAGATAAG-----TCGTAACAAAGTAGATAAAATGGAAATT---TTATCTTGAAAAA-------------------------------------------------------------------------------------------------------------------------------
>Vittacus_cannabus_HEN44
--------------------------------------------------GAAAGAAGGTCTATACTGTGATATTTAACA---------------------------GAAAAATAAAAGAAATTAAA------------------AATATTAATTAAAATCTTGA----AAGATTAAAT-------AGTAAAA--------------------TTTTAGCTTTAG---TAAA--------------------ATCTGGCTAACTAG---------------GTGCCAGCAGCCGCGGTCATACC--------------------------------AATAAAG-------AAAAATAATAAAGATCTAAGAAAATTTTTATAATAATAAAA---------------------AGAAGTAAAATTTAAAGATAAAATGAT--------------------AGAATTCGGA-------------------------ATTAAAATAAAAAGAACAA---GGATTAGATACCCTTTTACCT------------AAAATTATAGAT----AGT---------------------------------------------------------------------------ATCTATATAAGTG----------AAATCTAAAGAA--CATGGCGG-TGCTAGG--CCAGAATAGGGGA--TCCT--AGCCA-----TTAA-TA-GACAACCCAC---GAT----TAGAGGAGC------TCTTTCTATA------------ATTCCCTATAT-------CATTGTTTTAAAA------------------TCGTTGGATAGAAGATGATTAGAAAAT----------------AAAATTTATAAAAAAACAAATCAAGACAGG-AA--TAATGAGT-------GAGTTGAGCCGGGATACA----------------TAAATATAGTACACTGTATGGATTTAAGAAAGATTTA------------------------GAATGAA-----------AGAGG---ACTTA-TGATT--AAT----GTTAAAAAT-----------------------------AAAAAT---------------TTACAGAGAA-------------AAAGAAACC-A------AGCATGCACAAATCGCCC-GTCACTC------CTGAGAA-------CAGGATAAG-----TCGTAACAAAGTAGGAATATCGGAAGGT---GTTCCTTG------------------------------------------------------------------------------------------------------------------------------------
>Z296
--------------------------------------------------AAAGAAAAGTTTTATCTAAAGAGGTTTTAAA--------------------------TAAAAAAATAAGAAATTAAA-----------------AATTATAATAATAAATCTTGA----AGGGTTTAAA-------AGAAAAA--------------------TATTTGCCTAAG---TAAA--------------------AGCTGTCAAAT---ATG------------GTGCCAGCCGCCGCGGTCATACC--------------------------------AAAAGAA-------AAAAATGTAAAAATACTAAGTACAAAAAAAGTTTTATAACTA--------------------TTAAGTGAAATTTAAATTTGAATATAAA-------------------AATAACTAAT---------------------------TTAAAGTAAATAAACAA---GGATTAGATACCCTTCTAAAA-------------TAACCAAAGAT----AGT---------------------------------------------------------------------------ATCTACTTAAGAA----------AAATTTAAAAAA--TATGGCGG-TATAAAA--CCCAATTAGGGGA--TCCT--AAAAA-----TTGA-TA-GACACCCCAC---GAT----TAATTTTAC------TTAAGTTTTA------------ACTATCTATAT-------CATTGTTTGAAAA------------------TTAAATCATAAATATTAATTAAAAAAT-----------------TTTTATATTAAAAAACAAATCAAGACAGAGGA--ATATACTT------AAGAATATTTCGGGATACA--------------------AATTACTATGGTTGGATGAGCCAAGAGAAAT--------------------------CTCTGAA-----------ATAGG---ACTTA-AAAAT--AAT----TTTTATAAA-----------------------------AAAAAT---------------TAATTTTAAA-------------AATGTAATT-A------AATATGCACAAATCGCCC-GTCACTC------TTGAACT-------CAAGATAAG-----TCGTAACAAAGTAGGCCCTCCGGAAGGA---GGGCCTTGTAA---------------------------------------------------------------------------------------------------------------------------------
>Z318
---------------------------------------------------AATTGAGTTGACACTAACAATATTCTAAA---------------------------AAAATTAAGGGGAAACCAAA-------------------AGAAGAAAAAGGATCCTCT----AAGATTTTAG-------TATTAAA--------------------AATAAGTAAAAG---AAAA--------------------ATCTGGCAAAG---ATA------------GTGCCAGCAGCCGCGGTCATACT-----------------GAGAGAAAA------GAAATTT-------AAAAGAACAA-------AATTAATAGTACAAAAGAGA-------------------------AGAGGTAAAATTCATCTATTTTATTTTATA-----------------AGAGATTGGT---------GTTC---------------CAAAATAGTAGAACGA---GGATTAGATACCCTTCTAGAG-------------AAAGAAAAAAT----AGT-------------------------------------------------------------------AGT-T---AAATA---AATGA----------AACTTAGTAAAA--GATGGCGG-TGCTCAA--ACTTGATAGGGGA--TCCT--GTTCT-----ATAA-TA-GATAAACCAC---GAT----TTAATAAAC------CTATAATAGT------------AGCCTCTATAT-------CATTGTTCTTAAA------------------GAAATTTTTAAAAACCTTATCTTGTTT----------AATTAAGAACCAAATAAAAGAGCAAATCAAGACAGA-GC--TTATAGAT-------AGGAATAAATGGGATACA------------------TAAGTTGAAAATAATGAATTTAGAGAGGAAAAC--------------------------AAAGGAA-----------AAAGG---ACTTA-----G--AAT----T---AAAGTTTT--------------------------AAAAAT-----------TAATAAATCTTAAAAAA----------TAAGAAATT-G------AGCATGCACAAATCGCCC-GTCACTC------TTTCT---------TAAGATAAG-----TCGTAACAAAGTAGAAATAGTGGAAACT---ATTTCTTG------------------------------------------------------------------------------------------------------------------------------------
>Z343
-----------------------------------------------------------------------------------------------------------GAATA-----------------------------------------------------------------------------------------------------AATTCGACTAAA---GCAA--------------------AATTGTCTAAT---AGA------------GTGCCAGCAGTCGCGGTTACACT------------------GAAAATAGTAATGTAAAATTA-------AAAAGAGAAAGAATACGCAAGGTTTACACTAAAA----------------------------CAAGGTTAAATTAGCTTAACGTAACAAAA------------------TTTTTTTGAA---------CTCT-----------------AGAATATAACACAG---GGATTAGATACCCCTTTAAAA------------CAAATTAAAGTC--------------------------------------------------------------------------ATT-----ATTTAGCAAAAAG----------AAACCTAATTAA--AATGGCGG-TGTGAAA--AATTATTAAGGGA--TCTT--GTACT-----GTAA-TC-GCTAACCCAC---GAT----AAACTGTTC------TTTATTTATT------------ACTTCTCATAT-------CATTGTTTTAAAC---------------------AGCTATAAAAATTATTCTGTATAA-CATTTTTTCCTAATAAAAATTATTAATAAAACAAATCAAGACAAG-GG--CTACATTA-------AAGCTAGAACGAGATACA------------------------ATAAGTGATAAAATTGGAAAAGCCTAAAAGCTAG-------------------CTTGAAA-----------AGAGA---ACCTA--------AAA------GTAAAAT-----------------------------AAAAGT-------------AATTATTTTTAT-------------AGAAAAATG-GCTTT--CGCATGCACAAATCGCCC-GTCACTC------CTATAAAA------TAGGATAAG-----TCGTAACAAAGTAGAATCAAGGGAACTT---GCTTCTTGTAATGTACAATACCTAAAGAGCTTTTTTAAGAGAAGAAATATAATGCAGTACTAACATACCTAAAATT----------------------------------------------------------------
>Z382
--------------CGTTCAAATTTAATTAAAAAAAAAAAAAAAAAAGAATGATAAAATACGAAAATTAAAAAAATAGAA---------------------------AAAACAATAAAAAAATCGAA------------------TTAGATGAGTAGAATTTTTA----GATCTTTTAA-------AATAAAA--------------------ATTTAGAAAAAG---TAGA--------------------ATTTGGCAAAAATA---------------GTGCCAGCCGCCGCGGTTAAACT-----------------------------------GGTA-------AAAAATAAAAGCCAATAAAGTAAAACTAACTATTAAAAATTCCTAATTTT------------AAAAGTGAAATTTAAAACGAGGAATAAAT------------------TAGACTTGAA---------CTTT------------------CAAAATTAAGCAACTAGGATTAGATACCCTATTATCA--------------AAAAAGAGAT----AGT---------------------------------------------------------------------------AACTAGATAAGAG----------AAAACTAATCAT--GACGGCGG-TCCTAAA--GCTATTCAGGGGA--TTCTGAGACTA-----TCAA-TC-GACAACCCAC---GAT----TAAACGTAC------TCTAACTATA------------ATTTTTCATAT-------CATTGTGTCAAAG--------------AAAAGAAAAAAAAAAACATTATTTCTGGTAT------------TTAAAATAAGGATTGTAACACAAATCAAGACAAA-----GAATGTTC-------GAGAAGGAATGGAATACA-------------------------ATTAAAACGAAGAATCAAAATGAAAACA------------------------ATAACGG-----------AAAGG---ACTTG--------AAAAAAATTAAAAAG------------------------------AAAAAT---------------TTTAAGTGAA-------------ATAGAAATT-T------AGGATGCACATATCGCCC-GTCACTC------TTAGAAATC-----TAAGAT-----------------------------------------------------------------------------------------------------------------------------------------------------------------------------------
>Z392
--------------------------------------------------------ATATCAAAAATTGTAAAATTCTAA---------------------------AAAAATTTTTAAAAATTAAA----------------AAAAAAAAAAGAAGAATTTAAA----TAAATGTTAT-------AAAAATA--------------------TTTTTGTTTAAG---AAAA--------------------AATTGTCAAAA---AGA------------GTGCCAGCAGACGCGGTCATACT---------------GTTTTTAAAGA------AAAACAA-------AAAATTTAAGAAGCAAATAATAAATAAAAGAAA-----------------------------AGAGGTGTAATTCATTTTTAAGAATAA--------------------AAGTATCGAC-------------------------ATAAAATTATAAAAAACAA---GGATTAGATACCCTTTTAAAT-------------TAAATAAGGAT----AGT---------------------------------------------------------------------------AATTAAATAAATG----------AAACCTAAATGA--GATGGCGG-TATAAAA---ATAATTAGGGGG--TTTT--ACAAG-----ATAA-TA-GACAACACAC---GAT----TAAAGTTAC------TTTATTTTTA------------ATTTTTTATAT-------CATTGTATAAAGA------------------AAACTTTAGAAAAAGTTTTCCAAAAAT-----------------CTAAAGATGACACCACAAATCAAGACAAA-GA--TTATATTA-------AAGTCTCTATGCGAAACA---------CTTTAAATTAAATAAAATTAAAATGAATAATTAAAAGAAATAT-------------------------------------------AATGG---ACTTA--------AAA----TTAAAATTTAT---------------------------AAAAAT---------------AACAGTTAAA-------------ATTGAAATT-GAACTTTTATATGCACATATCGCCC-GTCACTCCTACTTTTAACG--------TGGGATAAG-----TCGTAACAAAGTAGAATAAATGGAAATT---TATTCTTG------------------------------------------------------------------------------------------------------------------------------------
>Paracalacarus_podocarpi_S142
------------------------------------------------ATTAAAAAAATTAAAGATTTTACACATCAGAA---------------------------TAAAGAGAAAAAAGCCAGAA----------------AAACCCAAAAAAAGCATTTTAA----AAAATTTTAA-------AGAAAGG--------------------AATTAGCTAAAG---TAAA--------------------ATTTGGCCAAG---AAA------------GTGCCAGCCGCCGCGGTTATACT--------------------GAAAAAGTTGAAATGCAAA-------AAGAATAGAAACATTACAAAAAAATTTATTT-------------------------------TTAGGTGAAATTTATAAAAAAAGAAAGA-------------------TGATATTTAA---------GTCT----------------AAAATCTAAAAACAA---GGATTAGATACCCTTTTAAAA-------------AAATATAAGGG----AGT-----------------------------------------------------------------------CCCTAAATA----AGGA----------AAAACTAAATAA--AATGGCGG-TGACAAA--TCTACTTAGGGGA--TTCT--GTTCC-----GTTA-TA-GATAGCCCAC---ATT----GCAAGAAAC------TTATTTTATA------------ACTTTTTATAT-------CATCGT--TTAAG------------------GAAGAAAAGAAAATCTACCTCTAACCT------------------CTAAAATTCCTAAACAGATCAAGACAAA-GGACATATATTA---------GAGAGAATGGAATACA---------------------ATTCTGAATCATGAAATCCTAAAGAAAAAA--------------------------AGAAGAA-----------AAAGG---ACTTA-ATACT--AAG------ATAGGAT-----------------------------AGAAAT-----------AATCAAGATCTTAA-------------AAAGCTATT-T------GCCATGTACATATCGCCC-GTCACTC------TTACATAAAAA---TAAGATAAG-----TCGTAACAAAGCAGATTCAGCGGAAGCT---TAATCTTG------------------------------------------------------------------------------------------------------------------------------------
>Scolotosus_sp.nov._GX54
--------------------------------------------------GATTAAAAGTTTCATCTATAAAATTTTTCTAT-------------------------AAAAGAAAGAGAAATCCAAA-----------------ATAAAATAGAGAGAATCTCGA----GGGGTTTTTT-------ATTAAAATTT-----------------ATTTAGAAAAAG---CAAA--------------------ATCTGGCAAAT---AAG------------GTGCCAGCAGCCGCGGTCATACC--------------------------------AATAGGA-------AAAAATTTAATAAGACTAAGTAATAAGAGAATAATAATATCA--------------------ATGAGTAAAATTTAAAAATTCAGTAACAT------------------AAAAACTAAT---------------------------CTAAATTTTTTTAACAA---GGATTAGATACCCTTTTAATG-------------AAAATAGAGAT----AGT---------------------------------------------------------------------------ATCTATACAAGAA----------AAATCTAAGAAA--CATGGCGG-TATTAGA--TCAGTTTAGGGGA--TCCT--ACAAT-----GTAA-TA-GATAACCCAC---GAT----TAAAATCAC------TATTTCTTTT------------ATTCTCTATAT-------CATTGTTTTAAAA------------------TTAAAAAAAAGATCCTAGTTTAAATTC-----------------GTTTGAGATTTAAAACAAATCAAGACAGA-AA--CAATGAAA-----AAAGAAGAAAGCGGGATACA-------------------CATTTAAACTGCTCAGATAAATGCAGAACAAA--------------------------AATTGAA-----------GGAGG---ACTTA-AGATT--AAT----TTAGATAAC-----------------------------AAAATT---------------TTTTTTTGAA-------------AAAGAAACC-C------AATATGCACAAATCGCCC-GTCACTC------TTGACT--------CAAGATAAG-----TCGTAACAAAGTAGGTAATCCGGAAG-----GATTCCC-------------------------------------------------------------------------------------------------------------------------------------
>Rhinophytoptus_broussonetiae_GZ98
------------------------------------------------------------------TTGAAAAATTCTT----------------------------AGAAAAAATAAAAAATCAAA---------AATTTAAAATAAAAAACAAAGAATTTTAA----AAAATTTAAA-------AAAAAAA--------------------AATTAGTTTAAG---TAAA--------------------ATTTGGCTAAG---ATA------------GTGCCAGCAGCCGCGGTTACACT--------------------GAAAAA------AAAGAAA-------AAAAAAATAAAAAAGGCAATAAAAATAAAAAAAAAATT------------------------AAAAGTGAAATTTAAAAAAAAAATA----------------------AAAAATTAAC------------CGATATTTTAAAATAAAAAAAAAAATAAACCA---GGATTAGATACCCTGTTAGAA-------------AAATAAAAGAA----AGT---------------------------------------------------------------------------ATCTAAATCATGA----------AAAATCTACAAAAAAATGACGG-TGTAAAA--TCAAACTAGGGGA--TTCT--ACTTT-----TTAA-AC-GACAACCCAC---GAT----CTAATGAAC------TAAATTTTTT------------ACTTCTCATAT-------CATTGTTTTAAAG-------------------AAAAAATAAAAAAATAATCTAAAAAT--------------TAAAATTAAAACAAAAAACAAATCAAGACAAGAGA--AAAAAATT--------AGAAAAAGAGGAATACA--------------------ATAAAAAAAAAATGGAATTAGAAAAAAAATC--------------------------AAATGAA-----------ATAGG---ACTTA-GAAGT--AAA----TTAAAAAA------------------------------ATAAAT---------------TTAAATTTAA-------------AAAGAAATT-T------AACATGTACATATCGCCC-GTCACTC------TTAATAAAAT----TAAGATAAG-----TCGTAACAAAGTAGAATTAATGGAAATT---AATTCTT-------------------------------------------------------------------------------------------------------------------------------------
>Tegolophus_oblatus_QH7
---------------------------------------------------AGTTTAGTTACAGATTTAAATAATTCAAG---------------------------GAAACAAAAGAGAAAGCAAA---------------AAGAAAATGATATAGCATCTCCT----AGAATTTAGC-------AACTAAA--------------------GATACGTGTAAA---TCAA--------------------ATTTGGCAAAAATA---------------GTGCCAGCAGCCGCGGTTATACT--------------------------------TATAAAA-------AAGAATAAAAGGAGAAAAAGTTAAATAAAATTAAAATA------------------------GTGGGTAAAATCTATAAAAAAAAAAG---------------------GGGAGCTAAG---------TTCT----------------AAATATAAAAAACAA---GGATTAGATACCCTTTTACAC-------------TAAAATCTGAC----AGT---------------------------------------------------------------------------GGCTAAATAAGCG----------AAATCTGTGTAA--AATGGCGG-TACTAGT--CCTAAGCAGGGGA--TCCT--GCTCC-----GTAA-TA-GATAACCCAC---GAT---TCAAGAATTC------TTTGATTATA------------AATTTCCATAT-------CATTGTTGAAAAA------------CTTTTTTCATAGAAGAAGTTAAAATTCTAAAAC----------------------AGGATTAAAACAAATCAAGACAGA-GT--TAATAGCA------AAGAGCTAAGTGGGATACA--------------------AATACCAACCTCTTGGAAGTGAAAATAAAAA--------------------------GGCGGAA-----------AGAGG---ACTTG-AGAAT--AAG----TTTTTAGA------------------------------AAAAAC---------------ATAAGTAGAA-------------AAAGAAAAC-A------AGTATGCACAAATCGCCC-GTCACTC------TTGCCT--------CAAGATAAG-----TCGTAACAAAGTAGCCCTACTGGAAAGT---GGGGCTTGAAAGCCAGAAAC------------------------------------------------------------------------------------------------------------------------
>Fujianacarus_wisterianis_HN237
-------------------------------------------------ATAAACATTTTTAATATTTTCAAAATTTAAAATTCTAAA-------------------TAAAAAACCAAAAAATGAAA----------------GAAAGGAAACAAAGTATTTGGT----GAAATTTTTT-------AATAATA--------------------ATTTAGTAAAAG---GAAA--------------------ATTTATATAAA---AGA------------GTGCCAGCATAAGCGGTTAAACT-----------------------------ATAAAAAAGG-------AAAATTAAAAAACTAAACAAGGATTGCCATATTAAATCT-----------------------AGAAGTGAAATTCAAAGTAATAAAAGTAAAAGAG-------------AGAAGTTTAA-------------------------------ATTTAAGGAACAG---GGATTAGATACCCCTCTATTT-------------AAAAGAAAGAA---GAGT---------------------------------------------------------------------------AAATGAATTAAGAG---------AAAATCAAGAAA--AATGGCGG-CTTTGAA--AGTTGGTAGGGGG--TCTT--GGCCC-----ATAA-TC-GATACCCCAC---GAT----TAAATCAAC------TGCATTTTTT------------ATTTCTCATAT-------CATTGTTGGGAAA------------------TTATCAAAATAAAAATAGTTAAAAAAT-----------------TTAAAAATTTCTAGACAAATCAAGACCAG-AA--CTAAAGTG----AAGAGAGAGAGCTGTGAACCA-----------------------------ATAAAAATATTTAGACTAAGAGATA-----------------------AAAAAAA-----------ATAGA---ACTTA-AAAAT--AAA----TGAGAAAA------------------------------AAAAAT---------------TTTCATTGAA-------------TAACCCATT-C------AAAGTGCACATATCGCCC-GTCATTC------CTAAAT--------TAGGACAAG-----TCGAAACAAAGTAAATGAAACGGAAGTT---TTATTT--------------------------------------------------------------------------------------------------------------------------------------
>Phyllocoptrata_platyclada_S138_12S
----------------------------------------------------TAAAAACATGAACATTGAACGAACGAAA---------------------------AAAACTAAGGAAAAATCTTT-------------------TGAGAAAAAAGAATTTCTT----GGAATTTAAA-------ATCCAGA--------------------AATAGGAGTAAG---TAAC--------------------ATCTAGCTAAG---CGA------------GTGCCAGCAGCTGCGGTTACACT-----------------GTGAGAACC------CGAATTG-------AAAGAGAATA-------AATCAAGATAAGAGAAAAATGCTA---------------------AAAGGTGAAATTTTTTAAAATAAACGAATTCTAGAGC----------AAAGTCTAAA-------------------------------AAGATAAGAACAA---GGATTAGATACCCTTCTAGTC-------------TAACGAAAGGT----AGT-------------------------------------------------------------------ATT-T---AAATA---AAAGA----------AAC-CTAATCGT--AATGGCGG-CAAAAAA--TCATCACAGGGGA--TTCT--GCGCC-----CTGA-CC-GTCAACCCAC---GTT----TCAGTCAGC--------TTGTTTAAAA----------ATTCTTCATAT-------CATTGT--TTGAA------------------AGATAAAGAAAAAATTATTTTGCTAAT------------AAAAAAATTCATTTGGAAAACAAATCAAGACAAA-AATTATAAATTA-------AGATAGCAGCGGAATACT--------------------TTTGCAAAGAAAATGAAATCAAAAAGAATTG--------------------------AGAGGAA-----------ACAGG---ACTTG-----A--AAG----T---AAAAT-----------------------------AAAAAA---------AGAATTTAAATTTGAA-------------AATGCAACT-T------TTTGTGCACATATCGCCC-GTCACTC------TTACAACC------TAAGATAAG-----TCGAAACAAAGTAGATTGAACGGAAGTT---CCATCTTG------------------------------------------------------------------------------------------------------------------------------------
>Acarhis_gen.nov_Z277
----------------------------------------------------------------------------------------------------------------------------------------------------AATAAAGATTATCCCAT----AAAATTACCA-------AAAAAAAT-------------------AATTTTTAGTAG---TAAA--------------------ATCTGGCAAAA---AGA------------GTGCCAGCTGCCGCGGTTAAACT---------------------AGAAGAACAGAAAAATTA-------AAAAAGTTAATAAAAGATATTAAATTATAATG------------------------------AAAGGTGAAATTTAAATTAAAATTAAA--------------------TAAAAATGAA------------------------CTTAAAAAAAGAAAACACAA---GGATTAGATACCCTTTTAAAA-------------TAGAAATAGAT----AGT---------------------------------------------------------------------------ATTTAAATAAAAA----------AAATCTAACTAA--GATGGCGG-TGTTAAA--TCTAAATAGAGAA--TTCT--GCAGT-----ATAA-TC-GATAACCCAC---GAT----AAACTCAAC------TTCAATTTTT------------ATTTTTTATAT-------CATTGTTTAAAAG-----------------------AAAAAAGACAAAGTAGAATAAT--------GTGCTCTTCCGATCTGTTAAAAAACAAATCAAGACAAA-GA--TAATATAA-------AAGAATTTGTGGAATGCT---------------------TTACAAATAAAACCAGATTAAAAAGAGAATT-------------------------AAATCAA-----------AAAGG---ATTTA-AAAGT--AAG----AACAATAAT-----------------------------AAAATT---------------TTGCAATGAA-------------AAAGAAATT-T------GACATGCACATATCGCCC-GTCACTT------TTAATAAAAT----TAAAATAAG-----TCGTAACAAAGTAGAATAAATGGAAATT---TATTCTTGAAAGAAAAAGCTAATTGAGCAACTCTTTTACAAGGAGAAGAAAAAATTCTTTA-------------------------------------------------------------------------------
>Diptacus_sp._CA46
-----------------------------------------------------------------------------------------------------------------------------------------------------------------------------TTTTAA-------AAAAAGA--------------------AATTTGAAAAAG---TAAA--------------------ATCTGACAAAA---AAA------------GTGCCAGCAGTCGCGGTTAAACT-----------------------AGA------AGAAGCC-------AGAAATAAAA-------AAATAAGTAAGAAAAAATATTTATTTAAAA---------------AAAAGTGAAATTTTTAAATAAAAAAATA-------------------TTAAAACGAA---------TTTT----------------AAATAAAATTTACAA---GGATTAGATACCCTTCTAAAC-------------TAAAAAAAGAT----AGT-------------------------------------------------------------------AAC-T---ATTTC---AAGAA----------AAATCTAACAAA--AATGGCGG-TTTAAAA--TCTATTTAGAGGA--TTCT--GTTTT-----ATAA-TC-GATAACCCAC---GAT----TAAAGAGAC------TTTTTTTATA------------ATTTTTCATAT-------CATTGTTTTAAAG-------------------AAAAAATAAAAATTTATTTTCTTTAT--------------AATAAAATAATTGTAAAACAAATCAAGACAAA-AA--ATAAATAA-------AAGTAAAAATGGAATACA-------------------------ATAAAATTTTTTATAGAATAATATAAAAATTA--------------------AAACAAA-----------AAAGG---ATTTA-----A--AAA----T---AAATTTTGTTATA---------------------AAAAAT--------------AGAGAATTTAA-------------AAAGAAATT-T------TAAATGCACATATCGCCC-GTCACTT------TCAGTAAAAC----TGAAATAAG-----TCGTAACAAAGTAGATTAAATGGAAATT---TAATCTTGAAAGATAAAGCTTTAGAAAGCAACCTTTTTACATGAGGAAGAATTAATCTTTAAAAATGTGAAAAAAATATAA-----------------------------------------------------------
>E1
--------------------------------------------------------------------------------------------------------------------------------------------------------TTAAGAATCTCAT----AAAATTTAAC-------AACAAA---------------------AAATGGTTTAAG---CAAA--------------------ATCTGGCAAATAAGA--------------GTGCCAGCAGCCACGGTCACACC-----------------CATAAAGAT------AAACGTA-------AAAAAAATAAGTGTAAAGAGAAAAATAAAAATATGCTTAATAGC------------------AAAGGTAAAATTTAAAGAAAATGGATATTGGTTA-------------CGAATTTTAA------------------------------ATAAAATTTTACAG---GGATTAGATACCCCTTTAAAT-------------TTAGAAAAGAA----AGT---------------------------------------------------------------------------ATTTATTTAAAAAA---------AAATCTAAGAGA--TATGGCGG-TGTCTTA--TCAAAATAGGGGA--TCCT--ACACG-----GTAA-TA-GATAACCCAC---GAT----TATAATTAA------TTTTATTTTA------------ACCCTCTATAT-------CATTGTTTTAAAA------------------------TTAAAAAATTATTATTAATTT------------TAATTCTCTGAGAAACAAAACAAATCAAGACAGA-GG--AAATATTA-------AATTCGATGCGGGATACA------------------AATTAAAATTAATTCAGATCTGGGAGGGGACGAAAATGA--------------------CCTTAAA-----------AGAGG---ACCTA-TAATT--AAT----AAGAAAGAT-----------------------------AAGAAC---------------TTACAATGAA-------------AACGCCATT-A------GACATGCACAAATCGCCC-GTCACTC------TTGTAAT-------CAAGATAAG-----TCGTAACAAAGTAGACCCACTGGAAAGT---GGATCTTGAAAAAAATAGCTTAGGTTAATAGATTTTTAAACTAATTTAATTTGA--------------------------------------------------------------------------------------
>Rhyncaphytoptus_sp.nov._GZ96
------------------------------------------------------------AAAAATTTAAAAAATCATAAAAA------------------------CAAAAAAAAAAAAAATCAAA--------------AAATAACAAAATCAAGAATTTTTT----AAAATTAAAA-------AAAAAAA--------------------TTTTTAATTTAG---TAAAA-------------------ATTTGGCTAAA---AGA------------GTGCCAGCTGCCGCGGTTACACT-----------------AGAAAAAAA--------------------GAAAATCAAATAAAGTTAAAAAAATATAAATTAAAATTAT----------------------AGAGGTAAAATTCTAAATTAAAATTGAAAT-----------------TAAAATCAAG---------CTTT-------------AAATATAAAATAAAACAA---GGATTAGATACCCTTTTAAGA-------------AAAATACAGAA----AGT-------------------------------------------------------------------ATC-T---AAAAA---AAGAA----------AAATCTAATTAA--TATGGCGG-TGTAAAA--ACAAAATAGGGGA--TTCT--GCATT-----ATAA-CC-GATAACCCAC---GAT----CAAATTTTC------TTTAAAATTT------------ATTACTCATAT-------CATTGTTTTTAAA-----------------ATTATAAAAAAATAAATATTTTATAAAA----------------TTATTAAATCGTAAAACAAATCGAGACAAG-GA--TCACATTA-------AAGAAAGAGTGGAATACA------------------ATAATTAACAATTAGGAAATTTTAAGAAAAAAA--------------------------AAGAAAA-----------AAAGG---ACTTA--------AAA----TTAAAATTT-----------------------------AAACAA-----------AATTTGAATTTGAA-------------AATGTAATT-T------AACATGCACATATCGCCC-GTCACTC------TTAAAAGAAT----TAAGATAAG-----TCGTAACAAAGTAGAATTAATGGAAATT---AATTCTT-------------------------------------------------------------------------------------------------------------------------------------
>Tetra_cuihuae_QH6
---------------------------------------------------------------------ACCAATTAACT---------------------------TGAAAAGCCAGGAAATCCAA---------------GATGTAAGGAAGGAGAATCCGGA----AACGCTCCCA-------AAAAAGA--------------------ATTTTGAGAGGG---CCAA--------------------ACTTGGCTAAA---ATG------------GTGCCAGCAGCCGCGGTCATACT-----------------TCTAAGATT------TAATTTA-------TGGAAAACGA-------AGAAAAAATAAAAACTTAATATT----------------------TTGGGTAGAATCTAGGCATGCCGAAAAGGGTTTT-------------CGGGTTTAAA-------------------------------AAAAGAGAAACGA---GGATTAGATACCCTCCTAAAA-------------AAGAAGAAGGG----AGT-------------------------------------------------------------------ATT-T---AAAGA---AAAGA----------AAA-CTAAGAGG--AATGGCGG-TACTAAA--TCTAACTAGGGGA--TCCT--ACAAT-----GTAA-CA-GACAGCCCAC---GAT---TGAAGCAGCT-------TAGAGTCTA------------ACCCTCTATAT-------CATTGTGTGCAGG-------------------------GGGTTACACCCCCTTAAAAC-----------------AGAAAAGTAGTAATATAAATCAAGACAGA-GG--ACATCTTT------AAGATAACAGCGGGATACA-----------------------------CATTAAAATTTTAGAAGGACTAAAAAAGGGTATTT-------------CTATGAA-----------ATAGG---ACTTA-GAGAT--AAA----T---AAATT------------------CAAG-------AAATAT-----------TAATCCTTATTGAA-------------AAAGAAATT-T------AGTATGCACAAATCGCCC-GTCACTC------TTGCCAGC------CAAGATAAG-----TCGTAACAAAGTAGATTAAGCGGAAGCT---GGATCTTGGGATCTCTAAAACCCCCTCGC---------------------------------------------------------------------------------------------------------------
>Aculus_bambusae_SD15
-------------------------------------------------------------------------------------------------------------ACAAAGTGAGAAATCCAA-------------------AAATGAAAGAGAATCTCAA----AAAATTTTAA-------AATTAAA--------------------ACTAAGTTAAAG---TGAA--------------------ATTTGGCAAAG---AAA------------GTGCCAGCAGCCGCGGTCATACT--------------------------------GAAAAAA-------AAGAATATTAAGAAGTTAAAGAAAATATTAAGAAAATT------------------------AGGGGTGAAATCGAAAAAAAAAGAAAAA-------------------AAAATCTGAG--------------------------CTTAATGGGATAATACAA---GGATTAGATACCCTTTTAAAG-------------AAAATAAAATT----AGT---------------------------------------------------------------------------AATTAAATAAATG----------AAAATTAAGTAA-AGATGGCGG-TGTTTAA--CCTAAGTAGGGGA--TCCT--GTACT-----TTAA-TA-GATAACCCAC---GAT----TAAAATAAC-----TCTGAATTTTT------------ATTTTCTATAT-------CATTGTATAAAAT------------------AGAAATTTAAAAATTTCTTTAAAAAAT----------------CAAAAAGATACTAATACAAATCAAGACAGA-GA--ATATAAAA------GAGAAAGATATGGGATACA------------------AAGATAAAGAGAAATAGATCTAAAAAGAAAAAG--------------------------AGAGGAA-----------AAAGG---ACTTA--------AAA----TTAAAAATT-----------------------------AAATAA-----------------AAATTAAAATAGAATATAATAAATGAAATT-A------AACATGCACAAATCGCCC-GTCACTC------TTGACC--------CAAGATAAG-----TCGTAACAAAGTAGATTAAACGGAAGTT---TAATCTTGGAAAAGAAAAAGATTTCTATCAAAAATAAAAAAAAA------------------------------------------------------------------------------------------------
>Calepitrimerus_sp.nov._Z308
-----------------------------------------------------------------------------------------------------------AAGGGGGATCCCTGCTGGAG------------------------------------------AAAATTTG---------------------------------------------------------------------------GTCTGATTGG-------------------GTGCCAGCCGACGCGGTCATACT-----------------CAACAAAAG--------------------GAACTCAAATTTCTTTAAGGTAAATTAAAAATAAAAAAA-----------------------GAGGGTACAATCTATCAAAAAATTTAATATTTC--------------CAAAAGTAAA--------------------------------ATAAGCCCACAA---GGATTAGATACCCTTTTATTA-------------TTAATTAGGAT----AGT---------------------------------------------------------------------------AACTACATGAAGCG---------AAATCTAAATGA--AATGGCGG-TAAAAAA---TTTATTAGGGGG--TTTT--GCTCG-----TTAA-TA-GACAATCCAC---GAT----TAAATGGAC------CCCGCTTAAA------------ACCTCCTATAT-------CATTGTCATTGGG-------------------------------TTTATTTTAGAAGA---GCCCCATCAAATAAAAACTTATGGAAGAGCAAATCAAGCCAGG-GG---TATATCG------GGGGTCCCAGTGAAACACA------------TTAAAATAAAAGAGCTAAAAAGGATTTTCAGGATGAATAA-------------------------------------------GAAGG---ACTTA-AAATT--AAT----TAGTAACA------------------------------AAAAGT-----------ATGTTTATGGTTAA-------------AAATAAATT-T------TTTATGCACAAATCGCCC-GTCACTCCC----TTAACAAA------TGGGATAAG-----TCGTAACAAAGTAGATCAAATGGAAATT---TGATCTTGGTTGAGAAATAGCTCTTGGGAGCGCTTTCTTTACAAGAAAGAGGGGATATCTCTAGAAGATGAGATTTTTAAAAATGACATC--------------------------------------------------
>Trimeroptes_luanchuanensis_Z322
-----------------------------------------------AAAAAAAATATTTTAAAATTAAAAAAAATGTAAAT-------------------------TAAAATAAAAAAAAATCATA-------------------AAATAAAAAAGAATTTTAT----AAAATTTTAT-------AAAAAAA--------------------ATTTTGAAAAAG---TAAA--------------------ATTTGACAAAA---AAA------------GTGCCAGCAGTCGCGGTTAGACT---------------------------ATCAAAAATCAAAATTTCTAAAAATAAGAAATATACAAATAAATAAAATTT------------------------------AAAAGTGAAATTTTGAAATTTTAAAAAT-------------------AAAAAACGAA---------TTTT----------------AAAAATAACCCACAA---GGATTAGAGACCCTTTTAAAT-------------AAAAAAAAGAG----ATT---------------------------------------------------------------------------AACTAAATAAGAA----------AAAACTGTTATT--AATGGCGG-CATAAAA--TATATTTAGAGGA--TTCT--GTAAT-----ATAA-TC-GATAGCCCAC---GAT----ATAATGTAC------TTTTATTATT------------ATTTTTCATAT-------CATTGTTTTAAAA----------------AGAAAAAAATTAATTATTCTATTAAAAAT---------------TTTTTTGAATTAAAAAACAAATCAAGACAAA-AA--TAATATAA-------AAGAAAAAGTGGAATACA----------------------TTAAAAATTTCTATAGTTTATTAAAAAATTTA-----------------------AAATTAA-----------ATAGG---ATTTG--------AAA----ATAAAAATTTTG--------------------------AATAAT------------ATTAAATTTTTAA-------------AAATTAATT-T------TATGTGCACATATCGCCC-GTCACTT------TCAGAAAAAC----TGAAATAAG-----TCGTAACAAAGTAGATTTAATGGAAATTAA---------------------------------------------------------------------------------------------------------------------------------------------
>Diptacus_brevichaetus_Z365
-------------------------------------------------------------------------------------------------------------------------------------------------------------------------------------------------------------------------------------------------------------------------------------------GCCAGCTGCCGCGGCTATACT--------------------AGAAGACTCGAACAGGTAA-------AAAAGT-----------TAAAAAAATTAAAAAAAGATCTAAT--------------------AGAAGTGAAATTCTTAACAGAAAACAAATA-----------------AGAGTTTGAA---------CTTT---------------TATAATAATAACACAA---GGATTAGATACCCTTTTAAAT-------------AAAAAAAAGAT----AGT-------------------------------------------------------------------ATT-T---AATTA---AAAGA----------AAT-TTAAATAT--AATGGCGG-TGTTAAA--ACTAATTAAAGAA--TTCC--GCAAG-----ATAA-TC-GATAGCCCAC---GAT----TAATTGAAC------TTTTTTTTTT------------ATCCCTTATAT-------CATTGTTTTAAAG--------------AAAAAAAAAAAGTTAAAATTATCTTAAAAAT--------------CAAATAAGGATTAAAAAACAAATCAAGACAAA-GA--TGATATAA------AAGAGAAATGTAGAATGCT-----------------TTAAATATAAAAAAAGTAATATTGAAAAAA------------------------------ATTACAA-----------AAAGG---ATTTA-ATAAT---AA----TGAAAAGAA-----------------------------AAAGAT-----------AAATAGATCATGAA-------------TAAGAAATT-T------AGCATGCACATATCGCCC-GTCGCTT------TTAACAAAAA----TAGAATAAG-----TCGTAACAAAGTAGAATAAATGGAAATT---TATTCTTGAAAGAAAAAGCTTGTTAAGCAACTCTTTTACAAAGAGAAGATTAAATTCTTTAAAATAAAAATTAATATGGGCTAAAAAAATAAATGAAATTAAAAAAAAAACCTTTGGTA---------------------
>Nalepella_abiesis_Z275
----------------------------------------------------AGTTGTAGCTTGATAATTAAAATCAAAATTT------------------------GAAATTAATAAAAATTTAAT------------------------ATTTTTAATTCAAT----AATATTTATA-------ATTAATA--------------------AATTAATATAAG---TAAT--------------------ATTTGTCTAAGACTA--------------GTGCCAGCTGCCGCGGTTAAACT---------------------AGCAAATTTTAAAACTTACTACAGAAATACTAGTTTATTTCTTTATACAATA-----------------------------------AGAAGTGAAATTCTCTGAGTGTATACTTTTTTCTTT-----------TAGACCTGTT-------------------------------AATAATAAAACAA---GGATTAGATACCCTTTTATTT------------TTACTTAAAGAT----AGT---------------------------------------------------------------------------ATTTAAATATAAG----------AAATCTAAACAA--AATGGCGG-TATTTTA--AGTTTACAGAGGA--TTAT--GTCAT-----GTAA-TC-GATAACCCAC---GTT----AAATAGAAT------TTTTTTTACT------------ACTTTTTATAC-------CATTGTTTCAAAG-------------------ATTAATTCTATAAATATTTCTAATAA--------------ATTTTTAACATTTAAATACGAATCAAGGTTTA-GG--ATATAAAA------AAGAAAAAGATGTAATACT----------------------------ATTTTAAATAATTAACGAGTTACCCT-----------------------TTTTAAGATTGGTTAACTACTGG---ATTTGCAATTA--AAA----TTTTTTAAT-----------------------------TAAATT---------------TAAATTTGAA------------------AATAACCAATAAAATATGCACATATCGCCC-GTCATTC------TTATAAAAAA----TAAGACAAG-----TCGTAACAAAGTAGATCAAACTGAAGTT---TGATCTTGAT----------------------------------------------------------------------------------------------------------------------------------
>Rhyncaphytoptus_ulmi_HEN3
-----------------------------------------------------------------------------------------------------------------------------------------------------------------------------------------------------------------------TTAGTTTAAG---GTAA--------------------ATCTGACTAAG---AGA------------GTGCCAGCTGTCGCGGTTATACT--------------------AATAGA------TAAGAGA-------AAATATTTTAGTAAATAAAAAAAAGTAACAATAAAAT-------------------------AAAGGTAAAATTTTTGTTTAAATTAAAA-------------------AAATATTGCA------------------------CTACAAATAAAGAGAAACAA---GGATTAGATACCCTTTTAACT-------------TAAATACAGAA----AGT-------------------------------------------------------------------ATC-T---AAATT---AAGAA----------AAATCTAATTAA--AATGGCGG-TGTAAAA--TCAAATTAGGGGA--TCCT--GCACT-----GTAA-TC-GATAACCCAC---GAT----CAAACCGAT------TTTATATTTA------------ATTCTCCATAT-------TATTGTTTTAAAA------------------AACATGAAAAATTATTATTTTTAGAAA---------------TTAAAAAAATTATAAAACAAATCAATACAGA-GA--TTATTTTA-------AAGTAGAAGTGGGATACA------------------ATGAAGAAAGAACTAGGAGATTTGTAAGAAAAGAAAA----------------------AATTGAA-----------TTAGG---ACTTA-----A--AAT----T---AATTT------------------TGATTACTAACAAAATT---------------TTAAAGTGAA-------------ATTGAAATT-T------AACATGCACATATCGCCC-GTCACTC------TTATGAAAAAA---TAAGATAAG-----TCGTAACAAAGTAGAACAAATGGAAATT---TGTTCTTGAAGGATAAAGTTTAAGAAGAATAGCCCCCTTACAAGGGGAAGGAGCTTCCTTAAACGTCAGTTTAGTCAAATATTAGTT-----------------------------------------------------
>Apodiptacus_castaneae_Z377
----------------------------------------------------------------------------------------------------------------------------AAA-----------------------------------------------------------------------------------------------------------------------------ATCTGACAAAA---AGA------------GTGCCAGCAGTCGCGGCTATACT----------------------AAAA------GAAAATA-------AATGATAATGAAATTAGTAAGATAAAAATATTAATATTA-----------------------AGAAGTAAAATTCTAAAATTTAAATAAT-------------------AAAAAATGAA---------TTTT----------------AAATTAAAAAGACAA---GGATTAGATACCCTTTTAGTT-------------CAAAAAAAGAG----AGT-------------------------------------------------------------------AAC-T---AAAAA---AAGAA----------AAATCTTTAATA--AATGGCAG-TGTTAAA--TCTTTTTAGAGGA--TTCT--GAATT-----ATAA-TC-GATAACCCAC---GAT----AAAATGAAC------TTTTTTTATA------------ATTTTTTATAT-------CATTGTTTTAAAA----------------AAATAAAAAATCATCAAGTTTTTAAAAAT-----------------TTAAATATCAAAAAACAAATCAAGACAAA-AA--TTAAAAAA-------AAGAAAGATTGGAATACA----------------------ATAAAAATATTAATGGATTGATTCAAAATTAA-----------------------AAATTAA-----------AAAGA---ATTTA-----A--TAA----TAAAAAAAT--------------------AT-------AAAAAT-----------TATTAGAATTTTAA-------------AAAGAAATT-----T--AATGTGCACATATCGCCC-GTCACTT------TCATAAAAAT----TGGAATAAG-----TCGTAACAAAGTAGATTAAATGGAAATT---TAATCTTTAAAGAATAAGCTTTTAAAGCAACCTCTTTACAAGAGGAAGATAAATTTCTTTAAATTTAAATTAAAATAATTATAGTTAAAAAGAAAAATTTTTTTATA---------------------------------
>CA2
-----------------------------------------------------------------------------------------------------------------------------------------------------------------------------------------------------------------------------TAAG---TCAA--------------------ATCTGTCCAAT---CAA------------GTGCCAGCAGACGCGGTTATACT-----------------AAAAGAAAA------AAAATTT-------AAATGTAGGA-------AGAAAAATTTTATTAAAAATAAAAAA-------------------GGAAGTGAAATTCTCAGG-----------------------------AAAAATCGAA--AAATTTCTTTT--------------AAAAATGATGAAAACAA---GGATTAGATACCCTATTAACA-------------TAAAATAAGGA----AGT-------------------------------------------------------------------ATT-T---AAAGA---AAAGA----------AAC-CTAAAGAA--TATGGCGG-TAAGCCA--ATTAATCAGGGGA--TCCT--GCCGT-----ATAA-TA-GACAACCCAC---GAT----TAATTGAAC-----CTGTTATTTTA------------ATTTTTTATAT-------CATTGTTTTAAAA----------------------AACAATAAAAATATTGTTGATTG----------AAAAGAAAAAAAATCTCAAAGACAAATCAAGACAAA-GA--TTATAAAT-------AGGTACAGGTGGGATACA-------------------------TTTTAATTAATAATTGAAAAGAAAAATAATAGA-------------------TCTAAAA-----------ACGGG---ACTTG-AAAAAAAAAA----GTTCGAAAA-----------------------------AAAAAT---------------AAGATTTGTA-------------------ATT-ACACTGGCTTATGCACATATCGCCC-GTCACTC------TTACCACTACATCGTAAGATAAG-----TCGTAACAAAGTAAATTTAGCGAAAGCT---GAATTTGTTTAAAGTTAAAGCTCGAAGAGCGTTTCTTTTACAAAGAAAAGGGAACAACTTTAAAACGGAATAAAAATAGAAGAAGTGGTAAATAC---------------------------------------------
>S167
-----------------------------------------------------------------------------------------------------------------------------------------------------------------------------------------------------------------------TTTGTTCAAG---TTAA--------------------ATCTGGCTAAG---AAA------------GTGCCAGCAGCTGCGGTTACACT-----------------------AAT------AGAAAAG-------AAAAATTTAAGGAAAAGAATAAATATAAGAGTAAA---------------------------AGAGGTGAAATTCTAATTTATAAAAGT--------------------AATTATTCGT---------TCCT---------------------AAAAACACCACAAGGATTAGATACCCTTCTAAAA-------------TAAGTAAAGAT----AGT---------------------------------------------------------------------------AAATAAATAAGCG----------AAATCTAAATAG--AATGGCGG-CACTTAA--ACGTAGCAGGGGA--TTTC--GTAAT-----GTAA-TC-GATAGCCCGC---GTT----AGAATGTAC------TTTAATTTTA------------ATTTTTTATAT-------CATTGT--TTAAA--------------------------AGGAGAATAATTTAAAATT------CCTAAGAAAATAAAATACTAAAAAAACAAATCAAGATAAA-AA--ATATATTT-------AAGAACAGACGAAATACA--------------------ATTAAAAATAAAACGGAATTGAGAAGAATCA--------------------------AAAAGAA-----------GAAGA---ACTTG--------AAA----TTAAAAATT------------------------------TAAAT----------GAATTTAATTTTGAA-------------AACGCTCTT-G------GGTGTGCACATATCGCCC-GTCACTC------TTAAAATAATT---TAAGATAAG-----TCGTAACAAAGTAGATTTAATGGAAATT---AAATCTTGTAAAGATCAAGTTCTAATGAATATCTTCCTTACAAGAAGAAGGATTTTCTTTAAAGAATAAAAAGTTTCAACTAAAAATTTAATTAAAATTAAAGAAAAAA-------------------------------
>SD20
---------------------------------------------------------------------------------------------------------------------AGAAATCTAA-------------------AAAAAAAAAAGAATCTTAA----AAAATTTTAA-------AATTAAA--------------------TTTAAGTTTAAG---TCAA--------------------ATTTGGCTAAA---AAA------------GTGCCAGCAGCTGCGGTTATACT--------------------------------GAAAAAA-------AAGAATCTTAAAAGACAAAAAATAAAAACATTAATAAA------------------------AAGGGTGAAATCATTAATAGGAAAAA---------------------AAAAATTGGA-----------------------GTCCAAAAAAAAATAAAACAA---GGATTAGATACCCTTTTAGAT-------------AAAAAGAAAAA----AGT---------------------------------------------------------------------------AGTTAAATAAACA----------AAACTTAGGTTA--AATGGCGG-TATTAAA---CAAAATAGGGGA--TCCT--GAACC-----ATAA-TA-GATAGCCCAC---GAT----TAATTGAAC-----CAATTCTTTTT------------ATCCCCTATAT-------CATTGTGTAAAAA------------------CAAAATTGAAAAGTTTAGTTTAAAAAT----------------ATTTAAAATTTGAGCACAAATCAAGACAGA-GAAAATAAATTG-------GAGGAATTTTGGGATACA----------------------TAGGCATAAACAAATGAATAAAAAGAGAAAAA-----------------------AGAAGAA-----------AGAGG---ACTTA-AAAGT--AAG----CTAACAAAA-----------------------------AAAAAT-TTTTAGCAGAAATTTTTAATTGAA------------------ATTT--------AATATGCACAAATCGCCC-GTCGCTC------TTTGAAA-------AAAGATAAG-----TCGTAACAAAGTAGGTTAAACGGAAGTT---TAATCTTGAAAATAAAAACTATACACTTATTTAGAATCTTTAAAATTTTA------------------------------------------------------------------------------------------
>Setoptus_koraiensis_SD23
----------------------------------------------------------------AAATTAAAAATAAAAATT-------------------------AAAATTAATAAAAATTTAGA-----------------------TTAATTTAATTTAAA----AATATTTTAT-------ATCAATG--------------------ATTTGATTCAAG---TAAG--------------------ATTTGCCTAAGCCTA--------------GTGCCAGCTGTCGCGGTTATACT-----------------AGCAAACTTTAATTTTAGTTTC-------AATAATGTAATAGCTATACATTACTTTCAGTTAAT---------------------------AAGAGTCAAATCTTAAAAATTTAACTTAT------------------TAAAATTCAG---------ATTT--------------GAAATTTTAATAAACAA---GGATTAGATACCCTTTTATAT-------------AAAACATAGGT----AGT---------------------------------------------------------------------------ATTTAATTATAAG----------AAACCTAAACAA--AATGGCGG-TCTATTA--AGTTTGCAGAGGA--TTAT--GTGTT-----ATAA-TC-GATAACCCGC---GAT--------TTAATTACAATTTTTTTTAAT------------ATTTTTTATAC-------CATTGTTTCAAGATTAAATTTCAATTAAATTTATTTCTGTTAATTAAATTTTTAATTT----------------------------AATACGAATCAAGGTTTA-GA--TTATAAAA------AAGAACAGCACGTAATACG-----------------TTATTAAAAGAAGCTTTAAATCTTAGAATTTTAAAGAT----------------------------------------AAAGG---ATTTG-TAATTAAAAT----TTTTAAAAT-----------------------------AGATAT--------------TTAAATTTGGA-----------------AAATA-CCAATGATAGATGCACATATCGCCC-GTCATTC------TTATTAAACA----TAAGACAAG-----TCGTAACAAAGTAGACTAAACTGAAGTT---TAGT----------------------------------------------------------------------------------------------------------------------------------------
>Rhinophytoptus_broussonetiae_Z292
----------------------------------------------------------------------------------------------------------------------------AAA--------------------------------------------------------------------------------------AATTAGTTTAAG---TAAA--------------------ATTTGGCTAAAATA---------------GTGCCAGCAGCCGCGGTTATACT--------------------GAGAAA------AAAGAAA-------AAAAAAATAAAAAAGGTAATGAAAATAAAAAAAAAATT------------------------AAAAGTGAAATTTAAAAAAAAAATAA---------------------AAAAATTAAC--------------------CGATATTTTAAAATAAAAGAACCA---GGATTAGATACCCTGTTAGAA-------------AAATAAAAGAA----AGT---------------------------------------------------------------------------ATCTAAATCATGA----------AAAATCTACAAAAAAATGACGG-TGTAAAA--TCAAACTAGGGGA--TTCT--ACTTT-----TTAA-AC-GACAACCCAC---GAT----CTAATGAAC------TAAATTTTTT------------ACTTCTCATAT-------CATTGTTTTAAAG-------------------AAAAAATAAAAAAATAATCTAAAAAT--------------TAAAATTAAAACAAAAAACAAATCAAGACAAGAGA--AAAAAATT--------AGAAAAAGAGGAATACA--------------------ATGAAACAAAAATGGAATTATAAAAAAAAATC-------------------------AAATGAA-----------ATAGG---ACTTA-GAAGT--AAA----TTAAAAAA------------------------------ATAAAT---------------TTAAATTTAA-------------AAAGAAATT-T------AACACGTACATATCGCCC-GTCACTC------TTAATAAAAT----TAAGATAAG-----TCGTAACAAAGTAGAATTAATGGAAATT---AATTCTTGTAAAGATAAAGTTCTATAGAACAATTCCTTTACAAGGAAAAAGATTTTTCTTTAAATAAAAAAATTAATTTAAATAAAGAA---------------------------------------------------
>Aculus_sp.nov._Z316
--------------------------------------------------------------------------------------------------------------------------------------------------------------------------------------------------------------------------GTTTAAA---TAAA--------------------ATCTGGCTAAA---AAA------------GTGCCAGCAGCCGCGGTTATACT--------------------------------GAA-----------AGAAAAGAACTGTTTAAAGATAAATATAAAATTAATTTAAATATA-----------------TAGAGTCAAATCTTAAATTAATATTAG--------------------AGATATTGAA---------ACTT---------------TAAAAAAAATTAACAG---GGATTAGATACCCCTTTAAAA-------------ATAGAAAAAAT----AGT-------------------------------------------------------------------AGT-T---AAATA---AACA-----------AAATTTAAAAAA--GTTGGCGG-TAGTAAA--ACTTCTTAGGGGG--CCCT--GAGCT-----ATAA-TA-GACAGCCCAC---GAT----AAAGCAGAT-----CTATATTTTTT------------ATCTTTTATAT-------CATTGT--TTAAA----------------GATAAATCTCTAAGGCTTCATCAATAAAT----------------AAAAATTATAATAAAGCAAATCAAGACAAA-GA--AAATAATA-------AAGGAAAATTGGGGCACT------------------AAAAATAAAAAAAGTAGACAAAAATATAAAAAG--------------------------AAGATAA-----------AGAGG---ACTTA-CAAAT--AAA-----AAAAAAAA-----------------------------AAAAAT---------------TAAAATTGGA-------------AAAGAAATT-T------GCTATGCACAAATTGCCC-GTCACTC------TTTAAA--------AAAGATAAG-----TCGTAACAAAGTAGATTCAACGGAAGTT---AAATCTTGAATTTAAAAAGTTTCCAAAATTAAAAAGAAAGAACTTTATAAGTCTAACCTTTGGTATTAGGATTTTAACATTTTAATTAAATTTTTTTCCCTAAACACT--------------------------------
>Trisetacus_ehmanni_Z341
----------------------------------------------------------------------------------------------------------------------------AAA-----------------------------------------------------------------------------------------------------------------------------ATCTGGATAAT---ATT------------GTGCCAGCCTCCGCGGTTAAACC-----------------AGTAGAGAA------AAAATTT-------TTATTTAATAATAATTTAATTAAAAATAATAAAGTGAA------------------------GGAGGTCAAATTCTAACATTATAATATAAATTCTTTA----------TCATAACAAA---------TTTT--------AGATTTATGAATTTTTAAAACAA---GGATTAGATACCCTTTTATAA------------AAAAATTTAGAT----AGT-------------------------------------------------------------------ATT-T---AAAAAAATAAGA-----------AAT-CTAAACTA--GATGGCGG-TTTTTTA--AGAATTCAGAGGA--TTTT----G-T--CTTTTAA-TC-GACACCCCCC---GAT---------AAAT---TAAATCTATGTTAAA----------AATTTTTATAT-------CATTGTCAACAGG----------ATTTTCTAAAATGGTTATAATTATGACCTAGAATT----------------AAAAATTAAATTAGGATAAATCAAGGTTTA-GT--TTATACAT-AG----GA-AAATGATTAAATACAATTGCTTAGACATAATAATTAATTATAAATAATTGGTTATAAATTAGATAAAATTTCTAAAACAACAGCCATTAAAACAAATAATTTTTTTGGATATAGG---ATTTG-----A--AAT----TAAGAGATT------------------TAAA-------ATAAAG----------AAATTTAACTCTG---------------GAAAGTTCC-AATAA--AAAATGCACATATCGCCC-GTCATCC------TTAAT----AAATTTAAGGCAAG-----TCGTAACAAAGTAGACCAAACTGAAGTT---TGGTCTTGTAAAAGG-----------------------------------------------------------------------------------------------------------------------------
>Cereusacarus_sp.nov._Z361
-----------------------------------------------------------------------------------------------------------AAAAGAGAGAGAGA----------------------------------GGGATCTCCG----GATATTTAGC-------AACAATA--------------------ATATGGAATAAG---TAAA--------------------ATTTGGCAAAA---AAG------------GTGCCAGCTGCCGCGGTCATACC-------------------TTCAAAA------AAGAGCA-------AAAAGAAGGAAATTTAAAAGAATTTTAACTATCAGA--------------------------AAAAGTAAAATTTTAAGTATAATAGAAAGAA----------------AAAGATAGAA---------CCTT---------------GAAAGACTAAAAACAA---GGATTAGATACCCTTTTAAAA------------TTTAAAAAAAGT----AGT-------------------------------------------------------------------ATC-T---AACTT---AAGAA----------AAACTTAAACAA--GATGGCGG-CCTAAAA--CAAAATTAGGGGA--TCCT--GTGCT-----ATAA-TA-GACAACCCAC---GAT----TACACTAAC-----TTTTTTTTATT------------ATTCTTTACAT-------CATTGT--AGAAA------------------GTTAGTTCAAAGAATAACTCTTAACGA-------------------AAAAGTAAGACAACAAATCAAGACAAA-AA--AAATAAAA-----AAGCAGATTTATGGGATACG--------------------AAGAGACATCTATGAAATTTAAATGAGGCAA--------------------------GAAAGAA-----------AGAGG---ACTTA-AAATT--AAAATTTTAATAAAAA-----------------------------TAAAAT--------------------ATGAA-------------ATTAAAGTT-T------AAGGTGCACAAATCGCCC-GTCACTC------TTATAAGAAA----TAAGATAAG-----TCGTAACAAAGTAGATTAAATGGAAATT---TAATCTTGAGCTAAAAGCGGTAGAAAAAGTATTCACGTGGGGAACTAAAAATAAA-------------------------------------------------------------------------------------
>Tegolophus_tremae_Z368
----------------------------------------------------------------------------------------------------------------------------------------------------------CCCAATCCTAT----ATCATTTAAA-------ATTAAA---------------------AATTAGATTGAG---GAAA--------------------ATTTGGCTTAA---AGA------------GTGCCAGCAGCTGCGGTTAAACT--------------------------------AGAAAGT-------AAAAACGAAAAAAAATTAAAAGAAGAAATTTTAAAATAATGA--------------------TAAAGTGAAATTTAAGTTAGAAAATTAAATCT---------------TGAAATTAAA-------------------------------AAATAAAAAACGA---GGATTAGATACCCTTATACTT-------------TAAATGAAGGA----AGT---------------------------------------------------------------------------ATTTAAATAAAAG----------AAATCTAAATAA--TATGGCGG-TGGAAAA--TCTTTTTAGGGGT--TCAT--GTCCT-----ACAA-TC-GATAACCCAC---GAT----TAAATTTAC------TCTGAATTTC------------ACTTTTTATAT-------CATTGTTTTAAAA-------------------TTCTAAAAAAACTAAAATTGTAAAAT-----------ATGAAAAAAGAAATAGGAAAACAAATCAAGACAAAAGA--GAATTTGA--------AGAAGAGATGTGAGACA---------------------ACCCTGTGGGTTCAGGATTAAAAAGAGAATA-------------------------ACACAAA-----------GAAGG---ACTTAAAACTA--AAATTAATACAAAAAA-----------------------------TAAAAT---------------------TGAA-------------AAAGCAATT-T------AACATGCACAAATCGCCC-GTCACTC------TTGGAAACA-----CAAGATAAG-----TCGTAACAAAGTAGATTTATCGGAAGATGAGTCAGATTGGAAGAGAATTTAATTGAAAAAAGAATAGGAGTATTTTCAGTAGATAAACCTTTTGTATTAGG----------------------------------------------------------------------
>Rhinophytoptus_broussonetiae_Z401
-----------------------------------------------------------------------------------------------------------------------------------------------------------------------------------------------------------------------TTAGTTTAAG---TAAA--------------------ATTTGGCTAAG---ATA------------GTGCCAGCAGCCGCGGTTACACT--------------------GAAAAA------AAAGAAA-------AAAAAAATAAAAAAGGCAATAAAAATAAAAAAAAAATT------------------------AAAAGTGAAATTTAAAAAAAAAATA----------------------AAAAATTAAC----CGATATTTT----------AAAATAAAAAAAAATAAACCA---GGATTAGATACCCTGTTAGAA-------------AAATAAAAGAA----AGT-------------------------------------------------------------------ATC-T---AAATC---ATGAA----------AAATCTACAAAA-AAATGACGG-TGTAAAA--TCAAACTAGGGGA--TTCT--ACTTT-----TTAA-AC-GACAACCCAC---GAT----CTAATGAAC------TAAATTTTTT------------ACTTCTCATAT-------CATTGTTTTAAAG-------------------AAAAAATAAAAAAATAATCTAAAAAT--------------TAAAATTAAAACAAAAAACAAATCAAGACAAGAGA--AAAAAATT--------AGAAAAAGAGGAATACA--------------------ATAAAAAAAAAATGGAATTAGAAAAAAAATA--------------------------AAATGAA-----------ATAGG---ACTTA-GAAGT--AAA----TTAAAAAA------------------------------ATAAAT---------------TTAAATTTAA-------------AAAGAAATT-T------AACATGTACATATCGCCC-GTCACTC------TTAATAAAAT----TAAGATAAG-----TCGTAACAAAGTAGAATTAATGGAAATT---AATTCTTGTAAAGATAAAGTTCTATAGAACAATTCCTTTACAAGGAAAAAGATTCTTCTTTAAATAAAAAAATTAATTTAAATAAAAAAT--------------------------------------------------
>Z344
-------------------------------------------------TACTTAAAAACTTGTAGATAAAAATTTTACA---------------------------AAAACAAACAGAAAATCAAA-------------------AGAAAAAATAGAATTCTAT----GCAATTAGGC-------AAAACT---------------------TTATTGTCCGAG---CAAG--------------------ATTTGTTAAAA---AAA------------GTGCCAGCTACCGCGGTTAAACT-------------------------TTTAAAGTAAACTA-------AAAGAATGAATAAATAAAAGAAAAGTAAACAAAGTA--------------------------GTGGGTGAAATCTAACAAAGAAGTTTTTA------------------ATAAAATGAA---------ATTT---------------AAAAAGAAGAAGACAG---GGATTAGATACCCCTTTAACG-------------AAAACAAAGAA----AGT---------------------------------------------------------------------------AATTAAATAAACG----------AAACCTAAACAA--AATGGCGG-TATTTTA--TCGATTTAGAGAA--TCCT--GTCTC-----ATAA-TC-GACAACCCAC---GAT----AAAATAAAC------TTAAGTTATT------------ATTTCTTATAT-------CATTGTTTTAAAA------------------AAGAACTAAAAATTTTATTTCCGATAT--------------TTTAACCTAATCAAAAAACAAATCAAGACAAG-AA--TAAAATTT-------AGGTGCACATGGGATGCA------------------------ATAAAAAACAAAGCTGGAAGAAAAAAAAGTTTA--------------------ATCGAAA-----------ACAGA---ATTTA-AAAGT--AAG----CTCAAAAAA-----------------------------AGAAAG---------------TTGACTTGAA-------------AAAGCAATA-A------AATATGCTCATATCGCCC-GTCACTC------TTTAATAAA-----TAAGATAAG-----TCGTAACAAAGTAGACTGAAGGGAACTT---CATTCTTG------------------------------------------------------------------------------------------------------------------------------------
>Leipothrix_c.f._sabinae_HEN4
----------------------------------------------------AGAACTCTAGAAATCTTTTAAATCTCAA---------------------------AACTTTAAGGAAAAGCTTTA--------------------AAAAATAAGGAATTCTCT----GATATTTAAT-------ATAACAA--------------------AAGTTGAATAAT---TAAA--------------------ATCTGGCCAAA---AGA------------GTGCCAGCCGCCGCGGTTAAACT------------------------------GAAAGGATA-------GAAATTTAAAGAGATAAAGATAAATTTTTGGGTATTTGAAT---------------------AAAAGTGAAATTTTAAGATATTA------------------------AAAAGAGAGATTCTTCGAAATCT----------------AAAAAGAAGCAACAA---GGATTAGATACCCTTTTAGAG-------------GAAAGCAAGAG----AAA---------------------------------------------------------------------------ATCTAAATAAGAA----------AAACCTAACTAG--AATGGCGG-TATCTCT--CCCAACTAGGGGA--TCCT--GCATC-----TTAA-TC-GATAACCCAC---GAT----TAAAGTAGC------TTTTAATTTC------------ATCTTTTATAT-------CATTGTTCCAAAA--------------------TAAATAAAAAATACTTTTTTAAATT----------------CTGCTTAGAAAATAAACAAATCAAGATAAA-GT--TCACTTAA-------AAGAGAGGGTGGGATACA---------------------------TTAATTGAAAATGGAAAAGAATAGAGGTAAA-------------------ACTAGAA-----------AGAGG---ACTTA-AAAAT--AAC----TTAAAAA-------------------------------AAGACT------------AATAAAATTTGGA-------------AAGGAAAAG-A------GATATGCACATATCGCCC-GACATTC------TTAAAATAAGAT--TAAGACAAG-----TCGTAACAAAGTAGATTAATCGGAAGCT---TAATCTTGT-----------------------------------------------------------------------------------------------------------------------------------
>Aculops_sp.nov._Z332
-----------AAAGAAATCTTAAGTTTCTCGCATAACTCTGCCATTCTGGGTAAAGAGTAATAAATTATAAAATTAG-----------------------------AATAAAAAGAGGAAACCAGA------------------TATAACAAGAAGGATCCTAA----AAATTTTATA-------AATAGAA--------------------GCATAGAATAAG---TTAATAGA----------------ATTTGGCTAAA---AGA------------GTGCCAGCAGCCGCGGTTATACT------------------AATAAAAT--------------------AAATGGAAAAGAGGAG-AAGCAAAATTAAAGAATAATTTAAA--------------------TAGGGTGAAATCTTAAGA-----------------------------AAGTTCCAAAAACGCTCTTTCCT------------------AAAAAATAGACAG---GGATTAGATACCCCCTTAAAA-------------ACATAAAAGAC----AGT---------------------------------------------------------------------------ACTTAAATAAAGG----------AAATTTAAATGA--AATGGCGG-TATGGTC--CCTTATCAGAGGG--TCCT--GTCCG-----ATAA-TC-GATAACCCAC---GAT----TAAATCAAC------CCAGCTTATT------------ATTTTTTATAT-------CATTGTTGAAATA--------------------AGGTAAAAACTCCTGATTAAAAAGT-------------------TGAAACAGATTAACAAATCAAGATAAA-GA--CTATAGTC------GGGATCCCGATGGGAAACA---------------------------AAAGTTAAAGCTTCATTTAAATGGAGAG----------------------AAAAGAA-----------ATAGG---ATTTG---AATAAAAA----TATAGAG-------------------------------AAAAAT-------------TGTTATTGTAAA-------------AGTTTAAC---------CTTATGCACAAATCGCCC-GTCACTC------TTGAACAA------CAAGATAAG-----TCGTAACAAAGTAG-------------------------------------------------------------------------------------------------------------------------------------------------------------
>Tetra_lycopersici_FQ
----------------------------------------------------------------------------------------------------------------------------------------------------------------------------------------------------------------------------------------------------------------------------------------------AGCAGCCGCGGTTATACT------------------------------GCAAGAGGA-------GAAAATAATAAAACCGATATGAAAGATTTAATAAAATACCGTC-------------------CAGGGTGAAATCTAGGCTTACAATAACT-------------------ATAAATCGAG-------------------------------CGGGAGAGAGCTACAGGGATTAGATACCCCCGTAAAT-------------TGGCAAAGGAG----ATT---------------------------------------------------------------------------AATTAAATAAGCG----------AAATCCAACAGG--GATGGCGG-TGGAAAA--CCCTACCAGAGGG--ACCT--ACCCC-----TTAA-TC-GACACCCCAC---GAT----TATACCAAC------AGAAATAATG------------AGCACTTATAT-------CATTGT--GAGAA------------------CCCATGTTTAAGCAAAGGCTTAAGAGG----------------AATACCCCCGCGATAGCAAATCAAGACAAG-GC--TAATATTA-----CCTGAAAAAGGAGGGTCACA-------------TAAGCGAGACAAGGGTATCTTAATTTTCCAGAA-------------------------------------------------ATAGG---ATCTG-AAAGTATAAT----TTGGATGTG-----------------------------AAAAAC----------------TATATATAA-------------TAGGCAATA-T------TCCATGCACATATCGCCC-GTCACTC------TTGGTCACA-----CAAGATAAG-----TCGTAACAAAGTAAGTCTAATGGAAATT---GGACTTGTTATAAATAAAAAAATAAGAATCAAGTTATAGAAGTAAAACCGAACAAAAAAACCTTTGGTATTAGGAACTTTCAAATAAGGGCGAAAAGTTTACCCGAAGAGATAGAAGTTTATCCGGAGAAACAAAATTGT
>Fujianacarus_wisterianis_Z399
----------------------------------------AAACAAAAAATAAACATTTTTAATATTTTCAAAATTTAAAATTCTAAA-------------------TAAAAAACCAAAAAATGTAA----------------GAAAGGAAACAAAGTATTTGGT----GAAATTTTTT-------AATAATA--------------------ATTTAGTAAAAG---GAAA--------------------ATTTATATAAAAGA---------------GTGCCAGCATAAGCGGTTAAACT-----------------------------ATAAAAAAGG-------AAAATTAAAAAACTAAACAAGGATTGCCATATCAAATCT-----------------------AGAAGTGAAATTCAAAGTAATAAAAGTAAAAGAG-------------AGAAGTTTAA-------------------------------ATTTAAGGAACAG---GGATTAGATACCCCTCTATTT-------------AAAAGAAAGAA---GAGT---------------------------------------------------------------------------AAATGAATTAAGAG---------AAAATCAAGAAA--AATGGCGG-CTTTGAA--AGTTGGTAGGGGG--TCTT--GGCCC-----ATAA-TC-GATACCCCAC---GAT----TAAATCAAC------TGCATTTTTT------------ATTTCTCATAT-------CATTGTTGGGAAA------------------TTATCAAAATAAAAATAGTTAAAAAAT-----------------TTAAAAATTTCTAGACAAATCAAGACCAG-AA--CTAAAGTG------AAGAGAGAGCTGTGAACCA-----------------------------ATAAAAATATTTCAACTAAGAGA-------------------------TAAAAAA-----------ATAGA---ACTTA-AAAAT--AAA----TGAGAAAA------------------------------AAAAAT---------------TTTCATTGAA-------------TAACCCATT-C------AAAGTGCACATATCGCCC-GTCATTC------CTAAAT--------TAGGACAAG-----TCGAAACAAAGTAAATGAAACGGAAGTT---TTAT----------------------------------------------------------------------------------------------------------------------------------------
>Epitrimerus_sabinae_GZ121
--------------------------------------------------ACTTAAAAACTTGTAGATAAAAATTTTACA---------------------------AAAACAAACAGAAAATCAAA-------------------AGGAAAAATAGAATTCTAT----GCAGTTAGGC-------AAAACT---------------------TTATTGTCCGAG---CAAG--------------------ATTTGTTAAAA---AAA------------GTGCCAGCTACCGCGGTTAAACT------------------TTTAAAAT------AAACTAA-------AAGAATGAAT-------AAATAAAAGAAAAATAATCAAAGTA--------------------GTGGGTGAAATCTAACAAAGAAGTTTCTA------------------ATAAAATGAA---------ATTT--------------AAAAAGAAAGGAGACAG---GGATTAGATACCCCTTTAACG-------------AAAACAAAGAA----AGT---------------------------------------------------------------------------AATTAAATAAACG----------AAACCTAAACAA--AATGGCGG-TATTTTA--TCGATTTAGAGAA--TCCT--GTCCC-----GTAA-TC-GACAACCCAC---GAT----AAAATAAAC------TTAAGTTATT------------ATTTCTTATAT-------CATTGTTTTAAAA------------------AAGAACTAAAAATTTTATTTCCGATAT--------------TTTAACCTAATCAAAAAACAAATCAAGACAAG-AA--TAAAATTT-------AAGTGCACATGGGATGCA------------------------ATAAAAAACAAAGCTGGAAGAGAAGAAAGTTTA--------------------ATCGAAA-----------ACAGA---ATTTA-AAAGT--AAG----CTCAAAAAG-----------------------------AAAAAG---------------TTGACTTGAA-------------AAAGCAATA-A------AATATGCTCATATCGCCC-GTCACTC------TTTAATAAA-----TAAGATAAG-----TCGTAACAAAGTAGACTGAAGGGAACTT---CATTCTTG------------------------------------------------------------------------------------------------------------------------------------
>Aculus_ligustri_HEN33
----------------------------------------------------ACATGAGCTACAACTAAAATATGTCGAG---------------------------AGAAATAGTTAGAAATCGAA-----------------AAAAGAGAAAGAGAATCTGAT----GAAGTTTAAA-------AGAAATA--------------------AATTAGCTTAAT---TAAA--------------------ATTTGGCTAAAAATA--------------GTGCCAGCAGCCGCGGTTAAACT-----------------TCTAAAGCAGATTTGAAAGAGA-------AAAAGTAAAATATGAGCTATAAC---------------------------------------AAGGGTAAAATCTAAAATAAAGA------------------------AGAAAGTGCG---------TTTT--------------CTAAATGGTAAAAACAA---GGATTAGATACCCTTTTAAAT-------------AAAAATATGTT----AGT---------------------------------------------------------------------------AGTTAAATAAACC----------AAACCTATGTGG--AATGGCGG-TACTAGA--ACTATGTAGGGGA--TCCT--GCTCC-----GTGA-TA-GATAACCCAC---GAT---TAAGTATGAC------TTAATTTATA------------AGTTTCTATAT-------CATTGTTTTAAAG------------------------------TTTTATTCTAAAAAA-----GAATTTACCCCCTGCAAGGGGATAAAACAAATCAGGACAGA-GT--CTATAATT------AAGAGTTAAGTGGGATACA-------------------AAGATTTAAATTGTGAATTTCTATTTAAAAAA--------------------------GTATGAA-----------ATGGA---ACTTA-ATAAT--AAA----TTAAGAAACA----------------------------ATAAAT---------------CTTTCTAAAA-------------GAAGAAATC-A------AGTATGCACAAATCGCCC-GTCACTC------TTGCCT--------CAAGATAAG-----TCGTAACAAAGTAACTTTAACGGAAGTT---GAAGTTTGAT----------------------------------------------------------------------------------------------------------------------------------
>Tetra_sp.nov._Z400
----------------------------------------------------TAAAGAGTAATAAATTAGGGGGTTAA-----------------------------AATAAAAAAAGGAAACCAAA------------------AATGACTAATAGGATCCTAA----AAATTTTATA-------AATAAAA--------------------ACATAGAATAAG---TTAATAGA----------------ATTTGGCTAAA---AGA------------GTGCCAGCAGCCGCGGTTATACT------------------AATAAAAT------AAATGTA-------AAAGAGGGGAAGCAACAATAAAAAATAATTAAATA---------------------------TAGGGTGAAATCTTAAAA-----------------------------GAATTCCAAACGTGCCTCTACCT------------------AAGGAATAGACAG---GGATTAGATACCCCCATAAAG-------------ACATAAGAGAC----AGT---------------------------------------------------------------------------ACTTAAATAAAGG----------AAATTTAAATGA--AATGGCGG-TAAGGCC--CCTTATCAGAGGG--TCCT--GTCCG-----GTAA-TC-GATAATCCAC---GAT----CGAGTGAGC------CCGATTTATT------------ATTTTTTATAT-------CATTGT--TGAAA------------------TAAGGTAGAAACTCCTAATTAAAAAGT-------------------TGAAACAAATTAACAAATCAAGATAAA-GA--ATATAATT------GGGTCCTAGATGGGAAACA---------------------------AAAATTGAAGCTTCATTGAAAGAAAGAG----------------------GAAGAAG-----------ATAGG---ATTTG---AATAAAAA----TATGGAA-------------------------------AAAAAT-------------CATTATTGTAAA-------------AGTTTAGCC-T--------TATGCACAAATCGCCC-GTCACTC------TTGAACAA------CAAGATAAG-----TCGTAACAAAGTAGATAAAATGGAAATT---TTATCTTG------------------------------------------------------------------------------------------------------------------------------------
>Neoepitrimerus_platyclad_S138
----------------------------------------------------AGAACTCTAGAAATCTTTTAAATCTCAA---------------------------AACTTTAGGGAAAAGCTTAA--------------------AAAAATAAGGAATTCTCT----GATGTTTAAT-------ATAACAA--------------------AAGTTGAATAAT---TAAA--------------------ATCTGGCCAAA---AGA------------GTGCCAGCCGCCGCGGTTAAACT----------------------GAAAGAATGGAAATTTAAAAAGATAAAGATAAATTTTTGGGTATTTAAAT------------------------------------AAAAGTGAAATTTTAAGATATTA------------------------AAAAGAGAAATTCTTCGAAATCT----------------AAAAAGAAGCAACAA---GGATTAGATACCCTTTTAGGG-------------AAAGGAAAGAG----AAA---------------------------------------------------------------------------ATCTAAATAAGAA----------AAACCTAACTAG--AATGGCGG-TATCTCT--CCCAACTAGGGGA--TCCT--GCATC-----TTAA-TC-GATAGCCCAC---GAT----TAAAGTAGC------TTTTAATTTC------------ATCTTTTATAT-------CATTGTTTCAAAA---------------------TAAATAAAAAATACTTTTTTAGGT---------------TCTGCTTAGAAGATAAACAAATCAAGATAAA-GT--TCACTTAA-------AAGAGAGGGTGGGATACA---------------------------TTGATTAAAAATAGAAAAGAATAGAGGTAAA-------------------ACTAGAA-----------AGAGG---ACTTA-AGAAT--AAC----TTAAAAA-------------------------------AAGACT------------AATAAAATTTGGA-------------AAGGAAAAG-A------GATATGCACATATCGCCC-GACATTC------TTAAAATAAGAT--TAAGACAAG-----TCGTAACAAAGTAGATTAATCGGAAGAT---TAATCTT-------------------------------------------------------------------------------------------------------------------------------------
>Tegolophus_celtis_S136
-----------------------------------------------------------------------AAATTTAAA---------------------------TAAAAAATTAGGAAATAAAA---------------AATAATGGTACAAGTAATCCTAA----AAATTTTGAT----TATATTAAGT--------------------TTTTAGAACAAG---TAAA--------------------ATCTGGCCTAG---ACA------------GTGCCAGCAGCTGCGGTTATACT------------------------------ACAAGATAA-------AAAATAAAAGAAATATAGAAGAAATTTAAAATAAAAGTAA----------------------GAAAGTGAAATTCAAACTTAAACAGA---------------------AAATTTCGAA---------ATTT-----------------GATATGAAAAACAA---GGATTAGATACCCTTTTAAAG-------------TAAAAATAGGG----AGT-------------------------------------------------------------------AGT-T---AAATA---AACG-----------AAATCTAAATAA--TATGGCGG-TGTAAGA--CCTTAGCAGGGGA--TCAT--GCCCC-----ATTA-TC-GATAACCCAC---GAT----TAAGTCTAC------TGCGGATCTA------------ACTTTTTATAT-------CATTGTTTTAAAA---------------------TTCTAAAATAATTAAGATTGAGAT-------------ATAAAGAAAGATGAGAAAACAAATCAAGACAAA-AG--GAATTCCG-------AAGGGGAGGTGTGATACA---------------------TTTTTACAAATCGGAAAAGAAAAGAAAAA---------------------------ATTAGAA-----------GCAGG---ACTTG--------AAA----TTAAAATAA--------------------ATAGGTAATAAAAAT---------------AATATATGAA-------------AAAGCAATC-A------GACATGCACAAATCGCCC-GTCACTCTTAACCTTAGT---------TAAGATAAG-----TCGTAACAAAGTAGATAAACTGGAAAGT---TTATCTTGAGAATAACTAAATAGAAT------------------------------------------------------------------------------------------------------------------
>Diptilomiopinae_sp._GZ126
------------------------------------------------------ATAACCTAAAATTAAATAAATTAATA---------------------------AACTTAAAGAAAAATTTAAA------------------GTAATTATAAAAAATTTCAT----AAAATTTAAA-------AAAAGAA--------------------TCCTTGTATAAG---TGAA--------------------ATCTGACAAAA---TGA------------GTGCCAGCAGTCGCGGTTAAACT-----------------AAAAGAAAG------AAATTAA-------TATAATAATA-------AATAAAATTAAAAATTTTTAACAAA--------------------AGAAGTGAAATTCTAAAATAAAAAAAAAA------------------TGAAATTGAA---------TTAT----------------AAAAATAAAAAACAA---GGATTAGATACCCTTTTAATA-------------TAAAATTTGAT----AGT-------------------------------------------------------------------ATC-T---ATATA---TAGAT----------AAATCTTATAGA--AATGGCAG-TATTAGA--ACTAATCAGAGGA--TTAT--GCAAT-----ATAA-TC-GATAACCCAC---GAT----AAAATCAAC------TAAAATTATA------------ATTTTTCATAT-------CATTGT--TTGAA--------------AAAATAATTAAATATTAAATATTTTTTAAAT------------CCTAAAATAAAAAGAAAAAACAAATCAAGACAAA-AA--TAAAATTT------TAGAAATAAGTGTAATACA-------------------ATATCAAAATAGATTAAAATAGAATTAAAA----------------------------AAATTAA-----------AAAGA---ATTTG-----T--AAA----TAAATAAAT-----------------------------AAAAAT--------AATTAATAATTATTTAA-------------ACAGCAATC-A------AATATGCACATATCGCCC-GTCACTT------CCAATAAAAT----TGGAATAAG-----TCGTAACAAAGTAAATTAAATGGAAATT---TAA-----------------------------------------------------------------------------------------------------------------------------------------
>Tegolophus_hunanensis_HEN41
--------------------------------------------------AAATAGCCGTCTCACTCAACGTAATTTAGA---------------------------ATAAAAGATTAGAAATCAAA-----------------AAAAAAAATTAAGAATCTCAT----AAAATTTAAC-------AACAAA---------------------AAATGGTTTAAG---CAAA--------------------ATCTGGCAAATAAGG--------------GTGCCAGCAGCCGCGGTCACACC-----------------CATAAAGAT------AAACGTA-------AAAAAAATAAGTGTAAAAAGAAAAATAAAAATATGCTTAATAGC------------------AAAGGTAAAATTTAAAGAAAATGTATATTGGTTA-------------CGAATTTTAA------------------------------ATAAAATTTTACAG---GGATTAGATACCCCTTTAAAT-------------TTAGAAAAGAA----AGT---------------------------------------------------------------------------ATTTATTAAAAAA----------AAATCTAAGAGA--TATGGCGG-TGTCTTA--TCAAAATAGGGGA--TCCT--ACACG-----GTAA-TA-GATAACCCAC---GAT----TATAATTAA------TTTTATTTTA------------ACCCTCTATAT-------CATTGTTTTAAAA------------------------TTAAAAAATTATTATTAATTT------------TAATTCTGTGAGAAACAAAACAAATCAAGACAGA-GG--AAATATTA-------AATTCGATGCGGGATACA------------------AATTAAAATTAATTTAGATCTGGGAGGGGACGGAAATGA--------------------CCTTAAA-----------AGAGG---ACCTA-TAATT--AAT----AAGAAAGAT-----------------------------AAGAAC---------------TTACAATGAA-------------AACGCCATT-A------GACATGCACAAATCGCCC-GTCACTC------TTGTAAT-------CAAGATAAG-----TCGTAACAAAGTAGACCCACTGGAA--------------------------------------------------------------------------------------------------------------------------------------------------
>Tetra_pyriana_HLJ98
----------------------------------------------------ATATGAGCCGCAACTATCAGAGTTAAA----------------------------GAAAAGAAGGGGAAATCAAA------------------AAAGATCTAATGAATCTCTT----AAAACTTAAA-------AGGAAAA--------------------TATTAGCTTAGT---TAAA--------------------ACTTGGCTAAG---AAATA----------GTGCCAGCAGCCGCGGTTAAACT--------------------TACAAG------GTAGACA-------AATAATAGTATTAGTTGGACTAAGAAAAATATG-----------------------------ATGGGTAAAATCATTGACAGAAAAAGAAGGG----------------CGAAACTGAA---------ACTT-----------------------AAAAACAA---GGATTAGATACCCTTTTAAAG-------------CAAGAAATGGG----AGT---------------------------------------------------------------------------ATTTAAAAAAGAA----------AAAACTATGCGAGATATGGCGG-TATTTTA--ACTAAGCAGGGGA--TCCT--GCTCT-----TTGA-TA-GACAACCCAC---GAT---AAAAAAGAGC------TTTATATTTA------------AACCCCTATAT-------CATTGTCTGAAAA------------------TTCATTTTAAAGGATGAGTTGAGAAAT------------------GGAAGATCGTAAGACAAATCAATACAGG-GT--TTATTTTA------AAGAAAAAAGTGGGATACA------------------AAAAAAACTATGGATAGAATTTTAATTCAATA---------------------------AAAGGAA-----------AAAGG---ACTTG-AAAGTAAAAG----TGGAAA--------------------------------AGAAAT--------------TAAAACTTGAA-------------TAAGGAATA-A------AATATGCACAAATCGCCC-GTCACTC------TTGTTT--------CAAGATAAG-----TCGTAACAAAGTAGCCCCAGCGGAAGCT---GGGGCTTGGTAAAAGGCTAGAA----------------------------------------------------------------------------------------------------------------------
>QH2
----------------------------------------------------------CCCTCATACTTCAACACTTAAA---------------------------AAAAGAAAGAAGAAATCTAA-------------------AAAATAGGTAGAATCTTCT----GACATTCATT-------AATATAA--------------------AAATAGAAAGAG---TAAA--------------------ACTTGGCTAAA---AGA------------GTGCCAGCCGCCGCGGTCATACT------------------ACAAAGAG------AAAGATC-------AAAAAGGATAATATGCGAAATAGAAAGTTAATAA----------------------------GAAGGTAAAATTTCAAGGAAAAAATAGT-------------------CAAAATAGAA---------CCCT--------------AAAACAGAAAAGTACGA---GGATTAGATACCCTCCTAATA-------------AAAAGAAAGAT----AGT---------------------------------------------------------------------------AAATAAATAAAAG----------AAATCTAAGTGG--AATGGCGG-CAATTAA--TCGAAGTAGGGGA--TCCT--ATTCC-----TTAA-TA-GATAACCCAC---GAT----TAAATGAAC------CCCATTTTTA------------ATCCCCTATAT-------CATTGTTTCAAAA------------------GTCAAAACTGAAAAGGACTTAAAAAAT-----------------ATTTAAATCGTAAAACAAATCAAGACAGA-GA--TTATAATG------GGGAAGCTAACGGGATACT------------AAAAGATAAAAAGATTGGAATGAATATTTAAAGAGAAA---------------------------AATGGAA-----------ATAGA---ACTTG-AAAGT--AAA----TTGAAAAAT-----------------------------AAAAAT---------------TAAAATTGAA-------------AGCGATATT-A------ATTGTGCACAAATCGCCC-GTCACTC------TTGGGGA-------CAAGATAAG-----TCGTAACAAAGTAGATACAGCGGAAGCT---ATATCTTGAGAAAAAA----------------------------------------------------------------------------------------------------------------------------
>Tegolophus_hunanensis_HEN17
--------------------------------------------------------------------------------------------------------------------AAAAAATTAAG------------------------------AATCTCAT----AAAATTTAAC-------AACAAA---------------------AAATGGTTTAAG---CAAA--------------------ATCTGGCAAATAAGG--------------GTGCCAGCAGCCGCGGTCACACC-----------------CATAAAAAT------AAACGTA-------AAAAAAATAAGTGTAAATAGAAAAATAAAAATATGCTTAATAGC------------------AAAGGTAAAATTTAAAGAAAATGTATATTGGTTA-------------CGAATTTTAA------------------------------ATAAAATTTTACAG---GGATTAGATACCCCTTTAAAT-------------TTAGAGAAGAA----AGT---------------------------------------------------------------------------ATTTATTAAAAAA----------AAATCTAAGAGA--TATGGCGG-TGTCTTA--TCAAAATAGGGGA--TCCT--ACACG-----GTAA-TA-GATAACCCAC---GAT----TATAATTAA------TTTTATTTTA------------ACCCTCTATAT-------CATTGTTTTAAAA------------------------TTAAAAAATTATTATTAATTT------------TAATTCTGTGAGAAACAAAACAAATCAAGACAGA-GG--AAATATTA-------AATTCGATGCGGGATACA------------------AATTAAAATTAATTTAGATCTGGGAGGGGACGGAAATGA--------------------CCTTAAA-----------AGAGG---ACCTA-TAATT--AAT----AAGAAAGAT-----------------------------AAGAAC---------------TTACAATGAA-------------AACGCCATT-A------GACATGCACAAATCGCCC-GTCACTC------TTGTAAT-------CAAGATAAG-----TCGTAACAAAGTAGACCCACTGGAAAGT---GGATCTTGAAAAAAATAGCTTAGGTTAACAGATTTTTAAACTAATTTAA-------------------------------------------------------------------------------------------
>Vitex_agnus-castus_L._S152
-----------------------------------------------------------------------------------------------------------AAAAAAATTAAGAATCTCAT------------------------------------------AAAATTTAAC-------AACAAA---------------------AAATGGTTTAAG---CAAA--------------------ATCTGGCAAATAAGG--------------GTGCCAGCAGCCGCGGTCACACC-----------------CATAAAGAT------AAACGTA-------AAAAAAATAAGTGTAAAGAGAAAAATAAAAATATGCTTAATAGC------------------AAAGGTAAAATTTAAAGAAAATGTATATTGGTTA-------------CGAATTTTAA------------------------------ATAAAATTTTACAG---GGATTAGATACCCCTTTAAAT-------------TTAGAAAAGAA----AGT---------------------------------------------------------------------------ATTTATTAAAAAA----------AAATCTAAGAGA--TATGGCGG-TGTCTTA--TCAAAATAGGGGA--TCCT--ACACG-----GTAA-TA-GATAACCCAC---GAT----TATAATTAA------TTTTATTTTA------------ACCCTCTATAT-------CATTGTTTTAAAA------------------------TTAAAAAATTATTATTAATTT------------TAATTCTGTGAGAAACAAAACAAATCAAGACAGA-GG--AAATATTA-------AATTCGATGCGGGATACA------------------AATTAAAATTAATTTAGATCTGGAAGGGGACGGAAATGA--------------------CCTTAAA-----------AGAGG---ACCTA-TAATT--AAT----AAGAAAGAT-----------------------------AAGAAC---------------TTACAATGAA-------------AACGCCATT-A------GACATGCACAAATCGCCC-GTCACTC------TTGTAAT-------CAAGATAAG-----TCGTAACAAAGTAGACCCACTGGAAAGT---GGATCTTGAAAAAAATAGATTAGGTTAATAGATTTTTAAACTAATTTA--------------------------------------------------------------------------------------------
>Prominens_photiniae_FJ26
-----------------------------------------------------------ATATTGATAAAAGATTCCCAACTTTCT---------------------TTAAGATAGAAAAATTCGGT---------------------------TATAATTTTTTTTTTAGAATTTTGAAGCTTTCTTTAGAAT-------------------AACTTGCTAGAGGTTTT----------------------TCTTGGCCAAT---ATA------------GTGCCAGCAGCCGCGGTCATACT--------------------------------AAA-----------AAGTGTAATCTTCCTAAGACTAAAAATAAATTGTATCTTCTTAGTA----------------GGAGGTAAAATTTTTTCTGAGCTATAAGC------------------CTGATTCGAA---------GTCT---------------------ATATTGACCACAGGGATTAGATACCCCTTTATTC-------------CAATTGCGGCG----ATT-------------------------------------------------------------------ATTCTTAAAATAA------------------AAAGCTAATTTA--ATCGGCGG-TTTTTAA--AAAATTTAGGGGG--TTAT--GCCCC-----GTAA-TC-GATAACCCAC---GCT------------CTTTTTCACCAAATTTT-------------CTTTTTATAC-------CATTGTAAAAAAA---------------------TACTTTAGACAAAATTTTTGCAAC---------------AGCTTTTGGCGATTTTACAAATAAAGGTGAAGGTTCTTCTGGTG-----------AGTAGTGTAACACA--------------------TTGCTTTGGACTCTAAGTTTCTTTTAAAACAAGCCTGC-------------------------------------GGTGG---ACTTA-AGATT--AAAATTATTTAAGGTT--------------------------------AAT--------------TCTATTTTTAA-------------AGCTACATT-A------AAAATGCACTTATCGCCC-GTCGCTC------TTGGTTT-------CAAGATAAG-----TCGTAACAGAGTAGACTCAACGGAAGTT---GTGTCTT-------------------------------------------------------------------------------------------------------------------------------------
>Tetra_lucidi_HEN8
----------------------------------------------------ACATGAGCTACAACTAAAATATGTCGAG---------------------------AAAAATAGTTAGAAATCGAA-----------------AAAAGAGAAAGAGAATCTGAT----GAAGTTTAAA-------AGAAATA--------------------AATTAGCTTAAT---TAAA--------------------ATTTGGCTAAAAATA--------------GTGCCAGCAGCCGCGGTTAAACT--------------------------------------------TCTAAAGCAGATTTGAAAGAGAAAAAGTAAAGTATGAGCTATAGC-------------------AAGGGTAAAATCTAAAATAAAGA------------------------AGAAAGTGCG---------TTTT--------------CTAAATGGTAAAAACAA---GGATTAGATACCCTTTTAAAT-------------AAAAATATGTT----AGT---------------------------------------------------------------------------AGTTAAATAAACC----------AAACCTATGTGG--AATGGCGG-TACTAGA--ACTATGTAGGGGA--TCCT--GCTCC-----GTGA-TA-GATAACCCAC---GAT---TAAGTATGAC------TTAATTTATA------------AGTTTCTATAT-------CATTGTTTTAAAG------------------------------TTTTATTCTAAAAAA-----GAATTTATCCCCTGCAAGGGGATAAAACAAATCAGGACAGA-GT--CTATAATT------AAGAGTTAAGTGGGATACA-------------------AAGATTTAAATTGTGAATTTCTATTTAAAAAA--------------------------GTATGAA-----------ATGGG---ACTTG-ATAAT--AAA----TTAAGAAACA----------------------------ATAAAT---------------CTTTCTAAAA-------------GAAGAAATC-A------AGTATGCACAAATCGCCC-GTCACTC------TTGCCT--------CAAGATAAG-----TCGTAACAAAGTAACTTT---------------------------------------------------------------------------------------------------------------------------------------------------------
>Aculus_ichnocarpi_GZ124
----------------------------------------------------ACGAAAGTTTCAGTTGAAGAAATTTAAAAC-------------------------AAAAAGAAAAAGAAATCAAA-------------------AAAAAAGGAGGAATCTTAA----AATTTTCTGC-------AAAGAA---------------------GAACTGACGGAG---CCAA--------------------ATTTGGCGAATAGG---------------GTGCCAGCAGCCGCGGCCATACC-----------------TGTAAAAGT--------------------AAAAAGATCAAAACTAAGAATACATGAGAAAAGAACTCG-----------------------AAGAGTAAAATCTAACAAGAAAGAGAG--------------------ATTAATCGAA--------------------------TTTAGATGGAAGATACGA---GGATTAGATACCCTCCTAATA-------------AAATAAAAGAG----AGT---------------------------------------------------------------------------AGTTAATTAAAGA----------AAATCTAAGAAA--AATGGCGG-TACAAAA--GCAAAACAGGGGA--TCCT--ACCTA-----ATAA-TA-GACACCCCAC---GAT----AAATTAGAC------GAGAGTTATA------------ACCCTCTATAT-------TATTGTTTAAAAA------------------TCGAAATGAAAAAGACGATTTTAGACC-----------------AAAGTAGGCAAAAAACAAATCAATACAGA-GG--GGATACTC------CCGAATAGAGCGGGATACA--------------------AAAAAAGAGGAAGTGGACTTGAGTGAGAAAG--------------------------AATAGAA-----------AAAGG---ACTTGAAAATA--AAA----TTAAAAAG------------------------------AGAAAT---------------TAAATTTGAA-------------CATGTAATT-A------TGTATGCACAAATTGCCC-GTCGCTC------TTGTTGA-------CAAGATAAG-----TCGTAACAAAGTAGAGCTATCGGAAGAT---GTCTCTTGAGCTTAAAAGAAA-----------------------------------------------------------------------------------------------------------------------
>Abacarus_oplismeni_GD121
----------------------------------------------------TATCAACTAATAAATAATTAAATCAAAA---------------------------TAATAGATAGAAAATCAAAA----------------GAAAAAAATAGATGAATTCAAT----ATTATTTAAT-------AAGAAGA--------------------ATATCGAATAAG---CAAA--------------------AATTGGCTAATAGTG--------------GTGCCAGCAGCTGCGGTCATACT----------------------------------------------GAAAATTAAGAAAATCTAAGAGAAATTAGAAAAAGAGGTTTAGAGGTTA-------------CTAGATTAAATTTAAACCTAAT-------------------------AAGAAATAAA---------CTTT--------TATATCTGTATAAGAAAACACAA---GGATTAGATACCCTTCTAAAT-------------TAAAAATAGTT----AGT---------------------------------------------------------------------------AAGCAACAATGTG----------AAAACTAAATAG--AATGGCGG-TACTTTT--CTACTATGGGGGA--TCCT--GCTCA-----ATAA-TA-GATAATCCAC---AAT----TAAATGATC------TAACAATTTT------------ATTCTTTACAT-------TTTTGTTTTAAAA-------------------------AAAAGAATTATCCTAAACTT---------TAGAACTTAAATAAAATTAAAGGCAAATCAATATAAA-GATGATATGTTA---------GTTGAAGTGGGATACA-------------------ATAAATTTTTAAATGGATCTATCATAAAACAA--------------------------AGAAGAA-----------ACTGG---ACTCA-TAAGT--AAA----TTTATTAAT-----------------------------AAAATT--------------ATAAATTTAAA------------------AACA-TATGAAAAGTATGCACAAATCGCCC-GTCATCC------TTAATAA-------TAAGGCAAG-----TCGTAACAAAGTAGATCAAGCGGAAGCT---TGATCT--------------------------------------------------------------------------------------------------------------------------------------
>Achelia_bituberculata
-----------------------------------------------------------------------------------------------------------TATTATTAGTAATAATTAAA-----------------------------AAATTTATA----AAGATATGAT-------AA-------------------------TATTAGGATTGG---AAAA--------------------ATTT-------------------------GTGCCAGCATCCGCGGTTAGACT---------------------TATAATCCGAATTAATGATTTTAGTTTATATATAATTTGTTTAAAAAAAATTTAAATTATT--------------------------CTAAGTAAAATTTGTAATAAATATTT---------------------TTATATTAAG----------TTT-------ATAAGAAATTTGTATTATAAACTA---GGATTAGATACCCTATTATAT---------TAAATAAATTAAATTTATTACT-------------------------------------------------------------------AAG-AGATTAATAGTTAAGATCTTG------AAATTTAAAAAA--TTTGGCGGTAAATTAA--TTTATCTAGAGGA--ATTT--GTTAT-----GTAAAT--GATATTACAC---AAT----------------TTATCTTACCTTTTACA--------AGTTTGCCTAC-------TGCCGT-TTAGAATATTTTTATTGAATTAATTTTCTTTAGAAATTTTATTTTTAAAAT--------------------------------CAGGTCAAAGTGCA-GT--TTATTATG------AGGATTTAAATGAATTACA-----------TTTTTAGAAAAAACTACGGATAAGGATTTTATAAAGAAAT--------------------------TTTTGAA-----------GGAGG---ATTTA-GAAGTAAAAA----TTATGAATT-----------------------------AGCAAG---------------TCTTTTTGAA-------------TAATTAACA-CTAA---TTTATGTACATATTGCCC-GTCGCTCTCG---TTGATTATAAAA--TGAGATAAG-----TCGTAACATAGTAGGGTTACTGGAAAGT---GTCCCTAGATTGAAA-----------------------------------------------------------------------------------------------------------------------------
>Tegolophus_hunanensis_AH39
----------------------------------------------------------------------------------------------------------------------------------------------------AAGATTAAGAATCTCAT----AAAATTTAAC-------AACAAA---------------------AAATGGTTTAAG---CAAA--------------------ATCTGGCAAATAAGG--------------GTGCCAGCAGCCGCGGTCACACC-----------------CATAAAGAT------AAACGTA-------AAAAAAATAAGTGTAAAGAGAAAAATAAAAATATGCTTAATAGC------------------AAAGGTAAAATTTAAAGAAAATGTATACTGGTTA-------------CGAATTTTAA------------------------------ATAAAATTTTACAG---GGATTAGATACCCCTTTAAAT-------------TTAGAAAAGAA----AGT---------------------------------------------------------------------------ATTTATTTAAAAA----------AAATCTAAGAGA--TATGGCGG-TGTATTA--TCAAAATAGGGGA--TCCT--ACACG-----GTAA-TA-GATAACCCAC---GAT----TATAATTAA------TTTTATTTTA------------ACCCTCTATAT-------CATTGTTTTAAAA------------------------TTAAAAAATTATTATTAATTT------------TAATTCTGTGAGAAACAAAACAAATCAAGACAGA-GG--AAATATTA-------AATTCGATGCGGGATACA------------------AATTAAAATTAATTCAGATCTGGGAGGGGACGGAAATGA--------------------CCTTAAA-----------AGAGG---ACCTA-TAATT--AAT----AAGAAAGAT-----------------------------AAAAAC---------------TTACAATGAA-------------AACGCCATT-A------GACATGCACAAATCGCCC-GTCACTC------TTGTAAT-------CAAGATAAG-----TCGTAACAAAGTAGACCCACTGGAAAGT---GGGTCTTGAAAAAAATAGCTTAGGTTAATAGATTTTTAAACTAATTTAATT-----------------------------------------------------------------------------------------
>Epitrimerus_pyri_AH40
------------------------------------------------------------TTAAGATTAATTAGTTAAAA---------------------------TAAAAAGGGGAAAATTTAAA--------------------TCTTAAAATGAATTTCAA----GAAATTTAAA-------AAAAATA--------------------GATTTGTTTAAG---TAAA--------------------TTCTGCTAAAA---AGG------------GTGCCAGCAAGCGCGGTTATACC------------------------AA------AAGGTTG-------AAAAGTCTAGTTTAGATTAAAAACAAAACTAAGATATTACAA--------------------AGAAGTGAAATTCTCAGAAAAAATGACAAC-----------------AAAAATTAAA----------------------TCTATAAAACAAAAACAAACAA---GGATTCGATACCCTTCTATTT-------------TAATTTAAGGT----AGT---------------------------------------------------------------------------ATTTAAATAAAAG----------AAACCTCAAAAA--TATGGCGG-TGAACAG--ACAAATCAGGGGA--TCCT--GTCCC-----TTAA-GC-GATAACCCAC---GGT----TAAAATAAC------TAGATTTTTA------------ATCTTTTATAT-------CATTGTTTTAAGA------------------ACAGCCAAAAATGGTTTAGTCCGATAA-----------ATTATCAACCTAATAACAAAACAAATCAAGACAAG-GA--TAATAATT-----TTAGAGGAAGATGGGATACA-----------------ATATGAAAAAAAATTTGGAAGATTAGATTAAAAA--------------------------GATAAAA-----------AGAGG---ACTTG-AGAAA--AAG----ACTGCAAAT-----------------------------AAAAAT---------------TTGCTCTGAA-------------AATGCAACA-G------TTCATGCACATATCGCCC-GTCACTC------TTGTAAAAACA---TAAGATAAG-----TCGTAACATAGTTAGTTTATCGGAAGAT---TAACTTT-------------------------------------------------------------------------------------------------------------------------------------
>Quadracus_cudraniae_AH41
------------------------------------------------------------TAAATATTGAAAAAATCAAG---------------------------GAAACAAAGAAAAAATTAAG-----------------AAAAGATTATAGGAATTTTCT----AAAATTTTTA------TAAAAATA--------------------ATTTTGAAAGAG---TAAA--------------------ATTTGGCTAAG---AAA------------GTGCCAGCAGCCGCGGTTATACT------------------ATTAAAAA------AGAAAAA-------TAAATAAAGATAAAATAGAAGGAAATTAAAATAATAGC------------------------AAAGGTAAAATTTTCAAAATATTAACAGT------------------AATTATCGAA---------CTTT-----------------AAAAATAGAAACAA---GGATTAGATACCCTTTTAAAG-------------AAACCACAGAG----AGT-------------------------------------------------------------------ATC-T---AAGTA----AGAA----------AAATCTAATTAG--AATGGCGG-TGTGAAA--TCAGTTCAGGGGA--TTCT--GCATT-----GTAA-TC-GATAACCCAC---GAT----AAAATATAC------TTTACTTTTA------------ATTATTTATAT-------CATTGTTTTAAAA-----------------AATAAACAAAAATTTTAATTTCTAAAAT-----------------AAAGAAATCGTAAAACAAATCAATACAAG-GA--CTACAGTA-------AAGCAAGCGTGGAATACA--------------------ATGATATAGGAGCGGAACATTAACAGGATAAATA-----------------------ATGAGAA-----------GCAGG---ACTTG-AAACT--AAA----TAGGAATAA------------------TAAA-------AGAAAT---------------TTTAATTGAA-------------AATGAAATT-T------AACATGCACATATCGCCC-GTCACTC------TTATAACAAAAA--TAAGATAAG-----TCGTAACAAAGTAGAATTAATGGAAATT---AATTCTTG------------------------------------------------------------------------------------------------------------------------------------
>Rhinophytoptus_c.f._sericeaomeiensis_AH42
--------------------------------------------------------------AATATTGAAAAAATCAAG---------------------------GAAACAAAGAAAAAATTAAG-----------------AAAAGATTATAGGAATTTTCT----AAAATTTTTA------TAAAAATA--------------------ATTTTGAAAGAG---TAAA--------------------ATTTGGCTAAGAAA---------------GTGCCAGCAGCCGCGGTTATACT-----------------------------ATTAAAAAAG-------AAAAATAAATAAAGATAAAATAGAAGGAAATTAAAATAATAGC-------------------AAAGGTAAAATTTTCAAAATATTAACAGT------------------AATTATCGAA---------CTTT-----------------AAAAATAGAAACAA---GGATTAGATACCCTTTTAAAG-------------AAACCACAGAG----AGT---------------------------------------------------------------------------ATCTAAGTAAGAA----------AAATCTAATTAG--AATGGCGG-TGTGAAA--TCAGTTCAGGGGA--TTCT--GCATT-----GTAA-TC-GATAACCCAC---GAT----AAAATATAC------TTTACTTTTA------------ATTATTTATAT-------CATTGTTTTAAAA-----------------AATAAACAAAAATTTTAATTTCTAAAAT-----------------AAAGAAATCGTAAAACAAATCAATACAAG-GA--CTACAGTA-------AAGCAAGCGTGGAATACA--------------------ATGATATAGGAGCGGAACATTAACAGGATAAATA-----------------------ATGAGAA-----------GCAGG---ACTTG-AAACTAAATAGGAATAATAAA-------------------------------AGAAAT---------------TTTAATTGAA-------------AATGAAATT-T------AACATGCACATATCGCCC-GTCACTC------TTATAACAAAAA--TAAGATAAG-----TCGTAACAAAGTAGAATTAATGGAAATT---AATTCTTG------------------------------------------------------------------------------------------------------------------------------------
>Tetra_louguantais_AH43
---------------------------------------------------TAAAAACAGTCTCAATTTAAAATTTCAAA---------------------------ATAAAAGTTAGGAAATCTAA-------------------AAATTAAAATGAATCCATA----AAAATTTTTA---TTGTAAGAAAC-------------------------GAGAAAG---CAAG--------------------ATCTGGCAAAT---AGG------------GTGCCAGCAGCCGCGGTCATACC--------------------------------AAAAGGG-------AGGAATAACAAAAAGTTAAAAAAGAAATAGTAAAAAGGATA---------------------ATTGGTGAAATAAACACTTCAAAAACTT-------------------TTGAATTGAA---------------------------ACTCAATAAAAGAATTACGAGGATTAGATACCCTTCTAAAA-------------AAGAAGTAGAG----AGT---------------------------------------------------------------------------AGGAATTTAACCA----------AAATCTAAGAAA--AATGGCGG-TGTTTAA--CCCAACCAGGGGG--TTCT--TCCCT-----TTAA-TA-GATAGCCCAC---GAT----TAAAATTAC-----TCTTTATTATA------------ATTTTCTATAT-------CATTGTTTTAAGG------------------CTCAAAATTAAAGGATGGCCTAAAATT-----------------AACAAAAACAAAAAACAAATCAAGACAGA-GA--ATATAAAA-------GAGAGGAGGAGTAACACA----------------------ATAAAAGAGATAAGGACTGAAAGAGAATGG-------------------------AAAAGAA-----------TAAGG---ACTTG-AAATT--AAA----GCTGATAAT-----------------------------AAAATT---------------TTAAATTGAA-------------AAGGCTCTT-G------AACATGCACAAATCGCCC-GTCGCTC------TTGCAAC-------CAAGATAAG-----TCGTAACAAAGTAGATTAAGTGGAAGCT---TAATCTTGATAAAAAAGATT------------------------------------------------------------------------------------------------------------------------
>Abacarus_sp._CA9
-----------------------------CACATAAATTCTGTCATTTTAAGATTTGAGTTTTAACTGAGATAATTCAAT---------------------------AAAAATTTTAAGAAATCTAA-------------------AAATAGATAAGAATCTTAG----AAAATTTTAT-------AATTAGA--------------------ATTAAGATTAAG---TAAA--------------------ATTTGGCCAAG---AGA------------GTGCCAGCAGCCGCGGTCATACT--------------------ATATAA------AAAGGAA-------CAGTATTAAACTAAGGAAACAAAAATGGAGGAAAG---------------------------AGAGGTGAAATTCCAATATCGATGAAGA-------------------GTAAACCTAA-------------------------TTTAAAGAAGATAAAACAA---GGATTAGATACCCTTTTATAA-------------AAAGAAAAATT----AGT---------------------------------------------------------------------------AATTATATAAATG----------AAATTTAAAAAA--AATGGCGG-TACTCAA--TATAAGTAGGGGA--TCCT--GTTTC-----ATAA-TA-GATAACCCAC---GAT----TAATTGTGC------TAGAATTATT------------ATTTTCTATAT-------CATTGTATTAAAT-------------------CAGAATTTAAAAATTCTTTTAGAAAA---------------TAATGAGTATTGTAATACAAATCAAGACAGA-GA--TAATATTG------TAGAGTACTATGGGATACA------------------AAGAAAAAAATAATTAGATTAAGTCAGAAAAAT--------------------------ATAGGAA-----------AGAGG---ACTTG--------AAA----TTAAAGAAA-----------------------------AAAAGA--------GATAATTTTTCTTTAAA-------------AAATAAATT-G------TGTATGCACAAATCGCCC-GTCACTC------TTGGTT--------CAAGATAAG-----TCGTAACAAAGTAGGTTAAAC------------------------------------------------------------------------------------------------------------------------------------------------------
>Allothyrus_sp.
----------------------------------------------------------ATTTAATTATAGTAAATTATAT---------------------------TAACATTTTGAATATTTTTT------------ATAATATAATTATATATGAATATTTACATAAATATTAGAA-------GAAAAAATTTTTATATT----------TATTAATATAAA---TAGAGATGTTTTAATACCCAAAAAGTTTGGCCAAATTT---------------GTGCCAGCCGCCGCGGTTATACA----GATGAGCTAAGTTAATAAAATATAATAAAAATTAT-------TAAAGTAATTTTTTATGAGTTAAATAGTAAA-------------------------------AAAGGTGAAATTTAATTTAATTTTTTATA------------------AATTATTATA---------ATTT--------TATATAAATTAGTTAATAAACTA---GGATTAGAAACCCTATTATAT------------AGATATGAATATTGATAGT---------------------------------------------------------------------------AAGTAAAAATTAAG---------AAATCAAAAGAA--TTTGGCGG-TATTTTA-AGCTTATTAGAGGA--ATTT--GTTAT-----ATAA-TG-GATAAAACACCTATAT--------------------TTTACTTAAATTTGTAAATACAATTTGTATAT-------CACTATTATAAGA-------------------TGATATTTTATAATTATTTTTAAGAT--------------AAAATTATTTTAAAATATTAAGTCAAGATGCA-AT--AAAAATTT------ATGGAATAAATGAATTACA-----------------TGGATTATAATTATTAAAATTATTAATGAAATATTAA-----------------------ATATTAT-----------ATAGG---ATTTA-----A---------TAGTAAATT-----------------------------TAATAT---------AATATCTTAAATTGAA------------------TGTA-GCTCTAAAATATGCACATATTGCCC-GTCACTC------TCAGAATAA-----TGAGAAAAG-----TCGTAACAAAGTAAAAATACTAGAAAGT---ATTTTT--------------------------------------------------------------------------------------------------------------------------------------
>Amblyomma_cajennense
--------------------------------------------------AAATTAGGCTTGGTTTTCCAAAAAATAACTATAATTTTTTTATGGCTTTTTTAAAAAAAAAGAAACAGAAAATAAAA-------------TTTACTTAATAATAAAAAATTATTG----AGATTTATAG-------------------------------------------------TTAA--------------------ATTTAGCTAATTTT---------------GTGCCAGCAGCAGCGGTTAGACA--------------------------------------A-------AAAAATTTTTTTTTTGGCTTTAAATTTAAAATAAATAATTATTTTTTTTTTAAAAAA-----AAAGGTGAAATTTTTTTTTAAAAAAGGGA------------------AAGTGTTTAA--------------------ATAAAAACTTCTATATATAAACTA---GGATTAGATACCCTATTATTA------------GAAATAATACATTGTTAGT---------------------------------------------------------------------------AAATAATATTTATG---------AAAACAAAAAAT--CATGGCGG-TATCTTA-AGCTTTTCAGAGGA--ATTT--GCTCT-----TTAA-TG-GATAAAACACCCAAAT--------------------CTTACTAAAATTGGTTAAGACAGTTTGTATAC-------CACTATTTAAGTA------------------ATTATTAATTATAATTGCTGTAAATTT----------------TAAACAAAAAAAAAGTTAAGTCAAGGTGCA-GC--ATAAATTT------TAGGATGAAGTGAATTACA-------------------ATGCTTTTTAGAAAAGCGATTTAAAAAAAAAAA-------------------------------------------TTAGG---ATTTG-AAAGTAAAAA----TTTTAATAG-----------------------------AATGAT-----------------TATTTGAA-------------TTAAGCTCTGA------GATATGTACATATCGCCC-GTCGCTC------TTTTTA--------AAAGATAAG-----TCGTAACAAAGTTAAAATACTGGAAAGT---GTTTT---------------------------------------------------------------------------------------------------------------------------------------
>Ammothea_carolinensis
---------------------------------------------------------------------AATTATTGATG-----------------------------------------------------------------------------------------AAAATATAAT-------AATATAT-----------------------------------------------------------GATGGGATAATTAT---------------GTGCCAGCATCCGCGGTTATACT-----------AATATATTTAAATTAAGTTTTATTGGTT-------AATATTTTATTTTTTTTAAATGATATGGATATTATAATAATTT-------------------AAAAGTGAAATTTAAATATAGAATTTTATTT----------------TAAGATTATATGAAATTTTTTTT------------------------TAAACTA---GGATTAGATACCCTATTATAA------------TGAATTTAAATTTTATACT-------------------------------------------------------------------AAG-----AGATTAGGAGTTAAGGTCTTT--AAATTTAAAGAA--TTTGGCGGTAAATTAA--TTTGACTAGAGGA--ATTT--GTTTA-----TTAA-TA-GATAATACAC---AAT-------TTATCTTTCTTTATTTATTATTAATAAT------AATTTATATAT-------CGTCGT--TTAGA---------------ATATTTTTATAGAATTAATTTTCTTTAATT----------------ATAATTAATTAAAAATCAGATCAGGATGTA-GT--TTATATTA------AAGAATAAAATGAGTTACA-----------TTTTTGATAAAGAATTATGAATAATTTTTTGTAATGAAA---------------------------ATTTGAA-----------GGAGG---ATTTA-----G--AAG----TAATAATAT-----------------------------ATTAAT------------ATGATTTTATGA--------------ATATTTATT-ATACTAATTTATGTACATATTGCCC-GTCACTTTCA---TTAAAAACTTAAAATGAAAAAAG-----TCGTAACAAAGTAGAGTTACTGGAAAGT---GGTTCTAGATTGATAAAT--------------------------------------------------------------------------------------------------------------------------
>Amphitetranychus_viennensis
---------------------------------------------------AATTAAATTTTTATTACATAAGATAAAAATT-------------------------ATATATATTCATATATAAAA---------------TTTAATAATAAAAAAAATTAAATAATTAATAATTTAA-------------------------------------------------TTAA--------------------ATATTTTTAAATAGC--------------GTGCCAGCTAAAGCGGTTAAACG----------------------------------ATTAATTAAAATTAAACAAAAATAAAACTAAAAAAATATAGTAAAAGTTTATA---------------------TATAGTAAAATATTTTATATATTAATATTAAAAT-------------AAGTAATAAA-----------------------------ATAAATAAGAAATAAATTGGATTAGATACCCAAATAAAT-------------------AAACTTTATAGT-----------------------------------------------------------------------ACTAAATTAATTTAATT----------AAACTAGAATTA--TTTGGCGG-TAAAATT--TAAATTTAAAGGG--TCTT--GATTT-----ATAA-TA-GAAAACACTC---AAT----AAAAAAATC-----TTTTAGTTATA------------AATTTATATAT-------TTCCGTTAAATTA-----------------TATATAAATCAAAAGTTAAATTAATTAT-----------------------TTAAATAAACAGGTCAATATATA-GT--TAAAACAA-------AAGAAAAATTTAGACACA-----------------------------------------AAAAAAAATT--------------------------AAAAGAA-----------ATAGA---ATTTA-ATAGT--AATTTAAATAAAAATTT----------------------------AAAAAC------------AATTTTAAATGAA-------------TTTTTAATT---------TTATGTACATATTGCCC-ATCACTT------TCATTTTAAAA---TGAAATAAG-----TTGAAACATAGTAGAAGTATAAGAATAT---GCTTCTAAA-----------------------------------------------------------------------------------------------------------------------------------
>Argas_lagenoplastis
----------------------------------------------ATATTTATATAGTATATAACTGTTGTTATTAAATCTCTTTATGTTAT--------------TTAATAAAAGGTAATTTTAT---------------------AGAAGATAAATTTACTTATTTTGTATTTTAA-------AAATAG---------------------GTTTTAGTTAAT---------------------------GCCTGGCGAAGCCT---------------GTGCCAGCCGCCGCGGTTATACA--------------------------------GGCAGGC-------AGAAATTTTTTTTTTTAAAAAAAAAGAAAAGCGTTTTTAGATTGTTTATTTTTT--------ATAGGTGAAATTTCTAA------------------------------AATTATTGAAATCGTTGATTTTT----------ACAAAATTTGTTTTTAGACTA---GGATTAGATACCCTATTATTA-------------TAAACTTATTATATTGAT----------------------------------------------------------------------------AGTATGTATAGGTTGTG-----AAATCAAAAGAT--TTTGGCGG-TATTCTA-AGCTTTTTAGAGGA--ATTT--GCTCT-----GTAA-TT-GATGTGACACCAATAT---CTTACTTAAT------TTTGTTTAATC-----------AGCTTGTATAT-------CGCTATTTTTAAA-------------------TTATATTGAATAATTATAATTGAAAG-------------AGTTTTTTTATTAGTATGTTAGGTCAAGATGCA-GC--AAATGATT------AAGGTTGAAGTGAATTACG---------------------------ATAATTTTAATTGGATTAAGTGAA--------------------------AATTAAA-----------TTAGG---ATTTA-AGAGTAAAAT------------------------------------------AAAATT---------ATAATGTTTATTTGAA-------------AAAAGCTCTAG------AATATGTACATATCGCCC-GTCGCTC------TCAAATT-------TGAGATAAG-----TCGTAACAAAGTAAGAGTACTGGAAAGT----GTTCTTAAA----------------------------------------------------------------------------------------------------------------------------------
>Aceria_aloinis_BJ2
----------------------------------------------------ACATGAGTTGTAACTAAAAAAATTCAAA---------------------------AAAAAAATCAAGAAATCAAA-------------------AAAATTAATAGAATCTTAA----AACATTCTAA-------AATTAAA--------------------AATAAGATTGAG---TAAA--------------------ATTTGTCTAAA---AAA------------GTGCCAGCAGACGCGGTCATACT--------------------AGAAAA------AAAAGAA-------ATTTATAAGATTAGAGAAAAAAATTTTAAAATA-----------------------------ATGGGTGAAATCTAAAATAAGAATA----------------------AAAAACTGAA---------------------------TCTAATTTTAAAAACAA---GGATTAGATACCCTTTTAAAC-------------AAAAAAAAATT----AGT-------------------------------------------------------------------AGT-T---AAATA---AACAA----------AAT-TTATTTAA--AATGGCGG-TATTTAA--ACAACATAGGGGA--TCCT--GTTTC-----ATAA-TA-GACAACCCAC---GAT----AAAAAGAAC------CAAATTTTTT------------ATTTTCTATAT-------CATTGT--TTAAA----------------ATTAAAATTTAAAGATTTTAATTCAATAT-----------------AAAATTATAAAAATACAAATCAAGACAGA-AA--TTATATTA------AGGAAGATAATGGGATACA----------------AAAATAAAAAAATAATAATAAATTTAATTAGGATTA-------------------------AAATGAA-----------AGAGG---ACTTA-AAATT--AAA----TAAAAAAAT-----------------------------ATAAAT---------------TTTTATTGAAATA----------AATGAAATT-A------AATATGCACAAATCGCCC-GTCACTC------TTGATA--------AAAGATAAG-----TCGTAACAAAGTAGGTTAAACGGAAGTT---TAACCTTGAAA---------------------------------------------------------------------------------------------------------------------------------
>Phyllocoptruta_sp.nov._CA6
---------------------------------------------------AAAAATATTCAAAAATTTTTAAATCCTA----------------------------AAAGATTAAGAGAAACCAAA-------------------AAAAGAAACAGGATCTCTT----AAAATTTTCC-------CATAAGA--------------------TTATAGAGAGAG---AAAA--------------------TTTTGGCCAAA---AAA------------GTGCCAGCCGCCGCGGTTATACT----------------GATAAAAAAG------AAAATAA-------AAAAAATAAGGAATTTTAAATAAAAGAAATAA------------------------------AAAGGTGAAATTTAGAGAAAAATTATTA-------------------ATAAACTGAA---------ATTT----------------AAAAGAAAAAAACGA---GGATTAGATACCCTTCTAAAA-------------AAAGAAAAGAT----AGT---------------------------------------------------------------------------AGTTAAATAAACA----------AAATCTAAATGA--AATGGCGG-TGTCTAA--TCAAAGTAGGGGA--TCCT--GTCAA-----ATTA-TC-GATAACCCAC---GAT----TAAATGGAC------TTTTTTTAAA------------ATCTTTTATAT-------CATTGTTTAAAAA-------------------------TTAAATTATAATTTAAAATT----------TAGAATTAAATGAAAAGTTAAACAAATCAAGACAAA-GA--AAATAAAT-------AAGATTGGATGGGATACA------------------CAAAATGAAAAAATTGGATAAAGAAAGAAAATT--------------------------TTTAGAA-----------AAAGG---ACTTA-ATATT--AAT----TAGATAAAA-----------------------------ATAAAT---------------TCCTCCAGAA-------------AATGCAATA-A------GACATGCACAAATCGCCC-GTCACTC------TTAACAATTAA---TAAGATAAG-----TCGTAACAAAGTAGATTAAATGGAAATT---TAATC---------------------------------------------------------------------------------------------------------------------------------------
>Aculops_sp.nov._CA13
--------------------------------------------------AAATGTGAGTTTCAGCTAAAATAAATTAAT---------------------------AGAAAAAGAGAGAAATTAAA----------------AAATCAATTGGGAGAATCTTTT----AGAATTCTAA-------ATTTAAA--------------------ATAAAGATAGAT---TAAA--------------------ACTTAGCCAAA---AAATA----------GTGCCAGCCGCCGCGGTTAAACT------------------TATAAGAA------GAACTAA-------AAGGAAAAGAAGTGAAAGAAAAAAGATAAAAGAG----------------------------AGAAGTGAAATTCGCGCTGTTAAAAAAA-------------------AGAAAATGCT---------CTCT--------------TAGAATAAAGAAAACAA---GGATTAGATACCCTTTTAAAG-----------------GAAAAATTGGGAGT---------------------------------------------------------------------------AATTAAACAAATG----------AAAACTATGAAA--AATGGCGG-TGTAGAA--ATTAAATAGGGGA--TCCT--GTTCC-----ATAA-TA-GATACCCCAC---GAT----TATAAGAAC------CATTTCTTTT------------AACACTTATAT-------CATTGT--TTAAA----------------------------AGTTTAATTCTTAAAAT----ATGCTGTGAATTGAAATTAAAAGGTAAACAAATCAATACAAG-GT--TTATGAAA-----TGCGAGCTTAATGGGATACA----------TAAAGAGACCTGGATGGAAAAGTGAATCTTTAAA---------------------------------CTTAGAA-----------AAAGG---ACTTA--------AAA----TTAAAATAT-----------------------------AAAATA----------AGTTTTAAATTTGAA-------------ATTAAAATT-A------TACATGCACAAATCGCCC-GTCACTC------TTTATC--------CAAGATAAG-----TCGTAACAAAGTAGCCCAAGCGGAAGCTTG---------------------------------------------------------------------------------------------------------------------------------------------
>Aculus_schlechtendali_CA18
----------------------------------------------------ATTTCAATTACAGTCTTAGAACCTCAAA---------------------------AAAAAGAATCGAAAAGTAAA-------------------GAAGCTGACAGCATTCGTT----GAAGTTTAGA-------AGGAAGA--------------------AATACGCCTAAT---TAAA--------------------ATTTGGCAAAAAATA--------------GTGCCAGCAGCCGCGGTTAAACT---------------------------------ACTAAA-------AAAGATCGAGAGGAGAAGAAGCAAAGAATAGTATAATGA-----------------------AAGGGTAAAATCTAAATAAAAGAGA----------------------AGAAGCTTAC---------GCTT--------------CTAAACAATAGCCACAA---GGATTAGATACCCTTTTAAAT-----------------AAAAAATTGTGAGT---------------------------------------------------------------------------AGCTAAATAAGTG----------AAACCTGTGTGA--AATGGCGG-TGCTAGC--TCTAAGCAGGGGA--TTCT--GTTCC-----GTAA-TA-GATATCCCAC---GAT---ACAAGAGAAC------TTTGTTAATA------------AATTTCTATAT-------CATTGTTTCAAAA--------------TTCTTCCTTAAGGAGGAGCTAATTTACAGAT-------------------CTGTGTCGAAAAACAAATCAAGACAGA-GT--TCATAGCG------AAGAGTTAAATGGAATACA------------------AAGATAAAGCCAAGTGGATCTTTATATGACAGGA-------------------------AAGGCAA-----------AAAGG---ACTTG-ATACTAAAAGCTAAGAAGAAA-------------------------------AGAAAT---------------TACTCTGGAA-------------AAAGAAAGC-A------AGCATGCACAAATCGCCC-GTCACTC------TTGTTT--------CAAGATAAG-----TCGTAACAAAGTAGCCCTAACGGAA--------------------------------------------------------------------------------------------------------------------------------------------------
>Rhyncaphytoptus_redwayensis_CA28
-----------------------------------------------------------------------AAATTAATA---------------------------AAACAAAAAAAAAATTATAA-------------ACTTCCAAACAGAAAGGAATTTTTT----AATATTTATA-------AAAAATA--------------------TTTTTGTTTAAG---TAAA--------------------AGTTGGCTAAA---ATA------------GTGCCAGCAGCCGCGGTTATACT--------------------AAAAACAATAAAAAATTAA-------ATAAGTACAG-------AAAGGTATTTGAAAATAAATA------------------------AGAAGTGAAATTCTATTATTTAGTAAAAAAA----------------ATTTACTGAA---------CTTT---------------AAATGAAAGAAAACAA---GGATTAGATACCCTTTTAAAT-------------TAAAATAAGAG----AGT-------------------------------------------------------------------ACC-T---AATTC---AAGAA----------AAATCTAATCAA--AATGGCGG-TGTAAAA--TCATTATAGGGGA--TTCT--GCATT-----GTAA-TC-GATACGCCAC---GCT----CAAGGTAAC------TTTTATTTTA------------ACTACTCATAT-------TATTGT--TTGAA-----------------------AAAGTAAAATTAATTTTAATTA-----ACTTTTAGAAATAAATAAATTAAAAAACAAATCAATACAAG-GG--TTATATAA-------AAGAAAGGGTGGAATACA-------------------------ATAAAAATAAAGTGGTGCAAAAGAGTAAATAA--------------------TTGCTAA-----------ACGGG---ACTTA-----T--AAA----T---AAGTT-----------------------------TATAAT---------AAAATTTTAAACTGTA-------------AATGTAATT-T------AACATGCACATATCGCCC-GTCACTC------TTATATAAAAA---TAAGATAAG-----TCGTAACAAAGTAGAACAAATGGAAATT---CGTTCTTGAAGGTTAAAG--------------------------------------------------------------------------------------------------------------------------
>ca35
---------------------------------------------------AAAACAGTATCCAATTAAGAGTAGCGAGT---------------------------AAAAAAAAGAGAAAGCAAAA---------------------GAAGAAAAGAATCTCTT----GAAGTTTTTA-------AAGGAAG--------------------AAAAAGAAAAAT---TCAA--------------------ATTTGGCTAAA---ATA------------GTGCCAGCAGCCGCGGTTAAACT------------------AGGAAAAT------AGCCCTA-------AAGTGGAGAAAGGGCGGAAAGAGAATAATAATAA----------------------------AGGGGTAATATCCTTATCTTAGTAAAAGAA-----------------GGAAGCCGAA---------CTCT---------------GAATGTATAAAGACAG---GGATTAGATACCCCTTTAAAC-------------AAAAGATAGAG----AGT-------------------------------------------------------------------AGC-T---GAAAG---AAGTA----------AAACCTAAGAAA--GATGGCGG-TGCCTAA--TCTAAGTAGGGGA--TCCT--GAGGT-----ATAA-TA-GACAGCCCAC---GAT----AGTATAAAC------CAAGTTTTTC------------ATTATCTATAT-------CATTGTAGCAAAA------------------TATAAACCTAAGTTTTTATTAGATTAT--------------GAAAGAGATATAATAACACAAATCAAGACAGA-GA--GAATAGTT-------TGGGACTATTGGGATACA--------------------TAGAACCAAAAGTAATGAATTGGATATAAGGA-------------------------AATTTAA-----------AGAGG---ACCTA-AAAGT--AAA----TTGGAAAAAACTT-------------------------ACAAAT--------------TTTATTTTGAA-------------AAAGCAATG-A------GGCATGCACAAATCGCCC-GTCACTC------TTCAAA--------GAAGATAAG-----TCGTAACAAAGTAGC------------------------------------------------------------------------------------------------------------------------------------------------------------
>Rhyncaphytoptus_boczeki_CA37
---------------------AAAAAAAATGCACATTTTTAAACTGTAAGATTTAAGATTTGAAGCTTAAAAAGTTTAA----------------------------AAAGAAAAGAAAAAATCAAA----------------TAATTAAAATAAAGAATTTTAA----TAAATTTAAA-------ACCAAAT--------------------ATATGGAATAAG---TAAA--------------------ATTTGTCTAAA---AGA------------GTGCCAGCCGCCGCGGTTATACT------------------ATCAAAAT--------------------AAAATCAAAATGGAAGAAAGAAAAAGAAAAAGCATATAA-----------------------AGGAGTGAAATCCAATAGAAAAATAA---------------------ATGAATCGAT---------CTTT---------------AATTATAGAGGAACAA---GGATTAGATACCCTTTTAAAA------------------AAAAATTAAAAGT---------------------------------------------------------------------------ATCTAAATGAAGA----------AAAATTAATTCT-AAATGGCGG-TGAAAAA--TCAAATCAGGGGA--TTAT--GCCAA-----ATAA-TA-GATAACCCCC---TCT----CGAATTTGC------TGCTTTAAAA------------ATTTTTTATAT-------CATTGTATAAAAG----------------GAAAAGAAAAGGATTAATATTCTAAAAAA---------------TTTAAACAATAGTAAAGCAAATCAAGGTAAA-GA--AAATAATG-------CAGATTTTGTGTAATACA---------------------TTAAGAATTAATTGGACTTGACAGAAGACTA-------------------------TAGAAAA-----------ATAGG---ACTTG-------GGAA----TAAGAGGAT-----------------------------AAAAAA------------ATTTTCTTCTGAA-------------AAAGTAATT-T------TTCATGCACATATCGCCC-GTCACCC------CTACCAAAGAG---TAGGGTAAG-----TCGTAACAAAG----------------------------------------------------------------------------------------------------------------------------------------------------------------
>Rhyncaphytoptus_sp.nov._CA38
-----------------AAAAAAAAAAAATGCACATTTTTAAACTGTAAGATTTAAGATTTGAAGCTTAAAAAGTTTAA----------------------------AAAGAAAAGAAAAAATCAAA----------------TAATTAAAATAAAGAATTTTAA----TAAATTTAAA-------ACCAAAT--------------------ATATGGAATAAG---TAAA--------------------ATTTGTCTAAA---AGA------------GTGCCAGCCGCCGCGGTTATACT------------------ATCAAAAT--------------------AAAATCAAAATGGAAGAAAGAAAAAGAAAAAGCATATAA-----------------------AGGAGTGAAATCCAATAGAAAAATAA---------------------ATGAATCGAT---------CTTT---------------AATTATAGAAGAACAA---GGATTAGATACCCTTTTAAAA------------------AAAAATTAAAAGT---------------------------------------------------------------------------ATCTAAATGAAGA----------AAAATTAATTCT-AAATGGCGG-TGAAAAA--TCAAATCAGGGGA--TTAT--GCCAA-----ATAA-TA-GATAACCCCC---TCT----CGAATTTGC---------TGCTTTAAAA---------ATTTTTTATAT-------CATTGTAGAAAAG----------------GAAAAGAAAAGGATTAATATTCTAAAAAA---------------TTTAAACAATAGTAAAGCAAATCAAGGTAAA-GA--AAATAATG-------CAGATTTTGTGTAATACA---------------------TTAAGAATTAATTGGACTTGACAGAAGACTA-------------------------TAGAAAA-----------ATAGG---ACTTG-------GGAA----TAAGAAGAT-----------------------------AAGAAA------------ATTTTCTTCTGAA-------------AAAGTAATT-T------TTCATGCACATATCGCCC-GTCACCC------CTACCAAAGAG---TAGGGTAAG-----TCGTAAC--------------------------------------------------------------------------------------------------------------------------------------------------------------------
>ca39W
----------------------------------------------------TGAAAATTAAAAATTTTTTTAATCCTA----------------------------AATATTGACACTAAATTTAA-------------------TGATTAAAGAGAATGGTAT----GAAATTTTAT-------AATTAAA--------------------ATTAAGATAAAG---CAAT--------------------GTTTTCTCCAATATA--------------GTGCCAGCAGTCGCGGTTATACT----------------------------------------------GAAAGTTAAGAATTAATAATTTAATAAGCCATAATTTATCCTTTTTTCTCTCCGGTAG----AATGGTGAAAATTTTTTGTAACTTCA---------------------GCGCATTAGA--------------------------------AAATAATTACAA---GGATTAGATACCCTTTTAACA-------------TAAAAATAGAC----TGT---------------------------------------------------------------------------ATCTAAATAAGAA----------AAATCTTTTTGA--AATGGCGG-TCAAAAA--TATTACTAGGGAA--TTGT--GTCCT-----GTAA-TC-GATAACCCAC---GAT---TAAAAATTAC------CCCTTTTATA------------ATTTTTTATAT-------CATTGT--TTAAA------------------CGATAGAATAGTGTATTCTTTAAAAAT------------------TTTTAATCGAAAAACAAATCAAGATAAA-AA--TAATAATT-----GGGAAATTATGTGCAATGCA------TATTTTTATTAAAATAAAAAGAAGCATTTATCTTTAATCAGCTAA--------------------------------------------AAAGA---ACCTA-TAATT--AAA----TAAAATATGAAC--------------------------AGAAAT---------------TTTTATTGAA-------------------TTT-TTTAATTTTGATGCACATATCGCCC-GTCACTC------CCGTC---------AGGGATAAG-----TCGTAACAAAGTAGATTAAATGGAAATT---TAATCTTGAGTG--------------------------------------------------------------------------------------------------------------------------------
>Aculops_lobuliferus_CA42
-----------------------------------------------------------------------------AGA---------------------------TAAAAGAAGAAGAAATCATT------------------GAAGGGAATAAGAATCTTGA----GAGACTCCAA-------AATAAAA--------------------GTTTAGATAGGG---CAAA--------------------ACTTGGCCAAAAAGG--------------GTGCCAGCAGCCGCGGTCATACC-----------------TATAAGATA------AAATAAA-------AGGAATAGTA-------AAATAAAATATAAATTAAATAA-----------------------AGAGGTAAAATTCTCACACATAAAA----------------------AAAAACCAAA--------------------TTTGAATAGAAATAGATTAAACAA---GGATTAGATACCCTTCTACCA-------------AAGGTGAAGTA----AGT-------------------------------------------------------------------ATT-T---AAATA---AAAG-----------AAAGCTAAGAAA--AATGGCGG-TATTAGA--ACTATTCAGGGGA--TCCT--ACAAC-----GTCA-TA-GATAACCCAC---GAT----GAACTGAAC------CTTTTTTTTC------------ACCCTCTATAT-------CATTGTAGTAAAC-------------------------AGAAGTAATTTTGTTAACAA--------------ATCTTTCAGATAAGAAAATAAATCAAGACAGA-GG--AAATATGA------AGGTGTAAAGCGGGATACA----------------------------------AAAAATTAGAAAAAAAAGCGGACTGAGCTCGGAATTA------TTAAGAA-----------GAGGG---ACTTG-GAATT--AAG------AGAAGAA-----------------------------AAAAAT------------ATTGCTCTCTGAA-------------ATAGACAAC-T------AATATGCACAAATCGCCC-GTCACTC------TTACTAGC------TAAGATAAG-----TCGTAACAAAGTAGGCTTAGCGGAAGCT---GAGCCTTTAAAAAGAAGTATTTTTAAAGATTTAGAAA-------------------------------------------------------------------------------------------------------
>Tetra_sp.nov._CA43
------------------------------------------------GGAACGAGAAAACGCATCCTGTAGATTTAAAG---------------------------TAAAAAGGAGGGAAACCAAA-----------------AGACAGCTGAAGGGATCCCTC----AACGTTTTTA-------AGGAAGA--------------------ATTTCGCTTGAG---CAAG--------------------ATCTGGCAAAA---AGA------------GTGCCAGCAGCCGCGGTCATACT---------------------GAAAG------AGAAAAA-------AAGAAAAAGAGGAGGGAAAATAAATCCTACACAAAAAG------------------------AGAGGTGAAATTCTTAAATTTAACAAATA------------------AAGCTCCGGA---------CTCT---------------AAATCGTAAGAGACAA---GGATTAGATACCCTTTTGGAA-------------AAACAAGAGAT----AGT---------------------------------------------------------------------------AGTTAAATAAACG----------AAATTTAAGTGG--TGTGGCGG-TGACAGA--GCACTTTGGGGGA--TCCT--GCTAC-----GTAA-TA-GATAACCCAC---GAT----TGAAAGAAC------CCTTTATTTT------------ACTTTCTATAT-------CATTGTTTCAAAG-----------------CTGAATCTGCGGAAACCGCTAATAAATT---------------TAAACAAAATCTAAAAACAAATCAAGACAGA-AG--AAATAAGA-----GGGAGAGAAAGTGGGATACA--------------------------GAAGGTTAAATCTGGATAAAAATGGAAGAAA--------------------ATTTGAA-----------AGAGG---ACTCA-AAAGT--AAT----TTTTAAGAA-----------------------------AAAACC---------------TGAAAGTGAA-------------GCTGAAATC-A------GTCAAGCACAAATCGCCC-GTCGCTC------TTGATAC-------CAAGATAAG-----TCGTAACAAAGTAGACCCA--------------------------------------------------------------------------------------------------------------------------------------------------------
>Aculops_sp._CA47
--------------------------------------------------------CTTTATAGATTAAAAAAATTAAAA---------------------------AAAAGGAAAAGGAAATCAAA---------------------GATCAGAAAAAATACCTTAGGAAATTTTGAA-------AACAATA--------------------TATTGGTGAAAG---GAAA--------------------ATTTGGCTAAA---GAA------------GTGCCAGCAGCCGCGGTTATACT-----------------AGAAAAAAT------AAATTGG-------GAAAGCATATAGAAAAAAAAAAGAAATTTTATAAA---------------------------AAGGGTGAAATCTTTAGATCAGAAAACTC------------------TAAAACTAAA------------------------AGCTAAAAATTAGTATACAA---GGATTAGATACCCTTTTAAAA-------------AAATTTAAGAG----AGT-------------------------------------------------------------------ATT-T---AAATA---AAAGA----------AACCTTTACAAA---ATGGCGG-TATTAAA--TCAAAGTAGGGGG--CCCT--GTCCC-----ATAA-TC-GATAACCCAC---GCT----TAAATAGAC------TTAGAATCTA------------ATTTTTCATAT-------CATTGTTTAGAAA------------------TTAATTTTTTGGAGTAAATTAAAAAAG-----------------TAAAAACTAACAAAACAAATCAAGACAAA-GA--TTATCTCT------GAGAGAGAGATGGGGCACA---------------------AATAGAAAAATCTAAGCTGTAAGAGGAGCAA-------------------------AAAGTAC-----------AGAGG---ACTTA-AAACT--AAA----TAGATAAAA-----------------------------TAAAAT--------------TTAAAATTGAA-------------AATGCAATT-T------AATATGCACAAATCGCCC-GTCACTC------TTGATTTAA-----CAAGACAAG-----TCGTAACAAAGTAGATTAACCGGAAGTT---TAATCTTGGAAAAA------------------------------------------------------------------------------------------------------------------------------
>Carcinoscorpius_rotundicauda
---------------------------------TTACCAAGTATTATATATGAATATACATATATATCAATAAATTTGATTTTAGTTTTTTCTT-------------AGCTGTATAAATAATATAATTATACTTAGATTTCTTAATAAATGGAATTGATTTTTTTTTATTTAATTTGTAGTATTTTATTTTAAAT------------------AATTTATTGAAG---TAAGATTTAGTAATTTATAATTA-GGTTGGTTAAAACT---------------GTGCCAGCTACCGCGGTTAGACA-----------GTAGACTTAAGTTAAGTTGATAGACTTT-------GGAAATTTAAGGAGTTTTGATAGATTTATTATATTGAATTAA--------------------AAAGGTGAAATTTTGATAATTTA------------------------AGATGATGAATTTGTATTAATTT-------TTTGTAGCTTTATATTATAAACCA---GGATTAGATACCCTGTTATTTTAAAGTGTAAAATGAAGTTAGGGT----AGT---------------------------------------------------------------------------AGTTGTTGTTCATG---------AAACCTAAAAAA--TTTGGCGG-TGCCTTA-AGCTGTTTAGAGGA--ATCT--GCTCT-----GTAA-TC-GATGGTCCTC---GTT----TAATTTAACTTTGTTTTGTAATATC------------AGTTTGTATAT-------CGCCGTCTTTGATAACCTTTTTAGAGGGAGAGTTATCACTAAAAATTAATTTTTTAAT------------------------------GTCAGGTCAAGGTGCA-GC--TTATAATA------AAGGTTGAAGTGGATTACA------------ATTAATTTATTAATATGGATATTATTTTGAAATAAAT----------------------------AATTAAA-----------AGTGG---ATTTG-AAAGT--AAA----TTTTAATT------------------------------AAATAT--------------GTAAAGTTGAA-------------TATAGCTCTGA------GGCATGTACACATCGCCC-GTCGCTC------TCGTTTATTAGG--TGAGATAAG-----TCGTAACATAGTAGATGTATTGGAAAAT---GTATCTAGTAAGG-------------------------------------------------------------------------------------------------------------------------------
>Cryptocellus_narino
-------------------------GTATTTTCAAAAAAAAAAAAAAACTAAACTTGTTTCAAACTTGATTTAATTCAAATGCTATATAC-----------------AAAAATATGAAAACTTTAAG------------GGTAGTAACAAAAATTAAAATGTTGA----ATTACTTTCA----------------------------------ACTTGGTTTGGT---ATGACA------------------AACCGGCAAAGGGC---------------GGGCCAGCAGCTGCGGTTACACG-----------------GTTGATTGGTTCAAGTGTTTCG-------GTTTTTTGGTTTTTTTTGGGGGGGGGGGCGATAGGTTTGTTT--------------------TATGGTGAAAT------------------------------------AATAGCTTTTTTGGCTTTCCTGTATTAATTAATGGAAGTCTATAAATAAAACCA---GGATTAGATACCCTGTTATTT----------TTGATGTTTGAATTCTGGAGT-------------------------------------------------------------------AGTATGAGATGTTCTTG--------------AAACTTTAGTGT--TTTGGCGG-TCTTTTT--TCTTGCTAGAGGA--ACTT--GTTCT-----GTAA-TT-GATAATCCTC---ATT-----------ATATTTTACTCAATTGTG--------------TTTGTATAC-------CGCTGTTGATGAT------------------ATTTTTAAAATGAAATATTTGTTAAGT-------------------ACTCTCGTTACGTCAAGTCAAGGTGCA-GC--TTGTTTTT------GAGATTGAAATGAGTTACT--------------------ATAAGGGAATTGTGGAGGATTAGATGAAATGTTA-----------------------TTTTGAT-----------ATTGG---ATTTA-GTAGT--AATTGGGTATTAGAGAGATTTA-----------------------ATGAAT---------------AAAGTTTGAA------------------------------AAGATGTACATATCGCCC-GTCACTCTCGGTGTTAGGAAAT-----TGAGATAAG-----TCGTAACAAAGTGGGTGTACTGGAAAGT---GTATCTGGATGAAC------------------------------------------------------------------------------------------------------------------------------
>Dermacentor_silvarum
------------------------AAATTTGGTTTGGTTTATGAGAAAAATTTTCTAGTTTTTTTATAAAATAATTTAAA---------------------------AAAAAAACTAGAAAATTTAA--------------------TTTAATTAATAATTATA-----AATTATTGAG----------------------------------AACTAGTATTAA---T-----------------------TTCTAGCTAAATTT---------------GTGCCAGCAGCAGCGGTTAAACA------------------------------------AAT-------AGAATCATTCTCTTTTTAATTAAATTTAAATAAATATTATTTAAGTAATTTAAATT------AAAGGTGAAATTTTTTTTTAAATTTATTT------------------TAAAATTAAA---------ATTT------------TAATTCCTTTTTTAAACTA---GGATTAGATACCCTATTATTA-----------GGGAGCTTGACATTGTAAGT-------------------------------------------------------------------ATA-T---AAATATTATG-------------AAAGCAAAAAAT--TATGGCGG-TATCTTA-AGCTTTTCAGAGGA--ATTT--GCTCT-----ATAA-TG-GATAAAACACCTTAAT-------------------CTTACTTTAATTGGTAAAAGACAGTTTGTATAC-------CACTAT--TAAAA-------------------TAATAATATACAATTATTATTGAAGT------ATATTATTTATATATTTAAATAAAATTAAGTCAAGGTGCA-GC--AGAAATTA------AAGTATGAAGTGAATTACA--------------------------------GTCCTTTTTAGGTAAAAGAAATG----------------------AAAAAAAGT---------TTAGG---ATTTG-----A--AAG----T---AAAAT-----------------------------TAAAAT---------AGAAAGTTAATTTGAA----------------TTAAGC-TCTAG--GATATGTACATATCGCCC-GTCACTC------TTTTT---------TAAGATAAG-----TCGTAACAAAGATAAAATACTGGAAAGT-----GTTTTA------------------------------------------------------------------------------------------------------------------------------------
>Dermatophagoides_farinae
-------------------------------------------GGGTTAGATAGAAGCTTGTTTTTTGTTTATATTTTTA---------------------------TTTTATGGGGGATATCTGAT------------------------------TTTTCCAATAGTTGAATTTTTA-------AAAAATA--------------------TGTTAAAGGGTG---AGAA------------------------GACAAAGTTT---------------GTGCCAGCAGTCGCGGTCATACC--------------------------------TTATTCT-------TAAAATTTGCTTTTCTTTTAAGATTTTAATTTTTAGTTTTATACTTT---------------AGGGGTGAAATTTTAAAGTAAGGTTT---------------------TTTAGTTGAA---------------------TGAGTGTAACTTGTTAAAAAATA---GGATTAGATACCCTAGTATTT-------------TAAGGGTTATTTTTAGGT-------------------------------------------------------------------ATT-A---AATTATTTTAATT----------AAACTTAATCTT--TCTGGCGG-TTTACTA--CCCTTTCACAGGAATTTGT--TAATT-----TTAA-AA-GATAACCCGCTTTTAT-------TATAACCAGTTTTATATTTTATGTACGGCTGTTAAGCTTTAATTT-------GATTATTTTTGCT-------------------------ATAAAATTTTTCTTAAAGTT--------------------------------CAGGTCTATGTGTA-GA--GAATAGAT------TGGTTTTTAATTAGTTACC----------------------CTAATAGGGATAGGTTTTTATTTACT-----------------------------TATTAAA-----------TATGG---ATGTG-----A--AAG----T---AAAAT-----------------------------AAGAAT---------AAAATTCTTGTTTGAT-------------TAGGACCTA-G------TGAAAGTACATATCGCCC-GTCACTC------TTTTG---------ATAGATAAG-----TCGTAACAAAGTAGGGGTACCGGAAGGT---GTCTCTTGTTT---------------------------------------------------------------------------------------------------------------------------------
>Epitrimerus_sabinae_S83
---------------------------------------------------TAAATAAATAAGAATTTTAAAAGTAAAA----------------------------AAAGCATAAGGAAAATCAAA--------------------AAAATAAAAGAATTCCCT----GAAATTCAGA-------AATAAGA--------------------AATTAGAGCGGG---AAAA--------------------ATTTAGCCAAGTAA---------------GTGCCAGCAGCTGCGGTTATACT------------------------------GGAAAAGTT-------TAAATTACAATAAACTAAATTAAATGAAAAAAAAGTAGAC----------------------AAAGGTGAAATTTTTAAAATTA-------------------------AAAAATTTAAAGATATAGAGTTT-----------------GAAAATAGAAACAA---GGATTAGATACCCTATTAAAT-------------TAAAACAAGGT----AGT---------------------------------------------------------------------------ATTTAAATAAAAG----------AAACCTAATTGC--AATGGCGG-CAAGAAA--TATTTCCAGGGGA--TTTT--GTCAT-----ATAA-TC-GCCAACCCGC---GAT----GGAACTAAC------TAACTTTAAA------------ATTCTTCATAT-------CATTGTTTGAAAG--------------------CGAAAGATAAAGTTATTTTGCTAAT-----------AGAGGTTCCTAACTAATAAAACAAATCAAGACAAA-AA--TTATAGGT------TAGGAATAGGCGAAATACT-------------------TTAAGAGACCAAATAGAAGGTTGAAGAATAAC--------------------------ACCAAAC-----------AAAGA---ACTTG--------CGA----CTAAAAATT-----------------------------TGAAAT----------GTATTAAGTTTTGAA-------------TAATCCATT-T------CTCGTGCACATATCGCCC-GTCACTC------TTACGTTGAACA--TAAGATAAG-----TCGAAACAAAGTAGATTAAACGGAAGCT---TAATCTTG------------------------------------------------------------------------------------------------------------------------------------
>Eremobates_cf._palpisetulosus
-------------------------------------------------------------TTTATTTTCGCAATTATTA---------------------------TAATATTTATAGGGTTTACATGTTCATTTTAGTAAATCGGGACATAGCAGTAATTTAT----ATTATTATAT-------TACAGTA--------------------ATGTAGAGATAACCTTTAAAAAT----------------CGCCGGCTCACCCT---------------GTGCCAGCAGCCGCGGTTACACA----------------------------------------------GGGGGTGAATGTAATTTTATGGTTTGTAGTATGTTGTATTTTTCTCATATTTATGCAAATATAAGGGTGAAATTTGTTGATTTCTG-----------------------GAGTTATGAGTATGTAATTATTT---------ACAAAGGCTTGAATTAAGATTA---GGATTAGATACCCTAGTATGC-------------------AAGTTTTAAATT-------------------------------------------------------------------GGTAAACCAGATTATTATTAGAGGTTCTTT-AAATTTAAGAGA--TTTGGCGG-TATACCA--TTGCGTTAGAGGA--ACCT--GTCCA-----TTGA-TC-GATAATCCAC---GAT---AGGAAATTGC------TTTATTTTTG--------------TATGTATAC-------CGTTGTTTTGGAA------------TTATTTTGATAGGATGATAAGTTATTTTGGTTT----------------ATATTGTAGAGGATTTCAGATCAAGGTGCA-GC--TTTTAATG------AAGTTTGAGATGGGTTACA------------ATTCTAATTGAATTATGGATTATGATTTTAATTATTG----------------------------TTATGAA-----------GGTGG---ATTTA--------AAA------------------------------------------GTAATT------------GGGTTTAATTAGATCT----------ATTGAAAGT-ACTCTGGGATATGCATACATCGCCC-GTCGCTC------CCATTTTAAG----TGGGATAAG-----TCGTAACATAGTAGGTGTATTGGAAAAT---GCACCTGGAATT--------------------------------------------------------------------------------------------------------------------------------
>Euseius_nicholsi
--------------------------------------------------------AAATAACTATTAATGGGATTTTATTTACTGTTAATTGCATTTT--------TATGCTAGTGTAAATTTATT-----------------TTTAGCAGAAAAGAATTTTAT----AAATTTTAAT-------AATA-----------------------ATTTTGTGTAAAACATTTA--------------------CATTTGCTAATTAAT--------------GTGCCAGCAGTAGCGGTTAAACA---------TTTTATGTTGTAAATAATTGGCATTAAAGA-------ATAATAATAATTTATTATATTAAATTTATTAAAAT---------------------------AGGGGTGAAATCTAATTTAGTGAATT---------------------AAATATTTAA-------------------TTGATTTCTTTGAGATTTTTAACAACTAGGATTAGATACCCTATTAGAA-------------ATAATTAAAATTT--AGT-------------------------------------------------------------------AGTAAGTGAAATTCATG--------------AAACTTAAATTA--ATTGGCGGCTATTTAA--ATTTTTTAGAGGA--ATTT--ATTCT-----GTAA-AG-GATCCAACAC----------CAAAATCTTACTTTTGTTAGTTTTAAAAC--------AGTTTGTATAT-------CTCTATATAAAAA---------------------TATAATATTATATTTTTTTAATTT-------------TATTGACTAACTAATATTTTAGGTAAAGGTGCA-GC--TTATACAA------AAGATTGAAATAAATTATA------------------------TTAATTATTGTTATTTTAACAATATATC-------------------------TATGTAG-----------ATAGGT--GTTTA-----GTAAAA----TTTAAAAGT-----------------------------AAAATT----AATAGATTAAGTTAATTTGAA-------------TATTAATTT-A------ATTGTGTACATATTGCCC-GTCACTC------TCTTATT-------AGAGATAAG-----TCGTAACAAAGTAAAATTATCGGAAGATA----------------------------------------------------------------------------------------------------------------------------------------------
>Cosella_sp._FJ16
---------------------------------------------------ATTAAACATATAAATTTATAAAAATAA-----------------------------AGAAAAAGCAGAAAATAAAA----------------AGAAAAAATTTCATAATTCTCT----AAAATTCTAA-------AAAAAAATA------------------TTTTTGTAAGAG---TAAA--------------------AATTTTCAAAACAAA--------------GTGCCAGCAGAAGCGGTTAAACT-----------------------TATAATTAATAATTTA-------ATTAATTAAAGAATAAATAATAATTTTATATCAATAAT------------------------AAAAGTAAAATTTAA--------------------------------AAAAGTTAAA---------TTTT------TTACTTAATTTAAATAAAAAAACAA---GGATTAGATACCCTTTTAAAA-------------ATATAATAAAT----AGT---------------------------------------------------------------------------AGTTAAATAAACA----------AAATTTAAATAA--AATGGCGGTTTTATTA----AAATTAGGGGA--TTTT--GATAA-----TTAA-TA-GAAAACACGC---TAT-----TAATAAAC------TTTTATTATA------------ATTAATTATAT-------AATTGTATAATAT-------------------AATTAATTAAAAATAAAATATAAAAT-------------TTTAATAATAATAAAAGTACAAATCAATACAAT-AA--ATAAATAA------AAGAATATATTTAAATACA----------------ATTAAAAATAATAAGTTAGGATTTTAAAAATTTAAAATA----------------------AATATAA-----------TAAGG---ACCTA-AAAATAAAAA----TTAAA---------------------------------AAAAAT---------------TAAATTTTTA-------------AATAAAATGAT------AAAATGCACAAATCGCCC-GTCATTC------TTAATAAAAT----TAAGACAAG-----TCGTAACAAAGTAAATTATCTGGAAAGA---TAA-----------------------------------------------------------------------------------------------------------------------------------------
>Apodiptacus_toxicodendri_FJ25
----------------------------------------------------------TTCTAAGATAAAAAAATGAAAA---------------------------TAAAATTAAGAAAAATCAAA-------------------AAACAATAAAGAATTTCCT----GAAGTTTTTT-------AAAAAGA--------------------AATTTGATAAAT---TAAA--------------------ATCTGACAAAA---AAA------------GTGCCAGCAGTCGCGGTCATACT----------------------AAAA------GAATCCA-------AAAAATATTTTAATTAGTAGGATAAAATAAATAAAATTTC----------------------AGAGGTGAAATTTATAAAATTAAAA----------------------ATAAATTTAA-----CGAATTTT----------------AAATAATTAAGACAA---GGATTAGATACCCTTCTAAAA-------------TTAAAAAAGGG----AGT-------------------------------------------------------------------ATC-T---AAATA---AAGAA----------AAAACTATTAAA--AATGGCGG-CATTAAA--AATATTTAGAGGA--TTCT--GTAAT-----ATAA-TA-GACAGCCCAC---AAT----TAAATGAAC------TTTACTTATA------------ATTTTTTATAT-------CATTGT--TTAAA--------------AAATATAGTCTCAACTTTTTATTTTTAAAAT-----------------ATAAAAATCACAAAATAAATCAAGACAAA-AA--TAAAATTA-------AAGTAGTAATGGAATACT----------------------TTGTAATTTTTTATGAATTAAATAAAAAAGAA-----------------------AAAAGAA-----------ATAGG---ATTTA-AAAATAAAAT----TGAAAAATG-----------------AAAAA-------AAAAAT-------------TAAAATTTTAAA-------------AATGAACTT--------AGTGCGCACATATCGCCC-GTCACTT------TCAATAGAAA----TGAAATAAG-----TCGTAACAAAGTAGATTAAATGGAAATT---TAATCTTG------------------------------------------------------------------------------------------------------------------------------------
>Aceria_pseudoligustri_kadono_FJ31
---------------------------------------------------AAAATAAGTAAAAATTAATTTAAATCAAA---------------------------AAAAAGTAAAAGAAAGCGAA---------------AAATACTTCTCCAAGAATCTTTT----TATATTTTAA-------AACAAAA--------------------ATTTGGATAAAT---AAAA--------------------ACTTAGCTAAAATAA--------------GTGCCAGCAGCCGCGGTTAAACT------------------TCTAAGAA------AGATTAA-------AAAAAAAAAAAGTTAATAAAAATAAAAAAGAAA-----------------------------TAGGGTAAAATCAAAAAAAGAAATAA---------------------AAAACTTTAT---------------------------TTAATTTTTTTAAACAA---GGATTAGATACCCTTTTATCA-------------AAAAAAAAAAATGAGAGT-------------------------------------------------------------------AGT-T---AAATA---AACAA----------AAA-CTATTTTA--AATGGCGG-TACTTAA--ATTGAATAGGGGA--TCCT--GTTTT-----TTAA-TA-GATAACCCAC---GAT----AAAATAAAA---TACTTTAATTTTA------------AATCCCTATAT-------TATTGTTAAAAAA------------------TTTAATTCCAAAAATAAGTTTTAAAAT-----------------AATTTAATCACTAAACAAATCAATACAGA-GT--TAATATTA-------AAGAATAAATGGGATACA-----------------TAAAGAAAAATAAAATAGAATTATATTTAAATA---------------------------TAAAGAA-----------AAAGG---ACTTA-AAATT--AAA----AAAAAAAAT-----------------------------AAAAAT----------------TATTTTAGA------------------AATA-ATTCTCAAGTATGCACAAATCGCCC-GTCACTC------TTGATT--------CAAGATAAG-----TCGTAACAAAGTAGCCCTAGCGGAAGCT---AGGGCTTGAA----------------------------------------------------------------------------------------------------------------------------------
>Fragariocoptes_setiger_CM
---------------------------------------------------GTAAAACTTTTCTCAAAAAAAGATTTAAA---------------------------AGAAATAAATATAAATTCAT-------------------------------------TATAAAACACTCTAT-------AATAGAA--------------------ACCTATATAGGG---CAAA--------------------AGCTGGCAAAAAGC---------------GTGCCAGCCGCCGCGGTCATACG----------------------AATA------GCTATGA-------AAATATTTAAAAATTAAGAAAAAATTCAAAATAAAATCAAAATT------------------AAGAGTAAAATCCCAATTTTTTAACTT--------------------ATTAATCGAC---------ATTT--------------GTTCATAAAACAAACAA---GGATTAGATACCCTTTTATAA------------AAAAAATCAGAT----AGT-----------------------------------------------------------------------AAAAAAATA---ATTTA----------AAATCTAAATAA--AATGGCGG-TTTAATA--ACTTTTTAGAGAA--TCTT--GTTCT-----ATAA-TC-GATAACCCGC---GAT----TAAAAGTAC------TAGGATTTTT------------ACTTATTATAT-------CATTGTATAAAAA-----------CTTTTTCAAATTAAAAAAACCTAAGTTATAAAAT-------------------GTAATTAAAACTACAAATCAAGATAAA-AG--AAATATCC------AAGAAGTTAATGAGATGCC-----------------------CAATAAATTTTTAGACATAAAAAAAAATAAT-----------------------AAGTTAA-----------AAAGG---ATTTA-AAAGTAAAAA----CAAAAA--------------------------------AAAACT---------------TTTTTTTGAA-------------AAAGAAATA-T------TAAATGCACATATCGCCC-GTCACTC------TTGCAAAATT----CAAGATAAG-----TCGTAACAAAGTAGATACAACTGAAGTT---GTATCTTG------------------------------------------------------------------------------------------------------------------------------------
>Abacarus_sp._GD111
--------------------------------------------------------------ATACTAAAAAAATTCCAA---------------------------GAAATTAAAAAGAAATCTAA------------------AACAAAAGGGAGAATCTTTA----AACTTTTAAC-------AATTATA--------------------TTTAAAATTAAG---TAAA--------------------ATTTGGCAAAA---AAA------------GTGCCAGCAGCCGCGGTCATACT---------------------AAAAA------AAAAAAA-------GAAAATAAAAAGAATAAAAATAACTATAAATAAAATTTA-----------------------AAGAGTGAAATCTATGGATAAATTT----------------------AAAATTTAAA---------TTTC----------------TAATAAAATAAACAA---GGATTAGATACCCTTTTAGTG-------------AAAAGAAAATA----AGT-------------------------------------------------------------------AGT-T---AAATA---AATGA----------AATTTAAAAAGA--TATGGCGG-TATTTAA--CCTGATTAGGGGA--TCCT--GTTAA-----TTAA-TA-GACACCCCAC---GAT----TAAAAGAAC------TTACTTTTTA------------AGCTTCTATAT-------CATTGT--TAAAA-------------------AAAATCTATAAAGATATTCTCGAAAA--------------ATAAATAAAATAGTAATACAAATCAAGACAGG-GC--CCATAAAA------AAGCTTATAATGGGATACA------------------AATAAAAACATTAAATGAAATTAAAAAAAAAAA--------------------------AGAGGAA-----------AAAGG---ACTTA-----A--TAA----TAATAAATT------------------AAAT-------AAAAAT---------------TAAATATGAAG------------AAAGAAATT-A------AATATGCACAAATCGCCC-GTCACTC------TTACT---------AAAGATAAG-----TCGTAACAAAGTAGATGAAACGGAAGTT---TCATCTTGAGAAGAAACATTTTACTTT-----------------------------------------------------------------------------------------------------------------
>Cosetacus_sp.nov._GD115
----------------------------------------------CTTGATATAAGAATAAGAATTAAAATTATCTAAA---------------------------ATATTAAAGATGAATTGGAA-------------------GATAAGGTCTGAACAAAAT----GAGGTTTCAA-------AATAAAT--------------------ATTTAGTTGAATTTATAGA----------------------ATGTCTAAGCAA---------------GTGCCAGCATACGCGGTTATACT-------------------------------GGAATCTAT------TAAAATAAGACGAACTTAGGACAACAACTTATATAATTTAAATA------------------ATTAGTAAAATAATAAAGTAAATGTAAATGATA--------------ATAATCTATA---------GTTT----------------AAAAAAAAGAAACAA---GGATTAGATACCCTTTTAAAT-------------AAATGAAATGA----AGT---------------------------------------------------------------------------ATTTAATTAAAAG----------AAATATCTTTTA--AATGGCGG----CTAAAATTAAATTAGGGGG--CTGT--GTAAA-----TTAA-TC-GATAACCCGC---GTT---CAAATTTAAC------TTGTATTATA------------AATTTTCATAT-------CATTGTTTCAAAT-------------------AAATAAAACATGTTAAATTATAAAAA----------------ATTAAAAATTAAAAAACAAATCAAGACAGA-AT--TTAAATAT------GAGGTTTATATGCAATCTT------------------TAAATAAATATTGTAAAAGTTTTAATTTAAAACACTT----------------------TAATAAA-------------------ACTTA-AAAGT--AAA----TTTTAAAAT-----------------------------AAAAAT---------------AAAACATCGG-------------AGGTAAACC-T------ATTATGAACATT--------------------ATGGTAAAAAAAAATAAGATGAAAGATTTTTTAAAAAAAAAAAAAAAAGAAAAAAA---AAA-----------------------------------------------------------------------------------------------------------------------------------------
>Abacarus_bambusae_GD118
----------------------------------------------------ATTTGAGCTACAGCTACCTAGAATCAAA---------------------------TAAAAAGAAGAGAAAGCAAA------------------AATTATTTAAAGAATCTCTT----AACATTTTAA-------AAATAAA--------------------TTTAAGTTAGAT---TAAA--------------------ATTTGGCTAAATAA---------------GTGCCAGCAGCCGCGGTCATACT------------------------------GAAAAAAAA-------GAAAGCTAAAAGATTAAGAAAAACAATAAAGAAAAAT-------------------------CAGAGTGAAATCCAAGAAAAAATT-----------------------ATAAATCGAA--------------------------TCTAAAATTTAAAAACAA---GGATTAGATACCCTTTTAAAG-------------AAAGAAAAATT----AGT---------------------------------------------------------------------------AGTTAAATAAACA----------AAAATTAAATAG--GATGGCGG-TGTTTTA--ACTTAGCAGGGGG--TCCT--GTACT-----ATAA-TA-GATAGCCCAC---GAT----TAAATGAAC------TATATATTTA------------ATTTTCTATAT-------CATTGTTTAAAAT------------------AAAAATATTAAAATTTATATTAAAAAT------------TAAAAAAAAAAATAAAAATACAAATCAAGACAGA-GA--GTATAATG-----TAGTGTGCATATGGGACACA-------------------AAGTATAAAGATTGGAGTCTTTAAAAAAAAAA--------------------------GAAATAA-----------ATAGG---ACTTG-AAAATAAAAA----TGTAAT--------------------------------AAAATT---------------ATTTTTTGAATACTTTT------AAAGAAATA-A------AACATGCACAAATCGCCC-GTCACTC------TTGATC--------CAAGATAAG-----TCGTAACAAAGTAGATTGAACGGAAGTTCA---------------------------------------------------------------------------------------------------------------------------------------------
>Abacarus_sacchari_GD130
---------------------------------------------------AATTGAGTTGACACTGGAAGACATTCAATT--------------------------AAAGATCAAGAGAAATCTTA-------------------AAATAAAATGGAATCTCTA----AGTATTTATA-------AATTAGA--------------------TTTAAGAATAAG---AAAA--------------------ATTTGGCAAAG---AAA------------GTGCCAGCAGCCGCGGTCATACT--------------------GAAAAA------AAAGAAA-------AATAAGTGAATAAGGATTAAAAGATGAGATAAGA----------------------------GAGGGTAAAATCTTTAAAAAGAAGA----------------------AAAAACTGAA---------TTCT-----------------AAATAATCAAACAA---GGATTAGATACCCTTCTATTA-------------ATATAAAAAAT----AGT---------------------------------------------------------------------------AGTTAAATAAACA----------AAACTTAGAAAA-AGATGGCGG-TGTTTAA--ACTCCATAGGGGA--TCCT--GTTTC-----GTGA-TA-GATAAACCAC---GAT----GTAGTAAAC------TTAGTTTTTGA-----------AGCCCCTATAT-------CATTGTTTAAAAG---------------------AAGTTTAAAAACTATTTTTGAAAA--------------ACTTATAAAGTTTAAAAGCAAATCAAGACAGA-GC--TAATATCT------AAGAGTTTTATGGGATACA------------------AAAAAGTAAAAAAATGAATAAGGAAAGTAAAAGA-------------------------ATAAGAA-----------AGAGG---ACTTA-TCACC--AAG--------AAAAG-----------------------------AAAAAT----------GAATCTAATCTTAAATA-----------AAAGAAATT-A------AACATGCACAAATCGCCC-GTCACTC------TTTAGT--------TAAGATAAG-----TCGTAACAAAGTAGAAGCAGCGGAAGCT---GCTTCTTGAAAAATAT----------------------------------------------------------------------------------------------------------------------------
>Catarhinus_sp.nov._GD136
---------------------------------------------------ATATCAACTAATAAATAATTAAATCAAAA---------------------------TAATAGATAGAAAATCAAAA----------------GAAAAAAATAGATGAATTCAAT----ATTATTTAAT-------AAGAAGA--------------------ATATCGAATAAG---CAAA--------------------AATTGGCTAATAGTG--------------GTGCCAGCAGCTGCGGTCATACT----------------------------------------------GAAAATTAAGAAAATCTAATAGAAATTAGAAAAAGAGGTTTAGAGGTTA-------------CTAGATTAAATTTAAACCTAAT-------------------------AAGAAATAAA---------CTTT--------TATATCTGTATAAGAAAACACAA---GGATTAGATACCCTTCTAAAT-------------TAAAAATAGTT----AGT---------------------------------------------------------------------------AAGCAACAATGTG----------AAAACTAAATAG--AATGGCGG-TACTTTT--CTACTATGGGGGA--TCCT--GCTCA-----ATAA-TA-GATAATCCAC---AAT----TAAATGATC------TAACAATTTT------------ATTCTTTACAT-------TTTTGTTTTAAAA-------------------------AAAAGAATTATCCTAAACTT---------TAAAACTTAAATAAAATTAAAGGCAAATCAATATAAA-GATGATATGTTA---------GTTGAAGTGGGATACA-------------------ATAAATTTTTAAATGGATCTATCATAAAACAA--------------------------AGAAGAA-----------ACTGG---ACTCA-TAAGT--AAA----TTTATTAAT-----------------------------AAAATT--------------ATAAATTTAAA------------------AACA-TATGAAAAGTATGCACAAATCGCCC-GTCATCC------TTAATAA-------TAAGGCAAG-----TCGTAACAAAGTAGATCAAGCGGAAGCT---TGATCT--------------------------------------------------------------------------------------------------------------------------------------
>Cosella_viburniae_GD139
-----------------------------------------------------------------AAATAAAAATTAAAA---------------------------AGAAAAAGATAAAATATTTT--------------------TTGATACTACTATTCATT----AAAATTTTAA-------AAGGAGA--------------------AATCCGTTTAAG---TTAA--------------------ATTTTTCAAAT-TTACA------------GTGCCAGCAGAAGCGGTTAAACT----------------------TATA------AAATTCC-------ACAATCAAAATAAAGAGAAGCAAAAAATAAGTAAATAAA-----------------------AGAAGTTAAATTCTATTAAAT--------------------------TGTAATTAAATTTTCTTAATTTT------------------AGGCCACAAACAA---GGATTAGATACCCTTTTAAAA-------------AAATTAAAAAT----AGT---------------------------------------------------------------------------ATTTAAATAAAAG----------AAATTTAAATAA--AATGGCGG-TTTTACA--CCCATTTAGAGGA--TTTT------GAAACTTTAAAAA-GACAACACTC-------------TTTAACAAACTTTTTTAAAC--------------AGCTTTCATAT-------CATTGTTAAAA---------------------------ATAAAAGTTTCATTAAATTT------AAACAAATATTAAAACTATAACATAACAAATCAAGACAAA-GT--AAAAAATA-------GA-AGATTTTTAAATACA----------------------TTATAAAAATTTGAAAATAAAGTAATTAAATT-----------------------TATTGAA-----------AATGG---ATTTAAAAATAAAAAG----TGAAA---------------------------------ATTAAT---------------CACATTTGA--------------AATAAAATT-GT-----AAAATGCACAAATCGCCC-GTCATTC------TTAACAAAAT----TAAGACAAG-----TCGTAACAAAGTAAATTATCTGGAAAGA---TAATTT--------------------------------------------------------------------------------------------------------------------------------------
>Abacarus_oplismeni_GD129
---------------------------------------------------AATTGAGTTGACACTAGAAAACATTCAATT--------------------------AAACATCAAGAGAAATCTAA-------------------AAATAAAGTGGAATCTCTA----AGTATTTTTA-------AATTAGA--------------------TTTAAGAACAAG---AAAA--------------------ATTTGGCAAAG---AAA------------GTGCCAGCAGCCGCGGTCATACT--------------------------------GAAA----------AAAAAGAAAAATAAGTGAATAAAGATTAAAAGATGAAATAAGA-------------------GAGGGTAAAATCTTTAAAAAGAAAA----------------------AAAAACTGAA---------TTCT-----------------GAATAATCAAACAA---GGATTAGATACCCTTCTATTA-------------ACATAAAAAAT----AGT---------------------------------------------------------------------------AGTTAAATAAACA----------AAACTTAGAAAA-AGATGGCGG-TGTTTAA--ACTCCATAGGGGA--TCCT--GTTTC-----GTGA-TA-GATAAACCAC---GAT----GTAGTAAAC------TTAGTTTTTA------------AGCCCCTATAT-------CATTGTTTAAAAG---------------------AAGTTTAAAAACTATTTTTGAAAA--------------ACTTATAAAGTTTAAAAGCAAATCAAGACAGA-GC--TAATATCT------AAGAGCTTTATGGGATACA------------------AAAAAGTAAAAAAATGAATAATGAAAGTAAAAGA-------------------------ATAAGAA-----------AGAGG---ACTTA-TCACC--AAG--------AAAAG-----------------------------AAAAAT----------GAATCTAATCTTAAATA-----------AAAGAAATT-A------AACATGCACAAATCGCCC-GTCACTC------TTTAGT--------TAAGATAAG-----TCGTAACAAAGTAGAAGCAGCGGAAGCT---GCTTCTTGAAAAATATA---------------------------------------------------------------------------------------------------------------------------
>Abacarus_oplismeni_GZ33
---------------------------------------------------AATTGAGTTGATACTAGATAAATTCAAAA---------------------------AAAAGTAAAGAGAAATCTAA-------------------AAGAAAAAAAGAATCTCTA----GATATTTAAA-------AACTAAT--------------------TTTAGGATTAAG---AAAA--------------------ATCTGGCTAAG---AAA------------GTGCCAGCAGCCGCGGTCATACT--------------------AAAAGA------ATAGAAA-------TATAATAAAATCAAGATAAATAAATATAATAAA-----------------------------GGGGGTGAAATCTTGAAAAATAGTC----------------------ACAAACTGAA---------GTTT-----------------AAAAAATAACACAA---GGATTAGATACCCTTTTAAAA-------------AAATTAAAAAT----AGT-------------------------------------------------------------------AGT-T---AAATA---AACGA----------AAGTTAAAATAA--GATGGCGG-TACTCAA--TCTTTGCAGGGGA--TCCT--GTTTC-----GTAA-TA-GATAAACCAC---GAT----GAAAGGTAC------TCTTTTTATT------------AGTTTCTATAT-------CATTGTTTTAAAA------------------ATAACTTAAAAGAGTCTATTTAAAGAA---------------TTTAATAAATTGAAAAGCAAATCAAGACAGA-AC--AAATAAAA------AAGAAGATTATGGGATACA--------------------AATAAAAAAAATTTGGAATAAAAAAGAAATA--------------------------ATAGAAA-----------ATAGG---ACTTG-----A--AAA----CTAAACGGG-----------------------------GAAAAT----------TAATCTCATTTTAAT-------------TTAGAAAGT-G------AGTATGCACAAATCGCCC-GTCACTC------TTTAG---------AAAGATAAG-----TCGTAACAAAGTAGAGGCAGCGGAAGCT---GCCTCTTGAAAATTAAATATATT---------------------------------------------------------------------------------------------------------------------
>Aculops_sinensis_GZ38
------------------------------------------------------------------------GATTTAATA--------------------------TAAAAAAGAGAAAAATCAAA----------------GGAAGGAAGATAAGAATTTCAG----AATATTTTAA------TAAAAAAA--------------------TTTTTAAATAGA---TTAA--------------------AATAGTCTAAC---AAA------------GTGCCAGCAGACGCGGTTACACT---------------------GAGTATGTTTATATTTTA-------AAACAGAAAGAACAATTAAACGAAAAAAGGAAAA----------------------------ATAGGTCAAATTTTAATTATTCCTGCTTTTAC---------------CGAAATCGAA------------------------CTGAAAATTAAAAAGGACAA---GGATTAGATACCCTTCTATAA----------ATTTAAAAAAAG------AGT-------------------------------------------------------------------ACA-T---AAATAGTTAG-------------AAAATTAATTTA--TATGGCGG-TATTTAA--ACTTTTTAGAGGA--TTCT--GGCAC-----GTAA-TC-GACAACCCACGCTAAT----AACATGAAC------TCAAATTTTA------------ATTTTTTATAT-------CATTGTGACTAAT-----------------GCTATACAAATCTAACTGCATTTAATCT----------------AAAAAAGAGAAAATTACAAATCAAGACAAA-AA--TAATATTT---GATGCGAATAACCTGGAATACA-----------------------ATGTAGAAACCCAATCTAATACATAAATACTG----------------------AAAGAGA-----------CTAGG---ATTTA--------AAA----TTAATTAAA-----------------------------ATAAAT---------TTAATTTTTTTATGAA-------------TAAGAAAAT-A------AATATGCACATATTGCCC-GTCGCTT------TTGATTTATAT---CAAAACAAG-----TCGTAACAAAGTAGATTTAATGGAAATT---GAATCTTTAA----------------------------------------------------------------------------------------------------------------------------------
>Haemaphysalis_bancrofti
---------------------------TAATTAAATTTGGTTAGACAGAAAAATTAGCTTTAAATTCTTTATAATTTATAC--------------------------TAGAAATATGTTAAATTAGA------------------------AGATAAAATTT----------ATTTAAT-------AATTAAA--------------------AATTATTGAGAT---TTAAAGCTAT--------------CTCTAGTAAATTTT---------------GTGCCAGCAACAGCGGTTATACA------------------AAAAGAGTATTTTTTAATTAA-------TAATTTAATTTTTTTTTAAATACTATTATTAAAAAA--------------------------TAAGGTGAAATTTATTTTTAATTTTTAT-------------------AAAAATTAAAAATAAAAATTCTT---------------------GCATAAACTA---GGATTAGATACCCTATTATTA------------AGAGAAAGATATTGTTAGT---------------------------------------------------------------------------ATATAAATATTATG---------AAAACAAAAAAT--TATGGCGG-TATTTTA-AGCTTTTCAGAGGA--ATTT--GCTCT-----TTAA-TG-GATAAAACACCAATAT---CTTACTAAAA------TTGGTTAAAC------------AGCTTGTATAC-------CACTATTTAAGTA---------------------ATAATTTATTATTATTACTATAAT--------------TTATAATATAATATATGTTAAGTCAAGGTGCA-GC--ATAAGTTT------TAGAATGAAGTGAATTACA------------------TTTCTTTTAAGAAATATAAAATGAAAAAGAAAA--------------------------------------------TTAGG---ATTTG-AAAGT--AAAATTTTAATAAAAT-----------------------------GGAAAT--------------------TTGAA-------------TTAAGCTCTAA------AATATGTACATATCGCCC-GTCGCTC------TTTATT--------GAAGATAAG-----TCGTAACAAAGTTAAAGTACTGGAAAGT---GCTTT---------------------------------------------------------------------------------------------------------------------------------------
>Heterometrus_longimanus
----------------ATATTTATTAATATTATTACAATGTTTGTAAAATAGACCAAGGTCCTTTTTGTAAAAATTAGGCTCGAGGGGTTAGTTCTGACTTAAAGGAATATGCTATTGTTAAAAGAATAAGTGCAAAATTTTCAATTTTCAATATAGTAGTTTGT----AAAATTTAAAATTAAATGAATTAG--------------------ATTTTGTTATAATTATTAG--------------------TTTTGGTTAAAATAT--------------GTGCCAGCAACTGCGGTTATACT---------------ATTGAGGCGAGCATATTATGTTTA-------TAATATTGATTTATTTTAAAATAGAAATAAGTAATTTTGG----------------------GTGGGTGAAATCATCATAATGTAAAATTC------------------TAAAATTAAATCTTAAAAATTTT--------------------AATAAAAACTA---GGATTAGATACCCTATTATAA-------------AAATATTAAAAATTAGGT-------------------------------------------------------------------AGT-----AACGGAGTTTCTG----------AAACCTAAAGGA--CTTGGCGG-TATTTTA--AATAATTGGAGGA--ACTT--GTTAT-----TTAA-TT-GAAGTTACAC---AAC-----------ATATCTTTCCTTATTTTT-------------GCTTGTATAT-------CATTGTTTTAAGA----------------------------TAACATTTTTCTAATAT-----AGTCTAAATCAAGTTTGTTCAAAAAATCAAATCAAGGCGCA-----GCATAATA-------AGGTTATAATGAGTTACA----------------ATGAAATTTATTCAAACGGAAATAAAAAGTAAAATA-------------------------TATTGAA-----------GGTGG---ATTCA--------AAAATAATAAAAAATT-----------------------------AAAAAG---------------TTCTTATGAA-------------TAATAATTT-AA-----AATATGCACATATTGCCC-GTCATTCTTTCTGTCAAGG--------GTAGATAAG-----TCGTAACATAGTAGATTCACCGGAAGGT---GAATCTGGTTT---------------------------------------------------------------------------------------------------------------------------------
>Histiostoma_blomquisti
---------------------------------------------------------------GTTTGATAGAAGTTTC----------------------------TATTATGTTTATAATTGTAC-----------------------TTTATAGGATTTATGTTTTAATTTTCTAATAGTTGGGTTTCTT--------------------TATTAGTAGAAA---------------------------GAGTACTTAAAGATTAATTTT--------GTGCCAGCATTCGCGGTCATACT--------------------------------TTATTTATT-----ATATTTATTTTAGGTATAAGGATTTTTTAAAAAAACTTTCTTTTTG----------------ATGGGTGAAATTTTT--------------------------------AATAATTTGT---------TTTTATCTGACTATCTGTAATTTAGTATAAAACTA---GGATTAGAGACCCTTTTATTT-------TTATATTATATTAAGGT----AGT-------------------------------------------------------------------AGTATATTGTGTAA-----------------AAACTTAATTTT--TCTGGCGG-TTTATTG--CGTTCTCAGAGGA--GCTT--GTTAT-----TTAA-AA-GATAGCCCGC---TTT----TATCTTTAC------CTCTTTTTTA--------------TTTATGTAT-------GGCTGTTTAGTTA----TGGAGTTTATTCTATTATGAAAAAAAAATTTTTTTTTATTT--------------------------------CAGGTCTACTTGTA-GA--TTATAGGG------TGGATTTTTATGAGCTACT------------------TTTATTTAGTCTTTTTTTTTTTTGGTAAA------------------------------------------------ATTGG---ATTTG-AAAGT--AAA----TTAGTAAT------------------------------ATAACT---------------TCTTGTTGAA--------------TAGATATT----GCAATAAAAGTACATATCGCCC-GTCACTC------TTTTG---------ATAGATAAG-----TCGTAACAAAGTAGGTCTACTGGAAGGT---GGACCTTGATTGGG------------------------------------------------------------------------------------------------------------------------------
>Calepitrimerus_bungeanus_HLJ97
------TCCCTATGGACAGGAGTATTACAATTACCTGGAAAAATGTTGTATAGAATTACTCAATTTTGTTAAAATCCCAA---------------------------AAAAAACATTAGAACCTAAA-------------------AATTTAAAGGGGACTAAGT----AGAATTTTTA-------AAGAGAA--------------------GCCTCGAATAAG---TAAA--------------------ATTTGTCCAAA---AGA------------GTGCCAGCCGCCGCGGTCATACT--------------------GAAAAAGGAGACAAACCTA-------AAGCTGAAGAAAAAAGAAGTTGAAGACAAGAAA-----------------------------AAAAGTGAAATTTGTTTTTTAGAGCCGGA------------------CAACATCAAA---------GCTT-----------------AATCAAAAGGACGA---GGATTAGATACCCTCCTACAA-------------CAAGAAAAGCA----AGT---------------------------------------------------------------------------AGTTGGATAAACA----------AAAGCTAAAGAG--CATGGCGG-TGTTTAA--TCTTTTTAGGGGA--TCCT--GCCCC-----ATAA-TA-GACAGTCCAC---GAT----TGAATTAAC------CTGGCTTATG--------------TTGCTACAT-------CACCGT--TAAAA------------------ATCAGCTTGAGAACTTGGTTTGGACTC---------------CCAATGGGGCGAAAAAGTTGGTCAAGATAGC-GC--AAAGACAT---------GTGGAGGTGGGATATA-------------ATCAAACAAGCGAAACAAATGGAGAAATGAAGAAATTAA-------------------------GGAAGAA-----------ATAAG---ACTTA--------AAAGTATCTGAGTGGA-----------------------------AAAAAA------------ATTAAGAAGAGAA-------------GAAGCAAAT-G------AACATGCACAAATCGCCC-GACATTC------TTGAT-----------------------TCAC-----------------------------------------------------------------------------------------------------------------------------------------------------------------------
>Calepitrimerus_anomalus_HLJ99
------------------------------------------------------------------TAAATAAATTTA-----------------------------AAAAATATGGAAAAAGTAAA-----------TTTAAAATTTTAAAAATAACATTTCAA----AAAATTTCAA-------AGAAGTA--------------------ATCTTGCTGAAG---TCAA--------------------ACTTGTCTAAGATA---------------GTGCCAGCAGCCGCGGTTACACT--------------------------------AAAAAGA-------AAAAAGATAAAAATTAGGAAAAAAATTATTATTTAATAAATTAAA-----------------AGAAGTGAAACTCTCATGAAATTTGAATA------------------AAAATTTGTG------------------------CTAAAAAAGAAAAAAAACAA---GGATTAGATACCCTTCTAAAT-------------TAAATATAGGT----AGT---------------------------------------------------------------------------ATTTAAATAAAAG----------AAACCTAAACAA--TATGGCGG-TAGAATA--ACTAAACAGGGGA--TTCT--GTCTT-----ATAA-TC-GATAGCCCAC---GAT----TAAATGTAC------CAATTTTATT------------ATTTTTTATAT-------CATTGTACAAAAA-------------------TAAAAATAAATAAATAAATTTAGGAG----------------GAAAAAGGCAACAATACAAATCAAGACAAA-GA--AAATAAAA-------TGGAATAGATATAATACA----------------ATTTATAGATTAAAATTAGATTTTTAAGCAAATTA--------------------------AAATGAA-----------ATAGG---ACTTG-CAAAT--AAA----TAAAGAAAA-----------------------------TAAAAT--------------TTCTTATTGAA-------------ACAGAAATA-G------TCTATGCACATATCGCCC-GTCACTC------TTAAAAATAACTC-TAAGATAAG-----TCGTAACAAAGTAAATTTAGCGGAAGCT---AAATTTTGC-----------------------------------------------------------------------------------------------------------------------------------
>Boczekella_fabris_HLJ101
------------------------------------------------------------------------AATTAAAT---------------------------AAAAATAAGAAAATCTTAAA------------------ATAATACTCTTGAATTCTTT----AAAATTCTAA-------ATTAATA--------------------TTTTAATTTGAG---TAAA--------------------ATCTGGCTAATTTT---------------GTGCCAGCCGCCGCGGTTATACC-----------------AGTAGACAA------AACTTTT-------TATTTCAGACACAATCAAAACATAAGTAGAATAATT--------------------------GTAGGTAAAATTTATAGTTATTTTTATA-------------------ATACTTTGGA----------------------TCTGATAGATAAGACTAAACAA---GGATTAGATACCCTTTTATGA------------AATTTTGGGGAT----AGT-------------------------------------------------------------------ATT-T---AAATA---AAAGA----------AATCCAAAATAA---ATGGCGG-TTCTTAA--AATATACAGAGGA--TTCT--GTTTT-----ATAA-TC-GATAACCCAC---GTT----TAAATAAAT------CTTCATTCTC------------ATCTTTTATAT-------CATTGT--TTAAA--------ATTTTATATCAGAATTTAAAAATACTAAATTAAAATT----------------TCAACAAAATTTAATACAAATCAAGGTTTA-GA--GTATATGG-------AGGTAAAAATGGAATACT---------------------------ATAAGTTTATTTTAATAAGGTAAAATATTTCTCT----------------AATTGTACTT--------ATAGG---ATCTG-TAATTA-AAA----TTTTAAAAT-----------------------------AAAATT---------------TGAGTTTGA--------------AAAATTATA-TATAATGAGAATGTACATATCGCCC-GTCACTC------TTGCTAAAAG----CAAGACAAG-----TCGTAACAAAGTAGATTAAACTGAAGTT---TAATCTAG------------------------------------------------------------------------------------------------------------------------------------
>Ixodes_holocyclus
---------------------------------------------GAATTCAAGCGTGGTTTTATTAAAAAGAATCTTTT---------------------------AATAGTCTTTATATATTTAA----------------TTTATAAAATAATAAATTATAGAAGAAAAATTTTAAATATTTTCAAAA----------------------ATATGAAACAAGTTATTAATTTTAA--------------ACTTGGCGATGCTT---------------GTGCCAGCCGCCGCGGTTATACA-----------------------------AGCAAGTTAATTTTTTTAATTTTATAAAGAAAAAAAAATTAATAGAGTAATAATCTTC---------------------ATAGGTGAAATTAAAAAGATTTAAAAATATTTTATTTATTGTGTCTTAAAAATTTAT----------------------------------TAATAAACTA---GGATTAGATACCCTACTATTG------------TAAGCTTAATTTTGTTAGT-------------------------------------------------------------------ATA-----TATTATTTATG------------AAAACAAAAAGT--TTTGGCGG-TATTTTA-AGCTTTTTAGAGGA--ATTT--GCTCT-----GTAA-TG-GATAAAACCCCTAAAT-------------------CTTACTTAATCTAGTTAGGATCAGTTTGTATAC-------CACTATGATTAAT-------------------TATATTGAATAATTAATTATTACAAT-------------TTTTTTAAAAAAAGAAAATTAAGTCAAGGTGCA-AC--TTAAGATT------ATGAATGAAGTGAATTACA--------------------------------TTGATTTTTATAATAAAAACCAATTGAAATA--------------TTTTAAA-----------ATAGG---ATTTA--------AAA----GTAAATAAT-----------------------------AAATAT-----------TATGTTTTATTGAA-------------TAAAGCTCTAA------AATATGCACATATCGCCC-GTCGCTC------TCTTTCA-------AGAGATAAG-----TCGTAACAAAGTAAAAATACTGGAAAGT---GTTTTT--------------------------------------------------------------------------------------------------------------------------------------
>Leipothrix_sp._S83
------------------------------------------------CAAAAAAACTGGCAAAGATTAAATGGTTGACT---------------------------GAAACAAAAGAAAAACCAAC-------------------AATTCATGTAGGATTTACT----AAAATTTAAT-------AAAAAGA--------------------GTTTTGTTTAAG---TAAA--------------------GTCTAGCAAAG---AAA------------GTGCCAGCAGCAGCGGTTATACT-----------------------------------TTCA-------GGAAACAGAAACATATAGAGTAGTCAATTAAGGATGTTAATTGTGG----------------AAGGGTGAAATCTCAAACAACAATTTCTAGCTAG-------------AGAAATCTAA------------------------------TAACGAAGGGACAG---GGATTAGATACCCCTTTATAG-------------AAATTAAAGAT----AGT---------------------------------------------------------------------------AGTTAAATAAACA----------AAATCTAATTGC--GTTGGCGG-TAGCTTA--CCTAGCTAGGGAA--TCCT--GTATT-----ATGA-TC-GATTACCCAC---GAT----AAAATTTAC------TCTAATAAAT------------TCTTCCTATAT-------CATTGTTGTTAAG-------------------TAGTTTTAAATAAAAACTTAACAAAA----------------TAAACGATTTTTAAAACAAATCAAGACAGG-----GGACATAA-------AAGAAAGAATGGGGTACC---------------------TTTAGCAAAAATGGAAATTGTCAGAGCAAA--------------------------AATGAAA-----------AAAGA---ACTTA-GAAGTATAAG----TGTAGA--------------------------------GAGCAT--------------CACACTTAGAA-------------TAAGCAATA-A------GCTACGTACATATCGCCC-GTCATTC------TTACAAAAGG----TAAGACAAG-----TCGTAACAAAGTAGATTAAAAGGAATTT---TAATCTTG------------------------------------------------------------------------------------------------------------------------------------
>Leptotrombidium_deliense
-----------------------------------------------------------------------AAATGAACCAT-------------------------GAGAAAAATGAAAACTCAGG--------------------------------TCTTAA----AATTATTAAT----------------------------------TTACAGAGATAA---TAAC--------------------ATTTCTCTCAAATGGC-------------GTGCCAGCAGTCTCGGTTATACG----------------------ATTA------GAATATA-------AAATATATTTTTTCTTCATCTAAAATAAAATGAAAAAGTTTAATAAT---------------CAAAGTGAAATTTTAAAATTTTCTAATT-------------------AAAAAATGAA---------------------GAAAAACATAACACGAAGAAAAA---GGATTAGATACCCTTCTACTA-------------------AACTCCAATGGT-------------------------------------------------------------------AAT-----AAATG---AAATCCATC------AAACCTAAAAGA--ATTGGCGG-TCTTTTA--CCCATTCAGGGGG--ATTT--GTCTC-----TTAAATC-GATAGCCCCC---GTT---------TCATAAACGCCCATTTTCTT------------AATTTGTATAT-------CGCCGAAAATTAG----------------------AAAAAAAAATCTAACCTTCAGGT--------------------------------------AAAATACA-AT--TCATAAAA-------GGGAGAAGATTAATCACA-----------------------------TAAAAGACCTTTCGTTAAACACT-------------------------AATAAAA-----------TAAGG---ACCTG-CAAGT--AAACTTCTTATAAAAT-----------------------------AAGAAG--------------------TTTAA-------------AAGGCAATC-A------AAGATGTACATATCGCCC-GTCACCC------TAAAAT--------TTAGGTAAG-----TCGTAACAAAGTAGAAGTTTCGGAAGAA---GCCTCTTTT-----------------------------------------------------------------------------------------------------------------------------------
>Limulus_polyphemus
--------------------------------------------------TACCGAGTATATATAAAAAGAACATTAAATTTGATTTTGATTTTTCTTTAACTGTATAAATAATATAAACATACTTAGATTTCTATGACAATTTAATTGATTTTTGTTGTTTTTTTCGTAGTATTTAGT-------TCTGAAT--------------------AACTCATTAGGG---TGAGGTTCGGTAATTTATAAGTTAGGTCGGTTAAAATT---------------GTGCCAGCTACCGCGGTTAGACA------------------GAGGACCTTAGTTAAACTTTTTGATTTTTAAAATTATGAGTTTTTAATACTTATTATATTTATCTTG-----------------------AAAGGTAGAATTTTTATAGTTGGGGAT--------------------AATAGGTTAGTTTTTGTTTTTTT-----------GAAGCTTTGATTATAGACCA---GGATTAGATACCCTGTTATTT-----TAAGGTGTAAAGGAAATTAGGGTAGT---------------------------------------------------------------------------AATTGTTGATCATG---------AAACCTAAAAAA--TTTGGCGG-TGCTTTA-AGCTGTTCAGAGGA--ATCT--GCTCT-----GTAA-TC-GATGGTCCTC---GTT----TAATTTTACTTTATTTTGTTATTAC------------AGTTTGTATAC-------CGCCGTCTTTGAT-----------TGCCTTTATAGAGTTAAAGCTATCGTTTAAAATT--------------------TATTTTTTATGTCAGGTCAAGGTGCA-GC--TTATGGTA------AAGGTTGAAGTGGATTACA-----------------ATTAATTTATTAATACGGATGTTTTATTGAAAGGATAG----------------------AATTGAA-----------GGTGG---ATTTG--------AAAGTAATTTTTTATT-----------------------------AAATAT--------------GTAATTGTGAA-------------TAGGGCTCTAA------GGCATGTACACATCGCCC-GTCGCTCTCGCTTTTAGG---------TGAGATAAG-----TCGTAACATAGTAGATGTATTGGAAAAT---GTATCTAGGAGGG-------------------------------------------------------------------------------------------------------------------------------
>Pholcus_phalangioides
----------------------------------------------------AATGTATTAAATCATCATGGTTTTTACG---------------------------TGGGTGTTCGAAAGTTTTAG--------------ATCTAACTACCACAAAGACCATTT----AACATTTATA-------AATATAACATA----------------ATCTAAGCTATT---CATATA------------------GTTCCGGTAAAACTA--------------GTGCCAGCAACCGCGGTTATACA--------------------AAGAGA------ACAACCC-------AACCCTAATA-------AAAGATACTCATAATACAACCCATTCAATCATAA-----------TCAGGTAAAATTAAACCCAAAACGAACTTCA----------------ATAATATAAA---------TCTT----------ATAACATAATAAAAGAAACTA---GGATTAGATACCCTATTATTA-----------------TTAATCCCATAGGT-------------------------------------------------------------------AGT-G---TAATA------------------AAC-CAACATGT--ATTGGCGG-TCTTT----ACAACTTAGAGAA--ACTC--GCTTT-----ATAA-TC-GTAAATACCC---GAT----AATTTTGAC---TTAATTTATATTC------------AGCCTATATAC-------CGCCGT--TTAGA-----------------ATTTAGTACTACATACAACCCTTAAAAT-----------------CCCTATATCCAAAATCAGGTCAAGGTGTA-GC--CAATAATT-------AAGAAAAAGTAAGTTACA---------------------TTAAAAACAATTTAAGAATTACACATTAACATTCAA--------------------GTATGAA-----------AAAGA---ATTTA-TTTGT--ACG----TAATAATT------------------------------AAAAAT---------------TAATACCGAA-------------CTAAATATT-----A--AAGATGCACATATCGCCC-GTCGTCCTCTCCATAACTAA-------AGAGGTAAG-----TCGTAACAAAGTTGGGGTTTTGGAAAAA---GCCTCATGTG----------------------------------------------------------------------------------------------------------------------------------
>Neoscona_theisi
-------------------------------------------TTAAGCTCAGTACAGCTTTTAAATATATAGATTTAAT---------------------------TTAAAATTCACATATCTATT----------------ATTGAAATTAAAAACATACAAC----AACATTAATC-----ATGATAAAA--------------------GTTGTAAATCAA---TTCA----------------------TTAACTAAATATA--------------GTGCCAGCAGTTGCGGTTAGACT--------------------ATAAAT------GAACTTA-------TATAATTATTTTCTTTCAGGTAATATTTTTTTAAAAAATTAAATA-----------------TTAAGTAAAATTTTATTTTATTT------------------------TTAAACTAA----------TCTTTTATATAGAAAAAATTAAAAACTTAAAACA----GGATTAGATACCCTTTTATAT------------TTTATTAAATTTTGGTAGT-------------------------------------------------------------------AATAACTTAATTAA-----------------AAACCAATGTAG--TTTGGCGG-CATTTAT--TCACATTAGAGGA--ACCT--GTCTT-----TTAA-TC-GATTCCCCGC---GAT----ATTTTTCAC------TTTTATTTAT------------ATTTTATATAC-------CTCCAT--CTAAA-----------------GGATTAATATTTATATTTTCTTCAAAAT----------------AGATCTCCTAATAAGTTAGGTAAAGGTGTA-AA--CTATATAA-------AAGATAAGATGGGTTACT------------------TTAAAATTTATTTAAGGATAATTAATTAAAATTAT------------------------TTTTGAA-----------AAGGG---ATTTA-TAAGT--AAT----TTTTAAAT------------------------------AATACT-------------------TTTAAA---------------TGAATTT-GATAAACAATGTGCACATATCGCCC-GTCACCC------TTATCTAAAGG---TAAGGTAAG-----TCGTAACATAGTTGGTGTTTTGGAAAAA---GCATCAAG------------------------------------------------------------------------------------------------------------------------------------
>Nothoaspis_amazoniensis
------------------------GTATTTATATAGTATATAATATGTTGTAGAAAACTCTTTATGTTATAAAATTAATATGTTTTTTCAGA---------------AGATAGATTTATAAATTTAT-------------------AAAATAAAATAGGTTTTTT------------------------------------------------ATTTACTA-------------------------------TTCTGGCTAAGCTT---------------GTGCCAGCCGCCGCGGTTATACA----------------------------AGTGGAATTTA-------ATATTTTGTTTTATTTAAAAATTTATGGATTTTTGATTTTAGGTTAT---------------TTAGGTGAAATTGATAATTTTAA------------------------TGAGTTTAAA----------------GGATTTGTGAAATTTATGATTTAAAATA---GGATTAGATACCCTAGTATTA-----------TAAAATGTAGGATTGGTAGT---------------------------------------------------------------------------AATTTGAGAAGAATA--------AAATTTAAAGAT--TGTGGCGG-TGTTTTA-AGCCTTTTAGAGGA--ATTT--ATTCT-----TTTA-TT-GATATGACAC---------------AAATATCTTACTTAGTTTTGTTAGGTC-----AGTTTGTATAT-------CGCTATCATTTTATGAAATTGTTAGATTTTTGTAAAGATAGAATATTATTTTTAATGT--------------------------------TAGGTCAAGATGCA-GC--ATAAAATT------AAGGTTGAAATAAATTACA----------------------TGAATTTATATTGATTTGTTAGGAAGAAAAT------------------------------------------TTAGG---ATTTA-ATAGT--AAG----TTTGAAT-------------------------------TATAAT--------------GTTAAGCTGAA-------------TTAGGCTCTGA------AACATGTACATATCGCCC-GTCGCTC------TCATTAT-------TGAGATAAG-----TCGTAACAAAGTAAAAGTACCGGAAGGT---GTTTTT--------------------------------------------------------------------------------------------------------------------------------------
>Nothopuga_sp.
-----------------------------------------------CTAGTATATATTACAATAATGATATATTTTACATG-------------------------CAAACTTGATATTAATTAAT---------------GATATCGCAGTGATTAATATTAT----ATAATTATGA-------TAAATGG--------------------AGATTGTATAAT---CATATTCT----------------TGCCGGCCAATTTT---------------GTGCCAGCAGCCGCGGTTAGACT--------------------GATGGCGGGTTGTAATTTAG------CGGAATATAATAAAAAGATTTATTTTTATAATTTGATTTATTG-------------------AGAGGTGAAATTCAGTGATAGTTTGTTT-------------------TATAGTTTAG---------TTTT-----ATTTGTGAAATTTTGGTTATAAAATA---GGATTAGATACCCTAGTATAC------------GAAGAATTAAATGGATTAT-------------------------------------------------------------------ACC-GGGGGAGTATTAGATGAACTTG-----AAATTTAAAGGA--TTTGGCGG-TATCTCA--TTTTATTAGAGGA--ACCT--GTTCT-----GTGA-TC-GAAGTTCCAC---GAT---AGGGAGTAGC------TTAAATTGTT------------TGTTTGTATAC-------CGCTGTGTAGATA----------------GTGTTGATAAGGAGATAAATTATTGGGAT---------------TTAGTTGTTTAGAATGTCAGGTCAAGGTGCA-GC--TTTTGTTT------GAGTTTGAAATGGGTTACA-----------ATTAATTTATTTAATGACGGATATCCTTTTTAATAAG-----------------------------GAATGAA-----------GGTGG---ATTTA-----T--GAG----T-------------------------------------AATATT-------------GTTTAATTTAATG------------ATATGAATTAATACTGAGATATGCATACATCGCCC-GTCGCTTTCATTTTTAGG---------TGAAATAAG-----TCGTAACATAGTAGATGTATTGGAAAAT---GTATCTGG------------------------------------------------------------------------------------------------------------------------------------
>Nymphon_gracile
-------------------------------------------------------------------------------------------------------------------------------------------------------------------------TTAATTTTAG-------AATAAGG--------------------ATTTTATTTAAA---CAAG-------------------------GTTAAAGAT---------------GTGCCAGCAGCAGCGGTTAAACT---------------TGTTATGTTAAGTTATTTAGTTTGGCGGTATAAAAATTTAATTTATTAAATATTATTTTTATAATTAAATT----------------------TTAGGTAAAATTTTAAGTTTATTATTTATATTATTAG----------GATATTTGAA------------------------------AAAAAGTATATTAAATAGGATTAGAGACCCTAGTATTCTTTTTGTAAATTAATTATCAGGGG----AAT-------------------------------------------------------------------ATTGTTTATAATACATAA-------------TAACCAAAGGAA--GTTGGCGG-TAGTAAAGTAATTTTTAGGGGATGGTTT--GTTTT-----TTAAGTTCGATGATCCACGACTTTACCTTACTTTAATTTATGATTTGCTCATT-------------TCCGTTATATTTTAGCTTATCTTTTAATAG-----------------------TTAATTGGCTTATTATTAAGTT-------------------TTAGTAGAAAAATCAGGTACATAAGTA-GT--TTATATTA------AAGGATAAGATGGGCTACA-----------ATTGAAATTTTCATTAATGGATAGATTTTTGAAATTAAA---------------------------TTTTGAA-----------ATTGA---ACTTA--------AAA------GTAAATT-----------------------------GAAATT---------AGATTGTTTAATTGAA-------------TTTTTAATA-TT-----TATGTGTACAAATCGCCC-GATGCTC------CCTCTGAAAAG---AGGGATAAG-----TCGTAACATAGTGGGGGTATCAGAAGAT---GTCCCTAGTGATAATAC---------------------------------------------------------------------------------------------------------------------------
>Oligolophus_tienmushanensis
----------------------------------------------------------TTTTTGGAGATAAAATTTTGGATAATGAGTTTACTTATTTTAAGTTGATAATGAACAGTTTAAATTAAG--------------------CTTAAAGTCTTATTATTATTTTAAAGTTTTAT-CTGGTTAATAAAATAAATGATAGGAGGTCTTGAATTTATTTTATT--AAAAAAATTATAAATAGATTAAAGTACTTAGTTAATACCGGCTAAAAAC-----GTGCCAGCCGCCGCGGTTAGACG--------------------AGAGGTGTAAAATAAGATT-------AATATTAAAATAGAAATGATTTAATAATTCATAAATTTATATGTTATAT-------------TTAGGTAAAATTAATATGGTT--------------------------AAAAATTTAT----------TTTTTTTATTTTTATAAGATTAGGTTAAAAACTA---GGATTAGATACCCTATTATTC-------------TAATTAAAAAT--------------------------------------------------------------------------ATTTTAAGGAGTAGACTTGGTAGG-------AAAATTAAAAAT--TTTGGCGG-TATTTTA--TCCTAACAGAGGA--ATTT--GCCCT-----ATAA-TT-GATAGTCCCC---ATT-----------ATATCTCACTTTATTAAA------------AGTTCATATAC-------CGTTGTTGTTCAG---------------ATTACTTTTAAGAATTTTAGTTTTCTAAAT---------------AGTTTAAGCTATTACTTCAAATCAAGGTGTG-GT--AAATATTA------GAGCTTGAGGTGAATTACA---------------------------ATAAGTTAATTTTTGGATTAATTTATGCATATATT---------------TTATTAA-----------ATAGG---ATTTG-----T---------TAGTAAAGT-----------------------------TAAATT---------AATATGTTAATTTGAA-------------ATAGGCACT-AG-----AATATGCACATATCGCCC-GTCACTCTAACTTTTAAA---------TTAGATAAG-----TCGTAACAAAGTAGATTTAAGGGAACTT---GAATCTAGAAAG--------------------------------------------------------------------------------------------------------------------------------
>Ornithodoros_brasiliensis
---------------------------------------------------------ATATTTATATAGTAATAAATAATTGTTTATAAAGGCTCTTTATGTTATTTTAAATTTCTTAAAAATAGAA------------------GATATATTTACTAGTTTTGT------TAATTAAA-------AGGTAGG--------------------CTTTTGTTTAAT----------------------------TCTGGCGAAGCCT---------------GTGCCAGCCGCCGCGGTTATACA------------------------GGCAGGGT--------------AAAAATATTTATTTTATGGAAAAATTTTTTTTTTTGTTTTTTAGATTAT-------------TAAGGTGAAATTTTTATTGGTT-------------------------TAAAGTTGAA------ATGTTTT--------CGGAAATTTTTTATATAAAATTA---GGATTAGATACCCTATTATTA----------AGTATATGTAATATTGGTATT-------------------------------------------------------------------AACTTTAGTTTTGTTT---------------AAATCTAAAGAT--TTTGGCGG-TATTTTA-AGCCTTTTAGAGAA--ATTT--ATTCT-----TTAA-TT-GATGTGACTCAGGTAT--------------------CTTACTTATTCTTGTAAAGACAGTTTGTATAT-------CGCTATCATTAAA-------------------TGATATTGGTTGATTATTATTGGGAT-------------TAATTTTTATTATGAATGTTAGGTCAAAATGCA-GC--TAAAGATT------AAGGTTGAAATAAATTGCG---------------------ATAATTTGTATTGGTTATATACTGAAAGTTTATT----------------------------------------AAAGG---ATTTA-ATAGT--AAGTTGAT-------------------------------------AAATATTATGTTTAGCTGAATTTGGCTCTAA------------------------------AATATGTACATATCGCCC-GTCACTC------TCTTTA--------GGAGACAAG-----TCGTAACACAGTAAATGTACCGGAAGGT---GTTTT---------------------------------------------------------------------------------------------------------------------------------------
>Panonychus_ulmi
----------------------------------------------------------------AATTTTTAACTATAAT---------------------------TAATATATAAATAAATTTTA------------------------TATATTCATTTAAT-----AAATTTAAT----------------------------------TAATAAATTTAATTAATAA--------------------ATTTAATTAATAATATATTTTTATATAGCGTGCCAGCAAAAGCGGTTATACG-------------------------ATTAATTAAAATTA-------AAAAATTATTTAAATTTAAATAAATTTATTTA------------------------------ATTAATTAAATTTAATGTAGAAATTATTTATTAT-------------AAATATTAAA----------TTAAATTAATTAATAGAATAATATATATTAAAAT---GGATTAGATACCCATGTAAAA-------------------AAATTTTTTAGT-----------------------------------------------------------------------ACTAATTTTTTTTAATT----------AAACTATATAAATTTTTGGCGG-TAGAATA--ATTAATTAAAGGG--GCTT--GATTA-----ATAA-TA-GAAAGTACTC---AAT----AAAATTAAT------TTTATTTATT------------AATTTATTTAT-------CTCCGTATAAAAA-------------------------TATATAATTCATTTATATAT--------------TAAATTAATATATTAATACAGGTCAAAATTTA-AT--TAAAAATA--------AAAATAATTTAGCCACA----------------------TAAAAATATTATAAAATTAAATATAA-----------------------------------------------TAAGA---ATTTA-AAAGTAAAATTTATTTATTA--------------------------------AAAAAT-----------------ATATTGAA-------------AAAAAAATT---------TTATGTACATATTGCCC-ATCACTT------TCATTTATTAAA--TGAAATAAG-----TTGAAACATAGTAAAAGTATAAGAATAT---GCTTTTAAAAA---------------------------------------------------------------------------------------------------------------------------------
>Paraleius_leontonychus
----------------------------------TGATAGTCTAACTTTGGCTGTTCTTTTGTTGTCTACGTGTTTTCAT---------------------------AGGAAAATTATAAATTCTAT--------------------CTAGTGGTTGAGGTTGCGTTAAAAATGTCGTA----------------------------------ACTTGTTTTGAT---AAAA--------------------AATT-------------------------GTGCCAGCATTCGCGGTCATACG---------ATGTTGAATATGGAAAG------TAGTATG-------GAGAATTCTGTTTTTTAAAGTTAAGTTATTTTA-----------------------------TTAGGTGAAATTATTTTATGCTGTTTTATTTGTGACTGAGT------AGAAATTCGG-------------------------GAAATTATTAAAGCAACCAT--GGATTAGAGACCCTGTTAGTG--------------AGATGATGAAATTAGGT-------------------------------------------------------------------AGTTTTTTATTTTTTTTT-------------AAACCTTAGATG--TTTGGCGG-TTTTTAA--TACTTTTAGAGGA--ACTT--GCGCA-----TTAA-TT-GATAACCCGC---AAT-----------ATTTTTTACCTTTCTACA------------TCTTTGTATAT-------CGTTGTTTTTTAA-----------------------TATTGAATTTTATTTTTAATTC------------------TCTAATTTTTCGTTCTGATCATGGTGCAGGT--TTATAGGT------AGGTCTGTTGTGAGTTACT-----------------------------------ATGTTTAAAAATGTAT--------------------------TATTTACTAATTGTTTTTAGTGG---ATTTA-TTAGTCAGAT------------------------------------------AAATAT--------TGTAGCTGTTGTCTTAA-------------ATGTCAATT-A------GAAAAGTACATATCGCCC-GTCATTC------TTTTG---------ATAGACAAG-----TCGTAACAAAGTAGAAATTTTGGAAAAA---GTTTCTTGTTAGAG------------------------------------------------------------------------------------------------------------------------------
>Paratemnoides_elongatus
----------------------------CATGTTGGATAGGATATGAAGGATTTGTAAAAATTTACTATAAATATTTAGTTGTGGATTTAAGTACTGAGGTATTTTATATTAGTATAAAGAACTAAT---------------------ATGTAAAGGTATTTTCAGTCTAAAGTGAAAT--------TCAATG--------------------ATTTAGGTTAAT---AAAAGTTAATAGATTTATATTT--ATATTACTAAACTT---------------GTGCCAGCAGTAGCGGTTACACA-----------------------------------GGTA-------AAATAGTTCATAATTTTAATTTAATTACATGGGAATTATTTGACT-----------------ATAGGTAGAATTATTTAATAATAATGA--------------------GTAAATTAAA-----------------------TTGAAATATTAAGTAAGACTA---GGATTAGATACCCTACTATTA----------------------------AAT-------------------------------------------------------------------ATTTT---AGGGGGGTAATTGTTATTCATGAAACTTAAAATTA--ATTGGCGG-TACTT----TTAAAATAGAGGA--ACTT--AGGTC-----TTAA-TC-GATATTGCCC---GTT----CAGTTTAAC------TTTGAAAATT--------------TTTGTATAT-------CGTTGTATAAGTA---------------------AAATCTTCTGATTTTATTAAAAGT----------------ATTATAGTAAAAAATTCAAATCAAGATACA-GA---AATTTTA-------AAGTAGGCGTGAGTTACT-----------------TTCTTTAATCGGAGATTGTTGTTTAAATAAT-----------------------------AAGTTAA-----------GGTGG---ATTTA-TAAGT--AAT----TTATAG--------------------------------AAAAGT--------------------CTATA-------------AGTGAATTT-TTAAGTAAGTAAGTACATATCGCCC-GTCAATT------TTATTATA------TAAAATAAG-----TCGTAACAAAGTAGTTTTACTGGAAAGT---GAAGCTTTGAAAATA-----------------------------------------------------------------------------------------------------------------------------
>Phrynus_sp.
--------------------------------------------------------------------------------------------------------------------------------------------------------------------------------------------------------------------------------------------------------------------------------------------------------------CT-----------------------------------------------------------------------------------------------------------------TAAAATT----------------------------------------------------------------------------------------------------------------------------------------------------------------------------------------------------------------------------------------------------------------TTTGGCGGTTTTGAAA--GCAGTTTAGAGGA--ACCT--GTCCT-----GTAA-TT-GATGGTCCAC---AAT----ATATTTAGC-------TTTGAGATA------------AGTATTTATAC-------CGCCGTCGGAAAG------------------GAATTTTATGAGAAATTTTTGAGGAGT-------------GGAAAGCTAGAAGGGATGACAGGTCGAGGTGAA-GC--TAATATCA------AAGGGTGAGATGGGTTACA-------------ATGGTGAATTACTATTATGGATAAGCTTAAGAAATGAAA-------------------------ATTTGAA-----------GGTGG---ATTTA-AATGT--AAT----TTAGAATTA-----------------------------GGATAT--------------------TTATA-------------TGAATAAGT-GCTCTTTAAAATGTACATATCGCCC-GTCACTC------TTGTTGAGAAA---TAAGATAAG-----TCGTAACAGAGTGGGTGTATTGGAAAAT---GCATCTGGAGTAAGAG----------------------------------------------------------------------------------------------------------------------------
>Phyllocoptes_taishanensis_S90
-------------------------------------------------TTAACAAACTTTAATATTTGAAAAATTTAAGT--------------------------AAACGTAAGAAAAATCGTAA--------------------AACTAAACTGAATCTCCA----AAAATTTATT-------AAAAACT--------------------AATTTGTTTAAG---TCTA--------------------ATCTGGCTAAG---AGA------------GTGCCAGCAGCTGCGGTTATACT-----------------ATGAGAAAC------AAATAGA-------AAGAGAACAAATAAACTGGTGTATCTGTAAATA-----------------------------CAAGGTGAAATTTAGGTTTATTGAGATAA------------------GAATATCAAG---------TTCT-----------------GAAGAAACCCACAA---GGATTAGATACCCTTTTAAAC-------------CAATTCGAGAG----AGT-------------------------------------------------------------------AAT-T---AAATA---AGCGA----------AAT-CTAAATAA--AATGGCGG-CATTGAA--CCGAGGTAGGGGA--TTTT--GTATC-----GTAA-TC-GATAACCCCC---GTT----GCAATTAAC------CTCCTCTTTA------------ATTTTTTATAT-------CATTGT--TTAAA------------------------AGAAATAATTTATTTTATTTA-------CTAAGAGAATGAAATTTTTGGAAAACAAATCAAGATAAA-AA--TTATGGGC-------AGGGGCTGACTAAATACA-------------------------------ATTAATCGCTAAATGAACCAACTCAGAATTAA--------------AAGAGAA-----------ATAGG---ACTTA--------AAA----TTAAGATCT-----------------------------AAACTT-----------AATTTGGATCTGAA-------------AACGCTCTT-CA-----CATGTGCACATATCGCCC-GTCACTC------TTAATTGTAAT---TAAGATAAG-----TCGTAACAAAGTAAATTAAATGGAAATT---TAATTTTG------------------------------------------------------------------------------------------------------------------------------------
>Pseudocellus_gertschi
-------------------------------------------------------GTAATTTCATGAAAGGGAATCTAAACTTATTTATAACTT-------------AAGATCATGTAAATGTTATA------------------------------TATATAAATATTAATTCTTCAACATAGTAATAAATATTAAATATTGAATAACGTTCGATTTGGTTGGGTTTGAGG--------------------AATCGGTTAATGGC---------------GTGCCAGCAGCTGCGGTTATACG----------------------------------GTTGATTTGATTAAGTTTTTTGGTTTATTTGATTAATTAGTGTTTGGGGTGGTTTTTTGTTGTT----------TTTGGTGAAATAAGTATAAATGATTGATTTTCGTTGTTTTGATTGGGGGAAATTGAT---------TTTT------------------------GAAACCA---GGATTAGATACCCTGTTATTG-TTAGTGTTTTTGTTAGCTAAGGT----AGT-------------------------------------------------------------------AAG-----AGATGCTCTTG------------AAACCTAAGGGT--TTTGGCGG-TCTTTTT--TCTTATTAGAGGA--ATTT--GCTCT-----GTAA-TT-GATAATCCTC---GTT----AAATTTTAC--------TTGATTGA------------TGTTTGTATAC-------CGCTGTTGATGAT------------------ATTTTTTAAATGAGATATTGGGTAAAT------------------ATGGTTCTAAATGTCAAGTCAAGGTGCA-GC--TAGTATTT------GAGATTGAAGTGAATTACA---------------------ATTAGGTATAATGGATTACTGAGTGTAAGTTGA-----------------------TTATGAG-----------ATTGG---ATTTA-ATAGT--AATTTTGTATTAATAT-----------------------------GATATT---------ATGAATATGGTTTAAA------------------------------AAGATGTACATATCGCCC-GTCACTC------TTGGTCTGTGAAT-TGAGATAAG-----TCGTAACAAAGTGGGTGTACTGGAAAGT---GTGTCTGGATGAATGAAG--------------------------------------------------------------------------------------------------------------------------
>Pseudocellus_pearsei
--------------------------------------------------------GTAATTTCACTAAGTAAATCTAAACTTATTTTAATGCTT------------AGTTAAATGGTAGATATTAT----------------ATGTTAACATATTGAATTATTC----AATATACAGT-------AATTAATATTAAATGTTGAATAAATCGATTTGGTTGTGC---ATGAACT-----------------AATCGGTTAAT---GGC------------GTGCCAGCAGCTGCGGTTATACGAGTGATATTATAAGCGTGTTTTAAAT------GAGTTGG-------GGCAGTAGGTTGGTTTTAATGAGAAGTGGGTAAATTT-------------------------GTGGGTGAAATTTAAAAATTTATGA----------------------AATTTGTGGA---------TTTT---AGTTAATTAAAATTAGTTAGAGAGACTA---GGATTAGATACCCTATTATTG---CTAATGTGATGAAGTTGAGAT----AGT-------------------------------------------------------------------AGT-TGGTGATCTTG----------------AAATCTGAGGGT--TTTGGCGGTTTTTTTA--TTTTATTAGAGGA--ATTT----GTT--CT-GTAA-TC-GATATTCCTC---GTT----TAATTTAAC-------TTGATTTAA------------TGTTTGTATAC-------CGCTGT--TGATG---------TTGTCTTTATGATGGGATAATTGTTATTATAAATTG--------------------------AGAGTTCAAGTCAAGGTGCA-GT--TAATAATT-AA----GG-TTGAAATGAGTTACT---------------------ATGTTGTAATGTGGAAACTCAATTGAAATTTG------------------------AGTTGAG-----------ATTGG---ATTTA-----A--TAG----T---AAGGAAGTATTAGATAGGTTTCTTGAA-------TTAAAT--------------------TTAAA------------------------------AGGATGTACATATCGCCCGGTCGCTC------TCAAATGGTGAA--TGAGATAAG-----TCGTAACAAAGTGGATATACTGGAAAGT---GTATCTAGATGA--------------------------------------------------------------------------------------------------------------------------------
>Pseudogarypus_banksi
------------------------------------------------CAATAAAATGATAATGTTTTATGAAATTGAAAATTTATAT-------------------TTAGTAAAGAATTGCTTATATTTATTATTAAGCTAAGAAAAAATTTATGTTATTTTTTTTTGAATTATTAAT-------AATAAGA--------------------ATATAAGATTAT---TTTT--------------------ATTCTAGTAAATTTA--------------GTGCCAGCAGCTGCGGTTATACT------------------------AA------TAGGCTA-------ATAATGAATG-------GATTAATTATTATTTTAAATTAATTTTTATTT-------------AAAGGTGAAATTTTACGTTATTATTTA--------------------ATAAATTAAA--------------------TAAATAATTGAAGAGAAACAATAAAAGGGATTAGATACCCCTGTAATG-------------AAAATAATTTTGGGTAGT-------------------------------------------------------------------AGT-T----AATGTTTAAT------------AAACTTAAGTTT--TATGGCGG-TACTTAG-----TAATAGGGGG--GTTT--ATCCT-----TTAA-AA-GATGTAACTC---TAT----------------TTATCTTACTTTAATAA--------TTTTTGTATAC-------CGTTGT--TTAAA-------------------AATGAGAGTATTTATTTTTTTAAGAT------------------AAGAGTATTTAATTCAAATCTAGGTGCA-----GAATTTAA-------AGTTTGAGAGAGACTACT---------------------------AAAATTTTATTTTTAGAAAATA----------------------------ATTTAAAAATTAGGTGAGAGAGA---ACTTG-----T--TAG----TAATATATT------------------AGTA-------GAGAGT--------------------TTATG-------------TGGAAAATT-TG-----AGTATGTTCATATCGCCC-GTCAAT-------TTTTCTTTAAGTAGAAAGATAAG-----TCGTAACATAGTAAATTTAATGGAAATT---GAATTTAAAGA---------------------------------------------------------------------------------------------------------------------------------
>Rhinotergum_shaoguanense_S88
-------------------------------------------------GTAATAAAATTCAAGAATTAAACAAATAAAATTAACTT--------------------AAAGAAAATTAAGAACTAAC------------------------TTAGAGAATTCTAT----GAAATTTCAA-------AAAAATA--------------------ATTTTGTAGGAG---AAAA--------------------AATTGTCTAATTGG---------------GTGCCAGCCGACGCGGTTATACC------------------------AT------TAATTTA-------TAAAAATTATGTAAGTAAGAGAAATAACACAGAAATTTAT----------------------AGAGGTAAAATTTTTAAAAATAATAAATC------------------TGCAAACGAA---------CTTT------------------AAATAAGTAACCACAAGGATTAGATACCCTTTTAAAA-------------AAATAATAGAG----TGT---------------------------------------------------------------------------ACCTAATTAAGAA----------AAATCTAAATGA--ACTGGCGG-TGTAAAA--TCAAGATAGGGGA--TCCT--GCATT-----GTAA-TC-GATAACCCAC---GAT----TAAAGTTAC------TGTTAATATA------------ATTACTCATAT-------TATTGTTTGAAAA-------------------AATTAAAAAATATTTAACTTTGAAGA--------------AAAAAAATATTAGAAAAACAAATCAATACAAG-GA--CTATTTTG------TCAGGAAGAGTGGGATACA-----------------TTATTAAAAAATAATGGAATAATTATTGAGATAA--------------------------TTAAGAA-----------AGAGG---ACTTA-AAAAT--AAA----TAACAAAT------------------------------AAAAAT---------------TTTTATTGAA-------------ATTGAAATT-T------AACATGCACATATCGCCC-GTCACTC------TTATAAGAAA----TAAGATAAG-----TCGTAACAAAGTAGAATAAATGGAAATT---TATTCTTG------------------------------------------------------------------------------------------------------------------------------------
>Rhipicephalus_geigyi
----------------------------------------------AAATTAAATTTGGTTTAAAAGAAAAAACTTCCAATTTTTTTATACAATTTTT---------TAAAAAAAAAATTAGTAGAA------------------------------AATTTATT-----TTGTTTAAT-------AATTAAA--------------------AATTATTAAGAA---TTGGTATTAAT-------------TTCTAGCTAAATTT---------------GTGCCAGCAGCAGCGGTTAAACA---------------AATAGAAAGTTTCTTTTTTTAATA-------AAATTTAAAATTTATTATAATAAATTTATTAAAAAT--------------------------AAAGGTGAAATTTTTTTTTAATTAAAATTTTAATA------------TAAAATTAAA---------ATTC------------------TTATAATAAACTA---GGATTAGATACCCTATTATTA-----------AAGAGCTATAAATTGTAAGT-------------------------------------------------------------------AAA-TATTAATTATG----------------AAAGCAAAAAAT--TATGGCGG-TATTTTA-AGCTTTTCAGAGGA--ATTT--GCTCT-----TTAA-TG-GATAAAACACCTAAAT--------------------CTTACTTAAATTTGTCAATTCAATTTGTATAC-------CACTAT--GTAAT-------------------TAATTATTAACTTTAATTAATAAAAT------------TTATAAAAATTAAAAAAAATTAAGTCAAGGTGCA-GT--AAAAATTT------AAGGATGAAGTGAATTACA----------------TTTCTTTTAAGAGATTATAAATTTTAAAATTAGTT--------------------------------------------TTAGG---ATTTG-----A--AAG----T---AAAAT-----------------------------TAAAAT---------AAAATGTTAATTTGAA----------------TCAAGC-TCTAA--AATATGTACATATCGCCC-GTCACTC------TTTAT---------TAAGATAAG-----TCGTAACAAAGTTAAAATACTGGAAAGT-----GTTTTA------------------------------------------------------------------------------------------------------------------------------------
>Rhizoglyphus_robini
-----------------------------------------------------------TTATTCGATAAAAGTTTT------------------------------TGTTTTATTTAAAAATTTAC-----------------TTTATGGGGGATAATTTATTTTTCCAATGGTTGAATTTATACAA-------------------------AATTTGTTATAGAGCTTAA-----------------------AGACAAAGTTT---------------GTGCCAGCAGTCGCGGTCATACT--------------------------------CTATTTA-------AAAAATCTTTTTATAACCTAAAGGTGTACCCAACTTTCTTAATTCA----------------TTAGGTGAAATTTTGAATTTTTATTGTTTTTCTTATGGTTG------GTAATTAGAA---------TTCT--------------------------TACTA---GGATTAGAGACCCTATTATTC--------------TAAGAATGCTTTAAAGT-------------------------------------------------------------------AGT-----AAATGATTATCTCT---------AAACTTAATTTT--TCTGGCGG-TTCACCA--CTCTAACAGAGGA--GCTT--GTTAA---GTATAA-TT-GATAACCCGC-------------------------TTTTATTTTTACC---------ACCTTTTATTT---TATGTACGGCTGTTAAG------------------CTTTAAGATATAGCTTATTGCTAAACC--------------CTTTGGTTGGACAAAGTTCAGGTCAATGTGTA-GA--CTATAGGG------TGGGGCTAAATGAGCTACA--------------------------ATAATTTCTTTGTTTAGTAGTTTAA--------------------------ACATTAA-----------ACTGG---ATTTG-TTAGT--AAA----TTGAGAATT------------------------------AAACT---------------CTCTCTTGGT-------------GTAGATTTT-GG-----TGTAAGTACATATCGCCC-GTCACTC------TTTTG---------ATAGATAAG-----TCGTAACAAAGTAGAAGTACTGGAAGGT---GCTTCTTGTT----------------------------------------------------------------------------------------------------------------------------------
>Ricinoides_karschii
----------------------------------------------------GAAATCTCATAAAGAAAGAGAAGTTAAATTTATTTAGTTACTT------------AATGTAATGCGAGTGTTACA------------TACATTAATATCAAATAGTGTTTAGT----AGTAATGAAG-------ATTAAAAAGATGAATTCTTTTCGATGTGGTTCAGCATGA---GAAA----------------------TCGGCGAAT---AGC------------GTGCCAGCAGCTGCGGTTAAACG---------------------AGTGATTTTTTAAGTTTT-------TATGATTTATGGATGTGATTTTAGTTTGGGGGAATTAATTGGTTGG----------------ATTGGTGAAATAATTATAA----------------------------TTTGCTTGGAATCTTTCTTGTTT---GCATGCTGGAAGGTAGTGAGTGAAACCA---GGATTAGATACCCTGTTATTA--------TTATTGTATGGTAGGTTGA-AGT-------------------------------------------------------------------AGT-G---AGAGGTGAGCTTG----------AAACTTAAGAAT--TTTGGCGG-TCTTTTTTATCTTTCTAGAGGA--ATTT--GCTCT-----TTAA-TC-GATAGTCCGC---GTT------------TAATTTTACTTGGTTGG------------GGTTTGTATAC-------CGCTGT--TTATA----------------------------ATGTTTTTGTATAGAAT--------GTTGGTGAAGGGGTCTCAGTAAATCAAGTCAAGGTGCA-GC--TTTTAATT------GAGGTTGAAGTGAATTACT-----------------------------AGTTGGATTTTTTTATTGAAATATTA----------------------AAATGAG-----------ATAGG---ATTTA-----G--AAG----T----AATT-----------------------------GAGAAT-------------TAGAATGTTGAAATG----------AAGGTAGTT-TGAGA--AAGATGTACATATCGCCC-GTCACTC------TCGGTGTGTGAAT-TGAGATAAG-----TCGTAACAAAGTAGGCGCATTGGAAAAT---GCGCCTAAGTG---------------------------------------------------------------------------------------------------------------------------------
>Robertsicus_elaphensis
-------------------------------------------------------TAATTAACGTTTGGTTTGATTGAAAACACCTATTAAATTCTTTAT-------GAAAAAATTAAAAAAGAAGA------------------ATCAGAAGATTTAATTATAA----AACAATTAAAAAATTTTGTTAAG---------------------ATTTAATTTAAA---T-----------------------TTCTAGTAAATTTT---------------GTGCCAGCAACAGCGGTTATACA-------------------AAAAGAATTTTTTTTTTTTA-------ATTTTCTTAATTATTTTAATTAATTTTAATTTAAAAA-------------------------GAAGGTGAAATTTTTTTTTAAAATTTA--------------------AAAAATAAAA--------------------GAAAAAATTCTTAATTATAAACTA---GGATTAGATACCCTATTATTA------------AGAAATAAATATTGTTATT---------------------------------------------------------------------------AAATAATAAAATC----------AAAACAAAAAAT--TATGGCGG-TATCTTA-AGCTCTTTAGAGGA--ATTT--GCTCT-----TTAA-TG-GATAAAACACCTTAAC--CTTACATAAGT---TAGTTTTAATTC-------------AGTTTGTATAC-------CACTAT--TTAAA-----------------CAAAATATTATATTTTTTGTTTTGATTT-------------TTAAAATTAAAAAAAAAGTTAAGTCAAGGTGCA-GC--TTAAACTT------ATGAATGAAGTGAATTACA--------------------------------ATTCTTTTTAGAAAAAAAAGTGAAAG-------------------AAAAGAA-----------ATAGA---ATTTA-----A--AAA----T---AAAATTTTAT------------------------TAAAAT--------------GATTATTTGAA----------------TAAAGT-TCTAA--GATATGTACATATCGCCC-GTCACTC------TTTATAT-------TAAGATAAG-----TCGTAACAAAGTTAAAATACTGGAAAGT-----GTTTT-------------------------------------------------------------------------------------------------------------------------------------
>Sarcoptes_scabiei
------------------------------------------------------------------TTATAAAATT-------------------------------AAAAAAAGTTTATTCTTAATTAATAAATATTTTTTATAGGAAAAATAAAATATTTTCT----AATAATTAAA--------------------------------ATTTTTTAAAAAAT---GTAA--------------------AAGTCCTAAAAGATAAATACTA-------GTGCCAGCATTCGCGGTTATTCT-------------ATATTTTTTTAAGTCTTTAAATTCTT-------AAAAATATAC-------AAAATAAATAAATATAA----------------------------TTAAGTAAAATTATTTTATGAAATTTAAT------------------AAATTTTAAG----------------------AAAGTAAATAAAAATAAAACTA---GGATTAGATACCCTATTATTT-------TTTAGTTATATTAAAGT----AGT-------------------------------------------------------------------A-------AATTATAATAACA----------AAACTTAATTTT--TTTGGCGG-TTTTCTA--TATATTCACAGGA--ACTT----GTA--TAATTAAAAA-GATAACCCAC-------------------------TTTTAATTTT------------ACCTTTTTTATTTTTTTGTACGGTTGTTAGA-------------------------TAAAAATTTATTTTTTTTTC--------TCAAAAAATAAAATATTTTTAATTCAGATCAATGTGAA-GA--TAATAAAA-------AGGATTATATGAGTTACA--------------------------AAAATTAGAAAAATTAATTTCATAAAT------------------------TTTTAAA-----------AATGG---ATGTG-----A--AAC----GTAAAAATT------------------TAAT-------AAAAAT---------------AAATTTTGAA-----------------TTATT-CCTAG--AAAAAGTACATATCGCCC-GTCACTC------TTATAAA-------TTAGATAAG-----TCGTAACAAAGTAGAAATACTGGAAAGT---GTTTCTTGTT----------------------------------------------------------------------------------------------------------------------------------
>Sperchon_plumifer
---------------------------------------------------------TTTTATTATTTTTAGAAATAAATTTATTT---------------------TAATGGATTACTTATGTGTA-------------TTTTTATTTTATCGCAGGGTTTGGT----TTTATTTAAT----------------------------------TTTTGTTTTAGTTTTTAGA--------------------TATCAGATGGC------------------GTGCCAGCAGTTGCGGTTATACG---------------------ATTTTCTTTCTAAATTTTTTATT--GAGAAAAGTTTCTTTTTAATTAACTGTAAAATT-----------------------------TGAGGTGAAATTCTTTTTTTATTTTTATGTTTTGTTT----------TTCTTTTGAA---------TTTT--------------------TTTTTAAACAA---GGATTAGATACCCTTTTATTA--------------------TATTTATGAGT-------------------------------------------------------------------ATT--------------AAAAGTTTTTCTTTAAACTCAATATT--TTTGGCGG---TTCAATTTCTTTTTGGAGGG--GCTT--GTTTT-----TTAA-TC-GATAATCCAC---GTT----TAATTTTTC------TTTTATTTTT------------AATTTGTATAC-------CTCTGTTTGGGTG-------------------ATTTTTTGTTTTTTTATCTTTTAAAT------------------TTGTATTTTTAATTCAAGTCAAGGTGCA-GT--TTATATTT-------TAGCATTAATTAGCCACT-------------------------TTAAGATTTAATTTTTTAAGTTTATTTTATC---------------------------------------TTTGG---ATTCA-TTAGT--AAT----CTTTAAAT------------------------------ATAATT---------------TTATTTTGAAT------------TAGTTAATT--------TGAATGTACATATCGCCC-GTCACTC------TTTTT---------ATAGATAAG-----TCGTAACAAAGTAGTAGTATTGGAAAAT---GCTTCTTGTTTG--------------------------------------------------------------------------------------------------------------------------------
>Steganacarus_magnus
-------------------------------------------------------------TTTACCAAGATTGTTTAATTGTATC---------------------TTTTCTGCTTAAAAATCTAT--------------------TTATATAGGTTATTTTTTTTCTAATAGTTTATTTTAATTAATTTTG--------------------TTTTAAATTAAT---TTAA--------------------TTTTTATT---------------------GTGCCAGCTTTTGCGGTTATACA------------------------------TTAGATTTAGG-----GAGAAGTTGATTAAACATAGTATATTTTTTAAGAATT-------------------------TTGAGTAAAATTTTAATTTTAAGTTTTTTTGT---------------AGAAAGAGAA-------------------------------ATAAATAGAACCA---GGATTAGGTACCCTGTTACAA---------------AATAAAGAA----GGT-------------------------------------------------------------------ATT-----AATTTATT---------------AAACCTTAGCCA--TTTGACGGCTATTA----TTCTTTTAGAGGA--ACTT--GTTGC-----TTAAATT-GATAGCCCAC---TTT-----------------TTTACCCTTTTT------------TGTTCGTATAC-------TGCTGTAACCAAA--------------------TTTAATACATTTTTGTTTTTTTAAT---------------------------CAGATCAGGTCAATGTTCG-----GTTTAATA-------GGGGGTTAATGAGTTACT--------------------------TTTATTCAGATTTTTCG----------------------------------------------------ATAGG---ATTTA---------------TTTTTAAATTTGTTTA----------------------ATTAAT---------TTTTTTTCTTTTTGAA-------------AAGTAAGTT--------TTAGTGTACATATCGCCC-GTCGTTC------TTT-----------AAAGACAAG-----TCGTAACAAAGTAGATCCTCCTGAAGGA---GGATCTAGTTA---------------------------------------------------------------------------------------------------------------------------------
>Stylochyrus_rarior
-------------------------------------------------------------------ATAAAATCTTTAT---------------------------GATGAAAGTTAAAATTTGAA--------------------CTCAGAAGGGCAGTTTTAGTTTTGTTTTTAAG-------------------------------------------------------------------------GTTAGACGAATCCT---------------GTGCCAGCAGTCGCGGTTATACA-------------------GGATAGC------CAATTAA-------AATAGTATAATTAGAATTAATTATTTTTATAGAAATTTTTTATGTTT---------------TTAGGTTAAATTTAAAATATAAAGTTATTTTAATT------------ATGTGTTAGA-------------------------AAATTATTTTATAAAACCA---GGATTAGATACCCTGTTATAT-------------TAATAGGATATAAGTAGT---------------------------------------------------------------------------AAATGTTTTTCATG---------AAACTTAAAAAA--TTTGGCGG-TATTTCA-ATCTTTTTAAAGGA--ATTT--GTTCT-----ATAG-GG-GATATAACACCGATAT---------------CTTTTCTTTTTTTATAATAT------AGTATGTCTAC-------CGCTAT--TTATA-------------------TTATACTTAATAGTAATAATAGAGGT--------------AATTATTATTTATAAATTTAGGTCTAGGTGCA-GC--TTATAAAA-------AGGATGAAATGAATTATA-----------------TTAGTTAGATTTAGCTAATTTTTTAAAGAATTTTAA------------------------GAAATAA-----------GTAAG---ATTTA-AAAGT--AAA----TTTATGA-------------------------------GAGAAT--------------CTTAAGTTGAAA------------TAAGCTCTG-A------AGTATGTACATATCGCCC-GTCGCTC------TCATGAATAAT---TGAGATAAG-----TCGTAACAAAGTAAATATACCGGAAGGT---GTTT----------------------------------------------------------------------------------------------------------------------------------------
>Tachypleus_tridentatus
---------------------------------------------TTTCCATGTATTATACTAGAATAATAAAATTTGATTTTAGTTTTTTCTTAGCTATATGA---ATAATATAATTATACTTAGATTTCTTAATAAATGAAATTAATTTTTTTTTTATTTTATTTGTAGTATTTAAT-------TTTAAAT--------------------AATTTATTGAAG---TAAGATTTAGTAATTTATGATTAGGTTGGTCAAAATT----------------GTGCCAGCTACCGCGGTTAGACA------------------ATAAACTT------AAGTTAA-------GTTGTTAGATTTTGGAAATATAGATTTTTTAAAAATTTATTTTATTTAATTGA---------AAAGGTGAAATTTTTATAATTTA------------------------AGATGATGAATTTATTTTATTTT--------TTTGTAGCTTTAATTTTAAACCA---GGATTAGATACCCTGTTATTTTAAGGTGTAAAATGAAATTAGGGT----AGT-------------------------------------------------------------------AGT-TGTTGTTCATG----------------AAACCTAAAAAA--TTTGGCGG-TGCTTTA-AGCTGTTCAGAGGA--ATCT----GCT--CT-GTAA-TC-GATAGTCCTC---GTT---TAATTTAACTTTATTTTGTTAATTC-------------AGTTTGTATAT-------CGCCGTCTTAGATAACCTTTTTAGAGAGAAAGTTATCATGAAAAATTAATTTTTTGAT------------------------------GTCAGGTCAAGGTGCA-GC--TTATAATA------AAGGTTGAAGTGGATTACA------------ATTAATTTATTAATATGGATGTTATTTTGAAATAAAT----------------------------AATTAAA-----------AGTGG---ATTTG-----A--AAG----T---AATTT------------------TTAA-------TTAGAT------------ATGTAAAGTTGAA------------------TGTG-GCTCTAAAGCATGTACACATCGCCC-GTCGCTCTCGCTTTTTAGG--------TGAGATAAG-----TCGTAACATAGTAGATGTATTGGAAAAT---GTATCTAGAAAGG-------------------------------------------------------------------------------------------------------------------------------
>Tanystylum_orbiculare
-----------------------------------------------------------------------------------------------------------TATTATTAGGAATAGTTAAC------------------------------TACTTATA----AAGATTTATA-------------------------------------------------TAAAAAT-----------------TATTGGTTAAATTT---------------GTGCCAGCATCCGCGGTTAAACT-----------------AATAATAATAAATTAAATTTTA-------TTAATTATATATAATTTTAATACTATAAATAAAACTATT-----------------------ATAAGTAAAATTTTAATTAATATTAATTTT-----------------TAAATTTATA-----------------------TGAAAATAAATTATTAAAATA---GGATTAGATACCCTAGTATAT------ATTATTGTAAATTAATAATTGAATT-------------------------------------------------------------------ATTATTAGAAATAAACTAT------------AAACTTAAATAA--TTTGGCGG-TAAATTA--ATTTCTTAGAGGA--ACTT--GTCAT-----ATAA-TA-GATACTACCC---TTT---------AAACCTTACCTTTATTTATTAATT--------AGTCTATATGC-------CGCCGTTATAAGG---------------ATATTCTTATTGGATAAATTTCCTCAATTA----------------TTCATTTAAATAATATCAAGTCAAGGTGTA-GC--TAATATAA------AGGAAATAGATGAGTTACA-------------ATTTATACACATATATAAATACAGATTAATAATAGAATTATTA---------------------TTATAAA-----------GGTGG---ATTTA--------AAAGTAATTTTTATAT-----------------------------TAATAT--------------GTCTTAATGAATTT----------AATTTAATT----------TAAGTACATATTGCCC-GTCGCTC------TCATTAAATAAAT-TGGGATAAG-----TCGTAACATAGTAGGCCCACCTGAAGGT---GGGCCTAGATTGAAATC---------------------------------------------------------------------------------------------------------------------------
>Tetranychus_urticae
---------------------------------------------------ATTTAAAATTTTAATTAAAAAAATTTTAA---------------------------TTATATATAAACAAATAAAA-----------------TATATAATAAAAAAATTTAAT-----TAATTTAAT----------------------------------GAATTAATAATA---T-----------------------ATTTTTTTATAGC----------------GTGCCAGCAAATGCGGTTAAACG-------------ATTAATTTAAATT------AAGTTCA-------AAATTTAAACT------AAATAAAAACAAAAAAAAATTTT----------------------TAAAGTAAAATTCAAAAAAATTTATATAGTTTATTAAGTT-------AAAAATTAAA----------------------------------AATAAAATTAATTGGATTAGATACCCAAGTAAAA-------------------AAATTTTTTAGT-------------------------------------------------------------------AAT-A---AACTTATAAAGTT----------AAA-CTAGAAAT-TTTTGGCGG-TAAAATA-TTATAATTAAAGGG--TCTT----GAT---TATTTA-TA-GAAAATACAC----AT---TAAAAAAAAC-----TTAAGATTTTT------------AATTTATTTAT-------CTCCGT----------------------------AGAATAAAATATTAATTTTAATTA------------AAAAAAAATTTTAAAAATTACAGGTCAAGATATA-AT--TTAAATCA-------AAGTTTAATTTAGACACA-----------------------------------------AAAAAAAAATATTTT---------------------AAACAAA-----------AAAGA---ATTTA-----A--TAG----TAATAAAAT---------------------ACAATTATAAAAAT----------------GATTATGAA-------------ATAGTTATT-T--------TATGTACATATTGCCC-ATCACTTTCATTTTTAAAA--------TGAAATAAG-----TTGAAACATAGTAGAAATATAAGAATAT---GTTTCTAAA-----------------------------------------------------------------------------------------------------------------------------------
>Tityus_serrulatus
---------------------------------------AAATAATATTTCTCTTAAATCTATAATTGGTTTAATTTTAGCCATCTATTTATT--------------AATAATTTAGTTAACTTATA-------------TAATTAAATAAAAATTCTATTTTAGGTTAAAATATTAAATATTTTAAAATAAG--------------------ATTTAGCTCAAATTTTAAG--------------------ATCAAGTAAAA---ATA------------GTGCCAGCAACTGCGGTTATACT-------------ATATAATCAAAATAAAGTTAATTTTA-------AACAAAGCTTTGAAAGGAATTAATTTTAA---------------------------------TTAAGTGAAATTAAATAGATCACTCTCTTTCTAATTT----------AAAACCTTAA---------ACTT------------------AAATAAAAAACTA---GGATTAGATACCCTATTATCT-------------ACATTCCAATAATTGAGT-------------------------------------------------------------------AGTATCAGAAATCTTG---------------AAACTCAAAAAA--TTTGGCGG-TGTTTAA-ATCTATTCAGGGGA--ACCT--GTTCC-----ATAA-TC-GATATTACACGAAAAT-------------------CTTATCTTCTTGC---------AGTTTGTATAT-------CGCCGT----------------------------------AGTAATTATATTTAAAAT-TAATGATTAATAAATATTTTATTTCAAACTTCAGGTCAAGGTTCA-GC--TAATGAGA------AGATTGAGAATGGGTTACA---------------ATATTTCAAAATAATACGAAATTTTTACATAAAACAA-------------------------AAAGGAA-----------GGTGG---ATTTG-AAAGT--AAT----TTTTAAATA-----------------------------ATAAAT----------------------TAA-------------AATGAATTA-GCTCTAAAATATGCACATATCGCCC-GTCACTC------TCTTAAAAT-----AGAGAAAAG-----TCGTAACATAGTAGGAGTACTGGAAAGT---GTTCCTAGAA----------------------------------------------------------------------------------------------------------------------------------
>Ardeacarus_ardeae
------------------------------------------------------------------------AATTAAAAATAAGTTTT------------------AAATTTGTTAATACTTTTAT----------------TTTATGGGGTTGATTTTTTTATTTCCAATGATTGAAGTTTTACCTTAAA---------------------AATTTGTTAGAG---CTT---------------------ATTAGGATAAAGTTT--------------GTGCCAGCAATCGCGGTCATACT------------------CTATTAAT------AAAATTT-------TATTTTTCTTTATTTTTCAAAAACTTTTCTATTAATT-------------------------TTAGGTGAAATTTAAATTTAAATTTTAACA-----------------AAAAGATGAAAGAATGTAATTTT--------------------CTATAAAAATA---GAATTAGATACTCTAGTATTT-------------TAAAGTTTATTTTAAAGT-------------------------------------------------------------------AGT-----AAATAAATATTATC---------AAACTTAATTTT--TTTGGCGG-TTTTTCA--TTCTTTTATAGGA--ACTTGTTATTT-----TGGA-TG-GATAACCCGCTCTTAT---------------TTTAGCTAGTTTTC------------ATTTTATGTAC-------GGCTGT--TTAAT------TTTAAATTTTTGTCTTATTAAAAAATTTATTTTTAAAAT-------------------------------TCAGGTCAATGTGTA-GA--GTATAAAC------TAGTTTTTAATGAGTTACT---------------------------ATAATTGGAATTTTTTTTAGTGAA--------------------------TCATAAA-----------ATTGG---ATATA-----A--AAG----T---AAATA-----------------------------AAAAAT---------GAAACTTTTTATTGGT-------------AAAGCTCTT-GA-----AAAAAGTACATATCGCCC-GTCACTC------TTTTG---------ATAGATAAG-----TCGTAACAAAGTAGAAGTACTGGAAAGT-----------------------------------------------------------------------------------------------------------------------------------------------
>Asternoseius_sp.
------------------------------------------------------CATTTTTATGTTCTTGATGATTATAATT-------------------------AACCATATATTTATATTAAA-------------------------AGATAAATTTTAA----ATGATTTAAA-------------------------------------TCGATTAAA---GACATAACGTTTC-----------ACTTGGCAAATTTT---------------GTGCCAGCCGCCGCGGTTATACA---------------------AATAAGTGTGTAAATAGA-------TATAATTTTGTAATTTAGAATTATAAATATAAATTATATAT---------------------TAAGGTGAAATTTTTAGTATATAATTTTTGTGG--------------ATGAGATAAT--------------------------AATTGTTATATAAAATGACTAGGATTAGATACCCTATTAATA------------TAAATATAAAATTGGTAGT-------------------------------------------------------------------ATA-TGAAAATCATG----------------AAACTAAAAGAA--TTTGGCGG-TGTTTTA-AGCTATTTAGAGGA--ATTT--ATTTT------TAAAAAGGATATAGCCCCATGAT-------CTTACC------ATTTGTTGTAAAAC--------AGTTTGTATAC-------CGCTATTAATATA---------------------AAATTTGATGATTAATTATATAAA-------------ACCAAGTGGAGTAAAATTTTAGGTCAAGGTGCA-GC--TTATAAAA------TGGGTTAAAATAAGTTATA--------------------TTAGTAAGAATTTACCAATTTATTTAAGAATT-------------------------TATACAA-----------TGAGGAAGATTTA-----A--AAG----TAATTATATTT---------------------------AAAAGT--------------ATTATAATGAAG------------AAAGCACTA-A------AATATGCACATATCGCCC-GTCGCTC------TCATAAGTAAT---TGAGATAAG-----TCGTAACAAAGTAAAATTATCGGAAGAT---GATTTT--------------------------------------------------------------------------------------------------------------------------------------
>Bipassalozetes_perforatus
---------------------------------------------------AAAAAATTTTGTTCTTTTATAATTTTTAT---------------------------AAGATAGTCTTAAATTTTAA------------------------TGATTGAATTTAAA----ACAACTAAGG------------------------------------TTCTAGACAT---TAAA------------------------GATAAAAGCT---------------GTGCCAGCATTCGCGGTCATACA------------GCTTTTTTAAAAAT------AAATTTA-------TAGTTTAAAATTATAAAAATTAGGACTTTTCA------------------------------TTTAGTGAAATAATTTTTTGTCTATATATATGTC-------------AAAAACAAAA---------ACCT------------------TAGCTCAAAACCAT--GGATTAGAAACCCTGTTATTT--------------TAGAAAATTTATTGGGT-------------------------------------------------------------------ACTAT---ATTAATGTAATGA----------AACCCTAGAAAC---TTGGCGG-TTTTTAA--CATTTTCAGAGGA--GCTT--GTAAC-----TTAA-TT-GATAACCCGC---ACT--------TAAAC---TTGCTGTCCTTAA------------TTTTTGTATAT-------CGTTGCTTGTCTT----------------TCTAATAGAAGAGAAATAAAAATTAAGTT------------------------TCATAATTCTGGTCATGGTGCA-GA--ATATAGGG-------CAGATGATATGAGCTACA-------------------------ATAATTTAAAATATTTAAAATTAGAAACAC----------------------------------------AATGG---ATTTG-ATTGTAAAAA----T---AAAAC-----------------------------AAAACT---------------TTATTTTGCC-------------TTATCAATT-G------AAAAAGTACATATCGCCC-GTCATTC------TTTCA---------ATAGACAAG-----TCGTAACAAAGTAGGAGTGCTGGAAGGG---GCTCCTT-------------------------------------------------------------------------------------------------------------------------------------
>Ceratoppia_bipilis
-----------------------------------------------------------------------------------------------------------TAATGGTTTGGGTTGTTTAA------------------------------------------------TTAT-------AGTAAC---------------------AATTGATATAAA---TTAA-----------------------TAGCT---------------------GTGCCAGCAATTGCGGTCATACA------------------------GTTTATTTAAAAATG-------TTATTTGTTTTTTGATTTAAAAATTTTATGTTTTTTTTTTAA--------------------TTTGGTGAAATTATGTAAAAAATATTTTA------------------TTGTGTTAAA--------------------TAAATGTAACTATTAAATGGACCAT--GGATTAGATACCCTGTTACTT-------------------TTGGTTTATGGT-----------------------------------------------------------------------T---AAGTATTGAAAGATTTTATTTTAAAACTTTAGTAA--TTTGGCGG-TTTTTAA--AATTTTCAGAGGA--GCTT--GTTTT------TAAATA-GATAACCCGC---AAT---------------------TATTTTTACTCTTGCTTAAATTTTTGTATAT-------CGCTGTTATTTTA-----------------------CTTTAGATTGTTTTATTCATTT--------------------ATTGTTCTAATTCTGGTCAAGGTGCA-GG--AAATGCTG-------GAGGTAAAATGAGCTACG-----------TTTTCTTTAGTGTATTTAAATTTTATGTTTA-----------------------------------------------------GTTGG---ATTTG-----T---------TAGTAAAAT-----------------------------ATTAAT---------AGAACTTTTATTTGAT-------------TTATCAATT-A------AAAAAGTACATATCGCCC-GTCATTC------TTATAGT-------ATAGACAAG-----TCGTAACAAAGTAGAAAAATTGGAAAAT---TTTTCTTGT-----------------------------------------------------------------------------------------------------------------------------------
>Epilohmannia_sp2.
----------------------------------------------------------------------------------------------------------------------------------------------------------------TTTTGTTTTAATTTTTGAG-------AATAACGTC--------------------------------------------------------------------------------------GTGCCAGCTTTCGCGGTTATACT-----------------------------------------------------------------TCTTTGTTGTTTTATTTTTTCGTTTCTTGTTTGTTTTTTTGTTTTTGGTGGAATTGTGGTTTGTTTT------------------------------------------TTTTTGTTTTTGATGGAATTAGCTTTATTAGACTA---GGATTAGATACCCTATTATTT--------TTCGCTGTTTTTGGATATTAAGT-------------------------------------------------------------------TTT-T---TTTTA------------------AAT-TTTATTTT--TATGGTGG-TTAATAG--GATAATCAGAGGG--GCTT--GGGAG--ATTTTGT-TC-GATAACCCGC---GGT------------------TTTTTGATTTTCACTATTA----TTTTTGTATAC-------TGCTGT---------------------------------------TTTTTTTTGATTTTTGTCGTTTTTTATGTTGGGTTTTCTTTTTTTCAGGTCAAAGTGCA-GA--TTATGTGG-------ATTGTCTCCTTAGTTTTT-------------------TTTTTGTTTTCTTTGGATTTTTGAGCTTAT----------------------------------------------TTTTG---ATTTG-TCTGT--AAT----TTTCAAAT------------------------------AGAACT---------------GTTTTTTGAG-------------TGTGTCACT-----G--TTTAATTACATATCGCCC-GTCGCTC------TTTTTT--------GAAGATAAG-----TCGTAACAAAGTGGGGCTGCCGGAAGGG---GGTCCCT-------------------------------------------------------------------------------------------------------------------------------------
>Gaeolaelaps_aculeifer
----------------------------------------------AAAGGTATTTTGTTTAATTTTAATAAATTTTTTA---------------------------TACTAAAATAAAAAATAGTA----------------------GAAAAAAAAATTTTA-----ATAATTTAAA-----GAAGTTAAA--------------------GATTTATTAAAA----AAT--------------------ATTTGGCTTTTATT---------------GTGCCAGCAGCTGCGGTTAAACA-------------------ATAGAATTTTAAACAATTTTGTTAAAAATAATTATAATTTTTTTAAAAAAAAATAGAAAACTTTAATTAA-------------------AATGGTGAAATATAAGTTAATTGATAAATTTTTTATA----------TAAAATTTAA-------------------------TAAATTTTGGTTAAAACTA---GGATTAGATACCCTATTATAA--------------AAATAAATGTTGGTAGT---------------------------------------------------------------------------AATTATTTGTG------------AAACCAAATTTT--GTTGGCGG-CATAATA--ACTAATTAGAGGA--ATTT--GTTTA-----GTAA-AG-GATAAACCCCCAGTAT--------------------CTTTCTTAAATTTGTAAAAACAGTTTATATAT-------CGTTATTTATGTA---------------------ATATTAAAAAATATTATATAAAAT----------AAATATATGTTATTTTATATTTTAAATCAAGATGTA-GC--TAATATTT------AAGAATTTTATGAATTACA-------------TGAATAATTATTTAACAATATTATTTTGAAAATAGAA---------------------------AAATATA-----------GTAGG---ATTTA-ATAGT--AAAAAATTGAAAGGAT-----------------------------AAATAT--------------------TTGAA------------------ATTA-GCGCTGTTATGTGTACATATCGCCC-GTCACTT------TCAATAATA-----TGAAAAAAG-----TCGTAACAAAGTAAAAGTATCGGAAGAT---GCTTTT--------------------------------------------------------------------------------------------------------------------------------------
>Hermanniella_granulata
-------------------------------------------------------------------------------------------------------------------------------------------------------AGGTAGCGTGCTGTTGCTAAGAATTGAGGTTGGTCGATGTGTGTGCC---------------ACTTATGGGGGG---TGAAGG------------------ATT--------------------------GTGCCAGCATCTGCGGTCATACA-----------------------------------ATTATTTCTATTGAATTGGATTTTTTTTTATTAAATTTATGAACAGAATCTTACCT-----------------TTGGGTGAAATTTAAGCTAAGAGAGCTTCTACTAGTTATTT------TAGAGGTAAC---------TCTT----------------------GAGGAACCAT--GGATTAGATACCCTGCTACGA-----------GTGGATTACTGGGAGGGATT-------------------------------------------------------------------ATC-----GGATGCTTCGAAA----------AACTTTAAGAA---TTTGGCGGTTTTAGCT--AACTTTCAGAGGA--GCTT--GCAGT-----TTAAAT--GATAACCCCC---GTT---TCAAATCTAC-------CTTACTTTA------------TTTTTATATAC-------CATTGTTTTTATA-----------------------GTTTGAGAGTACCTGTAATAAT---------------TTGACAGGATTGGTATTCTGATCAGGGTTTA-GA--GAATAGTG-------AGGATTCCGTGAGCTACT-------------------TTCTTTTGAATGCTGGAGCTACGGAGAAGAG---------------------------------------------ATTGG---ATTTG-AGAGAAAGAA----CAAAAGAAT-----------------------------AGAATG---------------CCCTTTTGTG-------------AGAAAAAGC-T------AAAGAGTACATATCGCCC-GTCGCTC------TTGGATT-------ATAGATAAG-----TCGTAACAAAGTAGGAAGGCTGGAAAGG---TTTCCTTGTT----------------------------------------------------------------------------------------------------------------------------------
>Humerobates_rostrolamellatus
---------------------------------------------------------------------------------------------------------ATAAGAACATATGCATTTTTAA-----------------------TAATTGGGGTTATAC----AAGTTTCTGC-------TATAAAT--------------------ATTTAGGGTAAA---------------------------GACT-------------------------GTGCCAGCATCTGCGGTCATACA----------------------------GTTTTATTTTA-------TACTTTGTGAAGTTTTAAAGTTTTGTTTTTAGTTTTTGTTG---------------------TTTGGTGAAATTATCTTTTGAAACCTTTTAGTGCTTA----------TAACAGTAAA-----------------------------AAGTTCCAAGGACCATTCGGATTAGATACCCTGTTACTC-----------TTTGATTATATTTAGGTAGT-----------------------------------------------------------------------------------AAAGATTGTTTCTT-AAACCTTAGAAA--TTTGGCGG-TTTTTAA--TATTTTCAGAGGA--GCCT--GTAAA-----TTAA-TC-GATAACCCAC---GAT----TACTTTTAC------TTTTCTTCTT--------------TTTGTATAT-------CGTTGTTTAAAAT-------------------------------GTTTTTTATAAAAC----------TTTTAGTTACGTTCTTAATATTCTGGTCATGGTGCA-GA--TTATAGAG-------AAGTTTTTATGGGCTACG--------------------TTATTTTATTTCTTTAGTTTTGTTGT-------------------------------------------------TTTGG---ATTTG-CGGGT--AAG----TTTATAAAT-----------------------------TAAAAT---------------AAAAACTGAT-------------TTATCAATT-A------GAAAAGTACATATCGCCC-GTCATTC------TTTTT---------ATAGACAAG-----TCGTAACAAAGTAGGGGAACTGGAAGGT---TTTTCTTGTT----------------------------------------------------------------------------------------------------------------------------------
>Oppia_africana
-------------------------------------------------ATAAGAATTGATTTATTTTTAATGGTTTAAT------------------------------------------------------------------TTGTTAAAATTGATCTTAC----AAGATTTCAA-------------------------------------------------------------------------GGCTATTAAA-------------------GTGCCAGCAGCTGCGGTCACACT--------------------------------TTGTTGA-------AAAGAAGAAAATTTTGTACAAAATTTTCTTATTGAACT------------------------GTAGGTAAAATTGGTGAAATGAT------------------------TTATTTTAAA-------ATTTTTGTTTTAGTACGGGAAAGTAAAGAGAAAACAT---GGATTAGATACCCTGGTATCT-------TTTAGAATATATAAGGT----AGT---------------------------------------------------------------------------AATTTTTAGTAAGG---------AAACCTTAGAAC--TTTGGCGG-TTCATAA--TATGCTTAGAGGA--GTTT--GTAAA-----TTAA-TA-GATAACCCGC---TTT---TAAAAAGAAC------TTAAGGTTTT-------------GTTTGTATAT-------CGCTGT--------------------------TGTTTTTGATTAAACAATTTTATGTT----------------TTGCAGAAACGAAATTCTGGTCATGATGCA-----GCATGTTT-------AAGTTTTTATGAACTACG---------------------------TTAAATTAAAAGTCATGAAAAAGT--------------------------AGAATTA-----------ATTGG---ATTTG-ATAGT--AAA----TTTTTAAAT--------------------------------------------------TTAATGTGAA-------------ATTGAAGTT-TCAATTTAGAAAGTACATATCGCCC-GTCATTC------TTTTT---------ATAGACAAG-----TCGTAACAAAGTAGGAGTACTGGAAGGG---GCTCCTTGTTAGGG------------------------------------------------------------------------------------------------------------------------------
>Oribatula_tibialis
--------------------------------------------------------ATAGGTTGATTTGAAAGCTTCTA----------------------------ATGGTTGGGGTTAAATTAAA--------------------------------------------------------------------------------------CTTTCGTTTTAG---TTGA--------------------TTTCGATGAATTGCT--------------GTGCCAGCTTTCGCGGTCATACA------------------------GTTTTTGATGATTTA-------AATTTGGTTAGGTTTTTTCGTTATGTAGGATCAATTGTTTTGTATATTTTA-----------TTTGGTGAAATTATTTTAAGTTAAGTGCTTTTG--------------GCGTTATAAATGATAATGTGTTT---------------------AGGAGAACCAT--GGATTAGATACCCTGTTACTTTTAGGTTGTTCTTAGGTATTAGAT------T-------------------------------------------------------------------ATTTT---AGTTT------------------AAACTTTAGGGA--TTTGGCGG-TTTTTAA--TACTTTTAGAGGA--ACTT--GTGAA-----TTAA-TA-GATAACCCGC---GTT----------TATAATTTTCTATCTTTTA------------CTTTTGTATAT-------CGTTGT----------------------TGATTTTCGTTTTATTGCGATTTCTGAATT-----------------ATTTTGTTTAGTATTCTGATCATGGTGCA-GA--TTATAGGA-------TGGATTTCATGAGTTACG------------------------ATTTTTATTTAAGATTGGTTTAACAGTTTGAT---------------------TATCGAT-----------AGTGG---ATTTA-TTTGT--AAA----TTTTGG--------------------------------AAAAAC-------CCCATAGTTGATTTTGTC------------------AATT-A------GAAAAGTACATATCGCCC-GTCATTC------TTTTG---------ATAGACAAG-----TCGTAACAAAGTAGGGATCCTGGAAGGG---GTCCCTTGTTGGGGT-----------------------------------------------------------------------------------------------------------------------------
>Pergamasus_crassipes
-------------------------------------------------------ATAATATTTAATCATAGTATTATATTTGCTTGCTACACTTTCTTT-------ATATAAATTAATATTTTATA----------------------GAAGATAAAATTTGTA----CCTATTTAGT----AGTATCAAGA--------------------TTTGTAGTATAA---------------------------ATGAGGCGAATTTT---------------GTGCCAGCTGCCGCGGTTACACA-----------------------GAA------TAGTTTA-------GTTAATATCGTACGTATAAGAGACTAGTATATAATACTATTTCGGTAATT------------AAAGGTGAAATTTTATGTTCTGTTTATTA-------------------------------------TTTTTTTTGATTCTTATAAATTAGTTTTATGACTA---GGATTAGATACCCTATTATAC-------------TAAATAGTGGT----GGT-------------------------------------------------------------------ACT-----AAGTGTATTTATG----------AAACCAAAAGGA--TTTGGCGG-TATTTTA-ATCTATTTAAAGGA--ATTT--GCTCT-----GTAA-AG-GATATTACGCCATTAT-----------ACACTTTATTTATTT---------------AGTTTGTATAC-------CGCTGTTTTAATT-------------TATTACTCTAGGTTAATACATTCTTTTATAGT---------------------GTAAGAAACGACAGGTCTAGGTGCA-GT--TTATGGTA------AAGTATGAGGTGAATTATA---------------------------TTAATTTTAATTTTACAAAGTGA---------------------------GTTTGAAAGGTAAGCTGAGAAAG---ATTTA-ATAGTAAAAG----TATGA---------------------------------CATAAT--------------CTTATTTTGAA------------------TATA-GCGCTAAAATATGCACATATCGCCC-GTCACTT------TCATTTAATAT---TGAGATAAG-----TCGTAACAAAGTAAAGGCACTGGAAAGT---GTTTTT--------------------------------------------------------------------------------------------------------------------------------------
>Rhodacarus_sp1.
------------------------------------------------AAATTATTAATTTATAGTAAAAATAATTTTTTTATTTACTATCTTTA------------TAAAATATAATTAAATTAGA--------------------------AGAAAATTTTAT-----TTTTTTTAA-------AAAAATA--------------------TAGTAGTAAATT---TTAA--------------------ATTAGATTAATCCT---------------GTGCCAGCTATCGCGGTTATACA----------------AGATAATTAA------AAAATTA-------TTTATTAAATTAATAATAATAATAATTTTTATAAAAATTTTTATT-----------------AAAAGTTAAATTTTTAATTAAATTTT---------------------ATAATTAAAA---------TATAATGAATTAATAAAATTATTTTTATAAAACTA---GGATTAGATACCCTATTATAA-------------ATAATATTAATTGGTAGT-------------------------------------------------------------------AAT-T---AAATTTTTT--------------AAACCAAAAGAA--TATGGCGG-TATTTTA-ATCTAATTAGAGGA--ATTT--ACTCT-----TTAA-AG-GATATAACTCCAAAAT----------------CTTACTTAAATTA-----GTAAAGCAATTTGTATAT-------CGCTATTTTTATA---------------------ATATTAAAATATTTATTATAATAA-------------AATATTAATTTTAATAATTTAGGTCAAAATGCA-AT--TTATATTT------AAGAATGAAGTAATTTATA---------------------TTTTACATTTTATAACAATGAAAGAAAAAGAAAA----------------------GTTCTAA-----------AAAGTTAGATTTA-----A--AAG----TAAAAAAAT------------------AAAAT------AAAAAT-----------------TTTTTGAA------------------ACTA-GCTCTAAAATATGTACATATCGCCC-GTCGCTC------TCATTTTAATAT--TGAGATAAG-----TCGTAACAAAGTAAATATACTGGAAGGT---GTATTT--------------------------------------------------------------------------------------------------------------------------------------
>Trematuridae_sp.
-------------------------TGAGTATTTAATTATAGTATTTGTTTTATTAATAGTATGTTTTTTATGTTTTAAG---------------------------GTTGATTTTAATCAGTTCAG-------------------------AAGAAAATTTTTT----ATAATTTATT----------------------------------ATTTAAATGAAG---ACATATTATTTTT-----------GTTTGGCTAAACTT---------------GTGCCAGCTGCCGCGGTTATACA--------------------AATAAGCATTTTAAAATTAGTCTAATAAAATAATAAATGATTTAATTAAATTTTATATAATTTT------------------------GTAGGTGAAATTTAATATTATGTAGTAT-------------------AATAGTTTGT---------TTTT--------------ATTAAATGGATGAATAACTAGGATTAGATACCCTATTAAAC-------------TAATAAAATATTATTAGT-------------------------------------------------------------------AAT-TGATAACCA---AG-------------AAACTAAAATAA--TTTGGCGG-TGTTATA-AGCTTATTAAAGGA--ATTT--GTCCT-----ATAA-AG-GATACGACGCCTAAAT----------------CTTACTTAATTTTGTAAATC-----AATTTGTATAC-------CGTTATCTTAATA--------------------AAATGTTAAAGATTATTTAAGGAAA--------------TTATATAGTATAAGAAGTTAGATTAAGGTGCA-GC--TTATGATT------AAGAATGAGGCAAATTATA---------------------------TTAATTGAAATTTAACAATATAAT--------------------------ATTTGAAATAATTTTAT-AGAGGCATATTTA-----A--AAG----TAAGACTTT-----------------------------AAAATC------------ATGGTTGTTTGAAA------------AAAGCTCTA-T------AATATGTACATATTGCCC-GTCGCTC------TCTGT---------AGAGATAAG-----TCGTAACAAAGTAAAATTACTGGAAAGT---AATTTT--------------------------------------------------------------------------------------------------------------------------------------
>Trombiculidae_sp4.
--------------------------------------------------------------------ATAGGATTAATTTTTGTCTTTTTGTTTGTTTTGTTTATTTAAACATGTGGTTAGTTAAT------------------------TGTGCAGTTTTTGACTCTGAACTTT-------------------------------------GCTTTGAATTT----------------------------ATTTCTCTAAT---GGC------------GTGCCAGCAGTTGCGGTTACACG------------------------AT------TGATTTA-------AGAACTTTAT-------TGGGGCTTTTCTTATAAATTTTTTACTTACCAATTGATTGT----TTGGGTGGAATTTGAATTCCTGGGGAAGTTATTTTAGA---------ATAGTTTAAT---------ATTT--------------------AATTAAGACCA---GGATTAGATACCCTGTTATGA------------AATTTAGGAGGT----ATT-------------------------------------------------------------------ATT-T---GATTTTCTTG-------------AAACCTTTAAAA--TTTGGCGG-TTTTTGA-TTCTTTACAGGGGG--GTTT----GCT--TT-TTAA-TG-GAAATTACGC---ACT---TTGGTTTACC------TTTATCTTTT------------AGCTTTCATAT-------CGCCGT--TTATA-----------------------------GCTGTTTTATTGAATT------------AACAATATTATTGAGTTTTTCAGGTAAAGATGTA-GT--TTATGTTT-------AGGGTTAAGTTAATCACT--------------------------------TTAATTTATTGGA--------------------------------TTTTAGAATTCTTTTATGTTAGG---ACTTG-TTCGT--ATA----T-------------------------------------GAAGAT--------TACTCTTGCTTCTTGGGGT-----------TAGATAACA--------AAAATGTACAAATTGCCC-GTCACTC--------------------TAGGAAAA------TCCT-----------------------------------------------------------------------------------------------------------------------------------------------------------------------
>Xenillus_tegeocranus
--------------------------------------------------------TTTTTCTTATTTTGTGGCTCTTTG----------------------------------TCTATAAGTTGAT-------------------------------TTTTTGTTTTAATAATTGGGTTTGTCTTAATTTGT--------------------GTTATAGTTAGG---------------------------TTTTGGTAAATTTT---------------GTGCCAGCACCCGCGGTTAAACA-----------------------------TTTTGTTTTT-------AATTTTTGTTTTGTTTAAAGTTTATCAGGGTTTGGTTATTTTA-------------------GGAGGTGGAATTTTTATTTTTTATGTTT-------------------TTAGCTTAAAGATTTGTGGTTGT--------------------TTCTTGAACTA---GGATTAGATACCCTATTACTT------------------GCAAGGTTTTGGT---------------------------------------------------------------------------AGGTATTTTTATAATTTGTAGT-AAACCTTAGGAA--TTTGGCGG-TTTTGAA--AACTTTTAGAGGA--GTCT--GGTAA-----GTAACTC-GATACCCCGC---GTT----TAGATTCGC------------TTTC------------TTTTTCTACATATACCGCCGTTGTTGTGGGT-------------------------TTTAATCTTTTTTTTGTTTT----------------ATAAATTAGTTGTATTCTGGTCTAGGTATG-GG---TATAAGT-------AAGTTTTAGTGGACTACT-----------------GTGATTTTTCTTATTTGAGATTGTGTAATTA-----------------------------------------------ATTGG---ATTTATTTGTA--AAA----TAATTAAAT-----------------------------TGAATT---------------TTTATTTGAT-------------GGGTTAATT-C------TTAAAGTACATATCGCCC-GTCGCTC------TTTC----------ATAGATAAG-----TCGTAACAAAGTAGAAGCTCTGGAAGGA---TCTTCTTGTTAGAG------------------------------------------------------------------------------------------------------------------------------
>Zygoribatula_sp1.
--------------------------------------------------------------------TAAAAATGTTATTTTATTTTT------------------AATGGTTGAGTTTATTTAAA------------------------------GTCTTTGC----AATATTTGAT--------------------------------------------------------------------------GTTGATGAAATAGTT-------------GTGCCAGCATTCGCGGTCATACA----------------------ACGT------TATTTTT-------AAGTTTGATT----------TAAATTTAAAGTTTTATCTTGCTTTATTGAGTTTA-------TTTGGTGAAATAATTAATTCAATATTTATTAGGCTTAG---------AAAATTTGTA----------------------------AAAATTGCATGAACCAT--GGATTAGATACCCTGTTACTT-------TTTGTTTATAATTAGGT----ATT-------------------------------------------------------------------ACT-T---TAACATTTATATA----------AAC-CTTAGAAA--TTTGGCGG-TTTTTAA--AACTTTTAGAGGA--GCTT--GTAAA-----TTAA-TA-GATACTCCGC----TT---TTAATTTAAC---TTCTTTTAATTTT----------------TGTATAC-------CACTGTTACTTTA----------------------TAATTAATTTTTGTTTTTTATTT------------------TCACAATATTAATTCTGGTCATAGTGCA-GA--GAATAAAG-------AAGGTTTTATGAGCTACA---------------------------TTAATTTTATTTTGCTGAAAATAT--------------------------TTTAAAA-----------ATTGG---ATTTA-TTTGT--AAT----TTATTAAAT-----------------------------ATAACT-------------------TCTAAA-------------TGTTTTGTC-AATTA--AAAAAGTACATATCGCCC-GTCATTC------TTTTG---------ATAGACAAG-----TCGTAACAAAGTAGGAATCCTGGAAAGG---GCTTCTTGT-----------------------------------------------------------------------------------------------------------------------------------
>Walchia_hayashii
---------------------------------------------------------------------TTAGGTTTAATTTTATCTTTTCTTTTTTA---------TTATTAATTAAGGAAGGAGT------------------------------AATTTTTC----CAAATTTTGA-------TATTATTTTT-----------------TGTTTGAGAAAGTTTTAAC--------------------CTTCGGATGGC------------------GTGCCAGCAGTTTCGGTTATACG-----------ATTGGTTTAAAAAAT------GAAGTTATTATTTTAGGATTTAAATTATTTAAATTAAAGTTTGGAGT-----------------------------TTAGGTAAAATTTTGT-------------------------------TTGAGTTAAT---------TTTTTTCTTCTTAAAATTTTATTCAATAATGATAACA-GGATTAGAGACCCTGGTATTT----------------TGATGATTTGTAGGT-------------------------------------------------------------------AGTATAAGGAGTTCTTG--------------AAACCTGTGAAT--TAAGACGG-TTTTTAA--TCTGGTTGGGGGG--GTTT--GTTCT-----TTAAAT--GATAATCCTC---GTT----TTATTAAAC------CTTTATTATT------------AGTTCTTATGT-------CGCCATTATTTTC--------------------TTTTTTGAATATTTAATGTTTAATT------------------------ATTTTTTTTAGGTAAAGACAAG-AC--TTATATGA-------AGGATGGAATTAATCACT-----------------TAGAGAAACAAAACTTATATTGTT------------------------------------TTTTTAA-----------TTAGG---ACTCA-TAAGT--TAA----TTTAATTTT-----------------------------AAAGCT----------------TTTTTTGAA-------------ATAGTAATT-A------AAAATGTACTAATCGCCC-GTCACTC------TAATTA--------TTAGATAAG-----TCGTAACA-------------------------------------------------------------------------------------------------------------------------------------------------------------------
>Habronattus_oregonensis
--------------------------------------------------------------------AATGAATTTAAGTTCAGTCTATTACTATTA---------AAATATAAAAATAAATTTAT-------------------TTTAAAAACACTATTACATATTCAATATATTAA----------AAAT--------------------ACTTAACTCATA---------------------------TAATAGATAAATTAACA------------GTGCCAGCAGTCGCGGTTATACT--------------------TTATATCATTTGAACTTCA-------AATAATTAATATTAAAATATTTATTTATATAAAAATA-------------------------TAAAGTGAAATTTTTATTTTAAATTTAAAA-----------------ATAAATTTAATTAACTTAAATTT------------------TAGACTAAAAATA---GGATTAGAAACCCTAGTATAC------------TACAATCATCTTAGGAAGT-------------------------------------------------------------------AAT-----AATTATTA---------------AAACCTAATTATAAAATGGCGG--CTTTCA--TTTCATTAGAGGA--ACTT--GTTGT-----ATAA-TC-GACAACCCCC---GAT----AAATTTCAC------TTTAAAAGAA------------AATTTGTATAT-------CGCCATCTAAAGA------------------AATATTTTCAAAAATTTCTCTCAATAA--------------------ATTATAAAAAGTTAGGTCAAGGTGCA-GT--CTATATTA------AAGAAACTAATGAGTTACA---------------------------TCAAACCAAATTTAAGGACATTATA-------------------------ATCTAAAGATTTTTAGAAAAAGG---ATTTA-T------AAG----TATAAACTT-----------------------------AATAAT------------ATTTTAACTTGAA-------------------TTT-CTTTACGGAAGTGCACATATCGCCC-GTCACCC------TTATTACAAAA---TAAGGCAAG-----TCGTAACACAGTTGATATTTTGGAAAAA---GTATCAAG------------------------------------------------------------------------------------------------------------------------------------
>Demodex_folliculorum
----------------------------------------------AATTGTTTATGTGTTTAGGTTTTTAGAATTTTTGTGTGGTTTT------------------TTTTATTTATTTAATTTATA-------------------TGAGTAGAGTTTTTTTTCAATTTAGGATTTTAT----------------------------------TTTTTGGGTGAGGTATTTT--------------------TTTTTTCTTATGGC---------------GTGCCAGCAGTTTCGGTTAAG----------------------------------GGATTAATTTTGTAAGTTTTATTTTTTTTTCTTTTTGTGCTTTTGTTAAAT-------------------------TAAGGTGAAATTTAATTTTTGAAAGTTTT------------------GGGAATTGAG-----------------------GAGATTTTTAGAAAAGGAAGA---GGATTAGATACCCTTTTACTT---------------ATAGTTGGGAAGTAGT-------------------------------------------------------------------ATT-TTTAAATTTTG----------------AAACTTGATTTT--GTTGGCGG-TTTAAAG--GTTTTATAGAGGG--GCTT--GAGGC-----GTTA-TA-GATGATCCTC---TTT---------AGATTTTTACTAGTTTTTTT------------ACCTTTTGTAT-------TTTTGTAATACTC--------------------AAATTTAGAGATTTGTTGTGGGTAA----------------ATTTTATTTGGTATTGCAAATCAAAATTTA-GG--TTATAGAT-------TAGAGTTCTTTAGCCACT--------------------------TTGGTTTTGAGTTTTAAAG--------------------------------------------------GAAGT---ATTTA-TTAGT--AAG----TTGGAAGTT-----------------------------TGAGTT----------------TTTTTTGAA-------------TTTTTAACT-T------TTGATGTACATATTGGCCCGTCGCTT------TTATTTGGAA----TAAAATAAG-----TCGTAACAAAGTAGAGGTATCGGAAGGT---GTCTCTTG------------------------------------------------------------------------------------------------------------------------------------
